# Supplementary material for: Visualization of oligomerization, clustering, and density transition of intrinsically disordered proteins
Source: Natl Sci Rev. 2026 Feb 14;13(7):nwag107. doi: 10.1093/nsr/nwag107 (PMC13114874; doi:10.1093/nsr/nwag107)
Supplement: nwag107_Supplemental_Files [file nwag107_supplemental_files.zip › SI-MD-Structures/MD-Sturctures/frame217.pdb]

CRYST1  135.094  149.257  136.858  90.00  90.00  90.00               1
ATOM      1  N   MET     1      24.667 103.238  85.549  1.00  0.00           N  
ATOM      2  H1  MET     1      23.880 103.823  85.308  1.00  0.00           H  
ATOM      3  H2  MET     1      24.411 102.466  86.148  1.00  0.00           H  
ATOM      4  H3  MET     1      25.414 103.833  85.878  1.00  0.00           H  
ATOM      5  CA  MET     1      25.209 102.567  84.338  1.00  0.00           C  
ATOM      6  HA  MET     1      25.685 103.365  83.768  1.00  0.00           H  
ATOM      7  CB  MET     1      26.285 101.597  84.762  1.00  0.00           C  
ATOM      8  HB2 MET     1      25.767 101.052  85.551  1.00  0.00           H  
ATOM      9  HB3 MET     1      26.492 100.854  83.993  1.00  0.00           H  
ATOM     10  CG  MET     1      27.586 102.207  85.266  1.00  0.00           C  
ATOM     11  HG2 MET     1      28.033 102.826  84.489  1.00  0.00           H  
ATOM     12  HG3 MET     1      27.430 102.883  86.107  1.00  0.00           H  
ATOM     13  SD  MET     1      28.765 100.891  85.723  1.00  0.00           S  
ATOM     14  CE  MET     1      27.860 100.177  87.098  1.00  0.00           C  
ATOM     15  HE1 MET     1      28.583  99.670  87.737  1.00  0.00           H  
ATOM     16  HE2 MET     1      27.296 100.938  87.638  1.00  0.00           H  
ATOM     17  HE3 MET     1      27.091  99.463  86.805  1.00  0.00           H  
ATOM     18  C   MET     1      24.180 101.955  83.447  1.00  0.00           C  
ATOM     19  O   MET     1      23.350 101.233  83.943  1.00  0.00           O  
ATOM     20  N   ALA     2      24.242 101.974  82.079  1.00  0.00           N  
ATOM     21  H   ALA     2      23.639 101.279  81.663  1.00  0.00           H  
ATOM     22  CA  ALA     2      25.097 102.762  81.146  1.00  0.00           C  
ATOM     23  HA  ALA     2      24.817 102.370  80.169  1.00  0.00           H  
ATOM     24  CB  ALA     2      24.597 104.170  81.129  1.00  0.00           C  
ATOM     25  HB1 ALA     2      24.516 104.624  80.141  1.00  0.00           H  
ATOM     26  HB2 ALA     2      23.526 104.265  81.306  1.00  0.00           H  
ATOM     27  HB3 ALA     2      25.095 104.781  81.881  1.00  0.00           H  
ATOM     28  C   ALA     2      26.618 102.691  81.387  1.00  0.00           C  
ATOM     29  O   ALA     2      27.194 103.575  82.068  1.00  0.00           O  
ATOM     30  N   SER     3      27.437 101.825  80.831  1.00  0.00           N  
ATOM     31  H   SER     3      28.402 102.124  80.824  1.00  0.00           H  
ATOM     32  CA  SER     3      27.225 100.617  79.981  1.00  0.00           C  
ATOM     33  HA  SER     3      26.664 100.898  79.090  1.00  0.00           H  
ATOM     34  CB  SER     3      28.602 100.159  79.484  1.00  0.00           C  
ATOM     35  HB2 SER     3      29.194 101.022  79.181  1.00  0.00           H  
ATOM     36  HB3 SER     3      29.165  99.858  80.368  1.00  0.00           H  
ATOM     37  OG  SER     3      28.690  99.142  78.468  1.00  0.00           O  
ATOM     38  HG  SER     3      29.616  98.999  78.258  1.00  0.00           H  
ATOM     39  C   SER     3      26.385  99.513  80.715  1.00  0.00           C  
ATOM     40  O   SER     3      26.226  99.528  81.905  1.00  0.00           O  
ATOM     41  N   ASN     4      25.924  98.481  80.062  1.00  0.00           N  
ATOM     42  H   ASN     4      25.982  98.541  79.056  1.00  0.00           H  
ATOM     43  CA  ASN     4      25.110  97.393  80.596  1.00  0.00           C  
ATOM     44  HA  ASN     4      25.161  97.364  81.685  1.00  0.00           H  
ATOM     45  CB  ASN     4      23.704  97.548  80.277  1.00  0.00           C  
ATOM     46  HB2 ASN     4      23.750  97.636  79.192  1.00  0.00           H  
ATOM     47  HB3 ASN     4      23.136  96.635  80.454  1.00  0.00           H  
ATOM     48  CG  ASN     4      23.011  98.655  81.063  1.00  0.00           C  
ATOM     49  OD1 ASN     4      23.067  99.800  80.655  1.00  0.00           O  
ATOM     50  ND2 ASN     4      22.397  98.329  82.097  1.00  0.00           N  
ATOM     51 HD21 ASN     4      21.811  99.052  82.489  1.00  0.00           H  
ATOM     52 HD22 ASN     4      22.717  97.520  82.610  1.00  0.00           H  
ATOM     53  C   ASN     4      25.551  95.985  80.098  1.00  0.00           C  
ATOM     54  O   ASN     4      24.895  95.369  79.245  1.00  0.00           O  
ATOM     55  N   ASP     5      26.742  95.431  80.466  1.00  0.00           N  
ATOM     56  H   ASP     5      26.957  94.613  79.914  1.00  0.00           H  
ATOM     57  CA  ASP     5      27.699  96.009  81.434  1.00  0.00           C  
ATOM     58  HA  ASP     5      27.433  97.043  81.654  1.00  0.00           H  
ATOM     59  CB  ASP     5      27.594  95.184  82.694  1.00  0.00           C  
ATOM     60  HB2 ASP     5      27.842  94.170  82.379  1.00  0.00           H  
ATOM     61  HB3 ASP     5      28.250  95.542  83.487  1.00  0.00           H  
ATOM     62  CG  ASP     5      26.194  95.117  83.276  1.00  0.00           C  
ATOM     63  OD1 ASP     5      25.567  96.092  83.712  1.00  0.00           O  
ATOM     64  OD2 ASP     5      25.768  93.971  83.393  1.00  0.00           O  
ATOM     65  C   ASP     5      29.116  96.015  80.754  1.00  0.00           C  
ATOM     66  O   ASP     5      29.317  95.361  79.716  1.00  0.00           O  
ATOM     67  N   TYR     6      30.007  96.892  81.309  1.00  0.00           N  
ATOM     68  H   TYR     6      29.821  97.229  82.243  1.00  0.00           H  
ATOM     69  CA  TYR     6      31.437  97.033  80.858  1.00  0.00           C  
ATOM     70  HA  TYR     6      31.599  97.398  79.843  1.00  0.00           H  
ATOM     71  CB  TYR     6      32.214  97.954  81.775  1.00  0.00           C  
ATOM     72  HB2 TYR     6      32.098  97.689  82.826  1.00  0.00           H  
ATOM     73  HB3 TYR     6      33.217  97.936  81.349  1.00  0.00           H  
ATOM     74  CG  TYR     6      31.763  99.389  81.608  1.00  0.00           C  
ATOM     75  CD1 TYR     6      31.196  99.999  82.746  1.00  0.00           C  
ATOM     76  HD1 TYR     6      31.027  99.502  83.690  1.00  0.00           H  
ATOM     77  CE1 TYR     6      30.805 101.334  82.729  1.00  0.00           C  
ATOM     78  HE1 TYR     6      30.347 101.780  83.599  1.00  0.00           H  
ATOM     79  CZ  TYR     6      31.055 102.019  81.544  1.00  0.00           C  
ATOM     80  OH  TYR     6      30.623 103.273  81.497  1.00  0.00           O  
ATOM     81  HH  TYR     6      30.469 103.512  80.580  1.00  0.00           H  
ATOM     82  CE2 TYR     6      31.623 101.479  80.432  1.00  0.00           C  
ATOM     83  HE2 TYR     6      31.843 102.061  79.549  1.00  0.00           H  
ATOM     84  CD2 TYR     6      32.042 100.126  80.470  1.00  0.00           C  
ATOM     85  HD2 TYR     6      32.684  99.726  79.700  1.00  0.00           H  
ATOM     86  C   TYR     6      32.200  95.722  80.833  1.00  0.00           C  
ATOM     87  O   TYR     6      31.868  94.775  81.521  1.00  0.00           O  
ATOM     88  N   THR     7      33.220  95.609  80.001  1.00  0.00           N  
ATOM     89  H   THR     7      33.618  96.454  79.618  1.00  0.00           H  
ATOM     90  CA  THR     7      34.148  94.437  79.965  1.00  0.00           C  
ATOM     91  HA  THR     7      34.541  94.153  80.941  1.00  0.00           H  
ATOM     92  CB  THR     7      33.467  93.195  79.471  1.00  0.00           C  
ATOM     93  HB  THR     7      32.637  92.971  80.142  1.00  0.00           H  
ATOM     94  CG2 THR     7      32.917  93.379  78.002  1.00  0.00           C  
ATOM     95 HG21 THR     7      33.796  93.550  77.380  1.00  0.00           H  
ATOM     96 HG22 THR     7      32.516  92.380  77.828  1.00  0.00           H  
ATOM     97 HG23 THR     7      32.122  94.125  77.999  1.00  0.00           H  
ATOM     98  OG1 THR     7      34.299  92.046  79.345  1.00  0.00           O  
ATOM     99  HG1 THR     7      34.036  91.621  80.164  1.00  0.00           H  
ATOM    100  C   THR     7      35.376  94.681  79.150  1.00  0.00           C  
ATOM    101  O   THR     7      35.353  95.399  78.163  1.00  0.00           O  
ATOM    102  N   GLN     8      36.487  94.055  79.448  1.00  0.00           N  
ATOM    103  H   GLN     8      36.574  93.414  80.223  1.00  0.00           H  
ATOM    104  CA  GLN     8      37.790  94.036  78.736  1.00  0.00           C  
ATOM    105  HA  GLN     8      38.413  94.900  78.965  1.00  0.00           H  
ATOM    106  CB  GLN     8      38.703  92.902  79.363  1.00  0.00           C  
ATOM    107  HB2 GLN     8      39.763  93.004  79.128  1.00  0.00           H  
ATOM    108  HB3 GLN     8      38.527  93.061  80.427  1.00  0.00           H  
ATOM    109  CG  GLN     8      38.255  91.455  78.969  1.00  0.00           C  
ATOM    110  HG2 GLN     8      37.194  91.294  78.776  1.00  0.00           H  
ATOM    111  HG3 GLN     8      38.652  91.340  77.961  1.00  0.00           H  
ATOM    112  CD  GLN     8      38.795  90.363  79.846  1.00  0.00           C  
ATOM    113  OE1 GLN     8      39.897  90.524  80.406  1.00  0.00           O  
ATOM    114  NE2 GLN     8      38.159  89.238  80.060  1.00  0.00           N  
ATOM    115 HE21 GLN     8      37.346  89.087  79.481  1.00  0.00           H  
ATOM    116 HE22 GLN     8      38.502  88.607  80.771  1.00  0.00           H  
ATOM    117  C   GLN     8      37.639  93.909  77.246  1.00  0.00           C  
ATOM    118  O   GLN     8      36.763  93.275  76.687  1.00  0.00           O  
ATOM    119  N   GLN     9      38.354  94.660  76.373  1.00  0.00           N  
ATOM    120  H   GLN     9      38.426  94.346  75.416  1.00  0.00           H  
ATOM    121  CA  GLN     9      39.226  95.830  76.565  1.00  0.00           C  
ATOM    122  HA  GLN     9      39.564  96.028  75.548  1.00  0.00           H  
ATOM    123  CB  GLN     9      38.314  97.013  77.003  1.00  0.00           C  
ATOM    124  HB2 GLN     9      37.938  96.772  77.997  1.00  0.00           H  
ATOM    125  HB3 GLN     9      38.829  97.922  77.314  1.00  0.00           H  
ATOM    126  CG  GLN     9      37.247  97.491  76.007  1.00  0.00           C  
ATOM    127  HG2 GLN     9      37.731  97.855  75.101  1.00  0.00           H  
ATOM    128  HG3 GLN     9      36.697  96.659  75.567  1.00  0.00           H  
ATOM    129  CD  GLN     9      36.344  98.543  76.489  1.00  0.00           C  
ATOM    130  OE1 GLN     9      36.429  99.026  77.593  1.00  0.00           O  
ATOM    131  NE2 GLN     9      35.381  98.947  75.657  1.00  0.00           N  
ATOM    132 HE21 GLN     9      35.315  98.615  74.706  1.00  0.00           H  
ATOM    133 HE22 GLN     9      34.791  99.690  76.005  1.00  0.00           H  
ATOM    134  C   GLN     9      40.323  95.635  77.587  1.00  0.00           C  
ATOM    135  O   GLN     9      40.586  96.467  78.507  1.00  0.00           O  
ATOM    136  N   ALA    10      41.154  94.611  77.540  1.00  0.00           N  
ATOM    137  H   ALA    10      41.949  94.613  78.163  1.00  0.00           H  
ATOM    138  CA  ALA    10      41.321  93.601  76.459  1.00  0.00           C  
ATOM    139  HA  ALA    10      40.384  93.307  75.987  1.00  0.00           H  
ATOM    140  CB  ALA    10      42.132  94.277  75.316  1.00  0.00           C  
ATOM    141  HB1 ALA    10      42.014  93.594  74.475  1.00  0.00           H  
ATOM    142  HB2 ALA    10      41.760  95.275  75.083  1.00  0.00           H  
ATOM    143  HB3 ALA    10      43.171  94.169  75.627  1.00  0.00           H  
ATOM    144  C   ALA    10      42.064  92.304  77.065  1.00  0.00           C  
ATOM    145  O   ALA    10      42.174  92.069  78.260  1.00  0.00           O  
ATOM    146  N   THR    11      42.498  91.444  76.092  1.00  0.00           N  
ATOM    147  H   THR    11      42.236  91.671  75.143  1.00  0.00           H  
ATOM    148  CA  THR    11      43.054  90.087  76.236  1.00  0.00           C  
ATOM    149  HA  THR    11      44.063  90.113  76.648  1.00  0.00           H  
ATOM    150  CB  THR    11      42.198  89.154  77.145  1.00  0.00           C  
ATOM    151  HB  THR    11      41.922  89.732  78.027  1.00  0.00           H  
ATOM    152  CG2 THR    11      40.918  88.549  76.552  1.00  0.00           C  
ATOM    153 HG21 THR    11      41.084  88.053  75.596  1.00  0.00           H  
ATOM    154 HG22 THR    11      40.463  87.912  77.311  1.00  0.00           H  
ATOM    155 HG23 THR    11      40.266  89.416  76.447  1.00  0.00           H  
ATOM    156  OG1 THR    11      43.081  88.196  77.688  1.00  0.00           O  
ATOM    157  HG1 THR    11      43.651  88.706  78.269  1.00  0.00           H  
ATOM    158  C   THR    11      43.093  89.513  74.851  1.00  0.00           C  
ATOM    159  O   THR    11      42.351  89.957  73.992  1.00  0.00           O  
ATOM    160  N   GLN    12      44.041  88.660  74.491  1.00  0.00           N  
ATOM    161  H   GLN    12      43.883  88.259  73.578  1.00  0.00           H  
ATOM    162  CA  GLN    12      45.084  88.022  75.310  1.00  0.00           C  
ATOM    163  HA  GLN    12      44.690  87.592  76.231  1.00  0.00           H  
ATOM    164  CB  GLN    12      45.644  86.840  74.499  1.00  0.00           C  
ATOM    165  HB2 GLN    12      46.335  86.264  75.114  1.00  0.00           H  
ATOM    166  HB3 GLN    12      44.843  86.199  74.132  1.00  0.00           H  
ATOM    167  CG  GLN    12      46.392  87.323  73.174  1.00  0.00           C  
ATOM    168  HG2 GLN    12      45.703  87.931  72.587  1.00  0.00           H  
ATOM    169  HG3 GLN    12      47.264  87.961  73.314  1.00  0.00           H  
ATOM    170  CD  GLN    12      47.025  86.186  72.353  1.00  0.00           C  
ATOM    171  OE1 GLN    12      47.278  85.087  72.877  1.00  0.00           O  
ATOM    172  NE2 GLN    12      47.415  86.361  71.151  1.00  0.00           N  
ATOM    173 HE21 GLN    12      47.704  85.523  70.668  1.00  0.00           H  
ATOM    174 HE22 GLN    12      47.119  87.178  70.635  1.00  0.00           H  
ATOM    175  C   GLN    12      46.247  89.026  75.764  1.00  0.00           C  
ATOM    176  O   GLN    12      46.245  90.200  75.233  1.00  0.00           O  
ATOM    177  N   SER    13      47.224  88.635  76.663  1.00  0.00           N  
ATOM    178  H   SER    13      47.121  87.733  77.105  1.00  0.00           H  
ATOM    179  CA  SER    13      48.398  89.497  76.996  1.00  0.00           C  
ATOM    180  HA  SER    13      48.544  90.252  76.224  1.00  0.00           H  
ATOM    181  CB  SER    13      47.991  90.371  78.210  1.00  0.00           C  
ATOM    182  HB2 SER    13      48.787  91.075  78.451  1.00  0.00           H  
ATOM    183  HB3 SER    13      47.068  90.922  78.033  1.00  0.00           H  
ATOM    184  OG  SER    13      47.870  89.580  79.353  1.00  0.00           O  
ATOM    185  HG  SER    13      46.928  89.471  79.502  1.00  0.00           H  
ATOM    186  C   SER    13      49.770  88.681  77.167  1.00  0.00           C  
ATOM    187  O   SER    13      49.864  87.437  77.035  1.00  0.00           O  
ATOM    188  N   TYR    14      50.851  89.417  77.460  1.00  0.00           N  
ATOM    189  H   TYR    14      50.878  90.427  77.488  1.00  0.00           H  
ATOM    190  CA  TYR    14      52.177  88.789  77.747  1.00  0.00           C  
ATOM    191  HA  TYR    14      52.522  88.349  76.811  1.00  0.00           H  
ATOM    192  CB  TYR    14      53.237  89.877  78.057  1.00  0.00           C  
ATOM    193  HB2 TYR    14      53.098  90.663  77.315  1.00  0.00           H  
ATOM    194  HB3 TYR    14      53.255  90.349  79.039  1.00  0.00           H  
ATOM    195  CG  TYR    14      54.647  89.324  77.965  1.00  0.00           C  
ATOM    196  CD1 TYR    14      55.321  89.495  76.740  1.00  0.00           C  
ATOM    197  HD1 TYR    14      54.688  89.937  75.985  1.00  0.00           H  
ATOM    198  CE1 TYR    14      56.589  88.994  76.553  1.00  0.00           C  
ATOM    199  HE1 TYR    14      57.118  89.144  75.624  1.00  0.00           H  
ATOM    200  CZ  TYR    14      57.305  88.349  77.556  1.00  0.00           C  
ATOM    201  OH  TYR    14      58.606  87.978  77.429  1.00  0.00           O  
ATOM    202  HH  TYR    14      59.151  88.574  76.911  1.00  0.00           H  
ATOM    203  CE2 TYR    14      56.665  88.216  78.818  1.00  0.00           C  
ATOM    204  HE2 TYR    14      57.317  87.821  79.584  1.00  0.00           H  
ATOM    205  CD2 TYR    14      55.375  88.710  79.020  1.00  0.00           C  
ATOM    206  HD2 TYR    14      54.878  88.747  79.978  1.00  0.00           H  
ATOM    207  C   TYR    14      52.163  87.741  78.906  1.00  0.00           C  
ATOM    208  O   TYR    14      51.679  88.032  79.964  1.00  0.00           O  
ATOM    209  N   GLY    15      52.690  86.558  78.858  1.00  0.00           N  
ATOM    210  H   GLY    15      52.520  85.911  79.616  1.00  0.00           H  
ATOM    211  CA  GLY    15      53.523  86.048  77.814  1.00  0.00           C  
ATOM    212  HA2 GLY    15      52.905  85.336  77.266  1.00  0.00           H  
ATOM    213  HA3 GLY    15      53.776  86.828  77.095  1.00  0.00           H  
ATOM    214  C   GLY    15      54.710  85.236  78.264  1.00  0.00           C  
ATOM    215  O   GLY    15      55.292  85.515  79.330  1.00  0.00           O  
ATOM    216  N   ALA    16      55.097  84.217  77.432  1.00  0.00           N  
ATOM    217  H   ALA    16      54.552  83.891  76.646  1.00  0.00           H  
ATOM    218  CA  ALA    16      56.375  83.453  77.746  1.00  0.00           C  
ATOM    219  HA  ALA    16      57.050  84.202  78.161  1.00  0.00           H  
ATOM    220  CB  ALA    16      56.116  82.450  78.896  1.00  0.00           C  
ATOM    221  HB1 ALA    16      57.086  82.136  79.284  1.00  0.00           H  
ATOM    222  HB2 ALA    16      55.591  82.972  79.696  1.00  0.00           H  
ATOM    223  HB3 ALA    16      55.392  81.689  78.604  1.00  0.00           H  
ATOM    224  C   ALA    16      57.022  82.761  76.463  1.00  0.00           C  
ATOM    225  O   ALA    16      56.443  82.863  75.354  1.00  0.00           O  
ATOM    226  N   TYR    17      58.164  82.076  76.654  1.00  0.00           N  
ATOM    227  H   TYR    17      58.414  81.933  77.622  1.00  0.00           H  
ATOM    228  CA  TYR    17      59.135  81.640  75.634  1.00  0.00           C  
ATOM    229  HA  TYR    17      58.569  81.028  74.931  1.00  0.00           H  
ATOM    230  CB  TYR    17      59.672  82.813  74.828  1.00  0.00           C  
ATOM    231  HB2 TYR    17      58.818  83.453  74.604  1.00  0.00           H  
ATOM    232  HB3 TYR    17      60.315  83.404  75.480  1.00  0.00           H  
ATOM    233  CG  TYR    17      60.244  82.484  73.510  1.00  0.00           C  
ATOM    234  CD1 TYR    17      61.617  82.159  73.531  1.00  0.00           C  
ATOM    235  HD1 TYR    17      62.174  82.195  74.455  1.00  0.00           H  
ATOM    236  CE1 TYR    17      62.309  81.741  72.362  1.00  0.00           C  
ATOM    237  HE1 TYR    17      63.359  81.490  72.370  1.00  0.00           H  
ATOM    238  CZ  TYR    17      61.660  81.841  71.134  1.00  0.00           C  
ATOM    239  OH  TYR    17      62.367  81.641  69.981  1.00  0.00           O  
ATOM    240  HH  TYR    17      63.311  81.793  70.065  1.00  0.00           H  
ATOM    241  CE2 TYR    17      60.316  82.269  71.010  1.00  0.00           C  
ATOM    242  HE2 TYR    17      60.020  82.253  69.972  1.00  0.00           H  
ATOM    243  CD2 TYR    17      59.562  82.582  72.231  1.00  0.00           C  
ATOM    244  HD2 TYR    17      58.546  82.932  72.124  1.00  0.00           H  
ATOM    245  C   TYR    17      60.328  80.878  76.281  1.00  0.00           C  
ATOM    246  O   TYR    17      60.862  81.350  77.303  1.00  0.00           O  
ATOM    247  N   PRO    18      60.721  79.759  75.660  1.00  0.00           N  
ATOM    248  CD  PRO    18      60.124  79.079  74.509  1.00  0.00           C  
ATOM    249  HD2 PRO    18      60.142  79.643  73.577  1.00  0.00           H  
ATOM    250  HD3 PRO    18      59.057  78.897  74.633  1.00  0.00           H  
ATOM    251  CG  PRO    18      60.741  77.752  74.351  1.00  0.00           C  
ATOM    252  HG2 PRO    18      60.802  77.400  73.321  1.00  0.00           H  
ATOM    253  HG3 PRO    18      60.221  76.919  74.824  1.00  0.00           H  
ATOM    254  CB  PRO    18      62.146  77.931  75.010  1.00  0.00           C  
ATOM    255  HB2 PRO    18      62.707  78.420  74.214  1.00  0.00           H  
ATOM    256  HB3 PRO    18      62.653  77.041  75.383  1.00  0.00           H  
ATOM    257  CA  PRO    18      61.870  78.985  76.130  1.00  0.00           C  
ATOM    258  HA  PRO    18      61.432  78.526  77.017  1.00  0.00           H  
ATOM    259  C   PRO    18      63.215  79.740  76.411  1.00  0.00           C  
ATOM    260  O   PRO    18      63.819  80.411  75.593  1.00  0.00           O  
ATOM    261  N   THR    19      63.720  79.709  77.679  1.00  0.00           N  
ATOM    262  H   THR    19      63.114  79.408  78.429  1.00  0.00           H  
ATOM    263  CA  THR    19      64.933  80.482  78.130  1.00  0.00           C  
ATOM    264  HA  THR    19      65.575  80.720  77.282  1.00  0.00           H  
ATOM    265  CB  THR    19      64.422  81.784  78.662  1.00  0.00           C  
ATOM    266  HB  THR    19      63.856  81.531  79.559  1.00  0.00           H  
ATOM    267  CG2 THR    19      65.584  82.670  79.012  1.00  0.00           C  
ATOM    268 HG21 THR    19      66.098  83.153  78.180  1.00  0.00           H  
ATOM    269 HG22 THR    19      65.281  83.541  79.592  1.00  0.00           H  
ATOM    270 HG23 THR    19      66.408  82.202  79.551  1.00  0.00           H  
ATOM    271  OG1 THR    19      63.757  82.440  77.650  1.00  0.00           O  
ATOM    272  HG1 THR    19      63.913  81.881  76.885  1.00  0.00           H  
ATOM    273  C   THR    19      65.657  79.710  79.231  1.00  0.00           C  
ATOM    274  O   THR    19      65.053  79.141  80.149  1.00  0.00           O  
ATOM    275  N   GLN    20      67.038  79.674  79.161  1.00  0.00           N  
ATOM    276  H   GLN    20      67.569  80.103  78.417  1.00  0.00           H  
ATOM    277  CA  GLN    20      67.893  78.825  80.004  1.00  0.00           C  
ATOM    278  HA  GLN    20      67.263  77.985  80.296  1.00  0.00           H  
ATOM    279  CB  GLN    20      69.050  78.291  79.157  1.00  0.00           C  
ATOM    280  HB2 GLN    20      69.619  79.030  78.594  1.00  0.00           H  
ATOM    281  HB3 GLN    20      69.685  77.763  79.869  1.00  0.00           H  
ATOM    282  CG  GLN    20      68.486  77.342  78.064  1.00  0.00           C  
ATOM    283  HG2 GLN    20      67.614  77.768  77.568  1.00  0.00           H  
ATOM    284  HG3 GLN    20      69.288  77.161  77.348  1.00  0.00           H  
ATOM    285  CD  GLN    20      68.055  76.064  78.744  1.00  0.00           C  
ATOM    286  OE1 GLN    20      66.889  75.754  78.880  1.00  0.00           O  
ATOM    287  NE2 GLN    20      68.969  75.225  79.222  1.00  0.00           N  
ATOM    288 HE21 GLN    20      69.929  75.477  79.038  1.00  0.00           H  
ATOM    289 HE22 GLN    20      68.679  74.365  79.665  1.00  0.00           H  
ATOM    290  C   GLN    20      68.454  79.500  81.276  1.00  0.00           C  
ATOM    291  O   GLN    20      68.563  80.720  81.296  1.00  0.00           O  
ATOM    292  N   PRO    21      68.860  78.767  82.337  1.00  0.00           N  
ATOM    293  CD  PRO    21      68.537  77.362  82.539  1.00  0.00           C  
ATOM    294  HD2 PRO    21      69.090  76.643  81.934  1.00  0.00           H  
ATOM    295  HD3 PRO    21      67.476  77.132  82.444  1.00  0.00           H  
ATOM    296  CG  PRO    21      68.975  77.091  83.985  1.00  0.00           C  
ATOM    297  HG2 PRO    21      69.989  76.695  83.932  1.00  0.00           H  
ATOM    298  HG3 PRO    21      68.236  76.414  84.413  1.00  0.00           H  
ATOM    299  CB  PRO    21      68.866  78.383  84.745  1.00  0.00           C  
ATOM    300  HB2 PRO    21      69.525  78.439  85.612  1.00  0.00           H  
ATOM    301  HB3 PRO    21      67.849  78.520  85.112  1.00  0.00           H  
ATOM    302  CA  PRO    21      69.166  79.423  83.655  1.00  0.00           C  
ATOM    303  HA  PRO    21      68.517  80.299  83.695  1.00  0.00           H  
ATOM    304  C   PRO    21      70.647  79.920  83.577  1.00  0.00           C  
ATOM    305  O   PRO    21      71.573  79.099  83.407  1.00  0.00           O  
ATOM    306  N   GLY    22      70.808  81.214  83.818  1.00  0.00           N  
ATOM    307  H   GLY    22      70.038  81.813  84.079  1.00  0.00           H  
ATOM    308  CA  GLY    22      72.119  81.785  83.636  1.00  0.00           C  
ATOM    309  HA2 GLY    22      72.782  81.050  83.180  1.00  0.00           H  
ATOM    310  HA3 GLY    22      71.944  82.633  82.973  1.00  0.00           H  
ATOM    311  C   GLY    22      72.777  82.231  84.951  1.00  0.00           C  
ATOM    312  O   GLY    22      73.159  81.354  85.772  1.00  0.00           O  
ATOM    313  N   GLN    23      72.779  83.538  85.279  1.00  0.00           N  
ATOM    314  H   GLN    23      72.484  84.209  84.584  1.00  0.00           H  
ATOM    315  CA  GLN    23      73.082  84.137  86.556  1.00  0.00           C  
ATOM    316  HA  GLN    23      72.773  83.347  87.241  1.00  0.00           H  
ATOM    317  CB  GLN    23      74.591  84.249  86.721  1.00  0.00           C  
ATOM    318  HB2 GLN    23      75.046  83.259  86.739  1.00  0.00           H  
ATOM    319  HB3 GLN    23      75.003  84.723  85.830  1.00  0.00           H  
ATOM    320  CG  GLN    23      75.127  84.982  87.932  1.00  0.00           C  
ATOM    321  HG2 GLN    23      76.207  85.085  87.828  1.00  0.00           H  
ATOM    322  HG3 GLN    23      74.712  85.990  87.960  1.00  0.00           H  
ATOM    323  CD  GLN    23      74.729  84.360  89.343  1.00  0.00           C  
ATOM    324  OE1 GLN    23      74.111  83.336  89.413  1.00  0.00           O  
ATOM    325  NE2 GLN    23      75.292  84.891  90.410  1.00  0.00           N  
ATOM    326 HE21 GLN    23      75.870  85.716  90.343  1.00  0.00           H  
ATOM    327 HE22 GLN    23      75.373  84.416  91.297  1.00  0.00           H  
ATOM    328  C   GLN    23      72.360  85.529  86.700  1.00  0.00           C  
ATOM    329  O   GLN    23      72.216  86.335  85.791  1.00  0.00           O  
ATOM    330  N   GLY    24      71.904  85.858  87.869  1.00  0.00           N  
ATOM    331  H   GLY    24      72.045  85.329  88.718  1.00  0.00           H  
ATOM    332  CA  GLY    24      71.383  87.211  88.227  1.00  0.00           C  
ATOM    333  HA2 GLY    24      70.713  87.597  87.458  1.00  0.00           H  
ATOM    334  HA3 GLY    24      70.730  87.044  89.084  1.00  0.00           H  
ATOM    335  C   GLY    24      72.634  88.058  88.528  1.00  0.00           C  
ATOM    336  O   GLY    24      73.164  87.984  89.661  1.00  0.00           O  
ATOM    337  N   TYR    25      73.228  88.785  87.581  1.00  0.00           N  
ATOM    338  H   TYR    25      72.743  88.740  86.697  1.00  0.00           H  
ATOM    339  CA  TYR    25      74.314  89.628  87.820  1.00  0.00           C  
ATOM    340  HA  TYR    25      75.088  89.125  88.400  1.00  0.00           H  
ATOM    341  CB  TYR    25      74.864  90.225  86.468  1.00  0.00           C  
ATOM    342  HB2 TYR    25      75.080  89.363  85.837  1.00  0.00           H  
ATOM    343  HB3 TYR    25      74.010  90.700  85.985  1.00  0.00           H  
ATOM    344  CG  TYR    25      76.118  91.124  86.628  1.00  0.00           C  
ATOM    345  CD1 TYR    25      77.365  90.498  86.970  1.00  0.00           C  
ATOM    346  HD1 TYR    25      77.417  89.421  87.030  1.00  0.00           H  
ATOM    347  CE1 TYR    25      78.503  91.257  87.277  1.00  0.00           C  
ATOM    348  HE1 TYR    25      79.433  90.761  87.513  1.00  0.00           H  
ATOM    349  CZ  TYR    25      78.381  92.626  87.380  1.00  0.00           C  
ATOM    350  OH  TYR    25      79.453  93.484  87.590  1.00  0.00           O  
ATOM    351  HH  TYR    25      79.189  94.401  87.696  1.00  0.00           H  
ATOM    352  CE2 TYR    25      77.215  93.296  87.053  1.00  0.00           C  
ATOM    353  HE2 TYR    25      77.231  94.373  87.119  1.00  0.00           H  
ATOM    354  CD2 TYR    25      76.107  92.504  86.596  1.00  0.00           C  
ATOM    355  HD2 TYR    25      75.208  93.016  86.288  1.00  0.00           H  
ATOM    356  C   TYR    25      73.894  90.804  88.674  1.00  0.00           C  
ATOM    357  O   TYR    25      73.066  91.569  88.237  1.00  0.00           O  
ATOM    358  N   SER    26      74.643  91.079  89.720  1.00  0.00           N  
ATOM    359  H   SER    26      75.276  90.407  90.128  1.00  0.00           H  
ATOM    360  CA  SER    26      74.221  92.157  90.634  1.00  0.00           C  
ATOM    361  HA  SER    26      73.169  92.437  90.577  1.00  0.00           H  
ATOM    362  CB  SER    26      74.659  91.802  92.070  1.00  0.00           C  
ATOM    363  HB2 SER    26      74.318  90.819  92.393  1.00  0.00           H  
ATOM    364  HB3 SER    26      75.740  91.928  92.112  1.00  0.00           H  
ATOM    365  OG  SER    26      74.205  92.813  92.920  1.00  0.00           O  
ATOM    366  HG  SER    26      73.468  92.457  93.423  1.00  0.00           H  
ATOM    367  C   SER    26      75.040  93.444  90.177  1.00  0.00           C  
ATOM    368  O   SER    26      76.237  93.520  90.150  1.00  0.00           O  
ATOM    369  N   GLN    27      74.346  94.489  89.804  1.00  0.00           N  
ATOM    370  H   GLN    27      73.339  94.417  89.816  1.00  0.00           H  
ATOM    371  CA  GLN    27      74.810  95.862  89.578  1.00  0.00           C  
ATOM    372  HA  GLN    27      75.693  95.772  88.944  1.00  0.00           H  
ATOM    373  CB  GLN    27      73.731  96.837  89.006  1.00  0.00           C  
ATOM    374  HB2 GLN    27      72.991  96.937  89.799  1.00  0.00           H  
ATOM    375  HB3 GLN    27      74.136  97.846  88.932  1.00  0.00           H  
ATOM    376  CG  GLN    27      73.060  96.427  87.666  1.00  0.00           C  
ATOM    377  HG2 GLN    27      72.530  95.489  87.832  1.00  0.00           H  
ATOM    378  HG3 GLN    27      72.357  97.158  87.266  1.00  0.00           H  
ATOM    379  CD  GLN    27      74.021  96.095  86.516  1.00  0.00           C  
ATOM    380  OE1 GLN    27      75.102  96.658  86.340  1.00  0.00           O  
ATOM    381  NE2 GLN    27      73.485  95.417  85.533  1.00  0.00           N  
ATOM    382 HE21 GLN    27      72.757  94.795  85.854  1.00  0.00           H  
ATOM    383 HE22 GLN    27      74.063  95.168  84.743  1.00  0.00           H  
ATOM    384  C   GLN    27      75.404  96.293  91.073  1.00  0.00           C  
ATOM    385  O   GLN    27      76.488  96.815  91.234  1.00  0.00           O  
ATOM    386  N   GLN    28      74.638  96.098  92.166  1.00  0.00           N  
ATOM    387  H   GLN    28      73.796  95.552  92.051  1.00  0.00           H  
ATOM    388  CA  GLN    28      74.965  96.484  93.565  1.00  0.00           C  
ATOM    389  HA  GLN    28      74.887  97.571  93.583  1.00  0.00           H  
ATOM    390  CB  GLN    28      73.802  96.049  94.490  1.00  0.00           C  
ATOM    391  HB2 GLN    28      72.871  96.435  94.075  1.00  0.00           H  
ATOM    392  HB3 GLN    28      73.853  94.961  94.509  1.00  0.00           H  
ATOM    393  CG  GLN    28      74.052  96.532  95.913  1.00  0.00           C  
ATOM    394  HG2 GLN    28      74.943  96.134  96.398  1.00  0.00           H  
ATOM    395  HG3 GLN    28      73.975  97.616  95.831  1.00  0.00           H  
ATOM    396  CD  GLN    28      72.918  96.363  96.850  1.00  0.00           C  
ATOM    397  OE1 GLN    28      71.854  95.852  96.488  1.00  0.00           O  
ATOM    398  NE2 GLN    28      72.894  97.032  98.000  1.00  0.00           N  
ATOM    399 HE21 GLN    28      72.133  96.876  98.645  1.00  0.00           H  
ATOM    400 HE22 GLN    28      73.699  97.550  98.323  1.00  0.00           H  
ATOM    401  C   GLN    28      76.367  96.133  94.019  1.00  0.00           C  
ATOM    402  O   GLN    28      77.153  97.050  94.314  1.00  0.00           O  
ATOM    403  N   SER    29      76.802  94.888  93.932  1.00  0.00           N  
ATOM    404  H   SER    29      76.122  94.235  93.569  1.00  0.00           H  
ATOM    405  CA  SER    29      78.193  94.421  94.194  1.00  0.00           C  
ATOM    406  HA  SER    29      78.577  95.037  95.007  1.00  0.00           H  
ATOM    407  CB  SER    29      78.034  92.959  94.672  1.00  0.00           C  
ATOM    408  HB2 SER    29      78.958  92.643  95.156  1.00  0.00           H  
ATOM    409  HB3 SER    29      77.212  92.911  95.386  1.00  0.00           H  
ATOM    410  OG  SER    29      77.854  92.087  93.602  1.00  0.00           O  
ATOM    411  HG  SER    29      77.734  91.188  93.918  1.00  0.00           H  
ATOM    412  C   SER    29      79.193  94.492  93.097  1.00  0.00           C  
ATOM    413  O   SER    29      80.328  93.995  93.280  1.00  0.00           O  
ATOM    414  N   SER    30      78.813  95.155  91.961  1.00  0.00           N  
ATOM    415  H   SER    30      77.849  95.457  91.979  1.00  0.00           H  
ATOM    416  CA  SER    30      79.675  95.347  90.786  1.00  0.00           C  
ATOM    417  HA  SER    30      80.012  94.353  90.492  1.00  0.00           H  
ATOM    418  CB  SER    30      78.762  95.929  89.677  1.00  0.00           C  
ATOM    419  HB2 SER    30      77.950  95.217  89.526  1.00  0.00           H  
ATOM    420  HB3 SER    30      78.455  96.931  89.977  1.00  0.00           H  
ATOM    421  OG  SER    30      79.406  96.026  88.498  1.00  0.00           O  
ATOM    422  HG  SER    30      78.942  96.727  88.035  1.00  0.00           H  
ATOM    423  C   SER    30      80.846  96.292  91.168  1.00  0.00           C  
ATOM    424  O   SER    30      80.754  96.992  92.158  1.00  0.00           O  
ATOM    425  N   GLN    31      81.945  96.377  90.451  1.00  0.00           N  
ATOM    426  H   GLN    31      82.667  97.002  90.780  1.00  0.00           H  
ATOM    427  CA  GLN    31      82.422  95.371  89.547  1.00  0.00           C  
ATOM    428  HA  GLN    31      81.677  94.870  88.929  1.00  0.00           H  
ATOM    429  CB  GLN    31      83.430  95.993  88.503  1.00  0.00           C  
ATOM    430  HB2 GLN    31      84.111  96.712  88.959  1.00  0.00           H  
ATOM    431  HB3 GLN    31      83.877  95.207  87.894  1.00  0.00           H  
ATOM    432  CG  GLN    31      82.637  96.854  87.487  1.00  0.00           C  
ATOM    433  HG2 GLN    31      81.811  96.257  87.101  1.00  0.00           H  
ATOM    434  HG3 GLN    31      82.166  97.727  87.939  1.00  0.00           H  
ATOM    435  CD  GLN    31      83.491  97.373  86.314  1.00  0.00           C  
ATOM    436  OE1 GLN    31      84.626  97.868  86.377  1.00  0.00           O  
ATOM    437  NE2 GLN    31      83.018  97.295  85.078  1.00  0.00           N  
ATOM    438 HE21 GLN    31      83.484  97.870  84.390  1.00  0.00           H  
ATOM    439 HE22 GLN    31      82.041  97.111  84.903  1.00  0.00           H  
ATOM    440  C   GLN    31      83.124  94.241  90.322  1.00  0.00           C  
ATOM    441  O   GLN    31      83.937  94.611  91.179  1.00  0.00           O  
ATOM    442  N   PRO    32      82.987  92.967  89.978  1.00  0.00           N  
ATOM    443  CD  PRO    32      82.293  92.510  88.817  1.00  0.00           C  
ATOM    444  HD2 PRO    32      82.518  93.128  87.947  1.00  0.00           H  
ATOM    445  HD3 PRO    32      81.220  92.479  89.007  1.00  0.00           H  
ATOM    446  CG  PRO    32      82.877  91.139  88.548  1.00  0.00           C  
ATOM    447  HG2 PRO    32      83.825  91.322  88.041  1.00  0.00           H  
ATOM    448  HG3 PRO    32      82.306  90.407  87.977  1.00  0.00           H  
ATOM    449  CB  PRO    32      83.141  90.631  89.945  1.00  0.00           C  
ATOM    450  HB2 PRO    32      83.838  89.800  89.842  1.00  0.00           H  
ATOM    451  HB3 PRO    32      82.256  90.146  90.358  1.00  0.00           H  
ATOM    452  CA  PRO    32      83.721  91.900  90.636  1.00  0.00           C  
ATOM    453  HA  PRO    32      83.442  91.944  91.689  1.00  0.00           H  
ATOM    454  C   PRO    32      85.267  91.937  90.551  1.00  0.00           C  
ATOM    455  O   PRO    32      85.817  91.806  89.435  1.00  0.00           O  
ATOM    456  N   TYR    33      85.901  92.159  91.707  1.00  0.00           N  
ATOM    457  H   TYR    33      85.359  92.263  92.553  1.00  0.00           H  
ATOM    458  CA  TYR    33      87.406  92.213  91.832  1.00  0.00           C  
ATOM    459  HA  TYR    33      87.876  91.844  90.920  1.00  0.00           H  
ATOM    460  CB  TYR    33      87.794  93.723  91.995  1.00  0.00           C  
ATOM    461  HB2 TYR    33      87.281  94.000  92.915  1.00  0.00           H  
ATOM    462  HB3 TYR    33      88.876  93.763  92.114  1.00  0.00           H  
ATOM    463  CG  TYR    33      87.269  94.701  90.985  1.00  0.00           C  
ATOM    464  CD1 TYR    33      87.272  94.487  89.541  1.00  0.00           C  
ATOM    465  HD1 TYR    33      87.575  93.496  89.237  1.00  0.00           H  
ATOM    466  CE1 TYR    33      87.032  95.541  88.657  1.00  0.00           C  
ATOM    467  HE1 TYR    33      87.125  95.371  87.594  1.00  0.00           H  
ATOM    468  CZ  TYR    33      86.721  96.845  89.104  1.00  0.00           C  
ATOM    469  OH  TYR    33      86.482  97.864  88.276  1.00  0.00           O  
ATOM    470  HH  TYR    33      85.632  97.732  87.851  1.00  0.00           H  
ATOM    471  CE2 TYR    33      86.664  97.076  90.560  1.00  0.00           C  
ATOM    472  HE2 TYR    33      86.499  98.079  90.928  1.00  0.00           H  
ATOM    473  CD2 TYR    33      86.947  96.022  91.441  1.00  0.00           C  
ATOM    474  HD2 TYR    33      86.894  96.225  92.501  1.00  0.00           H  
ATOM    475  C   TYR    33      88.055  91.507  93.057  1.00  0.00           C  
ATOM    476  O   TYR    33      89.267  91.566  93.114  1.00  0.00           O  
ATOM    477  N   GLY    34      87.310  90.948  94.092  1.00  0.00           N  
ATOM    478  H   GLY    34      86.324  90.863  93.890  1.00  0.00           H  
ATOM    479  CA  GLY    34      87.816  90.490  95.358  1.00  0.00           C  
ATOM    480  HA2 GLY    34      88.696  89.884  95.145  1.00  0.00           H  
ATOM    481  HA3 GLY    34      88.088  91.359  95.958  1.00  0.00           H  
ATOM    482  C   GLY    34      86.881  89.626  96.156  1.00  0.00           C  
ATOM    483  O   GLY    34      85.889  89.157  95.637  1.00  0.00           O  
ATOM    484  N   GLN    35      87.094  89.512  97.455  1.00  0.00           N  
ATOM    485  H   GLN    35      87.823  90.037  97.916  1.00  0.00           H  
ATOM    486  CA  GLN    35      86.374  88.646  98.354  1.00  0.00           C  
ATOM    487  HA  GLN    35      85.300  88.660  98.172  1.00  0.00           H  
ATOM    488  CB  GLN    35      86.681  87.197  97.940  1.00  0.00           C  
ATOM    489  HB2 GLN    35      86.312  86.919  96.953  1.00  0.00           H  
ATOM    490  HB3 GLN    35      87.765  87.139  97.840  1.00  0.00           H  
ATOM    491  CG  GLN    35      86.209  86.137  98.787  1.00  0.00           C  
ATOM    492  HG2 GLN    35      86.796  86.126  99.705  1.00  0.00           H  
ATOM    493  HG3 GLN    35      85.188  86.371  99.089  1.00  0.00           H  
ATOM    494  CD  GLN    35      86.372  84.746  98.264  1.00  0.00           C  
ATOM    495  OE1 GLN    35      87.399  84.122  98.329  1.00  0.00           O  
ATOM    496  NE2 GLN    35      85.409  84.094  97.690  1.00  0.00           N  
ATOM    497 HE21 GLN    35      84.469  84.461  97.659  1.00  0.00           H  
ATOM    498 HE22 GLN    35      85.699  83.311  97.122  1.00  0.00           H  
ATOM    499  C   GLN    35      86.635  88.939  99.860  1.00  0.00           C  
ATOM    500  O   GLN    35      87.603  88.562 100.456  1.00  0.00           O  
ATOM    501  N   GLN    36      85.740  89.699 100.480  1.00  0.00           N  
ATOM    502  H   GLN    36      85.902  89.900 101.456  1.00  0.00           H  
ATOM    503  CA  GLN    36      84.606  90.404  99.829  1.00  0.00           C  
ATOM    504  HA  GLN    36      83.963  89.621  99.427  1.00  0.00           H  
ATOM    505  CB  GLN    36      83.811  91.211 100.840  1.00  0.00           C  
ATOM    506  HB2 GLN    36      83.527  90.503 101.619  1.00  0.00           H  
ATOM    507  HB3 GLN    36      84.252  92.119 101.251  1.00  0.00           H  
ATOM    508  CG  GLN    36      82.480  91.700 100.368  1.00  0.00           C  
ATOM    509  HG2 GLN    36      82.618  92.635  99.826  1.00  0.00           H  
ATOM    510  HG3 GLN    36      81.925  91.045  99.695  1.00  0.00           H  
ATOM    511  CD  GLN    36      81.525  92.015 101.551  1.00  0.00           C  
ATOM    512  OE1 GLN    36      81.805  91.754 102.644  1.00  0.00           O  
ATOM    513  NE2 GLN    36      80.502  92.749 101.334  1.00  0.00           N  
ATOM    514 HE21 GLN    36      80.139  92.861 100.398  1.00  0.00           H  
ATOM    515 HE22 GLN    36      79.944  93.062 102.116  1.00  0.00           H  
ATOM    516  C   GLN    36      85.060  91.468  98.814  1.00  0.00           C  
ATOM    517  O   GLN    36      86.095  92.095  99.078  1.00  0.00           O  
ATOM    518  N   SER    37      84.315  91.649  97.752  1.00  0.00           N  
ATOM    519  H   SER    37      83.617  90.943  97.567  1.00  0.00           H  
ATOM    520  CA  SER    37      84.715  92.483  96.591  1.00  0.00           C  
ATOM    521  HA  SER    37      85.726  92.201  96.297  1.00  0.00           H  
ATOM    522  CB  SER    37      83.996  92.196  95.237  1.00  0.00           C  
ATOM    523  HB2 SER    37      83.918  91.140  94.980  1.00  0.00           H  
ATOM    524  HB3 SER    37      82.994  92.624  95.251  1.00  0.00           H  
ATOM    525  OG  SER    37      84.717  92.836  94.218  1.00  0.00           O  
ATOM    526  HG  SER    37      84.292  93.674  94.021  1.00  0.00           H  
ATOM    527  C   SER    37      84.731  93.974  96.908  1.00  0.00           C  
ATOM    528  O   SER    37      83.688  94.609  97.057  1.00  0.00           O  
ATOM    529  N   TYR    38      85.949  94.535  97.118  1.00  0.00           N  
ATOM    530  H   TYR    38      86.775  93.961  97.032  1.00  0.00           H  
ATOM    531  CA  TYR    38      86.263  95.949  97.334  1.00  0.00           C  
ATOM    532  HA  TYR    38      85.336  96.515  97.419  1.00  0.00           H  
ATOM    533  CB  TYR    38      87.064  96.016  98.649  1.00  0.00           C  
ATOM    534  HB2 TYR    38      86.383  95.691  99.435  1.00  0.00           H  
ATOM    535  HB3 TYR    38      87.803  95.218  98.572  1.00  0.00           H  
ATOM    536  CG  TYR    38      87.786  97.327  99.057  1.00  0.00           C  
ATOM    537  CD1 TYR    38      89.150  97.394  98.883  1.00  0.00           C  
ATOM    538  HD1 TYR    38      89.719  96.613  98.400  1.00  0.00           H  
ATOM    539  CE1 TYR    38      89.786  98.654  99.202  1.00  0.00           C  
ATOM    540  HE1 TYR    38      90.806  98.769  98.868  1.00  0.00           H  
ATOM    541  CZ  TYR    38      88.971  99.696  99.726  1.00  0.00           C  
ATOM    542  OH  TYR    38      89.511 100.920  99.914  1.00  0.00           O  
ATOM    543  HH  TYR    38      90.464 101.000  99.829  1.00  0.00           H  
ATOM    544  CE2 TYR    38      87.572  99.518  99.990  1.00  0.00           C  
ATOM    545  HE2 TYR    38      87.002 100.306 100.458  1.00  0.00           H  
ATOM    546  CD2 TYR    38      86.954  98.320  99.640  1.00  0.00           C  
ATOM    547  HD2 TYR    38      85.932  98.148  99.944  1.00  0.00           H  
ATOM    548  C   TYR    38      87.056  96.615  96.190  1.00  0.00           C  
ATOM    549  O   TYR    38      87.624  95.951  95.309  1.00  0.00           O  
ATOM    550  N   SER    39      87.230  97.930  96.176  1.00  0.00           N  
ATOM    551  H   SER    39      86.611  98.424  96.802  1.00  0.00           H  
ATOM    552  CA  SER    39      87.964  98.634  95.078  1.00  0.00           C  
ATOM    553  HA  SER    39      88.534  97.879  94.536  1.00  0.00           H  
ATOM    554  CB  SER    39      86.969  99.283  94.112  1.00  0.00           C  
ATOM    555  HB2 SER    39      86.213  98.525  93.907  1.00  0.00           H  
ATOM    556  HB3 SER    39      86.629 100.256  94.465  1.00  0.00           H  
ATOM    557  OG  SER    39      87.743  99.588  92.963  1.00  0.00           O  
ATOM    558  HG  SER    39      87.127  99.870  92.283  1.00  0.00           H  
ATOM    559  C   SER    39      89.089  99.542  95.696  1.00  0.00           C  
ATOM    560  O   SER    39      88.849 100.399  96.520  1.00  0.00           O  
ATOM    561  N   GLY    40      90.282  99.282  95.309  1.00  0.00           N  
ATOM    562  H   GLY    40      90.397  98.483  94.703  1.00  0.00           H  
ATOM    563  CA  GLY    40      91.480  99.979  95.741  1.00  0.00           C  
ATOM    564  HA2 GLY    40      91.354 100.370  96.751  1.00  0.00           H  
ATOM    565  HA3 GLY    40      92.254  99.222  95.623  1.00  0.00           H  
ATOM    566  C   GLY    40      91.834 101.189  94.909  1.00  0.00           C  
ATOM    567  O   GLY    40      91.007 102.033  94.502  1.00  0.00           O  
ATOM    568  N   TYR    41      93.050 101.299  94.379  1.00  0.00           N  
ATOM    569  H   TYR    41      93.182 102.171  93.886  1.00  0.00           H  
ATOM    570  CA  TYR    41      94.197 100.400  94.329  1.00  0.00           C  
ATOM    571  HA  TYR    41      94.092  99.633  95.096  1.00  0.00           H  
ATOM    572  CB  TYR    41      94.219  99.700  92.941  1.00  0.00           C  
ATOM    573  HB2 TYR    41      94.464 100.607  92.388  1.00  0.00           H  
ATOM    574  HB3 TYR    41      95.115  99.081  92.930  1.00  0.00           H  
ATOM    575  CG  TYR    41      93.074  98.896  92.502  1.00  0.00           C  
ATOM    576  CD1 TYR    41      93.142  97.496  92.623  1.00  0.00           C  
ATOM    577  HD1 TYR    41      93.988  96.977  93.049  1.00  0.00           H  
ATOM    578  CE1 TYR    41      91.954  96.776  92.311  1.00  0.00           C  
ATOM    579  HE1 TYR    41      92.035  95.722  92.535  1.00  0.00           H  
ATOM    580  CZ  TYR    41      90.871  97.315  91.657  1.00  0.00           C  
ATOM    581  OH  TYR    41      89.965  96.563  90.917  1.00  0.00           O  
ATOM    582  HH  TYR    41      89.086  96.945  90.974  1.00  0.00           H  
ATOM    583  CE2 TYR    41      90.795  98.767  91.533  1.00  0.00           C  
ATOM    584  HE2 TYR    41      89.985  99.273  91.028  1.00  0.00           H  
ATOM    585  CD2 TYR    41      91.904  99.483  92.001  1.00  0.00           C  
ATOM    586  HD2 TYR    41      91.778 100.555  91.990  1.00  0.00           H  
ATOM    587  C   TYR    41      95.517 101.146  94.596  1.00  0.00           C  
ATOM    588  O   TYR    41      95.585 102.329  94.354  1.00  0.00           O  
ATOM    589  N   SER    42      96.526 100.347  95.052  1.00  0.00           N  
ATOM    590  H   SER    42      96.292  99.388  95.266  1.00  0.00           H  
ATOM    591  CA  SER    42      97.878 100.820  95.318  1.00  0.00           C  
ATOM    592  HA  SER    42      97.797 101.718  95.930  1.00  0.00           H  
ATOM    593  CB  SER    42      98.643  99.650  95.996  1.00  0.00           C  
ATOM    594  HB2 SER    42      98.833  98.798  95.343  1.00  0.00           H  
ATOM    595  HB3 SER    42      99.615 100.027  96.315  1.00  0.00           H  
ATOM    596  OG  SER    42      97.898  99.174  97.063  1.00  0.00           O  
ATOM    597  HG  SER    42      97.061  98.815  96.758  1.00  0.00           H  
ATOM    598  C   SER    42      98.707 101.095  94.037  1.00  0.00           C  
ATOM    599  O   SER    42      99.612 100.268  93.700  1.00  0.00           O  
ATOM    600  N   GLN    43      98.392 102.191  93.361  1.00  0.00           N  
ATOM    601  H   GLN    43      97.738 102.771  93.867  1.00  0.00           H  
ATOM    602  CA  GLN    43      99.067 102.691  92.116  1.00  0.00           C  
ATOM    603  HA  GLN    43     100.097 102.722  92.470  1.00  0.00           H  
ATOM    604  CB  GLN    43      98.877 101.719  90.916  1.00  0.00           C  
ATOM    605  HB2 GLN    43      99.470 102.105  90.087  1.00  0.00           H  
ATOM    606  HB3 GLN    43      99.407 100.798  91.161  1.00  0.00           H  
ATOM    607  CG  GLN    43      97.410 101.258  90.474  1.00  0.00           C  
ATOM    608  HG2 GLN    43      96.811 100.879  91.302  1.00  0.00           H  
ATOM    609  HG3 GLN    43      96.855 102.150  90.186  1.00  0.00           H  
ATOM    610  CD  GLN    43      97.509 100.211  89.385  1.00  0.00           C  
ATOM    611  OE1 GLN    43      98.480 100.041  88.658  1.00  0.00           O  
ATOM    612  NE2 GLN    43      96.465  99.561  88.978  1.00  0.00           N  
ATOM    613 HE21 GLN    43      95.533  99.806  89.281  1.00  0.00           H  
ATOM    614 HE22 GLN    43      96.483  99.127  88.067  1.00  0.00           H  
ATOM    615  C   GLN    43      98.686 104.124  91.754  1.00  0.00           C  
ATOM    616  O   GLN    43      98.360 104.436  90.569  1.00  0.00           O  
ATOM    617  N   SER    44      98.881 105.095  92.653  1.00  0.00           N  
ATOM    618  H   SER    44      99.386 104.872  93.499  1.00  0.00           H  
ATOM    619  CA  SER    44      98.651 106.537  92.350  1.00  0.00           C  
ATOM    620  HA  SER    44      97.782 106.523  91.693  1.00  0.00           H  
ATOM    621  CB  SER    44      98.364 107.423  93.643  1.00  0.00           C  
ATOM    622  HB2 SER    44      99.309 107.401  94.185  1.00  0.00           H  
ATOM    623  HB3 SER    44      97.974 108.407  93.382  1.00  0.00           H  
ATOM    624  OG  SER    44      97.271 106.905  94.415  1.00  0.00           O  
ATOM    625  HG  SER    44      97.085 107.621  95.026  1.00  0.00           H  
ATOM    626  C   SER    44      99.783 107.058  91.516  1.00  0.00           C  
ATOM    627  O   SER    44     100.637 107.797  92.071  1.00  0.00           O  
ATOM    628  N   THR    45      99.871 106.708  90.188  1.00  0.00           N  
ATOM    629  H   THR    45      99.203 106.140  89.687  1.00  0.00           H  
ATOM    630  CA  THR    45     100.834 107.258  89.291  1.00  0.00           C  
ATOM    631  HA  THR    45     101.848 107.006  89.603  1.00  0.00           H  
ATOM    632  CB  THR    45     100.723 106.584  87.891  1.00  0.00           C  
ATOM    633  HB  THR    45      99.784 106.904  87.441  1.00  0.00           H  
ATOM    634  CG2 THR    45     101.808 106.884  86.894  1.00  0.00           C  
ATOM    635 HG21 THR    45     101.577 107.784  86.324  1.00  0.00           H  
ATOM    636 HG22 THR    45     102.773 106.994  87.390  1.00  0.00           H  
ATOM    637 HG23 THR    45     101.790 106.034  86.213  1.00  0.00           H  
ATOM    638  OG1 THR    45     100.665 105.244  88.006  1.00  0.00           O  
ATOM    639  HG1 THR    45     100.071 104.917  87.326  1.00  0.00           H  
ATOM    640  C   THR    45     100.939 108.804  89.253  1.00  0.00           C  
ATOM    641  O   THR    45     102.069 109.334  89.098  1.00  0.00           O  
ATOM    642  N   ASP    46      99.792 109.538  89.404  1.00  0.00           N  
ATOM    643  H   ASP    46      98.970 108.958  89.492  1.00  0.00           H  
ATOM    644  CA  ASP    46      99.728 110.948  89.434  1.00  0.00           C  
ATOM    645  HA  ASP    46     100.266 111.322  88.563  1.00  0.00           H  
ATOM    646  CB  ASP    46      98.258 111.379  89.312  1.00  0.00           C  
ATOM    647  HB2 ASP    46      97.827 110.786  88.505  1.00  0.00           H  
ATOM    648  HB3 ASP    46      97.827 111.105  90.274  1.00  0.00           H  
ATOM    649  CG  ASP    46      98.148 112.978  89.198  1.00  0.00           C  
ATOM    650  OD1 ASP    46      97.217 113.620  89.625  1.00  0.00           O  
ATOM    651  OD2 ASP    46      99.074 113.621  88.610  1.00  0.00           O  
ATOM    652  C   ASP    46     100.459 111.591  90.631  1.00  0.00           C  
ATOM    653  O   ASP    46     100.333 111.181  91.771  1.00  0.00           O  
ATOM    654  N   THR    47     101.249 112.617  90.358  1.00  0.00           N  
ATOM    655  H   THR    47     101.231 112.979  89.416  1.00  0.00           H  
ATOM    656  CA  THR    47     102.054 113.399  91.281  1.00  0.00           C  
ATOM    657  HA  THR    47     101.534 113.298  92.234  1.00  0.00           H  
ATOM    658  CB  THR    47     103.438 112.802  91.490  1.00  0.00           C  
ATOM    659  HB  THR    47     104.066 113.498  92.046  1.00  0.00           H  
ATOM    660  CG2 THR    47     103.351 111.461  92.283  1.00  0.00           C  
ATOM    661 HG21 THR    47     102.908 110.684  91.660  1.00  0.00           H  
ATOM    662 HG22 THR    47     104.367 111.184  92.566  1.00  0.00           H  
ATOM    663 HG23 THR    47     102.793 111.651  93.200  1.00  0.00           H  
ATOM    664  OG1 THR    47     104.080 112.665  90.209  1.00  0.00           O  
ATOM    665  HG1 THR    47     104.375 111.753  90.150  1.00  0.00           H  
ATOM    666  C   THR    47     102.069 114.884  90.981  1.00  0.00           C  
ATOM    667  O   THR    47     102.803 115.620  91.637  1.00  0.00           O  
ATOM    668  N   SER    48     101.201 115.329  90.025  1.00  0.00           N  
ATOM    669  H   SER    48     100.561 114.627  89.682  1.00  0.00           H  
ATOM    670  CA  SER    48     100.989 116.746  89.672  1.00  0.00           C  
ATOM    671  HA  SER    48     101.902 117.227  89.319  1.00  0.00           H  
ATOM    672  CB  SER    48     100.024 116.816  88.465  1.00  0.00           C  
ATOM    673  HB2 SER    48      99.968 117.820  88.044  1.00  0.00           H  
ATOM    674  HB3 SER    48     100.396 116.134  87.701  1.00  0.00           H  
ATOM    675  OG  SER    48      98.735 116.317  88.759  1.00  0.00           O  
ATOM    676  HG  SER    48      98.872 115.385  88.943  1.00  0.00           H  
ATOM    677  C   SER    48     100.404 117.611  90.849  1.00  0.00           C  
ATOM    678  O   SER    48     100.011 117.127  91.934  1.00  0.00           O  
ATOM    679  N   GLY    49     100.465 118.975  90.573  1.00  0.00           N  
ATOM    680  H   GLY    49     100.960 119.179  89.717  1.00  0.00           H  
ATOM    681  CA  GLY    49     100.229 120.026  91.522  1.00  0.00           C  
ATOM    682  HA2 GLY    49     100.160 120.968  90.978  1.00  0.00           H  
ATOM    683  HA3 GLY    49      99.316 119.817  92.079  1.00  0.00           H  
ATOM    684  C   GLY    49     101.482 120.077  92.441  1.00  0.00           C  
ATOM    685  O   GLY    49     102.607 119.701  92.112  1.00  0.00           O  
ATOM    686  N   TYR    50     101.344 120.687  93.600  1.00  0.00           N  
ATOM    687  H   TYR    50     102.237 120.931  94.004  1.00  0.00           H  
ATOM    688  CA  TYR    50     100.142 120.887  94.392  1.00  0.00           C  
ATOM    689  HA  TYR    50      99.271 121.080  93.765  1.00  0.00           H  
ATOM    690  CB  TYR    50      99.930 119.522  95.095  1.00  0.00           C  
ATOM    691  HB2 TYR    50      99.825 118.686  94.404  1.00  0.00           H  
ATOM    692  HB3 TYR    50     100.848 119.386  95.668  1.00  0.00           H  
ATOM    693  CG  TYR    50      98.764 119.405  96.082  1.00  0.00           C  
ATOM    694  CD1 TYR    50      98.936 119.262  97.505  1.00  0.00           C  
ATOM    695  HD1 TYR    50      99.959 119.273  97.849  1.00  0.00           H  
ATOM    696  CE1 TYR    50      97.848 119.027  98.342  1.00  0.00           C  
ATOM    697  HE1 TYR    50      97.873 119.164  99.413  1.00  0.00           H  
ATOM    698  CZ  TYR    50      96.583 118.710  97.760  1.00  0.00           C  
ATOM    699  OH  TYR    50      95.580 118.331  98.589  1.00  0.00           O  
ATOM    700  HH  TYR    50      95.571 118.909  99.355  1.00  0.00           H  
ATOM    701  CE2 TYR    50      96.464 118.762  96.357  1.00  0.00           C  
ATOM    702  HE2 TYR    50      95.491 118.567  95.932  1.00  0.00           H  
ATOM    703  CD2 TYR    50      97.490 119.139  95.565  1.00  0.00           C  
ATOM    704  HD2 TYR    50      97.376 119.141  94.491  1.00  0.00           H  
ATOM    705  C   TYR    50     100.391 122.041  95.389  1.00  0.00           C  
ATOM    706  O   TYR    50     101.466 122.211  95.943  1.00  0.00           O  
ATOM    707  N   GLY    51      99.398 122.914  95.501  1.00  0.00           N  
ATOM    708  H   GLY    51      99.600 123.624  96.191  1.00  0.00           H  
ATOM    709  CA  GLY    51      98.037 122.925  94.862  1.00  0.00           C  
ATOM    710  HA2 GLY    51      97.605 121.924  94.894  1.00  0.00           H  
ATOM    711  HA3 GLY    51      97.366 123.504  95.497  1.00  0.00           H  
ATOM    712  C   GLY    51      98.076 123.563  93.475  1.00  0.00           C  
ATOM    713  O   GLY    51      98.897 123.306  92.610  1.00  0.00           O  
ATOM    714  N   GLN    52      96.972 124.307  93.214  1.00  0.00           N  
ATOM    715  H   GLN    52      96.256 124.293  93.927  1.00  0.00           H  
ATOM    716  CA  GLN    52      96.617 124.905  91.925  1.00  0.00           C  
ATOM    717  HA  GLN    52      96.597 124.138  91.151  1.00  0.00           H  
ATOM    718  CB  GLN    52      95.238 125.604  92.137  1.00  0.00           C  
ATOM    719  HB2 GLN    52      95.270 126.271  92.999  1.00  0.00           H  
ATOM    720  HB3 GLN    52      95.006 126.307  91.337  1.00  0.00           H  
ATOM    721  CG  GLN    52      94.055 124.600  92.401  1.00  0.00           C  
ATOM    722  HG2 GLN    52      94.209 123.790  91.687  1.00  0.00           H  
ATOM    723  HG3 GLN    52      94.224 124.164  93.386  1.00  0.00           H  
ATOM    724  CD  GLN    52      92.637 125.112  92.277  1.00  0.00           C  
ATOM    725  OE1 GLN    52      92.394 126.288  91.974  1.00  0.00           O  
ATOM    726  NE2 GLN    52      91.715 124.231  92.339  1.00  0.00           N  
ATOM    727 HE21 GLN    52      91.989 123.362  92.775  1.00  0.00           H  
ATOM    728 HE22 GLN    52      90.759 124.439  92.089  1.00  0.00           H  
ATOM    729  C   GLN    52      97.745 125.977  91.469  1.00  0.00           C  
ATOM    730  O   GLN    52      98.411 126.609  92.286  1.00  0.00           O  
ATOM    731  N   SER    53      97.848 126.303  90.206  1.00  0.00           N  
ATOM    732  H   SER    53      98.368 127.160  90.083  1.00  0.00           H  
ATOM    733  CA  SER    53      97.413 125.479  89.042  1.00  0.00           C  
ATOM    734  HA  SER    53      96.356 125.264  89.196  1.00  0.00           H  
ATOM    735  CB  SER    53      97.645 126.197  87.702  1.00  0.00           C  
ATOM    736  HB2 SER    53      97.104 127.142  87.665  1.00  0.00           H  
ATOM    737  HB3 SER    53      98.698 126.480  87.686  1.00  0.00           H  
ATOM    738  OG  SER    53      97.272 125.329  86.598  1.00  0.00           O  
ATOM    739  HG  SER    53      96.598 125.768  86.074  1.00  0.00           H  
ATOM    740  C   SER    53      98.123 124.113  88.893  1.00  0.00           C  
ATOM    741  O   SER    53      99.329 124.007  89.238  1.00  0.00           O  
ATOM    742  N   SER    54      97.443 123.020  88.427  1.00  0.00           N  
ATOM    743  H   SER    54      96.491 123.187  88.134  1.00  0.00           H  
ATOM    744  CA  SER    54      98.013 121.663  88.561  1.00  0.00           C  
ATOM    745  HA  SER    54      98.320 121.582  89.604  1.00  0.00           H  
ATOM    746  CB  SER    54      96.861 120.730  88.456  1.00  0.00           C  
ATOM    747  HB2 SER    54      96.269 120.994  87.580  1.00  0.00           H  
ATOM    748  HB3 SER    54      97.168 119.684  88.481  1.00  0.00           H  
ATOM    749  OG  SER    54      96.002 120.827  89.601  1.00  0.00           O  
ATOM    750  HG  SER    54      95.108 121.043  89.327  1.00  0.00           H  
ATOM    751  C   SER    54      99.184 121.279  87.664  1.00  0.00           C  
ATOM    752  O   SER    54      99.457 120.062  87.480  1.00  0.00           O  
ATOM    753  N   TYR    55      99.879 122.212  87.004  1.00  0.00           N  
ATOM    754  H   TYR    55      99.738 123.177  87.265  1.00  0.00           H  
ATOM    755  CA  TYR    55     100.786 121.928  85.886  1.00  0.00           C  
ATOM    756  HA  TYR    55     100.995 120.863  85.780  1.00  0.00           H  
ATOM    757  CB  TYR    55      99.990 122.199  84.601  1.00  0.00           C  
ATOM    758  HB2 TYR    55      99.872 123.282  84.577  1.00  0.00           H  
ATOM    759  HB3 TYR    55     100.596 121.893  83.747  1.00  0.00           H  
ATOM    760  CG  TYR    55      98.577 121.606  84.442  1.00  0.00           C  
ATOM    761  CD1 TYR    55      97.427 122.376  84.716  1.00  0.00           C  
ATOM    762  HD1 TYR    55      97.553 123.434  84.891  1.00  0.00           H  
ATOM    763  CE1 TYR    55      96.190 121.805  84.777  1.00  0.00           C  
ATOM    764  HE1 TYR    55      95.324 122.334  85.146  1.00  0.00           H  
ATOM    765  CZ  TYR    55      96.028 120.465  84.394  1.00  0.00           C  
ATOM    766  OH  TYR    55      94.843 119.845  84.364  1.00  0.00           O  
ATOM    767  HH  TYR    55      94.105 120.451  84.463  1.00  0.00           H  
ATOM    768  CE2 TYR    55      97.098 119.753  83.918  1.00  0.00           C  
ATOM    769  HE2 TYR    55      96.897 118.737  83.613  1.00  0.00           H  
ATOM    770  CD2 TYR    55      98.422 120.250  84.090  1.00  0.00           C  
ATOM    771  HD2 TYR    55      99.298 119.638  83.934  1.00  0.00           H  
ATOM    772  C   TYR    55     102.128 122.668  85.815  1.00  0.00           C  
ATOM    773  O   TYR    55     102.274 123.743  85.143  1.00  0.00           O  
ATOM    774  N   SER    56     103.189 122.215  86.446  1.00  0.00           N  
ATOM    775  H   SER    56     103.966 122.830  86.253  1.00  0.00           H  
ATOM    776  CA  SER    56     103.446 121.336  87.550  1.00  0.00           C  
ATOM    777  HA  SER    56     104.515 121.164  87.676  1.00  0.00           H  
ATOM    778  CB  SER    56     102.912 121.930  88.848  1.00  0.00           C  
ATOM    779  HB2 SER    56     101.867 122.221  88.738  1.00  0.00           H  
ATOM    780  HB3 SER    56     102.900 121.224  89.679  1.00  0.00           H  
ATOM    781  OG  SER    56     103.630 123.024  89.153  1.00  0.00           O  
ATOM    782  HG  SER    56     103.119 123.747  88.781  1.00  0.00           H  
ATOM    783  C   SER    56     102.987 119.898  87.436  1.00  0.00           C  
ATOM    784  O   SER    56     102.111 119.488  88.180  1.00  0.00           O  
ATOM    785  N   SER    57     103.450 119.084  86.592  1.00  0.00           N  
ATOM    786  H   SER    57     102.890 118.245  86.635  1.00  0.00           H  
ATOM    787  CA  SER    57     104.364 119.316  85.509  1.00  0.00           C  
ATOM    788  HA  SER    57     104.976 120.152  85.849  1.00  0.00           H  
ATOM    789  CB  SER    57     105.194 118.070  85.222  1.00  0.00           C  
ATOM    790  HB2 SER    57     105.897 118.149  84.393  1.00  0.00           H  
ATOM    791  HB3 SER    57     105.745 117.878  86.143  1.00  0.00           H  
ATOM    792  OG  SER    57     104.503 116.900  84.901  1.00  0.00           O  
ATOM    793  HG  SER    57     103.962 116.691  85.666  1.00  0.00           H  
ATOM    794  C   SER    57     103.652 119.806  84.286  1.00  0.00           C  
ATOM    795  O   SER    57     102.481 119.657  84.038  1.00  0.00           O  
ATOM    796  N   TYR    58     104.349 120.493  83.319  1.00  0.00           N  
ATOM    797  H   TYR    58     105.351 120.376  83.357  1.00  0.00           H  
ATOM    798  CA  TYR    58     103.738 121.099  82.129  1.00  0.00           C  
ATOM    799  HA  TYR    58     102.793 121.528  82.464  1.00  0.00           H  
ATOM    800  CB  TYR    58     104.613 122.254  81.623  1.00  0.00           C  
ATOM    801  HB2 TYR    58     104.928 122.950  82.400  1.00  0.00           H  
ATOM    802  HB3 TYR    58     105.523 121.770  81.269  1.00  0.00           H  
ATOM    803  CG  TYR    58     103.948 122.926  80.495  1.00  0.00           C  
ATOM    804  CD1 TYR    58     104.171 122.622  79.130  1.00  0.00           C  
ATOM    805  HD1 TYR    58     104.952 121.944  78.818  1.00  0.00           H  
ATOM    806  CE1 TYR    58     103.270 123.067  78.132  1.00  0.00           C  
ATOM    807  HE1 TYR    58     103.426 122.656  77.146  1.00  0.00           H  
ATOM    808  CZ  TYR    58     102.362 124.112  78.437  1.00  0.00           C  
ATOM    809  OH  TYR    58     101.720 124.710  77.462  1.00  0.00           O  
ATOM    810  HH  TYR    58     101.618 124.149  76.690  1.00  0.00           H  
ATOM    811  CE2 TYR    58     102.223 124.473  79.773  1.00  0.00           C  
ATOM    812  HE2 TYR    58     101.487 125.230  79.999  1.00  0.00           H  
ATOM    813  CD2 TYR    58     103.054 123.937  80.798  1.00  0.00           C  
ATOM    814  HD2 TYR    58     102.922 124.228  81.829  1.00  0.00           H  
ATOM    815  C   TYR    58     103.423 119.925  81.066  1.00  0.00           C  
ATOM    816  O   TYR    58     104.259 119.073  80.729  1.00  0.00           O  
ATOM    817  N   GLY    59     102.166 119.840  80.621  1.00  0.00           N  
ATOM    818  H   GLY    59     102.040 119.074  79.975  1.00  0.00           H  
ATOM    819  CA  GLY    59     101.055 120.815  80.691  1.00  0.00           C  
ATOM    820  HA2 GLY    59     100.507 120.735  81.630  1.00  0.00           H  
ATOM    821  HA3 GLY    59     101.460 121.824  80.610  1.00  0.00           H  
ATOM    822  C   GLY    59      99.973 120.508  79.614  1.00  0.00           C  
ATOM    823  O   GLY    59     100.266 119.857  78.638  1.00  0.00           O  
ATOM    824  N   GLN    60      98.711 120.918  79.692  1.00  0.00           N  
ATOM    825  H   GLN    60      98.262 120.777  78.798  1.00  0.00           H  
ATOM    826  CA  GLN    60      98.094 121.731  80.755  1.00  0.00           C  
ATOM    827  HA  GLN    60      98.374 121.439  81.768  1.00  0.00           H  
ATOM    828  CB  GLN    60      98.485 123.236  80.580  1.00  0.00           C  
ATOM    829  HB2 GLN    60      97.962 123.842  81.320  1.00  0.00           H  
ATOM    830  HB3 GLN    60      99.549 123.405  80.747  1.00  0.00           H  
ATOM    831  CG  GLN    60      98.038 123.717  79.181  1.00  0.00           C  
ATOM    832  HG2 GLN    60      98.665 123.303  78.392  1.00  0.00           H  
ATOM    833  HG3 GLN    60      97.001 123.412  79.040  1.00  0.00           H  
ATOM    834  CD  GLN    60      98.044 125.228  78.974  1.00  0.00           C  
ATOM    835  OE1 GLN    60      98.443 125.659  77.879  1.00  0.00           O  
ATOM    836  NE2 GLN    60      97.762 126.142  79.862  1.00  0.00           N  
ATOM    837 HE21 GLN    60      97.438 125.817  80.761  1.00  0.00           H  
ATOM    838 HE22 GLN    60      97.665 127.102  79.564  1.00  0.00           H  
ATOM    839  C   GLN    60      96.551 121.668  80.765  1.00  0.00           C  
ATOM    840  O   GLN    60      95.930 122.315  81.581  1.00  0.00           O  
ATOM    841  N   SER    61      95.894 120.942  79.724  1.00  0.00           N  
ATOM    842  H   SER    61      96.344 120.495  78.938  1.00  0.00           H  
ATOM    843  CA  SER    61      94.515 120.847  79.540  1.00  0.00           C  
ATOM    844  HA  SER    61      93.982 120.613  80.462  1.00  0.00           H  
ATOM    845  CB  SER    61      93.955 122.119  78.950  1.00  0.00           C  
ATOM    846  HB2 SER    61      92.897 122.105  79.213  1.00  0.00           H  
ATOM    847  HB3 SER    61      94.487 122.957  79.401  1.00  0.00           H  
ATOM    848  OG  SER    61      93.956 122.323  77.554  1.00  0.00           O  
ATOM    849  HG  SER    61      93.386 123.084  77.422  1.00  0.00           H  
ATOM    850  C   SER    61      94.191 119.574  78.671  1.00  0.00           C  
ATOM    851  O   SER    61      95.115 118.984  78.143  1.00  0.00           O  
ATOM    852  N   GLN    62      92.920 119.165  78.588  1.00  0.00           N  
ATOM    853  H   GLN    62      92.161 119.636  79.059  1.00  0.00           H  
ATOM    854  CA  GLN    62      92.611 118.059  77.670  1.00  0.00           C  
ATOM    855  HA  GLN    62      93.283 117.247  77.948  1.00  0.00           H  
ATOM    856  CB  GLN    62      91.189 117.483  77.892  1.00  0.00           C  
ATOM    857  HB2 GLN    62      91.158 117.097  78.911  1.00  0.00           H  
ATOM    858  HB3 GLN    62      90.437 118.266  77.796  1.00  0.00           H  
ATOM    859  CG  GLN    62      90.715 116.379  76.903  1.00  0.00           C  
ATOM    860  HG2 GLN    62      89.746 115.962  77.174  1.00  0.00           H  
ATOM    861  HG3 GLN    62      90.646 116.809  75.903  1.00  0.00           H  
ATOM    862  CD  GLN    62      91.624 115.133  76.850  1.00  0.00           C  
ATOM    863  OE1 GLN    62      92.472 114.807  77.568  1.00  0.00           O  
ATOM    864  NE2 GLN    62      91.390 114.336  75.801  1.00  0.00           N  
ATOM    865 HE21 GLN    62      92.017 113.563  75.625  1.00  0.00           H  
ATOM    866 HE22 GLN    62      90.554 114.436  75.243  1.00  0.00           H  
ATOM    867  C   GLN    62      92.816 118.381  76.228  1.00  0.00           C  
ATOM    868  O   GLN    62      93.398 117.520  75.530  1.00  0.00           O  
ATOM    869  N   ASN    63      92.540 119.594  75.822  1.00  0.00           N  
ATOM    870  H   ASN    63      92.097 120.284  76.411  1.00  0.00           H  
ATOM    871  CA  ASN    63      92.862 119.997  74.498  1.00  0.00           C  
ATOM    872  HA  ASN    63      92.778 119.148  73.819  1.00  0.00           H  
ATOM    873  CB  ASN    63      91.889 121.079  74.038  1.00  0.00           C  
ATOM    874  HB2 ASN    63      92.120 121.339  73.005  1.00  0.00           H  
ATOM    875  HB3 ASN    63      90.835 120.812  74.114  1.00  0.00           H  
ATOM    876  CG  ASN    63      92.052 122.394  74.851  1.00  0.00           C  
ATOM    877  OD1 ASN    63      92.963 123.189  74.661  1.00  0.00           O  
ATOM    878  ND2 ASN    63      91.153 122.772  75.687  1.00  0.00           N  
ATOM    879 HD21 ASN    63      91.298 123.618  76.220  1.00  0.00           H  
ATOM    880 HD22 ASN    63      90.356 122.188  75.893  1.00  0.00           H  
ATOM    881  C   ASN    63      94.305 120.466  74.161  1.00  0.00           C  
ATOM    882  O   ASN    63      94.603 120.760  72.972  1.00  0.00           O  
ATOM    883  N   THR    64      95.255 120.586  75.164  1.00  0.00           N  
ATOM    884  H   THR    64      95.040 120.649  76.149  1.00  0.00           H  
ATOM    885  CA  THR    64      96.582 121.144  74.794  1.00  0.00           C  
ATOM    886  HA  THR    64      96.884 121.063  73.750  1.00  0.00           H  
ATOM    887  CB  THR    64      96.623 122.687  75.010  1.00  0.00           C  
ATOM    888  HB  THR    64      96.410 122.926  76.052  1.00  0.00           H  
ATOM    889  CG2 THR    64      98.022 123.353  74.848  1.00  0.00           C  
ATOM    890 HG21 THR    64      98.367 122.981  73.883  1.00  0.00           H  
ATOM    891 HG22 THR    64      98.015 124.431  75.007  1.00  0.00           H  
ATOM    892 HG23 THR    64      98.719 123.061  75.634  1.00  0.00           H  
ATOM    893  OG1 THR    64      95.846 123.409  74.092  1.00  0.00           O  
ATOM    894  HG1 THR    64      94.976 123.005  74.134  1.00  0.00           H  
ATOM    895  C   THR    64      97.623 120.451  75.664  1.00  0.00           C  
ATOM    896  O   THR    64      97.729 120.633  76.924  1.00  0.00           O  
ATOM    897  N   GLY    65      98.517 119.636  75.099  1.00  0.00           N  
ATOM    898  H   GLY    65      99.277 119.343  75.695  1.00  0.00           H  
ATOM    899  CA  GLY    65      98.423 119.075  73.717  1.00  0.00           C  
ATOM    900  HA2 GLY    65      98.591 119.887  73.010  1.00  0.00           H  
ATOM    901  HA3 GLY    65      99.183 118.308  73.568  1.00  0.00           H  
ATOM    902  C   GLY    65      97.198 118.314  73.471  1.00  0.00           C  
ATOM    903  O   GLY    65      96.530 117.697  74.359  1.00  0.00           O  
ATOM    904  N   TYR    66      96.797 118.435  72.188  1.00  0.00           N  
ATOM    905  H   TYR    66      97.437 118.831  71.515  1.00  0.00           H  
ATOM    906  CA  TYR    66      95.711 117.726  71.556  1.00  0.00           C  
ATOM    907  HA  TYR    66      94.855 118.023  72.163  1.00  0.00           H  
ATOM    908  CB  TYR    66      95.464 118.293  70.165  1.00  0.00           C  
ATOM    909  HB2 TYR    66      95.554 119.374  70.274  1.00  0.00           H  
ATOM    910  HB3 TYR    66      96.294 117.921  69.563  1.00  0.00           H  
ATOM    911  CG  TYR    66      94.171 117.885  69.539  1.00  0.00           C  
ATOM    912  CD1 TYR    66      94.138 117.113  68.409  1.00  0.00           C  
ATOM    913  HD1 TYR    66      95.036 116.793  67.902  1.00  0.00           H  
ATOM    914  CE1 TYR    66      92.950 116.628  67.857  1.00  0.00           C  
ATOM    915  HE1 TYR    66      92.982 116.083  66.925  1.00  0.00           H  
ATOM    916  CZ  TYR    66      91.733 116.900  68.604  1.00  0.00           C  
ATOM    917  OH  TYR    66      90.653 116.234  68.094  1.00  0.00           O  
ATOM    918  HH  TYR    66      91.014 115.429  67.715  1.00  0.00           H  
ATOM    919  CE2 TYR    66      91.703 117.686  69.789  1.00  0.00           C  
ATOM    920  HE2 TYR    66      90.808 117.969  70.324  1.00  0.00           H  
ATOM    921  CD2 TYR    66      92.927 118.254  70.157  1.00  0.00           C  
ATOM    922  HD2 TYR    66      92.921 118.903  71.020  1.00  0.00           H  
ATOM    923  C   TYR    66      95.774 116.196  71.654  1.00  0.00           C  
ATOM    924  O   TYR    66      96.193 115.539  70.703  1.00  0.00           O  
ATOM    925  N   GLY    67      95.229 115.586  72.708  1.00  0.00           N  
ATOM    926  H   GLY    67      95.020 116.186  73.493  1.00  0.00           H  
ATOM    927  CA  GLY    67      95.311 114.160  72.952  1.00  0.00           C  
ATOM    928  HA2 GLY    67      96.290 113.831  72.601  1.00  0.00           H  
ATOM    929  HA3 GLY    67      95.281 113.998  74.030  1.00  0.00           H  
ATOM    930  C   GLY    67      94.268 113.341  72.211  1.00  0.00           C  
ATOM    931  O   GLY    67      94.583 112.250  71.738  1.00  0.00           O  
ATOM    932  N   THR    68      93.088 113.957  72.108  1.00  0.00           N  
ATOM    933  H   THR    68      92.996 114.900  72.460  1.00  0.00           H  
ATOM    934  CA  THR    68      91.887 113.512  71.434  1.00  0.00           C  
ATOM    935  HA  THR    68      91.460 112.611  71.874  1.00  0.00           H  
ATOM    936  CB  THR    68      90.679 114.459  71.496  1.00  0.00           C  
ATOM    937  HB  THR    68      90.997 115.436  71.134  1.00  0.00           H  
ATOM    938  CG2 THR    68      89.308 114.029  70.903  1.00  0.00           C  
ATOM    939 HG21 THR    68      88.392 114.399  71.364  1.00  0.00           H  
ATOM    940 HG22 THR    68      89.292 114.400  69.879  1.00  0.00           H  
ATOM    941 HG23 THR    68      89.264 112.940  70.894  1.00  0.00           H  
ATOM    942  OG1 THR    68      90.376 114.619  72.881  1.00  0.00           O  
ATOM    943  HG1 THR    68      91.086 115.163  73.230  1.00  0.00           H  
ATOM    944  C   THR    68      92.087 113.019  69.962  1.00  0.00           C  
ATOM    945  O   THR    68      92.853 113.634  69.228  1.00  0.00           O  
ATOM    946  N   GLN    69      91.402 111.909  69.558  1.00  0.00           N  
ATOM    947  H   GLN    69      90.814 111.384  70.189  1.00  0.00           H  
ATOM    948  CA  GLN    69      91.437 111.392  68.190  1.00  0.00           C  
ATOM    949  HA  GLN    69      92.455 111.096  67.936  1.00  0.00           H  
ATOM    950  CB  GLN    69      90.662 110.023  68.082  1.00  0.00           C  
ATOM    951  HB2 GLN    69      90.773 109.694  67.049  1.00  0.00           H  
ATOM    952  HB3 GLN    69      91.210 109.350  68.742  1.00  0.00           H  
ATOM    953  CG  GLN    69      89.110 110.121  68.433  1.00  0.00           C  
ATOM    954  HG2 GLN    69      88.743 109.235  68.952  1.00  0.00           H  
ATOM    955  HG3 GLN    69      88.914 110.920  69.149  1.00  0.00           H  
ATOM    956  CD  GLN    69      88.111 110.322  67.272  1.00  0.00           C  
ATOM    957  OE1 GLN    69      88.389 110.218  66.106  1.00  0.00           O  
ATOM    958  NE2 GLN    69      86.924 110.575  67.631  1.00  0.00           N  
ATOM    959 HE21 GLN    69      86.647 110.701  68.594  1.00  0.00           H  
ATOM    960 HE22 GLN    69      86.149 110.406  67.006  1.00  0.00           H  
ATOM    961  C   GLN    69      90.985 112.585  67.305  1.00  0.00           C  
ATOM    962  O   GLN    69      90.178 113.382  67.822  1.00  0.00           O  
ATOM    963  N   SER    70      91.378 112.585  66.020  1.00  0.00           N  
ATOM    964  H   SER    70      91.608 111.675  65.646  1.00  0.00           H  
ATOM    965  CA  SER    70      91.185 113.670  65.028  1.00  0.00           C  
ATOM    966  HA  SER    70      91.324 114.617  65.549  1.00  0.00           H  
ATOM    967  CB  SER    70      92.393 113.634  64.070  1.00  0.00           C  
ATOM    968  HB2 SER    70      92.244 114.418  63.327  1.00  0.00           H  
ATOM    969  HB3 SER    70      93.300 113.786  64.655  1.00  0.00           H  
ATOM    970  OG  SER    70      92.332 112.409  63.389  1.00  0.00           O  
ATOM    971  HG  SER    70      92.062 112.595  62.487  1.00  0.00           H  
ATOM    972  C   SER    70      89.817 113.829  64.442  1.00  0.00           C  
ATOM    973  O   SER    70      89.640 114.714  63.577  1.00  0.00           O  
ATOM    974  N   THR    71      88.759 113.023  64.755  1.00  0.00           N  
ATOM    975  H   THR    71      88.892 112.371  65.514  1.00  0.00           H  
ATOM    976  CA  THR    71      87.517 112.769  63.897  1.00  0.00           C  
ATOM    977  HA  THR    71      87.720 113.465  63.083  1.00  0.00           H  
ATOM    978  CB  THR    71      87.441 111.405  63.232  1.00  0.00           C  
ATOM    979  HB  THR    71      86.803 111.431  62.348  1.00  0.00           H  
ATOM    980  CG2 THR    71      88.776 111.016  62.698  1.00  0.00           C  
ATOM    981 HG21 THR    71      89.459 110.680  63.478  1.00  0.00           H  
ATOM    982 HG22 THR    71      88.828 110.290  61.887  1.00  0.00           H  
ATOM    983 HG23 THR    71      89.138 111.963  62.300  1.00  0.00           H  
ATOM    984  OG1 THR    71      86.974 110.413  64.043  1.00  0.00           O  
ATOM    985  HG1 THR    71      87.612 110.439  64.760  1.00  0.00           H  
ATOM    986  C   THR    71      86.230 113.121  64.611  1.00  0.00           C  
ATOM    987  O   THR    71      86.036 112.961  65.827  1.00  0.00           O  
ATOM    988  N   PRO    72      85.131 113.504  63.840  1.00  0.00           N  
ATOM    989  CD  PRO    72      85.279 113.957  62.499  1.00  0.00           C  
ATOM    990  HD2 PRO    72      85.348 113.104  61.824  1.00  0.00           H  
ATOM    991  HD3 PRO    72      86.046 114.684  62.234  1.00  0.00           H  
ATOM    992  CG  PRO    72      83.957 114.662  62.129  1.00  0.00           C  
ATOM    993  HG2 PRO    72      83.641 114.245  61.172  1.00  0.00           H  
ATOM    994  HG3 PRO    72      83.957 115.750  62.057  1.00  0.00           H  
ATOM    995  CB  PRO    72      82.944 114.160  63.174  1.00  0.00           C  
ATOM    996  HB2 PRO    72      82.297 113.380  62.772  1.00  0.00           H  
ATOM    997  HB3 PRO    72      82.394 115.045  63.494  1.00  0.00           H  
ATOM    998  CA  PRO    72      83.754 113.571  64.364  1.00  0.00           C  
ATOM    999  HA  PRO    72      83.786 114.254  65.213  1.00  0.00           H  
ATOM   1000  C   PRO    72      83.242 112.128  64.786  1.00  0.00           C  
ATOM   1001  O   PRO    72      83.798 111.137  64.326  1.00  0.00           O  
ATOM   1002  N   GLN    73      82.216 112.095  65.665  1.00  0.00           N  
ATOM   1003  H   GLN    73      81.941 113.008  65.998  1.00  0.00           H  
ATOM   1004  CA  GLN    73      81.399 110.878  65.837  1.00  0.00           C  
ATOM   1005  HA  GLN    73      81.595 110.251  64.967  1.00  0.00           H  
ATOM   1006  CB  GLN    73      81.677 110.066  67.157  1.00  0.00           C  
ATOM   1007  HB2 GLN    73      81.376 109.021  67.092  1.00  0.00           H  
ATOM   1008  HB3 GLN    73      82.758 109.938  67.218  1.00  0.00           H  
ATOM   1009  CG  GLN    73      81.150 110.800  68.412  1.00  0.00           C  
ATOM   1010  HG2 GLN    73      81.933 110.633  69.152  1.00  0.00           H  
ATOM   1011  HG3 GLN    73      81.221 111.888  68.390  1.00  0.00           H  
ATOM   1012  CD  GLN    73      79.776 110.290  68.844  1.00  0.00           C  
ATOM   1013  OE1 GLN    73      79.016 109.661  68.109  1.00  0.00           O  
ATOM   1014  NE2 GLN    73      79.324 110.687  70.091  1.00  0.00           N  
ATOM   1015 HE21 GLN    73      79.949 111.164  70.724  1.00  0.00           H  
ATOM   1016 HE22 GLN    73      78.623 110.128  70.556  1.00  0.00           H  
ATOM   1017  C   GLN    73      79.885 111.246  65.600  1.00  0.00           C  
ATOM   1018  O   GLN    73      79.333 112.265  66.137  1.00  0.00           O  
ATOM   1019  N   GLY    74      79.182 110.381  64.838  1.00  0.00           N  
ATOM   1020  H   GLY    74      79.665 109.527  64.597  1.00  0.00           H  
ATOM   1021  CA  GLY    74      77.917 110.545  64.216  1.00  0.00           C  
ATOM   1022  HA2 GLY    74      77.772 111.584  63.921  1.00  0.00           H  
ATOM   1023  HA3 GLY    74      77.921 109.895  63.341  1.00  0.00           H  
ATOM   1024  C   GLY    74      76.729 110.102  65.069  1.00  0.00           C  
ATOM   1025  O   GLY    74      75.580 110.312  64.680  1.00  0.00           O  
ATOM   1026  N   TYR    75      76.896 109.428  66.260  1.00  0.00           N  
ATOM   1027  H   TYR    75      77.815 109.260  66.644  1.00  0.00           H  
ATOM   1028  CA  TYR    75      75.835 108.933  67.156  1.00  0.00           C  
ATOM   1029  HA  TYR    75      75.034 108.687  66.459  1.00  0.00           H  
ATOM   1030  CB  TYR    75      76.246 107.670  67.866  1.00  0.00           C  
ATOM   1031  HB2 TYR    75      76.892 107.983  68.686  1.00  0.00           H  
ATOM   1032  HB3 TYR    75      75.338 107.203  68.248  1.00  0.00           H  
ATOM   1033  CG  TYR    75      76.797 106.517  67.078  1.00  0.00           C  
ATOM   1034  CD1 TYR    75      77.536 105.499  67.776  1.00  0.00           C  
ATOM   1035  HD1 TYR    75      77.694 105.497  68.844  1.00  0.00           H  
ATOM   1036  CE1 TYR    75      78.227 104.465  67.067  1.00  0.00           C  
ATOM   1037  HE1 TYR    75      78.812 103.727  67.595  1.00  0.00           H  
ATOM   1038  CZ  TYR    75      78.076 104.477  65.653  1.00  0.00           C  
ATOM   1039  OH  TYR    75      78.851 103.657  64.876  1.00  0.00           O  
ATOM   1040  HH  TYR    75      78.805 104.056  64.004  1.00  0.00           H  
ATOM   1041  CE2 TYR    75      77.223 105.379  64.982  1.00  0.00           C  
ATOM   1042  HE2 TYR    75      77.060 105.313  63.916  1.00  0.00           H  
ATOM   1043  CD2 TYR    75      76.567 106.400  65.688  1.00  0.00           C  
ATOM   1044  HD2 TYR    75      75.951 107.101  65.143  1.00  0.00           H  
ATOM   1045  C   TYR    75      75.362 110.068  68.042  1.00  0.00           C  
ATOM   1046  O   TYR    75      74.234 109.924  68.550  1.00  0.00           O  
ATOM   1047  N   GLY    76      76.159 111.171  68.296  1.00  0.00           N  
ATOM   1048  H   GLY    76      77.132 111.134  68.026  1.00  0.00           H  
ATOM   1049  CA  GLY    76      75.833 111.901  69.455  1.00  0.00           C  
ATOM   1050  HA2 GLY    76      76.421 112.819  69.465  1.00  0.00           H  
ATOM   1051  HA3 GLY    76      74.755 112.047  69.374  1.00  0.00           H  
ATOM   1052  C   GLY    76      76.172 111.106  70.770  1.00  0.00           C  
ATOM   1053  O   GLY    76      76.583 109.953  70.725  1.00  0.00           O  
ATOM   1054  N   SER    77      75.978 111.798  71.917  1.00  0.00           N  
ATOM   1055  H   SER    77      75.383 112.606  71.803  1.00  0.00           H  
ATOM   1056  CA  SER    77      76.243 111.410  73.318  1.00  0.00           C  
ATOM   1057  HA  SER    77      77.062 110.709  73.478  1.00  0.00           H  
ATOM   1058  CB  SER    77      76.470 112.626  74.246  1.00  0.00           C  
ATOM   1059  HB2 SER    77      76.515 112.281  75.279  1.00  0.00           H  
ATOM   1060  HB3 SER    77      77.433 113.068  73.991  1.00  0.00           H  
ATOM   1061  OG  SER    77      75.420 113.596  74.312  1.00  0.00           O  
ATOM   1062  HG  SER    77      75.163 113.930  73.450  1.00  0.00           H  
ATOM   1063  C   SER    77      75.087 110.593  73.883  1.00  0.00           C  
ATOM   1064  O   SER    77      73.928 111.162  73.913  1.00  0.00           O  
ATOM   1065  N   THR    78      75.193 109.274  74.045  1.00  0.00           N  
ATOM   1066  H   THR    78      74.325 108.775  74.174  1.00  0.00           H  
ATOM   1067  CA  THR    78      76.337 108.420  73.945  1.00  0.00           C  
ATOM   1068  HA  THR    78      77.048 108.839  73.234  1.00  0.00           H  
ATOM   1069  CB  THR    78      77.115 108.269  75.273  1.00  0.00           C  
ATOM   1070  HB  THR    78      76.503 107.736  76.001  1.00  0.00           H  
ATOM   1071  CG2 THR    78      78.379 107.407  75.172  1.00  0.00           C  
ATOM   1072 HG21 THR    78      78.940 107.808  74.328  1.00  0.00           H  
ATOM   1073 HG22 THR    78      78.966 107.597  76.070  1.00  0.00           H  
ATOM   1074 HG23 THR    78      78.126 106.348  75.127  1.00  0.00           H  
ATOM   1075  OG1 THR    78      77.505 109.534  75.828  1.00  0.00           O  
ATOM   1076  HG1 THR    78      76.731 110.007  76.143  1.00  0.00           H  
ATOM   1077  C   THR    78      75.853 107.082  73.430  1.00  0.00           C  
ATOM   1078  O   THR    78      75.398 106.295  74.233  1.00  0.00           O  
ATOM   1079  N   GLY    79      76.040 106.822  72.180  1.00  0.00           N  
ATOM   1080  H   GLY    79      76.297 107.640  71.645  1.00  0.00           H  
ATOM   1081  CA  GLY    79      75.821 105.501  71.513  1.00  0.00           C  
ATOM   1082  HA2 GLY    79      74.807 105.315  71.866  1.00  0.00           H  
ATOM   1083  HA3 GLY    79      75.704 105.619  70.436  1.00  0.00           H  
ATOM   1084  C   GLY    79      76.870 104.412  71.876  1.00  0.00           C  
ATOM   1085  O   GLY    79      77.683 104.546  72.780  1.00  0.00           O  
ATOM   1086  N   GLY    80      76.825 103.249  71.146  1.00  0.00           N  
ATOM   1087  H   GLY    80      77.508 102.532  71.343  1.00  0.00           H  
ATOM   1088  CA  GLY    80      75.912 102.844  70.102  1.00  0.00           C  
ATOM   1089  HA2 GLY    80      75.780 103.618  69.346  1.00  0.00           H  
ATOM   1090  HA3 GLY    80      76.287 101.940  69.622  1.00  0.00           H  
ATOM   1091  C   GLY    80      74.456 102.731  70.595  1.00  0.00           C  
ATOM   1092  O   GLY    80      74.151 102.398  71.739  1.00  0.00           O  
ATOM   1093  N   TYR    81      73.511 102.994  69.706  1.00  0.00           N  
ATOM   1094  H   TYR    81      73.811 103.403  68.832  1.00  0.00           H  
ATOM   1095  CA  TYR    81      72.055 103.016  69.785  1.00  0.00           C  
ATOM   1096  HA  TYR    81      71.743 102.762  70.798  1.00  0.00           H  
ATOM   1097  CB  TYR    81      71.352 104.376  69.374  1.00  0.00           C  
ATOM   1098  HB2 TYR    81      71.748 104.624  68.389  1.00  0.00           H  
ATOM   1099  HB3 TYR    81      70.280 104.204  69.279  1.00  0.00           H  
ATOM   1100  CG  TYR    81      71.750 105.532  70.287  1.00  0.00           C  
ATOM   1101  CD1 TYR    81      71.035 105.648  71.469  1.00  0.00           C  
ATOM   1102  HD1 TYR    81      70.371 104.891  71.860  1.00  0.00           H  
ATOM   1103  CE1 TYR    81      71.280 106.677  72.375  1.00  0.00           C  
ATOM   1104  HE1 TYR    81      70.760 106.841  73.307  1.00  0.00           H  
ATOM   1105  CZ  TYR    81      72.069 107.788  71.912  1.00  0.00           C  
ATOM   1106  OH  TYR    81      72.299 108.831  72.744  1.00  0.00           O  
ATOM   1107  HH  TYR    81      72.315 109.667  72.272  1.00  0.00           H  
ATOM   1108  CE2 TYR    81      72.768 107.666  70.680  1.00  0.00           C  
ATOM   1109  HE2 TYR    81      73.385 108.492  70.355  1.00  0.00           H  
ATOM   1110  CD2 TYR    81      72.646 106.525  69.819  1.00  0.00           C  
ATOM   1111  HD2 TYR    81      73.036 106.384  68.822  1.00  0.00           H  
ATOM   1112  C   TYR    81      71.347 101.967  68.921  1.00  0.00           C  
ATOM   1113  O   TYR    81      71.386 102.007  67.684  1.00  0.00           O  
ATOM   1114  N   GLY    82      70.632 100.974  69.480  1.00  0.00           N  
ATOM   1115  H   GLY    82      70.120 100.510  68.743  1.00  0.00           H  
ATOM   1116  CA  GLY    82      70.596 100.442  70.912  1.00  0.00           C  
ATOM   1117  HA2 GLY    82      70.533  99.354  70.898  1.00  0.00           H  
ATOM   1118  HA3 GLY    82      71.624 100.541  71.260  1.00  0.00           H  
ATOM   1119  C   GLY    82      69.565 101.201  71.828  1.00  0.00           C  
ATOM   1120  O   GLY    82      69.194 102.376  71.605  1.00  0.00           O  
ATOM   1121  N   SER    83      69.193 100.482  72.924  1.00  0.00           N  
ATOM   1122  H   SER    83      69.519  99.526  72.923  1.00  0.00           H  
ATOM   1123  CA  SER    83      68.312 100.942  74.067  1.00  0.00           C  
ATOM   1124  HA  SER    83      68.018 100.041  74.605  1.00  0.00           H  
ATOM   1125  CB  SER    83      69.130 101.721  75.126  1.00  0.00           C  
ATOM   1126  HB2 SER    83      69.339 102.665  74.623  1.00  0.00           H  
ATOM   1127  HB3 SER    83      68.485 101.980  75.966  1.00  0.00           H  
ATOM   1128  OG  SER    83      70.320 101.088  75.537  1.00  0.00           O  
ATOM   1129  HG  SER    83      71.011 101.431  74.965  1.00  0.00           H  
ATOM   1130  C   SER    83      67.038 101.706  73.615  1.00  0.00           C  
ATOM   1131  O   SER    83      66.928 102.873  73.867  1.00  0.00           O  
ATOM   1132  N   SER    84      66.080 101.037  72.907  1.00  0.00           N  
ATOM   1133  H   SER    84      65.355 101.669  72.598  1.00  0.00           H  
ATOM   1134  CA  SER    84      66.003  99.708  72.458  1.00  0.00           C  
ATOM   1135  HA  SER    84      66.336  99.087  73.288  1.00  0.00           H  
ATOM   1136  CB  SER    84      64.557  99.352  72.162  1.00  0.00           C  
ATOM   1137  HB2 SER    84      64.032 100.183  71.692  1.00  0.00           H  
ATOM   1138  HB3 SER    84      64.403  98.540  71.451  1.00  0.00           H  
ATOM   1139  OG  SER    84      63.802  99.186  73.320  1.00  0.00           O  
ATOM   1140  HG  SER    84      63.581 100.088  73.563  1.00  0.00           H  
ATOM   1141  C   SER    84      66.846  99.301  71.217  1.00  0.00           C  
ATOM   1142  O   SER    84      67.252 100.147  70.443  1.00  0.00           O  
ATOM   1143  N   GLN    85      67.135  98.024  71.036  1.00  0.00           N  
ATOM   1144  H   GLN    85      66.744  97.316  71.641  1.00  0.00           H  
ATOM   1145  CA  GLN    85      68.046  97.497  69.995  1.00  0.00           C  
ATOM   1146  HA  GLN    85      69.045  97.576  70.423  1.00  0.00           H  
ATOM   1147  CB  GLN    85      67.693  95.926  69.786  1.00  0.00           C  
ATOM   1148  HB2 GLN    85      67.720  95.329  70.697  1.00  0.00           H  
ATOM   1149  HB3 GLN    85      66.654  95.936  69.456  1.00  0.00           H  
ATOM   1150  CG  GLN    85      68.523  95.157  68.688  1.00  0.00           C  
ATOM   1151  HG2 GLN    85      68.193  94.124  68.579  1.00  0.00           H  
ATOM   1152  HG3 GLN    85      68.407  95.681  67.739  1.00  0.00           H  
ATOM   1153  CD  GLN    85      70.002  95.132  69.099  1.00  0.00           C  
ATOM   1154  OE1 GLN    85      70.537  96.213  69.374  1.00  0.00           O  
ATOM   1155  NE2 GLN    85      70.653  94.032  69.146  1.00  0.00           N  
ATOM   1156 HE21 GLN    85      71.609  94.017  69.471  1.00  0.00           H  
ATOM   1157 HE22 GLN    85      70.346  93.141  68.783  1.00  0.00           H  
ATOM   1158  C   GLN    85      68.096  98.294  68.631  1.00  0.00           C  
ATOM   1159  O   GLN    85      69.218  98.604  68.244  1.00  0.00           O  
ATOM   1160  N   SER    86      66.986  98.641  67.927  1.00  0.00           N  
ATOM   1161  H   SER    86      66.097  98.395  68.338  1.00  0.00           H  
ATOM   1162  CA  SER    86      67.014  99.442  66.695  1.00  0.00           C  
ATOM   1163  HA  SER    86      66.052  99.559  66.196  1.00  0.00           H  
ATOM   1164  CB  SER    86      67.519 100.824  66.947  1.00  0.00           C  
ATOM   1165  HB2 SER    86      68.604 100.810  67.049  1.00  0.00           H  
ATOM   1166  HB3 SER    86      67.226 101.461  66.112  1.00  0.00           H  
ATOM   1167  OG  SER    86      66.884 101.421  68.062  1.00  0.00           O  
ATOM   1168  HG  SER    86      66.997 100.819  68.801  1.00  0.00           H  
ATOM   1169  C   SER    86      67.811  98.776  65.584  1.00  0.00           C  
ATOM   1170  O   SER    86      68.625  99.405  64.917  1.00  0.00           O  
ATOM   1171  N   SER    87      67.556  97.469  65.355  1.00  0.00           N  
ATOM   1172  H   SER    87      66.871  97.034  65.956  1.00  0.00           H  
ATOM   1173  CA  SER    87      68.272  96.630  64.397  1.00  0.00           C  
ATOM   1174  HA  SER    87      69.245  97.094  64.240  1.00  0.00           H  
ATOM   1175  CB  SER    87      68.523  95.259  64.883  1.00  0.00           C  
ATOM   1176  HB2 SER    87      68.943  94.617  64.109  1.00  0.00           H  
ATOM   1177  HB3 SER    87      69.157  95.321  65.767  1.00  0.00           H  
ATOM   1178  OG  SER    87      67.292  94.583  65.291  1.00  0.00           O  
ATOM   1179  HG  SER    87      67.508  93.707  65.620  1.00  0.00           H  
ATOM   1180  C   SER    87      67.713  96.521  62.948  1.00  0.00           C  
ATOM   1181  O   SER    87      68.458  96.060  62.063  1.00  0.00           O  
ATOM   1182  N   GLN    88      66.565  97.096  62.711  1.00  0.00           N  
ATOM   1183  H   GLN    88      66.074  97.476  63.508  1.00  0.00           H  
ATOM   1184  CA  GLN    88      65.963  97.532  61.431  1.00  0.00           C  
ATOM   1185  HA  GLN    88      64.952  97.938  61.476  1.00  0.00           H  
ATOM   1186  CB  GLN    88      66.907  98.619  60.852  1.00  0.00           C  
ATOM   1187  HB2 GLN    88      67.875  98.180  60.614  1.00  0.00           H  
ATOM   1188  HB3 GLN    88      66.451  99.047  59.959  1.00  0.00           H  
ATOM   1189  CG  GLN    88      67.120  99.804  61.786  1.00  0.00           C  
ATOM   1190  HG2 GLN    88      67.894  99.462  62.473  1.00  0.00           H  
ATOM   1191  HG3 GLN    88      67.451 100.683  61.232  1.00  0.00           H  
ATOM   1192  CD  GLN    88      65.913 100.265  62.572  1.00  0.00           C  
ATOM   1193  OE1 GLN    88      66.025 100.664  63.753  1.00  0.00           O  
ATOM   1194  NE2 GLN    88      64.694 100.429  62.034  1.00  0.00           N  
ATOM   1195 HE21 GLN    88      64.658 100.614  61.042  1.00  0.00           H  
ATOM   1196 HE22 GLN    88      63.966 100.801  62.627  1.00  0.00           H  
ATOM   1197  C   GLN    88      65.738  96.352  60.490  1.00  0.00           C  
ATOM   1198  O   GLN    88      66.439  96.311  59.428  1.00  0.00           O  
ATOM   1199  N   SER    89      64.792  95.437  60.797  1.00  0.00           N  
ATOM   1200  H   SER    89      64.280  95.573  61.656  1.00  0.00           H  
ATOM   1201  CA  SER    89      64.467  94.389  59.891  1.00  0.00           C  
ATOM   1202  HA  SER    89      65.357  93.779  59.733  1.00  0.00           H  
ATOM   1203  CB  SER    89      63.468  93.377  60.565  1.00  0.00           C  
ATOM   1204  HB2 SER    89      63.926  93.007  61.483  1.00  0.00           H  
ATOM   1205  HB3 SER    89      62.533  93.900  60.767  1.00  0.00           H  
ATOM   1206  OG  SER    89      63.048  92.287  59.713  1.00  0.00           O  
ATOM   1207  HG  SER    89      62.999  91.498  60.259  1.00  0.00           H  
ATOM   1208  C   SER    89      63.839  94.846  58.634  1.00  0.00           C  
ATOM   1209  O   SER    89      62.887  95.602  58.607  1.00  0.00           O  
ATOM   1210  N   SER    90      64.352  94.266  57.511  1.00  0.00           N  
ATOM   1211  H   SER    90      65.181  93.698  57.606  1.00  0.00           H  
ATOM   1212  CA  SER    90      63.780  94.317  56.145  1.00  0.00           C  
ATOM   1213  HA  SER    90      63.019  95.098  56.143  1.00  0.00           H  
ATOM   1214  CB  SER    90      64.814  94.670  55.072  1.00  0.00           C  
ATOM   1215  HB2 SER    90      65.634  93.953  55.055  1.00  0.00           H  
ATOM   1216  HB3 SER    90      64.332  94.643  54.094  1.00  0.00           H  
ATOM   1217  OG  SER    90      65.371  95.970  55.257  1.00  0.00           O  
ATOM   1218  HG  SER    90      66.038  95.934  55.947  1.00  0.00           H  
ATOM   1219  C   SER    90      63.142  92.997  55.740  1.00  0.00           C  
ATOM   1220  O   SER    90      62.658  92.884  54.565  1.00  0.00           O  
ATOM   1221  N   TYR    91      62.924  92.053  56.670  1.00  0.00           N  
ATOM   1222  H   TYR    91      63.372  92.255  57.552  1.00  0.00           H  
ATOM   1223  CA  TYR    91      62.274  90.742  56.404  1.00  0.00           C  
ATOM   1224  HA  TYR    91      62.976  90.169  55.798  1.00  0.00           H  
ATOM   1225  CB  TYR    91      62.170  89.913  57.676  1.00  0.00           C  
ATOM   1226  HB2 TYR    91      63.136  89.976  58.177  1.00  0.00           H  
ATOM   1227  HB3 TYR    91      61.419  90.432  58.271  1.00  0.00           H  
ATOM   1228  CG  TYR    91      61.761  88.505  57.409  1.00  0.00           C  
ATOM   1229  CD1 TYR    91      60.465  88.066  57.732  1.00  0.00           C  
ATOM   1230  HD1 TYR    91      59.843  88.836  58.163  1.00  0.00           H  
ATOM   1231  CE1 TYR    91      60.143  86.699  57.614  1.00  0.00           C  
ATOM   1232  HE1 TYR    91      59.233  86.293  58.030  1.00  0.00           H  
ATOM   1233  CZ  TYR    91      61.085  85.770  57.085  1.00  0.00           C  
ATOM   1234  OH  TYR    91      60.686  84.488  57.036  1.00  0.00           O  
ATOM   1235  HH  TYR    91      59.726  84.475  56.996  1.00  0.00           H  
ATOM   1236  CE2 TYR    91      62.344  86.158  56.743  1.00  0.00           C  
ATOM   1237  HE2 TYR    91      63.115  85.510  56.353  1.00  0.00           H  
ATOM   1238  CD2 TYR    91      62.680  87.547  56.849  1.00  0.00           C  
ATOM   1239  HD2 TYR    91      63.676  87.888  56.608  1.00  0.00           H  
ATOM   1240  C   TYR    91      60.808  90.900  55.758  1.00  0.00           C  
ATOM   1241  O   TYR    91      59.922  91.644  56.278  1.00  0.00           O  
ATOM   1242  N   GLY    92      60.407  90.229  54.700  1.00  0.00           N  
ATOM   1243  H   GLY    92      59.516  90.463  54.287  1.00  0.00           H  
ATOM   1244  CA  GLY    92      61.091  89.187  53.969  1.00  0.00           C  
ATOM   1245  HA2 GLY    92      61.317  89.576  52.976  1.00  0.00           H  
ATOM   1246  HA3 GLY    92      62.015  88.969  54.503  1.00  0.00           H  
ATOM   1247  C   GLY    92      60.318  87.819  53.908  1.00  0.00           C  
ATOM   1248  O   GLY    92      59.184  87.796  54.358  1.00  0.00           O  
ATOM   1249  N   GLN    93      61.029  86.743  53.389  1.00  0.00           N  
ATOM   1250  H   GLN    93      61.923  87.000  52.995  1.00  0.00           H  
ATOM   1251  CA  GLN    93      60.629  85.278  53.393  1.00  0.00           C  
ATOM   1252  HA  GLN    93      59.992  85.050  54.247  1.00  0.00           H  
ATOM   1253  CB  GLN    93      59.818  84.881  52.170  1.00  0.00           C  
ATOM   1254  HB2 GLN    93      59.059  85.663  52.165  1.00  0.00           H  
ATOM   1255  HB3 GLN    93      60.394  85.063  51.262  1.00  0.00           H  
ATOM   1256  CG  GLN    93      59.179  83.466  52.217  1.00  0.00           C  
ATOM   1257  HG2 GLN    93      58.521  83.344  51.357  1.00  0.00           H  
ATOM   1258  HG3 GLN    93      59.950  82.701  52.122  1.00  0.00           H  
ATOM   1259  CD  GLN    93      58.330  83.368  53.480  1.00  0.00           C  
ATOM   1260  OE1 GLN    93      58.675  82.641  54.404  1.00  0.00           O  
ATOM   1261  NE2 GLN    93      57.180  84.074  53.607  1.00  0.00           N  
ATOM   1262 HE21 GLN    93      56.668  83.907  54.462  1.00  0.00           H  
ATOM   1263 HE22 GLN    93      56.977  84.757  52.892  1.00  0.00           H  
ATOM   1264  C   GLN    93      61.861  84.364  53.532  1.00  0.00           C  
ATOM   1265  O   GLN    93      62.793  84.426  52.696  1.00  0.00           O  
ATOM   1266  N   GLN    94      61.822  83.459  54.526  1.00  0.00           N  
ATOM   1267  H   GLN    94      60.941  83.465  55.021  1.00  0.00           H  
ATOM   1268  CA  GLN    94      62.842  82.378  54.687  1.00  0.00           C  
ATOM   1269  HA  GLN    94      63.855  82.735  54.501  1.00  0.00           H  
ATOM   1270  CB  GLN    94      62.895  81.818  56.180  1.00  0.00           C  
ATOM   1271  HB2 GLN    94      61.923  81.565  56.604  1.00  0.00           H  
ATOM   1272  HB3 GLN    94      63.304  80.808  56.174  1.00  0.00           H  
ATOM   1273  CG  GLN    94      63.563  82.704  57.214  1.00  0.00           C  
ATOM   1274  HG2 GLN    94      64.446  83.062  56.684  1.00  0.00           H  
ATOM   1275  HG3 GLN    94      62.815  83.463  57.438  1.00  0.00           H  
ATOM   1276  CD  GLN    94      64.039  81.927  58.399  1.00  0.00           C  
ATOM   1277  OE1 GLN    94      63.478  81.922  59.450  1.00  0.00           O  
ATOM   1278  NE2 GLN    94      65.114  81.204  58.182  1.00  0.00           N  
ATOM   1279 HE21 GLN    94      65.638  81.339  57.329  1.00  0.00           H  
ATOM   1280 HE22 GLN    94      65.503  80.717  58.976  1.00  0.00           H  
ATOM   1281  C   GLN    94      62.559  81.250  53.595  1.00  0.00           C  
ATOM   1282  O   GLN    94      63.467  80.807  52.942  1.00  0.00           O  
ATOM   1283  N   SER    95      61.319  80.748  53.491  1.00  0.00           N  
ATOM   1284  H   SER    95      60.626  81.062  54.156  1.00  0.00           H  
ATOM   1285  CA  SER    95      61.067  79.591  52.643  1.00  0.00           C  
ATOM   1286  HA  SER    95      61.674  78.763  53.009  1.00  0.00           H  
ATOM   1287  CB  SER    95      59.612  79.084  52.857  1.00  0.00           C  
ATOM   1288  HB2 SER    95      59.331  79.110  53.910  1.00  0.00           H  
ATOM   1289  HB3 SER    95      59.002  79.875  52.420  1.00  0.00           H  
ATOM   1290  OG  SER    95      59.546  77.817  52.340  1.00  0.00           O  
ATOM   1291  HG  SER    95      58.620  77.567  52.380  1.00  0.00           H  
ATOM   1292  C   SER    95      61.406  79.791  51.126  1.00  0.00           C  
ATOM   1293  O   SER    95      61.318  80.920  50.559  1.00  0.00           O  
ATOM   1294  N   SER    96      61.885  78.656  50.640  1.00  0.00           N  
ATOM   1295  H   SER    96      61.947  77.921  51.330  1.00  0.00           H  
ATOM   1296  CA  SER    96      62.380  78.505  49.287  1.00  0.00           C  
ATOM   1297  HA  SER    96      63.029  79.342  49.034  1.00  0.00           H  
ATOM   1298  CB  SER    96      63.133  77.197  49.222  1.00  0.00           C  
ATOM   1299  HB2 SER    96      62.534  76.465  49.763  1.00  0.00           H  
ATOM   1300  HB3 SER    96      63.325  76.829  48.215  1.00  0.00           H  
ATOM   1301  OG  SER    96      64.374  77.182  49.872  1.00  0.00           O  
ATOM   1302  HG  SER    96      64.248  76.953  50.796  1.00  0.00           H  
ATOM   1303  C   SER    96      61.157  78.392  48.304  1.00  0.00           C  
ATOM   1304  O   SER    96      60.280  77.605  48.613  1.00  0.00           O  
ATOM   1305  N   TYR    97      60.982  79.144  47.206  1.00  0.00           N  
ATOM   1306  H   TYR    97      60.091  79.000  46.753  1.00  0.00           H  
ATOM   1307  CA  TYR    97      61.900  80.022  46.456  1.00  0.00           C  
ATOM   1308  HA  TYR    97      61.299  80.240  45.573  1.00  0.00           H  
ATOM   1309  CB  TYR    97      62.189  81.391  47.147  1.00  0.00           C  
ATOM   1310  HB2 TYR    97      61.252  81.820  47.503  1.00  0.00           H  
ATOM   1311  HB3 TYR    97      62.941  81.091  47.877  1.00  0.00           H  
ATOM   1312  CG  TYR    97      62.755  82.359  46.190  1.00  0.00           C  
ATOM   1313  CD1 TYR    97      61.875  83.174  45.442  1.00  0.00           C  
ATOM   1314  HD1 TYR    97      60.837  83.246  45.729  1.00  0.00           H  
ATOM   1315  CE1 TYR    97      62.279  84.006  44.425  1.00  0.00           C  
ATOM   1316  HE1 TYR    97      61.613  84.607  43.823  1.00  0.00           H  
ATOM   1317  CZ  TYR    97      63.646  84.058  44.096  1.00  0.00           C  
ATOM   1318  OH  TYR    97      64.084  84.848  43.044  1.00  0.00           O  
ATOM   1319  HH  TYR    97      65.040  84.791  42.979  1.00  0.00           H  
ATOM   1320  CE2 TYR    97      64.600  83.343  44.853  1.00  0.00           C  
ATOM   1321  HE2 TYR    97      65.647  83.366  44.590  1.00  0.00           H  
ATOM   1322  CD2 TYR    97      64.096  82.451  45.852  1.00  0.00           C  
ATOM   1323  HD2 TYR    97      64.748  81.647  46.161  1.00  0.00           H  
ATOM   1324  C   TYR    97      63.186  79.301  45.930  1.00  0.00           C  
ATOM   1325  O   TYR    97      63.888  78.702  46.682  1.00  0.00           O  
ATOM   1326  N   PRO    98      63.488  79.362  44.632  1.00  0.00           N  
ATOM   1327  CD  PRO    98      64.648  78.757  44.111  1.00  0.00           C  
ATOM   1328  HD2 PRO    98      64.647  77.763  44.558  1.00  0.00           H  
ATOM   1329  HD3 PRO    98      65.512  79.340  44.430  1.00  0.00           H  
ATOM   1330  CG  PRO    98      64.579  78.629  42.573  1.00  0.00           C  
ATOM   1331  HG2 PRO    98      63.926  77.790  42.331  1.00  0.00           H  
ATOM   1332  HG3 PRO    98      65.539  78.684  42.059  1.00  0.00           H  
ATOM   1333  CB  PRO    98      63.700  79.774  42.249  1.00  0.00           C  
ATOM   1334  HB2 PRO    98      63.142  79.645  41.322  1.00  0.00           H  
ATOM   1335  HB3 PRO    98      64.218  80.729  42.158  1.00  0.00           H  
ATOM   1336  CA  PRO    98      62.696  79.825  43.457  1.00  0.00           C  
ATOM   1337  HA  PRO    98      62.355  80.818  43.749  1.00  0.00           H  
ATOM   1338  C   PRO    98      61.450  78.914  43.226  1.00  0.00           C  
ATOM   1339  O   PRO    98      61.369  77.812  43.752  1.00  0.00           O  
ATOM   1340  N   GLY    99      60.417  79.394  42.612  1.00  0.00           N  
ATOM   1341  H   GLY    99      60.395  80.346  42.276  1.00  0.00           H  
ATOM   1342  CA  GLY    99      59.133  78.675  42.408  1.00  0.00           C  
ATOM   1343  HA2 GLY    99      58.748  78.564  43.422  1.00  0.00           H  
ATOM   1344  HA3 GLY    99      58.421  79.265  41.832  1.00  0.00           H  
ATOM   1345  C   GLY    99      59.295  77.342  41.670  1.00  0.00           C  
ATOM   1346  O   GLY    99      60.124  77.207  40.772  1.00  0.00           O  
ATOM   1347  N   TYR   100      58.554  76.291  41.958  1.00  0.00           N  
ATOM   1348  H   TYR   100      57.888  76.483  42.692  1.00  0.00           H  
ATOM   1349  CA  TYR   100      58.742  74.864  41.478  1.00  0.00           C  
ATOM   1350  HA  TYR   100      59.813  74.696  41.360  1.00  0.00           H  
ATOM   1351  CB  TYR   100      58.264  73.857  42.571  1.00  0.00           C  
ATOM   1352  HB2 TYR   100      58.370  72.886  42.087  1.00  0.00           H  
ATOM   1353  HB3 TYR   100      58.839  73.842  43.497  1.00  0.00           H  
ATOM   1354  CG  TYR   100      56.860  73.755  42.925  1.00  0.00           C  
ATOM   1355  CD1 TYR   100      55.930  73.152  42.017  1.00  0.00           C  
ATOM   1356  HD1 TYR   100      56.216  72.840  41.024  1.00  0.00           H  
ATOM   1357  CE1 TYR   100      54.602  73.033  42.373  1.00  0.00           C  
ATOM   1358  HE1 TYR   100      53.909  72.689  41.619  1.00  0.00           H  
ATOM   1359  CZ  TYR   100      54.183  73.442  43.685  1.00  0.00           C  
ATOM   1360  OH  TYR   100      52.881  73.278  43.975  1.00  0.00           O  
ATOM   1361  HH  TYR   100      52.270  73.676  43.351  1.00  0.00           H  
ATOM   1362  CE2 TYR   100      55.073  74.040  44.604  1.00  0.00           C  
ATOM   1363  HE2 TYR   100      54.690  74.327  45.572  1.00  0.00           H  
ATOM   1364  CD2 TYR   100      56.453  74.154  44.212  1.00  0.00           C  
ATOM   1365  HD2 TYR   100      57.232  74.566  44.836  1.00  0.00           H  
ATOM   1366  C   TYR   100      58.165  74.719  40.064  1.00  0.00           C  
ATOM   1367  O   TYR   100      58.327  73.754  39.317  1.00  0.00           O  
ATOM   1368  N   GLY   101      57.508  75.828  39.614  1.00  0.00           N  
ATOM   1369  H   GLY   101      57.350  76.566  40.284  1.00  0.00           H  
ATOM   1370  CA  GLY   101      56.768  75.878  38.341  1.00  0.00           C  
ATOM   1371  HA2 GLY   101      56.664  76.888  37.945  1.00  0.00           H  
ATOM   1372  HA3 GLY   101      57.307  75.312  37.582  1.00  0.00           H  
ATOM   1373  C   GLY   101      55.340  75.300  38.477  1.00  0.00           C  
ATOM   1374  O   GLY   101      54.865  74.999  39.567  1.00  0.00           O  
ATOM   1375  N   GLN   102      54.737  75.071  37.321  1.00  0.00           N  
ATOM   1376  H   GLN   102      55.179  75.441  36.492  1.00  0.00           H  
ATOM   1377  CA  GLN   102      53.318  74.667  37.088  1.00  0.00           C  
ATOM   1378  HA  GLN   102      52.798  75.547  37.467  1.00  0.00           H  
ATOM   1379  CB  GLN   102      52.895  74.548  35.618  1.00  0.00           C  
ATOM   1380  HB2 GLN   102      53.155  75.504  35.164  1.00  0.00           H  
ATOM   1381  HB3 GLN   102      53.436  73.809  35.028  1.00  0.00           H  
ATOM   1382  CG  GLN   102      51.387  74.388  35.381  1.00  0.00           C  
ATOM   1383  HG2 GLN   102      51.062  73.427  35.780  1.00  0.00           H  
ATOM   1384  HG3 GLN   102      50.842  75.060  36.045  1.00  0.00           H  
ATOM   1385  CD  GLN   102      50.923  74.396  33.929  1.00  0.00           C  
ATOM   1386  OE1 GLN   102      51.502  75.038  33.054  1.00  0.00           O  
ATOM   1387  NE2 GLN   102      49.786  73.716  33.549  1.00  0.00           N  
ATOM   1388 HE21 GLN   102      49.206  73.172  34.172  1.00  0.00           H  
ATOM   1389 HE22 GLN   102      49.445  73.659  32.600  1.00  0.00           H  
ATOM   1390  C   GLN   102      52.795  73.515  38.035  1.00  0.00           C  
ATOM   1391  O   GLN   102      51.791  73.620  38.679  1.00  0.00           O  
ATOM   1392  N   GLN   103      53.582  72.459  38.084  1.00  0.00           N  
ATOM   1393  H   GLN   103      54.433  72.504  37.542  1.00  0.00           H  
ATOM   1394  CA  GLN   103      53.303  71.203  38.690  1.00  0.00           C  
ATOM   1395  HA  GLN   103      52.697  71.400  39.574  1.00  0.00           H  
ATOM   1396  CB  GLN   103      52.514  70.241  37.774  1.00  0.00           C  
ATOM   1397  HB2 GLN   103      53.203  70.179  36.932  1.00  0.00           H  
ATOM   1398  HB3 GLN   103      52.374  69.245  38.195  1.00  0.00           H  
ATOM   1399  CG  GLN   103      51.193  70.782  37.234  1.00  0.00           C  
ATOM   1400  HG2 GLN   103      51.258  71.835  36.957  1.00  0.00           H  
ATOM   1401  HG3 GLN   103      50.974  70.142  36.380  1.00  0.00           H  
ATOM   1402  CD  GLN   103      50.027  70.690  38.226  1.00  0.00           C  
ATOM   1403  OE1 GLN   103      50.166  70.439  39.427  1.00  0.00           O  
ATOM   1404  NE2 GLN   103      48.831  70.548  37.753  1.00  0.00           N  
ATOM   1405 HE21 GLN   103      48.105  70.472  38.451  1.00  0.00           H  
ATOM   1406 HE22 GLN   103      48.650  70.491  36.761  1.00  0.00           H  
ATOM   1407  C   GLN   103      54.560  70.435  39.135  1.00  0.00           C  
ATOM   1408  O   GLN   103      55.460  70.375  38.386  1.00  0.00           O  
ATOM   1409  N   PRO   104      54.649  69.702  40.262  1.00  0.00           N  
ATOM   1410  CD  PRO   104      53.577  69.443  41.241  1.00  0.00           C  
ATOM   1411  HD2 PRO   104      52.655  68.946  40.940  1.00  0.00           H  
ATOM   1412  HD3 PRO   104      53.282  70.416  41.635  1.00  0.00           H  
ATOM   1413  CG  PRO   104      54.182  68.564  42.309  1.00  0.00           C  
ATOM   1414  HG2 PRO   104      54.187  67.495  42.093  1.00  0.00           H  
ATOM   1415  HG3 PRO   104      53.618  68.712  43.230  1.00  0.00           H  
ATOM   1416  CB  PRO   104      55.639  69.119  42.328  1.00  0.00           C  
ATOM   1417  HB2 PRO   104      56.390  68.539  42.865  1.00  0.00           H  
ATOM   1418  HB3 PRO   104      55.470  70.070  42.832  1.00  0.00           H  
ATOM   1419  CA  PRO   104      55.966  69.399  40.837  1.00  0.00           C  
ATOM   1420  HA  PRO   104      56.648  70.249  40.865  1.00  0.00           H  
ATOM   1421  C   PRO   104      56.757  68.153  40.266  1.00  0.00           C  
ATOM   1422  O   PRO   104      56.298  67.015  40.126  1.00  0.00           O  
ATOM   1423  N   ALA   105      58.066  68.395  40.015  1.00  0.00           N  
ATOM   1424  H   ALA   105      58.333  69.316  40.333  1.00  0.00           H  
ATOM   1425  CA  ALA   105      59.143  67.484  39.683  1.00  0.00           C  
ATOM   1426  HA  ALA   105      58.977  66.975  38.733  1.00  0.00           H  
ATOM   1427  CB  ALA   105      60.399  68.357  39.509  1.00  0.00           C  
ATOM   1428  HB1 ALA   105      60.275  69.034  38.663  1.00  0.00           H  
ATOM   1429  HB2 ALA   105      60.642  68.909  40.417  1.00  0.00           H  
ATOM   1430  HB3 ALA   105      61.249  67.688  39.379  1.00  0.00           H  
ATOM   1431  C   ALA   105      59.278  66.411  40.839  1.00  0.00           C  
ATOM   1432  O   ALA   105      58.833  66.724  41.898  1.00  0.00           O  
ATOM   1433  N   PRO   106      59.816  65.191  40.603  1.00  0.00           N  
ATOM   1434  CD  PRO   106      60.326  64.739  39.303  1.00  0.00           C  
ATOM   1435  HD2 PRO   106      61.370  65.027  39.180  1.00  0.00           H  
ATOM   1436  HD3 PRO   106      59.686  65.091  38.494  1.00  0.00           H  
ATOM   1437  CG  PRO   106      60.295  63.244  39.402  1.00  0.00           C  
ATOM   1438  HG2 PRO   106      61.106  62.757  38.862  1.00  0.00           H  
ATOM   1439  HG3 PRO   106      59.327  62.897  39.041  1.00  0.00           H  
ATOM   1440  CB  PRO   106      60.395  62.880  40.897  1.00  0.00           C  
ATOM   1441  HB2 PRO   106      61.403  62.894  41.313  1.00  0.00           H  
ATOM   1442  HB3 PRO   106      59.935  61.921  41.138  1.00  0.00           H  
ATOM   1443  CA  PRO   106      59.676  64.058  41.530  1.00  0.00           C  
ATOM   1444  HA  PRO   106      58.603  63.866  41.549  1.00  0.00           H  
ATOM   1445  C   PRO   106      60.193  64.341  42.927  1.00  0.00           C  
ATOM   1446  O   PRO   106      61.303  64.853  43.025  1.00  0.00           O  
ATOM   1447  N   SER   107      59.414  64.163  43.987  1.00  0.00           N  
ATOM   1448  H   SER   107      58.467  63.827  43.888  1.00  0.00           H  
ATOM   1449  CA  SER   107      59.597  64.741  45.330  1.00  0.00           C  
ATOM   1450  HA  SER   107      60.643  65.022  45.456  1.00  0.00           H  
ATOM   1451  CB  SER   107      58.747  66.015  45.455  1.00  0.00           C  
ATOM   1452  HB2 SER   107      57.723  65.718  45.231  1.00  0.00           H  
ATOM   1453  HB3 SER   107      58.911  66.378  46.470  1.00  0.00           H  
ATOM   1454  OG  SER   107      59.221  66.971  44.573  1.00  0.00           O  
ATOM   1455  HG  SER   107      58.960  66.820  43.662  1.00  0.00           H  
ATOM   1456  C   SER   107      59.158  63.801  46.538  1.00  0.00           C  
ATOM   1457  O   SER   107      59.459  64.073  47.702  1.00  0.00           O  
ATOM   1458  N   SER   108      58.645  62.645  46.173  1.00  0.00           N  
ATOM   1459  H   SER   108      58.350  62.528  45.214  1.00  0.00           H  
ATOM   1460  CA  SER   108      58.379  61.439  47.131  1.00  0.00           C  
ATOM   1461  HA  SER   108      57.698  61.626  47.961  1.00  0.00           H  
ATOM   1462  CB  SER   108      57.862  60.236  46.373  1.00  0.00           C  
ATOM   1463  HB2 SER   108      58.632  59.957  45.653  1.00  0.00           H  
ATOM   1464  HB3 SER   108      57.528  59.390  46.974  1.00  0.00           H  
ATOM   1465  OG  SER   108      56.788  60.698  45.552  1.00  0.00           O  
ATOM   1466  HG  SER   108      56.144  61.125  46.122  1.00  0.00           H  
ATOM   1467  C   SER   108      59.759  61.122  47.809  1.00  0.00           C  
ATOM   1468  O   SER   108      60.793  60.957  47.141  1.00  0.00           O  
ATOM   1469  N   THR   109      59.662  60.745  49.065  1.00  0.00           N  
ATOM   1470  H   THR   109      58.786  60.781  49.566  1.00  0.00           H  
ATOM   1471  CA  THR   109      60.790  60.080  49.778  1.00  0.00           C  
ATOM   1472  HA  THR   109      61.609  60.798  49.752  1.00  0.00           H  
ATOM   1473  CB  THR   109      60.327  59.710  51.212  1.00  0.00           C  
ATOM   1474  HB  THR   109      61.167  59.126  51.589  1.00  0.00           H  
ATOM   1475  CG2 THR   109      60.009  60.943  52.138  1.00  0.00           C  
ATOM   1476 HG21 THR   109      60.026  60.585  53.168  1.00  0.00           H  
ATOM   1477 HG22 THR   109      60.765  61.715  51.992  1.00  0.00           H  
ATOM   1478 HG23 THR   109      58.962  61.244  52.103  1.00  0.00           H  
ATOM   1479  OG1 THR   109      59.170  58.897  51.223  1.00  0.00           O  
ATOM   1480  HG1 THR   109      58.586  59.178  50.514  1.00  0.00           H  
ATOM   1481  C   THR   109      61.265  58.740  49.141  1.00  0.00           C  
ATOM   1482  O   THR   109      60.500  57.997  48.590  1.00  0.00           O  
ATOM   1483  N   SER   110      62.565  58.546  49.246  1.00  0.00           N  
ATOM   1484  H   SER   110      63.109  59.279  49.678  1.00  0.00           H  
ATOM   1485  CA  SER   110      63.249  57.319  48.935  1.00  0.00           C  
ATOM   1486  HA  SER   110      63.181  57.108  47.868  1.00  0.00           H  
ATOM   1487  CB  SER   110      64.728  57.476  49.249  1.00  0.00           C  
ATOM   1488  HB2 SER   110      65.199  56.589  48.827  1.00  0.00           H  
ATOM   1489  HB3 SER   110      65.155  58.385  48.825  1.00  0.00           H  
ATOM   1490  OG  SER   110      64.878  57.501  50.639  1.00  0.00           O  
ATOM   1491  HG  SER   110      64.931  56.573  50.882  1.00  0.00           H  
ATOM   1492  C   SER   110      62.679  56.139  49.698  1.00  0.00           C  
ATOM   1493  O   SER   110      61.961  56.340  50.694  1.00  0.00           O  
ATOM   1494  N   GLY   111      62.997  54.907  49.261  1.00  0.00           N  
ATOM   1495  H   GLY   111      63.548  54.741  48.431  1.00  0.00           H  
ATOM   1496  CA  GLY   111      62.415  53.677  49.722  1.00  0.00           C  
ATOM   1497  HA2 GLY   111      63.078  52.869  49.413  1.00  0.00           H  
ATOM   1498  HA3 GLY   111      62.304  53.606  50.804  1.00  0.00           H  
ATOM   1499  C   GLY   111      61.017  53.480  49.068  1.00  0.00           C  
ATOM   1500  O   GLY   111      60.310  54.448  48.812  1.00  0.00           O  
ATOM   1501  N   SER   112      60.361  52.318  48.992  1.00  0.00           N  
ATOM   1502  H   SER   112      59.381  52.404  48.762  1.00  0.00           H  
ATOM   1503  CA  SER   112      60.890  50.941  49.043  1.00  0.00           C  
ATOM   1504  HA  SER   112      60.017  50.302  48.911  1.00  0.00           H  
ATOM   1505  CB  SER   112      61.793  50.696  47.905  1.00  0.00           C  
ATOM   1506  HB2 SER   112      61.356  51.022  46.961  1.00  0.00           H  
ATOM   1507  HB3 SER   112      62.779  51.145  48.021  1.00  0.00           H  
ATOM   1508  OG  SER   112      61.853  49.302  47.758  1.00  0.00           O  
ATOM   1509  HG  SER   112      61.824  49.181  46.806  1.00  0.00           H  
ATOM   1510  C   SER   112      61.331  50.543  50.399  1.00  0.00           C  
ATOM   1511  O   SER   112      62.552  50.565  50.678  1.00  0.00           O  
ATOM   1512  N   TYR   113      60.386  50.432  51.364  1.00  0.00           N  
ATOM   1513  H   TYR   113      60.839  50.468  52.266  1.00  0.00           H  
ATOM   1514  CA  TYR   113      58.891  50.272  51.170  1.00  0.00           C  
ATOM   1515  HA  TYR   113      58.581  50.234  50.125  1.00  0.00           H  
ATOM   1516  CB  TYR   113      58.469  48.972  51.837  1.00  0.00           C  
ATOM   1517  HB2 TYR   113      58.713  49.119  52.890  1.00  0.00           H  
ATOM   1518  HB3 TYR   113      57.389  48.870  51.725  1.00  0.00           H  
ATOM   1519  CG  TYR   113      59.201  47.726  51.307  1.00  0.00           C  
ATOM   1520  CD1 TYR   113      59.466  47.511  49.963  1.00  0.00           C  
ATOM   1521  HD1 TYR   113      59.155  48.160  49.158  1.00  0.00           H  
ATOM   1522  CE1 TYR   113      60.109  46.372  49.621  1.00  0.00           C  
ATOM   1523  HE1 TYR   113      60.268  46.243  48.561  1.00  0.00           H  
ATOM   1524  CZ  TYR   113      60.409  45.351  50.551  1.00  0.00           C  
ATOM   1525  OH  TYR   113      60.926  44.173  50.155  1.00  0.00           O  
ATOM   1526  HH  TYR   113      60.492  43.562  50.755  1.00  0.00           H  
ATOM   1527  CE2 TYR   113      60.119  45.548  51.877  1.00  0.00           C  
ATOM   1528  HE2 TYR   113      60.271  44.771  52.611  1.00  0.00           H  
ATOM   1529  CD2 TYR   113      59.442  46.728  52.243  1.00  0.00           C  
ATOM   1530  HD2 TYR   113      59.114  46.899  53.257  1.00  0.00           H  
ATOM   1531  C   TYR   113      58.164  51.479  51.741  1.00  0.00           C  
ATOM   1532  O   TYR   113      56.960  51.577  51.712  1.00  0.00           O  
ATOM   1533  N   GLY   114      58.921  52.444  52.292  1.00  0.00           N  
ATOM   1534  H   GLY   114      59.910  52.256  52.374  1.00  0.00           H  
ATOM   1535  CA  GLY   114      58.364  53.748  52.650  1.00  0.00           C  
ATOM   1536  HA2 GLY   114      57.536  53.591  53.342  1.00  0.00           H  
ATOM   1537  HA3 GLY   114      59.145  54.386  53.063  1.00  0.00           H  
ATOM   1538  C   GLY   114      57.749  54.515  51.430  1.00  0.00           C  
ATOM   1539  O   GLY   114      57.785  54.204  50.240  1.00  0.00           O  
ATOM   1540  N   SER   115      56.997  55.586  51.695  1.00  0.00           N  
ATOM   1541  H   SER   115      56.509  56.011  50.920  1.00  0.00           H  
ATOM   1542  CA  SER   115      56.416  55.925  53.043  1.00  0.00           C  
ATOM   1543  HA  SER   115      57.178  55.700  53.790  1.00  0.00           H  
ATOM   1544  CB  SER   115      56.013  57.388  53.079  1.00  0.00           C  
ATOM   1545  HB2 SER   115      55.775  57.669  54.105  1.00  0.00           H  
ATOM   1546  HB3 SER   115      56.897  57.946  52.773  1.00  0.00           H  
ATOM   1547  OG  SER   115      54.833  57.606  52.233  1.00  0.00           O  
ATOM   1548  HG  SER   115      54.425  58.432  52.506  1.00  0.00           H  
ATOM   1549  C   SER   115      55.232  55.000  53.409  1.00  0.00           C  
ATOM   1550  O   SER   115      55.136  53.894  52.823  1.00  0.00           O  
ATOM   1551  N   SER   116      54.447  55.258  54.426  1.00  0.00           N  
ATOM   1552  H   SER   116      54.528  56.181  54.830  1.00  0.00           H  
ATOM   1553  CA  SER   116      53.477  54.367  54.976  1.00  0.00           C  
ATOM   1554  HA  SER   116      54.006  53.533  55.437  1.00  0.00           H  
ATOM   1555  CB  SER   116      52.764  55.098  56.117  1.00  0.00           C  
ATOM   1556  HB2 SER   116      53.535  55.594  56.708  1.00  0.00           H  
ATOM   1557  HB3 SER   116      52.099  55.858  55.708  1.00  0.00           H  
ATOM   1558  OG  SER   116      51.994  54.203  56.885  1.00  0.00           O  
ATOM   1559  HG  SER   116      52.439  53.575  57.459  1.00  0.00           H  
ATOM   1560  C   SER   116      52.439  53.855  53.951  1.00  0.00           C  
ATOM   1561  O   SER   116      51.922  54.681  53.144  1.00  0.00           O  
ATOM   1562  N   SER   117      52.127  52.582  54.043  1.00  0.00           N  
ATOM   1563  H   SER   117      52.490  52.171  54.892  1.00  0.00           H  
ATOM   1564  CA  SER   117      51.287  51.920  53.095  1.00  0.00           C  
ATOM   1565  HA  SER   117      51.004  52.573  52.270  1.00  0.00           H  
ATOM   1566  CB  SER   117      51.935  50.686  52.488  1.00  0.00           C  
ATOM   1567  HB2 SER   117      52.177  50.032  53.325  1.00  0.00           H  
ATOM   1568  HB3 SER   117      51.318  50.170  51.752  1.00  0.00           H  
ATOM   1569  OG  SER   117      53.232  51.035  51.979  1.00  0.00           O  
ATOM   1570  HG  SER   117      53.846  51.122  52.712  1.00  0.00           H  
ATOM   1571  C   SER   117      49.895  51.512  53.679  1.00  0.00           C  
ATOM   1572  O   SER   117      49.019  51.061  52.954  1.00  0.00           O  
ATOM   1573  N   GLN   118      49.731  51.839  54.991  1.00  0.00           N  
ATOM   1574  H   GLN   118      50.434  52.473  55.344  1.00  0.00           H  
ATOM   1575  CA  GLN   118      48.388  51.630  55.788  1.00  0.00           C  
ATOM   1576  HA  GLN   118      48.692  52.105  56.721  1.00  0.00           H  
ATOM   1577  CB  GLN   118      47.237  52.471  55.285  1.00  0.00           C  
ATOM   1578  HB2 GLN   118      47.642  53.434  54.975  1.00  0.00           H  
ATOM   1579  HB3 GLN   118      46.698  51.946  54.498  1.00  0.00           H  
ATOM   1580  CG  GLN   118      46.157  52.728  56.348  1.00  0.00           C  
ATOM   1581  HG2 GLN   118      45.782  51.749  56.645  1.00  0.00           H  
ATOM   1582  HG3 GLN   118      46.575  53.210  57.233  1.00  0.00           H  
ATOM   1583  CD  GLN   118      45.025  53.631  55.833  1.00  0.00           C  
ATOM   1584  OE1 GLN   118      45.212  54.714  55.342  1.00  0.00           O  
ATOM   1585  NE2 GLN   118      43.849  53.084  55.819  1.00  0.00           N  
ATOM   1586 HE21 GLN   118      43.713  52.144  56.163  1.00  0.00           H  
ATOM   1587 HE22 GLN   118      43.013  53.628  55.657  1.00  0.00           H  
ATOM   1588  C   GLN   118      48.023  50.108  55.996  1.00  0.00           C  
ATOM   1589  O   GLN   118      47.727  49.465  55.017  1.00  0.00           O  
ATOM   1590  N   SER   119      47.916  49.533  57.193  1.00  0.00           N  
ATOM   1591  H   SER   119      47.578  48.581  57.203  1.00  0.00           H  
ATOM   1592  CA  SER   119      48.039  50.210  58.522  1.00  0.00           C  
ATOM   1593  HA  SER   119      47.378  51.075  58.457  1.00  0.00           H  
ATOM   1594  CB  SER   119      47.483  49.368  59.656  1.00  0.00           C  
ATOM   1595  HB2 SER   119      48.180  48.634  60.060  1.00  0.00           H  
ATOM   1596  HB3 SER   119      47.224  49.989  60.514  1.00  0.00           H  
ATOM   1597  OG  SER   119      46.373  48.628  59.144  1.00  0.00           O  
ATOM   1598  HG  SER   119      45.699  49.263  58.890  1.00  0.00           H  
ATOM   1599  C   SER   119      49.460  50.648  58.931  1.00  0.00           C  
ATOM   1600  O   SER   119      50.346  50.677  58.085  1.00  0.00           O  
ATOM   1601  N   SER   120      49.706  51.000  60.180  1.00  0.00           N  
ATOM   1602  H   SER   120      48.855  51.007  60.723  1.00  0.00           H  
ATOM   1603  CA  SER   120      51.022  51.326  60.800  1.00  0.00           C  
ATOM   1604  HA  SER   120      51.782  51.349  60.019  1.00  0.00           H  
ATOM   1605  CB  SER   120      50.959  52.682  61.410  1.00  0.00           C  
ATOM   1606  HB2 SER   120      50.816  53.311  60.532  1.00  0.00           H  
ATOM   1607  HB3 SER   120      50.089  52.794  62.059  1.00  0.00           H  
ATOM   1608  OG  SER   120      52.081  53.116  62.022  1.00  0.00           O  
ATOM   1609  HG  SER   120      51.806  53.578  62.817  1.00  0.00           H  
ATOM   1610  C   SER   120      51.389  50.287  61.816  1.00  0.00           C  
ATOM   1611  O   SER   120      50.532  49.781  62.506  1.00  0.00           O  
ATOM   1612  N   SER   121      52.626  49.815  61.902  1.00  0.00           N  
ATOM   1613  H   SER   121      52.813  49.133  62.623  1.00  0.00           H  
ATOM   1614  CA  SER   121      53.822  49.873  61.016  1.00  0.00           C  
ATOM   1615  HA  SER   121      54.224  50.887  60.998  1.00  0.00           H  
ATOM   1616  CB  SER   121      54.955  49.058  61.558  1.00  0.00           C  
ATOM   1617  HB2 SER   121      54.647  48.012  61.569  1.00  0.00           H  
ATOM   1618  HB3 SER   121      55.771  49.201  60.849  1.00  0.00           H  
ATOM   1619  OG  SER   121      55.206  49.639  62.824  1.00  0.00           O  
ATOM   1620  HG  SER   121      55.812  49.037  63.262  1.00  0.00           H  
ATOM   1621  C   SER   121      53.561  49.493  59.535  1.00  0.00           C  
ATOM   1622  O   SER   121      54.177  49.990  58.632  1.00  0.00           O  
ATOM   1623  N   TYR   122      52.637  48.556  59.329  1.00  0.00           N  
ATOM   1624  H   TYR   122      52.123  48.283  60.155  1.00  0.00           H  
ATOM   1625  CA  TYR   122      52.330  48.037  57.992  1.00  0.00           C  
ATOM   1626  HA  TYR   122      52.598  48.806  57.268  1.00  0.00           H  
ATOM   1627  CB  TYR   122      53.276  46.817  57.780  1.00  0.00           C  
ATOM   1628  HB2 TYR   122      53.025  46.071  58.534  1.00  0.00           H  
ATOM   1629  HB3 TYR   122      53.117  46.337  56.814  1.00  0.00           H  
ATOM   1630  CG  TYR   122      54.760  46.946  57.977  1.00  0.00           C  
ATOM   1631  CD1 TYR   122      55.439  46.420  59.059  1.00  0.00           C  
ATOM   1632  HD1 TYR   122      54.953  45.815  59.810  1.00  0.00           H  
ATOM   1633  CE1 TYR   122      56.834  46.621  59.132  1.00  0.00           C  
ATOM   1634  HE1 TYR   122      57.366  46.304  60.017  1.00  0.00           H  
ATOM   1635  CZ  TYR   122      57.585  47.316  58.183  1.00  0.00           C  
ATOM   1636  OH  TYR   122      58.897  47.664  58.343  1.00  0.00           O  
ATOM   1637  HH  TYR   122      59.364  47.705  57.505  1.00  0.00           H  
ATOM   1638  CE2 TYR   122      56.862  47.773  57.112  1.00  0.00           C  
ATOM   1639  HE2 TYR   122      57.404  48.395  56.414  1.00  0.00           H  
ATOM   1640  CD2 TYR   122      55.482  47.587  56.967  1.00  0.00           C  
ATOM   1641  HD2 TYR   122      55.081  47.970  56.040  1.00  0.00           H  
ATOM   1642  C   TYR   122      50.934  47.488  57.657  1.00  0.00           C  
ATOM   1643  O   TYR   122      50.282  46.768  58.468  1.00  0.00           O  
ATOM   1644  N   GLY   123      50.411  47.727  56.406  1.00  0.00           N  
ATOM   1645  H   GLY   123      49.535  47.258  56.226  1.00  0.00           H  
ATOM   1646  CA  GLY   123      51.091  48.240  55.161  1.00  0.00           C  
ATOM   1647  HA2 GLY   123      51.043  49.326  55.076  1.00  0.00           H  
ATOM   1648  HA3 GLY   123      52.151  47.992  55.215  1.00  0.00           H  
ATOM   1649  C   GLY   123      50.389  47.597  53.993  1.00  0.00           C  
ATOM   1650  O   GLY   123      49.184  47.241  54.032  1.00  0.00           O  
ATOM   1651  N   GLN   124      51.217  47.264  53.057  1.00  0.00           N  
ATOM   1652  H   GLN   124      52.154  47.640  53.027  1.00  0.00           H  
ATOM   1653  CA  GLN   124      50.922  46.488  51.813  1.00  0.00           C  
ATOM   1654  HA  GLN   124      50.126  45.768  52.003  1.00  0.00           H  
ATOM   1655  CB  GLN   124      50.386  47.434  50.663  1.00  0.00           C  
ATOM   1656  HB2 GLN   124      49.468  47.983  50.872  1.00  0.00           H  
ATOM   1657  HB3 GLN   124      51.116  48.229  50.514  1.00  0.00           H  
ATOM   1658  CG  GLN   124      50.181  46.652  49.344  1.00  0.00           C  
ATOM   1659  HG2 GLN   124      50.046  47.313  48.488  1.00  0.00           H  
ATOM   1660  HG3 GLN   124      51.092  46.101  49.111  1.00  0.00           H  
ATOM   1661  CD  GLN   124      49.024  45.678  49.290  1.00  0.00           C  
ATOM   1662  OE1 GLN   124      48.397  45.302  50.307  1.00  0.00           O  
ATOM   1663  NE2 GLN   124      48.748  45.244  48.069  1.00  0.00           N  
ATOM   1664 HE21 GLN   124      49.342  45.660  47.366  1.00  0.00           H  
ATOM   1665 HE22 GLN   124      48.472  44.275  48.137  1.00  0.00           H  
ATOM   1666  C   GLN   124      52.282  45.818  51.333  1.00  0.00           C  
ATOM   1667  O   GLN   124      53.068  46.496  50.623  1.00  0.00           O  
ATOM   1668  N   PRO   125      52.528  44.536  51.665  1.00  0.00           N  
ATOM   1669  CD  PRO   125      53.751  43.829  51.193  1.00  0.00           C  
ATOM   1670  HD2 PRO   125      54.541  44.580  51.178  1.00  0.00           H  
ATOM   1671  HD3 PRO   125      53.690  43.402  50.192  1.00  0.00           H  
ATOM   1672  CG  PRO   125      54.028  42.743  52.212  1.00  0.00           C  
ATOM   1673  HG2 PRO   125      54.620  43.140  53.036  1.00  0.00           H  
ATOM   1674  HG3 PRO   125      54.533  41.909  51.724  1.00  0.00           H  
ATOM   1675  CB  PRO   125      52.550  42.352  52.554  1.00  0.00           C  
ATOM   1676  HB2 PRO   125      52.413  41.846  53.510  1.00  0.00           H  
ATOM   1677  HB3 PRO   125      52.201  41.685  51.766  1.00  0.00           H  
ATOM   1678  CA  PRO   125      51.727  43.714  52.529  1.00  0.00           C  
ATOM   1679  HA  PRO   125      50.789  43.592  51.987  1.00  0.00           H  
ATOM   1680  C   PRO   125      51.424  44.234  53.988  1.00  0.00           C  
ATOM   1681  O   PRO   125      52.282  44.798  54.659  1.00  0.00           O  
ATOM   1682  N   GLN   126      50.151  44.148  54.485  1.00  0.00           N  
ATOM   1683  H   GLN   126      49.494  43.685  53.873  1.00  0.00           H  
ATOM   1684  CA  GLN   126      49.766  44.099  55.852  1.00  0.00           C  
ATOM   1685  HA  GLN   126      50.003  45.132  56.106  1.00  0.00           H  
ATOM   1686  CB  GLN   126      48.272  43.780  55.927  1.00  0.00           C  
ATOM   1687  HB2 GLN   126      47.732  44.286  55.127  1.00  0.00           H  
ATOM   1688  HB3 GLN   126      48.329  42.692  55.892  1.00  0.00           H  
ATOM   1689  CG  GLN   126      47.530  44.138  57.251  1.00  0.00           C  
ATOM   1690  HG2 GLN   126      46.537  43.695  57.171  1.00  0.00           H  
ATOM   1691  HG3 GLN   126      47.989  43.623  58.094  1.00  0.00           H  
ATOM   1692  CD  GLN   126      47.464  45.629  57.555  1.00  0.00           C  
ATOM   1693  OE1 GLN   126      47.621  46.494  56.660  1.00  0.00           O  
ATOM   1694  NE2 GLN   126      47.130  45.979  58.789  1.00  0.00           N  
ATOM   1695 HE21 GLN   126      46.958  45.268  59.485  1.00  0.00           H  
ATOM   1696 HE22 GLN   126      46.936  46.967  58.867  1.00  0.00           H  
ATOM   1697  C   GLN   126      50.679  43.264  56.814  1.00  0.00           C  
ATOM   1698  O   GLN   126      50.977  42.116  56.492  1.00  0.00           O  
ATOM   1699  N   SER   127      50.900  43.705  58.061  1.00  0.00           N  
ATOM   1700  H   SER   127      50.651  44.669  58.234  1.00  0.00           H  
ATOM   1701  CA  SER   127      51.740  43.008  59.123  1.00  0.00           C  
ATOM   1702  HA  SER   127      51.623  43.689  59.966  1.00  0.00           H  
ATOM   1703  CB  SER   127      51.074  41.707  59.526  1.00  0.00           C  
ATOM   1704  HB2 SER   127      49.988  41.684  59.615  1.00  0.00           H  
ATOM   1705  HB3 SER   127      51.171  41.006  58.697  1.00  0.00           H  
ATOM   1706  OG  SER   127      51.582  41.156  60.722  1.00  0.00           O  
ATOM   1707  HG  SER   127      50.883  40.800  61.277  1.00  0.00           H  
ATOM   1708  C   SER   127      53.203  42.863  58.869  1.00  0.00           C  
ATOM   1709  O   SER   127      54.019  42.900  59.791  1.00  0.00           O  
ATOM   1710  N   GLY   128      53.611  42.777  57.630  1.00  0.00           N  
ATOM   1711  H   GLY   128      52.925  42.547  56.926  1.00  0.00           H  
ATOM   1712  CA  GLY   128      55.020  42.866  57.225  1.00  0.00           C  
ATOM   1713  HA2 GLY   128      55.322  43.906  57.099  1.00  0.00           H  
ATOM   1714  HA3 GLY   128      55.719  42.290  57.831  1.00  0.00           H  
ATOM   1715  C   GLY   128      55.282  42.103  55.939  1.00  0.00           C  
ATOM   1716  O   GLY   128      54.448  41.305  55.452  1.00  0.00           O  
ATOM   1717  N   SER   129      56.517  42.291  55.391  1.00  0.00           N  
ATOM   1718  H   SER   129      56.742  41.799  54.539  1.00  0.00           H  
ATOM   1719  CA  SER   129      57.663  43.143  55.753  1.00  0.00           C  
ATOM   1720  HA  SER   129      58.496  42.788  55.145  1.00  0.00           H  
ATOM   1721  CB  SER   129      57.447  44.621  55.362  1.00  0.00           C  
ATOM   1722  HB2 SER   129      56.563  44.953  55.906  1.00  0.00           H  
ATOM   1723  HB3 SER   129      58.224  45.288  55.735  1.00  0.00           H  
ATOM   1724  OG  SER   129      57.278  44.887  54.073  1.00  0.00           O  
ATOM   1725  HG  SER   129      56.422  45.316  54.001  1.00  0.00           H  
ATOM   1726  C   SER   129      58.107  43.009  57.229  1.00  0.00           C  
ATOM   1727  O   SER   129      58.025  44.006  57.957  1.00  0.00           O  
ATOM   1728  N   TYR   130      58.451  41.767  57.679  1.00  0.00           N  
ATOM   1729  H   TYR   130      58.470  41.012  57.009  1.00  0.00           H  
ATOM   1730  CA  TYR   130      58.592  41.330  59.077  1.00  0.00           C  
ATOM   1731  HA  TYR   130      57.813  41.800  59.677  1.00  0.00           H  
ATOM   1732  CB  TYR   130      58.147  39.891  59.235  1.00  0.00           C  
ATOM   1733  HB2 TYR   130      58.865  39.285  58.683  1.00  0.00           H  
ATOM   1734  HB3 TYR   130      58.211  39.654  60.297  1.00  0.00           H  
ATOM   1735  CG  TYR   130      56.681  39.464  58.906  1.00  0.00           C  
ATOM   1736  CD1 TYR   130      56.318  38.978  57.628  1.00  0.00           C  
ATOM   1737  HD1 TYR   130      57.097  38.762  56.912  1.00  0.00           H  
ATOM   1738  CE1 TYR   130      55.003  38.648  57.274  1.00  0.00           C  
ATOM   1739  HE1 TYR   130      54.782  38.468  56.232  1.00  0.00           H  
ATOM   1740  CZ  TYR   130      54.005  38.884  58.220  1.00  0.00           C  
ATOM   1741  OH  TYR   130      52.701  38.705  57.932  1.00  0.00           O  
ATOM   1742  HH  TYR   130      52.816  38.442  57.016  1.00  0.00           H  
ATOM   1743  CE2 TYR   130      54.328  39.350  59.545  1.00  0.00           C  
ATOM   1744  HE2 TYR   130      53.534  39.651  60.213  1.00  0.00           H  
ATOM   1745  CD2 TYR   130      55.662  39.650  59.871  1.00  0.00           C  
ATOM   1746  HD2 TYR   130      55.949  40.020  60.844  1.00  0.00           H  
ATOM   1747  C   TYR   130      60.006  41.499  59.610  1.00  0.00           C  
ATOM   1748  O   TYR   130      60.902  40.943  58.955  1.00  0.00           O  
ATOM   1749  N   SER   131      60.212  42.225  60.711  1.00  0.00           N  
ATOM   1750  H   SER   131      61.208  42.353  60.817  1.00  0.00           H  
ATOM   1751  CA  SER   131      59.349  42.789  61.732  1.00  0.00           C  
ATOM   1752  HA  SER   131      59.933  43.156  62.576  1.00  0.00           H  
ATOM   1753  CB  SER   131      58.436  43.915  61.281  1.00  0.00           C  
ATOM   1754  HB2 SER   131      57.725  43.488  60.574  1.00  0.00           H  
ATOM   1755  HB3 SER   131      57.939  44.304  62.169  1.00  0.00           H  
ATOM   1756  OG  SER   131      59.217  44.896  60.632  1.00  0.00           O  
ATOM   1757  HG  SER   131      59.632  44.446  59.892  1.00  0.00           H  
ATOM   1758  C   SER   131      58.488  41.732  62.435  1.00  0.00           C  
ATOM   1759  O   SER   131      57.293  41.662  62.246  1.00  0.00           O  
ATOM   1760  N   GLN   132      59.134  40.900  63.254  1.00  0.00           N  
ATOM   1761  H   GLN   132      58.630  40.117  63.645  1.00  0.00           H  
ATOM   1762  CA  GLN   132      60.561  40.918  63.679  1.00  0.00           C  
ATOM   1763  HA  GLN   132      61.160  41.105  62.787  1.00  0.00           H  
ATOM   1764  CB  GLN   132      60.895  41.943  64.806  1.00  0.00           C  
ATOM   1765  HB2 GLN   132      61.948  41.912  65.085  1.00  0.00           H  
ATOM   1766  HB3 GLN   132      60.765  42.935  64.374  1.00  0.00           H  
ATOM   1767  CG  GLN   132      60.121  41.809  66.148  1.00  0.00           C  
ATOM   1768  HG2 GLN   132      59.964  40.755  66.376  1.00  0.00           H  
ATOM   1769  HG3 GLN   132      60.734  42.186  66.967  1.00  0.00           H  
ATOM   1770  CD  GLN   132      58.826  42.624  66.249  1.00  0.00           C  
ATOM   1771  OE1 GLN   132      58.272  43.055  65.232  1.00  0.00           O  
ATOM   1772  NE2 GLN   132      58.464  42.888  67.461  1.00  0.00           N  
ATOM   1773 HE21 GLN   132      58.939  42.491  68.258  1.00  0.00           H  
ATOM   1774 HE22 GLN   132      57.533  43.276  67.504  1.00  0.00           H  
ATOM   1775  C   GLN   132      60.898  39.517  64.154  1.00  0.00           C  
ATOM   1776  O   GLN   132      60.075  38.848  64.803  1.00  0.00           O  
ATOM   1777  N   GLN   133      62.175  39.081  63.951  1.00  0.00           N  
ATOM   1778  H   GLN   133      62.712  39.576  63.254  1.00  0.00           H  
ATOM   1779  CA  GLN   133      62.661  37.751  64.360  1.00  0.00           C  
ATOM   1780  HA  GLN   133      63.626  37.584  63.882  1.00  0.00           H  
ATOM   1781  CB  GLN   133      63.047  37.732  65.861  1.00  0.00           C  
ATOM   1782  HB2 GLN   133      62.195  38.074  66.448  1.00  0.00           H  
ATOM   1783  HB3 GLN   133      63.232  36.691  66.124  1.00  0.00           H  
ATOM   1784  CG  GLN   133      64.350  38.573  66.167  1.00  0.00           C  
ATOM   1785  HG2 GLN   133      64.717  38.248  67.141  1.00  0.00           H  
ATOM   1786  HG3 GLN   133      65.105  38.351  65.412  1.00  0.00           H  
ATOM   1787  CD  GLN   133      64.082  40.048  66.314  1.00  0.00           C  
ATOM   1788  OE1 GLN   133      64.453  40.850  65.539  1.00  0.00           O  
ATOM   1789  NE2 GLN   133      63.277  40.377  67.278  1.00  0.00           N  
ATOM   1790 HE21 GLN   133      62.892  39.712  67.934  1.00  0.00           H  
ATOM   1791 HE22 GLN   133      63.117  41.362  67.432  1.00  0.00           H  
ATOM   1792  C   GLN   133      61.668  36.607  63.882  1.00  0.00           C  
ATOM   1793  O   GLN   133      61.097  35.910  64.728  1.00  0.00           O  
ATOM   1794  N   PRO   134      61.557  36.339  62.600  1.00  0.00           N  
ATOM   1795  CD  PRO   134      60.809  35.167  62.020  1.00  0.00           C  
ATOM   1796  HD2 PRO   134      59.780  35.223  62.375  1.00  0.00           H  
ATOM   1797  HD3 PRO   134      61.327  34.259  62.329  1.00  0.00           H  
ATOM   1798  CG  PRO   134      60.853  35.316  60.520  1.00  0.00           C  
ATOM   1799  HG2 PRO   134      60.125  35.990  60.069  1.00  0.00           H  
ATOM   1800  HG3 PRO   134      60.849  34.335  60.045  1.00  0.00           H  
ATOM   1801  CB  PRO   134      62.288  35.882  60.363  1.00  0.00           C  
ATOM   1802  HB2 PRO   134      62.546  36.263  59.375  1.00  0.00           H  
ATOM   1803  HB3 PRO   134      62.918  35.010  60.540  1.00  0.00           H  
ATOM   1804  CA  PRO   134      62.357  36.865  61.505  1.00  0.00           C  
ATOM   1805  HA  PRO   134      63.413  36.947  61.762  1.00  0.00           H  
ATOM   1806  C   PRO   134      61.718  38.226  60.991  1.00  0.00           C  
ATOM   1807  O   PRO   134      60.529  38.483  61.161  1.00  0.00           O  
ATOM   1808  N   SER   135      62.524  39.109  60.413  1.00  0.00           N  
ATOM   1809  H   SER   135      62.087  39.919  59.998  1.00  0.00           H  
ATOM   1810  CA  SER   135      64.014  39.028  60.161  1.00  0.00           C  
ATOM   1811  HA  SER   135      64.216  38.086  59.651  1.00  0.00           H  
ATOM   1812  CB  SER   135      64.491  40.083  59.158  1.00  0.00           C  
ATOM   1813  HB2 SER   135      65.577  40.155  59.091  1.00  0.00           H  
ATOM   1814  HB3 SER   135      64.082  39.786  58.192  1.00  0.00           H  
ATOM   1815  OG  SER   135      63.963  41.332  59.531  1.00  0.00           O  
ATOM   1816  HG  SER   135      63.952  41.954  58.800  1.00  0.00           H  
ATOM   1817  C   SER   135      64.730  39.056  61.508  1.00  0.00           C  
ATOM   1818  O   SER   135      64.295  39.741  62.387  1.00  0.00           O  
ATOM   1819  N   TYR   136      65.913  38.437  61.647  1.00  0.00           N  
ATOM   1820  H   TYR   136      66.217  37.803  60.922  1.00  0.00           H  
ATOM   1821  CA  TYR   136      66.844  38.439  62.765  1.00  0.00           C  
ATOM   1822  HA  TYR   136      66.312  38.778  63.654  1.00  0.00           H  
ATOM   1823  CB  TYR   136      67.258  36.987  62.986  1.00  0.00           C  
ATOM   1824  HB2 TYR   136      67.530  36.479  62.060  1.00  0.00           H  
ATOM   1825  HB3 TYR   136      68.101  36.801  63.652  1.00  0.00           H  
ATOM   1826  CG  TYR   136      66.197  36.044  63.541  1.00  0.00           C  
ATOM   1827  CD1 TYR   136      66.153  35.700  64.883  1.00  0.00           C  
ATOM   1828  HD1 TYR   136      66.778  36.183  65.621  1.00  0.00           H  
ATOM   1829  CE1 TYR   136      65.233  34.669  65.291  1.00  0.00           C  
ATOM   1830  HE1 TYR   136      65.271  34.193  66.260  1.00  0.00           H  
ATOM   1831  CZ  TYR   136      64.313  34.105  64.369  1.00  0.00           C  
ATOM   1832  OH  TYR   136      63.483  33.149  64.858  1.00  0.00           O  
ATOM   1833  HH  TYR   136      63.308  32.478  64.194  1.00  0.00           H  
ATOM   1834  CE2 TYR   136      64.333  34.498  63.020  1.00  0.00           C  
ATOM   1835  HE2 TYR   136      63.670  34.030  62.308  1.00  0.00           H  
ATOM   1836  CD2 TYR   136      65.314  35.505  62.620  1.00  0.00           C  
ATOM   1837  HD2 TYR   136      65.548  35.764  61.598  1.00  0.00           H  
ATOM   1838  C   TYR   136      68.050  39.344  62.449  1.00  0.00           C  
ATOM   1839  O   TYR   136      68.782  39.097  61.439  1.00  0.00           O  
ATOM   1840  N   GLY   137      68.419  40.406  63.166  1.00  0.00           N  
ATOM   1841  H   GLY   137      69.275  40.860  62.880  1.00  0.00           H  
ATOM   1842  CA  GLY   137      67.665  41.026  64.280  1.00  0.00           C  
ATOM   1843  HA2 GLY   137      68.012  42.051  64.411  1.00  0.00           H  
ATOM   1844  HA3 GLY   137      66.592  41.004  64.087  1.00  0.00           H  
ATOM   1845  C   GLY   137      67.858  40.290  65.553  1.00  0.00           C  
ATOM   1846  O   GLY   137      68.413  39.207  65.679  1.00  0.00           O  
ATOM   1847  N   GLY   138      67.492  40.989  66.619  1.00  0.00           N  
ATOM   1848  H   GLY   138      67.064  41.902  66.560  1.00  0.00           H  
ATOM   1849  CA  GLY   138      67.401  40.402  67.985  1.00  0.00           C  
ATOM   1850  HA2 GLY   138      66.454  40.713  68.425  1.00  0.00           H  
ATOM   1851  HA3 GLY   138      67.336  39.318  67.898  1.00  0.00           H  
ATOM   1852  C   GLY   138      68.548  40.722  68.950  1.00  0.00           C  
ATOM   1853  O   GLY   138      69.398  41.595  68.723  1.00  0.00           O  
ATOM   1854  N   GLN   139      68.548  40.186  70.198  1.00  0.00           N  
ATOM   1855  H   GLN   139      69.323  40.400  70.809  1.00  0.00           H  
ATOM   1856  CA  GLN   139      67.485  39.340  70.800  1.00  0.00           C  
ATOM   1857  HA  GLN   139      67.338  38.603  70.010  1.00  0.00           H  
ATOM   1858  CB  GLN   139      67.960  38.735  72.100  1.00  0.00           C  
ATOM   1859  HB2 GLN   139      68.125  39.508  72.851  1.00  0.00           H  
ATOM   1860  HB3 GLN   139      67.084  38.123  72.314  1.00  0.00           H  
ATOM   1861  CG  GLN   139      69.233  37.806  72.099  1.00  0.00           C  
ATOM   1862  HG2 GLN   139      70.126  38.232  71.642  1.00  0.00           H  
ATOM   1863  HG3 GLN   139      69.521  37.579  73.126  1.00  0.00           H  
ATOM   1864  CD  GLN   139      69.093  36.485  71.398  1.00  0.00           C  
ATOM   1865  OE1 GLN   139      68.083  35.940  71.032  1.00  0.00           O  
ATOM   1866  NE2 GLN   139      70.215  35.911  71.053  1.00  0.00           N  
ATOM   1867 HE21 GLN   139      71.084  36.385  71.251  1.00  0.00           H  
ATOM   1868 HE22 GLN   139      70.297  35.122  70.428  1.00  0.00           H  
ATOM   1869  C   GLN   139      66.159  40.027  71.144  1.00  0.00           C  
ATOM   1870  O   GLN   139      65.095  39.449  71.049  1.00  0.00           O  
ATOM   1871  N   GLN   140      66.318  41.328  71.426  1.00  0.00           N  
ATOM   1872  H   GLN   140      67.264  41.657  71.555  1.00  0.00           H  
ATOM   1873  CA  GLN   140      65.254  42.393  71.631  1.00  0.00           C  
ATOM   1874  HA  GLN   140      65.692  43.388  71.718  1.00  0.00           H  
ATOM   1875  CB  GLN   140      64.290  42.365  70.443  1.00  0.00           C  
ATOM   1876  HB2 GLN   140      64.900  42.233  69.549  1.00  0.00           H  
ATOM   1877  HB3 GLN   140      63.582  41.537  70.489  1.00  0.00           H  
ATOM   1878  CG  GLN   140      63.528  43.693  70.385  1.00  0.00           C  
ATOM   1879  HG2 GLN   140      62.735  43.837  71.119  1.00  0.00           H  
ATOM   1880  HG3 GLN   140      64.315  44.415  70.601  1.00  0.00           H  
ATOM   1881  CD  GLN   140      62.941  44.046  68.972  1.00  0.00           C  
ATOM   1882  OE1 GLN   140      63.019  43.390  67.982  1.00  0.00           O  
ATOM   1883  NE2 GLN   140      62.542  45.282  68.809  1.00  0.00           N  
ATOM   1884 HE21 GLN   140      62.828  45.927  69.532  1.00  0.00           H  
ATOM   1885 HE22 GLN   140      62.388  45.586  67.859  1.00  0.00           H  
ATOM   1886  C   GLN   140      64.416  42.199  72.917  1.00  0.00           C  
ATOM   1887  O   GLN   140      63.245  42.407  73.021  1.00  0.00           O  
ATOM   1888  N   GLN   141      64.999  41.701  73.982  1.00  0.00           N  
ATOM   1889  H   GLN   141      65.937  41.397  73.764  1.00  0.00           H  
ATOM   1890  CA  GLN   141      64.403  41.421  75.235  1.00  0.00           C  
ATOM   1891  HA  GLN   141      63.497  42.027  75.269  1.00  0.00           H  
ATOM   1892  CB  GLN   141      63.924  39.986  75.280  1.00  0.00           C  
ATOM   1893  HB2 GLN   141      64.801  39.352  75.143  1.00  0.00           H  
ATOM   1894  HB3 GLN   141      63.517  39.737  76.260  1.00  0.00           H  
ATOM   1895  CG  GLN   141      62.791  39.621  74.298  1.00  0.00           C  
ATOM   1896  HG2 GLN   141      63.083  39.922  73.292  1.00  0.00           H  
ATOM   1897  HG3 GLN   141      62.657  38.540  74.269  1.00  0.00           H  
ATOM   1898  CD  GLN   141      61.407  40.059  74.791  1.00  0.00           C  
ATOM   1899  OE1 GLN   141      60.630  39.306  75.317  1.00  0.00           O  
ATOM   1900  NE2 GLN   141      61.074  41.287  74.776  1.00  0.00           N  
ATOM   1901 HE21 GLN   141      61.656  42.065  74.500  1.00  0.00           H  
ATOM   1902 HE22 GLN   141      60.098  41.435  74.992  1.00  0.00           H  
ATOM   1903  C   GLN   141      65.479  41.653  76.330  1.00  0.00           C  
ATOM   1904  O   GLN   141      66.542  40.984  76.347  1.00  0.00           O  
ATOM   1905  N   SER   142      65.271  42.544  77.300  1.00  0.00           N  
ATOM   1906  H   SER   142      66.075  42.753  77.874  1.00  0.00           H  
ATOM   1907  CA  SER   142      64.213  43.552  77.409  1.00  0.00           C  
ATOM   1908  HA  SER   142      64.447  44.170  78.276  1.00  0.00           H  
ATOM   1909  CB  SER   142      64.176  44.527  76.201  1.00  0.00           C  
ATOM   1910  HB2 SER   142      63.710  44.048  75.341  1.00  0.00           H  
ATOM   1911  HB3 SER   142      63.554  45.349  76.556  1.00  0.00           H  
ATOM   1912  OG  SER   142      65.482  45.078  76.047  1.00  0.00           O  
ATOM   1913  HG  SER   142      65.659  45.651  76.797  1.00  0.00           H  
ATOM   1914  C   SER   142      62.821  42.867  77.666  1.00  0.00           C  
ATOM   1915  O   SER   142      61.851  43.274  77.071  1.00  0.00           O  
ATOM   1916  N   TYR   143      62.797  41.773  78.475  1.00  0.00           N  
ATOM   1917  H   TYR   143      63.681  41.317  78.647  1.00  0.00           H  
ATOM   1918  CA  TYR   143      61.550  41.065  78.796  1.00  0.00           C  
ATOM   1919  HA  TYR   143      61.083  40.720  77.874  1.00  0.00           H  
ATOM   1920  CB  TYR   143      61.839  39.972  79.826  1.00  0.00           C  
ATOM   1921  HB2 TYR   143      62.294  40.425  80.706  1.00  0.00           H  
ATOM   1922  HB3 TYR   143      61.056  39.357  80.269  1.00  0.00           H  
ATOM   1923  CG  TYR   143      62.790  38.963  79.266  1.00  0.00           C  
ATOM   1924  CD1 TYR   143      62.264  38.052  78.331  1.00  0.00           C  
ATOM   1925  HD1 TYR   143      61.218  38.111  78.066  1.00  0.00           H  
ATOM   1926  CE1 TYR   143      63.169  37.129  77.733  1.00  0.00           C  
ATOM   1927  HE1 TYR   143      62.879  36.416  76.976  1.00  0.00           H  
ATOM   1928  CZ  TYR   143      64.571  37.156  78.130  1.00  0.00           C  
ATOM   1929  OH  TYR   143      65.517  36.451  77.440  1.00  0.00           O  
ATOM   1930  HH  TYR   143      65.066  35.904  76.793  1.00  0.00           H  
ATOM   1931  CE2 TYR   143      65.009  38.123  79.022  1.00  0.00           C  
ATOM   1932  HE2 TYR   143      66.071  38.275  79.151  1.00  0.00           H  
ATOM   1933  CD2 TYR   143      64.118  39.018  79.646  1.00  0.00           C  
ATOM   1934  HD2 TYR   143      64.551  39.777  80.281  1.00  0.00           H  
ATOM   1935  C   TYR   143      60.528  42.052  79.349  1.00  0.00           C  
ATOM   1936  O   TYR   143      60.910  43.020  79.949  1.00  0.00           O  
ATOM   1937  N   GLY   144      59.268  41.852  79.076  1.00  0.00           N  
ATOM   1938  H   GLY   144      59.122  40.964  78.617  1.00  0.00           H  
ATOM   1939  CA  GLY   144      58.090  42.563  79.528  1.00  0.00           C  
ATOM   1940  HA2 GLY   144      57.269  42.250  78.883  1.00  0.00           H  
ATOM   1941  HA3 GLY   144      57.762  42.358  80.547  1.00  0.00           H  
ATOM   1942  C   GLY   144      58.209  44.027  79.189  1.00  0.00           C  
ATOM   1943  O   GLY   144      58.849  44.487  78.241  1.00  0.00           O  
ATOM   1944  N   GLN   145      57.547  44.882  79.936  1.00  0.00           N  
ATOM   1945  H   GLN   145      57.297  44.532  80.850  1.00  0.00           H  
ATOM   1946  CA  GLN   145      57.213  46.289  79.603  1.00  0.00           C  
ATOM   1947  HA  GLN   145      58.122  46.820  79.320  1.00  0.00           H  
ATOM   1948  CB  GLN   145      56.233  46.309  78.492  1.00  0.00           C  
ATOM   1949  HB2 GLN   145      56.749  45.843  77.653  1.00  0.00           H  
ATOM   1950  HB3 GLN   145      55.498  45.584  78.842  1.00  0.00           H  
ATOM   1951  CG  GLN   145      55.656  47.701  78.117  1.00  0.00           C  
ATOM   1952  HG2 GLN   145      55.139  48.277  78.884  1.00  0.00           H  
ATOM   1953  HG3 GLN   145      56.409  48.414  77.781  1.00  0.00           H  
ATOM   1954  CD  GLN   145      54.535  47.475  77.126  1.00  0.00           C  
ATOM   1955  OE1 GLN   145      53.358  47.431  77.399  1.00  0.00           O  
ATOM   1956  NE2 GLN   145      54.751  47.188  75.845  1.00  0.00           N  
ATOM   1957 HE21 GLN   145      54.032  47.334  75.151  1.00  0.00           H  
ATOM   1958 HE22 GLN   145      55.683  47.073  75.475  1.00  0.00           H  
ATOM   1959  C   GLN   145      56.654  46.937  80.911  1.00  0.00           C  
ATOM   1960  O   GLN   145      55.432  47.075  81.063  1.00  0.00           O  
ATOM   1961  N   GLN   146      57.514  47.374  81.825  1.00  0.00           N  
ATOM   1962  H   GLN   146      58.484  47.246  81.572  1.00  0.00           H  
ATOM   1963  CA  GLN   146      57.205  48.444  82.684  1.00  0.00           C  
ATOM   1964  HA  GLN   146      56.482  47.988  83.360  1.00  0.00           H  
ATOM   1965  CB  GLN   146      58.493  48.961  83.369  1.00  0.00           C  
ATOM   1966  HB2 GLN   146      59.383  49.108  82.756  1.00  0.00           H  
ATOM   1967  HB3 GLN   146      58.267  49.973  83.708  1.00  0.00           H  
ATOM   1968  CG  GLN   146      58.842  48.157  84.657  1.00  0.00           C  
ATOM   1969  HG2 GLN   146      59.284  48.877  85.345  1.00  0.00           H  
ATOM   1970  HG3 GLN   146      57.893  47.962  85.157  1.00  0.00           H  
ATOM   1971  CD  GLN   146      59.713  46.951  84.412  1.00  0.00           C  
ATOM   1972  OE1 GLN   146      60.265  46.642  83.333  1.00  0.00           O  
ATOM   1973  NE2 GLN   146      60.086  46.296  85.491  1.00  0.00           N  
ATOM   1974 HE21 GLN   146      60.021  46.747  86.393  1.00  0.00           H  
ATOM   1975 HE22 GLN   146      60.798  45.596  85.340  1.00  0.00           H  
ATOM   1976  C   GLN   146      56.564  49.589  81.900  1.00  0.00           C  
ATOM   1977  O   GLN   146      56.967  49.854  80.767  1.00  0.00           O  
ATOM   1978  N   GLN   147      55.610  50.259  82.564  1.00  0.00           N  
ATOM   1979  H   GLN   147      55.521  49.950  83.521  1.00  0.00           H  
ATOM   1980  CA  GLN   147      54.977  51.516  82.194  1.00  0.00           C  
ATOM   1981  HA  GLN   147      54.598  51.470  81.173  1.00  0.00           H  
ATOM   1982  CB  GLN   147      53.805  51.660  83.169  1.00  0.00           C  
ATOM   1983  HB2 GLN   147      53.009  52.288  82.769  1.00  0.00           H  
ATOM   1984  HB3 GLN   147      53.304  50.704  83.319  1.00  0.00           H  
ATOM   1985  CG  GLN   147      54.269  52.125  84.579  1.00  0.00           C  
ATOM   1986  HG2 GLN   147      54.732  53.100  84.423  1.00  0.00           H  
ATOM   1987  HG3 GLN   147      53.436  52.378  85.236  1.00  0.00           H  
ATOM   1988  CD  GLN   147      55.147  51.066  85.361  1.00  0.00           C  
ATOM   1989  OE1 GLN   147      55.114  49.817  85.324  1.00  0.00           O  
ATOM   1990  NE2 GLN   147      55.825  51.654  86.351  1.00  0.00           N  
ATOM   1991 HE21 GLN   147      55.593  52.602  86.611  1.00  0.00           H  
ATOM   1992 HE22 GLN   147      56.481  51.024  86.792  1.00  0.00           H  
ATOM   1993  C   GLN   147      55.879  52.766  82.105  1.00  0.00           C  
ATOM   1994  O   GLN   147      56.923  52.749  82.678  1.00  0.00           O  
ATOM   1995  N   SER   148      55.381  53.732  81.327  1.00  0.00           N  
ATOM   1996  H   SER   148      54.426  53.646  81.008  1.00  0.00           H  
ATOM   1997  CA  SER   148      56.082  55.004  80.902  1.00  0.00           C  
ATOM   1998  HA  SER   148      56.971  54.747  80.327  1.00  0.00           H  
ATOM   1999  CB  SER   148      55.163  55.754  79.961  1.00  0.00           C  
ATOM   2000  HB2 SER   148      54.761  55.054  79.229  1.00  0.00           H  
ATOM   2001  HB3 SER   148      54.404  56.289  80.533  1.00  0.00           H  
ATOM   2002  OG  SER   148      55.956  56.762  79.301  1.00  0.00           O  
ATOM   2003  HG  SER   148      56.577  56.341  78.702  1.00  0.00           H  
ATOM   2004  C   SER   148      56.668  55.790  82.077  1.00  0.00           C  
ATOM   2005  O   SER   148      55.968  56.001  83.092  1.00  0.00           O  
ATOM   2006  N   TYR   149      57.866  56.360  82.009  1.00  0.00           N  
ATOM   2007  H   TYR   149      58.394  56.296  81.150  1.00  0.00           H  
ATOM   2008  CA  TYR   149      58.519  57.223  83.027  1.00  0.00           C  
ATOM   2009  HA  TYR   149      58.433  56.796  84.026  1.00  0.00           H  
ATOM   2010  CB  TYR   149      59.971  57.470  82.600  1.00  0.00           C  
ATOM   2011  HB2 TYR   149      60.555  56.562  82.745  1.00  0.00           H  
ATOM   2012  HB3 TYR   149      59.933  57.483  81.510  1.00  0.00           H  
ATOM   2013  CG  TYR   149      60.740  58.645  83.215  1.00  0.00           C  
ATOM   2014  CD1 TYR   149      60.796  59.856  82.504  1.00  0.00           C  
ATOM   2015  HD1 TYR   149      60.260  59.947  81.571  1.00  0.00           H  
ATOM   2016  CE1 TYR   149      61.668  60.856  82.938  1.00  0.00           C  
ATOM   2017  HE1 TYR   149      61.874  61.699  82.295  1.00  0.00           H  
ATOM   2018  CZ  TYR   149      62.515  60.760  84.091  1.00  0.00           C  
ATOM   2019  OH  TYR   149      63.301  61.774  84.440  1.00  0.00           O  
ATOM   2020  HH  TYR   149      63.679  61.717  85.321  1.00  0.00           H  
ATOM   2021  CE2 TYR   149      62.354  59.584  84.866  1.00  0.00           C  
ATOM   2022  HE2 TYR   149      62.820  59.455  85.831  1.00  0.00           H  
ATOM   2023  CD2 TYR   149      61.423  58.596  84.487  1.00  0.00           C  
ATOM   2024  HD2 TYR   149      61.366  57.713  85.107  1.00  0.00           H  
ATOM   2025  C   TYR   149      57.779  58.579  83.075  1.00  0.00           C  
ATOM   2026  O   TYR   149      57.798  59.254  82.027  1.00  0.00           O  
ATOM   2027  N   ASN   150      57.344  59.053  84.267  1.00  0.00           N  
ATOM   2028  H   ASN   150      57.407  58.406  85.040  1.00  0.00           H  
ATOM   2029  CA  ASN   150      56.899  60.451  84.611  1.00  0.00           C  
ATOM   2030  HA  ASN   150      56.188  60.810  83.867  1.00  0.00           H  
ATOM   2031  CB  ASN   150      56.159  60.284  85.961  1.00  0.00           C  
ATOM   2032  HB2 ASN   150      55.294  59.622  85.931  1.00  0.00           H  
ATOM   2033  HB3 ASN   150      56.847  59.698  86.571  1.00  0.00           H  
ATOM   2034  CG  ASN   150      55.879  61.611  86.532  1.00  0.00           C  
ATOM   2035  OD1 ASN   150      55.399  62.541  85.920  1.00  0.00           O  
ATOM   2036  ND2 ASN   150      56.247  61.900  87.763  1.00  0.00           N  
ATOM   2037 HD21 ASN   150      55.955  62.830  88.027  1.00  0.00           H  
ATOM   2038 HD22 ASN   150      56.533  61.167  88.396  1.00  0.00           H  
ATOM   2039  C   ASN   150      58.172  61.255  84.731  1.00  0.00           C  
ATOM   2040  O   ASN   150      58.996  60.959  85.636  1.00  0.00           O  
ATOM   2041  N   PRO   151      58.275  62.453  84.099  1.00  0.00           N  
ATOM   2042  CD  PRO   151      57.769  62.708  82.752  1.00  0.00           C  
ATOM   2043  HD2 PRO   151      56.806  63.197  82.895  1.00  0.00           H  
ATOM   2044  HD3 PRO   151      57.664  61.728  82.287  1.00  0.00           H  
ATOM   2045  CG  PRO   151      58.808  63.409  81.929  1.00  0.00           C  
ATOM   2046  HG2 PRO   151      58.289  64.105  81.270  1.00  0.00           H  
ATOM   2047  HG3 PRO   151      59.363  62.692  81.324  1.00  0.00           H  
ATOM   2048  CB  PRO   151      59.740  64.064  82.958  1.00  0.00           C  
ATOM   2049  HB2 PRO   151      59.429  65.106  82.876  1.00  0.00           H  
ATOM   2050  HB3 PRO   151      60.792  63.864  82.755  1.00  0.00           H  
ATOM   2051  CA  PRO   151      59.337  63.453  84.313  1.00  0.00           C  
ATOM   2052  HA  PRO   151      60.190  62.923  84.735  1.00  0.00           H  
ATOM   2053  C   PRO   151      59.001  64.569  85.317  1.00  0.00           C  
ATOM   2054  O   PRO   151      57.842  64.816  85.712  1.00  0.00           O  
ATOM   2055  N   PRO   152      60.049  65.287  85.764  1.00  0.00           N  
ATOM   2056  CD  PRO   152      61.433  64.959  85.729  1.00  0.00           C  
ATOM   2057  HD2 PRO   152      61.691  64.690  84.704  1.00  0.00           H  
ATOM   2058  HD3 PRO   152      61.684  64.171  86.438  1.00  0.00           H  
ATOM   2059  CG  PRO   152      62.241  66.204  86.321  1.00  0.00           C  
ATOM   2060  HG2 PRO   152      62.451  66.959  85.564  1.00  0.00           H  
ATOM   2061  HG3 PRO   152      63.193  65.951  86.788  1.00  0.00           H  
ATOM   2062  CB  PRO   152      61.211  66.772  87.282  1.00  0.00           C  
ATOM   2063  HB2 PRO   152      61.347  67.818  87.558  1.00  0.00           H  
ATOM   2064  HB3 PRO   152      61.268  66.224  88.223  1.00  0.00           H  
ATOM   2065  CA  PRO   152      59.896  66.457  86.567  1.00  0.00           C  
ATOM   2066  HA  PRO   152      59.244  66.116  87.371  1.00  0.00           H  
ATOM   2067  C   PRO   152      59.443  67.593  85.722  1.00  0.00           C  
ATOM   2068  O   PRO   152      59.915  67.850  84.567  1.00  0.00           O  
ATOM   2069  N   GLN   153      58.425  68.301  86.184  1.00  0.00           N  
ATOM   2070  H   GLN   153      58.104  68.107  87.122  1.00  0.00           H  
ATOM   2071  CA  GLN   153      57.679  69.340  85.562  1.00  0.00           C  
ATOM   2072  HA  GLN   153      57.253  68.928  84.646  1.00  0.00           H  
ATOM   2073  CB  GLN   153      56.585  69.807  86.556  1.00  0.00           C  
ATOM   2074  HB2 GLN   153      56.474  69.147  87.416  1.00  0.00           H  
ATOM   2075  HB3 GLN   153      56.903  70.742  87.018  1.00  0.00           H  
ATOM   2076  CG  GLN   153      55.266  70.149  85.857  1.00  0.00           C  
ATOM   2077  HG2 GLN   153      55.475  70.803  85.010  1.00  0.00           H  
ATOM   2078  HG3 GLN   153      54.828  69.249  85.425  1.00  0.00           H  
ATOM   2079  CD  GLN   153      54.241  70.707  86.845  1.00  0.00           C  
ATOM   2080  OE1 GLN   153      54.456  70.852  87.985  1.00  0.00           O  
ATOM   2081  NE2 GLN   153      53.065  71.007  86.377  1.00  0.00           N  
ATOM   2082 HE21 GLN   153      52.678  70.602  85.536  1.00  0.00           H  
ATOM   2083 HE22 GLN   153      52.427  71.377  87.067  1.00  0.00           H  
ATOM   2084  C   GLN   153      58.481  70.534  85.159  1.00  0.00           C  
ATOM   2085  O   GLN   153      59.477  70.872  85.785  1.00  0.00           O  
ATOM   2086  N   GLY   154      58.083  71.260  84.079  1.00  0.00           N  
ATOM   2087  H   GLY   154      57.196  71.036  83.650  1.00  0.00           H  
ATOM   2088  CA  GLY   154      58.609  72.597  83.751  1.00  0.00           C  
ATOM   2089  HA2 GLY   154      59.679  72.546  83.952  1.00  0.00           H  
ATOM   2090  HA3 GLY   154      58.396  72.910  82.729  1.00  0.00           H  
ATOM   2091  C   GLY   154      57.981  73.652  84.650  1.00  0.00           C  
ATOM   2092  O   GLY   154      56.830  73.510  85.108  1.00  0.00           O  
ATOM   2093  N   TYR   155      58.710  74.767  84.858  1.00  0.00           N  
ATOM   2094  H   TYR   155      59.603  74.876  84.399  1.00  0.00           H  
ATOM   2095  CA  TYR   155      58.191  75.906  85.612  1.00  0.00           C  
ATOM   2096  HA  TYR   155      57.108  75.826  85.697  1.00  0.00           H  
ATOM   2097  CB  TYR   155      58.717  75.746  87.079  1.00  0.00           C  
ATOM   2098  HB2 TYR   155      59.699  75.277  87.143  1.00  0.00           H  
ATOM   2099  HB3 TYR   155      58.733  76.724  87.560  1.00  0.00           H  
ATOM   2100  CG  TYR   155      57.861  74.901  87.991  1.00  0.00           C  
ATOM   2101  CD1 TYR   155      56.739  75.474  88.601  1.00  0.00           C  
ATOM   2102  HD1 TYR   155      56.573  76.534  88.482  1.00  0.00           H  
ATOM   2103  CE1 TYR   155      55.775  74.770  89.375  1.00  0.00           C  
ATOM   2104  HE1 TYR   155      54.899  75.235  89.802  1.00  0.00           H  
ATOM   2105  CZ  TYR   155      56.077  73.430  89.575  1.00  0.00           C  
ATOM   2106  OH  TYR   155      55.374  72.717  90.436  1.00  0.00           O  
ATOM   2107  HH  TYR   155      54.796  73.269  90.967  1.00  0.00           H  
ATOM   2108  CE2 TYR   155      57.274  72.841  89.098  1.00  0.00           C  
ATOM   2109  HE2 TYR   155      57.569  71.820  89.292  1.00  0.00           H  
ATOM   2110  CD2 TYR   155      58.149  73.586  88.305  1.00  0.00           C  
ATOM   2111  HD2 TYR   155      59.027  73.090  87.918  1.00  0.00           H  
ATOM   2112  C   TYR   155      58.508  77.309  85.019  1.00  0.00           C  
ATOM   2113  O   TYR   155      59.571  77.483  84.462  1.00  0.00           O  
ATOM   2114  N   GLY   156      57.612  78.281  85.074  1.00  0.00           N  
ATOM   2115  H   GLY   156      57.841  79.094  84.521  1.00  0.00           H  
ATOM   2116  CA  GLY   156      56.274  78.318  85.631  1.00  0.00           C  
ATOM   2117  HA2 GLY   156      55.638  77.778  84.930  1.00  0.00           H  
ATOM   2118  HA3 GLY   156      56.141  77.741  86.546  1.00  0.00           H  
ATOM   2119  C   GLY   156      55.842  79.751  85.896  1.00  0.00           C  
ATOM   2120  O   GLY   156      56.528  80.682  85.427  1.00  0.00           O  
ATOM   2121  N   GLN   157      54.835  79.989  86.710  1.00  0.00           N  
ATOM   2122  H   GLN   157      54.186  79.321  87.101  1.00  0.00           H  
ATOM   2123  CA  GLN   157      54.564  81.368  87.146  1.00  0.00           C  
ATOM   2124  HA  GLN   157      54.279  81.918  86.249  1.00  0.00           H  
ATOM   2125  CB  GLN   157      53.271  81.296  88.064  1.00  0.00           C  
ATOM   2126  HB2 GLN   157      52.374  80.967  87.538  1.00  0.00           H  
ATOM   2127  HB3 GLN   157      53.280  80.446  88.746  1.00  0.00           H  
ATOM   2128  CG  GLN   157      52.955  82.638  88.785  1.00  0.00           C  
ATOM   2129  HG2 GLN   157      53.677  82.770  89.591  1.00  0.00           H  
ATOM   2130  HG3 GLN   157      52.981  83.474  88.086  1.00  0.00           H  
ATOM   2131  CD  GLN   157      51.564  82.691  89.455  1.00  0.00           C  
ATOM   2132  OE1 GLN   157      50.570  82.275  88.879  1.00  0.00           O  
ATOM   2133  NE2 GLN   157      51.382  83.333  90.594  1.00  0.00           N  
ATOM   2134 HE21 GLN   157      52.205  83.575  91.128  1.00  0.00           H  
ATOM   2135 HE22 GLN   157      50.509  83.346  91.101  1.00  0.00           H  
ATOM   2136  C   GLN   157      55.697  82.048  87.943  1.00  0.00           C  
ATOM   2137  O   GLN   157      56.172  81.419  88.865  1.00  0.00           O  
ATOM   2138  N   GLN   158      56.240  83.182  87.522  1.00  0.00           N  
ATOM   2139  H   GLN   158      56.818  83.553  88.263  1.00  0.00           H  
ATOM   2140  CA  GLN   158      55.955  84.100  86.435  1.00  0.00           C  
ATOM   2141  HA  GLN   158      55.275  83.746  85.660  1.00  0.00           H  
ATOM   2142  CB  GLN   158      55.316  85.383  86.994  1.00  0.00           C  
ATOM   2143  HB2 GLN   158      54.384  85.022  87.430  1.00  0.00           H  
ATOM   2144  HB3 GLN   158      55.940  85.857  87.752  1.00  0.00           H  
ATOM   2145  CG  GLN   158      54.849  86.568  86.043  1.00  0.00           C  
ATOM   2146  HG2 GLN   158      54.532  87.335  86.749  1.00  0.00           H  
ATOM   2147  HG3 GLN   158      55.670  87.029  85.496  1.00  0.00           H  
ATOM   2148  CD  GLN   158      53.789  86.264  85.021  1.00  0.00           C  
ATOM   2149  OE1 GLN   158      53.901  85.421  84.157  1.00  0.00           O  
ATOM   2150  NE2 GLN   158      52.719  87.047  85.018  1.00  0.00           N  
ATOM   2151 HE21 GLN   158      52.606  87.647  85.823  1.00  0.00           H  
ATOM   2152 HE22 GLN   158      51.913  86.592  84.613  1.00  0.00           H  
ATOM   2153  C   GLN   158      57.194  84.551  85.671  1.00  0.00           C  
ATOM   2154  O   GLN   158      58.243  84.864  86.202  1.00  0.00           O  
ATOM   2155  N   ASN   159      57.035  84.652  84.330  1.00  0.00           N  
ATOM   2156  H   ASN   159      56.116  84.495  83.942  1.00  0.00           H  
ATOM   2157  CA  ASN   159      58.109  84.825  83.361  1.00  0.00           C  
ATOM   2158  HA  ASN   159      58.715  83.927  83.482  1.00  0.00           H  
ATOM   2159  CB  ASN   159      57.574  84.828  81.952  1.00  0.00           C  
ATOM   2160  HB2 ASN   159      57.117  83.852  81.789  1.00  0.00           H  
ATOM   2161  HB3 ASN   159      56.815  85.573  81.713  1.00  0.00           H  
ATOM   2162  CG  ASN   159      58.630  85.090  80.919  1.00  0.00           C  
ATOM   2163  OD1 ASN   159      59.063  86.186  80.610  1.00  0.00           O  
ATOM   2164  ND2 ASN   159      59.041  84.015  80.220  1.00  0.00           N  
ATOM   2165 HD21 ASN   159      58.831  83.053  80.445  1.00  0.00           H  
ATOM   2166 HD22 ASN   159      59.626  84.302  79.448  1.00  0.00           H  
ATOM   2167  C   ASN   159      59.032  86.044  83.665  1.00  0.00           C  
ATOM   2168  O   ASN   159      58.520  87.138  84.004  1.00  0.00           O  
ATOM   2169  N   GLN   160      60.391  85.984  83.751  1.00  0.00           N  
ATOM   2170  H   GLN   160      60.883  86.863  83.812  1.00  0.00           H  
ATOM   2171  CA  GLN   160      61.243  84.765  83.560  1.00  0.00           C  
ATOM   2172  HA  GLN   160      60.778  84.052  82.879  1.00  0.00           H  
ATOM   2173  CB  GLN   160      62.518  85.232  82.932  1.00  0.00           C  
ATOM   2174  HB2 GLN   160      62.324  85.773  82.006  1.00  0.00           H  
ATOM   2175  HB3 GLN   160      62.898  85.942  83.666  1.00  0.00           H  
ATOM   2176  CG  GLN   160      63.539  84.141  82.641  1.00  0.00           C  
ATOM   2177  HG2 GLN   160      64.358  84.656  82.138  1.00  0.00           H  
ATOM   2178  HG3 GLN   160      63.963  83.739  83.562  1.00  0.00           H  
ATOM   2179  CD  GLN   160      63.048  82.956  81.779  1.00  0.00           C  
ATOM   2180  OE1 GLN   160      62.261  83.055  80.854  1.00  0.00           O  
ATOM   2181  NE2 GLN   160      63.619  81.820  82.047  1.00  0.00           N  
ATOM   2182 HE21 GLN   160      64.493  81.836  82.554  1.00  0.00           H  
ATOM   2183 HE22 GLN   160      63.389  81.037  81.451  1.00  0.00           H  
ATOM   2184  C   GLN   160      61.576  84.036  84.914  1.00  0.00           C  
ATOM   2185  O   GLN   160      62.073  84.564  85.932  1.00  0.00           O  
ATOM   2186  N   TYR   161      61.060  82.822  84.992  1.00  0.00           N  
ATOM   2187  H   TYR   161      60.757  82.408  84.122  1.00  0.00           H  
ATOM   2188  CA  TYR   161      61.052  82.050  86.317  1.00  0.00           C  
ATOM   2189  HA  TYR   161      60.749  82.765  87.082  1.00  0.00           H  
ATOM   2190  CB  TYR   161      60.047  80.813  86.231  1.00  0.00           C  
ATOM   2191  HB2 TYR   161      59.035  81.186  86.072  1.00  0.00           H  
ATOM   2192  HB3 TYR   161      60.228  80.243  85.320  1.00  0.00           H  
ATOM   2193  CG  TYR   161      60.087  79.909  87.400  1.00  0.00           C  
ATOM   2194  CD1 TYR   161      61.151  78.980  87.541  1.00  0.00           C  
ATOM   2195  HD1 TYR   161      61.912  78.924  86.777  1.00  0.00           H  
ATOM   2196  CE1 TYR   161      61.125  78.165  88.650  1.00  0.00           C  
ATOM   2197  HE1 TYR   161      61.968  77.521  88.857  1.00  0.00           H  
ATOM   2198  CZ  TYR   161      60.137  78.321  89.672  1.00  0.00           C  
ATOM   2199  OH  TYR   161      60.217  77.544  90.823  1.00  0.00           O  
ATOM   2200  HH  TYR   161      61.083  77.129  90.804  1.00  0.00           H  
ATOM   2201  CE2 TYR   161      59.067  79.246  89.583  1.00  0.00           C  
ATOM   2202  HE2 TYR   161      58.268  79.408  90.291  1.00  0.00           H  
ATOM   2203  CD2 TYR   161      59.073  80.042  88.397  1.00  0.00           C  
ATOM   2204  HD2 TYR   161      58.296  80.784  88.283  1.00  0.00           H  
ATOM   2205  C   TYR   161      62.490  81.611  86.775  1.00  0.00           C  
ATOM   2206  O   TYR   161      62.965  82.044  87.810  1.00  0.00           O  
ATOM   2207  N   ASN   162      63.247  80.957  85.925  1.00  0.00           N  
ATOM   2208  H   ASN   162      62.765  80.538  85.142  1.00  0.00           H  
ATOM   2209  CA  ASN   162      64.698  80.737  86.010  1.00  0.00           C  
ATOM   2210  HA  ASN   162      64.932  80.170  86.911  1.00  0.00           H  
ATOM   2211  CB  ASN   162      65.155  79.983  84.729  1.00  0.00           C  
ATOM   2212  HB2 ASN   162      64.815  80.543  83.858  1.00  0.00           H  
ATOM   2213  HB3 ASN   162      66.245  80.010  84.745  1.00  0.00           H  
ATOM   2214  CG  ASN   162      64.693  78.607  84.528  1.00  0.00           C  
ATOM   2215  OD1 ASN   162      64.304  77.933  85.508  1.00  0.00           O  
ATOM   2216  ND2 ASN   162      64.699  78.055  83.304  1.00  0.00           N  
ATOM   2217 HD21 ASN   162      64.338  77.118  83.195  1.00  0.00           H  
ATOM   2218 HD22 ASN   162      64.979  78.521  82.453  1.00  0.00           H  
ATOM   2219  C   ASN   162      65.515  82.056  86.080  1.00  0.00           C  
ATOM   2220  O   ASN   162      65.148  83.140  85.679  1.00  0.00           O  
ATOM   2221  N   SER   163      66.727  81.856  86.611  1.00  0.00           N  
ATOM   2222  H   SER   163      66.844  80.954  87.050  1.00  0.00           H  
ATOM   2223  CA  SER   163      67.795  82.851  86.774  1.00  0.00           C  
ATOM   2224  HA  SER   163      67.390  83.563  87.494  1.00  0.00           H  
ATOM   2225  CB  SER   163      69.059  82.214  87.492  1.00  0.00           C  
ATOM   2226  HB2 SER   163      68.757  81.580  88.325  1.00  0.00           H  
ATOM   2227  HB3 SER   163      69.505  81.531  86.770  1.00  0.00           H  
ATOM   2228  OG  SER   163      69.911  83.274  87.915  1.00  0.00           O  
ATOM   2229  HG  SER   163      69.674  83.546  88.805  1.00  0.00           H  
ATOM   2230  C   SER   163      68.264  83.501  85.461  1.00  0.00           C  
ATOM   2231  O   SER   163      68.316  82.765  84.481  1.00  0.00           O  
ATOM   2232  N   SER   164      68.441  84.793  85.306  1.00  0.00           N  
ATOM   2233  H   SER   164      68.315  85.268  86.189  1.00  0.00           H  
ATOM   2234  CA  SER   164      68.451  85.561  84.060  1.00  0.00           C  
ATOM   2235  HA  SER   164      68.841  86.517  84.408  1.00  0.00           H  
ATOM   2236  CB  SER   164      66.949  85.699  83.606  1.00  0.00           C  
ATOM   2237  HB2 SER   164      66.842  86.517  82.893  1.00  0.00           H  
ATOM   2238  HB3 SER   164      66.639  84.819  83.043  1.00  0.00           H  
ATOM   2239  OG  SER   164      65.958  85.777  84.613  1.00  0.00           O  
ATOM   2240  HG  SER   164      65.740  84.871  84.844  1.00  0.00           H  
ATOM   2241  C   SER   164      69.447  84.903  83.175  1.00  0.00           C  
ATOM   2242  O   SER   164      70.456  84.311  83.596  1.00  0.00           O  
ATOM   2243  N   SER   165      69.192  84.979  81.838  1.00  0.00           N  
ATOM   2244  H   SER   165      68.352  85.401  81.469  1.00  0.00           H  
ATOM   2245  CA  SER   165      70.079  84.367  80.930  1.00  0.00           C  
ATOM   2246  HA  SER   165      70.398  83.444  81.415  1.00  0.00           H  
ATOM   2247  CB  SER   165      69.351  83.785  79.628  1.00  0.00           C  
ATOM   2248  HB2 SER   165      68.341  83.515  79.935  1.00  0.00           H  
ATOM   2249  HB3 SER   165      69.319  84.540  78.843  1.00  0.00           H  
ATOM   2250  OG  SER   165      70.080  82.630  79.176  1.00  0.00           O  
ATOM   2251  HG  SER   165      69.657  82.373  78.353  1.00  0.00           H  
ATOM   2252  C   SER   165      71.343  85.109  80.710  1.00  0.00           C  
ATOM   2253  O   SER   165      71.373  86.298  81.013  1.00  0.00           O  
ATOM   2254  N   GLY   166      72.367  84.526  80.207  1.00  0.00           N  
ATOM   2255  H   GLY   166      72.235  83.544  80.011  1.00  0.00           H  
ATOM   2256  CA  GLY   166      73.723  85.098  80.189  1.00  0.00           C  
ATOM   2257  HA2 GLY   166      74.390  84.261  79.986  1.00  0.00           H  
ATOM   2258  HA3 GLY   166      73.908  85.929  79.507  1.00  0.00           H  
ATOM   2259  C   GLY   166      74.142  85.421  81.636  1.00  0.00           C  
ATOM   2260  O   GLY   166      73.659  84.791  82.582  1.00  0.00           O  
ATOM   2261  N   GLY   167      75.033  86.384  81.822  1.00  0.00           N  
ATOM   2262  H   GLY   167      75.372  86.825  80.980  1.00  0.00           H  
ATOM   2263  CA  GLY   167      75.596  86.823  83.115  1.00  0.00           C  
ATOM   2264  HA2 GLY   167      74.922  86.435  83.879  1.00  0.00           H  
ATOM   2265  HA3 GLY   167      76.571  86.337  83.144  1.00  0.00           H  
ATOM   2266  C   GLY   167      75.823  88.301  83.200  1.00  0.00           C  
ATOM   2267  O   GLY   167      74.880  89.121  82.965  1.00  0.00           O  
ATOM   2268  N   GLY   168      77.013  88.741  83.391  1.00  0.00           N  
ATOM   2269  H   GLY   168      77.746  88.046  83.412  1.00  0.00           H  
ATOM   2270  CA  GLY   168      77.598  90.099  83.432  1.00  0.00           C  
ATOM   2271  HA2 GLY   168      76.963  90.640  84.134  1.00  0.00           H  
ATOM   2272  HA3 GLY   168      78.530  90.032  83.993  1.00  0.00           H  
ATOM   2273  C   GLY   168      77.661  90.817  82.083  1.00  0.00           C  
ATOM   2274  O   GLY   168      77.449  90.274  80.978  1.00  0.00           O  
ATOM   2275  N   GLY   169      77.755  92.129  82.008  1.00  0.00           N  
ATOM   2276  H   GLY   169      77.452  92.613  81.175  1.00  0.00           H  
ATOM   2277  CA  GLY   169      77.977  93.030  83.158  1.00  0.00           C  
ATOM   2278  HA2 GLY   169      77.665  94.058  82.977  1.00  0.00           H  
ATOM   2279  HA3 GLY   169      77.258  92.700  83.908  1.00  0.00           H  
ATOM   2280  C   GLY   169      79.397  92.888  83.689  1.00  0.00           C  
ATOM   2281  O   GLY   169      80.106  91.997  83.230  1.00  0.00           O  
ATOM   2282  N   GLY   170      79.732  93.911  84.487  1.00  0.00           N  
ATOM   2283  H   GLY   170      79.082  94.606  84.824  1.00  0.00           H  
ATOM   2284  CA  GLY   170      81.091  94.008  84.877  1.00  0.00           C  
ATOM   2285  HA2 GLY   170      81.248  94.633  85.757  1.00  0.00           H  
ATOM   2286  HA3 GLY   170      81.476  93.049  85.225  1.00  0.00           H  
ATOM   2287  C   GLY   170      82.137  94.468  83.811  1.00  0.00           C  
ATOM   2288  O   GLY   170      81.727  95.023  82.814  1.00  0.00           O  
ATOM   2289  N   GLY   171      83.462  94.341  84.070  1.00  0.00           N  
ATOM   2290  H   GLY   171      84.108  94.746  83.407  1.00  0.00           H  
ATOM   2291  CA  GLY   171      84.077  93.402  84.976  1.00  0.00           C  
ATOM   2292  HA2 GLY   171      85.157  93.543  85.025  1.00  0.00           H  
ATOM   2293  HA3 GLY   171      83.661  93.617  85.960  1.00  0.00           H  
ATOM   2294  C   GLY   171      83.823  91.876  84.684  1.00  0.00           C  
ATOM   2295  O   GLY   171      83.039  91.283  85.466  1.00  0.00           O  
ATOM   2296  N   GLY   172      84.294  91.263  83.605  1.00  0.00           N  
ATOM   2297  H   GLY   172      84.083  90.275  83.594  1.00  0.00           H  
ATOM   2298  CA  GLY   172      85.183  91.908  82.595  1.00  0.00           C  
ATOM   2299  HA2 GLY   172      84.984  92.978  82.643  1.00  0.00           H  
ATOM   2300  HA3 GLY   172      86.236  91.654  82.718  1.00  0.00           H  
ATOM   2301  C   GLY   172      84.646  91.506  81.265  1.00  0.00           C  
ATOM   2302  O   GLY   172      83.518  91.885  80.889  1.00  0.00           O  
ATOM   2303  N   GLY   173      85.488  90.829  80.468  1.00  0.00           N  
ATOM   2304  H   GLY   173      86.364  90.637  80.932  1.00  0.00           H  
ATOM   2305  CA  GLY   173      85.337  90.518  79.068  1.00  0.00           C  
ATOM   2306  HA2 GLY   173      85.982  89.680  78.805  1.00  0.00           H  
ATOM   2307  HA3 GLY   173      84.301  90.368  78.765  1.00  0.00           H  
ATOM   2308  C   GLY   173      85.763  91.787  78.265  1.00  0.00           C  
ATOM   2309  O   GLY   173      86.219  92.770  78.815  1.00  0.00           O  
ATOM   2310  N   GLY   174      85.625  91.795  76.911  1.00  0.00           N  
ATOM   2311  H   GLY   174      85.838  92.647  76.412  1.00  0.00           H  
ATOM   2312  CA  GLY   174      85.011  90.746  76.191  1.00  0.00           C  
ATOM   2313  HA2 GLY   174      85.381  89.746  76.415  1.00  0.00           H  
ATOM   2314  HA3 GLY   174      83.953  90.700  76.451  1.00  0.00           H  
ATOM   2315  C   GLY   174      84.933  91.090  74.712  1.00  0.00           C  
ATOM   2316  O   GLY   174      85.052  92.241  74.366  1.00  0.00           O  
ATOM   2317  N   GLY   175      84.771  90.115  73.849  1.00  0.00           N  
ATOM   2318  H   GLY   175      84.809  89.181  74.231  1.00  0.00           H  
ATOM   2319  CA  GLY   175      84.697  90.297  72.387  1.00  0.00           C  
ATOM   2320  HA2 GLY   175      85.650  90.787  72.187  1.00  0.00           H  
ATOM   2321  HA3 GLY   175      84.694  89.316  71.913  1.00  0.00           H  
ATOM   2322  C   GLY   175      83.481  91.053  71.787  1.00  0.00           C  
ATOM   2323  O   GLY   175      83.590  91.372  70.660  1.00  0.00           O  
ATOM   2324  N   ASN   176      82.359  91.263  72.472  1.00  0.00           N  
ATOM   2325  H   ASN   176      82.406  90.952  73.432  1.00  0.00           H  
ATOM   2326  CA  ASN   176      81.162  91.975  72.109  1.00  0.00           C  
ATOM   2327  HA  ASN   176      81.249  92.383  71.101  1.00  0.00           H  
ATOM   2328  CB  ASN   176      80.047  90.858  72.199  1.00  0.00           C  
ATOM   2329  HB2 ASN   176      80.388  89.913  71.777  1.00  0.00           H  
ATOM   2330  HB3 ASN   176      79.720  90.714  73.229  1.00  0.00           H  
ATOM   2331  CG  ASN   176      78.936  91.202  71.301  1.00  0.00           C  
ATOM   2332  OD1 ASN   176      78.574  92.319  70.995  1.00  0.00           O  
ATOM   2333  ND2 ASN   176      78.300  90.221  70.746  1.00  0.00           N  
ATOM   2334 HD21 ASN   176      77.665  90.396  69.980  1.00  0.00           H  
ATOM   2335 HD22 ASN   176      78.628  89.276  70.881  1.00  0.00           H  
ATOM   2336  C   ASN   176      80.808  93.189  72.980  1.00  0.00           C  
ATOM   2337  O   ASN   176      80.763  93.081  74.195  1.00  0.00           O  
ATOM   2338  N   TYR   177      80.476  94.295  72.283  1.00  0.00           N  
ATOM   2339  H   TYR   177      80.530  94.340  71.275  1.00  0.00           H  
ATOM   2340  CA  TYR   177      79.838  95.482  72.905  1.00  0.00           C  
ATOM   2341  HA  TYR   177      80.056  95.583  73.968  1.00  0.00           H  
ATOM   2342  CB  TYR   177      80.317  96.866  72.206  1.00  0.00           C  
ATOM   2343  HB2 TYR   177      80.345  96.720  71.126  1.00  0.00           H  
ATOM   2344  HB3 TYR   177      79.594  97.651  72.425  1.00  0.00           H  
ATOM   2345  CG  TYR   177      81.647  97.454  72.613  1.00  0.00           C  
ATOM   2346  CD1 TYR   177      82.552  97.917  71.695  1.00  0.00           C  
ATOM   2347  HD1 TYR   177      82.378  97.877  70.630  1.00  0.00           H  
ATOM   2348  CE1 TYR   177      83.739  98.523  72.139  1.00  0.00           C  
ATOM   2349  HE1 TYR   177      84.467  98.916  71.444  1.00  0.00           H  
ATOM   2350  CZ  TYR   177      84.072  98.516  73.472  1.00  0.00           C  
ATOM   2351  OH  TYR   177      85.335  98.790  73.920  1.00  0.00           O  
ATOM   2352  HH  TYR   177      85.470  98.456  74.809  1.00  0.00           H  
ATOM   2353  CE2 TYR   177      83.201  97.992  74.427  1.00  0.00           C  
ATOM   2354  HE2 TYR   177      83.444  98.004  75.479  1.00  0.00           H  
ATOM   2355  CD2 TYR   177      81.923  97.568  74.012  1.00  0.00           C  
ATOM   2356  HD2 TYR   177      81.243  97.308  74.810  1.00  0.00           H  
ATOM   2357  C   TYR   177      78.373  95.289  72.773  1.00  0.00           C  
ATOM   2358  O   TYR   177      77.713  95.491  71.703  1.00  0.00           O  
ATOM   2359  N   GLY   178      77.513  94.949  73.780  1.00  0.00           N  
ATOM   2360  H   GLY   178      76.575  94.760  73.457  1.00  0.00           H  
ATOM   2361  CA  GLY   178      77.813  94.681  75.173  1.00  0.00           C  
ATOM   2362  HA2 GLY   178      76.944  94.200  75.622  1.00  0.00           H  
ATOM   2363  HA3 GLY   178      78.615  93.959  75.327  1.00  0.00           H  
ATOM   2364  C   GLY   178      78.266  95.902  76.028  1.00  0.00           C  
ATOM   2365  O   GLY   178      78.490  96.926  75.422  1.00  0.00           O  
ATOM   2366  N   GLN   179      78.424  95.843  77.375  1.00  0.00           N  
ATOM   2367  H   GLN   179      78.213  95.017  77.917  1.00  0.00           H  
ATOM   2368  CA  GLN   179      78.929  97.016  78.180  1.00  0.00           C  
ATOM   2369  HA  GLN   179      78.428  97.878  77.740  1.00  0.00           H  
ATOM   2370  CB  GLN   179      78.590  96.806  79.694  1.00  0.00           C  
ATOM   2371  HB2 GLN   179      78.720  97.767  80.192  1.00  0.00           H  
ATOM   2372  HB3 GLN   179      77.526  96.573  79.648  1.00  0.00           H  
ATOM   2373  CG  GLN   179      79.353  95.661  80.472  1.00  0.00           C  
ATOM   2374  HG2 GLN   179      80.431  95.822  80.510  1.00  0.00           H  
ATOM   2375  HG3 GLN   179      79.116  95.668  81.536  1.00  0.00           H  
ATOM   2376  CD  GLN   179      79.152  94.246  79.910  1.00  0.00           C  
ATOM   2377  OE1 GLN   179      78.069  93.896  79.545  1.00  0.00           O  
ATOM   2378  NE2 GLN   179      80.179  93.422  79.815  1.00  0.00           N  
ATOM   2379 HE21 GLN   179      81.032  93.785  80.216  1.00  0.00           H  
ATOM   2380 HE22 GLN   179      80.041  92.445  79.601  1.00  0.00           H  
ATOM   2381  C   GLN   179      80.421  96.979  77.925  1.00  0.00           C  
ATOM   2382  O   GLN   179      81.108  95.916  78.074  1.00  0.00           O  
ATOM   2383  N   ASP   180      81.073  98.131  77.591  1.00  0.00           N  
ATOM   2384  H   ASP   180      82.057  98.091  77.816  1.00  0.00           H  
ATOM   2385  CA  ASP   180      80.556  99.421  77.321  1.00  0.00           C  
ATOM   2386  HA  ASP   180      79.596  99.256  76.832  1.00  0.00           H  
ATOM   2387  CB  ASP   180      80.400 100.320  78.617  1.00  0.00           C  
ATOM   2388  HB2 ASP   180      80.563 101.379  78.417  1.00  0.00           H  
ATOM   2389  HB3 ASP   180      79.369 100.215  78.955  1.00  0.00           H  
ATOM   2390  CG  ASP   180      81.369  99.878  79.748  1.00  0.00           C  
ATOM   2391  OD1 ASP   180      80.818  99.927  80.899  1.00  0.00           O  
ATOM   2392  OD2 ASP   180      82.554  99.457  79.626  1.00  0.00           O  
ATOM   2393  C   ASP   180      81.432 100.125  76.305  1.00  0.00           C  
ATOM   2394  O   ASP   180      82.636 100.250  76.436  1.00  0.00           O  
ATOM   2395  N   GLN   181      80.796 100.657  75.223  1.00  0.00           N  
ATOM   2396  H   GLN   181      79.792 100.622  75.122  1.00  0.00           H  
ATOM   2397  CA  GLN   181      81.407 101.508  74.212  1.00  0.00           C  
ATOM   2398  HA  GLN   181      82.297 100.945  73.933  1.00  0.00           H  
ATOM   2399  CB  GLN   181      80.487 101.566  72.916  1.00  0.00           C  
ATOM   2400  HB2 GLN   181      79.995 100.625  72.671  1.00  0.00           H  
ATOM   2401  HB3 GLN   181      79.742 102.360  72.959  1.00  0.00           H  
ATOM   2402  CG  GLN   181      81.430 101.827  71.754  1.00  0.00           C  
ATOM   2403  HG2 GLN   181      81.878 102.818  71.836  1.00  0.00           H  
ATOM   2404  HG3 GLN   181      82.242 101.104  71.821  1.00  0.00           H  
ATOM   2405  CD  GLN   181      80.693 101.800  70.345  1.00  0.00           C  
ATOM   2406  OE1 GLN   181      79.509 101.512  70.275  1.00  0.00           O  
ATOM   2407  NE2 GLN   181      81.278 102.231  69.256  1.00  0.00           N  
ATOM   2408 HE21 GLN   181      82.270 102.419  69.267  1.00  0.00           H  
ATOM   2409 HE22 GLN   181      80.936 101.954  68.347  1.00  0.00           H  
ATOM   2410  C   GLN   181      81.716 102.891  74.731  1.00  0.00           C  
ATOM   2411  O   GLN   181      82.513 103.628  74.138  1.00  0.00           O  
ATOM   2412  N   SER   182      81.094 103.339  75.812  1.00  0.00           N  
ATOM   2413  H   SER   182      80.492 102.664  76.261  1.00  0.00           H  
ATOM   2414  CA  SER   182      81.111 104.664  76.360  1.00  0.00           C  
ATOM   2415  HA  SER   182      81.023 105.337  75.507  1.00  0.00           H  
ATOM   2416  CB  SER   182      79.923 104.750  77.289  1.00  0.00           C  
ATOM   2417  HB2 SER   182      79.043 104.711  76.646  1.00  0.00           H  
ATOM   2418  HB3 SER   182      79.776 103.919  77.979  1.00  0.00           H  
ATOM   2419  OG  SER   182      79.841 106.050  77.887  1.00  0.00           O  
ATOM   2420  HG  SER   182      78.919 106.089  78.153  1.00  0.00           H  
ATOM   2421  C   SER   182      82.408 104.902  77.135  1.00  0.00           C  
ATOM   2422  O   SER   182      82.908 103.925  77.756  1.00  0.00           O  
ATOM   2423  N   SER   183      82.897 106.153  77.448  1.00  0.00           N  
ATOM   2424  H   SER   183      83.666 106.199  78.102  1.00  0.00           H  
ATOM   2425  CA  SER   183      82.584 107.342  76.632  1.00  0.00           C  
ATOM   2426  HA  SER   183      81.540 107.655  76.624  1.00  0.00           H  
ATOM   2427  CB  SER   183      83.249 108.561  77.235  1.00  0.00           C  
ATOM   2428  HB2 SER   183      82.826 109.427  76.725  1.00  0.00           H  
ATOM   2429  HB3 SER   183      83.026 108.688  78.295  1.00  0.00           H  
ATOM   2430  OG  SER   183      84.644 108.497  76.957  1.00  0.00           O  
ATOM   2431  HG  SER   183      85.083 109.336  77.111  1.00  0.00           H  
ATOM   2432  C   SER   183      82.912 107.152  75.108  1.00  0.00           C  
ATOM   2433  O   SER   183      83.756 106.376  74.827  1.00  0.00           O  
ATOM   2434  N   MET   184      82.426 108.089  74.245  1.00  0.00           N  
ATOM   2435  H   MET   184      81.979 108.879  74.688  1.00  0.00           H  
ATOM   2436  CA  MET   184      83.004 108.347  72.888  1.00  0.00           C  
ATOM   2437  HA  MET   184      83.705 107.561  72.605  1.00  0.00           H  
ATOM   2438  CB  MET   184      81.792 108.379  71.911  1.00  0.00           C  
ATOM   2439  HB2 MET   184      81.086 109.183  72.118  1.00  0.00           H  
ATOM   2440  HB3 MET   184      82.174 108.564  70.907  1.00  0.00           H  
ATOM   2441  CG  MET   184      80.978 107.050  71.886  1.00  0.00           C  
ATOM   2442  HG2 MET   184      81.758 106.310  71.708  1.00  0.00           H  
ATOM   2443  HG3 MET   184      80.474 106.963  72.848  1.00  0.00           H  
ATOM   2444  SD  MET   184      79.708 106.903  70.602  1.00  0.00           S  
ATOM   2445  CE  MET   184      80.848 106.454  69.302  1.00  0.00           C  
ATOM   2446  HE1 MET   184      80.320 106.215  68.379  1.00  0.00           H  
ATOM   2447  HE2 MET   184      81.549 107.262  69.092  1.00  0.00           H  
ATOM   2448  HE3 MET   184      81.472 105.598  69.558  1.00  0.00           H  
ATOM   2449  C   MET   184      83.748 109.647  72.980  1.00  0.00           C  
ATOM   2450  O   MET   184      83.180 110.712  73.114  1.00  0.00           O  
ATOM   2451  N   SER   185      85.024 109.577  72.788  1.00  0.00           N  
ATOM   2452  H   SER   185      85.359 108.667  72.506  1.00  0.00           H  
ATOM   2453  CA  SER   185      85.923 110.717  72.801  1.00  0.00           C  
ATOM   2454  HA  SER   185      85.695 111.510  73.514  1.00  0.00           H  
ATOM   2455  CB  SER   185      87.325 110.144  73.248  1.00  0.00           C  
ATOM   2456  HB2 SER   185      87.189 109.539  74.145  1.00  0.00           H  
ATOM   2457  HB3 SER   185      87.669 109.467  72.466  1.00  0.00           H  
ATOM   2458  OG  SER   185      88.280 111.128  73.396  1.00  0.00           O  
ATOM   2459  HG  SER   185      88.377 111.276  74.340  1.00  0.00           H  
ATOM   2460  C   SER   185      86.114 111.291  71.384  1.00  0.00           C  
ATOM   2461  O   SER   185      86.578 110.588  70.503  1.00  0.00           O  
ATOM   2462  N   SER   186      85.809 112.560  71.136  1.00  0.00           N  
ATOM   2463  H   SER   186      85.464 113.104  71.914  1.00  0.00           H  
ATOM   2464  CA  SER   186      85.738 113.155  69.806  1.00  0.00           C  
ATOM   2465  HA  SER   186      86.668 112.946  69.277  1.00  0.00           H  
ATOM   2466  CB  SER   186      84.520 112.588  69.054  1.00  0.00           C  
ATOM   2467  HB2 SER   186      84.694 111.538  68.815  1.00  0.00           H  
ATOM   2468  HB3 SER   186      83.674 112.595  69.740  1.00  0.00           H  
ATOM   2469  OG  SER   186      84.200 113.388  67.892  1.00  0.00           O  
ATOM   2470  HG  SER   186      84.707 113.068  67.142  1.00  0.00           H  
ATOM   2471  C   SER   186      85.588 114.675  69.884  1.00  0.00           C  
ATOM   2472  O   SER   186      84.921 115.198  70.801  1.00  0.00           O  
ATOM   2473  N   GLY   187      86.260 115.453  69.011  1.00  0.00           N  
ATOM   2474  H   GLY   187      85.901 116.396  69.062  1.00  0.00           H  
ATOM   2475  CA  GLY   187      87.058 115.243  67.819  1.00  0.00           C  
ATOM   2476  HA2 GLY   187      88.076 115.579  68.018  1.00  0.00           H  
ATOM   2477  HA3 GLY   187      87.116 114.164  67.671  1.00  0.00           H  
ATOM   2478  C   GLY   187      86.741 116.041  66.527  1.00  0.00           C  
ATOM   2479  O   GLY   187      87.656 116.140  65.701  1.00  0.00           O  
ATOM   2480  N   GLY   188      85.498 116.464  66.260  1.00  0.00           N  
ATOM   2481  H   GLY   188      84.780 116.110  66.875  1.00  0.00           H  
ATOM   2482  CA  GLY   188      85.221 117.409  65.136  1.00  0.00           C  
ATOM   2483  HA2 GLY   188      85.770 117.132  64.236  1.00  0.00           H  
ATOM   2484  HA3 GLY   188      84.162 117.456  64.884  1.00  0.00           H  
ATOM   2485  C   GLY   188      85.700 118.862  65.273  1.00  0.00           C  
ATOM   2486  O   GLY   188      86.277 119.160  66.289  1.00  0.00           O  
ATOM   2487  N   GLY   189      85.426 119.763  64.356  1.00  0.00           N  
ATOM   2488  H   GLY   189      85.735 120.706  64.546  1.00  0.00           H  
ATOM   2489  CA  GLY   189      85.079 119.455  62.952  1.00  0.00           C  
ATOM   2490  HA2 GLY   189      84.815 118.413  62.772  1.00  0.00           H  
ATOM   2491  HA3 GLY   189      84.256 120.109  62.666  1.00  0.00           H  
ATOM   2492  C   GLY   189      86.223 119.905  61.992  1.00  0.00           C  
ATOM   2493  O   GLY   189      87.345 119.617  62.331  1.00  0.00           O  
ATOM   2494  N   SER   190      85.968 120.547  60.824  1.00  0.00           N  
ATOM   2495  H   SER   190      85.079 121.017  60.741  1.00  0.00           H  
ATOM   2496  CA  SER   190      86.906 120.943  59.878  1.00  0.00           C  
ATOM   2497  HA  SER   190      87.332 120.033  59.457  1.00  0.00           H  
ATOM   2498  CB  SER   190      86.202 121.609  58.745  1.00  0.00           C  
ATOM   2499  HB2 SER   190      85.302 121.061  58.465  1.00  0.00           H  
ATOM   2500  HB3 SER   190      85.948 122.617  59.073  1.00  0.00           H  
ATOM   2501  OG  SER   190      86.921 121.793  57.602  1.00  0.00           O  
ATOM   2502  HG  SER   190      86.412 122.402  57.062  1.00  0.00           H  
ATOM   2503  C   SER   190      87.963 121.958  60.562  1.00  0.00           C  
ATOM   2504  O   SER   190      87.631 122.714  61.500  1.00  0.00           O  
ATOM   2505  N   GLY   191      89.285 122.084  60.235  1.00  0.00           N  
ATOM   2506  H   GLY   191      89.848 122.684  60.820  1.00  0.00           H  
ATOM   2507  CA  GLY   191      89.771 122.036  58.842  1.00  0.00           C  
ATOM   2508  HA2 GLY   191      90.827 121.767  58.857  1.00  0.00           H  
ATOM   2509  HA3 GLY   191      89.260 121.224  58.325  1.00  0.00           H  
ATOM   2510  C   GLY   191      89.677 123.217  57.984  1.00  0.00           C  
ATOM   2511  O   GLY   191      89.589 124.403  58.398  1.00  0.00           O  
ATOM   2512  N   GLY   192      89.773 122.915  56.680  1.00  0.00           N  
ATOM   2513  H   GLY   192      89.941 121.961  56.393  1.00  0.00           H  
ATOM   2514  CA  GLY   192      89.961 123.960  55.622  1.00  0.00           C  
ATOM   2515  HA2 GLY   192      90.377 124.804  56.172  1.00  0.00           H  
ATOM   2516  HA3 GLY   192      90.730 123.609  54.934  1.00  0.00           H  
ATOM   2517  C   GLY   192      88.628 124.390  55.008  1.00  0.00           C  
ATOM   2518  O   GLY   192      88.348 125.588  54.877  1.00  0.00           O  
ATOM   2519  N   GLY   193      87.682 123.450  54.741  1.00  0.00           N  
ATOM   2520  H   GLY   193      88.020 122.504  54.847  1.00  0.00           H  
ATOM   2521  CA  GLY   193      86.345 123.626  54.182  1.00  0.00           C  
ATOM   2522  HA2 GLY   193      86.308 124.417  53.434  1.00  0.00           H  
ATOM   2523  HA3 GLY   193      86.069 122.642  53.803  1.00  0.00           H  
ATOM   2524  C   GLY   193      85.327 124.093  55.245  1.00  0.00           C  
ATOM   2525  O   GLY   193      85.671 124.000  56.437  1.00  0.00           O  
ATOM   2526  N   TYR   194      84.142 124.539  54.834  1.00  0.00           N  
ATOM   2527  H   TYR   194      83.878 124.552  53.859  1.00  0.00           H  
ATOM   2528  CA  TYR   194      83.185 124.980  55.821  1.00  0.00           C  
ATOM   2529  HA  TYR   194      83.700 125.713  56.442  1.00  0.00           H  
ATOM   2530  CB  TYR   194      81.826 125.479  55.211  1.00  0.00           C  
ATOM   2531  HB2 TYR   194      81.422 124.697  54.569  1.00  0.00           H  
ATOM   2532  HB3 TYR   194      81.148 125.565  56.060  1.00  0.00           H  
ATOM   2533  CG  TYR   194      81.874 126.762  54.430  1.00  0.00           C  
ATOM   2534  CD1 TYR   194      82.941 127.638  54.592  1.00  0.00           C  
ATOM   2535  HD1 TYR   194      83.912 127.462  55.029  1.00  0.00           H  
ATOM   2536  CE1 TYR   194      82.853 128.903  53.992  1.00  0.00           C  
ATOM   2537  HE1 TYR   194      83.774 129.449  54.132  1.00  0.00           H  
ATOM   2538  CZ  TYR   194      81.773 129.219  53.192  1.00  0.00           C  
ATOM   2539  OH  TYR   194      81.788 130.408  52.588  1.00  0.00           O  
ATOM   2540  HH  TYR   194      82.569 130.866  52.909  1.00  0.00           H  
ATOM   2541  CE2 TYR   194      80.749 128.327  52.963  1.00  0.00           C  
ATOM   2542  HE2 TYR   194      79.937 128.565  52.292  1.00  0.00           H  
ATOM   2543  CD2 TYR   194      80.770 127.100  53.670  1.00  0.00           C  
ATOM   2544  HD2 TYR   194      79.934 126.416  53.667  1.00  0.00           H  
ATOM   2545  C   TYR   194      82.713 123.841  56.845  1.00  0.00           C  
ATOM   2546  O   TYR   194      82.399 122.727  56.527  1.00  0.00           O  
ATOM   2547  N   GLY   195      82.539 124.173  58.120  1.00  0.00           N  
ATOM   2548  H   GLY   195      82.349 123.409  58.753  1.00  0.00           H  
ATOM   2549  CA  GLY   195      82.696 125.486  58.817  1.00  0.00           C  
ATOM   2550  HA2 GLY   195      83.724 125.622  59.152  1.00  0.00           H  
ATOM   2551  HA3 GLY   195      82.491 126.296  58.117  1.00  0.00           H  
ATOM   2552  C   GLY   195      81.691 125.592  59.932  1.00  0.00           C  
ATOM   2553  O   GLY   195      81.002 124.634  60.271  1.00  0.00           O  
ATOM   2554  N   ASN   196      81.472 126.763  60.474  1.00  0.00           N  
ATOM   2555  H   ASN   196      81.954 127.544  60.051  1.00  0.00           H  
ATOM   2556  CA  ASN   196      80.548 127.087  61.500  1.00  0.00           C  
ATOM   2557  HA  ASN   196      80.686 126.345  62.286  1.00  0.00           H  
ATOM   2558  CB  ASN   196      80.820 128.547  62.049  1.00  0.00           C  
ATOM   2559  HB2 ASN   196      81.839 128.583  62.434  1.00  0.00           H  
ATOM   2560  HB3 ASN   196      80.903 129.354  61.321  1.00  0.00           H  
ATOM   2561  CG  ASN   196      79.841 128.891  63.206  1.00  0.00           C  
ATOM   2562  OD1 ASN   196      78.968 129.723  63.058  1.00  0.00           O  
ATOM   2563  ND2 ASN   196      79.896 128.155  64.300  1.00  0.00           N  
ATOM   2564 HD21 ASN   196      79.152 128.407  64.936  1.00  0.00           H  
ATOM   2565 HD22 ASN   196      80.573 127.414  64.406  1.00  0.00           H  
ATOM   2566  C   ASN   196      79.034 126.906  61.069  1.00  0.00           C  
ATOM   2567  O   ASN   196      78.689 127.413  59.978  1.00  0.00           O  
ATOM   2568  N   GLN   197      78.294 126.171  61.909  1.00  0.00           N  
ATOM   2569  H   GLN   197      78.739 126.012  62.802  1.00  0.00           H  
ATOM   2570  CA  GLN   197      76.915 125.891  61.681  1.00  0.00           C  
ATOM   2571  HA  GLN   197      76.917 125.377  60.720  1.00  0.00           H  
ATOM   2572  CB  GLN   197      76.389 124.934  62.759  1.00  0.00           C  
ATOM   2573  HB2 GLN   197      76.673 125.345  63.728  1.00  0.00           H  
ATOM   2574  HB3 GLN   197      75.322 125.139  62.679  1.00  0.00           H  
ATOM   2575  CG  GLN   197      76.895 123.483  62.600  1.00  0.00           C  
ATOM   2576  HG2 GLN   197      76.540 123.004  61.688  1.00  0.00           H  
ATOM   2577  HG3 GLN   197      77.977 123.554  62.490  1.00  0.00           H  
ATOM   2578  CD  GLN   197      76.642 122.568  63.813  1.00  0.00           C  
ATOM   2579  OE1 GLN   197      76.920 123.016  64.891  1.00  0.00           O  
ATOM   2580  NE2 GLN   197      76.166 121.398  63.726  1.00  0.00           N  
ATOM   2581 HE21 GLN   197      75.850 121.112  62.810  1.00  0.00           H  
ATOM   2582 HE22 GLN   197      75.878 120.893  64.552  1.00  0.00           H  
ATOM   2583  C   GLN   197      76.154 127.192  61.408  1.00  0.00           C  
ATOM   2584  O   GLN   197      76.266 128.195  62.051  1.00  0.00           O  
ATOM   2585  N   ASP   198      75.417 127.122  60.306  1.00  0.00           N  
ATOM   2586  H   ASP   198      75.540 126.357  59.658  1.00  0.00           H  
ATOM   2587  CA  ASP   198      74.396 128.092  59.861  1.00  0.00           C  
ATOM   2588  HA  ASP   198      74.932 129.038  59.796  1.00  0.00           H  
ATOM   2589  CB  ASP   198      73.853 127.629  58.524  1.00  0.00           C  
ATOM   2590  HB2 ASP   198      73.275 126.736  58.761  1.00  0.00           H  
ATOM   2591  HB3 ASP   198      73.249 128.346  57.968  1.00  0.00           H  
ATOM   2592  CG  ASP   198      74.941 127.283  57.436  1.00  0.00           C  
ATOM   2593  OD1 ASP   198      76.073 127.795  57.644  1.00  0.00           O  
ATOM   2594  OD2 ASP   198      74.569 126.822  56.299  1.00  0.00           O  
ATOM   2595  C   ASP   198      73.211 128.338  60.782  1.00  0.00           C  
ATOM   2596  O   ASP   198      72.726 127.406  61.411  1.00  0.00           O  
ATOM   2597  N   GLN   199      72.672 129.548  60.908  1.00  0.00           N  
ATOM   2598  H   GLN   199      73.141 130.313  60.443  1.00  0.00           H  
ATOM   2599  CA  GLN   199      71.519 129.813  61.777  1.00  0.00           C  
ATOM   2600  HA  GLN   199      71.202 128.849  62.177  1.00  0.00           H  
ATOM   2601  CB  GLN   199      72.030 130.604  62.997  1.00  0.00           C  
ATOM   2602  HB2 GLN   199      72.827 130.009  63.445  1.00  0.00           H  
ATOM   2603  HB3 GLN   199      72.546 131.521  62.712  1.00  0.00           H  
ATOM   2604  CG  GLN   199      70.942 130.836  64.048  1.00  0.00           C  
ATOM   2605  HG2 GLN   199      70.341 131.648  63.639  1.00  0.00           H  
ATOM   2606  HG3 GLN   199      70.369 129.910  64.105  1.00  0.00           H  
ATOM   2607  CD  GLN   199      71.375 131.306  65.449  1.00  0.00           C  
ATOM   2608  OE1 GLN   199      70.621 131.277  66.420  1.00  0.00           O  
ATOM   2609  NE2 GLN   199      72.645 131.611  65.696  1.00  0.00           N  
ATOM   2610 HE21 GLN   199      73.347 131.435  64.991  1.00  0.00           H  
ATOM   2611 HE22 GLN   199      72.879 131.980  66.607  1.00  0.00           H  
ATOM   2612  C   GLN   199      70.459 130.705  61.046  1.00  0.00           C  
ATOM   2613  O   GLN   199      70.815 131.801  60.658  1.00  0.00           O  
ATOM   2614  N   SER   200      69.166 130.330  60.942  1.00  0.00           N  
ATOM   2615  H   SER   200      68.556 131.056  60.595  1.00  0.00           H  
ATOM   2616  CA  SER   200      68.583 129.031  61.156  1.00  0.00           C  
ATOM   2617  HA  SER   200      68.685 128.833  62.223  1.00  0.00           H  
ATOM   2618  CB  SER   200      67.090 128.982  60.822  1.00  0.00           C  
ATOM   2619  HB2 SER   200      66.984 129.511  59.875  1.00  0.00           H  
ATOM   2620  HB3 SER   200      66.871 127.915  60.872  1.00  0.00           H  
ATOM   2621  OG  SER   200      66.343 129.725  61.746  1.00  0.00           O  
ATOM   2622  HG  SER   200      66.391 129.068  62.445  1.00  0.00           H  
ATOM   2623  C   SER   200      69.296 127.951  60.339  1.00  0.00           C  
ATOM   2624  O   SER   200      69.892 128.251  59.280  1.00  0.00           O  
ATOM   2625  N   GLY   201      69.351 126.655  60.714  1.00  0.00           N  
ATOM   2626  H   GLY   201      69.026 126.441  61.646  1.00  0.00           H  
ATOM   2627  CA  GLY   201      69.565 125.533  59.744  1.00  0.00           C  
ATOM   2628  HA2 GLY   201      70.484 125.719  59.188  1.00  0.00           H  
ATOM   2629  HA3 GLY   201      69.696 124.671  60.397  1.00  0.00           H  
ATOM   2630  C   GLY   201      68.414 125.347  58.779  1.00  0.00           C  
ATOM   2631  O   GLY   201      67.419 126.112  58.670  1.00  0.00           O  
ATOM   2632  N   GLY   202      68.486 124.301  57.949  1.00  0.00           N  
ATOM   2633  H   GLY   202      67.719 124.178  57.303  1.00  0.00           H  
ATOM   2634  CA  GLY   202      69.565 123.287  57.791  1.00  0.00           C  
ATOM   2635  HA2 GLY   202      70.543 123.765  57.852  1.00  0.00           H  
ATOM   2636  HA3 GLY   202      69.513 122.563  58.604  1.00  0.00           H  
ATOM   2637  C   GLY   202      69.461 122.486  56.498  1.00  0.00           C  
ATOM   2638  O   GLY   202      68.676 122.858  55.625  1.00  0.00           O  
ATOM   2639  N   GLY   203      70.194 121.337  56.404  1.00  0.00           N  
ATOM   2640  H   GLY   203      70.013 120.740  55.610  1.00  0.00           H  
ATOM   2641  CA  GLY   203      71.397 121.112  57.207  1.00  0.00           C  
ATOM   2642  HA2 GLY   203      71.181 121.340  58.251  1.00  0.00           H  
ATOM   2643  HA3 GLY   203      71.668 120.072  57.027  1.00  0.00           H  
ATOM   2644  C   GLY   203      72.442 122.131  56.848  1.00  0.00           C  
ATOM   2645  O   GLY   203      72.295 123.001  56.045  1.00  0.00           O  
ATOM   2646  N   GLY   204      73.574 122.014  57.592  1.00  0.00           N  
ATOM   2647  H   GLY   204      73.610 121.248  58.248  1.00  0.00           H  
ATOM   2648  CA  GLY   204      74.867 122.732  57.316  1.00  0.00           C  
ATOM   2649  HA2 GLY   204      75.535 122.067  56.769  1.00  0.00           H  
ATOM   2650  HA3 GLY   204      74.643 123.648  56.769  1.00  0.00           H  
ATOM   2651  C   GLY   204      75.663 123.446  58.458  1.00  0.00           C  
ATOM   2652  O   GLY   204      75.191 124.416  59.080  1.00  0.00           O  
ATOM   2653  N   SER   205      76.941 122.999  58.736  1.00  0.00           N  
ATOM   2654  H   SER   205      77.396 123.370  59.558  1.00  0.00           H  
ATOM   2655  CA  SER   205      77.838 122.069  57.940  1.00  0.00           C  
ATOM   2656  HA  SER   205      77.849 122.332  56.882  1.00  0.00           H  
ATOM   2657  CB  SER   205      79.291 122.316  58.438  1.00  0.00           C  
ATOM   2658  HB2 SER   205      79.901 121.560  57.943  1.00  0.00           H  
ATOM   2659  HB3 SER   205      79.694 123.298  58.189  1.00  0.00           H  
ATOM   2660  OG  SER   205      79.364 122.104  59.858  1.00  0.00           O  
ATOM   2661  HG  SER   205      80.234 121.845  60.172  1.00  0.00           H  
ATOM   2662  C   SER   205      77.341 120.623  58.163  1.00  0.00           C  
ATOM   2663  O   SER   205      76.753 120.277  59.230  1.00  0.00           O  
ATOM   2664  N   GLY   206      77.598 119.683  57.224  1.00  0.00           N  
ATOM   2665  H   GLY   206      78.046 120.000  56.375  1.00  0.00           H  
ATOM   2666  CA  GLY   206      77.290 118.277  57.420  1.00  0.00           C  
ATOM   2667  HA2 GLY   206      77.914 117.665  56.768  1.00  0.00           H  
ATOM   2668  HA3 GLY   206      77.540 118.003  58.445  1.00  0.00           H  
ATOM   2669  C   GLY   206      75.757 118.037  57.122  1.00  0.00           C  
ATOM   2670  O   GLY   206      75.030 119.009  56.682  1.00  0.00           O  
ATOM   2671  N   GLY   207      75.256 116.884  57.359  1.00  0.00           N  
ATOM   2672  H   GLY   207      74.310 116.649  57.094  1.00  0.00           H  
ATOM   2673  CA  GLY   207      75.929 115.685  57.919  1.00  0.00           C  
ATOM   2674  HA2 GLY   207      76.425 115.962  58.849  1.00  0.00           H  
ATOM   2675  HA3 GLY   207      75.071 115.065  58.177  1.00  0.00           H  
ATOM   2676  C   GLY   207      76.964 115.015  56.986  1.00  0.00           C  
ATOM   2677  O   GLY   207      77.252 115.517  55.902  1.00  0.00           O  
ATOM   2678  N   TYR   208      77.436 113.833  57.388  1.00  0.00           N  
ATOM   2679  H   TYR   208      77.096 113.358  58.212  1.00  0.00           H  
ATOM   2680  CA  TYR   208      78.406 113.093  56.710  1.00  0.00           C  
ATOM   2681  HA  TYR   208      79.221 113.790  56.515  1.00  0.00           H  
ATOM   2682  CB  TYR   208      78.891 112.028  57.618  1.00  0.00           C  
ATOM   2683  HB2 TYR   208      79.062 112.426  58.618  1.00  0.00           H  
ATOM   2684  HB3 TYR   208      78.158 111.249  57.830  1.00  0.00           H  
ATOM   2685  CG  TYR   208      80.057 111.201  57.104  1.00  0.00           C  
ATOM   2686  CD1 TYR   208      81.381 111.718  57.268  1.00  0.00           C  
ATOM   2687  HD1 TYR   208      81.602 112.590  57.866  1.00  0.00           H  
ATOM   2688  CE1 TYR   208      82.473 110.980  56.717  1.00  0.00           C  
ATOM   2689  HE1 TYR   208      83.475 111.378  56.783  1.00  0.00           H  
ATOM   2690  CZ  TYR   208      82.237 109.806  55.997  1.00  0.00           C  
ATOM   2691  OH  TYR   208      83.296 109.024  55.673  1.00  0.00           O  
ATOM   2692  HH  TYR   208      84.127 109.499  55.753  1.00  0.00           H  
ATOM   2693  CE2 TYR   208      80.924 109.226  56.045  1.00  0.00           C  
ATOM   2694  HE2 TYR   208      80.707 108.212  55.745  1.00  0.00           H  
ATOM   2695  CD2 TYR   208      79.803 110.005  56.469  1.00  0.00           C  
ATOM   2696  HD2 TYR   208      78.828 109.543  56.415  1.00  0.00           H  
ATOM   2697  C   TYR   208      78.036 112.554  55.283  1.00  0.00           C  
ATOM   2698  O   TYR   208      76.916 112.213  55.046  1.00  0.00           O  
ATOM   2699  N   GLY   209      79.044 112.376  54.413  1.00  0.00           N  
ATOM   2700  H   GLY   209      79.929 112.783  54.681  1.00  0.00           H  
ATOM   2701  CA  GLY   209      78.848 112.000  53.057  1.00  0.00           C  
ATOM   2702  HA2 GLY   209      79.295 111.013  52.934  1.00  0.00           H  
ATOM   2703  HA3 GLY   209      77.807 111.767  52.835  1.00  0.00           H  
ATOM   2704  C   GLY   209      79.405 113.106  52.094  1.00  0.00           C  
ATOM   2705  O   GLY   209      78.868 114.179  52.118  1.00  0.00           O  
ATOM   2706  N   GLN   210      80.402 112.850  51.241  1.00  0.00           N  
ATOM   2707  H   GLN   210      80.656 113.637  50.660  1.00  0.00           H  
ATOM   2708  CA  GLN   210      81.299 111.728  51.019  1.00  0.00           C  
ATOM   2709  HA  GLN   210      82.006 112.052  50.254  1.00  0.00           H  
ATOM   2710  CB  GLN   210      82.204 111.491  52.342  1.00  0.00           C  
ATOM   2711  HB2 GLN   210      81.571 111.417  53.227  1.00  0.00           H  
ATOM   2712  HB3 GLN   210      82.831 110.600  52.315  1.00  0.00           H  
ATOM   2713  CG  GLN   210      83.236 112.618  52.587  1.00  0.00           C  
ATOM   2714  HG2 GLN   210      83.996 112.273  53.288  1.00  0.00           H  
ATOM   2715  HG3 GLN   210      83.743 112.910  51.667  1.00  0.00           H  
ATOM   2716  CD  GLN   210      82.562 113.815  53.317  1.00  0.00           C  
ATOM   2717  OE1 GLN   210      82.059 113.581  54.435  1.00  0.00           O  
ATOM   2718  NE2 GLN   210      82.560 115.029  52.841  1.00  0.00           N  
ATOM   2719 HE21 GLN   210      82.138 115.774  53.376  1.00  0.00           H  
ATOM   2720 HE22 GLN   210      83.069 115.217  51.989  1.00  0.00           H  
ATOM   2721  C   GLN   210      80.673 110.411  50.468  1.00  0.00           C  
ATOM   2722  O   GLN   210      81.389 109.434  50.464  1.00  0.00           O  
ATOM   2723  N   GLN   211      79.476 110.473  49.921  1.00  0.00           N  
ATOM   2724  H   GLN   211      78.914 111.312  49.912  1.00  0.00           H  
ATOM   2725  CA  GLN   211      78.820 109.281  49.390  1.00  0.00           C  
ATOM   2726  HA  GLN   211      78.852 108.540  50.190  1.00  0.00           H  
ATOM   2727  CB  GLN   211      77.408 109.522  48.952  1.00  0.00           C  
ATOM   2728  HB2 GLN   211      77.551 110.278  48.179  1.00  0.00           H  
ATOM   2729  HB3 GLN   211      77.023 108.689  48.364  1.00  0.00           H  
ATOM   2730  CG  GLN   211      76.321 109.883  49.983  1.00  0.00           C  
ATOM   2731  HG2 GLN   211      75.811 108.965  50.272  1.00  0.00           H  
ATOM   2732  HG3 GLN   211      76.834 110.252  50.872  1.00  0.00           H  
ATOM   2733  CD  GLN   211      75.269 110.815  49.409  1.00  0.00           C  
ATOM   2734  OE1 GLN   211      75.307 111.335  48.314  1.00  0.00           O  
ATOM   2735  NE2 GLN   211      74.195 110.929  50.165  1.00  0.00           N  
ATOM   2736 HE21 GLN   211      74.116 110.540  51.094  1.00  0.00           H  
ATOM   2737 HE22 GLN   211      73.478 111.545  49.809  1.00  0.00           H  
ATOM   2738  C   GLN   211      79.559 108.562  48.302  1.00  0.00           C  
ATOM   2739  O   GLN   211      79.437 107.330  48.262  1.00  0.00           O  
ATOM   2740  N   ASP   212      80.323 109.314  47.469  1.00  0.00           N  
ATOM   2741  H   ASP   212      80.351 110.302  47.679  1.00  0.00           H  
ATOM   2742  CA  ASP   212      81.031 108.768  46.293  1.00  0.00           C  
ATOM   2743  HA  ASP   212      80.302 108.156  45.761  1.00  0.00           H  
ATOM   2744  CB  ASP   212      81.604 109.900  45.375  1.00  0.00           C  
ATOM   2745  HB2 ASP   212      82.400 110.413  45.915  1.00  0.00           H  
ATOM   2746  HB3 ASP   212      82.031 109.429  44.490  1.00  0.00           H  
ATOM   2747  CG  ASP   212      80.597 110.928  44.815  1.00  0.00           C  
ATOM   2748  OD1 ASP   212      81.069 112.079  44.510  1.00  0.00           O  
ATOM   2749  OD2 ASP   212      79.349 110.639  44.790  1.00  0.00           O  
ATOM   2750  C   ASP   212      82.308 107.987  46.722  1.00  0.00           C  
ATOM   2751  O   ASP   212      82.705 107.029  46.010  1.00  0.00           O  
ATOM   2752  N   ARG   213      82.919 108.439  47.888  1.00  0.00           N  
ATOM   2753  H   ARG   213      82.566 109.275  48.330  1.00  0.00           H  
ATOM   2754  CA  ARG   213      84.216 107.981  48.391  1.00  0.00           C  
ATOM   2755  HA  ARG   213      84.366 106.924  48.174  1.00  0.00           H  
ATOM   2756  CB  ARG   213      85.338 108.714  47.591  1.00  0.00           C  
ATOM   2757  HB2 ARG   213      85.233 108.342  46.572  1.00  0.00           H  
ATOM   2758  HB3 ARG   213      85.178 109.789  47.667  1.00  0.00           H  
ATOM   2759  CG  ARG   213      86.797 108.329  47.880  1.00  0.00           C  
ATOM   2760  HG2 ARG   213      87.409 108.780  47.099  1.00  0.00           H  
ATOM   2761  HG3 ARG   213      87.200 108.840  48.754  1.00  0.00           H  
ATOM   2762  CD  ARG   213      87.000 106.817  47.979  1.00  0.00           C  
ATOM   2763  HD2 ARG   213      86.595 106.454  48.923  1.00  0.00           H  
ATOM   2764  HD3 ARG   213      86.438 106.306  47.197  1.00  0.00           H  
ATOM   2765  NE  ARG   213      88.332 106.386  47.819  1.00  0.00           N  
ATOM   2766  HE  ARG   213      88.877 107.091  47.345  1.00  0.00           H  
ATOM   2767  CZ  ARG   213      88.870 105.257  48.222  1.00  0.00           C  
ATOM   2768  NH1 ARG   213      88.202 104.291  48.790  1.00  0.00           N  
ATOM   2769 HH11 ARG   213      88.671 103.524  49.250  1.00  0.00           H  
ATOM   2770 HH12 ARG   213      87.197 104.344  48.871  1.00  0.00           H  
ATOM   2771  NH2 ARG   213      90.162 105.059  48.075  1.00  0.00           N  
ATOM   2772 HH21 ARG   213      90.454 104.098  48.186  1.00  0.00           H  
ATOM   2773 HH22 ARG   213      90.790 105.773  47.736  1.00  0.00           H  
ATOM   2774  C   ARG   213      84.414 108.159  49.882  1.00  0.00           C  
ATOM   2775  O   ARG   213      84.599 109.308  50.286  1.00  0.00           O  
ATOM   2776  N   GLY   214      84.110 107.153  50.747  1.00  0.00           N  
ATOM   2777  H   GLY   214      84.167 107.324  51.741  1.00  0.00           H  
ATOM   2778  CA  GLY   214      84.008 105.753  50.501  1.00  0.00           C  
ATOM   2779  HA2 GLY   214      83.321 105.307  51.220  1.00  0.00           H  
ATOM   2780  HA3 GLY   214      83.464 105.471  49.599  1.00  0.00           H  
ATOM   2781  C   GLY   214      85.251 104.851  50.494  1.00  0.00           C  
ATOM   2782  O   GLY   214      85.919 104.860  51.550  1.00  0.00           O  
ATOM   2783  OXT GLY   214      85.565 104.209  49.475  1.00  0.00           O  
TER    2784      GLY   214 
END   
