# Supplementary material for: Visualization of oligomerization, clustering, and density transition of intrinsically disordered proteins
Source: Natl Sci Rev. 2026 Feb 14;13(7):nwag107. doi: 10.1093/nsr/nwag107 (PMC13114874; doi:10.1093/nsr/nwag107)
Supplement: nwag107_Supplemental_Files [file nwag107_supplemental_files.zip › SI-MD-Structures/MD-Sturctures/frame218.pdb]

CRYST1  135.101  149.265  136.865  90.00  90.00  90.00               1
ATOM      1  N   MET     1      27.501 102.112  83.011  1.00  0.00           N  
ATOM      2  H1  MET     1      26.699 102.376  82.457  1.00  0.00           H  
ATOM      3  H2  MET     1      27.103 101.475  83.685  1.00  0.00           H  
ATOM      4  H3  MET     1      27.836 102.886  83.567  1.00  0.00           H  
ATOM      5  CA  MET     1      28.565 101.546  82.182  1.00  0.00           C  
ATOM      6  HA  MET     1      28.785 102.391  81.530  1.00  0.00           H  
ATOM      7  CB  MET     1      29.875 101.175  82.972  1.00  0.00           C  
ATOM      8  HB2 MET     1      29.617 100.272  83.526  1.00  0.00           H  
ATOM      9  HB3 MET     1      30.820 100.996  82.461  1.00  0.00           H  
ATOM     10  CG  MET     1      30.229 102.325  83.935  1.00  0.00           C  
ATOM     11  HG2 MET     1      29.996 103.214  83.350  1.00  0.00           H  
ATOM     12  HG3 MET     1      29.579 102.356  84.810  1.00  0.00           H  
ATOM     13  SD  MET     1      31.967 102.245  84.362  1.00  0.00           S  
ATOM     14  CE  MET     1      32.043 100.836  85.469  1.00  0.00           C  
ATOM     15  HE1 MET     1      31.661  99.949  84.963  1.00  0.00           H  
ATOM     16  HE2 MET     1      33.090 100.755  85.760  1.00  0.00           H  
ATOM     17  HE3 MET     1      31.362 101.073  86.287  1.00  0.00           H  
ATOM     18  C   MET     1      28.036 100.332  81.380  1.00  0.00           C  
ATOM     19  O   MET     1      27.351  99.524  82.019  1.00  0.00           O  
ATOM     20  N   ALA     2      28.300 100.147  80.121  1.00  0.00           N  
ATOM     21  H   ALA     2      27.922  99.274  79.782  1.00  0.00           H  
ATOM     22  CA  ALA     2      28.793 101.093  79.078  1.00  0.00           C  
ATOM     23  HA  ALA     2      28.704 100.596  78.111  1.00  0.00           H  
ATOM     24  CB  ALA     2      27.819 102.290  78.872  1.00  0.00           C  
ATOM     25  HB1 ALA     2      28.302 102.966  78.166  1.00  0.00           H  
ATOM     26  HB2 ALA     2      26.878 101.812  78.598  1.00  0.00           H  
ATOM     27  HB3 ALA     2      27.628 102.818  79.806  1.00  0.00           H  
ATOM     28  C   ALA     2      30.252 101.452  79.210  1.00  0.00           C  
ATOM     29  O   ALA     2      30.566 102.379  79.921  1.00  0.00           O  
ATOM     30  N   SER     3      31.236 100.800  78.562  1.00  0.00           N  
ATOM     31  H   SER     3      32.099 101.134  78.967  1.00  0.00           H  
ATOM     32  CA  SER     3      31.173  99.466  77.973  1.00  0.00           C  
ATOM     33  HA  SER     3      30.522  99.512  77.100  1.00  0.00           H  
ATOM     34  CB  SER     3      32.601  99.020  77.595  1.00  0.00           C  
ATOM     35  HB2 SER     3      32.848  99.597  76.704  1.00  0.00           H  
ATOM     36  HB3 SER     3      33.411  99.052  78.323  1.00  0.00           H  
ATOM     37  OG  SER     3      32.618  97.763  77.013  1.00  0.00           O  
ATOM     38  HG  SER     3      33.497  97.685  76.635  1.00  0.00           H  
ATOM     39  C   SER     3      30.731  98.376  78.930  1.00  0.00           C  
ATOM     40  O   SER     3      31.178  98.268  80.042  1.00  0.00           O  
ATOM     41  N   ASN     4      29.813  97.521  78.486  1.00  0.00           N  
ATOM     42  H   ASN     4      29.385  97.722  77.593  1.00  0.00           H  
ATOM     43  CA  ASN     4      29.447  96.257  79.165  1.00  0.00           C  
ATOM     44  HA  ASN     4      29.584  96.477  80.224  1.00  0.00           H  
ATOM     45  CB  ASN     4      27.981  95.771  78.926  1.00  0.00           C  
ATOM     46  HB2 ASN     4      27.729  95.767  77.865  1.00  0.00           H  
ATOM     47  HB3 ASN     4      27.703  94.787  79.304  1.00  0.00           H  
ATOM     48  CG  ASN     4      27.054  96.746  79.593  1.00  0.00           C  
ATOM     49  OD1 ASN     4      26.784  97.923  79.158  1.00  0.00           O  
ATOM     50  ND2 ASN     4      26.552  96.380  80.703  1.00  0.00           N  
ATOM     51 HD21 ASN     4      26.047  97.117  81.174  1.00  0.00           H  
ATOM     52 HD22 ASN     4      26.815  95.607  81.297  1.00  0.00           H  
ATOM     53  C   ASN     4      30.393  95.117  78.786  1.00  0.00           C  
ATOM     54  O   ASN     4      30.116  94.483  77.776  1.00  0.00           O  
ATOM     55  N   ASP     5      31.376  94.676  79.565  1.00  0.00           N  
ATOM     56  H   ASP     5      31.878  93.845  79.286  1.00  0.00           H  
ATOM     57  CA  ASP     5      31.931  95.294  80.722  1.00  0.00           C  
ATOM     58  HA  ASP     5      31.420  96.214  81.005  1.00  0.00           H  
ATOM     59  CB  ASP     5      32.082  94.198  81.845  1.00  0.00           C  
ATOM     60  HB2 ASP     5      32.645  93.431  81.312  1.00  0.00           H  
ATOM     61  HB3 ASP     5      32.740  94.705  82.550  1.00  0.00           H  
ATOM     62  CG  ASP     5      30.839  93.601  82.415  1.00  0.00           C  
ATOM     63  OD1 ASP     5      29.772  93.510  81.819  1.00  0.00           O  
ATOM     64  OD2 ASP     5      30.950  93.146  83.538  1.00  0.00           O  
ATOM     65  C   ASP     5      33.350  95.825  80.363  1.00  0.00           C  
ATOM     66  O   ASP     5      33.963  95.394  79.421  1.00  0.00           O  
ATOM     67  N   TYR     6      33.923  96.716  81.089  1.00  0.00           N  
ATOM     68  H   TYR     6      33.465  97.087  81.909  1.00  0.00           H  
ATOM     69  CA  TYR     6      35.324  97.144  80.851  1.00  0.00           C  
ATOM     70  HA  TYR     6      35.360  97.250  79.767  1.00  0.00           H  
ATOM     71  CB  TYR     6      35.613  98.480  81.570  1.00  0.00           C  
ATOM     72  HB2 TYR     6      35.370  98.431  82.631  1.00  0.00           H  
ATOM     73  HB3 TYR     6      36.690  98.630  81.497  1.00  0.00           H  
ATOM     74  CG  TYR     6      34.991  99.713  80.814  1.00  0.00           C  
ATOM     75  CD1 TYR     6      34.054 100.504  81.521  1.00  0.00           C  
ATOM     76  HD1 TYR     6      33.647 100.073  82.424  1.00  0.00           H  
ATOM     77  CE1 TYR     6      33.701 101.779  81.028  1.00  0.00           C  
ATOM     78  HE1 TYR     6      33.106 102.424  81.656  1.00  0.00           H  
ATOM     79  CZ  TYR     6      34.110 102.258  79.756  1.00  0.00           C  
ATOM     80  OH  TYR     6      33.688 103.423  79.177  1.00  0.00           O  
ATOM     81  HH  TYR     6      33.947 103.598  78.270  1.00  0.00           H  
ATOM     82  CE2 TYR     6      34.885 101.334  79.003  1.00  0.00           C  
ATOM     83  HE2 TYR     6      35.127 101.617  77.989  1.00  0.00           H  
ATOM     84  CD2 TYR     6      35.386 100.184  79.550  1.00  0.00           C  
ATOM     85  HD2 TYR     6      36.070  99.571  78.982  1.00  0.00           H  
ATOM     86  C   TYR     6      36.339  96.064  81.424  1.00  0.00           C  
ATOM     87  O   TYR     6      36.089  95.454  82.506  1.00  0.00           O  
ATOM     88  N   THR     7      37.372  95.803  80.626  1.00  0.00           N  
ATOM     89  H   THR     7      37.538  96.408  79.835  1.00  0.00           H  
ATOM     90  CA  THR     7      38.233  94.647  80.739  1.00  0.00           C  
ATOM     91  HA  THR     7      38.412  94.612  81.814  1.00  0.00           H  
ATOM     92  CB  THR     7      37.653  93.266  80.334  1.00  0.00           C  
ATOM     93  HB  THR     7      36.673  93.196  80.807  1.00  0.00           H  
ATOM     94  CG2 THR     7      37.535  93.017  78.819  1.00  0.00           C  
ATOM     95 HG21 THR     7      38.270  92.357  78.359  1.00  0.00           H  
ATOM     96 HG22 THR     7      36.515  92.659  78.683  1.00  0.00           H  
ATOM     97 HG23 THR     7      37.701  93.950  78.280  1.00  0.00           H  
ATOM     98  OG1 THR     7      38.471  92.220  80.836  1.00  0.00           O  
ATOM     99  HG1 THR     7      37.836  91.571  81.148  1.00  0.00           H  
ATOM    100  C   THR     7      39.539  94.910  80.050  1.00  0.00           C  
ATOM    101  O   THR     7      39.866  96.078  79.624  1.00  0.00           O  
ATOM    102  N   GLN     8      40.410  93.881  79.910  1.00  0.00           N  
ATOM    103  H   GLN     8      39.918  93.035  80.161  1.00  0.00           H  
ATOM    104  CA  GLN     8      41.651  93.864  79.194  1.00  0.00           C  
ATOM    105  HA  GLN     8      42.365  94.448  79.774  1.00  0.00           H  
ATOM    106  CB  GLN     8      42.095  92.386  79.217  1.00  0.00           C  
ATOM    107  HB2 GLN     8      43.183  92.322  79.191  1.00  0.00           H  
ATOM    108  HB3 GLN     8      41.696  91.942  80.130  1.00  0.00           H  
ATOM    109  CG  GLN     8      41.475  91.459  78.089  1.00  0.00           C  
ATOM    110  HG2 GLN     8      40.389  91.520  78.165  1.00  0.00           H  
ATOM    111  HG3 GLN     8      41.749  91.737  77.071  1.00  0.00           H  
ATOM    112  CD  GLN     8      41.983  90.050  78.322  1.00  0.00           C  
ATOM    113  OE1 GLN     8      42.741  89.794  79.272  1.00  0.00           O  
ATOM    114  NE2 GLN     8      41.442  89.096  77.635  1.00  0.00           N  
ATOM    115 HE21 GLN     8      40.726  89.348  76.969  1.00  0.00           H  
ATOM    116 HE22 GLN     8      41.594  88.145  77.942  1.00  0.00           H  
ATOM    117  C   GLN     8      41.493  94.411  77.769  1.00  0.00           C  
ATOM    118  O   GLN     8      40.491  94.002  77.045  1.00  0.00           O  
ATOM    119  N   GLN     9      42.360  95.198  77.232  1.00  0.00           N  
ATOM    120  H   GLN     9      42.174  95.553  76.305  1.00  0.00           H  
ATOM    121  CA  GLN     9      43.562  95.692  77.880  1.00  0.00           C  
ATOM    122  HA  GLN     9      44.114  96.236  77.113  1.00  0.00           H  
ATOM    123  CB  GLN     9      43.392  96.793  78.939  1.00  0.00           C  
ATOM    124  HB2 GLN     9      42.889  96.381  79.814  1.00  0.00           H  
ATOM    125  HB3 GLN     9      44.411  97.149  79.090  1.00  0.00           H  
ATOM    126  CG  GLN     9      42.522  97.963  78.419  1.00  0.00           C  
ATOM    127  HG2 GLN     9      42.876  98.372  77.472  1.00  0.00           H  
ATOM    128  HG3 GLN     9      41.503  97.618  78.245  1.00  0.00           H  
ATOM    129  CD  GLN     9      42.407  99.073  79.374  1.00  0.00           C  
ATOM    130  OE1 GLN     9      42.769  99.022  80.508  1.00  0.00           O  
ATOM    131  NE2 GLN     9      41.993 100.236  79.000  1.00  0.00           N  
ATOM    132 HE21 GLN     9      41.574 100.369  78.091  1.00  0.00           H  
ATOM    133 HE22 GLN     9      41.997 100.906  79.755  1.00  0.00           H  
ATOM    134  C   GLN     9      44.529  94.550  78.296  1.00  0.00           C  
ATOM    135  O   GLN     9      44.957  94.431  79.439  1.00  0.00           O  
ATOM    136  N   ALA    10      44.897  93.581  77.490  1.00  0.00           N  
ATOM    137  H   ALA    10      45.473  92.935  78.012  1.00  0.00           H  
ATOM    138  CA  ALA    10      44.759  93.420  76.074  1.00  0.00           C  
ATOM    139  HA  ALA    10      43.699  93.514  75.841  1.00  0.00           H  
ATOM    140  CB  ALA    10      45.547  94.406  75.276  1.00  0.00           C  
ATOM    141  HB1 ALA    10      45.305  94.280  74.220  1.00  0.00           H  
ATOM    142  HB2 ALA    10      45.217  95.426  75.472  1.00  0.00           H  
ATOM    143  HB3 ALA    10      46.590  94.223  75.531  1.00  0.00           H  
ATOM    144  C   ALA    10      45.115  92.017  75.643  1.00  0.00           C  
ATOM    145  O   ALA    10      45.887  91.442  76.409  1.00  0.00           O  
ATOM    146  N   THR    11      44.613  91.540  74.506  1.00  0.00           N  
ATOM    147  H   THR    11      44.133  92.170  73.879  1.00  0.00           H  
ATOM    148  CA  THR    11      44.682  90.051  74.166  1.00  0.00           C  
ATOM    149  HA  THR    11      45.543  89.591  74.653  1.00  0.00           H  
ATOM    150  CB  THR    11      43.443  89.326  74.805  1.00  0.00           C  
ATOM    151  HB  THR    11      43.179  89.739  75.778  1.00  0.00           H  
ATOM    152  CG2 THR    11      42.120  89.424  74.014  1.00  0.00           C  
ATOM    153 HG21 THR    11      41.614  90.389  74.045  1.00  0.00           H  
ATOM    154 HG22 THR    11      42.305  89.117  72.985  1.00  0.00           H  
ATOM    155 HG23 THR    11      41.305  88.830  74.428  1.00  0.00           H  
ATOM    156  OG1 THR    11      43.671  87.952  75.019  1.00  0.00           O  
ATOM    157  HG1 THR    11      44.261  87.925  75.775  1.00  0.00           H  
ATOM    158  C   THR    11      44.778  89.900  72.676  1.00  0.00           C  
ATOM    159  O   THR    11      44.041  90.586  72.011  1.00  0.00           O  
ATOM    160  N   GLN    12      45.439  88.909  72.074  1.00  0.00           N  
ATOM    161  H   GLN    12      45.337  88.829  71.072  1.00  0.00           H  
ATOM    162  CA  GLN    12      46.418  87.965  72.697  1.00  0.00           C  
ATOM    163  HA  GLN    12      45.918  87.590  73.590  1.00  0.00           H  
ATOM    164  CB  GLN    12      46.834  86.824  71.746  1.00  0.00           C  
ATOM    165  HB2 GLN    12      47.432  86.121  72.327  1.00  0.00           H  
ATOM    166  HB3 GLN    12      45.907  86.297  71.524  1.00  0.00           H  
ATOM    167  CG  GLN    12      47.519  87.233  70.464  1.00  0.00           C  
ATOM    168  HG2 GLN    12      47.073  88.191  70.196  1.00  0.00           H  
ATOM    169  HG3 GLN    12      48.605  87.320  70.483  1.00  0.00           H  
ATOM    170  CD  GLN    12      47.299  86.168  69.309  1.00  0.00           C  
ATOM    171  OE1 GLN    12      46.518  86.406  68.393  1.00  0.00           O  
ATOM    172  NE2 GLN    12      47.756  84.959  69.353  1.00  0.00           N  
ATOM    173 HE21 GLN    12      47.310  84.308  68.722  1.00  0.00           H  
ATOM    174 HE22 GLN    12      48.302  84.607  70.126  1.00  0.00           H  
ATOM    175  C   GLN    12      47.628  88.728  73.289  1.00  0.00           C  
ATOM    176  O   GLN    12      48.085  89.771  72.726  1.00  0.00           O  
ATOM    177  N   SER    13      48.248  88.240  74.377  1.00  0.00           N  
ATOM    178  H   SER    13      48.100  87.311  74.745  1.00  0.00           H  
ATOM    179  CA  SER    13      49.381  88.860  74.960  1.00  0.00           C  
ATOM    180  HA  SER    13      49.620  89.791  74.446  1.00  0.00           H  
ATOM    181  CB  SER    13      49.140  89.326  76.478  1.00  0.00           C  
ATOM    182  HB2 SER    13      50.013  89.799  76.929  1.00  0.00           H  
ATOM    183  HB3 SER    13      48.491  90.185  76.304  1.00  0.00           H  
ATOM    184  OG  SER    13      48.618  88.316  77.298  1.00  0.00           O  
ATOM    185  HG  SER    13      47.675  88.264  77.124  1.00  0.00           H  
ATOM    186  C   SER    13      50.647  87.995  74.782  1.00  0.00           C  
ATOM    187  O   SER    13      50.584  86.774  74.506  1.00  0.00           O  
ATOM    188  N   TYR    14      51.797  88.611  75.026  1.00  0.00           N  
ATOM    189  H   TYR    14      51.798  89.601  75.226  1.00  0.00           H  
ATOM    190  CA  TYR    14      53.100  87.918  75.174  1.00  0.00           C  
ATOM    191  HA  TYR    14      52.870  86.969  75.658  1.00  0.00           H  
ATOM    192  CB  TYR    14      53.652  87.368  73.899  1.00  0.00           C  
ATOM    193  HB2 TYR    14      53.032  86.481  73.771  1.00  0.00           H  
ATOM    194  HB3 TYR    14      53.519  88.055  73.063  1.00  0.00           H  
ATOM    195  CG  TYR    14      55.110  86.981  73.874  1.00  0.00           C  
ATOM    196  CD1 TYR    14      55.471  85.667  74.360  1.00  0.00           C  
ATOM    197  HD1 TYR    14      54.787  84.868  74.606  1.00  0.00           H  
ATOM    198  CE1 TYR    14      56.858  85.384  74.497  1.00  0.00           C  
ATOM    199  HE1 TYR    14      57.157  84.422  74.884  1.00  0.00           H  
ATOM    200  CZ  TYR    14      57.796  86.236  73.875  1.00  0.00           C  
ATOM    201  OH  TYR    14      59.079  85.881  73.831  1.00  0.00           O  
ATOM    202  HH  TYR    14      59.690  86.606  73.683  1.00  0.00           H  
ATOM    203  CE2 TYR    14      57.386  87.530  73.456  1.00  0.00           C  
ATOM    204  HE2 TYR    14      58.142  88.200  73.074  1.00  0.00           H  
ATOM    205  CD2 TYR    14      56.067  87.898  73.415  1.00  0.00           C  
ATOM    206  HD2 TYR    14      55.824  88.871  73.016  1.00  0.00           H  
ATOM    207  C   TYR    14      54.130  88.737  75.995  1.00  0.00           C  
ATOM    208  O   TYR    14      54.486  89.860  75.586  1.00  0.00           O  
ATOM    209  N   GLY    15      54.749  88.227  77.108  1.00  0.00           N  
ATOM    210  H   GLY    15      55.397  88.835  77.589  1.00  0.00           H  
ATOM    211  CA  GLY    15      54.535  86.917  77.778  1.00  0.00           C  
ATOM    212  HA2 GLY    15      54.075  87.182  78.730  1.00  0.00           H  
ATOM    213  HA3 GLY    15      53.843  86.277  77.231  1.00  0.00           H  
ATOM    214  C   GLY    15      55.729  86.159  78.212  1.00  0.00           C  
ATOM    215  O   GLY    15      56.837  86.650  78.247  1.00  0.00           O  
ATOM    216  N   ALA    16      55.501  84.970  78.641  1.00  0.00           N  
ATOM    217  H   ALA    16      54.568  84.585  78.611  1.00  0.00           H  
ATOM    218  CA  ALA    16      56.519  84.078  79.035  1.00  0.00           C  
ATOM    219  HA  ALA    16      57.190  84.530  79.765  1.00  0.00           H  
ATOM    220  CB  ALA    16      55.771  83.024  79.857  1.00  0.00           C  
ATOM    221  HB1 ALA    16      56.510  82.297  80.196  1.00  0.00           H  
ATOM    222  HB2 ALA    16      55.299  83.436  80.749  1.00  0.00           H  
ATOM    223  HB3 ALA    16      55.143  82.517  79.124  1.00  0.00           H  
ATOM    224  C   ALA    16      57.159  83.344  77.818  1.00  0.00           C  
ATOM    225  O   ALA    16      56.410  83.043  76.908  1.00  0.00           O  
ATOM    226  N   TYR    17      58.417  82.978  77.827  1.00  0.00           N  
ATOM    227  H   TYR    17      58.929  83.245  78.656  1.00  0.00           H  
ATOM    228  CA  TYR    17      59.012  82.135  76.885  1.00  0.00           C  
ATOM    229  HA  TYR    17      58.236  81.615  76.325  1.00  0.00           H  
ATOM    230  CB  TYR    17      59.830  82.945  75.893  1.00  0.00           C  
ATOM    231  HB2 TYR    17      59.311  83.871  75.642  1.00  0.00           H  
ATOM    232  HB3 TYR    17      60.738  83.206  76.437  1.00  0.00           H  
ATOM    233  CG  TYR    17      60.313  82.195  74.641  1.00  0.00           C  
ATOM    234  CD1 TYR    17      61.638  81.671  74.514  1.00  0.00           C  
ATOM    235  HD1 TYR    17      62.324  81.911  75.312  1.00  0.00           H  
ATOM    236  CE1 TYR    17      62.094  81.057  73.361  1.00  0.00           C  
ATOM    237  HE1 TYR    17      63.104  80.672  73.370  1.00  0.00           H  
ATOM    238  CZ  TYR    17      61.206  80.853  72.321  1.00  0.00           C  
ATOM    239  OH  TYR    17      61.627  80.060  71.348  1.00  0.00           O  
ATOM    240  HH  TYR    17      60.925  79.527  70.969  1.00  0.00           H  
ATOM    241  CE2 TYR    17      59.892  81.377  72.380  1.00  0.00           C  
ATOM    242  HE2 TYR    17      59.281  81.315  71.492  1.00  0.00           H  
ATOM    243  CD2 TYR    17      59.416  82.055  73.536  1.00  0.00           C  
ATOM    244  HD2 TYR    17      58.388  82.384  73.542  1.00  0.00           H  
ATOM    245  C   TYR    17      59.941  81.008  77.440  1.00  0.00           C  
ATOM    246  O   TYR    17      60.810  81.302  78.251  1.00  0.00           O  
ATOM    247  N   PRO    18      59.777  79.740  77.056  1.00  0.00           N  
ATOM    248  CD  PRO    18      58.898  79.257  76.016  1.00  0.00           C  
ATOM    249  HD2 PRO    18      58.993  79.847  75.105  1.00  0.00           H  
ATOM    250  HD3 PRO    18      57.880  79.056  76.350  1.00  0.00           H  
ATOM    251  CG  PRO    18      59.513  77.919  75.622  1.00  0.00           C  
ATOM    252  HG2 PRO    18      60.348  77.993  74.925  1.00  0.00           H  
ATOM    253  HG3 PRO    18      58.766  77.200  75.285  1.00  0.00           H  
ATOM    254  CB  PRO    18      60.026  77.367  76.938  1.00  0.00           C  
ATOM    255  HB2 PRO    18      60.712  76.521  76.994  1.00  0.00           H  
ATOM    256  HB3 PRO    18      59.155  77.159  77.559  1.00  0.00           H  
ATOM    257  CA  PRO    18      60.598  78.622  77.583  1.00  0.00           C  
ATOM    258  HA  PRO    18      60.365  78.591  78.648  1.00  0.00           H  
ATOM    259  C   PRO    18      62.137  78.788  77.365  1.00  0.00           C  
ATOM    260  O   PRO    18      62.602  78.848  76.230  1.00  0.00           O  
ATOM    261  N   THR    19      62.895  78.873  78.477  1.00  0.00           N  
ATOM    262  H   THR    19      62.471  78.830  79.393  1.00  0.00           H  
ATOM    263  CA  THR    19      64.326  79.206  78.523  1.00  0.00           C  
ATOM    264  HA  THR    19      64.745  78.994  77.539  1.00  0.00           H  
ATOM    265  CB  THR    19      64.435  80.698  78.931  1.00  0.00           C  
ATOM    266  HB  THR    19      64.110  80.737  79.971  1.00  0.00           H  
ATOM    267  CG2 THR    19      65.834  81.248  78.983  1.00  0.00           C  
ATOM    268 HG21 THR    19      66.193  81.402  77.966  1.00  0.00           H  
ATOM    269 HG22 THR    19      65.838  82.220  79.475  1.00  0.00           H  
ATOM    270 HG23 THR    19      66.466  80.682  79.668  1.00  0.00           H  
ATOM    271  OG1 THR    19      63.655  81.592  78.189  1.00  0.00           O  
ATOM    272  HG1 THR    19      62.718  81.385  78.237  1.00  0.00           H  
ATOM    273  C   THR    19      64.995  78.416  79.635  1.00  0.00           C  
ATOM    274  O   THR    19      64.406  78.281  80.633  1.00  0.00           O  
ATOM    275  N   GLN    20      66.259  77.951  79.513  1.00  0.00           N  
ATOM    276  H   GLN    20      66.720  78.090  78.625  1.00  0.00           H  
ATOM    277  CA  GLN    20      66.980  77.327  80.627  1.00  0.00           C  
ATOM    278  HA  GLN    20      66.394  76.594  81.181  1.00  0.00           H  
ATOM    279  CB  GLN    20      68.165  76.572  80.064  1.00  0.00           C  
ATOM    280  HB2 GLN    20      68.775  77.293  79.521  1.00  0.00           H  
ATOM    281  HB3 GLN    20      68.785  76.207  80.883  1.00  0.00           H  
ATOM    282  CG  GLN    20      67.825  75.441  79.079  1.00  0.00           C  
ATOM    283  HG2 GLN    20      67.544  75.863  78.114  1.00  0.00           H  
ATOM    284  HG3 GLN    20      68.699  74.806  78.934  1.00  0.00           H  
ATOM    285  CD  GLN    20      66.730  74.521  79.500  1.00  0.00           C  
ATOM    286  OE1 GLN    20      66.362  74.304  80.665  1.00  0.00           O  
ATOM    287  NE2 GLN    20      66.037  73.871  78.544  1.00  0.00           N  
ATOM    288 HE21 GLN    20      66.289  74.140  77.604  1.00  0.00           H  
ATOM    289 HE22 GLN    20      65.220  73.352  78.833  1.00  0.00           H  
ATOM    290  C   GLN    20      67.466  78.326  81.702  1.00  0.00           C  
ATOM    291  O   GLN    20      67.545  79.534  81.441  1.00  0.00           O  
ATOM    292  N   PRO    21      67.769  77.897  82.959  1.00  0.00           N  
ATOM    293  CD  PRO    21      67.466  76.588  83.450  1.00  0.00           C  
ATOM    294  HD2 PRO    21      68.184  75.962  82.920  1.00  0.00           H  
ATOM    295  HD3 PRO    21      66.422  76.333  83.271  1.00  0.00           H  
ATOM    296  CG  PRO    21      67.710  76.439  84.998  1.00  0.00           C  
ATOM    297  HG2 PRO    21      68.280  75.522  85.148  1.00  0.00           H  
ATOM    298  HG3 PRO    21      66.755  76.427  85.524  1.00  0.00           H  
ATOM    299  CB  PRO    21      68.454  77.700  85.329  1.00  0.00           C  
ATOM    300  HB2 PRO    21      69.530  77.529  85.372  1.00  0.00           H  
ATOM    301  HB3 PRO    21      68.006  78.117  86.231  1.00  0.00           H  
ATOM    302  CA  PRO    21      68.195  78.718  84.120  1.00  0.00           C  
ATOM    303  HA  PRO    21      67.443  79.441  84.437  1.00  0.00           H  
ATOM    304  C   PRO    21      69.531  79.419  83.782  1.00  0.00           C  
ATOM    305  O   PRO    21      70.276  79.098  82.855  1.00  0.00           O  
ATOM    306  N   GLY    22      69.841  80.453  84.589  1.00  0.00           N  
ATOM    307  H   GLY    22      69.177  80.741  85.294  1.00  0.00           H  
ATOM    308  CA  GLY    22      71.116  81.236  84.535  1.00  0.00           C  
ATOM    309  HA2 GLY    22      71.885  80.684  83.994  1.00  0.00           H  
ATOM    310  HA3 GLY    22      70.828  82.108  83.949  1.00  0.00           H  
ATOM    311  C   GLY    22      71.596  81.777  85.827  1.00  0.00           C  
ATOM    312  O   GLY    22      71.391  81.168  86.870  1.00  0.00           O  
ATOM    313  N   GLN    23      72.414  82.871  85.814  1.00  0.00           N  
ATOM    314  H   GLN    23      72.477  83.443  84.984  1.00  0.00           H  
ATOM    315  CA  GLN    23      73.003  83.390  87.025  1.00  0.00           C  
ATOM    316  HA  GLN    23      72.398  83.293  87.927  1.00  0.00           H  
ATOM    317  CB  GLN    23      74.346  82.734  87.210  1.00  0.00           C  
ATOM    318  HB2 GLN    23      74.131  81.670  87.307  1.00  0.00           H  
ATOM    319  HB3 GLN    23      75.003  82.918  86.360  1.00  0.00           H  
ATOM    320  CG  GLN    23      75.103  83.291  88.462  1.00  0.00           C  
ATOM    321  HG2 GLN    23      76.062  82.773  88.485  1.00  0.00           H  
ATOM    322  HG3 GLN    23      75.186  84.371  88.342  1.00  0.00           H  
ATOM    323  CD  GLN    23      74.365  83.016  89.789  1.00  0.00           C  
ATOM    324  OE1 GLN    23      73.394  82.269  89.941  1.00  0.00           O  
ATOM    325  NE2 GLN    23      74.667  83.781  90.787  1.00  0.00           N  
ATOM    326 HE21 GLN    23      75.356  84.494  90.595  1.00  0.00           H  
ATOM    327 HE22 GLN    23      74.019  83.897  91.553  1.00  0.00           H  
ATOM    328  C   GLN    23      73.039  84.909  86.832  1.00  0.00           C  
ATOM    329  O   GLN    23      73.729  85.418  85.949  1.00  0.00           O  
ATOM    330  N   GLY    24      72.352  85.687  87.612  1.00  0.00           N  
ATOM    331  H   GLY    24      71.813  85.272  88.359  1.00  0.00           H  
ATOM    332  CA  GLY    24      72.363  87.173  87.432  1.00  0.00           C  
ATOM    333  HA2 GLY    24      72.363  87.386  86.363  1.00  0.00           H  
ATOM    334  HA3 GLY    24      71.428  87.425  87.933  1.00  0.00           H  
ATOM    335  C   GLY    24      73.458  87.939  88.202  1.00  0.00           C  
ATOM    336  O   GLY    24      73.992  87.399  89.157  1.00  0.00           O  
ATOM    337  N   TYR    25      73.629  89.215  87.878  1.00  0.00           N  
ATOM    338  H   TYR    25      73.254  89.462  86.973  1.00  0.00           H  
ATOM    339  CA  TYR    25      74.630  90.136  88.451  1.00  0.00           C  
ATOM    340  HA  TYR    25      75.550  89.554  88.501  1.00  0.00           H  
ATOM    341  CB  TYR    25      74.826  91.326  87.452  1.00  0.00           C  
ATOM    342  HB2 TYR    25      74.946  90.956  86.434  1.00  0.00           H  
ATOM    343  HB3 TYR    25      73.817  91.711  87.307  1.00  0.00           H  
ATOM    344  CG  TYR    25      75.739  92.477  87.730  1.00  0.00           C  
ATOM    345  CD1 TYR    25      77.164  92.293  87.916  1.00  0.00           C  
ATOM    346  HD1 TYR    25      77.622  91.317  87.848  1.00  0.00           H  
ATOM    347  CE1 TYR    25      77.975  93.459  88.250  1.00  0.00           C  
ATOM    348  HE1 TYR    25      79.049  93.406  88.347  1.00  0.00           H  
ATOM    349  CZ  TYR    25      77.275  94.560  88.590  1.00  0.00           C  
ATOM    350  OH  TYR    25      77.994  95.627  88.970  1.00  0.00           O  
ATOM    351  HH  TYR    25      77.500  96.447  89.044  1.00  0.00           H  
ATOM    352  CE2 TYR    25      75.861  94.752  88.484  1.00  0.00           C  
ATOM    353  HE2 TYR    25      75.488  95.743  88.697  1.00  0.00           H  
ATOM    354  CD2 TYR    25      75.112  93.743  87.863  1.00  0.00           C  
ATOM    355  HD2 TYR    25      74.060  93.846  87.638  1.00  0.00           H  
ATOM    356  C   TYR    25      74.289  90.738  89.813  1.00  0.00           C  
ATOM    357  O   TYR    25      73.078  90.891  90.017  1.00  0.00           O  
ATOM    358  N   SER    26      75.181  91.102  90.688  1.00  0.00           N  
ATOM    359  H   SER    26      76.159  91.004  90.453  1.00  0.00           H  
ATOM    360  CA  SER    26      74.880  91.758  91.964  1.00  0.00           C  
ATOM    361  HA  SER    26      73.969  91.345  92.399  1.00  0.00           H  
ATOM    362  CB  SER    26      75.960  91.448  93.075  1.00  0.00           C  
ATOM    363  HB2 SER    26      76.303  90.428  92.899  1.00  0.00           H  
ATOM    364  HB3 SER    26      76.821  92.071  92.832  1.00  0.00           H  
ATOM    365  OG  SER    26      75.438  91.564  94.415  1.00  0.00           O  
ATOM    366  HG  SER    26      74.669  91.011  94.571  1.00  0.00           H  
ATOM    367  C   SER    26      74.560  93.216  91.736  1.00  0.00           C  
ATOM    368  O   SER    26      75.398  94.088  92.032  1.00  0.00           O  
ATOM    369  N   GLN    27      73.381  93.492  91.209  1.00  0.00           N  
ATOM    370  H   GLN    27      72.743  92.727  91.040  1.00  0.00           H  
ATOM    371  CA  GLN    27      72.860  94.843  91.182  1.00  0.00           C  
ATOM    372  HA  GLN    27      73.370  95.546  90.524  1.00  0.00           H  
ATOM    373  CB  GLN    27      71.409  94.833  90.701  1.00  0.00           C  
ATOM    374  HB2 GLN    27      70.830  94.168  91.342  1.00  0.00           H  
ATOM    375  HB3 GLN    27      70.985  95.826  90.852  1.00  0.00           H  
ATOM    376  CG  GLN    27      71.222  94.331  89.271  1.00  0.00           C  
ATOM    377  HG2 GLN    27      71.522  93.292  89.137  1.00  0.00           H  
ATOM    378  HG3 GLN    27      70.164  94.380  89.015  1.00  0.00           H  
ATOM    379  CD  GLN    27      71.868  95.204  88.183  1.00  0.00           C  
ATOM    380  OE1 GLN    27      72.339  96.296  88.417  1.00  0.00           O  
ATOM    381  NE2 GLN    27      71.822  94.888  86.921  1.00  0.00           N  
ATOM    382 HE21 GLN    27      71.250  94.103  86.645  1.00  0.00           H  
ATOM    383 HE22 GLN    27      71.982  95.613  86.236  1.00  0.00           H  
ATOM    384  C   GLN    27      72.907  95.430  92.573  1.00  0.00           C  
ATOM    385  O   GLN    27      73.427  96.540  92.732  1.00  0.00           O  
ATOM    386  N   GLN    28      72.550  94.592  93.563  1.00  0.00           N  
ATOM    387  H   GLN    28      72.369  93.614  93.388  1.00  0.00           H  
ATOM    388  CA  GLN    28      72.580  94.944  94.978  1.00  0.00           C  
ATOM    389  HA  GLN    28      71.857  95.757  95.045  1.00  0.00           H  
ATOM    390  CB  GLN    28      72.273  93.661  95.757  1.00  0.00           C  
ATOM    391  HB2 GLN    28      71.241  93.481  95.454  1.00  0.00           H  
ATOM    392  HB3 GLN    28      72.913  92.861  95.385  1.00  0.00           H  
ATOM    393  CG  GLN    28      72.203  93.720  97.261  1.00  0.00           C  
ATOM    394  HG2 GLN    28      73.129  93.919  97.802  1.00  0.00           H  
ATOM    395  HG3 GLN    28      71.651  94.635  97.477  1.00  0.00           H  
ATOM    396  CD  GLN    28      71.446  92.562  97.934  1.00  0.00           C  
ATOM    397  OE1 GLN    28      71.035  91.563  97.316  1.00  0.00           O  
ATOM    398  NE2 GLN    28      71.367  92.611  99.188  1.00  0.00           N  
ATOM    399 HE21 GLN    28      70.728  91.966  99.630  1.00  0.00           H  
ATOM    400 HE22 GLN    28      71.815  93.320  99.750  1.00  0.00           H  
ATOM    401  C   GLN    28      73.848  95.570  95.486  1.00  0.00           C  
ATOM    402  O   GLN    28      73.821  96.456  96.338  1.00  0.00           O  
ATOM    403  N   SER    29      75.004  95.046  95.043  1.00  0.00           N  
ATOM    404  H   SER    29      74.992  94.645  94.116  1.00  0.00           H  
ATOM    405  CA  SER    29      76.335  95.435  95.508  1.00  0.00           C  
ATOM    406  HA  SER    29      76.207  96.299  96.159  1.00  0.00           H  
ATOM    407  CB  SER    29      76.958  94.288  96.371  1.00  0.00           C  
ATOM    408  HB2 SER    29      77.874  94.658  96.832  1.00  0.00           H  
ATOM    409  HB3 SER    29      76.171  93.950  97.045  1.00  0.00           H  
ATOM    410  OG  SER    29      77.338  93.158  95.538  1.00  0.00           O  
ATOM    411  HG  SER    29      76.596  92.832  95.024  1.00  0.00           H  
ATOM    412  C   SER    29      77.179  95.977  94.325  1.00  0.00           C  
ATOM    413  O   SER    29      78.423  96.055  94.425  1.00  0.00           O  
ATOM    414  N   SER    30      76.500  96.540  93.296  1.00  0.00           N  
ATOM    415  H   SER    30      75.500  96.678  93.303  1.00  0.00           H  
ATOM    416  CA  SER    30      77.221  97.311  92.226  1.00  0.00           C  
ATOM    417  HA  SER    30      77.940  96.666  91.721  1.00  0.00           H  
ATOM    418  CB  SER    30      76.159  97.883  91.269  1.00  0.00           C  
ATOM    419  HB2 SER    30      75.322  97.187  91.197  1.00  0.00           H  
ATOM    420  HB3 SER    30      75.837  98.811  91.742  1.00  0.00           H  
ATOM    421  OG  SER    30      76.728  97.950  89.989  1.00  0.00           O  
ATOM    422  HG  SER    30      77.303  98.719  89.978  1.00  0.00           H  
ATOM    423  C   SER    30      77.974  98.510  92.890  1.00  0.00           C  
ATOM    424  O   SER    30      77.406  99.220  93.743  1.00  0.00           O  
ATOM    425  N   GLN    31      79.253  98.748  92.673  1.00  0.00           N  
ATOM    426  H   GLN    31      79.613  99.561  93.152  1.00  0.00           H  
ATOM    427  CA  GLN    31      80.168  98.017  91.780  1.00  0.00           C  
ATOM    428  HA  GLN    31      79.595  97.520  90.997  1.00  0.00           H  
ATOM    429  CB  GLN    31      81.097  99.006  91.127  1.00  0.00           C  
ATOM    430  HB2 GLN    31      81.595  99.649  91.854  1.00  0.00           H  
ATOM    431  HB3 GLN    31      81.795  98.412  90.536  1.00  0.00           H  
ATOM    432  CG  GLN    31      80.393 100.080  90.211  1.00  0.00           C  
ATOM    433  HG2 GLN    31      79.673 100.646  90.801  1.00  0.00           H  
ATOM    434  HG3 GLN    31      81.159 100.807  89.941  1.00  0.00           H  
ATOM    435  CD  GLN    31      79.909  99.495  88.874  1.00  0.00           C  
ATOM    436  OE1 GLN    31      80.452  98.520  88.351  1.00  0.00           O  
ATOM    437  NE2 GLN    31      78.984 100.170  88.186  1.00  0.00           N  
ATOM    438 HE21 GLN    31      78.983  99.958  87.199  1.00  0.00           H  
ATOM    439 HE22 GLN    31      78.409 100.883  88.612  1.00  0.00           H  
ATOM    440  C   GLN    31      81.032  96.971  92.613  1.00  0.00           C  
ATOM    441  O   GLN    31      81.660  97.442  93.572  1.00  0.00           O  
ATOM    442  N   PRO    32      81.096  95.690  92.238  1.00  0.00           N  
ATOM    443  CD  PRO    32      80.333  95.060  91.200  1.00  0.00           C  
ATOM    444  HD2 PRO    32      80.918  95.164  90.287  1.00  0.00           H  
ATOM    445  HD3 PRO    32      79.363  95.539  91.068  1.00  0.00           H  
ATOM    446  CG  PRO    32      80.187  93.638  91.588  1.00  0.00           C  
ATOM    447  HG2 PRO    32      80.634  93.082  90.764  1.00  0.00           H  
ATOM    448  HG3 PRO    32      79.138  93.423  91.792  1.00  0.00           H  
ATOM    449  CB  PRO    32      81.035  93.438  92.806  1.00  0.00           C  
ATOM    450  HB2 PRO    32      81.734  92.602  92.770  1.00  0.00           H  
ATOM    451  HB3 PRO    32      80.378  93.349  93.671  1.00  0.00           H  
ATOM    452  CA  PRO    32      81.843  94.686  92.934  1.00  0.00           C  
ATOM    453  HA  PRO    32      81.919  94.915  93.996  1.00  0.00           H  
ATOM    454  C   PRO    32      83.272  94.407  92.437  1.00  0.00           C  
ATOM    455  O   PRO    32      83.416  94.538  91.217  1.00  0.00           O  
ATOM    456  N   TYR    33      84.331  94.246  93.207  1.00  0.00           N  
ATOM    457  H   TYR    33      84.186  94.200  94.206  1.00  0.00           H  
ATOM    458  CA  TYR    33      85.707  94.024  92.699  1.00  0.00           C  
ATOM    459  HA  TYR    33      85.517  93.593  91.717  1.00  0.00           H  
ATOM    460  CB  TYR    33      86.362  95.392  92.532  1.00  0.00           C  
ATOM    461  HB2 TYR    33      86.535  95.859  93.502  1.00  0.00           H  
ATOM    462  HB3 TYR    33      87.410  95.244  92.271  1.00  0.00           H  
ATOM    463  CG  TYR    33      85.713  96.398  91.561  1.00  0.00           C  
ATOM    464  CD1 TYR    33      85.870  96.262  90.201  1.00  0.00           C  
ATOM    465  HD1 TYR    33      86.453  95.461  89.772  1.00  0.00           H  
ATOM    466  CE1 TYR    33      85.367  97.319  89.374  1.00  0.00           C  
ATOM    467  HE1 TYR    33      85.489  97.146  88.314  1.00  0.00           H  
ATOM    468  CZ  TYR    33      84.668  98.405  89.979  1.00  0.00           C  
ATOM    469  OH  TYR    33      84.108  99.423  89.213  1.00  0.00           O  
ATOM    470  HH  TYR    33      83.739  98.864  88.526  1.00  0.00           H  
ATOM    471  CE2 TYR    33      84.496  98.483  91.358  1.00  0.00           C  
ATOM    472  HE2 TYR    33      83.946  99.292  91.815  1.00  0.00           H  
ATOM    473  CD2 TYR    33      85.016  97.481  92.141  1.00  0.00           C  
ATOM    474  HD2 TYR    33      84.849  97.478  93.208  1.00  0.00           H  
ATOM    475  C   TYR    33      86.510  93.093  93.639  1.00  0.00           C  
ATOM    476  O   TYR    33      86.740  93.510  94.753  1.00  0.00           O  
ATOM    477  N   GLY    34      86.704  91.823  93.305  1.00  0.00           N  
ATOM    478  H   GLY    34      86.178  91.527  92.496  1.00  0.00           H  
ATOM    479  CA  GLY    34      87.356  90.752  94.035  1.00  0.00           C  
ATOM    480  HA2 GLY    34      87.561  89.923  93.357  1.00  0.00           H  
ATOM    481  HA3 GLY    34      88.370  91.114  94.204  1.00  0.00           H  
ATOM    482  C   GLY    34      86.614  90.197  95.305  1.00  0.00           C  
ATOM    483  O   GLY    34      85.425  90.147  95.369  1.00  0.00           O  
ATOM    484  N   GLN    35      87.435  89.850  96.293  1.00  0.00           N  
ATOM    485  H   GLN    35      88.421  89.764  96.095  1.00  0.00           H  
ATOM    486  CA  GLN    35      86.978  89.171  97.467  1.00  0.00           C  
ATOM    487  HA  GLN    35      85.964  89.449  97.755  1.00  0.00           H  
ATOM    488  CB  GLN    35      86.819  87.738  97.032  1.00  0.00           C  
ATOM    489  HB2 GLN    35      85.852  87.583  96.553  1.00  0.00           H  
ATOM    490  HB3 GLN    35      87.653  87.416  96.408  1.00  0.00           H  
ATOM    491  CG  GLN    35      86.814  86.692  98.207  1.00  0.00           C  
ATOM    492  HG2 GLN    35      87.796  86.686  98.680  1.00  0.00           H  
ATOM    493  HG3 GLN    35      86.099  87.010  98.967  1.00  0.00           H  
ATOM    494  CD  GLN    35      86.446  85.279  97.851  1.00  0.00           C  
ATOM    495  OE1 GLN    35      87.091  84.330  98.219  1.00  0.00           O  
ATOM    496  NE2 GLN    35      85.361  85.096  97.122  1.00  0.00           N  
ATOM    497 HE21 GLN    35      84.811  85.866  96.769  1.00  0.00           H  
ATOM    498 HE22 GLN    35      85.047  84.206  96.762  1.00  0.00           H  
ATOM    499  C   GLN    35      87.940  89.304  98.675  1.00  0.00           C  
ATOM    500  O   GLN    35      89.096  88.923  98.583  1.00  0.00           O  
ATOM    501  N   GLN    36      87.620  90.101  99.737  1.00  0.00           N  
ATOM    502  H   GLN    36      88.356  90.168 100.426  1.00  0.00           H  
ATOM    503  CA  GLN    36      86.486  90.914 100.023  1.00  0.00           C  
ATOM    504  HA  GLN    36      85.655  90.212 100.090  1.00  0.00           H  
ATOM    505  CB  GLN    36      86.621  91.550 101.448  1.00  0.00           C  
ATOM    506  HB2 GLN    36      85.679  91.993 101.771  1.00  0.00           H  
ATOM    507  HB3 GLN    36      86.822  90.719 102.124  1.00  0.00           H  
ATOM    508  CG  GLN    36      87.719  92.613 101.637  1.00  0.00           C  
ATOM    509  HG2 GLN    36      88.714  92.252 101.375  1.00  0.00           H  
ATOM    510  HG3 GLN    36      87.545  93.344 100.847  1.00  0.00           H  
ATOM    511  CD  GLN    36      87.775  93.296 103.031  1.00  0.00           C  
ATOM    512  OE1 GLN    36      88.793  93.971 103.336  1.00  0.00           O  
ATOM    513  NE2 GLN    36      86.780  93.230 103.849  1.00  0.00           N  
ATOM    514 HE21 GLN    36      85.888  92.802 103.648  1.00  0.00           H  
ATOM    515 HE22 GLN    36      87.043  93.444 104.801  1.00  0.00           H  
ATOM    516  C   GLN    36      86.298  91.910  98.892  1.00  0.00           C  
ATOM    517  O   GLN    36      87.297  92.461  98.453  1.00  0.00           O  
ATOM    518  N   SER    37      85.100  92.293  98.537  1.00  0.00           N  
ATOM    519  H   SER    37      84.337  91.817  98.998  1.00  0.00           H  
ATOM    520  CA  SER    37      84.799  93.207  97.409  1.00  0.00           C  
ATOM    521  HA  SER    37      85.434  92.955  96.560  1.00  0.00           H  
ATOM    522  CB  SER    37      83.393  92.945  96.795  1.00  0.00           C  
ATOM    523  HB2 SER    37      83.285  91.965  96.331  1.00  0.00           H  
ATOM    524  HB3 SER    37      82.635  93.037  97.573  1.00  0.00           H  
ATOM    525  OG  SER    37      83.094  93.837  95.781  1.00  0.00           O  
ATOM    526  HG  SER    37      82.190  94.160  95.817  1.00  0.00           H  
ATOM    527  C   SER    37      85.001  94.670  97.684  1.00  0.00           C  
ATOM    528  O   SER    37      84.299  95.272  98.535  1.00  0.00           O  
ATOM    529  N   TYR    38      85.956  95.374  97.069  1.00  0.00           N  
ATOM    530  H   TYR    38      86.353  94.776  96.358  1.00  0.00           H  
ATOM    531  CA  TYR    38      86.316  96.800  97.259  1.00  0.00           C  
ATOM    532  HA  TYR    38      85.426  97.423  97.168  1.00  0.00           H  
ATOM    533  CB  TYR    38      87.014  96.933  98.609  1.00  0.00           C  
ATOM    534  HB2 TYR    38      86.182  97.066  99.301  1.00  0.00           H  
ATOM    535  HB3 TYR    38      87.512  95.993  98.850  1.00  0.00           H  
ATOM    536  CG  TYR    38      88.008  98.061  98.721  1.00  0.00           C  
ATOM    537  CD1 TYR    38      89.361  97.794  98.530  1.00  0.00           C  
ATOM    538  HD1 TYR    38      89.601  96.794  98.201  1.00  0.00           H  
ATOM    539  CE1 TYR    38      90.297  98.850  98.729  1.00  0.00           C  
ATOM    540  HE1 TYR    38      91.364  98.700  98.657  1.00  0.00           H  
ATOM    541  CZ  TYR    38      89.759 100.140  99.148  1.00  0.00           C  
ATOM    542  OH  TYR    38      90.576 101.164  99.308  1.00  0.00           O  
ATOM    543  HH  TYR    38      91.335 101.073  98.726  1.00  0.00           H  
ATOM    544  CE2 TYR    38      88.343 100.333  99.448  1.00  0.00           C  
ATOM    545  HE2 TYR    38      87.875 101.275  99.693  1.00  0.00           H  
ATOM    546  CD2 TYR    38      87.517  99.238  99.228  1.00  0.00           C  
ATOM    547  HD2 TYR    38      86.470  99.336  99.476  1.00  0.00           H  
ATOM    548  C   TYR    38      87.220  97.213  96.129  1.00  0.00           C  
ATOM    549  O   TYR    38      88.159  96.590  95.673  1.00  0.00           O  
ATOM    550  N   SER    39      86.980  98.441  95.678  1.00  0.00           N  
ATOM    551  H   SER    39      86.377  99.067  96.192  1.00  0.00           H  
ATOM    552  CA  SER    39      87.598  98.989  94.432  1.00  0.00           C  
ATOM    553  HA  SER    39      87.790  98.130  93.788  1.00  0.00           H  
ATOM    554  CB  SER    39      86.546  99.866  93.755  1.00  0.00           C  
ATOM    555  HB2 SER    39      85.642  99.272  93.891  1.00  0.00           H  
ATOM    556  HB3 SER    39      86.385 100.863  94.164  1.00  0.00           H  
ATOM    557  OG  SER    39      86.923 100.170  92.397  1.00  0.00           O  
ATOM    558  HG  SER    39      86.222 100.721  92.041  1.00  0.00           H  
ATOM    559  C   SER    39      88.846  99.766  94.819  1.00  0.00           C  
ATOM    560  O   SER    39      88.816 100.996  94.823  1.00  0.00           O  
ATOM    561  N   GLY    40      89.989  98.999  95.034  1.00  0.00           N  
ATOM    562  H   GLY    40      89.937  97.999  95.170  1.00  0.00           H  
ATOM    563  CA  GLY    40      91.355  99.492  95.428  1.00  0.00           C  
ATOM    564  HA2 GLY    40      91.218 100.286  96.162  1.00  0.00           H  
ATOM    565  HA3 GLY    40      91.967  98.661  95.781  1.00  0.00           H  
ATOM    566  C   GLY    40      92.171 100.063  94.300  1.00  0.00           C  
ATOM    567  O   GLY    40      91.657 100.537  93.299  1.00  0.00           O  
ATOM    568  N   TYR    41      93.485 100.015  94.403  1.00  0.00           N  
ATOM    569  H   TYR    41      94.034 100.569  93.761  1.00  0.00           H  
ATOM    570  CA  TYR    41      94.316  99.443  95.481  1.00  0.00           C  
ATOM    571  HA  TYR    41      93.671  99.104  96.291  1.00  0.00           H  
ATOM    572  CB  TYR    41      94.907  98.080  95.072  1.00  0.00           C  
ATOM    573  HB2 TYR    41      95.654  98.235  94.294  1.00  0.00           H  
ATOM    574  HB3 TYR    41      95.455  97.813  95.976  1.00  0.00           H  
ATOM    575  CG  TYR    41      93.906  97.057  94.691  1.00  0.00           C  
ATOM    576  CD1 TYR    41      93.185  96.299  95.683  1.00  0.00           C  
ATOM    577  HD1 TYR    41      93.481  96.366  96.720  1.00  0.00           H  
ATOM    578  CE1 TYR    41      92.149  95.453  95.312  1.00  0.00           C  
ATOM    579  HE1 TYR    41      91.637  94.909  96.091  1.00  0.00           H  
ATOM    580  CZ  TYR    41      91.786  95.224  93.990  1.00  0.00           C  
ATOM    581  OH  TYR    41      90.795  94.337  93.611  1.00  0.00           O  
ATOM    582  HH  TYR    41      90.171  94.123  94.309  1.00  0.00           H  
ATOM    583  CE2 TYR    41      92.502  95.989  93.012  1.00  0.00           C  
ATOM    584  HE2 TYR    41      92.167  96.010  91.986  1.00  0.00           H  
ATOM    585  CD2 TYR    41      93.445  96.973  93.402  1.00  0.00           C  
ATOM    586  HD2 TYR    41      93.874  97.580  92.619  1.00  0.00           H  
ATOM    587  C   TYR    41      95.347 100.452  95.927  1.00  0.00           C  
ATOM    588  O   TYR    41      95.728 101.373  95.185  1.00  0.00           O  
ATOM    589  N   SER    42      95.890 100.203  97.124  1.00  0.00           N  
ATOM    590  H   SER    42      95.328  99.515  97.604  1.00  0.00           H  
ATOM    591  CA  SER    42      97.051 100.946  97.710  1.00  0.00           C  
ATOM    592  HA  SER    42      97.076 101.994  97.409  1.00  0.00           H  
ATOM    593  CB  SER    42      96.902 100.838  99.228  1.00  0.00           C  
ATOM    594  HB2 SER    42      96.825  99.780  99.477  1.00  0.00           H  
ATOM    595  HB3 SER    42      97.740 101.340  99.711  1.00  0.00           H  
ATOM    596  OG  SER    42      95.688 101.423  99.694  1.00  0.00           O  
ATOM    597  HG  SER    42      95.887 102.361  99.751  1.00  0.00           H  
ATOM    598  C   SER    42      98.312 100.324  97.254  1.00  0.00           C  
ATOM    599  O   SER    42      98.944  99.471  97.866  1.00  0.00           O  
ATOM    600  N   GLN    43      98.728 100.668  96.042  1.00  0.00           N  
ATOM    601  H   GLN    43      98.077 101.180  95.463  1.00  0.00           H  
ATOM    602  CA  GLN    43     100.018 100.387  95.324  1.00  0.00           C  
ATOM    603  HA  GLN    43     100.815 100.311  96.063  1.00  0.00           H  
ATOM    604  CB  GLN    43      99.849  99.134  94.538  1.00  0.00           C  
ATOM    605  HB2 GLN    43     100.828  98.745  94.260  1.00  0.00           H  
ATOM    606  HB3 GLN    43      99.343  98.445  95.214  1.00  0.00           H  
ATOM    607  CG  GLN    43      98.964  99.218  93.317  1.00  0.00           C  
ATOM    608  HG2 GLN    43      98.046  99.779  93.492  1.00  0.00           H  
ATOM    609  HG3 GLN    43      99.537  99.760  92.564  1.00  0.00           H  
ATOM    610  CD  GLN    43      98.514  97.857  92.774  1.00  0.00           C  
ATOM    611  OE1 GLN    43      99.235  96.886  92.897  1.00  0.00           O  
ATOM    612  NE2 GLN    43      97.424  97.919  91.944  1.00  0.00           N  
ATOM    613 HE21 GLN    43      96.879  98.710  91.632  1.00  0.00           H  
ATOM    614 HE22 GLN    43      97.248  97.076  91.417  1.00  0.00           H  
ATOM    615  C   GLN    43     100.527 101.680  94.579  1.00  0.00           C  
ATOM    616  O   GLN    43     101.354 101.534  93.646  1.00  0.00           O  
ATOM    617  N   SER    44     100.026 102.871  94.949  1.00  0.00           N  
ATOM    618  H   SER    44      99.315 102.902  95.665  1.00  0.00           H  
ATOM    619  CA  SER    44     100.159 104.017  94.132  1.00  0.00           C  
ATOM    620  HA  SER    44     100.070 103.763  93.076  1.00  0.00           H  
ATOM    621  CB  SER    44      98.973 104.939  94.477  1.00  0.00           C  
ATOM    622  HB2 SER    44      99.044 105.301  95.503  1.00  0.00           H  
ATOM    623  HB3 SER    44      99.017 105.785  93.792  1.00  0.00           H  
ATOM    624  OG  SER    44      97.727 104.237  94.233  1.00  0.00           O  
ATOM    625  HG  SER    44      97.363 104.123  95.114  1.00  0.00           H  
ATOM    626  C   SER    44     101.522 104.634  94.120  1.00  0.00           C  
ATOM    627  O   SER    44     102.421 104.338  94.911  1.00  0.00           O  
ATOM    628  N   THR    45     101.684 105.568  93.190  1.00  0.00           N  
ATOM    629  H   THR    45     100.887 105.669  92.578  1.00  0.00           H  
ATOM    630  CA  THR    45     102.906 106.382  93.055  1.00  0.00           C  
ATOM    631  HA  THR    45     103.488 106.250  93.967  1.00  0.00           H  
ATOM    632  CB  THR    45     103.810 105.810  91.900  1.00  0.00           C  
ATOM    633  HB  THR    45     103.170 105.612  91.040  1.00  0.00           H  
ATOM    634  CG2 THR    45     105.042 106.630  91.543  1.00  0.00           C  
ATOM    635 HG21 THR    45     105.786 105.928  91.167  1.00  0.00           H  
ATOM    636 HG22 THR    45     104.833 107.344  90.747  1.00  0.00           H  
ATOM    637 HG23 THR    45     105.364 107.035  92.503  1.00  0.00           H  
ATOM    638  OG1 THR    45     104.200 104.563  92.477  1.00  0.00           O  
ATOM    639  HG1 THR    45     103.629 103.854  92.170  1.00  0.00           H  
ATOM    640  C   THR    45     102.572 107.834  92.741  1.00  0.00           C  
ATOM    641  O   THR    45     101.760 108.091  91.825  1.00  0.00           O  
ATOM    642  N   ASP    46     103.090 108.793  93.459  1.00  0.00           N  
ATOM    643  H   ASP    46     103.683 108.516  94.228  1.00  0.00           H  
ATOM    644  CA  ASP    46     102.842 110.232  93.316  1.00  0.00           C  
ATOM    645  HA  ASP    46     102.638 110.593  92.308  1.00  0.00           H  
ATOM    646  CB  ASP    46     101.544 110.436  94.091  1.00  0.00           C  
ATOM    647  HB2 ASP    46     100.731 110.017  93.499  1.00  0.00           H  
ATOM    648  HB3 ASP    46     101.612 109.964  95.072  1.00  0.00           H  
ATOM    649  CG  ASP    46     101.205 111.904  94.421  1.00  0.00           C  
ATOM    650  OD1 ASP    46     100.656 112.129  95.512  1.00  0.00           O  
ATOM    651  OD2 ASP    46     101.473 112.794  93.557  1.00  0.00           O  
ATOM    652  C   ASP    46     104.032 111.073  93.879  1.00  0.00           C  
ATOM    653  O   ASP    46     104.486 110.736  94.956  1.00  0.00           O  
ATOM    654  N   THR    47     104.401 112.199  93.274  1.00  0.00           N  
ATOM    655  H   THR    47     103.845 112.393  92.454  1.00  0.00           H  
ATOM    656  CA  THR    47     105.409 113.214  93.618  1.00  0.00           C  
ATOM    657  HA  THR    47     105.602 113.200  94.691  1.00  0.00           H  
ATOM    658  CB  THR    47     106.735 113.008  92.850  1.00  0.00           C  
ATOM    659  HB  THR    47     107.490 113.736  93.147  1.00  0.00           H  
ATOM    660  CG2 THR    47     107.293 111.650  93.118  1.00  0.00           C  
ATOM    661 HG21 THR    47     108.265 111.688  92.628  1.00  0.00           H  
ATOM    662 HG22 THR    47     107.399 111.445  94.183  1.00  0.00           H  
ATOM    663 HG23 THR    47     106.638 110.896  92.681  1.00  0.00           H  
ATOM    664  OG1 THR    47     106.517 113.101  91.436  1.00  0.00           O  
ATOM    665  HG1 THR    47     105.866 112.415  91.270  1.00  0.00           H  
ATOM    666  C   THR    47     104.866 114.627  93.474  1.00  0.00           C  
ATOM    667  O   THR    47     105.673 115.588  93.484  1.00  0.00           O  
ATOM    668  N   SER    48     103.571 114.733  93.249  1.00  0.00           N  
ATOM    669  H   SER    48     103.011 113.913  93.436  1.00  0.00           H  
ATOM    670  CA  SER    48     102.784 115.973  92.939  1.00  0.00           C  
ATOM    671  HA  SER    48     103.170 116.531  92.086  1.00  0.00           H  
ATOM    672  CB  SER    48     101.316 115.606  92.544  1.00  0.00           C  
ATOM    673  HB2 SER    48     100.869 116.525  92.163  1.00  0.00           H  
ATOM    674  HB3 SER    48     101.367 114.884  91.729  1.00  0.00           H  
ATOM    675  OG  SER    48     100.614 115.145  93.678  1.00  0.00           O  
ATOM    676  HG  SER    48     100.931 114.241  93.742  1.00  0.00           H  
ATOM    677  C   SER    48     102.757 116.982  94.083  1.00  0.00           C  
ATOM    678  O   SER    48     102.722 116.636  95.256  1.00  0.00           O  
ATOM    679  N   GLY    49     102.675 118.293  93.783  1.00  0.00           N  
ATOM    680  H   GLY    49     102.583 118.425  92.786  1.00  0.00           H  
ATOM    681  CA  GLY    49     102.668 119.414  94.703  1.00  0.00           C  
ATOM    682  HA2 GLY    49     102.511 120.279  94.058  1.00  0.00           H  
ATOM    683  HA3 GLY    49     101.752 119.339  95.288  1.00  0.00           H  
ATOM    684  C   GLY    49     103.944 119.652  95.478  1.00  0.00           C  
ATOM    685  O   GLY    49     104.989 119.410  94.894  1.00  0.00           O  
ATOM    686  N   TYR    50     103.920 120.107  96.718  1.00  0.00           N  
ATOM    687  H   TYR    50     104.831 120.323  97.096  1.00  0.00           H  
ATOM    688  CA  TYR    50     102.780 120.467  97.551  1.00  0.00           C  
ATOM    689  HA  TYR    50     102.083 121.018  96.919  1.00  0.00           H  
ATOM    690  CB  TYR    50     102.170 119.220  98.187  1.00  0.00           C  
ATOM    691  HB2 TYR    50     101.493 118.815  97.434  1.00  0.00           H  
ATOM    692  HB3 TYR    50     102.803 118.417  98.565  1.00  0.00           H  
ATOM    693  CG  TYR    50     101.180 119.587  99.273  1.00  0.00           C  
ATOM    694  CD1 TYR    50     101.584 119.751 100.683  1.00  0.00           C  
ATOM    695  HD1 TYR    50     102.627 119.717 100.960  1.00  0.00           H  
ATOM    696  CE1 TYR    50     100.567 120.079 101.616  1.00  0.00           C  
ATOM    697  HE1 TYR    50     100.776 120.207 102.668  1.00  0.00           H  
ATOM    698  CZ  TYR    50      99.230 120.238 101.227  1.00  0.00           C  
ATOM    699  OH  TYR    50      98.267 120.643 102.099  1.00  0.00           O  
ATOM    700  HH  TYR    50      97.432 120.582 101.629  1.00  0.00           H  
ATOM    701  CE2 TYR    50      98.889 120.055  99.876  1.00  0.00           C  
ATOM    702  HE2 TYR    50      97.818 120.107  99.747  1.00  0.00           H  
ATOM    703  CD2 TYR    50      99.820 119.841  98.879  1.00  0.00           C  
ATOM    704  HD2 TYR    50      99.500 119.625  97.870  1.00  0.00           H  
ATOM    705  C   TYR    50     103.313 121.434  98.562  1.00  0.00           C  
ATOM    706  O   TYR    50     104.340 121.152  99.228  1.00  0.00           O  
ATOM    707  N   GLY    51     102.671 122.579  98.788  1.00  0.00           N  
ATOM    708  H   GLY    51     103.129 123.200  99.440  1.00  0.00           H  
ATOM    709  CA  GLY    51     101.416 123.030  98.230  1.00  0.00           C  
ATOM    710  HA2 GLY    51     100.685 122.222  98.247  1.00  0.00           H  
ATOM    711  HA3 GLY    51     101.051 123.888  98.794  1.00  0.00           H  
ATOM    712  C   GLY    51     101.360 123.405  96.748  1.00  0.00           C  
ATOM    713  O   GLY    51     102.343 123.309  96.024  1.00  0.00           O  
ATOM    714  N   GLN    52     100.146 123.731  96.189  1.00  0.00           N  
ATOM    715  H   GLN    52      99.406 123.747  96.876  1.00  0.00           H  
ATOM    716  CA  GLN    52      99.879 124.076  94.818  1.00  0.00           C  
ATOM    717  HA  GLN    52      99.876 123.106  94.320  1.00  0.00           H  
ATOM    718  CB  GLN    52      98.452 124.726  94.822  1.00  0.00           C  
ATOM    719  HB2 GLN    52      98.576 125.599  95.463  1.00  0.00           H  
ATOM    720  HB3 GLN    52      98.247 125.156  93.842  1.00  0.00           H  
ATOM    721  CG  GLN    52      97.335 123.733  95.389  1.00  0.00           C  
ATOM    722  HG2 GLN    52      97.494 122.801  94.846  1.00  0.00           H  
ATOM    723  HG3 GLN    52      97.480 123.459  96.434  1.00  0.00           H  
ATOM    724  CD  GLN    52      95.903 124.201  95.256  1.00  0.00           C  
ATOM    725  OE1 GLN    52      95.268 124.276  94.235  1.00  0.00           O  
ATOM    726  NE2 GLN    52      95.317 124.769  96.263  1.00  0.00           N  
ATOM    727 HE21 GLN    52      95.802 124.991  97.121  1.00  0.00           H  
ATOM    728 HE22 GLN    52      94.361 125.049  96.097  1.00  0.00           H  
ATOM    729  C   GLN    52     100.831 125.027  94.117  1.00  0.00           C  
ATOM    730  O   GLN    52     101.356 125.866  94.857  1.00  0.00           O  
ATOM    731  N   SER    53     101.033 124.950  92.856  1.00  0.00           N  
ATOM    732  H   SER    53     101.584 125.740  92.551  1.00  0.00           H  
ATOM    733  CA  SER    53     100.639 124.019  91.776  1.00  0.00           C  
ATOM    734  HA  SER    53      99.566 124.068  91.588  1.00  0.00           H  
ATOM    735  CB  SER    53     101.449 124.360  90.587  1.00  0.00           C  
ATOM    736  HB2 SER    53     101.128 125.367  90.318  1.00  0.00           H  
ATOM    737  HB3 SER    53     102.518 124.388  90.799  1.00  0.00           H  
ATOM    738  OG  SER    53     101.398 123.450  89.497  1.00  0.00           O  
ATOM    739  HG  SER    53     100.506 123.466  89.141  1.00  0.00           H  
ATOM    740  C   SER    53     100.920 122.627  92.085  1.00  0.00           C  
ATOM    741  O   SER    53     101.915 122.347  92.740  1.00  0.00           O  
ATOM    742  N   SER    54     100.050 121.775  91.775  1.00  0.00           N  
ATOM    743  H   SER    54      99.305 122.096  91.173  1.00  0.00           H  
ATOM    744  CA  SER    54     100.158 120.307  91.928  1.00  0.00           C  
ATOM    745  HA  SER    54     100.373 119.997  92.951  1.00  0.00           H  
ATOM    746  CB  SER    54      98.757 119.748  91.733  1.00  0.00           C  
ATOM    747  HB2 SER    54      98.485 119.802  90.678  1.00  0.00           H  
ATOM    748  HB3 SER    54      98.810 118.704  92.040  1.00  0.00           H  
ATOM    749  OG  SER    54      97.682 120.328  92.512  1.00  0.00           O  
ATOM    750  HG  SER    54      96.903 119.836  92.244  1.00  0.00           H  
ATOM    751  C   SER    54     101.140 119.634  90.981  1.00  0.00           C  
ATOM    752  O   SER    54     101.673 118.543  91.244  1.00  0.00           O  
ATOM    753  N   TYR    55     101.522 120.229  89.832  1.00  0.00           N  
ATOM    754  H   TYR    55     101.195 121.163  89.629  1.00  0.00           H  
ATOM    755  CA  TYR    55     102.338 119.616  88.712  1.00  0.00           C  
ATOM    756  HA  TYR    55     102.970 118.828  89.121  1.00  0.00           H  
ATOM    757  CB  TYR    55     101.412 118.981  87.738  1.00  0.00           C  
ATOM    758  HB2 TYR    55     100.755 119.791  87.422  1.00  0.00           H  
ATOM    759  HB3 TYR    55     101.990 118.722  86.851  1.00  0.00           H  
ATOM    760  CG  TYR    55     100.683 117.721  88.192  1.00  0.00           C  
ATOM    761  CD1 TYR    55      99.310 117.785  88.477  1.00  0.00           C  
ATOM    762  HD1 TYR    55      98.779 118.714  88.337  1.00  0.00           H  
ATOM    763  CE1 TYR    55      98.623 116.736  89.193  1.00  0.00           C  
ATOM    764  HE1 TYR    55      97.581 116.880  89.441  1.00  0.00           H  
ATOM    765  CZ  TYR    55      99.278 115.543  89.464  1.00  0.00           C  
ATOM    766  OH  TYR    55      98.547 114.578  90.055  1.00  0.00           O  
ATOM    767  HH  TYR    55      99.146 113.932  90.436  1.00  0.00           H  
ATOM    768  CE2 TYR    55     100.676 115.432  89.078  1.00  0.00           C  
ATOM    769  HE2 TYR    55     101.192 114.547  89.419  1.00  0.00           H  
ATOM    770  CD2 TYR    55     101.286 116.527  88.531  1.00  0.00           C  
ATOM    771  HD2 TYR    55     102.337 116.405  88.314  1.00  0.00           H  
ATOM    772  C   TYR    55     103.233 120.792  88.128  1.00  0.00           C  
ATOM    773  O   TYR    55     102.820 121.444  87.129  1.00  0.00           O  
ATOM    774  N   SER    56     104.446 121.090  88.636  1.00  0.00           N  
ATOM    775  H   SER    56     104.889 121.887  88.202  1.00  0.00           H  
ATOM    776  CA  SER    56     105.052 120.644  89.834  1.00  0.00           C  
ATOM    777  HA  SER    56     106.069 121.034  89.813  1.00  0.00           H  
ATOM    778  CB  SER    56     104.493 121.326  91.064  1.00  0.00           C  
ATOM    779  HB2 SER    56     104.521 122.383  90.800  1.00  0.00           H  
ATOM    780  HB3 SER    56     103.493 121.032  91.384  1.00  0.00           H  
ATOM    781  OG  SER    56     105.398 121.256  92.176  1.00  0.00           O  
ATOM    782  HG  SER    56     105.124 121.945  92.786  1.00  0.00           H  
ATOM    783  C   SER    56     105.216 119.146  90.085  1.00  0.00           C  
ATOM    784  O   SER    56     104.690 118.634  91.106  1.00  0.00           O  
ATOM    785  N   SER    57     105.978 118.403  89.301  1.00  0.00           N  
ATOM    786  H   SER    57     106.186 117.473  89.634  1.00  0.00           H  
ATOM    787  CA  SER    57     106.541 118.741  87.974  1.00  0.00           C  
ATOM    788  HA  SER    57     106.992 119.730  88.055  1.00  0.00           H  
ATOM    789  CB  SER    57     107.673 117.778  87.577  1.00  0.00           C  
ATOM    790  HB2 SER    57     108.035 118.204  86.641  1.00  0.00           H  
ATOM    791  HB3 SER    57     108.479 117.857  88.307  1.00  0.00           H  
ATOM    792  OG  SER    57     107.195 116.424  87.550  1.00  0.00           O  
ATOM    793  HG  SER    57     106.963 116.135  86.665  1.00  0.00           H  
ATOM    794  C   SER    57     105.492 118.867  86.877  1.00  0.00           C  
ATOM    795  O   SER    57     104.471 118.199  86.978  1.00  0.00           O  
ATOM    796  N   TYR    58     105.773 119.571  85.826  1.00  0.00           N  
ATOM    797  H   TYR    58     106.613 120.131  85.842  1.00  0.00           H  
ATOM    798  CA  TYR    58     104.775 119.910  84.771  1.00  0.00           C  
ATOM    799  HA  TYR    58     103.888 120.328  85.246  1.00  0.00           H  
ATOM    800  CB  TYR    58     105.371 121.111  83.978  1.00  0.00           C  
ATOM    801  HB2 TYR    58     105.272 121.983  84.623  1.00  0.00           H  
ATOM    802  HB3 TYR    58     106.413 120.970  83.691  1.00  0.00           H  
ATOM    803  CG  TYR    58     104.625 121.484  82.709  1.00  0.00           C  
ATOM    804  CD1 TYR    58     104.861 120.694  81.590  1.00  0.00           C  
ATOM    805  HD1 TYR    58     105.515 119.834  81.611  1.00  0.00           H  
ATOM    806  CE1 TYR    58     104.184 120.965  80.398  1.00  0.00           C  
ATOM    807  HE1 TYR    58     104.322 120.259  79.592  1.00  0.00           H  
ATOM    808  CZ  TYR    58     103.316 122.058  80.290  1.00  0.00           C  
ATOM    809  OH  TYR    58     102.812 122.473  79.126  1.00  0.00           O  
ATOM    810  HH  TYR    58     102.774 121.753  78.493  1.00  0.00           H  
ATOM    811  CE2 TYR    58     103.238 122.943  81.315  1.00  0.00           C  
ATOM    812  HE2 TYR    58     102.669 123.860  81.279  1.00  0.00           H  
ATOM    813  CD2 TYR    58     103.853 122.697  82.578  1.00  0.00           C  
ATOM    814  HD2 TYR    58     103.602 123.368  83.386  1.00  0.00           H  
ATOM    815  C   TYR    58     104.412 118.672  83.897  1.00  0.00           C  
ATOM    816  O   TYR    58     105.258 117.995  83.323  1.00  0.00           O  
ATOM    817  N   GLY    59     103.155 118.287  83.645  1.00  0.00           N  
ATOM    818  H   GLY    59     103.220 117.475  83.047  1.00  0.00           H  
ATOM    819  CA  GLY    59     101.847 118.887  83.970  1.00  0.00           C  
ATOM    820  HA2 GLY    59     101.481 118.108  84.639  1.00  0.00           H  
ATOM    821  HA3 GLY    59     101.995 119.859  84.439  1.00  0.00           H  
ATOM    822  C   GLY    59     100.866 119.074  82.755  1.00  0.00           C  
ATOM    823  O   GLY    59     101.082 118.588  81.651  1.00  0.00           O  
ATOM    824  N   GLN    60      99.726 119.691  82.953  1.00  0.00           N  
ATOM    825  H   GLN    60      99.182 119.868  82.120  1.00  0.00           H  
ATOM    826  CA  GLN    60      99.379 120.421  84.224  1.00  0.00           C  
ATOM    827  HA  GLN    60      99.847 119.949  85.088  1.00  0.00           H  
ATOM    828  CB  GLN    60      99.844 121.922  84.147  1.00  0.00           C  
ATOM    829  HB2 GLN    60      99.722 122.348  85.143  1.00  0.00           H  
ATOM    830  HB3 GLN    60     100.881 121.895  83.812  1.00  0.00           H  
ATOM    831  CG  GLN    60      99.007 122.840  83.182  1.00  0.00           C  
ATOM    832  HG2 GLN    60      98.523 122.366  82.328  1.00  0.00           H  
ATOM    833  HG3 GLN    60      98.200 123.274  83.771  1.00  0.00           H  
ATOM    834  CD  GLN    60      99.784 124.071  82.622  1.00  0.00           C  
ATOM    835  OE1 GLN    60      99.601 124.434  81.487  1.00  0.00           O  
ATOM    836  NE2 GLN    60     100.795 124.586  83.295  1.00  0.00           N  
ATOM    837 HE21 GLN    60     101.057 124.316  84.232  1.00  0.00           H  
ATOM    838 HE22 GLN    60     101.257 125.347  82.818  1.00  0.00           H  
ATOM    839  C   GLN    60      97.923 120.398  84.618  1.00  0.00           C  
ATOM    840  O   GLN    60      97.440 120.688  85.774  1.00  0.00           O  
ATOM    841  N   SER    61      97.018 120.114  83.623  1.00  0.00           N  
ATOM    842  H   SER    61      97.401 119.880  82.719  1.00  0.00           H  
ATOM    843  CA  SER    61      95.552 120.234  83.698  1.00  0.00           C  
ATOM    844  HA  SER    61      95.283 120.012  84.730  1.00  0.00           H  
ATOM    845  CB  SER    61      95.172 121.713  83.378  1.00  0.00           C  
ATOM    846  HB2 SER    61      94.137 121.935  83.641  1.00  0.00           H  
ATOM    847  HB3 SER    61      95.833 122.418  83.882  1.00  0.00           H  
ATOM    848  OG  SER    61      95.310 121.944  81.938  1.00  0.00           O  
ATOM    849  HG  SER    61      95.456 122.875  81.757  1.00  0.00           H  
ATOM    850  C   SER    61      94.855 119.159  82.756  1.00  0.00           C  
ATOM    851  O   SER    61      95.425 118.506  81.865  1.00  0.00           O  
ATOM    852  N   GLN    62      93.539 119.085  82.953  1.00  0.00           N  
ATOM    853  H   GLN    62      93.046 119.599  83.670  1.00  0.00           H  
ATOM    854  CA  GLN    62      92.604 118.485  81.945  1.00  0.00           C  
ATOM    855  HA  GLN    62      92.431 117.437  82.190  1.00  0.00           H  
ATOM    856  CB  GLN    62      91.262 119.175  82.284  1.00  0.00           C  
ATOM    857  HB2 GLN    62      90.919 118.858  83.269  1.00  0.00           H  
ATOM    858  HB3 GLN    62      91.386 120.254  82.379  1.00  0.00           H  
ATOM    859  CG  GLN    62      90.123 118.951  81.354  1.00  0.00           C  
ATOM    860  HG2 GLN    62      89.281 119.468  81.815  1.00  0.00           H  
ATOM    861  HG3 GLN    62      90.269 119.500  80.423  1.00  0.00           H  
ATOM    862  CD  GLN    62      89.776 117.532  81.027  1.00  0.00           C  
ATOM    863  OE1 GLN    62      89.870 116.651  81.850  1.00  0.00           O  
ATOM    864  NE2 GLN    62      89.487 117.130  79.786  1.00  0.00           N  
ATOM    865 HE21 GLN    62      89.417 116.126  79.691  1.00  0.00           H  
ATOM    866 HE22 GLN    62      89.318 117.832  79.080  1.00  0.00           H  
ATOM    867  C   GLN    62      92.949 118.594  80.432  1.00  0.00           C  
ATOM    868  O   GLN    62      92.858 117.561  79.699  1.00  0.00           O  
ATOM    869  N   ASN    63      93.123 119.784  79.889  1.00  0.00           N  
ATOM    870  H   ASN    63      93.251 120.593  80.479  1.00  0.00           H  
ATOM    871  CA  ASN    63      93.363 120.042  78.452  1.00  0.00           C  
ATOM    872  HA  ASN    63      93.057 119.234  77.788  1.00  0.00           H  
ATOM    873  CB  ASN    63      92.505 121.285  78.036  1.00  0.00           C  
ATOM    874  HB2 ASN    63      92.528 121.403  76.953  1.00  0.00           H  
ATOM    875  HB3 ASN    63      91.473 121.191  78.373  1.00  0.00           H  
ATOM    876  CG  ASN    63      92.975 122.687  78.562  1.00  0.00           C  
ATOM    877  OD1 ASN    63      94.160 122.959  78.902  1.00  0.00           O  
ATOM    878  ND2 ASN    63      92.077 123.658  78.482  1.00  0.00           N  
ATOM    879 HD21 ASN    63      92.406 124.605  78.606  1.00  0.00           H  
ATOM    880 HD22 ASN    63      91.101 123.528  78.261  1.00  0.00           H  
ATOM    881  C   ASN    63      94.854 120.180  78.140  1.00  0.00           C  
ATOM    882  O   ASN    63      95.275 120.407  76.996  1.00  0.00           O  
ATOM    883  N   THR    64      95.794 120.064  79.101  1.00  0.00           N  
ATOM    884  H   THR    64      95.494 119.680  79.986  1.00  0.00           H  
ATOM    885  CA  THR    64      97.236 120.172  78.928  1.00  0.00           C  
ATOM    886  HA  THR    64      97.494 120.190  77.869  1.00  0.00           H  
ATOM    887  CB  THR    64      97.741 121.542  79.374  1.00  0.00           C  
ATOM    888  HB  THR    64      97.494 121.717  80.421  1.00  0.00           H  
ATOM    889  CG2 THR    64      99.237 121.625  79.213  1.00  0.00           C  
ATOM    890 HG21 THR    64      99.614 122.602  79.516  1.00  0.00           H  
ATOM    891 HG22 THR    64      99.725 120.896  79.860  1.00  0.00           H  
ATOM    892 HG23 THR    64      99.613 121.375  78.221  1.00  0.00           H  
ATOM    893  OG1 THR    64      97.168 122.618  78.596  1.00  0.00           O  
ATOM    894  HG1 THR    64      96.238 122.379  78.576  1.00  0.00           H  
ATOM    895  C   THR    64      97.981 119.056  79.672  1.00  0.00           C  
ATOM    896  O   THR    64      98.093 119.104  80.929  1.00  0.00           O  
ATOM    897  N   GLY    65      98.422 118.076  78.879  1.00  0.00           N  
ATOM    898  H   GLY    65      98.961 117.368  79.356  1.00  0.00           H  
ATOM    899  CA  GLY    65      98.166 117.725  77.455  1.00  0.00           C  
ATOM    900  HA2 GLY    65      98.377 118.655  76.928  1.00  0.00           H  
ATOM    901  HA3 GLY    65      98.890 116.966  77.159  1.00  0.00           H  
ATOM    902  C   GLY    65      96.778 117.252  77.205  1.00  0.00           C  
ATOM    903  O   GLY    65      96.055 116.690  78.059  1.00  0.00           O  
ATOM    904  N   TYR    66      96.412 117.272  75.935  1.00  0.00           N  
ATOM    905  H   TYR    66      97.075 117.622  75.259  1.00  0.00           H  
ATOM    906  CA  TYR    66      95.044 116.868  75.482  1.00  0.00           C  
ATOM    907  HA  TYR    66      94.290 117.217  76.187  1.00  0.00           H  
ATOM    908  CB  TYR    66      94.726 117.670  74.249  1.00  0.00           C  
ATOM    909  HB2 TYR    66      94.967 118.712  74.461  1.00  0.00           H  
ATOM    910  HB3 TYR    66      95.425 117.446  73.443  1.00  0.00           H  
ATOM    911  CG  TYR    66      93.317 117.614  73.740  1.00  0.00           C  
ATOM    912  CD1 TYR    66      92.878 116.691  72.736  1.00  0.00           C  
ATOM    913  HD1 TYR    66      93.603 115.950  72.433  1.00  0.00           H  
ATOM    914  CE1 TYR    66      91.573 116.713  72.252  1.00  0.00           C  
ATOM    915  HE1 TYR    66      91.207 116.100  71.441  1.00  0.00           H  
ATOM    916  CZ  TYR    66      90.602 117.609  72.708  1.00  0.00           C  
ATOM    917  OH  TYR    66      89.332 117.600  72.141  1.00  0.00           O  
ATOM    918  HH  TYR    66      89.355 117.071  71.340  1.00  0.00           H  
ATOM    919  CE2 TYR    66      91.015 118.471  73.774  1.00  0.00           C  
ATOM    920  HE2 TYR    66      90.272 119.144  74.177  1.00  0.00           H  
ATOM    921  CD2 TYR    66      92.345 118.437  74.367  1.00  0.00           C  
ATOM    922  HD2 TYR    66      92.586 119.003  75.254  1.00  0.00           H  
ATOM    923  C   TYR    66      94.837 115.322  75.425  1.00  0.00           C  
ATOM    924  O   TYR    66      95.378 114.757  74.455  1.00  0.00           O  
ATOM    925  N   GLY    67      94.140 114.733  76.440  1.00  0.00           N  
ATOM    926  H   GLY    67      93.693 115.433  77.014  1.00  0.00           H  
ATOM    927  CA  GLY    67      93.800 113.299  76.668  1.00  0.00           C  
ATOM    928  HA2 GLY    67      94.583 112.735  76.161  1.00  0.00           H  
ATOM    929  HA3 GLY    67      93.955 113.021  77.711  1.00  0.00           H  
ATOM    930  C   GLY    67      92.429 112.782  76.321  1.00  0.00           C  
ATOM    931  O   GLY    67      91.813 111.924  76.868  1.00  0.00           O  
ATOM    932  N   THR    68      91.866 113.518  75.320  1.00  0.00           N  
ATOM    933  H   THR    68      92.376 114.332  75.006  1.00  0.00           H  
ATOM    934  CA  THR    68      90.624 113.246  74.650  1.00  0.00           C  
ATOM    935  HA  THR    68      90.009 112.574  75.249  1.00  0.00           H  
ATOM    936  CB  THR    68      89.803 114.553  74.604  1.00  0.00           C  
ATOM    937  HB  THR    68      90.318 115.430  74.212  1.00  0.00           H  
ATOM    938  CG2 THR    68      88.567 114.498  73.784  1.00  0.00           C  
ATOM    939 HG21 THR    68      88.053 113.547  73.927  1.00  0.00           H  
ATOM    940 HG22 THR    68      87.946 115.369  73.993  1.00  0.00           H  
ATOM    941 HG23 THR    68      88.784 114.578  72.719  1.00  0.00           H  
ATOM    942  OG1 THR    68      89.422 114.956  75.905  1.00  0.00           O  
ATOM    943  HG1 THR    68      90.164 115.068  76.503  1.00  0.00           H  
ATOM    944  C   THR    68      90.915 112.758  73.219  1.00  0.00           C  
ATOM    945  O   THR    68      91.718 113.358  72.504  1.00  0.00           O  
ATOM    946  N   GLN    69      90.153 111.772  72.772  1.00  0.00           N  
ATOM    947  H   GLN    69      89.423 111.483  73.408  1.00  0.00           H  
ATOM    948  CA  GLN    69      90.259 111.236  71.435  1.00  0.00           C  
ATOM    949  HA  GLN    69      91.315 111.000  71.305  1.00  0.00           H  
ATOM    950  CB  GLN    69      89.699 109.832  71.246  1.00  0.00           C  
ATOM    951  HB2 GLN    69      90.256 109.420  70.405  1.00  0.00           H  
ATOM    952  HB3 GLN    69      89.845 109.209  72.128  1.00  0.00           H  
ATOM    953  CG  GLN    69      88.229 109.730  70.864  1.00  0.00           C  
ATOM    954  HG2 GLN    69      87.872 108.740  71.148  1.00  0.00           H  
ATOM    955  HG3 GLN    69      87.648 110.434  71.459  1.00  0.00           H  
ATOM    956  CD  GLN    69      87.858 109.869  69.407  1.00  0.00           C  
ATOM    957  OE1 GLN    69      88.578 110.190  68.467  1.00  0.00           O  
ATOM    958  NE2 GLN    69      86.591 110.008  69.126  1.00  0.00           N  
ATOM    959 HE21 GLN    69      86.020 110.075  69.957  1.00  0.00           H  
ATOM    960 HE22 GLN    69      86.311 110.375  68.228  1.00  0.00           H  
ATOM    961  C   GLN    69      90.038 112.332  70.262  1.00  0.00           C  
ATOM    962  O   GLN    69      89.476 113.382  70.429  1.00  0.00           O  
ATOM    963  N   SER    70      90.660 112.026  69.143  1.00  0.00           N  
ATOM    964  H   SER    70      91.080 111.116  69.018  1.00  0.00           H  
ATOM    965  CA  SER    70      91.036 112.969  68.057  1.00  0.00           C  
ATOM    966  HA  SER    70      91.181 113.916  68.576  1.00  0.00           H  
ATOM    967  CB  SER    70      92.348 112.598  67.435  1.00  0.00           C  
ATOM    968  HB2 SER    70      92.644 113.392  66.749  1.00  0.00           H  
ATOM    969  HB3 SER    70      93.093 112.400  68.205  1.00  0.00           H  
ATOM    970  OG  SER    70      92.248 111.332  66.829  1.00  0.00           O  
ATOM    971  HG  SER    70      93.096 110.967  66.565  1.00  0.00           H  
ATOM    972  C   SER    70      90.078 113.234  66.896  1.00  0.00           C  
ATOM    973  O   SER    70      90.349 114.077  66.059  1.00  0.00           O  
ATOM    974  N   THR    71      88.899 112.623  66.934  1.00  0.00           N  
ATOM    975  H   THR    71      88.700 111.905  67.616  1.00  0.00           H  
ATOM    976  CA  THR    71      87.925 112.593  65.758  1.00  0.00           C  
ATOM    977  HA  THR    71      88.297 113.353  65.070  1.00  0.00           H  
ATOM    978  CB  THR    71      87.890 111.259  65.047  1.00  0.00           C  
ATOM    979  HB  THR    71      87.238 111.319  64.176  1.00  0.00           H  
ATOM    980  CG2 THR    71      89.236 110.712  64.633  1.00  0.00           C  
ATOM    981 HG21 THR    71      89.748 111.218  63.815  1.00  0.00           H  
ATOM    982 HG22 THR    71      90.006 110.774  65.401  1.00  0.00           H  
ATOM    983 HG23 THR    71      89.195 109.647  64.401  1.00  0.00           H  
ATOM    984  OG1 THR    71      87.303 110.305  65.884  1.00  0.00           O  
ATOM    985  HG1 THR    71      87.754 110.169  66.720  1.00  0.00           H  
ATOM    986  C   THR    71      86.497 112.995  66.066  1.00  0.00           C  
ATOM    987  O   THR    71      86.147 112.872  67.239  1.00  0.00           O  
ATOM    988  N   PRO    72      85.687 113.660  65.174  1.00  0.00           N  
ATOM    989  CD  PRO    72      85.976 113.893  63.767  1.00  0.00           C  
ATOM    990  HD2 PRO    72      86.430 113.036  63.269  1.00  0.00           H  
ATOM    991  HD3 PRO    72      86.572 114.797  63.649  1.00  0.00           H  
ATOM    992  CG  PRO    72      84.652 114.196  63.127  1.00  0.00           C  
ATOM    993  HG2 PRO    72      84.237 113.290  62.686  1.00  0.00           H  
ATOM    994  HG3 PRO    72      84.971 114.989  62.452  1.00  0.00           H  
ATOM    995  CB  PRO    72      83.818 114.720  64.327  1.00  0.00           C  
ATOM    996  HB2 PRO    72      82.777 114.521  64.073  1.00  0.00           H  
ATOM    997  HB3 PRO    72      84.096 115.772  64.390  1.00  0.00           H  
ATOM    998  CA  PRO    72      84.307 113.876  65.484  1.00  0.00           C  
ATOM    999  HA  PRO    72      84.305 114.479  66.392  1.00  0.00           H  
ATOM   1000  C   PRO    72      83.571 112.580  65.724  1.00  0.00           C  
ATOM   1001  O   PRO    72      83.872 111.592  65.038  1.00  0.00           O  
ATOM   1002  N   GLN    73      82.549 112.638  66.630  1.00  0.00           N  
ATOM   1003  H   GLN    73      82.246 113.508  67.042  1.00  0.00           H  
ATOM   1004  CA  GLN    73      81.735 111.492  66.972  1.00  0.00           C  
ATOM   1005  HA  GLN    73      82.195 110.708  66.369  1.00  0.00           H  
ATOM   1006  CB  GLN    73      81.977 110.945  68.467  1.00  0.00           C  
ATOM   1007  HB2 GLN    73      81.649 109.909  68.556  1.00  0.00           H  
ATOM   1008  HB3 GLN    73      83.039 110.826  68.681  1.00  0.00           H  
ATOM   1009  CG  GLN    73      81.383 111.737  69.640  1.00  0.00           C  
ATOM   1010  HG2 GLN    73      81.856 111.293  70.516  1.00  0.00           H  
ATOM   1011  HG3 GLN    73      81.742 112.750  69.456  1.00  0.00           H  
ATOM   1012  CD  GLN    73      79.863 111.613  69.700  1.00  0.00           C  
ATOM   1013  OE1 GLN    73      79.256 110.604  69.440  1.00  0.00           O  
ATOM   1014  NE2 GLN    73      79.202 112.580  70.250  1.00  0.00           N  
ATOM   1015 HE21 GLN    73      79.474 113.497  70.574  1.00  0.00           H  
ATOM   1016 HE22 GLN    73      78.272 112.342  70.563  1.00  0.00           H  
ATOM   1017  C   GLN    73      80.255 111.663  66.546  1.00  0.00           C  
ATOM   1018  O   GLN    73      79.691 112.756  66.754  1.00  0.00           O  
ATOM   1019  N   GLY    74      79.676 110.664  65.845  1.00  0.00           N  
ATOM   1020  H   GLY    74      80.221 109.848  65.609  1.00  0.00           H  
ATOM   1021  CA  GLY    74      78.372 110.760  65.211  1.00  0.00           C  
ATOM   1022  HA2 GLY    74      78.129 111.778  64.905  1.00  0.00           H  
ATOM   1023  HA3 GLY    74      78.413 110.274  64.236  1.00  0.00           H  
ATOM   1024  C   GLY    74      77.164 110.280  65.970  1.00  0.00           C  
ATOM   1025  O   GLY    74      76.057 110.067  65.406  1.00  0.00           O  
ATOM   1026  N   TYR    75      77.431 109.871  67.217  1.00  0.00           N  
ATOM   1027  H   TYR    75      78.314 110.127  67.636  1.00  0.00           H  
ATOM   1028  CA  TYR    75      76.368 109.336  68.149  1.00  0.00           C  
ATOM   1029  HA  TYR    75      75.552 108.990  67.514  1.00  0.00           H  
ATOM   1030  CB  TYR    75      76.939 108.168  69.027  1.00  0.00           C  
ATOM   1031  HB2 TYR    75      77.683 108.622  69.681  1.00  0.00           H  
ATOM   1032  HB3 TYR    75      76.146 107.635  69.553  1.00  0.00           H  
ATOM   1033  CG  TYR    75      77.645 107.093  68.295  1.00  0.00           C  
ATOM   1034  CD1 TYR    75      79.063 106.965  68.381  1.00  0.00           C  
ATOM   1035  HD1 TYR    75      79.675 107.645  68.954  1.00  0.00           H  
ATOM   1036  CE1 TYR    75      79.654 105.895  67.664  1.00  0.00           C  
ATOM   1037  HE1 TYR    75      80.727 105.775  67.685  1.00  0.00           H  
ATOM   1038  CZ  TYR    75      78.892 104.972  66.886  1.00  0.00           C  
ATOM   1039  OH  TYR    75      79.423 103.995  66.184  1.00  0.00           O  
ATOM   1040  HH  TYR    75      80.383 103.961  66.186  1.00  0.00           H  
ATOM   1041  CE2 TYR    75      77.460 105.001  66.897  1.00  0.00           C  
ATOM   1042  HE2 TYR    75      76.931 104.181  66.436  1.00  0.00           H  
ATOM   1043  CD2 TYR    75      76.862 106.094  67.571  1.00  0.00           C  
ATOM   1044  HD2 TYR    75      75.785 106.161  67.620  1.00  0.00           H  
ATOM   1045  C   TYR    75      75.684 110.354  69.087  1.00  0.00           C  
ATOM   1046  O   TYR    75      74.781 109.934  69.857  1.00  0.00           O  
ATOM   1047  N   GLY    76      76.116 111.620  69.206  1.00  0.00           N  
ATOM   1048  H   GLY    76      76.835 111.818  68.525  1.00  0.00           H  
ATOM   1049  CA  GLY    76      75.316 112.698  69.793  1.00  0.00           C  
ATOM   1050  HA2 GLY    76      75.565 113.643  69.310  1.00  0.00           H  
ATOM   1051  HA3 GLY    76      74.298 112.329  69.672  1.00  0.00           H  
ATOM   1052  C   GLY    76      75.592 112.845  71.310  1.00  0.00           C  
ATOM   1053  O   GLY    76      76.751 112.771  71.672  1.00  0.00           O  
ATOM   1054  N   SER    77      74.615 113.284  72.093  1.00  0.00           N  
ATOM   1055  H   SER    77      73.730 113.509  71.661  1.00  0.00           H  
ATOM   1056  CA  SER    77      74.754 113.200  73.512  1.00  0.00           C  
ATOM   1057  HA  SER    77      75.643 112.627  73.773  1.00  0.00           H  
ATOM   1058  CB  SER    77      74.808 114.709  74.064  1.00  0.00           C  
ATOM   1059  HB2 SER    77      74.679 114.726  75.146  1.00  0.00           H  
ATOM   1060  HB3 SER    77      75.786 115.141  73.850  1.00  0.00           H  
ATOM   1061  OG  SER    77      73.795 115.531  73.456  1.00  0.00           O  
ATOM   1062  HG  SER    77      74.282 116.358  73.486  1.00  0.00           H  
ATOM   1063  C   SER    77      73.482 112.521  74.055  1.00  0.00           C  
ATOM   1064  O   SER    77      72.584 113.184  74.516  1.00  0.00           O  
ATOM   1065  N   THR    78      73.493 111.177  74.141  1.00  0.00           N  
ATOM   1066  H   THR    78      72.691 110.679  74.502  1.00  0.00           H  
ATOM   1067  CA  THR    78      74.580 110.196  73.750  1.00  0.00           C  
ATOM   1068  HA  THR    78      75.136 110.539  72.878  1.00  0.00           H  
ATOM   1069  CB  THR    78      75.411 109.688  74.951  1.00  0.00           C  
ATOM   1070  HB  THR    78      74.713 109.557  75.778  1.00  0.00           H  
ATOM   1071  CG2 THR    78      76.212 108.389  74.772  1.00  0.00           C  
ATOM   1072 HG21 THR    78      76.850 108.225  75.641  1.00  0.00           H  
ATOM   1073 HG22 THR    78      75.535 107.542  74.666  1.00  0.00           H  
ATOM   1074 HG23 THR    78      76.919 108.394  73.943  1.00  0.00           H  
ATOM   1075  OG1 THR    78      76.377 110.675  75.271  1.00  0.00           O  
ATOM   1076  HG1 THR    78      76.895 110.437  76.043  1.00  0.00           H  
ATOM   1077  C   THR    78      73.809 108.991  73.196  1.00  0.00           C  
ATOM   1078  O   THR    78      72.800 108.586  73.760  1.00  0.00           O  
ATOM   1079  N   GLY    79      74.323 108.363  72.142  1.00  0.00           N  
ATOM   1080  H   GLY    79      75.204 108.775  71.867  1.00  0.00           H  
ATOM   1081  CA  GLY    79      73.672 107.253  71.341  1.00  0.00           C  
ATOM   1082  HA2 GLY    79      72.649 107.590  71.175  1.00  0.00           H  
ATOM   1083  HA3 GLY    79      74.240 107.042  70.435  1.00  0.00           H  
ATOM   1084  C   GLY    79      73.479 105.900  72.148  1.00  0.00           C  
ATOM   1085  O   GLY    79      73.887 105.802  73.357  1.00  0.00           O  
ATOM   1086  N   GLY    80      72.811 104.886  71.611  1.00  0.00           N  
ATOM   1087  H   GLY    80      72.693 104.097  72.230  1.00  0.00           H  
ATOM   1088  CA  GLY    80      72.202 104.883  70.315  1.00  0.00           C  
ATOM   1089  HA2 GLY    80      72.889 105.341  69.605  1.00  0.00           H  
ATOM   1090  HA3 GLY    80      72.126 103.890  69.871  1.00  0.00           H  
ATOM   1091  C   GLY    80      70.804 105.433  70.204  1.00  0.00           C  
ATOM   1092  O   GLY    80      70.308 106.103  71.203  1.00  0.00           O  
ATOM   1093  N   TYR    81      70.178 105.102  69.062  1.00  0.00           N  
ATOM   1094  H   TYR    81      70.723 104.612  68.367  1.00  0.00           H  
ATOM   1095  CA  TYR    81      68.845 105.590  68.783  1.00  0.00           C  
ATOM   1096  HA  TYR    81      68.455 105.948  69.736  1.00  0.00           H  
ATOM   1097  CB  TYR    81      68.884 106.866  67.911  1.00  0.00           C  
ATOM   1098  HB2 TYR    81      69.255 106.550  66.936  1.00  0.00           H  
ATOM   1099  HB3 TYR    81      67.842 107.187  67.895  1.00  0.00           H  
ATOM   1100  CG  TYR    81      69.779 107.973  68.585  1.00  0.00           C  
ATOM   1101  CD1 TYR    81      69.266 108.533  69.744  1.00  0.00           C  
ATOM   1102  HD1 TYR    81      68.295 108.179  70.060  1.00  0.00           H  
ATOM   1103  CE1 TYR    81      70.158 109.431  70.452  1.00  0.00           C  
ATOM   1104  HE1 TYR    81      69.879 109.834  71.414  1.00  0.00           H  
ATOM   1105  CZ  TYR    81      71.407 109.749  69.931  1.00  0.00           C  
ATOM   1106  OH  TYR    81      72.168 110.524  70.744  1.00  0.00           O  
ATOM   1107  HH  TYR    81      73.098 110.511  70.509  1.00  0.00           H  
ATOM   1108  CE2 TYR    81      71.870 109.168  68.684  1.00  0.00           C  
ATOM   1109  HE2 TYR    81      72.886 109.318  68.350  1.00  0.00           H  
ATOM   1110  CD2 TYR    81      71.025 108.279  68.000  1.00  0.00           C  
ATOM   1111  HD2 TYR    81      71.355 107.666  67.175  1.00  0.00           H  
ATOM   1112  C   TYR    81      67.923 104.512  68.242  1.00  0.00           C  
ATOM   1113  O   TYR    81      67.490 104.579  67.078  1.00  0.00           O  
ATOM   1114  N   GLY    82      67.595 103.431  68.933  1.00  0.00           N  
ATOM   1115  H   GLY    82      67.032 102.734  68.466  1.00  0.00           H  
ATOM   1116  CA  GLY    82      67.882 103.092  70.319  1.00  0.00           C  
ATOM   1117  HA2 GLY    82      67.645 102.038  70.463  1.00  0.00           H  
ATOM   1118  HA3 GLY    82      68.935 103.252  70.554  1.00  0.00           H  
ATOM   1119  C   GLY    82      67.090 103.800  71.423  1.00  0.00           C  
ATOM   1120  O   GLY    82      66.781 104.959  71.354  1.00  0.00           O  
ATOM   1121  N   SER    83      66.636 103.050  72.423  1.00  0.00           N  
ATOM   1122  H   SER    83      67.022 102.117  72.442  1.00  0.00           H  
ATOM   1123  CA  SER    83      65.761 103.492  73.494  1.00  0.00           C  
ATOM   1124  HA  SER    83      65.421 102.742  74.207  1.00  0.00           H  
ATOM   1125  CB  SER    83      66.492 104.524  74.448  1.00  0.00           C  
ATOM   1126  HB2 SER    83      66.847 105.372  73.863  1.00  0.00           H  
ATOM   1127  HB3 SER    83      65.994 104.968  75.310  1.00  0.00           H  
ATOM   1128  OG  SER    83      67.532 103.807  75.064  1.00  0.00           O  
ATOM   1129  HG  SER    83      68.256 103.818  74.433  1.00  0.00           H  
ATOM   1130  C   SER    83      64.480 104.198  72.875  1.00  0.00           C  
ATOM   1131  O   SER    83      64.222 105.340  73.215  1.00  0.00           O  
ATOM   1132  N   SER    84      63.541 103.503  72.220  1.00  0.00           N  
ATOM   1133  H   SER    84      62.678 103.940  71.929  1.00  0.00           H  
ATOM   1134  CA  SER    84      63.599 102.072  71.848  1.00  0.00           C  
ATOM   1135  HA  SER    84      64.023 101.539  72.699  1.00  0.00           H  
ATOM   1136  CB  SER    84      62.203 101.550  71.525  1.00  0.00           C  
ATOM   1137  HB2 SER    84      61.837 102.163  70.701  1.00  0.00           H  
ATOM   1138  HB3 SER    84      62.286 100.491  71.277  1.00  0.00           H  
ATOM   1139  OG  SER    84      61.282 101.665  72.631  1.00  0.00           O  
ATOM   1140  HG  SER    84      61.683 101.177  73.354  1.00  0.00           H  
ATOM   1141  C   SER    84      64.539 101.642  70.679  1.00  0.00           C  
ATOM   1142  O   SER    84      64.998 102.477  69.896  1.00  0.00           O  
ATOM   1143  N   GLN    85      64.891 100.320  70.610  1.00  0.00           N  
ATOM   1144  H   GLN    85      64.410  99.632  71.172  1.00  0.00           H  
ATOM   1145  CA  GLN    85      65.921  99.817  69.745  1.00  0.00           C  
ATOM   1146  HA  GLN    85      66.855 100.286  70.055  1.00  0.00           H  
ATOM   1147  CB  GLN    85      65.953  98.284  69.951  1.00  0.00           C  
ATOM   1148  HB2 GLN    85      66.093  98.016  70.998  1.00  0.00           H  
ATOM   1149  HB3 GLN    85      64.947  98.049  69.603  1.00  0.00           H  
ATOM   1150  CG  GLN    85      66.981  97.542  69.097  1.00  0.00           C  
ATOM   1151  HG2 GLN    85      66.829  96.473  69.247  1.00  0.00           H  
ATOM   1152  HG3 GLN    85      66.920  97.684  68.018  1.00  0.00           H  
ATOM   1153  CD  GLN    85      68.452  97.793  69.505  1.00  0.00           C  
ATOM   1154  OE1 GLN    85      68.835  98.775  70.132  1.00  0.00           O  
ATOM   1155  NE2 GLN    85      69.343  96.884  69.055  1.00  0.00           N  
ATOM   1156 HE21 GLN    85      70.265  96.876  69.469  1.00  0.00           H  
ATOM   1157 HE22 GLN    85      68.997  96.091  68.535  1.00  0.00           H  
ATOM   1158  C   GLN    85      65.644 100.083  68.253  1.00  0.00           C  
ATOM   1159  O   GLN    85      66.520 100.480  67.468  1.00  0.00           O  
ATOM   1160  N   SER    86      64.413  99.898  67.788  1.00  0.00           N  
ATOM   1161  H   SER    86      63.728  99.443  68.375  1.00  0.00           H  
ATOM   1162  CA  SER    86      63.978 100.318  66.465  1.00  0.00           C  
ATOM   1163  HA  SER    86      63.036  99.798  66.289  1.00  0.00           H  
ATOM   1164  CB  SER    86      63.780 101.869  66.293  1.00  0.00           C  
ATOM   1165  HB2 SER    86      64.777 102.305  66.352  1.00  0.00           H  
ATOM   1166  HB3 SER    86      63.453 102.143  65.290  1.00  0.00           H  
ATOM   1167  OG  SER    86      62.868 102.309  67.262  1.00  0.00           O  
ATOM   1168  HG  SER    86      63.252 103.144  67.538  1.00  0.00           H  
ATOM   1169  C   SER    86      64.870  99.819  65.308  1.00  0.00           C  
ATOM   1170  O   SER    86      65.387 100.546  64.446  1.00  0.00           O  
ATOM   1171  N   SER    87      65.163  98.497  65.308  1.00  0.00           N  
ATOM   1172  H   SER    87      64.839  97.920  66.070  1.00  0.00           H  
ATOM   1173  CA  SER    87      66.169  97.883  64.393  1.00  0.00           C  
ATOM   1174  HA  SER    87      66.960  98.592  64.149  1.00  0.00           H  
ATOM   1175  CB  SER    87      66.950  96.672  64.968  1.00  0.00           C  
ATOM   1176  HB2 SER    87      67.588  96.308  64.163  1.00  0.00           H  
ATOM   1177  HB3 SER    87      67.600  96.881  65.818  1.00  0.00           H  
ATOM   1178  OG  SER    87      66.138  95.586  65.413  1.00  0.00           O  
ATOM   1179  HG  SER    87      66.744  94.842  65.399  1.00  0.00           H  
ATOM   1180  C   SER    87      65.531  97.560  63.027  1.00  0.00           C  
ATOM   1181  O   SER    87      66.270  97.342  62.064  1.00  0.00           O  
ATOM   1182  N   GLN    88      64.197  97.536  62.937  1.00  0.00           N  
ATOM   1183  H   GLN    88      63.652  97.752  63.760  1.00  0.00           H  
ATOM   1184  CA  GLN    88      63.473  97.404  61.675  1.00  0.00           C  
ATOM   1185  HA  GLN    88      62.436  97.193  61.938  1.00  0.00           H  
ATOM   1186  CB  GLN    88      63.363  98.745  60.997  1.00  0.00           C  
ATOM   1187  HB2 GLN    88      64.325  99.099  60.627  1.00  0.00           H  
ATOM   1188  HB3 GLN    88      62.636  98.672  60.187  1.00  0.00           H  
ATOM   1189  CG  GLN    88      62.937  99.928  61.899  1.00  0.00           C  
ATOM   1190  HG2 GLN    88      63.559 100.175  62.759  1.00  0.00           H  
ATOM   1191  HG3 GLN    88      62.878 100.823  61.279  1.00  0.00           H  
ATOM   1192  CD  GLN    88      61.519  99.867  62.551  1.00  0.00           C  
ATOM   1193  OE1 GLN    88      61.363 100.076  63.737  1.00  0.00           O  
ATOM   1194  NE2 GLN    88      60.511  99.526  61.787  1.00  0.00           N  
ATOM   1195 HE21 GLN    88      60.610  99.597  60.785  1.00  0.00           H  
ATOM   1196 HE22 GLN    88      59.590  99.758  62.130  1.00  0.00           H  
ATOM   1197  C   GLN    88      63.981  96.269  60.749  1.00  0.00           C  
ATOM   1198  O   GLN    88      64.244  96.466  59.546  1.00  0.00           O  
ATOM   1199  N   SER    89      63.955  95.024  61.183  1.00  0.00           N  
ATOM   1200  H   SER    89      63.704  94.938  62.158  1.00  0.00           H  
ATOM   1201  CA  SER    89      64.584  93.934  60.476  1.00  0.00           C  
ATOM   1202  HA  SER    89      65.576  94.248  60.153  1.00  0.00           H  
ATOM   1203  CB  SER    89      64.717  92.644  61.340  1.00  0.00           C  
ATOM   1204  HB2 SER    89      65.426  92.798  62.154  1.00  0.00           H  
ATOM   1205  HB3 SER    89      63.719  92.433  61.726  1.00  0.00           H  
ATOM   1206  OG  SER    89      65.112  91.574  60.523  1.00  0.00           O  
ATOM   1207  HG  SER    89      64.921  90.727  60.934  1.00  0.00           H  
ATOM   1208  C   SER    89      63.739  93.650  59.178  1.00  0.00           C  
ATOM   1209  O   SER    89      62.540  93.618  59.277  1.00  0.00           O  
ATOM   1210  N   SER    90      64.394  93.285  58.056  1.00  0.00           N  
ATOM   1211  H   SER    90      65.399  93.392  58.075  1.00  0.00           H  
ATOM   1212  CA  SER    90      63.758  92.893  56.777  1.00  0.00           C  
ATOM   1213  HA  SER    90      62.693  93.110  56.868  1.00  0.00           H  
ATOM   1214  CB  SER    90      64.283  93.687  55.527  1.00  0.00           C  
ATOM   1215  HB2 SER    90      65.197  93.246  55.129  1.00  0.00           H  
ATOM   1216  HB3 SER    90      63.602  93.611  54.680  1.00  0.00           H  
ATOM   1217  OG  SER    90      64.499  95.039  55.896  1.00  0.00           O  
ATOM   1218  HG  SER    90      65.135  95.176  56.602  1.00  0.00           H  
ATOM   1219  C   SER    90      63.784  91.411  56.536  1.00  0.00           C  
ATOM   1220  O   SER    90      63.127  91.046  55.549  1.00  0.00           O  
ATOM   1221  N   TYR    91      64.436  90.536  57.395  1.00  0.00           N  
ATOM   1222  H   TYR    91      64.764  90.814  58.308  1.00  0.00           H  
ATOM   1223  CA  TYR    91      64.483  89.073  57.215  1.00  0.00           C  
ATOM   1224  HA  TYR    91      65.130  89.008  56.340  1.00  0.00           H  
ATOM   1225  CB  TYR    91      65.268  88.396  58.414  1.00  0.00           C  
ATOM   1226  HB2 TYR    91      66.050  89.070  58.764  1.00  0.00           H  
ATOM   1227  HB3 TYR    91      64.693  88.345  59.338  1.00  0.00           H  
ATOM   1228  CG  TYR    91      65.792  87.043  58.132  1.00  0.00           C  
ATOM   1229  CD1 TYR    91      65.049  85.893  58.375  1.00  0.00           C  
ATOM   1230  HD1 TYR    91      63.995  85.976  58.592  1.00  0.00           H  
ATOM   1231  CE1 TYR    91      65.575  84.610  58.152  1.00  0.00           C  
ATOM   1232  HE1 TYR    91      64.953  83.742  58.318  1.00  0.00           H  
ATOM   1233  CZ  TYR    91      66.841  84.525  57.658  1.00  0.00           C  
ATOM   1234  OH  TYR    91      67.393  83.345  57.439  1.00  0.00           O  
ATOM   1235  HH  TYR    91      66.829  82.580  57.575  1.00  0.00           H  
ATOM   1236  CE2 TYR    91      67.652  85.671  57.494  1.00  0.00           C  
ATOM   1237  HE2 TYR    91      68.666  85.451  57.196  1.00  0.00           H  
ATOM   1238  CD2 TYR    91      67.176  86.925  57.702  1.00  0.00           C  
ATOM   1239  HD2 TYR    91      67.774  87.788  57.448  1.00  0.00           H  
ATOM   1240  C   TYR    91      63.197  88.312  56.954  1.00  0.00           C  
ATOM   1241  O   TYR    91      62.239  88.367  57.680  1.00  0.00           O  
ATOM   1242  N   GLY    92      63.103  87.363  55.989  1.00  0.00           N  
ATOM   1243  H   GLY    92      62.174  86.966  55.970  1.00  0.00           H  
ATOM   1244  CA  GLY    92      64.037  86.942  54.951  1.00  0.00           C  
ATOM   1245  HA2 GLY    92      63.818  87.343  53.961  1.00  0.00           H  
ATOM   1246  HA3 GLY    92      65.032  87.306  55.206  1.00  0.00           H  
ATOM   1247  C   GLY    92      63.885  85.411  54.703  1.00  0.00           C  
ATOM   1248  O   GLY    92      63.080  84.695  55.353  1.00  0.00           O  
ATOM   1249  N   GLN    93      64.697  84.850  53.825  1.00  0.00           N  
ATOM   1250  H   GLN    93      65.292  85.531  53.375  1.00  0.00           H  
ATOM   1251  CA  GLN    93      64.820  83.442  53.528  1.00  0.00           C  
ATOM   1252  HA  GLN    93      64.627  83.014  54.511  1.00  0.00           H  
ATOM   1253  CB  GLN    93      63.736  82.870  52.658  1.00  0.00           C  
ATOM   1254  HB2 GLN    93      62.723  83.032  53.028  1.00  0.00           H  
ATOM   1255  HB3 GLN    93      63.790  83.380  51.696  1.00  0.00           H  
ATOM   1256  CG  GLN    93      63.864  81.455  52.148  1.00  0.00           C  
ATOM   1257  HG2 GLN    93      64.743  81.360  51.512  1.00  0.00           H  
ATOM   1258  HG3 GLN    93      63.846  80.806  53.024  1.00  0.00           H  
ATOM   1259  CD  GLN    93      62.631  81.009  51.263  1.00  0.00           C  
ATOM   1260  OE1 GLN    93      61.529  81.015  51.742  1.00  0.00           O  
ATOM   1261  NE2 GLN    93      62.870  80.441  50.041  1.00  0.00           N  
ATOM   1262 HE21 GLN    93      62.096  79.956  49.610  1.00  0.00           H  
ATOM   1263 HE22 GLN    93      63.761  80.340  49.577  1.00  0.00           H  
ATOM   1264  C   GLN    93      66.178  83.135  53.050  1.00  0.00           C  
ATOM   1265  O   GLN    93      66.455  83.546  51.937  1.00  0.00           O  
ATOM   1266  N   GLN    94      66.915  82.221  53.669  1.00  0.00           N  
ATOM   1267  H   GLN    94      66.524  81.808  54.504  1.00  0.00           H  
ATOM   1268  CA  GLN    94      68.258  81.714  53.186  1.00  0.00           C  
ATOM   1269  HA  GLN    94      68.860  82.555  52.842  1.00  0.00           H  
ATOM   1270  CB  GLN    94      69.022  81.169  54.359  1.00  0.00           C  
ATOM   1271  HB2 GLN    94      69.327  82.074  54.884  1.00  0.00           H  
ATOM   1272  HB3 GLN    94      68.404  80.479  54.933  1.00  0.00           H  
ATOM   1273  CG  GLN    94      70.350  80.463  53.864  1.00  0.00           C  
ATOM   1274  HG2 GLN    94      70.127  79.485  53.439  1.00  0.00           H  
ATOM   1275  HG3 GLN    94      70.674  81.155  53.086  1.00  0.00           H  
ATOM   1276  CD  GLN    94      71.378  80.422  55.018  1.00  0.00           C  
ATOM   1277  OE1 GLN    94      71.646  79.370  55.616  1.00  0.00           O  
ATOM   1278  NE2 GLN    94      72.018  81.522  55.329  1.00  0.00           N  
ATOM   1279 HE21 GLN    94      71.722  82.426  54.989  1.00  0.00           H  
ATOM   1280 HE22 GLN    94      72.623  81.429  56.132  1.00  0.00           H  
ATOM   1281  C   GLN    94      67.962  80.697  52.117  1.00  0.00           C  
ATOM   1282  O   GLN    94      68.682  80.582  51.109  1.00  0.00           O  
ATOM   1283  N   SER    95      66.857  79.933  52.241  1.00  0.00           N  
ATOM   1284  H   SER    95      66.468  79.962  53.173  1.00  0.00           H  
ATOM   1285  CA  SER    95      66.530  78.766  51.297  1.00  0.00           C  
ATOM   1286  HA  SER    95      67.340  78.037  51.326  1.00  0.00           H  
ATOM   1287  CB  SER    95      65.379  77.970  51.824  1.00  0.00           C  
ATOM   1288  HB2 SER    95      65.660  77.549  52.790  1.00  0.00           H  
ATOM   1289  HB3 SER    95      64.493  78.578  52.004  1.00  0.00           H  
ATOM   1290  OG  SER    95      65.068  77.001  50.961  1.00  0.00           O  
ATOM   1291  HG  SER    95      64.986  76.258  51.564  1.00  0.00           H  
ATOM   1292  C   SER    95      66.336  79.212  49.825  1.00  0.00           C  
ATOM   1293  O   SER    95      65.718  80.245  49.526  1.00  0.00           O  
ATOM   1294  N   SER    96      66.774  78.411  48.892  1.00  0.00           N  
ATOM   1295  H   SER    96      66.998  77.523  49.317  1.00  0.00           H  
ATOM   1296  CA  SER    96      66.318  78.446  47.446  1.00  0.00           C  
ATOM   1297  HA  SER    96      66.694  79.413  47.111  1.00  0.00           H  
ATOM   1298  CB  SER    96      66.895  77.258  46.738  1.00  0.00           C  
ATOM   1299  HB2 SER    96      66.344  76.389  47.097  1.00  0.00           H  
ATOM   1300  HB3 SER    96      66.817  77.349  45.654  1.00  0.00           H  
ATOM   1301  OG  SER    96      68.267  77.142  47.019  1.00  0.00           O  
ATOM   1302  HG  SER    96      68.294  76.914  47.951  1.00  0.00           H  
ATOM   1303  C   SER    96      64.829  78.548  47.391  1.00  0.00           C  
ATOM   1304  O   SER    96      64.221  78.078  48.280  1.00  0.00           O  
ATOM   1305  N   TYR    97      64.219  79.248  46.387  1.00  0.00           N  
ATOM   1306  H   TYR    97      63.224  79.172  46.540  1.00  0.00           H  
ATOM   1307  CA  TYR    97      64.607  80.361  45.464  1.00  0.00           C  
ATOM   1308  HA  TYR    97      63.659  80.707  45.051  1.00  0.00           H  
ATOM   1309  CB  TYR    97      65.060  81.585  46.245  1.00  0.00           C  
ATOM   1310  HB2 TYR    97      64.406  81.776  47.095  1.00  0.00           H  
ATOM   1311  HB3 TYR    97      66.093  81.415  46.548  1.00  0.00           H  
ATOM   1312  CG  TYR    97      65.098  82.845  45.384  1.00  0.00           C  
ATOM   1313  CD1 TYR    97      63.927  83.559  44.998  1.00  0.00           C  
ATOM   1314  HD1 TYR    97      62.983  83.382  45.492  1.00  0.00           H  
ATOM   1315  CE1 TYR    97      64.073  84.793  44.272  1.00  0.00           C  
ATOM   1316  HE1 TYR    97      63.157  85.313  44.034  1.00  0.00           H  
ATOM   1317  CZ  TYR    97      65.399  85.223  43.962  1.00  0.00           C  
ATOM   1318  OH  TYR    97      65.572  86.313  43.252  1.00  0.00           O  
ATOM   1319  HH  TYR    97      66.231  86.886  43.650  1.00  0.00           H  
ATOM   1320  CE2 TYR    97      66.550  84.495  44.261  1.00  0.00           C  
ATOM   1321  HE2 TYR    97      67.535  84.935  44.218  1.00  0.00           H  
ATOM   1322  CD2 TYR    97      66.358  83.275  44.928  1.00  0.00           C  
ATOM   1323  HD2 TYR    97      67.217  82.705  45.249  1.00  0.00           H  
ATOM   1324  C   TYR    97      65.424  80.016  44.257  1.00  0.00           C  
ATOM   1325  O   TYR    97      66.431  79.270  44.482  1.00  0.00           O  
ATOM   1326  N   PRO    98      65.105  80.389  43.013  1.00  0.00           N  
ATOM   1327  CD  PRO    98      65.868  80.149  41.790  1.00  0.00           C  
ATOM   1328  HD2 PRO    98      65.703  79.191  41.295  1.00  0.00           H  
ATOM   1329  HD3 PRO    98      66.954  80.234  41.825  1.00  0.00           H  
ATOM   1330  CG  PRO    98      65.406  81.277  40.848  1.00  0.00           C  
ATOM   1331  HG2 PRO    98      65.444  80.965  39.804  1.00  0.00           H  
ATOM   1332  HG3 PRO    98      65.898  82.172  41.229  1.00  0.00           H  
ATOM   1333  CB  PRO    98      63.965  81.398  41.171  1.00  0.00           C  
ATOM   1334  HB2 PRO    98      63.438  80.815  40.415  1.00  0.00           H  
ATOM   1335  HB3 PRO    98      63.627  82.425  41.029  1.00  0.00           H  
ATOM   1336  CA  PRO    98      63.838  80.947  42.625  1.00  0.00           C  
ATOM   1337  HA  PRO    98      63.681  81.826  43.251  1.00  0.00           H  
ATOM   1338  C   PRO    98      62.668  79.998  42.846  1.00  0.00           C  
ATOM   1339  O   PRO    98      62.813  78.826  43.209  1.00  0.00           O  
ATOM   1340  N   GLY    99      61.491  80.568  42.857  1.00  0.00           N  
ATOM   1341  H   GLY    99      61.352  81.547  42.649  1.00  0.00           H  
ATOM   1342  CA  GLY    99      60.270  79.754  42.906  1.00  0.00           C  
ATOM   1343  HA2 GLY    99      60.329  79.255  43.874  1.00  0.00           H  
ATOM   1344  HA3 GLY    99      59.385  80.386  42.973  1.00  0.00           H  
ATOM   1345  C   GLY    99      60.080  78.658  41.876  1.00  0.00           C  
ATOM   1346  O   GLY    99      60.361  78.852  40.673  1.00  0.00           O  
ATOM   1347  N   TYR   100      59.463  77.505  42.305  1.00  0.00           N  
ATOM   1348  H   TYR   100      59.222  77.554  43.285  1.00  0.00           H  
ATOM   1349  CA  TYR   100      58.909  76.491  41.402  1.00  0.00           C  
ATOM   1350  HA  TYR   100      59.612  76.375  40.577  1.00  0.00           H  
ATOM   1351  CB  TYR   100      58.947  75.157  42.241  1.00  0.00           C  
ATOM   1352  HB2 TYR   100      58.617  74.261  41.715  1.00  0.00           H  
ATOM   1353  HB3 TYR   100      60.013  75.106  42.463  1.00  0.00           H  
ATOM   1354  CG  TYR   100      58.145  75.138  43.530  1.00  0.00           C  
ATOM   1355  CD1 TYR   100      56.772  74.875  43.426  1.00  0.00           C  
ATOM   1356  HD1 TYR   100      56.311  74.719  42.462  1.00  0.00           H  
ATOM   1357  CE1 TYR   100      56.050  74.906  44.615  1.00  0.00           C  
ATOM   1358  HE1 TYR   100      54.983  74.950  44.450  1.00  0.00           H  
ATOM   1359  CZ  TYR   100      56.605  75.164  45.827  1.00  0.00           C  
ATOM   1360  OH  TYR   100      55.819  75.342  46.929  1.00  0.00           O  
ATOM   1361  HH  TYR   100      56.342  75.496  47.719  1.00  0.00           H  
ATOM   1362  CE2 TYR   100      57.964  75.348  45.940  1.00  0.00           C  
ATOM   1363  HE2 TYR   100      58.421  75.434  46.914  1.00  0.00           H  
ATOM   1364  CD2 TYR   100      58.781  75.354  44.794  1.00  0.00           C  
ATOM   1365  HD2 TYR   100      59.852  75.496  44.816  1.00  0.00           H  
ATOM   1366  C   TYR   100      57.440  76.675  40.856  1.00  0.00           C  
ATOM   1367  O   TYR   100      56.736  75.760  40.352  1.00  0.00           O  
ATOM   1368  N   GLY   101      56.885  77.910  41.148  1.00  0.00           N  
ATOM   1369  H   GLY   101      57.498  78.594  41.569  1.00  0.00           H  
ATOM   1370  CA  GLY   101      55.531  78.250  40.889  1.00  0.00           C  
ATOM   1371  HA2 GLY   101      55.225  79.097  41.502  1.00  0.00           H  
ATOM   1372  HA3 GLY   101      55.461  78.499  39.830  1.00  0.00           H  
ATOM   1373  C   GLY   101      54.512  77.191  41.346  1.00  0.00           C  
ATOM   1374  O   GLY   101      54.293  76.973  42.573  1.00  0.00           O  
ATOM   1375  N   GLN   102      53.723  76.684  40.362  1.00  0.00           N  
ATOM   1376  H   GLN   102      53.965  77.092  39.471  1.00  0.00           H  
ATOM   1377  CA  GLN   102      52.605  75.780  40.628  1.00  0.00           C  
ATOM   1378  HA  GLN   102      51.991  76.165  41.442  1.00  0.00           H  
ATOM   1379  CB  GLN   102      51.730  75.860  39.329  1.00  0.00           C  
ATOM   1380  HB2 GLN   102      51.686  76.886  38.964  1.00  0.00           H  
ATOM   1381  HB3 GLN   102      52.324  75.343  38.576  1.00  0.00           H  
ATOM   1382  CG  GLN   102      50.283  75.252  39.436  1.00  0.00           C  
ATOM   1383  HG2 GLN   102      50.449  74.181  39.552  1.00  0.00           H  
ATOM   1384  HG3 GLN   102      49.808  75.686  40.316  1.00  0.00           H  
ATOM   1385  CD  GLN   102      49.440  75.486  38.213  1.00  0.00           C  
ATOM   1386  OE1 GLN   102      49.781  76.145  37.238  1.00  0.00           O  
ATOM   1387  NE2 GLN   102      48.284  74.966  38.252  1.00  0.00           N  
ATOM   1388 HE21 GLN   102      48.003  74.200  38.848  1.00  0.00           H  
ATOM   1389 HE22 GLN   102      47.642  75.072  37.479  1.00  0.00           H  
ATOM   1390  C   GLN   102      52.892  74.333  41.052  1.00  0.00           C  
ATOM   1391  O   GLN   102      51.983  73.715  41.581  1.00  0.00           O  
ATOM   1392  N   GLN   103      54.082  73.816  40.885  1.00  0.00           N  
ATOM   1393  H   GLN   103      54.867  74.357  40.552  1.00  0.00           H  
ATOM   1394  CA  GLN   103      54.337  72.355  41.196  1.00  0.00           C  
ATOM   1395  HA  GLN   103      53.508  72.062  41.841  1.00  0.00           H  
ATOM   1396  CB  GLN   103      54.270  71.639  39.857  1.00  0.00           C  
ATOM   1397  HB2 GLN   103      54.844  72.207  39.125  1.00  0.00           H  
ATOM   1398  HB3 GLN   103      54.725  70.682  40.113  1.00  0.00           H  
ATOM   1399  CG  GLN   103      52.849  71.427  39.195  1.00  0.00           C  
ATOM   1400  HG2 GLN   103      52.575  72.451  38.943  1.00  0.00           H  
ATOM   1401  HG3 GLN   103      52.962  70.736  38.359  1.00  0.00           H  
ATOM   1402  CD  GLN   103      51.893  70.793  40.180  1.00  0.00           C  
ATOM   1403  OE1 GLN   103      52.209  70.140  41.167  1.00  0.00           O  
ATOM   1404  NE2 GLN   103      50.624  70.999  40.012  1.00  0.00           N  
ATOM   1405 HE21 GLN   103      49.974  70.672  40.713  1.00  0.00           H  
ATOM   1406 HE22 GLN   103      50.335  71.620  39.269  1.00  0.00           H  
ATOM   1407  C   GLN   103      55.597  72.042  42.035  1.00  0.00           C  
ATOM   1408  O   GLN   103      56.623  72.323  41.440  1.00  0.00           O  
ATOM   1409  N   PRO   104      55.519  71.508  43.313  1.00  0.00           N  
ATOM   1410  CD  PRO   104      54.302  71.315  44.085  1.00  0.00           C  
ATOM   1411  HD2 PRO   104      53.888  70.343  43.816  1.00  0.00           H  
ATOM   1412  HD3 PRO   104      53.553  72.090  43.923  1.00  0.00           H  
ATOM   1413  CG  PRO   104      54.721  71.265  45.565  1.00  0.00           C  
ATOM   1414  HG2 PRO   104      54.123  70.620  46.209  1.00  0.00           H  
ATOM   1415  HG3 PRO   104      54.783  72.277  45.966  1.00  0.00           H  
ATOM   1416  CB  PRO   104      56.161  70.769  45.460  1.00  0.00           C  
ATOM   1417  HB2 PRO   104      56.136  69.736  45.805  1.00  0.00           H  
ATOM   1418  HB3 PRO   104      56.801  71.237  46.209  1.00  0.00           H  
ATOM   1419  CA  PRO   104      56.660  71.028  44.065  1.00  0.00           C  
ATOM   1420  HA  PRO   104      57.318  71.895  44.007  1.00  0.00           H  
ATOM   1421  C   PRO   104      57.342  69.802  43.539  1.00  0.00           C  
ATOM   1422  O   PRO   104      56.666  68.769  43.595  1.00  0.00           O  
ATOM   1423  N   ALA   105      58.589  69.852  43.070  1.00  0.00           N  
ATOM   1424  H   ALA   105      58.992  70.776  43.028  1.00  0.00           H  
ATOM   1425  CA  ALA   105      59.363  68.640  42.853  1.00  0.00           C  
ATOM   1426  HA  ALA   105      58.862  68.032  42.100  1.00  0.00           H  
ATOM   1427  CB  ALA   105      60.782  69.083  42.422  1.00  0.00           C  
ATOM   1428  HB1 ALA   105      60.724  69.666  41.503  1.00  0.00           H  
ATOM   1429  HB2 ALA   105      61.180  69.825  43.115  1.00  0.00           H  
ATOM   1430  HB3 ALA   105      61.491  68.258  42.340  1.00  0.00           H  
ATOM   1431  C   ALA   105      59.319  67.878  44.227  1.00  0.00           C  
ATOM   1432  O   ALA   105      59.276  68.561  45.246  1.00  0.00           O  
ATOM   1433  N   PRO   106      59.445  66.554  44.288  1.00  0.00           N  
ATOM   1434  CD  PRO   106      59.619  65.568  43.211  1.00  0.00           C  
ATOM   1435  HD2 PRO   106      60.304  65.996  42.480  1.00  0.00           H  
ATOM   1436  HD3 PRO   106      58.653  65.490  42.711  1.00  0.00           H  
ATOM   1437  CG  PRO   106      60.111  64.312  43.870  1.00  0.00           C  
ATOM   1438  HG2 PRO   106      61.183  64.404  44.046  1.00  0.00           H  
ATOM   1439  HG3 PRO   106      59.959  63.507  43.152  1.00  0.00           H  
ATOM   1440  CB  PRO   106      59.324  64.408  45.202  1.00  0.00           C  
ATOM   1441  HB2 PRO   106      59.772  63.848  46.023  1.00  0.00           H  
ATOM   1442  HB3 PRO   106      58.282  64.117  45.064  1.00  0.00           H  
ATOM   1443  CA  PRO   106      59.563  65.856  45.575  1.00  0.00           C  
ATOM   1444  HA  PRO   106      58.794  66.124  46.300  1.00  0.00           H  
ATOM   1445  C   PRO   106      60.792  66.121  46.367  1.00  0.00           C  
ATOM   1446  O   PRO   106      61.849  66.289  45.767  1.00  0.00           O  
ATOM   1447  N   SER   107      60.588  66.003  47.721  1.00  0.00           N  
ATOM   1448  H   SER   107      59.706  65.736  48.134  1.00  0.00           H  
ATOM   1449  CA  SER   107      61.758  65.928  48.650  1.00  0.00           C  
ATOM   1450  HA  SER   107      62.612  66.274  48.068  1.00  0.00           H  
ATOM   1451  CB  SER   107      61.543  66.797  49.865  1.00  0.00           C  
ATOM   1452  HB2 SER   107      60.596  66.647  50.385  1.00  0.00           H  
ATOM   1453  HB3 SER   107      62.369  66.598  50.547  1.00  0.00           H  
ATOM   1454  OG  SER   107      61.479  68.194  49.571  1.00  0.00           O  
ATOM   1455  HG  SER   107      62.232  68.375  49.004  1.00  0.00           H  
ATOM   1456  C   SER   107      61.922  64.449  49.105  1.00  0.00           C  
ATOM   1457  O   SER   107      61.374  64.002  50.124  1.00  0.00           O  
ATOM   1458  N   SER   108      62.630  63.739  48.218  1.00  0.00           N  
ATOM   1459  H   SER   108      62.974  64.182  47.378  1.00  0.00           H  
ATOM   1460  CA  SER   108      62.637  62.255  48.050  1.00  0.00           C  
ATOM   1461  HA  SER   108      61.636  61.842  47.922  1.00  0.00           H  
ATOM   1462  CB  SER   108      63.362  61.982  46.785  1.00  0.00           C  
ATOM   1463  HB2 SER   108      64.433  62.092  46.957  1.00  0.00           H  
ATOM   1464  HB3 SER   108      63.189  60.926  46.578  1.00  0.00           H  
ATOM   1465  OG  SER   108      62.822  62.742  45.672  1.00  0.00           O  
ATOM   1466  HG  SER   108      63.392  63.506  45.559  1.00  0.00           H  
ATOM   1467  C   SER   108      63.289  61.465  49.199  1.00  0.00           C  
ATOM   1468  O   SER   108      64.247  61.918  49.812  1.00  0.00           O  
ATOM   1469  N   THR   109      62.822  60.251  49.426  1.00  0.00           N  
ATOM   1470  H   THR   109      61.960  59.970  48.982  1.00  0.00           H  
ATOM   1471  CA  THR   109      63.435  59.186  50.264  1.00  0.00           C  
ATOM   1472  HA  THR   109      64.360  59.544  50.716  1.00  0.00           H  
ATOM   1473  CB  THR   109      62.463  58.720  51.362  1.00  0.00           C  
ATOM   1474  HB  THR   109      62.851  57.864  51.915  1.00  0.00           H  
ATOM   1475  CG2 THR   109      62.179  59.926  52.318  1.00  0.00           C  
ATOM   1476 HG21 THR   109      63.081  60.247  52.839  1.00  0.00           H  
ATOM   1477 HG22 THR   109      61.750  60.781  51.795  1.00  0.00           H  
ATOM   1478 HG23 THR   109      61.431  59.624  53.051  1.00  0.00           H  
ATOM   1479  OG1 THR   109      61.219  58.321  50.799  1.00  0.00           O  
ATOM   1480  HG1 THR   109      61.245  57.367  50.899  1.00  0.00           H  
ATOM   1481  C   THR   109      63.682  57.952  49.320  1.00  0.00           C  
ATOM   1482  O   THR   109      62.988  57.754  48.343  1.00  0.00           O  
ATOM   1483  N   SER   110      64.656  57.141  49.642  1.00  0.00           N  
ATOM   1484  H   SER   110      65.175  57.264  50.499  1.00  0.00           H  
ATOM   1485  CA  SER   110      64.944  55.939  48.900  1.00  0.00           C  
ATOM   1486  HA  SER   110      64.774  56.117  47.838  1.00  0.00           H  
ATOM   1487  CB  SER   110      66.434  55.606  49.061  1.00  0.00           C  
ATOM   1488  HB2 SER   110      66.751  54.779  48.426  1.00  0.00           H  
ATOM   1489  HB3 SER   110      66.972  56.521  48.814  1.00  0.00           H  
ATOM   1490  OG  SER   110      66.600  55.278  50.484  1.00  0.00           O  
ATOM   1491  HG  SER   110      66.789  54.340  50.408  1.00  0.00           H  
ATOM   1492  C   SER   110      64.077  54.758  49.210  1.00  0.00           C  
ATOM   1493  O   SER   110      63.520  54.729  50.358  1.00  0.00           O  
ATOM   1494  N   GLY   111      64.020  53.719  48.421  1.00  0.00           N  
ATOM   1495  H   GLY   111      64.603  53.663  47.598  1.00  0.00           H  
ATOM   1496  CA  GLY   111      63.042  52.611  48.513  1.00  0.00           C  
ATOM   1497  HA2 GLY   111      63.073  51.954  47.644  1.00  0.00           H  
ATOM   1498  HA3 GLY   111      63.347  52.014  49.373  1.00  0.00           H  
ATOM   1499  C   GLY   111      61.558  53.047  48.714  1.00  0.00           C  
ATOM   1500  O   GLY   111      61.115  53.992  48.154  1.00  0.00           O  
ATOM   1501  N   SER   112      60.650  52.281  49.402  1.00  0.00           N  
ATOM   1502  H   SER   112      59.715  52.649  49.501  1.00  0.00           H  
ATOM   1503  CA  SER   112      60.729  50.892  49.986  1.00  0.00           C  
ATOM   1504  HA  SER   112      59.686  50.623  50.152  1.00  0.00           H  
ATOM   1505  CB  SER   112      61.201  49.839  48.924  1.00  0.00           C  
ATOM   1506  HB2 SER   112      60.638  49.918  47.993  1.00  0.00           H  
ATOM   1507  HB3 SER   112      62.252  50.044  48.719  1.00  0.00           H  
ATOM   1508  OG  SER   112      60.968  48.508  49.438  1.00  0.00           O  
ATOM   1509  HG  SER   112      60.186  48.106  49.052  1.00  0.00           H  
ATOM   1510  C   SER   112      61.335  50.716  51.361  1.00  0.00           C  
ATOM   1511  O   SER   112      62.505  51.128  51.591  1.00  0.00           O  
ATOM   1512  N   TYR   113      60.721  50.086  52.367  1.00  0.00           N  
ATOM   1513  H   TYR   113      61.262  50.206  53.211  1.00  0.00           H  
ATOM   1514  CA  TYR   113      59.352  49.481  52.462  1.00  0.00           C  
ATOM   1515  HA  TYR   113      59.061  48.875  51.603  1.00  0.00           H  
ATOM   1516  CB  TYR   113      59.251  48.494  53.639  1.00  0.00           C  
ATOM   1517  HB2 TYR   113      59.122  49.063  54.559  1.00  0.00           H  
ATOM   1518  HB3 TYR   113      58.353  47.937  53.375  1.00  0.00           H  
ATOM   1519  CG  TYR   113      60.403  47.580  53.826  1.00  0.00           C  
ATOM   1520  CD1 TYR   113      60.535  46.519  52.895  1.00  0.00           C  
ATOM   1521  HD1 TYR   113      59.774  46.428  52.134  1.00  0.00           H  
ATOM   1522  CE1 TYR   113      61.589  45.578  53.016  1.00  0.00           C  
ATOM   1523  HE1 TYR   113      61.644  44.690  52.403  1.00  0.00           H  
ATOM   1524  CZ  TYR   113      62.580  45.763  54.055  1.00  0.00           C  
ATOM   1525  OH  TYR   113      63.518  44.822  54.293  1.00  0.00           O  
ATOM   1526  HH  TYR   113      63.956  44.976  55.134  1.00  0.00           H  
ATOM   1527  CE2 TYR   113      62.457  46.849  55.016  1.00  0.00           C  
ATOM   1528  HE2 TYR   113      63.217  47.071  55.750  1.00  0.00           H  
ATOM   1529  CD2 TYR   113      61.324  47.737  54.864  1.00  0.00           C  
ATOM   1530  HD2 TYR   113      61.337  48.582  55.536  1.00  0.00           H  
ATOM   1531  C   TYR   113      58.240  50.532  52.541  1.00  0.00           C  
ATOM   1532  O   TYR   113      57.145  50.392  51.962  1.00  0.00           O  
ATOM   1533  N   GLY   114      58.417  51.645  53.213  1.00  0.00           N  
ATOM   1534  H   GLY   114      59.201  51.638  53.850  1.00  0.00           H  
ATOM   1535  CA  GLY   114      57.548  52.867  53.224  1.00  0.00           C  
ATOM   1536  HA2 GLY   114      56.543  52.467  53.355  1.00  0.00           H  
ATOM   1537  HA3 GLY   114      57.622  53.544  54.075  1.00  0.00           H  
ATOM   1538  C   GLY   114      57.586  53.679  51.931  1.00  0.00           C  
ATOM   1539  O   GLY   114      57.876  53.168  50.836  1.00  0.00           O  
ATOM   1540  N   SER   115      57.162  54.950  52.024  1.00  0.00           N  
ATOM   1541  H   SER   115      57.032  55.419  51.139  1.00  0.00           H  
ATOM   1542  CA  SER   115      56.523  55.676  53.134  1.00  0.00           C  
ATOM   1543  HA  SER   115      57.264  55.850  53.914  1.00  0.00           H  
ATOM   1544  CB  SER   115      56.230  57.125  52.716  1.00  0.00           C  
ATOM   1545  HB2 SER   115      55.847  57.581  53.629  1.00  0.00           H  
ATOM   1546  HB3 SER   115      57.155  57.544  52.319  1.00  0.00           H  
ATOM   1547  OG  SER   115      55.232  57.050  51.703  1.00  0.00           O  
ATOM   1548  HG  SER   115      55.282  57.841  51.161  1.00  0.00           H  
ATOM   1549  C   SER   115      55.297  55.054  53.866  1.00  0.00           C  
ATOM   1550  O   SER   115      54.637  54.101  53.346  1.00  0.00           O  
ATOM   1551  N   SER   116      54.845  55.600  54.975  1.00  0.00           N  
ATOM   1552  H   SER   116      55.535  56.136  55.481  1.00  0.00           H  
ATOM   1553  CA  SER   116      53.597  55.241  55.590  1.00  0.00           C  
ATOM   1554  HA  SER   116      53.662  54.242  56.021  1.00  0.00           H  
ATOM   1555  CB  SER   116      53.274  56.289  56.690  1.00  0.00           C  
ATOM   1556  HB2 SER   116      54.218  56.466  57.206  1.00  0.00           H  
ATOM   1557  HB3 SER   116      53.021  57.239  56.220  1.00  0.00           H  
ATOM   1558  OG  SER   116      52.278  55.815  57.573  1.00  0.00           O  
ATOM   1559  HG  SER   116      52.243  56.379  58.350  1.00  0.00           H  
ATOM   1560  C   SER   116      52.409  55.159  54.613  1.00  0.00           C  
ATOM   1561  O   SER   116      52.154  55.981  53.702  1.00  0.00           O  
ATOM   1562  N   SER   117      51.595  54.077  54.829  1.00  0.00           N  
ATOM   1563  H   SER   117      51.819  53.358  55.502  1.00  0.00           H  
ATOM   1564  CA  SER   117      50.445  53.723  53.859  1.00  0.00           C  
ATOM   1565  HA  SER   117      49.942  54.588  53.426  1.00  0.00           H  
ATOM   1566  CB  SER   117      51.238  52.958  52.693  1.00  0.00           C  
ATOM   1567  HB2 SER   117      51.757  52.077  53.072  1.00  0.00           H  
ATOM   1568  HB3 SER   117      50.469  52.729  51.955  1.00  0.00           H  
ATOM   1569  OG  SER   117      52.125  53.730  51.979  1.00  0.00           O  
ATOM   1570  HG  SER   117      52.853  53.989  52.549  1.00  0.00           H  
ATOM   1571  C   SER   117      49.302  52.824  54.328  1.00  0.00           C  
ATOM   1572  O   SER   117      48.599  52.121  53.612  1.00  0.00           O  
ATOM   1573  N   GLN   118      49.171  52.792  55.664  1.00  0.00           N  
ATOM   1574  H   GLN   118      49.769  53.396  56.209  1.00  0.00           H  
ATOM   1575  CA  GLN   118      47.976  52.203  56.397  1.00  0.00           C  
ATOM   1576  HA  GLN   118      47.708  52.699  57.330  1.00  0.00           H  
ATOM   1577  CB  GLN   118      46.629  52.364  55.621  1.00  0.00           C  
ATOM   1578  HB2 GLN   118      46.569  53.289  55.047  1.00  0.00           H  
ATOM   1579  HB3 GLN   118      46.335  51.540  54.972  1.00  0.00           H  
ATOM   1580  CG  GLN   118      45.342  52.593  56.523  1.00  0.00           C  
ATOM   1581  HG2 GLN   118      45.410  51.906  57.366  1.00  0.00           H  
ATOM   1582  HG3 GLN   118      45.413  53.573  56.994  1.00  0.00           H  
ATOM   1583  CD  GLN   118      44.028  52.370  55.761  1.00  0.00           C  
ATOM   1584  OE1 GLN   118      43.793  52.960  54.719  1.00  0.00           O  
ATOM   1585  NE2 GLN   118      43.146  51.418  56.072  1.00  0.00           N  
ATOM   1586 HE21 GLN   118      43.409  50.878  56.884  1.00  0.00           H  
ATOM   1587 HE22 GLN   118      42.213  51.323  55.697  1.00  0.00           H  
ATOM   1588  C   GLN   118      48.108  50.657  56.688  1.00  0.00           C  
ATOM   1589  O   GLN   118      48.177  49.866  55.783  1.00  0.00           O  
ATOM   1590  N   SER   119      47.771  50.128  57.857  1.00  0.00           N  
ATOM   1591  H   SER   119      47.600  49.133  57.820  1.00  0.00           H  
ATOM   1592  CA  SER   119      47.760  50.769  59.095  1.00  0.00           C  
ATOM   1593  HA  SER   119      46.985  51.533  59.032  1.00  0.00           H  
ATOM   1594  CB  SER   119      47.273  49.748  60.153  1.00  0.00           C  
ATOM   1595  HB2 SER   119      48.082  49.040  60.334  1.00  0.00           H  
ATOM   1596  HB3 SER   119      47.031  50.309  61.056  1.00  0.00           H  
ATOM   1597  OG  SER   119      46.158  48.908  59.810  1.00  0.00           O  
ATOM   1598  HG  SER   119      45.883  48.498  60.633  1.00  0.00           H  
ATOM   1599  C   SER   119      49.118  51.275  59.525  1.00  0.00           C  
ATOM   1600  O   SER   119      50.179  50.963  58.953  1.00  0.00           O  
ATOM   1601  N   SER   120      49.119  51.908  60.698  1.00  0.00           N  
ATOM   1602  H   SER   120      48.239  52.296  61.007  1.00  0.00           H  
ATOM   1603  CA  SER   120      50.275  51.934  61.619  1.00  0.00           C  
ATOM   1604  HA  SER   120      51.156  52.222  61.045  1.00  0.00           H  
ATOM   1605  CB  SER   120      49.995  53.080  62.564  1.00  0.00           C  
ATOM   1606  HB2 SER   120      50.115  54.057  62.095  1.00  0.00           H  
ATOM   1607  HB3 SER   120      48.989  53.017  62.979  1.00  0.00           H  
ATOM   1608  OG  SER   120      50.962  52.940  63.646  1.00  0.00           O  
ATOM   1609  HG  SER   120      51.636  53.582  63.411  1.00  0.00           H  
ATOM   1610  C   SER   120      50.610  50.542  62.248  1.00  0.00           C  
ATOM   1611  O   SER   120      49.625  49.973  62.665  1.00  0.00           O  
ATOM   1612  N   SER   121      51.868  49.980  62.326  1.00  0.00           N  
ATOM   1613  H   SER   121      51.894  49.136  62.879  1.00  0.00           H  
ATOM   1614  CA  SER   121      53.080  50.604  61.775  1.00  0.00           C  
ATOM   1615  HA  SER   121      52.934  51.681  61.857  1.00  0.00           H  
ATOM   1616  CB  SER   121      54.325  50.216  62.549  1.00  0.00           C  
ATOM   1617  HB2 SER   121      54.330  49.137  62.702  1.00  0.00           H  
ATOM   1618  HB3 SER   121      55.207  50.513  61.981  1.00  0.00           H  
ATOM   1619  OG  SER   121      54.172  50.888  63.803  1.00  0.00           O  
ATOM   1620  HG  SER   121      54.000  50.305  64.546  1.00  0.00           H  
ATOM   1621  C   SER   121      53.342  50.171  60.276  1.00  0.00           C  
ATOM   1622  O   SER   121      53.996  50.847  59.419  1.00  0.00           O  
ATOM   1623  N   TYR   122      52.786  49.017  59.910  1.00  0.00           N  
ATOM   1624  H   TYR   122      52.291  48.487  60.613  1.00  0.00           H  
ATOM   1625  CA  TYR   122      52.865  48.396  58.581  1.00  0.00           C  
ATOM   1626  HA  TYR   122      53.224  49.112  57.843  1.00  0.00           H  
ATOM   1627  CB  TYR   122      53.897  47.252  58.710  1.00  0.00           C  
ATOM   1628  HB2 TYR   122      53.491  46.571  59.459  1.00  0.00           H  
ATOM   1629  HB3 TYR   122      54.068  46.894  57.695  1.00  0.00           H  
ATOM   1630  CG  TYR   122      55.269  47.776  59.176  1.00  0.00           C  
ATOM   1631  CD1 TYR   122      55.729  47.525  60.462  1.00  0.00           C  
ATOM   1632  HD1 TYR   122      54.931  47.180  61.102  1.00  0.00           H  
ATOM   1633  CE1 TYR   122      56.981  48.010  60.926  1.00  0.00           C  
ATOM   1634  HE1 TYR   122      57.270  47.928  61.964  1.00  0.00           H  
ATOM   1635  CZ  TYR   122      57.824  48.617  59.983  1.00  0.00           C  
ATOM   1636  OH  TYR   122      59.068  49.093  60.391  1.00  0.00           O  
ATOM   1637  HH  TYR   122      59.062  48.784  61.300  1.00  0.00           H  
ATOM   1638  CE2 TYR   122      57.373  48.891  58.654  1.00  0.00           C  
ATOM   1639  HE2 TYR   122      58.072  49.346  57.968  1.00  0.00           H  
ATOM   1640  CD2 TYR   122      56.062  48.466  58.292  1.00  0.00           C  
ATOM   1641  HD2 TYR   122      55.689  48.663  57.298  1.00  0.00           H  
ATOM   1642  C   TYR   122      51.487  47.901  58.176  1.00  0.00           C  
ATOM   1643  O   TYR   122      50.804  47.166  58.950  1.00  0.00           O  
ATOM   1644  N   GLY   123      50.919  48.219  57.027  1.00  0.00           N  
ATOM   1645  H   GLY   123      49.929  48.019  57.044  1.00  0.00           H  
ATOM   1646  CA  GLY   123      51.605  48.775  55.791  1.00  0.00           C  
ATOM   1647  HA2 GLY   123      51.661  49.850  55.962  1.00  0.00           H  
ATOM   1648  HA3 GLY   123      52.599  48.356  55.635  1.00  0.00           H  
ATOM   1649  C   GLY   123      50.911  48.217  54.523  1.00  0.00           C  
ATOM   1650  O   GLY   123      49.851  47.590  54.533  1.00  0.00           O  
ATOM   1651  N   GLN   124      51.807  48.143  53.540  1.00  0.00           N  
ATOM   1652  H   GLN   124      52.648  48.656  53.765  1.00  0.00           H  
ATOM   1653  CA  GLN   124      51.691  47.247  52.356  1.00  0.00           C  
ATOM   1654  HA  GLN   124      51.026  46.434  52.648  1.00  0.00           H  
ATOM   1655  CB  GLN   124      51.162  48.034  51.185  1.00  0.00           C  
ATOM   1656  HB2 GLN   124      50.116  48.220  51.426  1.00  0.00           H  
ATOM   1657  HB3 GLN   124      51.692  48.986  51.167  1.00  0.00           H  
ATOM   1658  CG  GLN   124      51.226  47.464  49.781  1.00  0.00           C  
ATOM   1659  HG2 GLN   124      50.846  48.204  49.077  1.00  0.00           H  
ATOM   1660  HG3 GLN   124      52.274  47.472  49.482  1.00  0.00           H  
ATOM   1661  CD  GLN   124      50.611  46.067  49.615  1.00  0.00           C  
ATOM   1662  OE1 GLN   124      49.921  45.545  50.499  1.00  0.00           O  
ATOM   1663  NE2 GLN   124      50.522  45.576  48.375  1.00  0.00           N  
ATOM   1664 HE21 GLN   124      50.972  46.046  47.603  1.00  0.00           H  
ATOM   1665 HE22 GLN   124      49.871  44.803  48.360  1.00  0.00           H  
ATOM   1666  C   GLN   124      53.060  46.664  52.020  1.00  0.00           C  
ATOM   1667  O   GLN   124      53.967  47.411  51.647  1.00  0.00           O  
ATOM   1668  N   PRO   125      53.183  45.318  52.035  1.00  0.00           N  
ATOM   1669  CD  PRO   125      54.289  44.660  51.290  1.00  0.00           C  
ATOM   1670  HD2 PRO   125      55.252  44.985  51.684  1.00  0.00           H  
ATOM   1671  HD3 PRO   125      54.328  44.807  50.211  1.00  0.00           H  
ATOM   1672  CG  PRO   125      54.110  43.208  51.611  1.00  0.00           C  
ATOM   1673  HG2 PRO   125      55.118  42.799  51.679  1.00  0.00           H  
ATOM   1674  HG3 PRO   125      53.607  42.616  50.847  1.00  0.00           H  
ATOM   1675  CB  PRO   125      53.459  43.200  52.955  1.00  0.00           C  
ATOM   1676  HB2 PRO   125      54.225  43.326  53.720  1.00  0.00           H  
ATOM   1677  HB3 PRO   125      52.800  42.365  53.194  1.00  0.00           H  
ATOM   1678  CA  PRO   125      52.459  44.349  52.932  1.00  0.00           C  
ATOM   1679  HA  PRO   125      51.518  44.048  52.471  1.00  0.00           H  
ATOM   1680  C   PRO   125      52.132  44.801  54.398  1.00  0.00           C  
ATOM   1681  O   PRO   125      52.893  45.502  55.095  1.00  0.00           O  
ATOM   1682  N   GLN   126      51.000  44.303  54.827  1.00  0.00           N  
ATOM   1683  H   GLN   126      50.471  43.698  54.215  1.00  0.00           H  
ATOM   1684  CA  GLN   126      50.454  44.595  56.183  1.00  0.00           C  
ATOM   1685  HA  GLN   126      50.794  45.630  56.216  1.00  0.00           H  
ATOM   1686  CB  GLN   126      48.970  44.394  56.138  1.00  0.00           C  
ATOM   1687  HB2 GLN   126      48.613  45.019  55.320  1.00  0.00           H  
ATOM   1688  HB3 GLN   126      48.704  43.353  55.952  1.00  0.00           H  
ATOM   1689  CG  GLN   126      48.195  44.701  57.409  1.00  0.00           C  
ATOM   1690  HG2 GLN   126      47.312  44.063  57.378  1.00  0.00           H  
ATOM   1691  HG3 GLN   126      48.661  44.293  58.306  1.00  0.00           H  
ATOM   1692  CD  GLN   126      47.765  46.194  57.538  1.00  0.00           C  
ATOM   1693  OE1 GLN   126      48.016  47.084  56.750  1.00  0.00           O  
ATOM   1694  NE2 GLN   126      47.022  46.447  58.577  1.00  0.00           N  
ATOM   1695 HE21 GLN   126      46.901  45.668  59.209  1.00  0.00           H  
ATOM   1696 HE22 GLN   126      46.690  47.372  58.808  1.00  0.00           H  
ATOM   1697  C   GLN   126      51.223  43.896  57.347  1.00  0.00           C  
ATOM   1698  O   GLN   126      51.700  42.795  57.114  1.00  0.00           O  
ATOM   1699  N   SER   127      51.354  44.521  58.538  1.00  0.00           N  
ATOM   1700  H   SER   127      50.831  45.382  58.616  1.00  0.00           H  
ATOM   1701  CA  SER   127      52.183  44.081  59.667  1.00  0.00           C  
ATOM   1702  HA  SER   127      52.057  44.869  60.409  1.00  0.00           H  
ATOM   1703  CB  SER   127      51.652  42.763  60.251  1.00  0.00           C  
ATOM   1704  HB2 SER   127      50.666  43.028  60.634  1.00  0.00           H  
ATOM   1705  HB3 SER   127      51.709  42.081  59.403  1.00  0.00           H  
ATOM   1706  OG  SER   127      52.440  42.258  61.238  1.00  0.00           O  
ATOM   1707  HG  SER   127      52.534  41.328  61.017  1.00  0.00           H  
ATOM   1708  C   SER   127      53.690  43.998  59.427  1.00  0.00           C  
ATOM   1709  O   SER   127      54.423  44.285  60.353  1.00  0.00           O  
ATOM   1710  N   GLY   128      54.194  43.697  58.219  1.00  0.00           N  
ATOM   1711  H   GLY   128      53.583  43.417  57.466  1.00  0.00           H  
ATOM   1712  CA  GLY   128      55.541  43.999  57.803  1.00  0.00           C  
ATOM   1713  HA2 GLY   128      55.619  45.085  57.740  1.00  0.00           H  
ATOM   1714  HA3 GLY   128      56.212  43.636  58.581  1.00  0.00           H  
ATOM   1715  C   GLY   128      55.896  43.314  56.461  1.00  0.00           C  
ATOM   1716  O   GLY   128      54.988  42.640  55.910  1.00  0.00           O  
ATOM   1717  N   SER   129      57.134  43.311  55.938  1.00  0.00           N  
ATOM   1718  H   SER   129      57.101  42.995  54.979  1.00  0.00           H  
ATOM   1719  CA  SER   129      58.351  44.130  56.263  1.00  0.00           C  
ATOM   1720  HA  SER   129      59.110  43.709  55.603  1.00  0.00           H  
ATOM   1721  CB  SER   129      58.166  45.596  55.912  1.00  0.00           C  
ATOM   1722  HB2 SER   129      57.557  46.101  56.662  1.00  0.00           H  
ATOM   1723  HB3 SER   129      59.175  46.005  55.949  1.00  0.00           H  
ATOM   1724  OG  SER   129      57.585  45.620  54.614  1.00  0.00           O  
ATOM   1725  HG  SER   129      56.812  46.190  54.598  1.00  0.00           H  
ATOM   1726  C   SER   129      58.908  43.866  57.681  1.00  0.00           C  
ATOM   1727  O   SER   129      59.452  44.750  58.296  1.00  0.00           O  
ATOM   1728  N   TYR   130      58.761  42.610  58.162  1.00  0.00           N  
ATOM   1729  H   TYR   130      58.470  41.861  57.549  1.00  0.00           H  
ATOM   1730  CA  TYR   130      59.031  42.284  59.548  1.00  0.00           C  
ATOM   1731  HA  TYR   130      58.316  42.907  60.086  1.00  0.00           H  
ATOM   1732  CB  TYR   130      58.607  40.791  59.690  1.00  0.00           C  
ATOM   1733  HB2 TYR   130      59.251  40.174  59.064  1.00  0.00           H  
ATOM   1734  HB3 TYR   130      58.663  40.361  60.690  1.00  0.00           H  
ATOM   1735  CG  TYR   130      57.136  40.441  59.320  1.00  0.00           C  
ATOM   1736  CD1 TYR   130      56.714  40.245  57.965  1.00  0.00           C  
ATOM   1737  HD1 TYR   130      57.421  40.324  57.152  1.00  0.00           H  
ATOM   1738  CE1 TYR   130      55.389  39.844  57.681  1.00  0.00           C  
ATOM   1739  HE1 TYR   130      55.104  39.608  56.667  1.00  0.00           H  
ATOM   1740  CZ  TYR   130      54.452  39.795  58.780  1.00  0.00           C  
ATOM   1741  OH  TYR   130      53.218  39.343  58.523  1.00  0.00           O  
ATOM   1742  HH  TYR   130      53.071  39.258  57.578  1.00  0.00           H  
ATOM   1743  CE2 TYR   130      54.856  40.088  60.095  1.00  0.00           C  
ATOM   1744  HE2 TYR   130      54.137  40.045  60.900  1.00  0.00           H  
ATOM   1745  CD2 TYR   130      56.212  40.402  60.398  1.00  0.00           C  
ATOM   1746  HD2 TYR   130      56.395  40.559  61.451  1.00  0.00           H  
ATOM   1747  C   TYR   130      60.544  42.475  59.971  1.00  0.00           C  
ATOM   1748  O   TYR   130      61.453  42.145  59.212  1.00  0.00           O  
ATOM   1749  N   SER   131      60.746  42.963  61.179  1.00  0.00           N  
ATOM   1750  H   SER   131      61.718  42.918  61.447  1.00  0.00           H  
ATOM   1751  CA  SER   131      59.918  43.672  62.169  1.00  0.00           C  
ATOM   1752  HA  SER   131      60.560  44.104  62.937  1.00  0.00           H  
ATOM   1753  CB  SER   131      59.148  44.891  61.595  1.00  0.00           C  
ATOM   1754  HB2 SER   131      58.295  44.629  60.970  1.00  0.00           H  
ATOM   1755  HB3 SER   131      58.772  45.507  62.412  1.00  0.00           H  
ATOM   1756  OG  SER   131      60.028  45.774  60.881  1.00  0.00           O  
ATOM   1757  HG  SER   131      59.997  45.547  59.948  1.00  0.00           H  
ATOM   1758  C   SER   131      58.976  42.772  63.001  1.00  0.00           C  
ATOM   1759  O   SER   131      57.806  42.649  62.650  1.00  0.00           O  
ATOM   1760  N   GLN   132      59.422  42.004  63.992  1.00  0.00           N  
ATOM   1761  H   GLN   132      58.686  41.498  64.464  1.00  0.00           H  
ATOM   1762  CA  GLN   132      60.771  41.762  64.459  1.00  0.00           C  
ATOM   1763  HA  GLN   132      61.466  41.840  63.623  1.00  0.00           H  
ATOM   1764  CB  GLN   132      61.079  42.808  65.506  1.00  0.00           C  
ATOM   1765  HB2 GLN   132      62.135  42.909  65.757  1.00  0.00           H  
ATOM   1766  HB3 GLN   132      60.842  43.732  64.979  1.00  0.00           H  
ATOM   1767  CG  GLN   132      60.221  42.686  66.802  1.00  0.00           C  
ATOM   1768  HG2 GLN   132      59.199  42.366  66.600  1.00  0.00           H  
ATOM   1769  HG3 GLN   132      60.552  41.955  67.540  1.00  0.00           H  
ATOM   1770  CD  GLN   132      60.129  44.036  67.566  1.00  0.00           C  
ATOM   1771  OE1 GLN   132      60.418  45.101  67.085  1.00  0.00           O  
ATOM   1772  NE2 GLN   132      59.691  44.032  68.823  1.00  0.00           N  
ATOM   1773 HE21 GLN   132      59.402  43.161  69.246  1.00  0.00           H  
ATOM   1774 HE22 GLN   132      59.557  44.933  69.258  1.00  0.00           H  
ATOM   1775  C   GLN   132      60.890  40.415  65.048  1.00  0.00           C  
ATOM   1776  O   GLN   132      59.913  39.900  65.549  1.00  0.00           O  
ATOM   1777  N   GLN   133      62.113  39.897  64.960  1.00  0.00           N  
ATOM   1778  H   GLN   133      62.839  40.560  64.727  1.00  0.00           H  
ATOM   1779  CA  GLN   133      62.495  38.560  65.388  1.00  0.00           C  
ATOM   1780  HA  GLN   133      63.478  38.164  65.131  1.00  0.00           H  
ATOM   1781  CB  GLN   133      62.581  38.678  66.968  1.00  0.00           C  
ATOM   1782  HB2 GLN   133      61.638  39.127  67.279  1.00  0.00           H  
ATOM   1783  HB3 GLN   133      62.590  37.637  67.289  1.00  0.00           H  
ATOM   1784  CG  GLN   133      63.792  39.370  67.519  1.00  0.00           C  
ATOM   1785  HG2 GLN   133      63.836  39.167  68.590  1.00  0.00           H  
ATOM   1786  HG3 GLN   133      64.682  38.857  67.154  1.00  0.00           H  
ATOM   1787  CD  GLN   133      63.924  40.846  67.238  1.00  0.00           C  
ATOM   1788  OE1 GLN   133      64.482  41.325  66.240  1.00  0.00           O  
ATOM   1789  NE2 GLN   133      63.373  41.686  68.108  1.00  0.00           N  
ATOM   1790 HE21 GLN   133      62.795  41.374  68.875  1.00  0.00           H  
ATOM   1791 HE22 GLN   133      63.395  42.694  68.049  1.00  0.00           H  
ATOM   1792  C   GLN   133      61.525  37.433  64.774  1.00  0.00           C  
ATOM   1793  O   GLN   133      60.846  36.761  65.598  1.00  0.00           O  
ATOM   1794  N   PRO   134      61.312  37.369  63.425  1.00  0.00           N  
ATOM   1795  CD  PRO   134      60.462  36.297  62.898  1.00  0.00           C  
ATOM   1796  HD2 PRO   134      59.466  36.552  63.261  1.00  0.00           H  
ATOM   1797  HD3 PRO   134      60.766  35.323  63.280  1.00  0.00           H  
ATOM   1798  CG  PRO   134      60.749  36.306  61.344  1.00  0.00           C  
ATOM   1799  HG2 PRO   134      60.032  36.899  60.776  1.00  0.00           H  
ATOM   1800  HG3 PRO   134      60.841  35.303  60.925  1.00  0.00           H  
ATOM   1801  CB  PRO   134      62.094  36.929  61.203  1.00  0.00           C  
ATOM   1802  HB2 PRO   134      62.104  37.482  60.264  1.00  0.00           H  
ATOM   1803  HB3 PRO   134      62.825  36.120  61.194  1.00  0.00           H  
ATOM   1804  CA  PRO   134      62.189  37.851  62.397  1.00  0.00           C  
ATOM   1805  HA  PRO   134      63.189  37.796  62.828  1.00  0.00           H  
ATOM   1806  C   PRO   134      62.033  39.326  61.994  1.00  0.00           C  
ATOM   1807  O   PRO   134      60.958  39.956  62.071  1.00  0.00           O  
ATOM   1808  N   SER   135      63.132  39.937  61.436  1.00  0.00           N  
ATOM   1809  H   SER   135      62.961  40.911  61.232  1.00  0.00           H  
ATOM   1810  CA  SER   135      64.502  39.479  61.367  1.00  0.00           C  
ATOM   1811  HA  SER   135      64.586  38.446  61.028  1.00  0.00           H  
ATOM   1812  CB  SER   135      65.128  40.454  60.323  1.00  0.00           C  
ATOM   1813  HB2 SER   135      66.199  40.302  60.189  1.00  0.00           H  
ATOM   1814  HB3 SER   135      64.536  40.333  59.415  1.00  0.00           H  
ATOM   1815  OG  SER   135      64.985  41.783  60.736  1.00  0.00           O  
ATOM   1816  HG  SER   135      65.670  42.193  60.202  1.00  0.00           H  
ATOM   1817  C   SER   135      65.227  39.502  62.723  1.00  0.00           C  
ATOM   1818  O   SER   135      64.558  39.803  63.713  1.00  0.00           O  
ATOM   1819  N   TYR   136      66.480  39.110  62.779  1.00  0.00           N  
ATOM   1820  H   TYR   136      66.978  38.931  61.919  1.00  0.00           H  
ATOM   1821  CA  TYR   136      67.357  39.099  63.970  1.00  0.00           C  
ATOM   1822  HA  TYR   136      66.790  39.390  64.854  1.00  0.00           H  
ATOM   1823  CB  TYR   136      67.742  37.695  64.225  1.00  0.00           C  
ATOM   1824  HB2 TYR   136      68.450  37.395  63.453  1.00  0.00           H  
ATOM   1825  HB3 TYR   136      68.303  37.757  65.158  1.00  0.00           H  
ATOM   1826  CG  TYR   136      66.636  36.651  64.312  1.00  0.00           C  
ATOM   1827  CD1 TYR   136      65.831  36.568  65.450  1.00  0.00           C  
ATOM   1828  HD1 TYR   136      66.283  37.015  66.323  1.00  0.00           H  
ATOM   1829  CE1 TYR   136      64.650  35.809  65.515  1.00  0.00           C  
ATOM   1830  HE1 TYR   136      64.066  35.889  66.420  1.00  0.00           H  
ATOM   1831  CZ  TYR   136      64.305  35.050  64.403  1.00  0.00           C  
ATOM   1832  OH  TYR   136      63.144  34.368  64.457  1.00  0.00           O  
ATOM   1833  HH  TYR   136      63.196  33.739  63.734  1.00  0.00           H  
ATOM   1834  CE2 TYR   136      65.103  35.121  63.286  1.00  0.00           C  
ATOM   1835  HE2 TYR   136      64.864  34.507  62.430  1.00  0.00           H  
ATOM   1836  CD2 TYR   136      66.256  35.865  63.193  1.00  0.00           C  
ATOM   1837  HD2 TYR   136      66.957  35.758  62.379  1.00  0.00           H  
ATOM   1838  C   TYR   136      68.728  39.890  63.824  1.00  0.00           C  
ATOM   1839  O   TYR   136      69.482  39.662  62.868  1.00  0.00           O  
ATOM   1840  N   GLY   137      69.043  40.972  64.607  1.00  0.00           N  
ATOM   1841  H   GLY   137      69.964  41.377  64.522  1.00  0.00           H  
ATOM   1842  CA  GLY   137      68.196  41.584  65.672  1.00  0.00           C  
ATOM   1843  HA2 GLY   137      68.639  42.556  65.889  1.00  0.00           H  
ATOM   1844  HA3 GLY   137      67.169  41.705  65.327  1.00  0.00           H  
ATOM   1845  C   GLY   137      68.016  40.739  66.928  1.00  0.00           C  
ATOM   1846  O   GLY   137      68.455  39.596  67.013  1.00  0.00           O  
ATOM   1847  N   GLY   138      67.183  41.225  67.895  1.00  0.00           N  
ATOM   1848  H   GLY   138      66.984  42.209  67.788  1.00  0.00           H  
ATOM   1849  CA  GLY   138      66.910  40.509  69.194  1.00  0.00           C  
ATOM   1850  HA2 GLY   138      66.058  41.014  69.650  1.00  0.00           H  
ATOM   1851  HA3 GLY   138      66.692  39.457  69.009  1.00  0.00           H  
ATOM   1852  C   GLY   138      68.069  40.546  70.189  1.00  0.00           C  
ATOM   1853  O   GLY   138      69.069  41.183  69.867  1.00  0.00           O  
ATOM   1854  N   GLN   139      67.990  40.057  71.413  1.00  0.00           N  
ATOM   1855  H   GLN   139      68.821  40.116  71.985  1.00  0.00           H  
ATOM   1856  CA  GLN   139      66.807  39.604  72.086  1.00  0.00           C  
ATOM   1857  HA  GLN   139      66.269  38.852  71.509  1.00  0.00           H  
ATOM   1858  CB  GLN   139      67.276  38.648  73.339  1.00  0.00           C  
ATOM   1859  HB2 GLN   139      67.623  39.235  74.190  1.00  0.00           H  
ATOM   1860  HB3 GLN   139      66.417  38.019  73.575  1.00  0.00           H  
ATOM   1861  CG  GLN   139      68.482  37.740  72.967  1.00  0.00           C  
ATOM   1862  HG2 GLN   139      69.412  38.307  72.923  1.00  0.00           H  
ATOM   1863  HG3 GLN   139      68.582  36.967  73.729  1.00  0.00           H  
ATOM   1864  CD  GLN   139      68.321  37.068  71.598  1.00  0.00           C  
ATOM   1865  OE1 GLN   139      69.031  37.277  70.629  1.00  0.00           O  
ATOM   1866  NE2 GLN   139      67.293  36.206  71.447  1.00  0.00           N  
ATOM   1867 HE21 GLN   139      66.631  36.074  72.199  1.00  0.00           H  
ATOM   1868 HE22 GLN   139      67.306  35.691  70.579  1.00  0.00           H  
ATOM   1869  C   GLN   139      65.785  40.748  72.386  1.00  0.00           C  
ATOM   1870  O   GLN   139      64.620  40.485  72.342  1.00  0.00           O  
ATOM   1871  N   GLN   140      66.279  41.975  72.533  1.00  0.00           N  
ATOM   1872  H   GLN   140      67.288  42.011  72.565  1.00  0.00           H  
ATOM   1873  CA  GLN   140      65.385  43.198  72.539  1.00  0.00           C  
ATOM   1874  HA  GLN   140      65.964  44.115  72.654  1.00  0.00           H  
ATOM   1875  CB  GLN   140      64.792  43.343  71.115  1.00  0.00           C  
ATOM   1876  HB2 GLN   140      65.518  43.135  70.329  1.00  0.00           H  
ATOM   1877  HB3 GLN   140      64.098  42.509  71.011  1.00  0.00           H  
ATOM   1878  CG  GLN   140      64.137  44.736  70.851  1.00  0.00           C  
ATOM   1879  HG2 GLN   140      63.220  45.038  71.357  1.00  0.00           H  
ATOM   1880  HG3 GLN   140      64.872  45.520  71.031  1.00  0.00           H  
ATOM   1881  CD  GLN   140      63.655  45.014  69.403  1.00  0.00           C  
ATOM   1882  OE1 GLN   140      64.055  44.322  68.464  1.00  0.00           O  
ATOM   1883  NE2 GLN   140      62.931  46.095  69.207  1.00  0.00           N  
ATOM   1884 HE21 GLN   140      62.703  46.752  69.939  1.00  0.00           H  
ATOM   1885 HE22 GLN   140      62.578  46.282  68.279  1.00  0.00           H  
ATOM   1886  C   GLN   140      64.349  43.163  73.608  1.00  0.00           C  
ATOM   1887  O   GLN   140      63.150  43.365  73.364  1.00  0.00           O  
ATOM   1888  N   GLN   141      64.811  42.996  74.876  1.00  0.00           N  
ATOM   1889  H   GLN   141      65.791  43.083  75.106  1.00  0.00           H  
ATOM   1890  CA  GLN   141      63.940  43.113  76.047  1.00  0.00           C  
ATOM   1891  HA  GLN   141      63.028  43.693  75.903  1.00  0.00           H  
ATOM   1892  CB  GLN   141      63.480  41.655  76.464  1.00  0.00           C  
ATOM   1893  HB2 GLN   141      64.406  41.090  76.572  1.00  0.00           H  
ATOM   1894  HB3 GLN   141      63.028  41.763  77.450  1.00  0.00           H  
ATOM   1895  CG  GLN   141      62.522  40.995  75.371  1.00  0.00           C  
ATOM   1896  HG2 GLN   141      63.094  40.741  74.479  1.00  0.00           H  
ATOM   1897  HG3 GLN   141      62.160  40.049  75.772  1.00  0.00           H  
ATOM   1898  CD  GLN   141      61.162  41.774  75.024  1.00  0.00           C  
ATOM   1899  OE1 GLN   141      60.754  42.816  75.603  1.00  0.00           O  
ATOM   1900  NE2 GLN   141      60.539  41.237  73.986  1.00  0.00           N  
ATOM   1901 HE21 GLN   141      60.815  40.496  73.357  1.00  0.00           H  
ATOM   1902 HE22 GLN   141      59.740  41.835  73.827  1.00  0.00           H  
ATOM   1903  C   GLN   141      64.648  43.693  77.291  1.00  0.00           C  
ATOM   1904  O   GLN   141      65.604  43.089  77.886  1.00  0.00           O  
ATOM   1905  N   SER   142      64.191  44.844  77.859  1.00  0.00           N  
ATOM   1906  H   SER   142      64.689  45.126  78.690  1.00  0.00           H  
ATOM   1907  CA  SER   142      63.133  45.743  77.477  1.00  0.00           C  
ATOM   1908  HA  SER   142      63.193  46.567  78.188  1.00  0.00           H  
ATOM   1909  CB  SER   142      63.318  46.385  76.025  1.00  0.00           C  
ATOM   1910  HB2 SER   142      63.394  45.556  75.321  1.00  0.00           H  
ATOM   1911  HB3 SER   142      62.457  47.031  75.853  1.00  0.00           H  
ATOM   1912  OG  SER   142      64.442  47.179  75.980  1.00  0.00           O  
ATOM   1913  HG  SER   142      65.228  46.631  76.043  1.00  0.00           H  
ATOM   1914  C   SER   142      61.685  45.140  77.727  1.00  0.00           C  
ATOM   1915  O   SER   142      60.746  45.468  77.046  1.00  0.00           O  
ATOM   1916  N   TYR   143      61.557  44.316  78.806  1.00  0.00           N  
ATOM   1917  H   TYR   143      62.386  44.211  79.373  1.00  0.00           H  
ATOM   1918  CA  TYR   143      60.351  43.561  79.192  1.00  0.00           C  
ATOM   1919  HA  TYR   143      60.171  43.005  78.272  1.00  0.00           H  
ATOM   1920  CB  TYR   143      60.674  42.582  80.305  1.00  0.00           C  
ATOM   1921  HB2 TYR   143      60.997  43.223  81.126  1.00  0.00           H  
ATOM   1922  HB3 TYR   143      59.747  42.064  80.549  1.00  0.00           H  
ATOM   1923  CG  TYR   143      61.748  41.513  79.986  1.00  0.00           C  
ATOM   1924  CD1 TYR   143      61.443  40.385  79.182  1.00  0.00           C  
ATOM   1925  HD1 TYR   143      60.415  40.261  78.877  1.00  0.00           H  
ATOM   1926  CE1 TYR   143      62.487  39.524  78.769  1.00  0.00           C  
ATOM   1927  HE1 TYR   143      62.221  38.630  78.223  1.00  0.00           H  
ATOM   1928  CZ  TYR   143      63.808  39.759  79.045  1.00  0.00           C  
ATOM   1929  OH  TYR   143      64.760  38.877  78.750  1.00  0.00           O  
ATOM   1930  HH  TYR   143      65.577  38.951  79.249  1.00  0.00           H  
ATOM   1931  CE2 TYR   143      64.070  40.888  79.881  1.00  0.00           C  
ATOM   1932  HE2 TYR   143      65.091  41.150  80.117  1.00  0.00           H  
ATOM   1933  CD2 TYR   143      63.089  41.780  80.330  1.00  0.00           C  
ATOM   1934  HD2 TYR   143      63.285  42.553  81.059  1.00  0.00           H  
ATOM   1935  C   TYR   143      59.080  44.385  79.414  1.00  0.00           C  
ATOM   1936  O   TYR   143      59.123  45.613  79.709  1.00  0.00           O  
ATOM   1937  N   GLY   144      57.892  43.805  79.115  1.00  0.00           N  
ATOM   1938  H   GLY   144      57.909  42.836  78.830  1.00  0.00           H  
ATOM   1939  CA  GLY   144      56.619  44.550  79.210  1.00  0.00           C  
ATOM   1940  HA2 GLY   144      55.904  43.828  78.817  1.00  0.00           H  
ATOM   1941  HA3 GLY   144      56.496  44.773  80.270  1.00  0.00           H  
ATOM   1942  C   GLY   144      56.535  45.808  78.384  1.00  0.00           C  
ATOM   1943  O   GLY   144      57.448  46.051  77.603  1.00  0.00           O  
ATOM   1944  N   GLN   145      55.497  46.623  78.520  1.00  0.00           N  
ATOM   1945  H   GLN   145      54.758  46.409  79.174  1.00  0.00           H  
ATOM   1946  CA  GLN   145      55.369  47.816  77.692  1.00  0.00           C  
ATOM   1947  HA  GLN   145      56.342  48.210  77.400  1.00  0.00           H  
ATOM   1948  CB  GLN   145      54.593  47.355  76.417  1.00  0.00           C  
ATOM   1949  HB2 GLN   145      55.429  46.835  75.949  1.00  0.00           H  
ATOM   1950  HB3 GLN   145      53.763  46.743  76.770  1.00  0.00           H  
ATOM   1951  CG  GLN   145      54.024  48.467  75.516  1.00  0.00           C  
ATOM   1952  HG2 GLN   145      53.022  48.707  75.871  1.00  0.00           H  
ATOM   1953  HG3 GLN   145      54.532  49.416  75.687  1.00  0.00           H  
ATOM   1954  CD  GLN   145      54.014  48.172  73.996  1.00  0.00           C  
ATOM   1955  OE1 GLN   145      54.330  47.103  73.579  1.00  0.00           O  
ATOM   1956  NE2 GLN   145      53.481  49.037  73.186  1.00  0.00           N  
ATOM   1957 HE21 GLN   145      53.321  48.782  72.221  1.00  0.00           H  
ATOM   1958 HE22 GLN   145      53.179  49.965  73.445  1.00  0.00           H  
ATOM   1959  C   GLN   145      54.729  48.944  78.509  1.00  0.00           C  
ATOM   1960  O   GLN   145      53.469  49.016  78.612  1.00  0.00           O  
ATOM   1961  N   GLN   146      55.456  49.655  79.312  1.00  0.00           N  
ATOM   1962  H   GLN   146      56.439  49.680  79.083  1.00  0.00           H  
ATOM   1963  CA  GLN   146      55.056  50.559  80.401  1.00  0.00           C  
ATOM   1964  HA  GLN   146      54.209  50.069  80.881  1.00  0.00           H  
ATOM   1965  CB  GLN   146      56.231  50.659  81.425  1.00  0.00           C  
ATOM   1966  HB2 GLN   146      57.164  50.907  80.919  1.00  0.00           H  
ATOM   1967  HB3 GLN   146      56.121  51.514  82.092  1.00  0.00           H  
ATOM   1968  CG  GLN   146      56.347  49.436  82.326  1.00  0.00           C  
ATOM   1969  HG2 GLN   146      56.916  49.657  83.229  1.00  0.00           H  
ATOM   1970  HG3 GLN   146      55.354  49.116  82.640  1.00  0.00           H  
ATOM   1971  CD  GLN   146      57.025  48.227  81.652  1.00  0.00           C  
ATOM   1972  OE1 GLN   146      56.330  47.241  81.414  1.00  0.00           O  
ATOM   1973  NE2 GLN   146      58.211  48.354  81.183  1.00  0.00           N  
ATOM   1974 HE21 GLN   146      58.544  49.304  81.270  1.00  0.00           H  
ATOM   1975 HE22 GLN   146      58.663  47.588  80.704  1.00  0.00           H  
ATOM   1976  C   GLN   146      54.471  51.869  79.771  1.00  0.00           C  
ATOM   1977  O   GLN   146      54.492  52.059  78.532  1.00  0.00           O  
ATOM   1978  N   GLN   147      53.765  52.631  80.632  1.00  0.00           N  
ATOM   1979  H   GLN   147      53.928  52.299  81.572  1.00  0.00           H  
ATOM   1980  CA  GLN   147      53.008  53.798  80.293  1.00  0.00           C  
ATOM   1981  HA  GLN   147      52.238  53.560  79.560  1.00  0.00           H  
ATOM   1982  CB  GLN   147      52.474  54.449  81.619  1.00  0.00           C  
ATOM   1983  HB2 GLN   147      51.810  55.229  81.248  1.00  0.00           H  
ATOM   1984  HB3 GLN   147      51.797  53.797  82.171  1.00  0.00           H  
ATOM   1985  CG  GLN   147      53.431  55.042  82.686  1.00  0.00           C  
ATOM   1986  HG2 GLN   147      53.972  55.862  82.214  1.00  0.00           H  
ATOM   1987  HG3 GLN   147      52.868  55.378  83.556  1.00  0.00           H  
ATOM   1988  CD  GLN   147      54.373  53.996  83.246  1.00  0.00           C  
ATOM   1989  OE1 GLN   147      54.080  52.827  83.352  1.00  0.00           O  
ATOM   1990  NE2 GLN   147      55.492  54.448  83.676  1.00  0.00           N  
ATOM   1991 HE21 GLN   147      55.669  55.435  83.802  1.00  0.00           H  
ATOM   1992 HE22 GLN   147      56.166  53.801  84.058  1.00  0.00           H  
ATOM   1993  C   GLN   147      53.962  54.796  79.544  1.00  0.00           C  
ATOM   1994  O   GLN   147      55.188  54.805  79.767  1.00  0.00           O  
ATOM   1995  N   SER   148      53.475  55.659  78.649  1.00  0.00           N  
ATOM   1996  H   SER   148      52.472  55.621  78.530  1.00  0.00           H  
ATOM   1997  CA  SER   148      54.196  56.813  78.146  1.00  0.00           C  
ATOM   1998  HA  SER   148      55.187  56.459  77.863  1.00  0.00           H  
ATOM   1999  CB  SER   148      53.538  57.484  76.891  1.00  0.00           C  
ATOM   2000  HB2 SER   148      53.653  56.761  76.085  1.00  0.00           H  
ATOM   2001  HB3 SER   148      52.488  57.730  77.049  1.00  0.00           H  
ATOM   2002  OG  SER   148      54.229  58.667  76.574  1.00  0.00           O  
ATOM   2003  HG  SER   148      53.745  59.270  77.143  1.00  0.00           H  
ATOM   2004  C   SER   148      54.496  57.750  79.276  1.00  0.00           C  
ATOM   2005  O   SER   148      53.784  57.743  80.280  1.00  0.00           O  
ATOM   2006  N   TYR   149      55.600  58.433  79.216  1.00  0.00           N  
ATOM   2007  H   TYR   149      56.075  58.378  78.326  1.00  0.00           H  
ATOM   2008  CA  TYR   149      56.240  59.222  80.248  1.00  0.00           C  
ATOM   2009  HA  TYR   149      55.745  59.006  81.195  1.00  0.00           H  
ATOM   2010  CB  TYR   149      57.715  58.803  80.235  1.00  0.00           C  
ATOM   2011  HB2 TYR   149      57.650  57.746  80.489  1.00  0.00           H  
ATOM   2012  HB3 TYR   149      58.102  59.011  79.237  1.00  0.00           H  
ATOM   2013  CG  TYR   149      58.673  59.461  81.201  1.00  0.00           C  
ATOM   2014  CD1 TYR   149      59.179  60.747  80.863  1.00  0.00           C  
ATOM   2015  HD1 TYR   149      58.728  61.243  80.017  1.00  0.00           H  
ATOM   2016  CE1 TYR   149      60.259  61.282  81.622  1.00  0.00           C  
ATOM   2017  HE1 TYR   149      60.672  62.242  81.349  1.00  0.00           H  
ATOM   2018  CZ  TYR   149      60.726  60.628  82.826  1.00  0.00           C  
ATOM   2019  OH  TYR   149      61.677  61.164  83.621  1.00  0.00           O  
ATOM   2020  HH  TYR   149      62.167  60.550  84.173  1.00  0.00           H  
ATOM   2021  CE2 TYR   149      60.144  59.390  83.172  1.00  0.00           C  
ATOM   2022  HE2 TYR   149      60.568  58.921  84.048  1.00  0.00           H  
ATOM   2023  CD2 TYR   149      59.132  58.779  82.353  1.00  0.00           C  
ATOM   2024  HD2 TYR   149      58.648  57.847  82.608  1.00  0.00           H  
ATOM   2025  C   TYR   149      56.052  60.810  80.064  1.00  0.00           C  
ATOM   2026  O   TYR   149      56.491  61.282  79.013  1.00  0.00           O  
ATOM   2027  N   ASN   150      55.486  61.560  81.005  1.00  0.00           N  
ATOM   2028  H   ASN   150      55.221  61.104  81.866  1.00  0.00           H  
ATOM   2029  CA  ASN   150      55.455  62.959  80.965  1.00  0.00           C  
ATOM   2030  HA  ASN   150      55.281  63.294  79.942  1.00  0.00           H  
ATOM   2031  CB  ASN   150      54.240  63.401  81.766  1.00  0.00           C  
ATOM   2032  HB2 ASN   150      54.310  63.056  82.798  1.00  0.00           H  
ATOM   2033  HB3 ASN   150      54.257  64.484  81.890  1.00  0.00           H  
ATOM   2034  CG  ASN   150      52.926  63.088  81.154  1.00  0.00           C  
ATOM   2035  OD1 ASN   150      52.732  62.300  80.264  1.00  0.00           O  
ATOM   2036  ND2 ASN   150      51.831  63.361  81.844  1.00  0.00           N  
ATOM   2037 HD21 ASN   150      50.976  63.095  81.378  1.00  0.00           H  
ATOM   2038 HD22 ASN   150      51.949  63.857  82.716  1.00  0.00           H  
ATOM   2039  C   ASN   150      56.735  63.450  81.547  1.00  0.00           C  
ATOM   2040  O   ASN   150      57.082  62.989  82.691  1.00  0.00           O  
ATOM   2041  N   PRO   151      57.490  64.278  80.863  1.00  0.00           N  
ATOM   2042  CD  PRO   151      57.354  64.746  79.441  1.00  0.00           C  
ATOM   2043  HD2 PRO   151      56.452  65.347  79.326  1.00  0.00           H  
ATOM   2044  HD3 PRO   151      57.366  63.857  78.810  1.00  0.00           H  
ATOM   2045  CG  PRO   151      58.724  65.458  79.129  1.00  0.00           C  
ATOM   2046  HG2 PRO   151      58.578  66.292  78.443  1.00  0.00           H  
ATOM   2047  HG3 PRO   151      59.500  64.779  78.777  1.00  0.00           H  
ATOM   2048  CB  PRO   151      59.092  66.042  80.474  1.00  0.00           C  
ATOM   2049  HB2 PRO   151      58.547  66.977  80.605  1.00  0.00           H  
ATOM   2050  HB3 PRO   151      60.169  66.208  80.510  1.00  0.00           H  
ATOM   2051  CA  PRO   151      58.595  65.024  81.515  1.00  0.00           C  
ATOM   2052  HA  PRO   151      59.403  64.298  81.611  1.00  0.00           H  
ATOM   2053  C   PRO   151      58.114  65.759  82.786  1.00  0.00           C  
ATOM   2054  O   PRO   151      56.950  66.234  82.832  1.00  0.00           O  
ATOM   2055  N   PRO   152      58.968  65.713  83.889  1.00  0.00           N  
ATOM   2056  CD  PRO   152      60.241  65.001  83.972  1.00  0.00           C  
ATOM   2057  HD2 PRO   152      60.896  65.274  83.145  1.00  0.00           H  
ATOM   2058  HD3 PRO   152      60.106  63.921  83.920  1.00  0.00           H  
ATOM   2059  CG  PRO   152      60.941  65.349  85.283  1.00  0.00           C  
ATOM   2060  HG2 PRO   152      62.004  65.509  85.103  1.00  0.00           H  
ATOM   2061  HG3 PRO   152      60.905  64.553  86.027  1.00  0.00           H  
ATOM   2062  CB  PRO   152      60.174  66.570  85.781  1.00  0.00           C  
ATOM   2063  HB2 PRO   152      60.763  67.480  85.668  1.00  0.00           H  
ATOM   2064  HB3 PRO   152      59.913  66.380  86.823  1.00  0.00           H  
ATOM   2065  CA  PRO   152      58.854  66.652  84.998  1.00  0.00           C  
ATOM   2066  HA  PRO   152      58.061  66.397  85.701  1.00  0.00           H  
ATOM   2067  C   PRO   152      58.604  68.114  84.496  1.00  0.00           C  
ATOM   2068  O   PRO   152      59.071  68.458  83.405  1.00  0.00           O  
ATOM   2069  N   GLN   153      57.956  68.917  85.282  1.00  0.00           N  
ATOM   2070  H   GLN   153      57.587  68.582  86.160  1.00  0.00           H  
ATOM   2071  CA  GLN   153      57.556  70.261  84.985  1.00  0.00           C  
ATOM   2072  HA  GLN   153      57.052  70.281  84.019  1.00  0.00           H  
ATOM   2073  CB  GLN   153      56.363  70.724  85.943  1.00  0.00           C  
ATOM   2074  HB2 GLN   153      55.581  69.968  85.872  1.00  0.00           H  
ATOM   2075  HB3 GLN   153      56.768  70.786  86.953  1.00  0.00           H  
ATOM   2076  CG  GLN   153      55.740  72.115  85.674  1.00  0.00           C  
ATOM   2077  HG2 GLN   153      56.436  72.924  85.892  1.00  0.00           H  
ATOM   2078  HG3 GLN   153      55.461  72.167  84.621  1.00  0.00           H  
ATOM   2079  CD  GLN   153      54.494  72.354  86.538  1.00  0.00           C  
ATOM   2080  OE1 GLN   153      53.913  71.485  87.173  1.00  0.00           O  
ATOM   2081  NE2 GLN   153      53.993  73.598  86.645  1.00  0.00           N  
ATOM   2082 HE21 GLN   153      54.507  74.342  86.194  1.00  0.00           H  
ATOM   2083 HE22 GLN   153      53.276  73.744  87.341  1.00  0.00           H  
ATOM   2084  C   GLN   153      58.733  71.217  84.937  1.00  0.00           C  
ATOM   2085  O   GLN   153      59.749  71.022  85.580  1.00  0.00           O  
ATOM   2086  N   GLY   154      58.671  72.371  84.199  1.00  0.00           N  
ATOM   2087  H   GLY   154      57.878  72.502  83.587  1.00  0.00           H  
ATOM   2088  CA  GLY   154      59.575  73.516  84.297  1.00  0.00           C  
ATOM   2089  HA2 GLY   154      60.586  73.312  84.648  1.00  0.00           H  
ATOM   2090  HA3 GLY   154      59.702  73.857  83.270  1.00  0.00           H  
ATOM   2091  C   GLY   154      58.918  74.630  85.011  1.00  0.00           C  
ATOM   2092  O   GLY   154      57.735  74.753  84.968  1.00  0.00           O  
ATOM   2093  N   TYR   155      59.689  75.634  85.504  1.00  0.00           N  
ATOM   2094  H   TYR   155      60.653  75.715  85.213  1.00  0.00           H  
ATOM   2095  CA  TYR   155      59.040  76.668  86.335  1.00  0.00           C  
ATOM   2096  HA  TYR   155      57.964  76.764  86.192  1.00  0.00           H  
ATOM   2097  CB  TYR   155      59.291  76.369  87.818  1.00  0.00           C  
ATOM   2098  HB2 TYR   155      60.370  76.385  87.972  1.00  0.00           H  
ATOM   2099  HB3 TYR   155      58.938  77.190  88.442  1.00  0.00           H  
ATOM   2100  CG  TYR   155      58.668  75.068  88.249  1.00  0.00           C  
ATOM   2101  CD1 TYR   155      57.363  75.200  88.737  1.00  0.00           C  
ATOM   2102  HD1 TYR   155      56.854  76.148  88.647  1.00  0.00           H  
ATOM   2103  CE1 TYR   155      56.689  74.036  89.147  1.00  0.00           C  
ATOM   2104  HE1 TYR   155      55.622  73.986  89.307  1.00  0.00           H  
ATOM   2105  CZ  TYR   155      57.341  72.731  89.122  1.00  0.00           C  
ATOM   2106  OH  TYR   155      56.670  71.680  89.571  1.00  0.00           O  
ATOM   2107  HH  TYR   155      55.886  71.966  90.044  1.00  0.00           H  
ATOM   2108  CE2 TYR   155      58.672  72.626  88.588  1.00  0.00           C  
ATOM   2109  HE2 TYR   155      59.076  71.632  88.463  1.00  0.00           H  
ATOM   2110  CD2 TYR   155      59.309  73.832  88.109  1.00  0.00           C  
ATOM   2111  HD2 TYR   155      60.311  73.763  87.713  1.00  0.00           H  
ATOM   2112  C   TYR   155      59.620  78.100  86.005  1.00  0.00           C  
ATOM   2113  O   TYR   155      60.721  78.200  85.570  1.00  0.00           O  
ATOM   2114  N   GLY   156      58.836  79.218  86.183  1.00  0.00           N  
ATOM   2115  H   GLY   156      59.225  80.091  85.859  1.00  0.00           H  
ATOM   2116  CA  GLY   156      57.566  79.304  86.854  1.00  0.00           C  
ATOM   2117  HA2 GLY   156      56.851  78.709  86.285  1.00  0.00           H  
ATOM   2118  HA3 GLY   156      57.671  78.896  87.859  1.00  0.00           H  
ATOM   2119  C   GLY   156      56.962  80.708  86.905  1.00  0.00           C  
ATOM   2120  O   GLY   156      57.585  81.676  86.460  1.00  0.00           O  
ATOM   2121  N   GLN   157      55.737  80.868  87.460  1.00  0.00           N  
ATOM   2122  H   GLN   157      55.267  80.041  87.800  1.00  0.00           H  
ATOM   2123  CA  GLN   157      55.218  82.125  87.960  1.00  0.00           C  
ATOM   2124  HA  GLN   157      55.308  82.799  87.108  1.00  0.00           H  
ATOM   2125  CB  GLN   157      53.672  82.080  88.277  1.00  0.00           C  
ATOM   2126  HB2 GLN   157      53.295  83.077  88.503  1.00  0.00           H  
ATOM   2127  HB3 GLN   157      53.164  81.914  87.326  1.00  0.00           H  
ATOM   2128  CG  GLN   157      53.205  81.228  89.487  1.00  0.00           C  
ATOM   2129  HG2 GLN   157      52.169  80.961  89.279  1.00  0.00           H  
ATOM   2130  HG3 GLN   157      53.764  80.302  89.620  1.00  0.00           H  
ATOM   2131  CD  GLN   157      53.198  81.879  90.856  1.00  0.00           C  
ATOM   2132  OE1 GLN   157      54.162  82.427  91.334  1.00  0.00           O  
ATOM   2133  NE2 GLN   157      52.119  81.872  91.616  1.00  0.00           N  
ATOM   2134 HE21 GLN   157      51.300  81.356  91.329  1.00  0.00           H  
ATOM   2135 HE22 GLN   157      52.221  82.153  92.581  1.00  0.00           H  
ATOM   2136  C   GLN   157      56.147  82.600  89.171  1.00  0.00           C  
ATOM   2137  O   GLN   157      56.680  81.763  89.913  1.00  0.00           O  
ATOM   2138  N   GLN   158      56.172  83.918  89.447  1.00  0.00           N  
ATOM   2139  H   GLN   158      56.592  84.104  90.347  1.00  0.00           H  
ATOM   2140  CA  GLN   158      55.899  85.087  88.570  1.00  0.00           C  
ATOM   2141  HA  GLN   158      55.008  85.034  87.945  1.00  0.00           H  
ATOM   2142  CB  GLN   158      55.568  86.318  89.452  1.00  0.00           C  
ATOM   2143  HB2 GLN   158      54.588  86.162  89.903  1.00  0.00           H  
ATOM   2144  HB3 GLN   158      56.328  86.313  90.233  1.00  0.00           H  
ATOM   2145  CG  GLN   158      55.570  87.746  88.703  1.00  0.00           C  
ATOM   2146  HG2 GLN   158      55.314  88.574  89.363  1.00  0.00           H  
ATOM   2147  HG3 GLN   158      56.596  87.895  88.367  1.00  0.00           H  
ATOM   2148  CD  GLN   158      54.782  87.796  87.446  1.00  0.00           C  
ATOM   2149  OE1 GLN   158      53.809  87.137  87.176  1.00  0.00           O  
ATOM   2150  NE2 GLN   158      54.972  88.860  86.638  1.00  0.00           N  
ATOM   2151 HE21 GLN   158      55.839  89.362  86.763  1.00  0.00           H  
ATOM   2152 HE22 GLN   158      54.552  88.749  85.726  1.00  0.00           H  
ATOM   2153  C   GLN   158      57.180  85.177  87.682  1.00  0.00           C  
ATOM   2154  O   GLN   158      58.312  85.363  88.188  1.00  0.00           O  
ATOM   2155  N   ASN   159      56.980  85.070  86.346  1.00  0.00           N  
ATOM   2156  H   ASN   159      56.144  84.566  86.089  1.00  0.00           H  
ATOM   2157  CA  ASN   159      57.952  84.987  85.296  1.00  0.00           C  
ATOM   2158  HA  ASN   159      58.522  84.070  85.444  1.00  0.00           H  
ATOM   2159  CB  ASN   159      57.207  84.926  83.849  1.00  0.00           C  
ATOM   2160  HB2 ASN   159      56.562  84.049  83.893  1.00  0.00           H  
ATOM   2161  HB3 ASN   159      56.721  85.858  83.560  1.00  0.00           H  
ATOM   2162  CG  ASN   159      58.221  84.493  82.743  1.00  0.00           C  
ATOM   2163  OD1 ASN   159      58.912  85.268  82.166  1.00  0.00           O  
ATOM   2164  ND2 ASN   159      58.476  83.216  82.539  1.00  0.00           N  
ATOM   2165 HD21 ASN   159      58.030  82.471  83.054  1.00  0.00           H  
ATOM   2166 HD22 ASN   159      59.215  82.960  81.899  1.00  0.00           H  
ATOM   2167  C   ASN   159      58.924  86.244  85.148  1.00  0.00           C  
ATOM   2168  O   ASN   159      58.656  87.456  85.156  1.00  0.00           O  
ATOM   2169  N   GLN   160      60.255  85.946  85.140  1.00  0.00           N  
ATOM   2170  H   GLN   160      60.841  86.768  85.128  1.00  0.00           H  
ATOM   2171  CA  GLN   160      60.922  84.687  85.015  1.00  0.00           C  
ATOM   2172  HA  GLN   160      60.307  83.957  84.488  1.00  0.00           H  
ATOM   2173  CB  GLN   160      62.223  84.982  84.194  1.00  0.00           C  
ATOM   2174  HB2 GLN   160      61.987  85.571  83.307  1.00  0.00           H  
ATOM   2175  HB3 GLN   160      62.910  85.581  84.790  1.00  0.00           H  
ATOM   2176  CG  GLN   160      63.097  83.810  83.693  1.00  0.00           C  
ATOM   2177  HG2 GLN   160      63.965  84.290  83.240  1.00  0.00           H  
ATOM   2178  HG3 GLN   160      63.466  83.088  84.421  1.00  0.00           H  
ATOM   2179  CD  GLN   160      62.511  82.868  82.658  1.00  0.00           C  
ATOM   2180  OE1 GLN   160      61.347  82.984  82.325  1.00  0.00           O  
ATOM   2181  NE2 GLN   160      63.261  81.872  82.157  1.00  0.00           N  
ATOM   2182 HE21 GLN   160      64.243  81.758  82.362  1.00  0.00           H  
ATOM   2183 HE22 GLN   160      62.780  81.140  81.655  1.00  0.00           H  
ATOM   2184  C   GLN   160      61.328  84.232  86.435  1.00  0.00           C  
ATOM   2185  O   GLN   160      61.974  85.057  87.140  1.00  0.00           O  
ATOM   2186  N   TYR   161      60.993  83.063  86.942  1.00  0.00           N  
ATOM   2187  H   TYR   161      60.362  82.605  86.300  1.00  0.00           H  
ATOM   2188  CA  TYR   161      61.453  82.479  88.240  1.00  0.00           C  
ATOM   2189  HA  TYR   161      61.106  83.104  89.063  1.00  0.00           H  
ATOM   2190  CB  TYR   161      60.586  81.157  88.358  1.00  0.00           C  
ATOM   2191  HB2 TYR   161      59.550  81.444  88.178  1.00  0.00           H  
ATOM   2192  HB3 TYR   161      60.880  80.506  87.534  1.00  0.00           H  
ATOM   2193  CG  TYR   161      60.664  80.350  89.645  1.00  0.00           C  
ATOM   2194  CD1 TYR   161      61.514  79.188  89.689  1.00  0.00           C  
ATOM   2195  HD1 TYR   161      62.160  78.984  88.848  1.00  0.00           H  
ATOM   2196  CE1 TYR   161      61.489  78.292  90.777  1.00  0.00           C  
ATOM   2197  HE1 TYR   161      62.213  77.494  90.845  1.00  0.00           H  
ATOM   2198  CZ  TYR   161      60.656  78.613  91.887  1.00  0.00           C  
ATOM   2199  OH  TYR   161      60.733  78.038  93.147  1.00  0.00           O  
ATOM   2200  HH  TYR   161      61.291  77.257  93.116  1.00  0.00           H  
ATOM   2201  CE2 TYR   161      59.769  79.782  91.815  1.00  0.00           C  
ATOM   2202  HE2 TYR   161      59.065  79.902  92.625  1.00  0.00           H  
ATOM   2203  CD2 TYR   161      59.780  80.665  90.722  1.00  0.00           C  
ATOM   2204  HD2 TYR   161      59.069  81.474  90.635  1.00  0.00           H  
ATOM   2205  C   TYR   161      62.973  82.163  88.465  1.00  0.00           C  
ATOM   2206  O   TYR   161      63.492  82.531  89.481  1.00  0.00           O  
ATOM   2207  N   ASN   162      63.659  81.509  87.558  1.00  0.00           N  
ATOM   2208  H   ASN   162      63.330  81.249  86.639  1.00  0.00           H  
ATOM   2209  CA  ASN   162      65.059  81.166  87.699  1.00  0.00           C  
ATOM   2210  HA  ASN   162      65.324  80.705  88.650  1.00  0.00           H  
ATOM   2211  CB  ASN   162      65.559  80.209  86.567  1.00  0.00           C  
ATOM   2212  HB2 ASN   162      65.172  80.657  85.652  1.00  0.00           H  
ATOM   2213  HB3 ASN   162      66.648  80.210  86.525  1.00  0.00           H  
ATOM   2214  CG  ASN   162      65.156  78.835  86.835  1.00  0.00           C  
ATOM   2215  OD1 ASN   162      65.360  78.320  87.874  1.00  0.00           O  
ATOM   2216  ND2 ASN   162      64.436  78.252  85.978  1.00  0.00           N  
ATOM   2217 HD21 ASN   162      64.139  77.306  86.170  1.00  0.00           H  
ATOM   2218 HD22 ASN   162      64.479  78.631  85.043  1.00  0.00           H  
ATOM   2219  C   ASN   162      65.931  82.495  87.670  1.00  0.00           C  
ATOM   2220  O   ASN   162      65.505  83.552  87.280  1.00  0.00           O  
ATOM   2221  N   SER   163      67.162  82.455  88.269  1.00  0.00           N  
ATOM   2222  H   SER   163      67.467  81.630  88.764  1.00  0.00           H  
ATOM   2223  CA  SER   163      68.153  83.535  88.224  1.00  0.00           C  
ATOM   2224  HA  SER   163      67.681  84.374  88.735  1.00  0.00           H  
ATOM   2225  CB  SER   163      69.443  83.195  88.964  1.00  0.00           C  
ATOM   2226  HB2 SER   163      69.166  82.902  89.977  1.00  0.00           H  
ATOM   2227  HB3 SER   163      70.008  82.381  88.510  1.00  0.00           H  
ATOM   2228  OG  SER   163      70.219  84.426  89.069  1.00  0.00           O  
ATOM   2229  HG  SER   163      69.786  85.080  89.622  1.00  0.00           H  
ATOM   2230  C   SER   163      68.479  83.849  86.741  1.00  0.00           C  
ATOM   2231  O   SER   163      68.657  82.898  86.028  1.00  0.00           O  
ATOM   2232  N   SER   164      68.266  85.079  86.297  1.00  0.00           N  
ATOM   2233  H   SER   164      68.120  85.808  86.982  1.00  0.00           H  
ATOM   2234  CA  SER   164      68.147  85.452  84.858  1.00  0.00           C  
ATOM   2235  HA  SER   164      68.206  86.539  84.910  1.00  0.00           H  
ATOM   2236  CB  SER   164      66.719  85.115  84.364  1.00  0.00           C  
ATOM   2237  HB2 SER   164      66.488  85.513  83.376  1.00  0.00           H  
ATOM   2238  HB3 SER   164      66.547  84.044  84.470  1.00  0.00           H  
ATOM   2239  OG  SER   164      65.742  85.631  85.219  1.00  0.00           O  
ATOM   2240  HG  SER   164      65.810  85.126  86.033  1.00  0.00           H  
ATOM   2241  C   SER   164      69.254  84.992  84.007  1.00  0.00           C  
ATOM   2242  O   SER   164      70.417  84.986  84.337  1.00  0.00           O  
ATOM   2243  N   SER   165      68.907  84.618  82.759  1.00  0.00           N  
ATOM   2244  H   SER   165      68.015  85.018  82.503  1.00  0.00           H  
ATOM   2245  CA  SER   165      69.782  84.182  81.732  1.00  0.00           C  
ATOM   2246  HA  SER   165      70.477  83.471  82.179  1.00  0.00           H  
ATOM   2247  CB  SER   165      68.918  83.477  80.669  1.00  0.00           C  
ATOM   2248  HB2 SER   165      68.468  82.550  81.025  1.00  0.00           H  
ATOM   2249  HB3 SER   165      68.226  84.179  80.202  1.00  0.00           H  
ATOM   2250  OG  SER   165      69.755  83.039  79.659  1.00  0.00           O  
ATOM   2251  HG  SER   165      70.091  82.178  79.919  1.00  0.00           H  
ATOM   2252  C   SER   165      70.563  85.334  81.178  1.00  0.00           C  
ATOM   2253  O   SER   165      70.109  86.466  81.278  1.00  0.00           O  
ATOM   2254  N   GLY   166      71.734  85.137  80.532  1.00  0.00           N  
ATOM   2255  H   GLY   166      71.970  84.164  80.400  1.00  0.00           H  
ATOM   2256  CA  GLY   166      72.470  86.094  79.680  1.00  0.00           C  
ATOM   2257  HA2 GLY   166      73.307  85.560  79.230  1.00  0.00           H  
ATOM   2258  HA3 GLY   166      71.798  86.284  78.843  1.00  0.00           H  
ATOM   2259  C   GLY   166      73.034  87.438  80.270  1.00  0.00           C  
ATOM   2260  O   GLY   166      73.327  87.623  81.440  1.00  0.00           O  
ATOM   2261  N   GLY   167      73.178  88.436  79.396  1.00  0.00           N  
ATOM   2262  H   GLY   167      73.168  88.137  78.432  1.00  0.00           H  
ATOM   2263  CA  GLY   167      73.833  89.709  79.662  1.00  0.00           C  
ATOM   2264  HA2 GLY   167      74.854  89.485  79.973  1.00  0.00           H  
ATOM   2265  HA3 GLY   167      73.979  90.133  78.668  1.00  0.00           H  
ATOM   2266  C   GLY   167      73.221  90.564  80.695  1.00  0.00           C  
ATOM   2267  O   GLY   167      72.073  90.897  80.636  1.00  0.00           O  
ATOM   2268  N   GLY   168      74.031  91.048  81.626  1.00  0.00           N  
ATOM   2269  H   GLY   168      75.007  90.791  81.590  1.00  0.00           H  
ATOM   2270  CA  GLY   168      73.699  91.978  82.716  1.00  0.00           C  
ATOM   2271  HA2 GLY   168      72.906  91.679  83.400  1.00  0.00           H  
ATOM   2272  HA3 GLY   168      74.492  91.953  83.463  1.00  0.00           H  
ATOM   2273  C   GLY   168      73.401  93.460  82.218  1.00  0.00           C  
ATOM   2274  O   GLY   168      72.885  93.638  81.110  1.00  0.00           O  
ATOM   2275  N   GLY   169      73.526  94.505  83.041  1.00  0.00           N  
ATOM   2276  H   GLY   169      73.344  95.387  82.585  1.00  0.00           H  
ATOM   2277  CA  GLY   169      74.040  94.633  84.449  1.00  0.00           C  
ATOM   2278  HA2 GLY   169      73.587  95.531  84.869  1.00  0.00           H  
ATOM   2279  HA3 GLY   169      73.859  93.766  85.084  1.00  0.00           H  
ATOM   2280  C   GLY   169      75.564  94.862  84.329  1.00  0.00           C  
ATOM   2281  O   GLY   169      76.158  94.271  83.409  1.00  0.00           O  
ATOM   2282  N   GLY   170      76.163  95.692  85.129  1.00  0.00           N  
ATOM   2283  H   GLY   170      75.649  96.136  85.878  1.00  0.00           H  
ATOM   2284  CA  GLY   170      77.602  96.047  85.276  1.00  0.00           C  
ATOM   2285  HA2 GLY   170      77.674  96.699  86.146  1.00  0.00           H  
ATOM   2286  HA3 GLY   170      78.109  95.107  85.496  1.00  0.00           H  
ATOM   2287  C   GLY   170      78.138  96.647  83.936  1.00  0.00           C  
ATOM   2288  O   GLY   170      77.378  97.157  83.172  1.00  0.00           O  
ATOM   2289  N   GLY   171      79.443  96.690  83.732  1.00  0.00           N  
ATOM   2290  H   GLY   171      79.730  97.249  82.942  1.00  0.00           H  
ATOM   2291  CA  GLY   171      80.475  96.241  84.705  1.00  0.00           C  
ATOM   2292  HA2 GLY   171      81.431  96.686  84.430  1.00  0.00           H  
ATOM   2293  HA3 GLY   171      80.298  96.557  85.733  1.00  0.00           H  
ATOM   2294  C   GLY   171      80.853  94.788  84.611  1.00  0.00           C  
ATOM   2295  O   GLY   171      80.467  94.036  85.469  1.00  0.00           O  
ATOM   2296  N   GLY   172      81.606  94.447  83.609  1.00  0.00           N  
ATOM   2297  H   GLY   172      81.870  93.472  83.602  1.00  0.00           H  
ATOM   2298  CA  GLY   172      82.223  95.203  82.435  1.00  0.00           C  
ATOM   2299  HA2 GLY   172      82.028  96.274  82.375  1.00  0.00           H  
ATOM   2300  HA3 GLY   172      83.264  94.880  82.434  1.00  0.00           H  
ATOM   2301  C   GLY   172      81.643  94.654  81.063  1.00  0.00           C  
ATOM   2302  O   GLY   172      80.628  93.944  80.994  1.00  0.00           O  
ATOM   2303  N   GLY   173      82.013  95.235  79.933  1.00  0.00           N  
ATOM   2304  H   GLY   173      82.840  95.815  79.917  1.00  0.00           H  
ATOM   2305  CA  GLY   173      81.460  94.953  78.598  1.00  0.00           C  
ATOM   2306  HA2 GLY   173      81.993  95.432  77.776  1.00  0.00           H  
ATOM   2307  HA3 GLY   173      81.449  93.879  78.410  1.00  0.00           H  
ATOM   2308  C   GLY   173      79.984  95.316  78.545  1.00  0.00           C  
ATOM   2309  O   GLY   173      79.459  96.121  79.301  1.00  0.00           O  
ATOM   2310  N   GLY   174      79.238  94.776  77.554  1.00  0.00           N  
ATOM   2311  H   GLY   174      78.295  95.100  77.392  1.00  0.00           H  
ATOM   2312  CA  GLY   174      79.547  93.631  76.669  1.00  0.00           C  
ATOM   2313  HA2 GLY   174      80.230  92.948  77.176  1.00  0.00           H  
ATOM   2314  HA3 GLY   174      78.580  93.179  76.451  1.00  0.00           H  
ATOM   2315  C   GLY   174      80.158  94.059  75.343  1.00  0.00           C  
ATOM   2316  O   GLY   174      81.131  94.861  75.313  1.00  0.00           O  
ATOM   2317  N   GLY   175      79.723  93.446  74.179  1.00  0.00           N  
ATOM   2318  H   GLY   175      78.938  92.813  74.228  1.00  0.00           H  
ATOM   2319  CA  GLY   175      80.353  93.692  72.845  1.00  0.00           C  
ATOM   2320  HA2 GLY   175      81.392  93.949  73.048  1.00  0.00           H  
ATOM   2321  HA3 GLY   175      80.403  92.759  72.283  1.00  0.00           H  
ATOM   2322  C   GLY   175      79.704  94.871  72.142  1.00  0.00           C  
ATOM   2323  O   GLY   175      79.878  96.045  72.525  1.00  0.00           O  
ATOM   2324  N   ASN   176      78.913  94.585  71.100  1.00  0.00           N  
ATOM   2325  H   ASN   176      78.940  93.635  70.757  1.00  0.00           H  
ATOM   2326  CA  ASN   176      78.040  95.463  70.383  1.00  0.00           C  
ATOM   2327  HA  ASN   176      78.694  96.122  69.813  1.00  0.00           H  
ATOM   2328  CB  ASN   176      77.210  94.702  69.354  1.00  0.00           C  
ATOM   2329  HB2 ASN   176      77.854  94.072  68.741  1.00  0.00           H  
ATOM   2330  HB3 ASN   176      76.560  94.048  69.935  1.00  0.00           H  
ATOM   2331  CG  ASN   176      76.274  95.569  68.441  1.00  0.00           C  
ATOM   2332  OD1 ASN   176      76.813  96.462  67.829  1.00  0.00           O  
ATOM   2333  ND2 ASN   176      74.932  95.393  68.310  1.00  0.00           N  
ATOM   2334 HD21 ASN   176      74.490  96.064  67.698  1.00  0.00           H  
ATOM   2335 HD22 ASN   176      74.460  94.652  68.809  1.00  0.00           H  
ATOM   2336  C   ASN   176      77.123  96.211  71.260  1.00  0.00           C  
ATOM   2337  O   ASN   176      76.402  95.624  72.056  1.00  0.00           O  
ATOM   2338  N   TYR   177      77.081  97.572  71.270  1.00  0.00           N  
ATOM   2339  H   TYR   177      77.700  98.067  70.644  1.00  0.00           H  
ATOM   2340  CA  TYR   177      76.271  98.332  72.191  1.00  0.00           C  
ATOM   2341  HA  TYR   177      76.629  98.018  73.172  1.00  0.00           H  
ATOM   2342  CB  TYR   177      76.588  99.813  72.079  1.00  0.00           C  
ATOM   2343  HB2 TYR   177      76.420 100.041  71.026  1.00  0.00           H  
ATOM   2344  HB3 TYR   177      75.849 100.476  72.528  1.00  0.00           H  
ATOM   2345  CG  TYR   177      77.966 100.169  72.475  1.00  0.00           C  
ATOM   2346  CD1 TYR   177      78.892 100.585  71.489  1.00  0.00           C  
ATOM   2347  HD1 TYR   177      78.575 100.793  70.478  1.00  0.00           H  
ATOM   2348  CE1 TYR   177      80.202 100.841  71.902  1.00  0.00           C  
ATOM   2349  HE1 TYR   177      80.838 101.095  71.068  1.00  0.00           H  
ATOM   2350  CZ  TYR   177      80.662 100.710  73.233  1.00  0.00           C  
ATOM   2351  OH  TYR   177      81.989 100.776  73.511  1.00  0.00           O  
ATOM   2352  HH  TYR   177      82.085 100.579  74.446  1.00  0.00           H  
ATOM   2353  CE2 TYR   177      79.680 100.267  74.196  1.00  0.00           C  
ATOM   2354  HE2 TYR   177      79.956 100.089  75.225  1.00  0.00           H  
ATOM   2355  CD2 TYR   177      78.365 100.054  73.804  1.00  0.00           C  
ATOM   2356  HD2 TYR   177      77.666  99.649  74.520  1.00  0.00           H  
ATOM   2357  C   TYR   177      74.780  98.055  72.096  1.00  0.00           C  
ATOM   2358  O   TYR   177      74.263  97.712  71.033  1.00  0.00           O  
ATOM   2359  N   GLY   178      73.987  97.981  73.166  1.00  0.00           N  
ATOM   2360  H   GLY   178      73.010  97.970  72.909  1.00  0.00           H  
ATOM   2361  CA  GLY   178      74.365  97.604  74.506  1.00  0.00           C  
ATOM   2362  HA2 GLY   178      73.507  97.245  75.075  1.00  0.00           H  
ATOM   2363  HA3 GLY   178      75.156  96.855  74.501  1.00  0.00           H  
ATOM   2364  C   GLY   178      74.898  98.737  75.458  1.00  0.00           C  
ATOM   2365  O   GLY   178      75.390  99.747  74.899  1.00  0.00           O  
ATOM   2366  N   GLN   179      74.932  98.493  76.776  1.00  0.00           N  
ATOM   2367  H   GLN   179      74.701  97.547  77.044  1.00  0.00           H  
ATOM   2368  CA  GLN   179      75.580  99.468  77.606  1.00  0.00           C  
ATOM   2369  HA  GLN   179      75.229 100.404  77.172  1.00  0.00           H  
ATOM   2370  CB  GLN   179      75.071  99.330  79.077  1.00  0.00           C  
ATOM   2371  HB2 GLN   179      75.113 100.329  79.511  1.00  0.00           H  
ATOM   2372  HB3 GLN   179      74.016  99.062  79.125  1.00  0.00           H  
ATOM   2373  CG  GLN   179      75.838  98.409  80.034  1.00  0.00           C  
ATOM   2374  HG2 GLN   179      76.899  98.636  80.134  1.00  0.00           H  
ATOM   2375  HG3 GLN   179      75.466  98.503  81.055  1.00  0.00           H  
ATOM   2376  CD  GLN   179      75.669  96.963  79.739  1.00  0.00           C  
ATOM   2377  OE1 GLN   179      75.266  96.494  78.695  1.00  0.00           O  
ATOM   2378  NE2 GLN   179      75.940  96.104  80.677  1.00  0.00           N  
ATOM   2379 HE21 GLN   179      76.392  96.442  81.515  1.00  0.00           H  
ATOM   2380 HE22 GLN   179      75.982  95.133  80.403  1.00  0.00           H  
ATOM   2381  C   GLN   179      77.139  99.475  77.503  1.00  0.00           C  
ATOM   2382  O   GLN   179      77.735  98.444  77.394  1.00  0.00           O  
ATOM   2383  N   ASP   180      77.812 100.595  77.697  1.00  0.00           N  
ATOM   2384  H   ASP   180      78.815 100.476  77.704  1.00  0.00           H  
ATOM   2385  CA  ASP   180      77.350 102.011  77.455  1.00  0.00           C  
ATOM   2386  HA  ASP   180      76.472 101.976  76.810  1.00  0.00           H  
ATOM   2387  CB  ASP   180      76.782 102.869  78.633  1.00  0.00           C  
ATOM   2388  HB2 ASP   180      76.609 103.885  78.278  1.00  0.00           H  
ATOM   2389  HB3 ASP   180      75.836 102.368  78.837  1.00  0.00           H  
ATOM   2390  CG  ASP   180      77.664 102.903  79.915  1.00  0.00           C  
ATOM   2391  OD1 ASP   180      77.167 103.345  80.964  1.00  0.00           O  
ATOM   2392  OD2 ASP   180      78.797 102.396  79.965  1.00  0.00           O  
ATOM   2393  C   ASP   180      78.361 102.821  76.659  1.00  0.00           C  
ATOM   2394  O   ASP   180      79.561 102.664  76.770  1.00  0.00           O  
ATOM   2395  N   GLN   181      77.878 103.760  75.808  1.00  0.00           N  
ATOM   2396  H   GLN   181      76.890 103.834  75.609  1.00  0.00           H  
ATOM   2397  CA  GLN   181      78.718 104.692  75.090  1.00  0.00           C  
ATOM   2398  HA  GLN   181      79.685 104.235  74.881  1.00  0.00           H  
ATOM   2399  CB  GLN   181      78.070 104.956  73.769  1.00  0.00           C  
ATOM   2400  HB2 GLN   181      77.188 105.564  73.968  1.00  0.00           H  
ATOM   2401  HB3 GLN   181      78.724 105.643  73.232  1.00  0.00           H  
ATOM   2402  CG  GLN   181      77.809 103.731  72.825  1.00  0.00           C  
ATOM   2403  HG2 GLN   181      78.814 103.313  72.772  1.00  0.00           H  
ATOM   2404  HG3 GLN   181      77.109 103.060  73.324  1.00  0.00           H  
ATOM   2405  CD  GLN   181      77.292 104.196  71.518  1.00  0.00           C  
ATOM   2406  OE1 GLN   181      76.156 103.886  71.143  1.00  0.00           O  
ATOM   2407  NE2 GLN   181      77.995 104.901  70.677  1.00  0.00           N  
ATOM   2408 HE21 GLN   181      78.960 105.139  70.856  1.00  0.00           H  
ATOM   2409 HE22 GLN   181      77.468 105.156  69.854  1.00  0.00           H  
ATOM   2410  C   GLN   181      78.949 106.023  75.890  1.00  0.00           C  
ATOM   2411  O   GLN   181      79.586 106.943  75.347  1.00  0.00           O  
ATOM   2412  N   SER   182      78.337 106.261  77.003  1.00  0.00           N  
ATOM   2413  H   SER   182      77.770 105.481  77.302  1.00  0.00           H  
ATOM   2414  CA  SER   182      78.754 107.363  78.023  1.00  0.00           C  
ATOM   2415  HA  SER   182      78.854 108.254  77.404  1.00  0.00           H  
ATOM   2416  CB  SER   182      77.530 107.503  78.961  1.00  0.00           C  
ATOM   2417  HB2 SER   182      76.596 107.683  78.429  1.00  0.00           H  
ATOM   2418  HB3 SER   182      77.428 106.667  79.653  1.00  0.00           H  
ATOM   2419  OG  SER   182      77.695 108.578  79.905  1.00  0.00           O  
ATOM   2420  HG  SER   182      77.442 109.388  79.457  1.00  0.00           H  
ATOM   2421  C   SER   182      80.031 106.980  78.785  1.00  0.00           C  
ATOM   2422  O   SER   182      80.152 105.774  79.048  1.00  0.00           O  
ATOM   2423  N   SER   183      80.966 107.923  79.143  1.00  0.00           N  
ATOM   2424  H   SER   183      81.663 107.527  79.757  1.00  0.00           H  
ATOM   2425  CA  SER   183      81.060 109.292  78.619  1.00  0.00           C  
ATOM   2426  HA  SER   183      80.065 109.736  78.650  1.00  0.00           H  
ATOM   2427  CB  SER   183      82.038 110.044  79.571  1.00  0.00           C  
ATOM   2428  HB2 SER   183      82.564 110.826  79.023  1.00  0.00           H  
ATOM   2429  HB3 SER   183      81.461 110.301  80.460  1.00  0.00           H  
ATOM   2430  OG  SER   183      83.182 109.254  79.903  1.00  0.00           O  
ATOM   2431  HG  SER   183      83.385 109.406  80.829  1.00  0.00           H  
ATOM   2432  C   SER   183      81.591 109.379  77.198  1.00  0.00           C  
ATOM   2433  O   SER   183      82.168 108.478  76.528  1.00  0.00           O  
ATOM   2434  N   MET   184      81.338 110.496  76.530  1.00  0.00           N  
ATOM   2435  H   MET   184      80.889 111.272  76.995  1.00  0.00           H  
ATOM   2436  CA  MET   184      81.748 110.836  75.162  1.00  0.00           C  
ATOM   2437  HA  MET   184      81.956 109.922  74.605  1.00  0.00           H  
ATOM   2438  CB  MET   184      80.612 111.589  74.352  1.00  0.00           C  
ATOM   2439  HB2 MET   184      80.356 112.557  74.783  1.00  0.00           H  
ATOM   2440  HB3 MET   184      80.922 111.585  73.307  1.00  0.00           H  
ATOM   2441  CG  MET   184      79.410 110.689  74.362  1.00  0.00           C  
ATOM   2442  HG2 MET   184      79.581 109.690  74.764  1.00  0.00           H  
ATOM   2443  HG3 MET   184      78.760 111.177  75.089  1.00  0.00           H  
ATOM   2444  SD  MET   184      78.631 110.384  72.801  1.00  0.00           S  
ATOM   2445  CE  MET   184      79.570 108.964  72.174  1.00  0.00           C  
ATOM   2446  HE1 MET   184      79.321 107.994  72.605  1.00  0.00           H  
ATOM   2447  HE2 MET   184      79.544 108.884  71.088  1.00  0.00           H  
ATOM   2448  HE3 MET   184      80.615 109.060  72.472  1.00  0.00           H  
ATOM   2449  C   MET   184      83.091 111.585  75.099  1.00  0.00           C  
ATOM   2450  O   MET   184      83.318 112.432  75.953  1.00  0.00           O  
ATOM   2451  N   SER   185      83.893 111.224  74.128  1.00  0.00           N  
ATOM   2452  H   SER   185      83.631 110.443  73.544  1.00  0.00           H  
ATOM   2453  CA  SER   185      85.289 111.748  73.973  1.00  0.00           C  
ATOM   2454  HA  SER   185      85.340 112.687  74.524  1.00  0.00           H  
ATOM   2455  CB  SER   185      86.262 110.754  74.532  1.00  0.00           C  
ATOM   2456  HB2 SER   185      86.120 110.467  75.574  1.00  0.00           H  
ATOM   2457  HB3 SER   185      86.156 109.864  73.911  1.00  0.00           H  
ATOM   2458  OG  SER   185      87.577 111.330  74.339  1.00  0.00           O  
ATOM   2459  HG  SER   185      88.281 110.945  74.866  1.00  0.00           H  
ATOM   2460  C   SER   185      85.522 112.129  72.491  1.00  0.00           C  
ATOM   2461  O   SER   185      85.311 111.287  71.595  1.00  0.00           O  
ATOM   2462  N   SER   186      85.810 113.360  72.239  1.00  0.00           N  
ATOM   2463  H   SER   186      85.975 113.995  73.007  1.00  0.00           H  
ATOM   2464  CA  SER   186      85.870 113.917  70.899  1.00  0.00           C  
ATOM   2465  HA  SER   186      86.574 113.340  70.300  1.00  0.00           H  
ATOM   2466  CB  SER   186      84.522 113.700  70.106  1.00  0.00           C  
ATOM   2467  HB2 SER   186      84.223 112.659  69.989  1.00  0.00           H  
ATOM   2468  HB3 SER   186      83.732 114.170  70.693  1.00  0.00           H  
ATOM   2469  OG  SER   186      84.603 114.337  68.846  1.00  0.00           O  
ATOM   2470  HG  SER   186      85.086 113.702  68.311  1.00  0.00           H  
ATOM   2471  C   SER   186      86.125 115.457  71.062  1.00  0.00           C  
ATOM   2472  O   SER   186      85.556 116.019  72.020  1.00  0.00           O  
ATOM   2473  N   GLY   187      86.780 116.109  70.110  1.00  0.00           N  
ATOM   2474  H   GLY   187      86.807 117.114  70.209  1.00  0.00           H  
ATOM   2475  CA  GLY   187      87.614 115.643  69.010  1.00  0.00           C  
ATOM   2476  HA2 GLY   187      88.629 116.011  69.162  1.00  0.00           H  
ATOM   2477  HA3 GLY   187      87.803 114.569  68.982  1.00  0.00           H  
ATOM   2478  C   GLY   187      87.203 116.000  67.641  1.00  0.00           C  
ATOM   2479  O   GLY   187      88.099 116.070  66.815  1.00  0.00           O  
ATOM   2480  N   GLY   188      85.962 116.481  67.399  1.00  0.00           N  
ATOM   2481  H   GLY   188      85.272 116.519  68.136  1.00  0.00           H  
ATOM   2482  CA  GLY   188      85.566 117.176  66.087  1.00  0.00           C  
ATOM   2483  HA2 GLY   188      86.058 116.644  65.273  1.00  0.00           H  
ATOM   2484  HA3 GLY   188      84.496 117.097  65.897  1.00  0.00           H  
ATOM   2485  C   GLY   188      85.946 118.700  66.036  1.00  0.00           C  
ATOM   2486  O   GLY   188      86.804 119.213  66.793  1.00  0.00           O  
ATOM   2487  N   GLY   189      85.224 119.494  65.190  1.00  0.00           N  
ATOM   2488  H   GLY   189      85.428 120.461  65.399  1.00  0.00           H  
ATOM   2489  CA  GLY   189      84.434 119.210  64.029  1.00  0.00           C  
ATOM   2490  HA2 GLY   189      83.810 118.341  64.236  1.00  0.00           H  
ATOM   2491  HA3 GLY   189      83.675 119.977  63.867  1.00  0.00           H  
ATOM   2492  C   GLY   189      85.324 118.976  62.812  1.00  0.00           C  
ATOM   2493  O   GLY   189      86.190 118.130  62.910  1.00  0.00           O  
ATOM   2494  N   SER   190      85.022 119.578  61.635  1.00  0.00           N  
ATOM   2495  H   SER   190      84.412 120.382  61.660  1.00  0.00           H  
ATOM   2496  CA  SER   190      85.769 119.455  60.381  1.00  0.00           C  
ATOM   2497  HA  SER   190      85.614 118.446  59.997  1.00  0.00           H  
ATOM   2498  CB  SER   190      85.154 120.449  59.379  1.00  0.00           C  
ATOM   2499  HB2 SER   190      84.109 120.149  59.307  1.00  0.00           H  
ATOM   2500  HB3 SER   190      85.277 121.497  59.653  1.00  0.00           H  
ATOM   2501  OG  SER   190      85.640 120.159  58.068  1.00  0.00           O  
ATOM   2502  HG  SER   190      85.456 120.855  57.433  1.00  0.00           H  
ATOM   2503  C   SER   190      87.293 119.732  60.479  1.00  0.00           C  
ATOM   2504  O   SER   190      87.665 120.656  61.209  1.00  0.00           O  
ATOM   2505  N   GLY   191      88.285 119.197  59.819  1.00  0.00           N  
ATOM   2506  H   GLY   191      89.226 119.476  60.059  1.00  0.00           H  
ATOM   2507  CA  GLY   191      88.264 118.365  58.561  1.00  0.00           C  
ATOM   2508  HA2 GLY   191      88.787 117.432  58.772  1.00  0.00           H  
ATOM   2509  HA3 GLY   191      87.212 118.144  58.382  1.00  0.00           H  
ATOM   2510  C   GLY   191      88.740 119.083  57.230  1.00  0.00           C  
ATOM   2511  O   GLY   191      89.265 120.240  57.310  1.00  0.00           O  
ATOM   2512  N   GLY   192      88.691 118.375  56.097  1.00  0.00           N  
ATOM   2513  H   GLY   192      88.252 117.465  56.097  1.00  0.00           H  
ATOM   2514  CA  GLY   192      89.161 118.946  54.787  1.00  0.00           C  
ATOM   2515  HA2 GLY   192      90.111 119.452  54.958  1.00  0.00           H  
ATOM   2516  HA3 GLY   192      89.429 118.211  54.027  1.00  0.00           H  
ATOM   2517  C   GLY   192      88.286 120.034  54.081  1.00  0.00           C  
ATOM   2518  O   GLY   192      88.735 120.652  53.134  1.00  0.00           O  
ATOM   2519  N   GLY   193      87.117 120.241  54.606  1.00  0.00           N  
ATOM   2520  H   GLY   193      86.852 119.820  55.485  1.00  0.00           H  
ATOM   2521  CA  GLY   193      86.127 121.205  54.047  1.00  0.00           C  
ATOM   2522  HA2 GLY   193      86.748 121.909  53.492  1.00  0.00           H  
ATOM   2523  HA3 GLY   193      85.604 120.723  53.221  1.00  0.00           H  
ATOM   2524  C   GLY   193      85.250 121.839  55.171  1.00  0.00           C  
ATOM   2525  O   GLY   193      85.728 122.138  56.260  1.00  0.00           O  
ATOM   2526  N   TYR   194      83.982 122.059  54.806  1.00  0.00           N  
ATOM   2527  H   TYR   194      83.635 121.582  53.986  1.00  0.00           H  
ATOM   2528  CA  TYR   194      82.885 122.572  55.609  1.00  0.00           C  
ATOM   2529  HA  TYR   194      83.005 123.655  55.615  1.00  0.00           H  
ATOM   2530  CB  TYR   194      81.552 122.413  54.881  1.00  0.00           C  
ATOM   2531  HB2 TYR   194      81.381 121.379  54.580  1.00  0.00           H  
ATOM   2532  HB3 TYR   194      80.823 122.796  55.596  1.00  0.00           H  
ATOM   2533  CG  TYR   194      81.370 123.301  53.611  1.00  0.00           C  
ATOM   2534  CD1 TYR   194      81.387 124.727  53.615  1.00  0.00           C  
ATOM   2535  HD1 TYR   194      81.556 125.307  54.510  1.00  0.00           H  
ATOM   2536  CE1 TYR   194      81.229 125.421  52.394  1.00  0.00           C  
ATOM   2537  HE1 TYR   194      81.259 126.499  52.437  1.00  0.00           H  
ATOM   2538  CZ  TYR   194      80.846 124.795  51.154  1.00  0.00           C  
ATOM   2539  OH  TYR   194      80.553 125.507  50.075  1.00  0.00           O  
ATOM   2540  HH  TYR   194      80.537 124.989  49.267  1.00  0.00           H  
ATOM   2541  CE2 TYR   194      80.728 123.385  51.217  1.00  0.00           C  
ATOM   2542  HE2 TYR   194      80.161 123.023  50.372  1.00  0.00           H  
ATOM   2543  CD2 TYR   194      81.019 122.684  52.402  1.00  0.00           C  
ATOM   2544  HD2 TYR   194      80.801 121.626  52.393  1.00  0.00           H  
ATOM   2545  C   TYR   194      82.854 122.011  57.066  1.00  0.00           C  
ATOM   2546  O   TYR   194      82.852 120.811  57.180  1.00  0.00           O  
ATOM   2547  N   GLY   195      82.741 122.913  58.098  1.00  0.00           N  
ATOM   2548  H   GLY   195      82.398 122.582  58.988  1.00  0.00           H  
ATOM   2549  CA  GLY   195      83.155 124.317  57.988  1.00  0.00           C  
ATOM   2550  HA2 GLY   195      83.677 124.424  58.938  1.00  0.00           H  
ATOM   2551  HA3 GLY   195      83.850 124.602  57.197  1.00  0.00           H  
ATOM   2552  C   GLY   195      81.975 125.279  57.824  1.00  0.00           C  
ATOM   2553  O   GLY   195      81.034 125.208  57.060  1.00  0.00           O  
ATOM   2554  N   ASN   196      82.214 126.409  58.481  1.00  0.00           N  
ATOM   2555  H   ASN   196      82.961 126.399  59.160  1.00  0.00           H  
ATOM   2556  CA  ASN   196      81.354 127.564  58.585  1.00  0.00           C  
ATOM   2557  HA  ASN   196      81.504 128.080  59.533  1.00  0.00           H  
ATOM   2558  CB  ASN   196      81.856 128.510  57.495  1.00  0.00           C  
ATOM   2559  HB2 ASN   196      82.918 128.644  57.702  1.00  0.00           H  
ATOM   2560  HB3 ASN   196      81.807 128.034  56.516  1.00  0.00           H  
ATOM   2561  CG  ASN   196      81.016 129.807  57.610  1.00  0.00           C  
ATOM   2562  OD1 ASN   196      80.120 130.116  56.868  1.00  0.00           O  
ATOM   2563  ND2 ASN   196      81.294 130.615  58.593  1.00  0.00           N  
ATOM   2564 HD21 ASN   196      80.960 131.567  58.641  1.00  0.00           H  
ATOM   2565 HD22 ASN   196      82.082 130.337  59.161  1.00  0.00           H  
ATOM   2566  C   ASN   196      79.866 127.244  58.396  1.00  0.00           C  
ATOM   2567  O   ASN   196      79.161 127.338  57.384  1.00  0.00           O  
ATOM   2568  N   GLN   197      79.395 126.656  59.504  1.00  0.00           N  
ATOM   2569  H   GLN   197      79.956 126.439  60.316  1.00  0.00           H  
ATOM   2570  CA  GLN   197      77.914 126.366  59.682  1.00  0.00           C  
ATOM   2571  HA  GLN   197      77.621 125.628  58.935  1.00  0.00           H  
ATOM   2572  CB  GLN   197      77.740 125.822  61.071  1.00  0.00           C  
ATOM   2573  HB2 GLN   197      78.114 126.641  61.686  1.00  0.00           H  
ATOM   2574  HB3 GLN   197      76.676 125.865  61.305  1.00  0.00           H  
ATOM   2575  CG  GLN   197      78.469 124.541  61.371  1.00  0.00           C  
ATOM   2576  HG2 GLN   197      78.760 123.939  60.510  1.00  0.00           H  
ATOM   2577  HG3 GLN   197      79.375 124.827  61.905  1.00  0.00           H  
ATOM   2578  CD  GLN   197      77.673 123.566  62.247  1.00  0.00           C  
ATOM   2579  OE1 GLN   197      76.416 123.589  62.367  1.00  0.00           O  
ATOM   2580  NE2 GLN   197      78.354 122.656  62.914  1.00  0.00           N  
ATOM   2581 HE21 GLN   197      79.297 122.470  62.602  1.00  0.00           H  
ATOM   2582 HE22 GLN   197      77.808 122.001  63.455  1.00  0.00           H  
ATOM   2583  C   GLN   197      77.002 127.608  59.347  1.00  0.00           C  
ATOM   2584  O   GLN   197      77.359 128.781  59.605  1.00  0.00           O  
ATOM   2585  N   ASP   198      75.818 127.432  58.833  1.00  0.00           N  
ATOM   2586  H   ASP   198      75.587 126.490  58.552  1.00  0.00           H  
ATOM   2587  CA  ASP   198      74.845 128.523  58.554  1.00  0.00           C  
ATOM   2588  HA  ASP   198      75.259 129.517  58.382  1.00  0.00           H  
ATOM   2589  CB  ASP   198      74.050 128.220  57.247  1.00  0.00           C  
ATOM   2590  HB2 ASP   198      73.931 127.139  57.184  1.00  0.00           H  
ATOM   2591  HB3 ASP   198      73.100 128.733  57.400  1.00  0.00           H  
ATOM   2592  CG  ASP   198      74.705 128.705  55.977  1.00  0.00           C  
ATOM   2593  OD1 ASP   198      75.909 128.371  55.826  1.00  0.00           O  
ATOM   2594  OD2 ASP   198      74.158 129.584  55.238  1.00  0.00           O  
ATOM   2595  C   ASP   198      73.829 128.717  59.682  1.00  0.00           C  
ATOM   2596  O   ASP   198      73.147 127.733  60.073  1.00  0.00           O  
ATOM   2597  N   GLN   199      73.564 129.965  60.249  1.00  0.00           N  
ATOM   2598  H   GLN   199      74.158 130.702  59.897  1.00  0.00           H  
ATOM   2599  CA  GLN   199      72.714 130.125  61.449  1.00  0.00           C  
ATOM   2600  HA  GLN   199      71.902 129.413  61.299  1.00  0.00           H  
ATOM   2601  CB  GLN   199      73.466 129.693  62.745  1.00  0.00           C  
ATOM   2602  HB2 GLN   199      74.138 128.854  62.559  1.00  0.00           H  
ATOM   2603  HB3 GLN   199      73.967 130.578  63.135  1.00  0.00           H  
ATOM   2604  CG  GLN   199      72.522 129.026  63.744  1.00  0.00           C  
ATOM   2605  HG2 GLN   199      71.671 129.679  63.938  1.00  0.00           H  
ATOM   2606  HG3 GLN   199      72.394 128.001  63.397  1.00  0.00           H  
ATOM   2607  CD  GLN   199      73.210 128.817  65.037  1.00  0.00           C  
ATOM   2608  OE1 GLN   199      74.447 128.902  65.209  1.00  0.00           O  
ATOM   2609  NE2 GLN   199      72.536 128.468  66.064  1.00  0.00           N  
ATOM   2610 HE21 GLN   199      71.534 128.381  65.977  1.00  0.00           H  
ATOM   2611 HE22 GLN   199      73.067 128.190  66.877  1.00  0.00           H  
ATOM   2612  C   GLN   199      72.045 131.492  61.644  1.00  0.00           C  
ATOM   2613  O   GLN   199      72.748 132.526  61.889  1.00  0.00           O  
ATOM   2614  N   SER   200      70.747 131.625  61.500  1.00  0.00           N  
ATOM   2615  H   SER   200      70.442 132.577  61.644  1.00  0.00           H  
ATOM   2616  CA  SER   200      69.672 130.583  61.521  1.00  0.00           C  
ATOM   2617  HA  SER   200      69.658 129.897  62.368  1.00  0.00           H  
ATOM   2618  CB  SER   200      68.274 131.246  61.662  1.00  0.00           C  
ATOM   2619  HB2 SER   200      68.105 132.053  60.949  1.00  0.00           H  
ATOM   2620  HB3 SER   200      67.560 130.423  61.628  1.00  0.00           H  
ATOM   2621  OG  SER   200      68.101 131.858  62.943  1.00  0.00           O  
ATOM   2622  HG  SER   200      67.244 132.276  62.831  1.00  0.00           H  
ATOM   2623  C   SER   200      69.557 129.674  60.237  1.00  0.00           C  
ATOM   2624  O   SER   200      69.347 130.360  59.186  1.00  0.00           O  
ATOM   2625  N   GLY   201      69.627 128.362  60.324  1.00  0.00           N  
ATOM   2626  H   GLY   201      69.507 127.975  61.250  1.00  0.00           H  
ATOM   2627  CA  GLY   201      69.610 127.420  59.197  1.00  0.00           C  
ATOM   2628  HA2 GLY   201      70.403 127.535  58.458  1.00  0.00           H  
ATOM   2629  HA3 GLY   201      69.875 126.459  59.638  1.00  0.00           H  
ATOM   2630  C   GLY   201      68.216 127.443  58.556  1.00  0.00           C  
ATOM   2631  O   GLY   201      67.245 128.021  59.095  1.00  0.00           O  
ATOM   2632  N   GLY   202      67.993 126.597  57.617  1.00  0.00           N  
ATOM   2633  H   GLY   202      67.046 126.556  57.267  1.00  0.00           H  
ATOM   2634  CA  GLY   202      68.984 125.791  56.894  1.00  0.00           C  
ATOM   2635  HA2 GLY   202      69.518 125.214  57.650  1.00  0.00           H  
ATOM   2636  HA3 GLY   202      68.464 125.064  56.271  1.00  0.00           H  
ATOM   2637  C   GLY   202      70.049 126.522  56.115  1.00  0.00           C  
ATOM   2638  O   GLY   202      69.945 127.669  55.848  1.00  0.00           O  
ATOM   2639  N   GLY   203      71.053 125.854  55.550  1.00  0.00           N  
ATOM   2640  H   GLY   203      71.686 126.466  55.055  1.00  0.00           H  
ATOM   2641  CA  GLY   203      71.284 124.428  55.605  1.00  0.00           C  
ATOM   2642  HA2 GLY   203      70.946 124.055  56.571  1.00  0.00           H  
ATOM   2643  HA3 GLY   203      70.696 123.993  54.797  1.00  0.00           H  
ATOM   2644  C   GLY   203      72.719 124.001  55.594  1.00  0.00           C  
ATOM   2645  O   GLY   203      73.538 124.830  55.197  1.00  0.00           O  
ATOM   2646  N   GLY   204      73.037 122.747  55.941  1.00  0.00           N  
ATOM   2647  H   GLY   204      72.254 122.182  56.236  1.00  0.00           H  
ATOM   2648  CA  GLY   204      74.461 122.356  56.320  1.00  0.00           C  
ATOM   2649  HA2 GLY   204      74.512 121.270  56.397  1.00  0.00           H  
ATOM   2650  HA3 GLY   204      75.228 122.747  55.652  1.00  0.00           H  
ATOM   2651  C   GLY   204      75.020 122.932  57.650  1.00  0.00           C  
ATOM   2652  O   GLY   204      74.429 123.772  58.337  1.00  0.00           O  
ATOM   2653  N   SER   205      76.279 122.602  58.144  1.00  0.00           N  
ATOM   2654  H   SER   205      76.588 123.115  58.957  1.00  0.00           H  
ATOM   2655  CA  SER   205      77.206 121.565  57.750  1.00  0.00           C  
ATOM   2656  HA  SER   205      77.221 121.598  56.660  1.00  0.00           H  
ATOM   2657  CB  SER   205      78.673 121.790  58.104  1.00  0.00           C  
ATOM   2658  HB2 SER   205      79.223 121.094  57.469  1.00  0.00           H  
ATOM   2659  HB3 SER   205      78.985 122.798  57.827  1.00  0.00           H  
ATOM   2660  OG  SER   205      78.921 121.575  59.469  1.00  0.00           O  
ATOM   2661  HG  SER   205      79.846 121.435  59.684  1.00  0.00           H  
ATOM   2662  C   SER   205      76.730 120.223  58.275  1.00  0.00           C  
ATOM   2663  O   SER   205      76.078 120.233  59.288  1.00  0.00           O  
ATOM   2664  N   GLY   206      77.223 119.181  57.642  1.00  0.00           N  
ATOM   2665  H   GLY   206      77.821 119.336  56.843  1.00  0.00           H  
ATOM   2666  CA  GLY   206      77.095 117.790  58.126  1.00  0.00           C  
ATOM   2667  HA2 GLY   206      77.978 117.248  57.788  1.00  0.00           H  
ATOM   2668  HA3 GLY   206      76.880 117.781  59.195  1.00  0.00           H  
ATOM   2669  C   GLY   206      75.910 117.082  57.445  1.00  0.00           C  
ATOM   2670  O   GLY   206      74.978 117.795  57.083  1.00  0.00           O  
ATOM   2671  N   GLY   207      75.967 115.766  57.347  1.00  0.00           N  
ATOM   2672  H   GLY   207      75.188 115.400  56.819  1.00  0.00           H  
ATOM   2673  CA  GLY   207      76.964 114.836  57.846  1.00  0.00           C  
ATOM   2674  HA2 GLY   207      77.511 115.276  58.680  1.00  0.00           H  
ATOM   2675  HA3 GLY   207      76.460 113.950  58.232  1.00  0.00           H  
ATOM   2676  C   GLY   207      78.101 114.424  56.856  1.00  0.00           C  
ATOM   2677  O   GLY   207      78.634 115.249  56.119  1.00  0.00           O  
ATOM   2678  N   TYR   208      78.571 113.174  57.027  1.00  0.00           N  
ATOM   2679  H   TYR   208      78.081 112.555  57.656  1.00  0.00           H  
ATOM   2680  CA  TYR   208      79.593 112.608  56.112  1.00  0.00           C  
ATOM   2681  HA  TYR   208      80.560 113.093  56.251  1.00  0.00           H  
ATOM   2682  CB  TYR   208      79.655 111.137  56.377  1.00  0.00           C  
ATOM   2683  HB2 TYR   208      79.774 110.963  57.446  1.00  0.00           H  
ATOM   2684  HB3 TYR   208      78.715 110.634  56.151  1.00  0.00           H  
ATOM   2685  CG  TYR   208      80.713 110.438  55.625  1.00  0.00           C  
ATOM   2686  CD1 TYR   208      82.091 110.628  56.084  1.00  0.00           C  
ATOM   2687  HD1 TYR   208      82.210 110.959  57.106  1.00  0.00           H  
ATOM   2688  CE1 TYR   208      83.160 110.182  55.284  1.00  0.00           C  
ATOM   2689  HE1 TYR   208      84.176 110.126  55.645  1.00  0.00           H  
ATOM   2690  CZ  TYR   208      82.906 109.744  54.006  1.00  0.00           C  
ATOM   2691  OH  TYR   208      84.007 109.395  53.172  1.00  0.00           O  
ATOM   2692  HH  TYR   208      84.833 109.401  53.661  1.00  0.00           H  
ATOM   2693  CE2 TYR   208      81.568 109.520  53.511  1.00  0.00           C  
ATOM   2694  HE2 TYR   208      81.398 109.067  52.545  1.00  0.00           H  
ATOM   2695  CD2 TYR   208      80.524 109.926  54.316  1.00  0.00           C  
ATOM   2696  HD2 TYR   208      79.583 109.959  53.787  1.00  0.00           H  
ATOM   2697  C   TYR   208      79.315 112.872  54.641  1.00  0.00           C  
ATOM   2698  O   TYR   208      78.239 112.620  54.138  1.00  0.00           O  
ATOM   2699  N   GLY   209      80.332 113.170  53.872  1.00  0.00           N  
ATOM   2700  H   GLY   209      81.230 113.334  54.306  1.00  0.00           H  
ATOM   2701  CA  GLY   209      80.212 113.602  52.420  1.00  0.00           C  
ATOM   2702  HA2 GLY   209      80.679 112.892  51.738  1.00  0.00           H  
ATOM   2703  HA3 GLY   209      79.192 113.822  52.104  1.00  0.00           H  
ATOM   2704  C   GLY   209      80.933 114.984  52.259  1.00  0.00           C  
ATOM   2705  O   GLY   209      80.504 116.008  52.718  1.00  0.00           O  
ATOM   2706  N   GLN   210      82.075 115.125  51.563  1.00  0.00           N  
ATOM   2707  H   GLN   210      82.151 116.054  51.174  1.00  0.00           H  
ATOM   2708  CA  GLN   210      83.087 114.120  51.056  1.00  0.00           C  
ATOM   2709  HA  GLN   210      83.915 114.659  50.595  1.00  0.00           H  
ATOM   2710  CB  GLN   210      83.696 113.351  52.295  1.00  0.00           C  
ATOM   2711  HB2 GLN   210      82.849 112.765  52.651  1.00  0.00           H  
ATOM   2712  HB3 GLN   210      84.546 112.750  51.972  1.00  0.00           H  
ATOM   2713  CG  GLN   210      84.243 114.286  53.395  1.00  0.00           C  
ATOM   2714  HG2 GLN   210      84.986 113.649  53.876  1.00  0.00           H  
ATOM   2715  HG3 GLN   210      84.782 115.185  53.096  1.00  0.00           H  
ATOM   2716  CD  GLN   210      83.312 114.789  54.488  1.00  0.00           C  
ATOM   2717  OE1 GLN   210      82.729 113.946  55.188  1.00  0.00           O  
ATOM   2718  NE2 GLN   210      83.152 116.053  54.893  1.00  0.00           N  
ATOM   2719 HE21 GLN   210      82.424 116.163  55.585  1.00  0.00           H  
ATOM   2720 HE22 GLN   210      83.716 116.808  54.529  1.00  0.00           H  
ATOM   2721  C   GLN   210      82.542 113.090  49.996  1.00  0.00           C  
ATOM   2722  O   GLN   210      82.989 111.980  49.911  1.00  0.00           O  
ATOM   2723  N   GLN   211      81.616 113.584  49.200  1.00  0.00           N  
ATOM   2724  H   GLN   211      81.382 114.550  49.380  1.00  0.00           H  
ATOM   2725  CA  GLN   211      80.885 112.758  48.195  1.00  0.00           C  
ATOM   2726  HA  GLN   211      80.462 111.937  48.774  1.00  0.00           H  
ATOM   2727  CB  GLN   211      79.608 113.439  47.632  1.00  0.00           C  
ATOM   2728  HB2 GLN   211      79.918 114.235  46.955  1.00  0.00           H  
ATOM   2729  HB3 GLN   211      79.095 112.670  47.054  1.00  0.00           H  
ATOM   2730  CG  GLN   211      78.693 114.005  48.776  1.00  0.00           C  
ATOM   2731  HG2 GLN   211      78.753 113.304  49.609  1.00  0.00           H  
ATOM   2732  HG3 GLN   211      78.947 115.040  49.006  1.00  0.00           H  
ATOM   2733  CD  GLN   211      77.282 114.104  48.200  1.00  0.00           C  
ATOM   2734  OE1 GLN   211      77.013 114.269  47.029  1.00  0.00           O  
ATOM   2735  NE2 GLN   211      76.367 113.857  49.091  1.00  0.00           N  
ATOM   2736 HE21 GLN   211      76.668 113.782  50.052  1.00  0.00           H  
ATOM   2737 HE22 GLN   211      75.398 114.010  48.850  1.00  0.00           H  
ATOM   2738  C   GLN   211      81.765 112.320  47.039  1.00  0.00           C  
ATOM   2739  O   GLN   211      81.524 111.234  46.550  1.00  0.00           O  
ATOM   2740  N   ASP   212      82.802 113.107  46.738  1.00  0.00           N  
ATOM   2741  H   ASP   212      82.902 113.988  47.221  1.00  0.00           H  
ATOM   2742  CA  ASP   212      83.746 112.814  45.731  1.00  0.00           C  
ATOM   2743  HA  ASP   212      83.278 112.295  44.894  1.00  0.00           H  
ATOM   2744  CB  ASP   212      84.184 114.128  45.077  1.00  0.00           C  
ATOM   2745  HB2 ASP   212      84.657 114.697  45.877  1.00  0.00           H  
ATOM   2746  HB3 ASP   212      84.975 113.978  44.342  1.00  0.00           H  
ATOM   2747  CG  ASP   212      83.152 114.943  44.217  1.00  0.00           C  
ATOM   2748  OD1 ASP   212      83.312 116.175  44.087  1.00  0.00           O  
ATOM   2749  OD2 ASP   212      82.150 114.295  43.785  1.00  0.00           O  
ATOM   2750  C   ASP   212      85.026 112.113  46.262  1.00  0.00           C  
ATOM   2751  O   ASP   212      85.715 111.417  45.571  1.00  0.00           O  
ATOM   2752  N   ARG   213      85.344 112.231  47.561  1.00  0.00           N  
ATOM   2753  H   ARG   213      84.659 112.735  48.107  1.00  0.00           H  
ATOM   2754  CA  ARG   213      86.418 111.517  48.329  1.00  0.00           C  
ATOM   2755  HA  ARG   213      86.323 110.435  48.238  1.00  0.00           H  
ATOM   2756  CB  ARG   213      87.808 111.822  47.816  1.00  0.00           C  
ATOM   2757  HB2 ARG   213      87.826 111.643  46.741  1.00  0.00           H  
ATOM   2758  HB3 ARG   213      87.977 112.886  47.984  1.00  0.00           H  
ATOM   2759  CG  ARG   213      89.042 111.178  48.455  1.00  0.00           C  
ATOM   2760  HG2 ARG   213      90.002 111.667  48.291  1.00  0.00           H  
ATOM   2761  HG3 ARG   213      88.832 111.023  49.514  1.00  0.00           H  
ATOM   2762  CD  ARG   213      88.959 109.736  47.944  1.00  0.00           C  
ATOM   2763  HD2 ARG   213      88.008 109.305  48.259  1.00  0.00           H  
ATOM   2764  HD3 ARG   213      88.971 109.726  46.854  1.00  0.00           H  
ATOM   2765  NE  ARG   213      90.021 108.903  48.440  1.00  0.00           N  
ATOM   2766  HE  ARG   213      90.335 109.116  49.376  1.00  0.00           H  
ATOM   2767  CZ  ARG   213      90.803 108.031  47.806  1.00  0.00           C  
ATOM   2768  NH1 ARG   213      90.747 107.713  46.544  1.00  0.00           N  
ATOM   2769 HH11 ARG   213      91.434 107.031  46.258  1.00  0.00           H  
ATOM   2770 HH12 ARG   213      89.869 107.850  46.065  1.00  0.00           H  
ATOM   2771  NH2 ARG   213      91.707 107.511  48.556  1.00  0.00           N  
ATOM   2772 HH21 ARG   213      92.356 106.833  48.183  1.00  0.00           H  
ATOM   2773 HH22 ARG   213      91.665 107.541  49.564  1.00  0.00           H  
ATOM   2774  C   ARG   213      86.370 111.941  49.830  1.00  0.00           C  
ATOM   2775  O   ARG   213      86.188 113.166  50.072  1.00  0.00           O  
ATOM   2776  N   GLY   214      86.379 111.081  50.880  1.00  0.00           N  
ATOM   2777  H   GLY   214      86.527 111.477  51.798  1.00  0.00           H  
ATOM   2778  CA  GLY   214      86.589 109.533  50.853  1.00  0.00           C  
ATOM   2779  HA2 GLY   214      85.744 109.134  51.414  1.00  0.00           H  
ATOM   2780  HA3 GLY   214      86.538 109.233  49.806  1.00  0.00           H  
ATOM   2781  C   GLY   214      87.835 109.122  51.472  1.00  0.00           C  
ATOM   2782  O   GLY   214      88.509 109.995  52.006  1.00  0.00           O  
ATOM   2783  OXT GLY   214      88.180 107.900  51.483  1.00  0.00           O  
TER    2784      GLY   214 
END   
