# Supplementary material for: Visualization of oligomerization, clustering, and density transition of intrinsically disordered proteins
Source: Natl Sci Rev. 2026 Feb 14;13(7):nwag107. doi: 10.1093/nsr/nwag107 (PMC13114874; doi:10.1093/nsr/nwag107)
Supplement: nwag107_Supplemental_Files [file nwag107_supplemental_files.zip › SI-MD-Structures/MD-Sturctures/frame219.pdb]

CRYST1  135.107  149.271  136.871  90.00  90.00  90.00               1
ATOM      1  N   MET     1      26.709 106.867  81.014  1.00  0.00           N  
ATOM      2  H1  MET     1      26.422 106.233  81.745  1.00  0.00           H  
ATOM      3  H2  MET     1      27.237 107.556  81.531  1.00  0.00           H  
ATOM      4  H3  MET     1      25.897 107.215  80.525  1.00  0.00           H  
ATOM      5  CA  MET     1      27.488 106.221  79.883  1.00  0.00           C  
ATOM      6  HA  MET     1      27.508 107.004  79.125  1.00  0.00           H  
ATOM      7  CB  MET     1      28.898 105.807  80.391  1.00  0.00           C  
ATOM      8  HB2 MET     1      28.855 105.548  81.449  1.00  0.00           H  
ATOM      9  HB3 MET     1      29.223 104.926  79.838  1.00  0.00           H  
ATOM     10  CG  MET     1      29.933 106.932  80.155  1.00  0.00           C  
ATOM     11  HG2 MET     1      29.598 107.551  79.323  1.00  0.00           H  
ATOM     12  HG3 MET     1      29.944 107.581  81.030  1.00  0.00           H  
ATOM     13  SD  MET     1      31.543 106.270  79.824  1.00  0.00           S  
ATOM     14  CE  MET     1      31.885 105.292  81.322  1.00  0.00           C  
ATOM     15  HE1 MET     1      32.939 105.035  81.430  1.00  0.00           H  
ATOM     16  HE2 MET     1      31.806 105.892  82.229  1.00  0.00           H  
ATOM     17  HE3 MET     1      31.382 104.330  81.410  1.00  0.00           H  
ATOM     18  C   MET     1      26.669 105.075  79.311  1.00  0.00           C  
ATOM     19  O   MET     1      26.203 104.297  80.116  1.00  0.00           O  
ATOM     20  N   ALA     2      26.588 104.839  77.980  1.00  0.00           N  
ATOM     21  H   ALA     2      26.143 103.988  77.668  1.00  0.00           H  
ATOM     22  CA  ALA     2      27.007 105.559  76.907  1.00  0.00           C  
ATOM     23  HA  ALA     2      26.482 105.129  76.054  1.00  0.00           H  
ATOM     24  CB  ALA     2      26.431 106.996  76.804  1.00  0.00           C  
ATOM     25  HB1 ALA     2      25.473 107.103  77.313  1.00  0.00           H  
ATOM     26  HB2 ALA     2      27.053 107.738  77.304  1.00  0.00           H  
ATOM     27  HB3 ALA     2      26.220 107.250  75.765  1.00  0.00           H  
ATOM     28  C   ALA     2      28.571 105.481  76.667  1.00  0.00           C  
ATOM     29  O   ALA     2      29.231 106.339  77.100  1.00  0.00           O  
ATOM     30  N   SER     3      29.129 104.499  75.929  1.00  0.00           N  
ATOM     31  H   SER     3      30.115 104.397  76.121  1.00  0.00           H  
ATOM     32  CA  SER     3      28.572 103.382  75.167  1.00  0.00           C  
ATOM     33  HA  SER     3      27.840 103.808  74.480  1.00  0.00           H  
ATOM     34  CB  SER     3      29.623 102.823  74.175  1.00  0.00           C  
ATOM     35  HB2 SER     3      29.990 103.708  73.654  1.00  0.00           H  
ATOM     36  HB3 SER     3      30.504 102.350  74.609  1.00  0.00           H  
ATOM     37  OG  SER     3      29.017 101.931  73.235  1.00  0.00           O  
ATOM     38  HG  SER     3      28.628 102.470  72.541  1.00  0.00           H  
ATOM     39  C   SER     3      27.948 102.252  76.017  1.00  0.00           C  
ATOM     40  O   SER     3      28.158 102.209  77.225  1.00  0.00           O  
ATOM     41  N   ASN     4      27.143 101.412  75.388  1.00  0.00           N  
ATOM     42  H   ASN     4      26.890 101.616  74.432  1.00  0.00           H  
ATOM     43  CA  ASN     4      26.553 100.156  75.809  1.00  0.00           C  
ATOM     44  HA  ASN     4      26.979  99.973  76.795  1.00  0.00           H  
ATOM     45  CB  ASN     4      25.000 100.244  75.880  1.00  0.00           C  
ATOM     46  HB2 ASN     4      24.472 100.808  75.110  1.00  0.00           H  
ATOM     47  HB3 ASN     4      24.576  99.247  75.762  1.00  0.00           H  
ATOM     48  CG  ASN     4      24.708 100.826  77.241  1.00  0.00           C  
ATOM     49  OD1 ASN     4      25.043 101.984  77.486  1.00  0.00           O  
ATOM     50  ND2 ASN     4      24.085 100.099  78.123  1.00  0.00           N  
ATOM     51 HD21 ASN     4      23.882 100.495  79.030  1.00  0.00           H  
ATOM     52 HD22 ASN     4      23.755  99.168  77.910  1.00  0.00           H  
ATOM     53  C   ASN     4      27.092  99.038  74.853  1.00  0.00           C  
ATOM     54  O   ASN     4      26.379  98.541  73.982  1.00  0.00           O  
ATOM     55  N   ASP     5      28.305  98.602  75.065  1.00  0.00           N  
ATOM     56  H   ASP     5      28.516  97.840  74.436  1.00  0.00           H  
ATOM     57  CA  ASP     5      29.217  98.712  76.221  1.00  0.00           C  
ATOM     58  HA  ASP     5      28.901  99.483  76.923  1.00  0.00           H  
ATOM     59  CB  ASP     5      29.169  97.447  77.109  1.00  0.00           C  
ATOM     60  HB2 ASP     5      29.315  96.571  76.477  1.00  0.00           H  
ATOM     61  HB3 ASP     5      29.961  97.583  77.845  1.00  0.00           H  
ATOM     62  CG  ASP     5      27.908  97.266  77.932  1.00  0.00           C  
ATOM     63  OD1 ASP     5      27.557  98.196  78.635  1.00  0.00           O  
ATOM     64  OD2 ASP     5      27.386  96.117  77.932  1.00  0.00           O  
ATOM     65  C   ASP     5      30.604  98.898  75.615  1.00  0.00           C  
ATOM     66  O   ASP     5      30.911  98.428  74.574  1.00  0.00           O  
ATOM     67  N   TYR     6      31.494  99.760  76.211  1.00  0.00           N  
ATOM     68  H   TYR     6      31.176 100.439  76.888  1.00  0.00           H  
ATOM     69  CA  TYR     6      32.929  99.648  75.958  1.00  0.00           C  
ATOM     70  HA  TYR     6      33.022  99.560  74.875  1.00  0.00           H  
ATOM     71  CB  TYR     6      33.678 100.847  76.406  1.00  0.00           C  
ATOM     72  HB2 TYR     6      33.666 100.941  77.491  1.00  0.00           H  
ATOM     73  HB3 TYR     6      34.704 100.634  76.107  1.00  0.00           H  
ATOM     74  CG  TYR     6      33.214 102.175  75.848  1.00  0.00           C  
ATOM     75  CD1 TYR     6      32.799 103.222  76.723  1.00  0.00           C  
ATOM     76  HD1 TYR     6      32.758 103.052  77.789  1.00  0.00           H  
ATOM     77  CE1 TYR     6      32.431 104.519  76.204  1.00  0.00           C  
ATOM     78  HE1 TYR     6      32.051 105.271  76.880  1.00  0.00           H  
ATOM     79  CZ  TYR     6      32.455 104.627  74.779  1.00  0.00           C  
ATOM     80  OH  TYR     6      31.853 105.700  74.254  1.00  0.00           O  
ATOM     81  HH  TYR     6      31.800 105.650  73.297  1.00  0.00           H  
ATOM     82  CE2 TYR     6      32.945 103.656  73.938  1.00  0.00           C  
ATOM     83  HE2 TYR     6      32.861 103.780  72.868  1.00  0.00           H  
ATOM     84  CD2 TYR     6      33.360 102.437  74.460  1.00  0.00           C  
ATOM     85  HD2 TYR     6      33.608 101.559  73.883  1.00  0.00           H  
ATOM     86  C   TYR     6      33.489  98.386  76.552  1.00  0.00           C  
ATOM     87  O   TYR     6      32.947  97.849  77.488  1.00  0.00           O  
ATOM     88  N   THR     7      34.712  97.988  76.085  1.00  0.00           N  
ATOM     89  H   THR     7      35.050  98.399  75.227  1.00  0.00           H  
ATOM     90  CA  THR     7      35.471  96.752  76.598  1.00  0.00           C  
ATOM     91  HA  THR     7      35.146  96.579  77.623  1.00  0.00           H  
ATOM     92  CB  THR     7      35.127  95.552  75.656  1.00  0.00           C  
ATOM     93  HB  THR     7      34.045  95.428  75.710  1.00  0.00           H  
ATOM     94  CG2 THR     7      35.624  95.589  74.251  1.00  0.00           C  
ATOM     95 HG21 THR     7      35.773  96.609  73.895  1.00  0.00           H  
ATOM     96 HG22 THR     7      36.648  95.232  74.148  1.00  0.00           H  
ATOM     97 HG23 THR     7      34.917  95.085  73.592  1.00  0.00           H  
ATOM     98  OG1 THR     7      35.566  94.370  76.167  1.00  0.00           O  
ATOM     99  HG1 THR     7      35.090  94.226  76.989  1.00  0.00           H  
ATOM    100  C   THR     7      37.018  96.954  76.685  1.00  0.00           C  
ATOM    101  O   THR     7      37.647  97.992  76.305  1.00  0.00           O  
ATOM    102  N   GLN     8      37.704  95.961  77.267  1.00  0.00           N  
ATOM    103  H   GLN     8      37.189  95.165  77.613  1.00  0.00           H  
ATOM    104  CA  GLN     8      39.181  96.053  77.501  1.00  0.00           C  
ATOM    105  HA  GLN     8      39.438  97.096  77.685  1.00  0.00           H  
ATOM    106  CB  GLN     8      39.523  95.123  78.664  1.00  0.00           C  
ATOM    107  HB2 GLN     8      40.603  94.973  78.647  1.00  0.00           H  
ATOM    108  HB3 GLN     8      39.222  95.683  79.550  1.00  0.00           H  
ATOM    109  CG  GLN     8      38.839  93.714  78.547  1.00  0.00           C  
ATOM    110  HG2 GLN     8      37.758  93.711  78.685  1.00  0.00           H  
ATOM    111  HG3 GLN     8      38.970  93.344  77.530  1.00  0.00           H  
ATOM    112  CD  GLN     8      39.468  92.722  79.559  1.00  0.00           C  
ATOM    113  OE1 GLN     8      40.238  93.066  80.421  1.00  0.00           O  
ATOM    114  NE2 GLN     8      39.224  91.423  79.480  1.00  0.00           N  
ATOM    115 HE21 GLN     8      38.626  91.105  78.730  1.00  0.00           H  
ATOM    116 HE22 GLN     8      39.725  90.810  80.107  1.00  0.00           H  
ATOM    117  C   GLN     8      39.932  95.607  76.129  1.00  0.00           C  
ATOM    118  O   GLN     8      39.544  94.626  75.528  1.00  0.00           O  
ATOM    119  N   GLN     9      40.975  96.303  75.578  1.00  0.00           N  
ATOM    120  H   GLN     9      41.192  95.974  74.648  1.00  0.00           H  
ATOM    121  CA  GLN     9      41.772  97.471  76.106  1.00  0.00           C  
ATOM    122  HA  GLN     9      42.686  97.596  75.526  1.00  0.00           H  
ATOM    123  CB  GLN     9      41.063  98.803  75.842  1.00  0.00           C  
ATOM    124  HB2 GLN     9      40.075  98.804  76.303  1.00  0.00           H  
ATOM    125  HB3 GLN     9      41.692  99.643  76.137  1.00  0.00           H  
ATOM    126  CG  GLN     9      40.866  98.866  74.297  1.00  0.00           C  
ATOM    127  HG2 GLN     9      41.839  98.691  73.838  1.00  0.00           H  
ATOM    128  HG3 GLN     9      40.059  98.187  74.022  1.00  0.00           H  
ATOM    129  CD  GLN     9      40.427 100.162  73.760  1.00  0.00           C  
ATOM    130  OE1 GLN     9      40.916 100.571  72.685  1.00  0.00           O  
ATOM    131  NE2 GLN     9      39.558 100.922  74.338  1.00  0.00           N  
ATOM    132 HE21 GLN     9      39.117 100.642  75.203  1.00  0.00           H  
ATOM    133 HE22 GLN     9      39.470 101.853  73.957  1.00  0.00           H  
ATOM    134  C   GLN     9      42.097  97.253  77.602  1.00  0.00           C  
ATOM    135  O   GLN     9      41.482  97.915  78.474  1.00  0.00           O  
ATOM    136  N   ALA    10      42.827  96.213  77.985  1.00  0.00           N  
ATOM    137  H   ALA    10      43.038  96.116  78.968  1.00  0.00           H  
ATOM    138  CA  ALA    10      43.627  95.246  77.123  1.00  0.00           C  
ATOM    139  HA  ALA    10      43.455  95.416  76.060  1.00  0.00           H  
ATOM    140  CB  ALA    10      45.079  95.521  77.379  1.00  0.00           C  
ATOM    141  HB1 ALA    10      45.452  96.349  76.776  1.00  0.00           H  
ATOM    142  HB2 ALA    10      45.235  95.834  78.411  1.00  0.00           H  
ATOM    143  HB3 ALA    10      45.703  94.661  77.137  1.00  0.00           H  
ATOM    144  C   ALA    10      43.278  93.747  77.350  1.00  0.00           C  
ATOM    145  O   ALA    10      43.096  93.288  78.469  1.00  0.00           O  
ATOM    146  N   THR    11      43.324  92.907  76.306  1.00  0.00           N  
ATOM    147  H   THR    11      43.799  93.335  75.523  1.00  0.00           H  
ATOM    148  CA  THR    11      43.260  91.377  76.356  1.00  0.00           C  
ATOM    149  HA  THR    11      43.836  91.095  77.237  1.00  0.00           H  
ATOM    150  CB  THR    11      41.803  90.896  76.635  1.00  0.00           C  
ATOM    151  HB  THR    11      41.386  91.487  77.450  1.00  0.00           H  
ATOM    152  CG2 THR    11      40.897  91.183  75.394  1.00  0.00           C  
ATOM    153 HG21 THR    11      40.044  90.505  75.404  1.00  0.00           H  
ATOM    154 HG22 THR    11      40.512  92.201  75.341  1.00  0.00           H  
ATOM    155 HG23 THR    11      41.346  90.866  74.453  1.00  0.00           H  
ATOM    156  OG1 THR    11      41.776  89.513  76.909  1.00  0.00           O  
ATOM    157  HG1 THR    11      42.310  89.329  77.685  1.00  0.00           H  
ATOM    158  C   THR    11      43.995  90.646  75.173  1.00  0.00           C  
ATOM    159  O   THR    11      43.936  91.068  74.029  1.00  0.00           O  
ATOM    160  N   GLN    12      44.580  89.472  75.401  1.00  0.00           N  
ATOM    161  H   GLN    12      45.166  89.081  74.677  1.00  0.00           H  
ATOM    162  CA  GLN    12      44.977  88.804  76.646  1.00  0.00           C  
ATOM    163  HA  GLN    12      44.064  88.811  77.241  1.00  0.00           H  
ATOM    164  CB  GLN    12      45.162  87.280  76.299  1.00  0.00           C  
ATOM    165  HB2 GLN    12      45.174  86.647  77.186  1.00  0.00           H  
ATOM    166  HB3 GLN    12      44.312  87.033  75.664  1.00  0.00           H  
ATOM    167  CG  GLN    12      46.474  86.862  75.651  1.00  0.00           C  
ATOM    168  HG2 GLN    12      46.712  87.667  74.956  1.00  0.00           H  
ATOM    169  HG3 GLN    12      47.258  86.748  76.399  1.00  0.00           H  
ATOM    170  CD  GLN    12      46.293  85.679  74.742  1.00  0.00           C  
ATOM    171  OE1 GLN    12      45.404  84.892  74.947  1.00  0.00           O  
ATOM    172  NE2 GLN    12      46.995  85.566  73.699  1.00  0.00           N  
ATOM    173 HE21 GLN    12      46.933  84.833  73.008  1.00  0.00           H  
ATOM    174 HE22 GLN    12      47.692  86.284  73.563  1.00  0.00           H  
ATOM    175  C   GLN    12      46.280  89.347  77.356  1.00  0.00           C  
ATOM    176  O   GLN    12      47.000  90.108  76.744  1.00  0.00           O  
ATOM    177  N   SER    13      46.525  88.988  78.640  1.00  0.00           N  
ATOM    178  H   SER    13      45.851  88.434  79.149  1.00  0.00           H  
ATOM    179  CA  SER    13      47.772  89.273  79.301  1.00  0.00           C  
ATOM    180  HA  SER    13      48.082  90.268  78.981  1.00  0.00           H  
ATOM    181  CB  SER    13      47.435  89.331  80.817  1.00  0.00           C  
ATOM    182  HB2 SER    13      48.220  89.820  81.394  1.00  0.00           H  
ATOM    183  HB3 SER    13      46.485  89.823  81.026  1.00  0.00           H  
ATOM    184  OG  SER    13      47.274  88.089  81.278  1.00  0.00           O  
ATOM    185  HG  SER    13      46.965  88.132  82.186  1.00  0.00           H  
ATOM    186  C   SER    13      48.958  88.269  79.090  1.00  0.00           C  
ATOM    187  O   SER    13      48.695  87.354  78.291  1.00  0.00           O  
ATOM    188  N   TYR    14      50.120  88.454  79.801  1.00  0.00           N  
ATOM    189  H   TYR    14      50.162  89.271  80.393  1.00  0.00           H  
ATOM    190  CA  TYR    14      51.267  87.517  79.839  1.00  0.00           C  
ATOM    191  HA  TYR    14      50.892  86.577  79.434  1.00  0.00           H  
ATOM    192  CB  TYR    14      52.364  88.039  78.917  1.00  0.00           C  
ATOM    193  HB2 TYR    14      52.005  88.251  77.909  1.00  0.00           H  
ATOM    194  HB3 TYR    14      52.697  89.006  79.293  1.00  0.00           H  
ATOM    195  CG  TYR    14      53.532  87.142  78.698  1.00  0.00           C  
ATOM    196  CD1 TYR    14      53.404  86.123  77.772  1.00  0.00           C  
ATOM    197  HD1 TYR    14      52.525  86.059  77.148  1.00  0.00           H  
ATOM    198  CE1 TYR    14      54.450  85.183  77.583  1.00  0.00           C  
ATOM    199  HE1 TYR    14      54.400  84.316  76.941  1.00  0.00           H  
ATOM    200  CZ  TYR    14      55.567  85.281  78.445  1.00  0.00           C  
ATOM    201  OH  TYR    14      56.555  84.359  78.384  1.00  0.00           O  
ATOM    202  HH  TYR    14      56.534  83.817  77.592  1.00  0.00           H  
ATOM    203  CE2 TYR    14      55.697  86.264  79.441  1.00  0.00           C  
ATOM    204  HE2 TYR    14      56.507  86.319  80.153  1.00  0.00           H  
ATOM    205  CD2 TYR    14      54.682  87.209  79.574  1.00  0.00           C  
ATOM    206  HD2 TYR    14      54.801  88.015  80.283  1.00  0.00           H  
ATOM    207  C   TYR    14      51.744  87.515  81.283  1.00  0.00           C  
ATOM    208  O   TYR    14      51.555  88.485  82.066  1.00  0.00           O  
ATOM    209  N   GLY    15      52.409  86.495  81.720  1.00  0.00           N  
ATOM    210  H   GLY    15      52.670  86.601  82.690  1.00  0.00           H  
ATOM    211  CA  GLY    15      52.512  85.116  81.167  1.00  0.00           C  
ATOM    212  HA2 GLY    15      51.611  84.532  81.350  1.00  0.00           H  
ATOM    213  HA3 GLY    15      52.505  85.218  80.082  1.00  0.00           H  
ATOM    214  C   GLY    15      53.688  84.294  81.742  1.00  0.00           C  
ATOM    215  O   GLY    15      54.255  84.647  82.741  1.00  0.00           O  
ATOM    216  N   ALA    16      53.966  83.151  81.065  1.00  0.00           N  
ATOM    217  H   ALA    16      53.410  83.069  80.225  1.00  0.00           H  
ATOM    218  CA  ALA    16      55.134  82.291  81.264  1.00  0.00           C  
ATOM    219  HA  ALA    16      56.103  82.788  81.207  1.00  0.00           H  
ATOM    220  CB  ALA    16      55.043  81.645  82.649  1.00  0.00           C  
ATOM    221  HB1 ALA    16      54.120  81.114  82.882  1.00  0.00           H  
ATOM    222  HB2 ALA    16      55.779  80.842  82.694  1.00  0.00           H  
ATOM    223  HB3 ALA    16      55.202  82.349  83.466  1.00  0.00           H  
ATOM    224  C   ALA    16      55.329  81.321  80.075  1.00  0.00           C  
ATOM    225  O   ALA    16      54.326  80.953  79.441  1.00  0.00           O  
ATOM    226  N   TYR    17      56.610  81.132  79.757  1.00  0.00           N  
ATOM    227  H   TYR    17      57.333  81.525  80.343  1.00  0.00           H  
ATOM    228  CA  TYR    17      57.024  80.258  78.665  1.00  0.00           C  
ATOM    229  HA  TYR    17      56.252  79.506  78.498  1.00  0.00           H  
ATOM    230  CB  TYR    17      57.188  81.016  77.394  1.00  0.00           C  
ATOM    231  HB2 TYR    17      56.282  81.569  77.148  1.00  0.00           H  
ATOM    232  HB3 TYR    17      58.042  81.674  77.557  1.00  0.00           H  
ATOM    233  CG  TYR    17      57.525  80.220  76.235  1.00  0.00           C  
ATOM    234  CD1 TYR    17      58.792  80.180  75.670  1.00  0.00           C  
ATOM    235  HD1 TYR    17      59.582  80.743  76.145  1.00  0.00           H  
ATOM    236  CE1 TYR    17      59.046  79.446  74.457  1.00  0.00           C  
ATOM    237  HE1 TYR    17      60.036  79.423  74.026  1.00  0.00           H  
ATOM    238  CZ  TYR    17      58.029  78.607  73.913  1.00  0.00           C  
ATOM    239  OH  TYR    17      58.344  77.762  72.877  1.00  0.00           O  
ATOM    240  HH  TYR    17      57.543  77.419  72.475  1.00  0.00           H  
ATOM    241  CE2 TYR    17      56.732  78.596  74.552  1.00  0.00           C  
ATOM    242  HE2 TYR    17      55.955  77.988  74.112  1.00  0.00           H  
ATOM    243  CD2 TYR    17      56.463  79.420  75.667  1.00  0.00           C  
ATOM    244  HD2 TYR    17      55.452  79.439  76.049  1.00  0.00           H  
ATOM    245  C   TYR    17      58.432  79.586  79.060  1.00  0.00           C  
ATOM    246  O   TYR    17      59.324  80.277  79.560  1.00  0.00           O  
ATOM    247  N   PRO    18      58.759  78.325  78.678  1.00  0.00           N  
ATOM    248  CD  PRO    18      57.882  77.450  77.876  1.00  0.00           C  
ATOM    249  HD2 PRO    18      58.124  77.335  76.819  1.00  0.00           H  
ATOM    250  HD3 PRO    18      56.846  77.765  78.002  1.00  0.00           H  
ATOM    251  CG  PRO    18      58.048  76.048  78.513  1.00  0.00           C  
ATOM    252  HG2 PRO    18      57.859  75.269  77.774  1.00  0.00           H  
ATOM    253  HG3 PRO    18      57.502  75.968  79.453  1.00  0.00           H  
ATOM    254  CB  PRO    18      59.542  76.106  78.698  1.00  0.00           C  
ATOM    255  HB2 PRO    18      60.056  75.997  77.743  1.00  0.00           H  
ATOM    256  HB3 PRO    18      59.967  75.418  79.429  1.00  0.00           H  
ATOM    257  CA  PRO    18      59.771  77.502  79.290  1.00  0.00           C  
ATOM    258  HA  PRO    18      59.619  77.429  80.366  1.00  0.00           H  
ATOM    259  C   PRO    18      61.167  78.098  79.048  1.00  0.00           C  
ATOM    260  O   PRO    18      61.869  77.907  78.055  1.00  0.00           O  
ATOM    261  N   THR    19      61.652  78.784  80.041  1.00  0.00           N  
ATOM    262  H   THR    19      60.906  79.098  80.645  1.00  0.00           H  
ATOM    263  CA  THR    19      62.846  79.690  79.931  1.00  0.00           C  
ATOM    264  HA  THR    19      63.235  79.570  78.920  1.00  0.00           H  
ATOM    265  CB  THR    19      62.449  81.196  80.024  1.00  0.00           C  
ATOM    266  HB  THR    19      62.007  81.315  81.013  1.00  0.00           H  
ATOM    267  CG2 THR    19      63.574  82.202  80.036  1.00  0.00           C  
ATOM    268 HG21 THR    19      64.086  82.046  80.986  1.00  0.00           H  
ATOM    269 HG22 THR    19      64.153  82.106  79.118  1.00  0.00           H  
ATOM    270 HG23 THR    19      63.138  83.201  80.034  1.00  0.00           H  
ATOM    271  OG1 THR    19      61.508  81.522  79.032  1.00  0.00           O  
ATOM    272  HG1 THR    19      60.743  80.992  79.265  1.00  0.00           H  
ATOM    273  C   THR    19      63.935  79.291  80.939  1.00  0.00           C  
ATOM    274  O   THR    19      63.694  79.029  82.092  1.00  0.00           O  
ATOM    275  N   GLN    20      65.220  79.294  80.485  1.00  0.00           N  
ATOM    276  H   GLN    20      65.407  79.609  79.543  1.00  0.00           H  
ATOM    277  CA  GLN    20      66.363  79.043  81.368  1.00  0.00           C  
ATOM    278  HA  GLN    20      66.139  78.217  82.043  1.00  0.00           H  
ATOM    279  CB  GLN    20      67.574  78.672  80.453  1.00  0.00           C  
ATOM    280  HB2 GLN    20      67.584  79.449  79.688  1.00  0.00           H  
ATOM    281  HB3 GLN    20      68.468  78.772  81.068  1.00  0.00           H  
ATOM    282  CG  GLN    20      67.417  77.408  79.636  1.00  0.00           C  
ATOM    283  HG2 GLN    20      66.487  77.264  79.086  1.00  0.00           H  
ATOM    284  HG3 GLN    20      68.247  77.458  78.932  1.00  0.00           H  
ATOM    285  CD  GLN    20      67.484  76.235  80.484  1.00  0.00           C  
ATOM    286  OE1 GLN    20      67.538  76.278  81.730  1.00  0.00           O  
ATOM    287  NE2 GLN    20      67.329  75.038  79.951  1.00  0.00           N  
ATOM    288 HE21 GLN    20      67.284  74.941  78.946  1.00  0.00           H  
ATOM    289 HE22 GLN    20      67.396  74.319  80.656  1.00  0.00           H  
ATOM    290  C   GLN    20      66.688  80.244  82.230  1.00  0.00           C  
ATOM    291  O   GLN    20      66.692  81.370  81.705  1.00  0.00           O  
ATOM    292  N   PRO    21      67.123  80.040  83.507  1.00  0.00           N  
ATOM    293  CD  PRO    21      66.790  78.976  84.416  1.00  0.00           C  
ATOM    294  HD2 PRO    21      67.463  78.133  84.255  1.00  0.00           H  
ATOM    295  HD3 PRO    21      65.786  78.655  84.135  1.00  0.00           H  
ATOM    296  CG  PRO    21      66.991  79.593  85.717  1.00  0.00           C  
ATOM    297  HG2 PRO    21      67.272  78.807  86.418  1.00  0.00           H  
ATOM    298  HG3 PRO    21      66.025  79.988  86.033  1.00  0.00           H  
ATOM    299  CB  PRO    21      67.940  80.723  85.689  1.00  0.00           C  
ATOM    300  HB2 PRO    21      68.924  80.338  85.958  1.00  0.00           H  
ATOM    301  HB3 PRO    21      67.648  81.591  86.280  1.00  0.00           H  
ATOM    302  CA  PRO    21      67.896  81.054  84.218  1.00  0.00           C  
ATOM    303  HA  PRO    21      67.290  81.959  84.257  1.00  0.00           H  
ATOM    304  C   PRO    21      69.271  81.334  83.663  1.00  0.00           C  
ATOM    305  O   PRO    21      69.853  80.386  83.106  1.00  0.00           O  
ATOM    306  N   GLY    22      69.783  82.498  83.825  1.00  0.00           N  
ATOM    307  H   GLY    22      69.223  83.132  84.377  1.00  0.00           H  
ATOM    308  CA  GLY    22      71.181  82.936  83.678  1.00  0.00           C  
ATOM    309  HA2 GLY    22      71.714  82.295  82.975  1.00  0.00           H  
ATOM    310  HA3 GLY    22      71.034  83.926  83.247  1.00  0.00           H  
ATOM    311  C   GLY    22      71.955  83.260  84.952  1.00  0.00           C  
ATOM    312  O   GLY    22      71.632  82.853  86.045  1.00  0.00           O  
ATOM    313  N   GLN    23      73.043  84.012  84.785  1.00  0.00           N  
ATOM    314  H   GLN    23      73.291  84.366  83.872  1.00  0.00           H  
ATOM    315  CA  GLN    23      73.703  84.677  85.939  1.00  0.00           C  
ATOM    316  HA  GLN    23      73.434  84.130  86.843  1.00  0.00           H  
ATOM    317  CB  GLN    23      75.275  84.527  85.839  1.00  0.00           C  
ATOM    318  HB2 GLN    23      75.502  83.466  85.945  1.00  0.00           H  
ATOM    319  HB3 GLN    23      75.618  84.862  84.860  1.00  0.00           H  
ATOM    320  CG  GLN    23      76.145  85.179  86.924  1.00  0.00           C  
ATOM    321  HG2 GLN    23      77.137  85.007  86.506  1.00  0.00           H  
ATOM    322  HG3 GLN    23      75.871  86.234  86.947  1.00  0.00           H  
ATOM    323  CD  GLN    23      76.056  84.630  88.363  1.00  0.00           C  
ATOM    324  OE1 GLN    23      75.790  83.464  88.669  1.00  0.00           O  
ATOM    325  NE2 GLN    23      76.400  85.489  89.336  1.00  0.00           N  
ATOM    326 HE21 GLN    23      76.788  86.376  89.050  1.00  0.00           H  
ATOM    327 HE22 GLN    23      76.305  85.087  90.257  1.00  0.00           H  
ATOM    328  C   GLN    23      73.223  86.111  86.202  1.00  0.00           C  
ATOM    329  O   GLN    23      73.755  87.130  85.735  1.00  0.00           O  
ATOM    330  N   GLY    24      72.009  86.176  86.800  1.00  0.00           N  
ATOM    331  H   GLY    24      71.628  85.444  87.381  1.00  0.00           H  
ATOM    332  CA  GLY    24      71.439  87.562  87.032  1.00  0.00           C  
ATOM    333  HA2 GLY    24      71.368  87.935  86.010  1.00  0.00           H  
ATOM    334  HA3 GLY    24      70.450  87.421  87.468  1.00  0.00           H  
ATOM    335  C   GLY    24      72.358  88.336  87.999  1.00  0.00           C  
ATOM    336  O   GLY    24      72.776  87.816  88.962  1.00  0.00           O  
ATOM    337  N   TYR    25      72.604  89.617  87.691  1.00  0.00           N  
ATOM    338  H   TYR    25      72.058  89.989  86.928  1.00  0.00           H  
ATOM    339  CA  TYR    25      73.342  90.573  88.476  1.00  0.00           C  
ATOM    340  HA  TYR    25      74.287  90.055  88.637  1.00  0.00           H  
ATOM    341  CB  TYR    25      73.610  91.898  87.651  1.00  0.00           C  
ATOM    342  HB2 TYR    25      74.001  91.618  86.672  1.00  0.00           H  
ATOM    343  HB3 TYR    25      72.680  92.430  87.452  1.00  0.00           H  
ATOM    344  CG  TYR    25      74.527  92.901  88.266  1.00  0.00           C  
ATOM    345  CD1 TYR    25      75.898  92.596  88.492  1.00  0.00           C  
ATOM    346  HD1 TYR    25      76.329  91.633  88.261  1.00  0.00           H  
ATOM    347  CE1 TYR    25      76.720  93.431  89.356  1.00  0.00           C  
ATOM    348  HE1 TYR    25      77.747  93.303  89.666  1.00  0.00           H  
ATOM    349  CZ  TYR    25      76.164  94.637  89.832  1.00  0.00           C  
ATOM    350  OH  TYR    25      76.947  95.488  90.484  1.00  0.00           O  
ATOM    351  HH  TYR    25      76.685  96.399  90.331  1.00  0.00           H  
ATOM    352  CE2 TYR    25      74.874  95.008  89.459  1.00  0.00           C  
ATOM    353  HE2 TYR    25      74.529  95.967  89.815  1.00  0.00           H  
ATOM    354  CD2 TYR    25      74.020  94.156  88.707  1.00  0.00           C  
ATOM    355  HD2 TYR    25      73.022  94.491  88.467  1.00  0.00           H  
ATOM    356  C   TYR    25      72.627  90.804  89.773  1.00  0.00           C  
ATOM    357  O   TYR    25      71.387  90.786  89.919  1.00  0.00           O  
ATOM    358  N   SER    26      73.436  91.067  90.757  1.00  0.00           N  
ATOM    359  H   SER    26      74.438  91.128  90.645  1.00  0.00           H  
ATOM    360  CA  SER    26      72.894  91.538  92.052  1.00  0.00           C  
ATOM    361  HA  SER    26      71.810  91.448  92.121  1.00  0.00           H  
ATOM    362  CB  SER    26      73.524  90.637  93.122  1.00  0.00           C  
ATOM    363  HB2 SER    26      73.308  89.575  93.005  1.00  0.00           H  
ATOM    364  HB3 SER    26      74.585  90.809  92.942  1.00  0.00           H  
ATOM    365  OG  SER    26      73.128  90.979  94.403  1.00  0.00           O  
ATOM    366  HG  SER    26      73.753  90.448  94.903  1.00  0.00           H  
ATOM    367  C   SER    26      73.200  93.039  92.136  1.00  0.00           C  
ATOM    368  O   SER    26      74.363  93.431  92.414  1.00  0.00           O  
ATOM    369  N   GLN    27      72.230  93.904  91.997  1.00  0.00           N  
ATOM    370  H   GLN    27      71.297  93.552  91.837  1.00  0.00           H  
ATOM    371  CA  GLN    27      72.291  95.285  92.212  1.00  0.00           C  
ATOM    372  HA  GLN    27      73.027  95.745  91.553  1.00  0.00           H  
ATOM    373  CB  GLN    27      70.939  95.909  91.987  1.00  0.00           C  
ATOM    374  HB2 GLN    27      70.227  95.311  92.556  1.00  0.00           H  
ATOM    375  HB3 GLN    27      70.950  96.887  92.467  1.00  0.00           H  
ATOM    376  CG  GLN    27      70.479  95.983  90.579  1.00  0.00           C  
ATOM    377  HG2 GLN    27      70.753  95.107  89.991  1.00  0.00           H  
ATOM    378  HG3 GLN    27      69.394  95.978  90.687  1.00  0.00           H  
ATOM    379  CD  GLN    27      70.926  97.201  89.915  1.00  0.00           C  
ATOM    380  OE1 GLN    27      72.060  97.289  89.444  1.00  0.00           O  
ATOM    381  NE2 GLN    27      70.194  98.255  89.884  1.00  0.00           N  
ATOM    382 HE21 GLN    27      69.318  98.182  90.383  1.00  0.00           H  
ATOM    383 HE22 GLN    27      70.523  99.090  89.420  1.00  0.00           H  
ATOM    384  C   GLN    27      72.888  95.673  93.559  1.00  0.00           C  
ATOM    385  O   GLN    27      73.568  96.765  93.662  1.00  0.00           O  
ATOM    386  N   GLN    28      72.716  94.870  94.603  1.00  0.00           N  
ATOM    387  H   GLN    28      72.157  94.030  94.563  1.00  0.00           H  
ATOM    388  CA  GLN    28      73.255  95.100  95.912  1.00  0.00           C  
ATOM    389  HA  GLN    28      73.337  96.167  96.115  1.00  0.00           H  
ATOM    390  CB  GLN    28      72.320  94.593  97.001  1.00  0.00           C  
ATOM    391  HB2 GLN    28      72.166  93.515  96.946  1.00  0.00           H  
ATOM    392  HB3 GLN    28      72.681  94.883  97.988  1.00  0.00           H  
ATOM    393  CG  GLN    28      70.903  95.167  96.850  1.00  0.00           C  
ATOM    394  HG2 GLN    28      70.932  96.247  96.991  1.00  0.00           H  
ATOM    395  HG3 GLN    28      70.401  94.944  95.908  1.00  0.00           H  
ATOM    396  CD  GLN    28      70.010  94.487  97.825  1.00  0.00           C  
ATOM    397  OE1 GLN    28      69.276  93.567  97.442  1.00  0.00           O  
ATOM    398  NE2 GLN    28      69.991  94.915  99.045  1.00  0.00           N  
ATOM    399 HE21 GLN    28      69.425  94.368  99.679  1.00  0.00           H  
ATOM    400 HE22 GLN    28      70.540  95.589  99.558  1.00  0.00           H  
ATOM    401  C   GLN    28      74.656  94.537  96.192  1.00  0.00           C  
ATOM    402  O   GLN    28      75.102  94.729  97.334  1.00  0.00           O  
ATOM    403  N   SER    29      75.359  93.888  95.271  1.00  0.00           N  
ATOM    404  H   SER    29      74.960  93.876  94.343  1.00  0.00           H  
ATOM    405  CA  SER    29      76.839  93.638  95.237  1.00  0.00           C  
ATOM    406  HA  SER    29      77.154  93.451  96.263  1.00  0.00           H  
ATOM    407  CB  SER    29      77.200  92.374  94.405  1.00  0.00           C  
ATOM    408  HB2 SER    29      78.268  92.172  94.483  1.00  0.00           H  
ATOM    409  HB3 SER    29      76.543  91.573  94.743  1.00  0.00           H  
ATOM    410  OG  SER    29      76.949  92.628  93.018  1.00  0.00           O  
ATOM    411  HG  SER    29      76.140  93.095  92.799  1.00  0.00           H  
ATOM    412  C   SER    29      77.583  94.875  94.649  1.00  0.00           C  
ATOM    413  O   SER    29      78.799  94.879  94.733  1.00  0.00           O  
ATOM    414  N   SER    30      76.906  95.918  94.190  1.00  0.00           N  
ATOM    415  H   SER    30      75.905  95.958  94.320  1.00  0.00           H  
ATOM    416  CA  SER    30      77.526  97.120  93.554  1.00  0.00           C  
ATOM    417  HA  SER    30      77.941  96.782  92.605  1.00  0.00           H  
ATOM    418  CB  SER    30      76.426  98.128  93.126  1.00  0.00           C  
ATOM    419  HB2 SER    30      75.504  97.642  92.809  1.00  0.00           H  
ATOM    420  HB3 SER    30      76.077  98.723  93.970  1.00  0.00           H  
ATOM    421  OG  SER    30      76.860  98.940  92.072  1.00  0.00           O  
ATOM    422  HG  SER    30      76.770  98.444  91.255  1.00  0.00           H  
ATOM    423  C   SER    30      78.536  97.764  94.516  1.00  0.00           C  
ATOM    424  O   SER    30      78.259  98.074  95.680  1.00  0.00           O  
ATOM    425  N   GLN    31      79.804  97.966  94.169  1.00  0.00           N  
ATOM    426  H   GLN    31      80.346  98.388  94.909  1.00  0.00           H  
ATOM    427  CA  GLN    31      80.473  97.473  92.964  1.00  0.00           C  
ATOM    428  HA  GLN    31      79.729  97.142  92.240  1.00  0.00           H  
ATOM    429  CB  GLN    31      81.223  98.671  92.338  1.00  0.00           C  
ATOM    430  HB2 GLN    31      81.810  99.225  93.070  1.00  0.00           H  
ATOM    431  HB3 GLN    31      82.000  98.338  91.651  1.00  0.00           H  
ATOM    432  CG  GLN    31      80.267  99.708  91.575  1.00  0.00           C  
ATOM    433  HG2 GLN    31      79.475 100.057  92.237  1.00  0.00           H  
ATOM    434  HG3 GLN    31      80.919 100.574  91.458  1.00  0.00           H  
ATOM    435  CD  GLN    31      79.645  99.223  90.304  1.00  0.00           C  
ATOM    436  OE1 GLN    31      79.517  97.992  90.010  1.00  0.00           O  
ATOM    437  NE2 GLN    31      79.202 100.081  89.432  1.00  0.00           N  
ATOM    438 HE21 GLN    31      78.627  99.719  88.685  1.00  0.00           H  
ATOM    439 HE22 GLN    31      79.340 101.077  89.525  1.00  0.00           H  
ATOM    440  C   GLN    31      81.416  96.236  93.176  1.00  0.00           C  
ATOM    441  O   GLN    31      82.421  96.376  93.857  1.00  0.00           O  
ATOM    442  N   PRO    32      81.167  95.069  92.537  1.00  0.00           N  
ATOM    443  CD  PRO    32      80.116  94.743  91.572  1.00  0.00           C  
ATOM    444  HD2 PRO    32      79.890  95.451  90.775  1.00  0.00           H  
ATOM    445  HD3 PRO    32      79.174  94.776  92.120  1.00  0.00           H  
ATOM    446  CG  PRO    32      80.419  93.316  91.134  1.00  0.00           C  
ATOM    447  HG2 PRO    32      81.157  93.255  90.334  1.00  0.00           H  
ATOM    448  HG3 PRO    32      79.580  92.718  90.778  1.00  0.00           H  
ATOM    449  CB  PRO    32      80.902  92.782  92.454  1.00  0.00           C  
ATOM    450  HB2 PRO    32      81.428  91.848  92.257  1.00  0.00           H  
ATOM    451  HB3 PRO    32      80.107  92.657  93.189  1.00  0.00           H  
ATOM    452  CA  PRO    32      81.870  93.855  92.968  1.00  0.00           C  
ATOM    453  HA  PRO    32      81.881  93.747  94.053  1.00  0.00           H  
ATOM    454  C   PRO    32      83.248  93.710  92.314  1.00  0.00           C  
ATOM    455  O   PRO    32      83.481  92.921  91.454  1.00  0.00           O  
ATOM    456  N   TYR    33      84.282  94.370  92.910  1.00  0.00           N  
ATOM    457  H   TYR    33      84.013  94.962  93.683  1.00  0.00           H  
ATOM    458  CA  TYR    33      85.746  94.325  92.504  1.00  0.00           C  
ATOM    459  HA  TYR    33      85.838  94.252  91.421  1.00  0.00           H  
ATOM    460  CB  TYR    33      86.424  95.636  92.897  1.00  0.00           C  
ATOM    461  HB2 TYR    33      86.635  95.677  93.966  1.00  0.00           H  
ATOM    462  HB3 TYR    33      87.439  95.592  92.502  1.00  0.00           H  
ATOM    463  CG  TYR    33      85.846  96.852  92.290  1.00  0.00           C  
ATOM    464  CD1 TYR    33      85.523  96.877  90.897  1.00  0.00           C  
ATOM    465  HD1 TYR    33      85.725  96.004  90.293  1.00  0.00           H  
ATOM    466  CE1 TYR    33      84.880  97.955  90.319  1.00  0.00           C  
ATOM    467  HE1 TYR    33      84.546  97.876  89.295  1.00  0.00           H  
ATOM    468  CZ  TYR    33      84.624  99.098  91.104  1.00  0.00           C  
ATOM    469  OH  TYR    33      83.889 100.120  90.610  1.00  0.00           O  
ATOM    470  HH  TYR    33      83.967 100.231  89.660  1.00  0.00           H  
ATOM    471  CE2 TYR    33      85.020  99.125  92.439  1.00  0.00           C  
ATOM    472  HE2 TYR    33      84.793  99.951  93.098  1.00  0.00           H  
ATOM    473  CD2 TYR    33      85.498  97.943  93.115  1.00  0.00           C  
ATOM    474  HD2 TYR    33      85.841  97.931  94.139  1.00  0.00           H  
ATOM    475  C   TYR    33      86.381  93.020  93.005  1.00  0.00           C  
ATOM    476  O   TYR    33      87.181  92.970  93.907  1.00  0.00           O  
ATOM    477  N   GLY    34      86.007  91.894  92.440  1.00  0.00           N  
ATOM    478  H   GLY    34      85.293  91.982  91.731  1.00  0.00           H  
ATOM    479  CA  GLY    34      86.457  90.556  92.914  1.00  0.00           C  
ATOM    480  HA2 GLY    34      86.416  89.960  92.002  1.00  0.00           H  
ATOM    481  HA3 GLY    34      87.489  90.599  93.262  1.00  0.00           H  
ATOM    482  C   GLY    34      85.588  89.899  93.955  1.00  0.00           C  
ATOM    483  O   GLY    34      84.543  90.474  94.356  1.00  0.00           O  
ATOM    484  N   GLN    35      85.875  88.670  94.400  1.00  0.00           N  
ATOM    485  H   GLN    35      86.717  88.196  94.108  1.00  0.00           H  
ATOM    486  CA  GLN    35      85.164  88.068  95.562  1.00  0.00           C  
ATOM    487  HA  GLN    35      84.462  88.804  95.954  1.00  0.00           H  
ATOM    488  CB  GLN    35      84.320  86.869  95.076  1.00  0.00           C  
ATOM    489  HB2 GLN    35      83.620  87.297  94.359  1.00  0.00           H  
ATOM    490  HB3 GLN    35      84.983  86.135  94.618  1.00  0.00           H  
ATOM    491  CG  GLN    35      83.454  86.209  96.137  1.00  0.00           C  
ATOM    492  HG2 GLN    35      82.995  85.376  95.605  1.00  0.00           H  
ATOM    493  HG3 GLN    35      83.916  85.737  97.005  1.00  0.00           H  
ATOM    494  CD  GLN    35      82.353  87.120  96.666  1.00  0.00           C  
ATOM    495  OE1 GLN    35      82.372  88.356  96.651  1.00  0.00           O  
ATOM    496  NE2 GLN    35      81.227  86.543  96.915  1.00  0.00           N  
ATOM    497 HE21 GLN    35      81.229  85.533  96.942  1.00  0.00           H  
ATOM    498 HE22 GLN    35      80.441  87.006  97.350  1.00  0.00           H  
ATOM    499  C   GLN    35      86.136  87.712  96.678  1.00  0.00           C  
ATOM    500  O   GLN    35      86.904  86.744  96.521  1.00  0.00           O  
ATOM    501  N   GLN    36      86.095  88.353  97.877  1.00  0.00           N  
ATOM    502  H   GLN    36      86.813  88.104  98.542  1.00  0.00           H  
ATOM    503  CA  GLN    36      85.313  89.562  98.297  1.00  0.00           C  
ATOM    504  HA  GLN    36      84.240  89.410  98.189  1.00  0.00           H  
ATOM    505  CB  GLN    36      85.591  89.760  99.812  1.00  0.00           C  
ATOM    506  HB2 GLN    36      84.928  90.550 100.164  1.00  0.00           H  
ATOM    507  HB3 GLN    36      85.306  88.803 100.249  1.00  0.00           H  
ATOM    508  CG  GLN    36      87.002  90.159 100.239  1.00  0.00           C  
ATOM    509  HG2 GLN    36      87.745  89.474  99.830  1.00  0.00           H  
ATOM    510  HG3 GLN    36      87.280  91.196 100.051  1.00  0.00           H  
ATOM    511  CD  GLN    36      87.034  90.085 101.769  1.00  0.00           C  
ATOM    512  OE1 GLN    36      86.090  89.695 102.450  1.00  0.00           O  
ATOM    513  NE2 GLN    36      88.160  90.348 102.395  1.00  0.00           N  
ATOM    514 HE21 GLN    36      88.993  90.506 101.846  1.00  0.00           H  
ATOM    515 HE22 GLN    36      88.050  90.494 103.388  1.00  0.00           H  
ATOM    516  C   GLN    36      85.662  90.858  97.438  1.00  0.00           C  
ATOM    517  O   GLN    36      86.799  91.060  97.058  1.00  0.00           O  
ATOM    518  N   SER    37      84.726  91.800  97.346  1.00  0.00           N  
ATOM    519  H   SER    37      83.867  91.646  97.853  1.00  0.00           H  
ATOM    520  CA  SER    37      84.955  93.073  96.670  1.00  0.00           C  
ATOM    521  HA  SER    37      85.371  92.888  95.679  1.00  0.00           H  
ATOM    522  CB  SER    37      83.691  93.909  96.560  1.00  0.00           C  
ATOM    523  HB2 SER    37      82.999  93.271  96.010  1.00  0.00           H  
ATOM    524  HB3 SER    37      83.230  94.113  97.526  1.00  0.00           H  
ATOM    525  OG  SER    37      83.852  95.154  95.846  1.00  0.00           O  
ATOM    526  HG  SER    37      83.058  95.539  95.469  1.00  0.00           H  
ATOM    527  C   SER    37      86.012  93.920  97.454  1.00  0.00           C  
ATOM    528  O   SER    37      86.057  93.884  98.711  1.00  0.00           O  
ATOM    529  N   TYR    38      86.928  94.654  96.798  1.00  0.00           N  
ATOM    530  H   TYR    38      86.951  94.521  95.797  1.00  0.00           H  
ATOM    531  CA  TYR    38      88.021  95.399  97.342  1.00  0.00           C  
ATOM    532  HA  TYR    38      87.903  95.555  98.414  1.00  0.00           H  
ATOM    533  CB  TYR    38      89.351  94.737  97.201  1.00  0.00           C  
ATOM    534  HB2 TYR    38      89.253  93.697  97.513  1.00  0.00           H  
ATOM    535  HB3 TYR    38      89.592  94.795  96.140  1.00  0.00           H  
ATOM    536  CG  TYR    38      90.452  95.411  98.022  1.00  0.00           C  
ATOM    537  CD1 TYR    38      91.324  96.258  97.326  1.00  0.00           C  
ATOM    538  HD1 TYR    38      91.072  96.483  96.301  1.00  0.00           H  
ATOM    539  CE1 TYR    38      92.310  96.954  98.025  1.00  0.00           C  
ATOM    540  HE1 TYR    38      92.964  97.704  97.605  1.00  0.00           H  
ATOM    541  CZ  TYR    38      92.460  96.772  99.436  1.00  0.00           C  
ATOM    542  OH  TYR    38      93.604  97.201 100.068  1.00  0.00           O  
ATOM    543  HH  TYR    38      93.601  96.592 100.811  1.00  0.00           H  
ATOM    544  CE2 TYR    38      91.570  95.875 100.076  1.00  0.00           C  
ATOM    545  HE2 TYR    38      91.599  95.664 101.135  1.00  0.00           H  
ATOM    546  CD2 TYR    38      90.513  95.250  99.413  1.00  0.00           C  
ATOM    547  HD2 TYR    38      89.836  94.574  99.916  1.00  0.00           H  
ATOM    548  C   TYR    38      87.952  96.786  96.772  1.00  0.00           C  
ATOM    549  O   TYR    38      87.913  97.012  95.581  1.00  0.00           O  
ATOM    550  N   SER    39      87.995  97.768  97.668  1.00  0.00           N  
ATOM    551  H   SER    39      87.946  97.509  98.643  1.00  0.00           H  
ATOM    552  CA  SER    39      87.939  99.202  97.310  1.00  0.00           C  
ATOM    553  HA  SER    39      87.522  99.352  96.314  1.00  0.00           H  
ATOM    554  CB  SER    39      86.978 100.045  98.240  1.00  0.00           C  
ATOM    555  HB2 SER    39      86.005  99.606  98.464  1.00  0.00           H  
ATOM    556  HB3 SER    39      87.437 100.249  99.208  1.00  0.00           H  
ATOM    557  OG  SER    39      86.827 101.355  97.650  1.00  0.00           O  
ATOM    558  HG  SER    39      85.893 101.554  97.750  1.00  0.00           H  
ATOM    559  C   SER    39      89.446  99.741  97.260  1.00  0.00           C  
ATOM    560  O   SER    39      89.917 100.278  98.252  1.00  0.00           O  
ATOM    561  N   GLY    40      90.081  99.450  96.143  1.00  0.00           N  
ATOM    562  H   GLY    40      89.723  98.865  95.402  1.00  0.00           H  
ATOM    563  CA  GLY    40      91.425  99.847  95.749  1.00  0.00           C  
ATOM    564  HA2 GLY    40      92.080  99.838  96.620  1.00  0.00           H  
ATOM    565  HA3 GLY    40      91.648  99.010  95.087  1.00  0.00           H  
ATOM    566  C   GLY    40      91.705 101.121  94.878  1.00  0.00           C  
ATOM    567  O   GLY    40      90.700 101.636  94.363  1.00  0.00           O  
ATOM    568  N   TYR    41      92.831 101.745  94.751  1.00  0.00           N  
ATOM    569  H   TYR    41      92.690 102.479  94.072  1.00  0.00           H  
ATOM    570  CA  TYR    41      94.183 101.476  95.258  1.00  0.00           C  
ATOM    571  HA  TYR    41      94.187 100.968  96.222  1.00  0.00           H  
ATOM    572  CB  TYR    41      94.835 100.637  94.152  1.00  0.00           C  
ATOM    573  HB2 TYR    41      94.859 101.135  93.183  1.00  0.00           H  
ATOM    574  HB3 TYR    41      95.870 100.545  94.482  1.00  0.00           H  
ATOM    575  CG  TYR    41      94.337  99.227  93.990  1.00  0.00           C  
ATOM    576  CD1 TYR    41      94.610  98.177  94.933  1.00  0.00           C  
ATOM    577  HD1 TYR    41      95.098  98.362  95.879  1.00  0.00           H  
ATOM    578  CE1 TYR    41      93.941  96.960  94.740  1.00  0.00           C  
ATOM    579  HE1 TYR    41      94.033  96.238  95.537  1.00  0.00           H  
ATOM    580  CZ  TYR    41      92.906  96.713  93.834  1.00  0.00           C  
ATOM    581  OH  TYR    41      92.056  95.697  94.067  1.00  0.00           O  
ATOM    582  HH  TYR    41      91.764  95.388  93.206  1.00  0.00           H  
ATOM    583  CE2 TYR    41      92.739  97.697  92.821  1.00  0.00           C  
ATOM    584  HE2 TYR    41      92.000  97.587  92.042  1.00  0.00           H  
ATOM    585  CD2 TYR    41      93.441  98.937  92.927  1.00  0.00           C  
ATOM    586  HD2 TYR    41      93.137  99.759  92.297  1.00  0.00           H  
ATOM    587  C   TYR    41      94.949 102.782  95.487  1.00  0.00           C  
ATOM    588  O   TYR    41      94.718 103.822  94.893  1.00  0.00           O  
ATOM    589  N   SER    42      96.032 102.644  96.244  1.00  0.00           N  
ATOM    590  H   SER    42      96.096 101.812  96.813  1.00  0.00           H  
ATOM    591  CA  SER    42      97.078 103.703  96.605  1.00  0.00           C  
ATOM    592  HA  SER    42      96.683 104.696  96.393  1.00  0.00           H  
ATOM    593  CB  SER    42      97.354 103.630  98.155  1.00  0.00           C  
ATOM    594  HB2 SER    42      98.045 102.815  98.375  1.00  0.00           H  
ATOM    595  HB3 SER    42      97.861 104.503  98.566  1.00  0.00           H  
ATOM    596  OG  SER    42      96.120 103.530  98.882  1.00  0.00           O  
ATOM    597  HG  SER    42      95.639 104.320  98.628  1.00  0.00           H  
ATOM    598  C   SER    42      98.472 103.489  95.907  1.00  0.00           C  
ATOM    599  O   SER    42      99.523 103.966  96.306  1.00  0.00           O  
ATOM    600  N   GLN    43      98.396 102.853  94.738  1.00  0.00           N  
ATOM    601  H   GLN    43      97.498 102.395  94.669  1.00  0.00           H  
ATOM    602  CA  GLN    43      99.498 102.490  93.768  1.00  0.00           C  
ATOM    603  HA  GLN    43     100.289 101.984  94.322  1.00  0.00           H  
ATOM    604  CB  GLN    43      99.002 101.412  92.835  1.00  0.00           C  
ATOM    605  HB2 GLN    43      99.741 101.335  92.037  1.00  0.00           H  
ATOM    606  HB3 GLN    43      98.860 100.445  93.319  1.00  0.00           H  
ATOM    607  CG  GLN    43      97.676 101.694  92.094  1.00  0.00           C  
ATOM    608  HG2 GLN    43      96.911 101.933  92.832  1.00  0.00           H  
ATOM    609  HG3 GLN    43      97.730 102.555  91.429  1.00  0.00           H  
ATOM    610  CD  GLN    43      97.081 100.549  91.299  1.00  0.00           C  
ATOM    611  OE1 GLN    43      97.720  99.499  91.075  1.00  0.00           O  
ATOM    612  NE2 GLN    43      95.866 100.713  90.844  1.00  0.00           N  
ATOM    613 HE21 GLN    43      95.566 101.676  90.904  1.00  0.00           H  
ATOM    614 HE22 GLN    43      95.318  99.957  90.458  1.00  0.00           H  
ATOM    615  C   GLN    43     100.229 103.697  93.073  1.00  0.00           C  
ATOM    616  O   GLN    43     101.433 103.524  92.804  1.00  0.00           O  
ATOM    617  N   SER    44      99.658 104.915  92.808  1.00  0.00           N  
ATOM    618  H   SER    44      98.698 105.034  93.098  1.00  0.00           H  
ATOM    619  CA  SER    44     100.279 106.006  92.047  1.00  0.00           C  
ATOM    620  HA  SER    44     100.548 105.636  91.057  1.00  0.00           H  
ATOM    621  CB  SER    44      99.273 107.116  91.795  1.00  0.00           C  
ATOM    622  HB2 SER    44      98.923 107.492  92.756  1.00  0.00           H  
ATOM    623  HB3 SER    44      99.753 107.930  91.252  1.00  0.00           H  
ATOM    624  OG  SER    44      98.211 106.687  90.998  1.00  0.00           O  
ATOM    625  HG  SER    44      97.569 106.205  91.524  1.00  0.00           H  
ATOM    626  C   SER    44     101.524 106.576  92.719  1.00  0.00           C  
ATOM    627  O   SER    44     101.674 106.621  93.957  1.00  0.00           O  
ATOM    628  N   THR    45     102.460 106.911  91.793  1.00  0.00           N  
ATOM    629  H   THR    45     102.260 107.072  90.816  1.00  0.00           H  
ATOM    630  CA  THR    45     103.824 107.267  92.143  1.00  0.00           C  
ATOM    631  HA  THR    45     103.833 107.578  93.187  1.00  0.00           H  
ATOM    632  CB  THR    45     104.746 106.101  92.094  1.00  0.00           C  
ATOM    633  HB  THR    45     104.992 105.952  91.042  1.00  0.00           H  
ATOM    634  CG2 THR    45     106.058 106.109  92.860  1.00  0.00           C  
ATOM    635 HG21 THR    45     105.931 106.766  93.721  1.00  0.00           H  
ATOM    636 HG22 THR    45     106.436 105.134  93.167  1.00  0.00           H  
ATOM    637 HG23 THR    45     106.844 106.459  92.191  1.00  0.00           H  
ATOM    638  OG1 THR    45     104.180 104.893  92.563  1.00  0.00           O  
ATOM    639  HG1 THR    45     103.272 104.969  92.260  1.00  0.00           H  
ATOM    640  C   THR    45     104.334 108.486  91.320  1.00  0.00           C  
ATOM    641  O   THR    45     105.284 108.430  90.536  1.00  0.00           O  
ATOM    642  N   ASP    46     103.555 109.560  91.517  1.00  0.00           N  
ATOM    643  H   ASP    46     102.685 109.411  92.007  1.00  0.00           H  
ATOM    644  CA  ASP    46     103.660 110.820  90.742  1.00  0.00           C  
ATOM    645  HA  ASP    46     103.786 110.579  89.687  1.00  0.00           H  
ATOM    646  CB  ASP    46     102.294 111.428  90.772  1.00  0.00           C  
ATOM    647  HB2 ASP    46     101.635 110.778  90.196  1.00  0.00           H  
ATOM    648  HB3 ASP    46     101.884 111.343  91.779  1.00  0.00           H  
ATOM    649  CG  ASP    46     102.096 112.828  90.206  1.00  0.00           C  
ATOM    650  OD1 ASP    46     101.092 113.480  90.564  1.00  0.00           O  
ATOM    651  OD2 ASP    46     102.959 113.297  89.366  1.00  0.00           O  
ATOM    652  C   ASP    46     104.822 111.759  91.284  1.00  0.00           C  
ATOM    653  O   ASP    46     105.025 111.856  92.494  1.00  0.00           O  
ATOM    654  N   THR    47     105.702 112.412  90.453  1.00  0.00           N  
ATOM    655  H   THR    47     105.415 112.418  89.485  1.00  0.00           H  
ATOM    656  CA  THR    47     106.756 113.363  90.746  1.00  0.00           C  
ATOM    657  HA  THR    47     106.731 113.567  91.816  1.00  0.00           H  
ATOM    658  CB  THR    47     108.052 112.735  90.201  1.00  0.00           C  
ATOM    659  HB  THR    47     108.880 113.130  90.790  1.00  0.00           H  
ATOM    660  CG2 THR    47     108.253 111.284  90.652  1.00  0.00           C  
ATOM    661 HG21 THR    47     108.117 111.276  91.733  1.00  0.00           H  
ATOM    662 HG22 THR    47     107.619 110.542  90.166  1.00  0.00           H  
ATOM    663 HG23 THR    47     109.247 110.904  90.416  1.00  0.00           H  
ATOM    664  OG1 THR    47     108.326 112.951  88.848  1.00  0.00           O  
ATOM    665  HG1 THR    47     108.306 113.900  88.704  1.00  0.00           H  
ATOM    666  C   THR    47     106.486 114.669  90.095  1.00  0.00           C  
ATOM    667  O   THR    47     107.380 115.475  90.045  1.00  0.00           O  
ATOM    668  N   SER    48     105.233 114.983  89.794  1.00  0.00           N  
ATOM    669  H   SER    48     104.503 114.290  89.706  1.00  0.00           H  
ATOM    670  CA  SER    48     104.816 116.363  89.708  1.00  0.00           C  
ATOM    671  HA  SER    48     105.644 116.841  89.185  1.00  0.00           H  
ATOM    672  CB  SER    48     103.516 116.586  88.923  1.00  0.00           C  
ATOM    673  HB2 SER    48     103.292 117.634  88.724  1.00  0.00           H  
ATOM    674  HB3 SER    48     103.592 116.043  87.981  1.00  0.00           H  
ATOM    675  OG  SER    48     102.492 115.972  89.730  1.00  0.00           O  
ATOM    676  HG  SER    48     102.673 115.040  89.875  1.00  0.00           H  
ATOM    677  C   SER    48     104.701 117.001  91.144  1.00  0.00           C  
ATOM    678  O   SER    48     105.014 116.281  92.159  1.00  0.00           O  
ATOM    679  N   GLY    49     104.203 118.226  91.305  1.00  0.00           N  
ATOM    680  H   GLY    49     104.053 118.795  90.484  1.00  0.00           H  
ATOM    681  CA  GLY    49     104.100 119.020  92.534  1.00  0.00           C  
ATOM    682  HA2 GLY    49     103.581 119.942  92.271  1.00  0.00           H  
ATOM    683  HA3 GLY    49     103.500 118.442  93.237  1.00  0.00           H  
ATOM    684  C   GLY    49     105.401 119.359  93.189  1.00  0.00           C  
ATOM    685  O   GLY    49     106.359 119.626  92.504  1.00  0.00           O  
ATOM    686  N   TYR    50     105.510 119.485  94.517  1.00  0.00           N  
ATOM    687  H   TYR    50     106.413 119.819  94.819  1.00  0.00           H  
ATOM    688  CA  TYR    50     104.446 119.246  95.532  1.00  0.00           C  
ATOM    689  HA  TYR    50     103.503 119.723  95.264  1.00  0.00           H  
ATOM    690  CB  TYR    50     104.230 117.746  95.743  1.00  0.00           C  
ATOM    691  HB2 TYR    50     103.882 117.101  94.937  1.00  0.00           H  
ATOM    692  HB3 TYR    50     105.169 117.329  96.107  1.00  0.00           H  
ATOM    693  CG  TYR    50     103.160 117.562  96.813  1.00  0.00           C  
ATOM    694  CD1 TYR    50     103.563 117.364  98.191  1.00  0.00           C  
ATOM    695  HD1 TYR    50     104.592 117.114  98.400  1.00  0.00           H  
ATOM    696  CE1 TYR    50     102.579 117.227  99.207  1.00  0.00           C  
ATOM    697  HE1 TYR    50     102.843 116.975 100.224  1.00  0.00           H  
ATOM    698  CZ  TYR    50     101.219 117.434  98.891  1.00  0.00           C  
ATOM    699  OH  TYR    50     100.239 117.188  99.762  1.00  0.00           O  
ATOM    700  HH  TYR    50      99.375 117.151  99.344  1.00  0.00           H  
ATOM    701  CE2 TYR    50     100.810 117.817  97.601  1.00  0.00           C  
ATOM    702  HE2 TYR    50      99.751 117.879  97.398  1.00  0.00           H  
ATOM    703  CD2 TYR    50     101.772 117.875  96.537  1.00  0.00           C  
ATOM    704  HD2 TYR    50     101.391 118.216  95.586  1.00  0.00           H  
ATOM    705  C   TYR    50     104.944 119.842  96.867  1.00  0.00           C  
ATOM    706  O   TYR    50     106.030 119.549  97.297  1.00  0.00           O  
ATOM    707  N   GLY    51     104.246 120.652  97.633  1.00  0.00           N  
ATOM    708  H   GLY    51     104.700 120.856  98.512  1.00  0.00           H  
ATOM    709  CA  GLY    51     102.903 121.166  97.493  1.00  0.00           C  
ATOM    710  HA2 GLY    51     102.251 120.293  97.521  1.00  0.00           H  
ATOM    711  HA3 GLY    51     102.821 121.835  98.350  1.00  0.00           H  
ATOM    712  C   GLY    51     102.571 121.971  96.287  1.00  0.00           C  
ATOM    713  O   GLY    51     101.885 121.456  95.467  1.00  0.00           O  
ATOM    714  N   GLN    52     103.054 123.194  96.166  1.00  0.00           N  
ATOM    715  H   GLN    52     103.605 123.404  96.986  1.00  0.00           H  
ATOM    716  CA  GLN    52     102.582 124.335  95.308  1.00  0.00           C  
ATOM    717  HA  GLN    52     101.874 124.027  94.539  1.00  0.00           H  
ATOM    718  CB  GLN    52     101.983 125.444  96.147  1.00  0.00           C  
ATOM    719  HB2 GLN    52     102.738 125.979  96.723  1.00  0.00           H  
ATOM    720  HB3 GLN    52     101.410 126.153  95.549  1.00  0.00           H  
ATOM    721  CG  GLN    52     100.848 124.925  97.059  1.00  0.00           C  
ATOM    722  HG2 GLN    52     100.187 125.768  97.261  1.00  0.00           H  
ATOM    723  HG3 GLN    52     100.286 124.115  96.594  1.00  0.00           H  
ATOM    724  CD  GLN    52     101.298 124.418  98.481  1.00  0.00           C  
ATOM    725  OE1 GLN    52     102.324 124.861  99.045  1.00  0.00           O  
ATOM    726  NE2 GLN    52     100.546 123.597  99.157  1.00  0.00           N  
ATOM    727 HE21 GLN    52      99.886 123.018  98.657  1.00  0.00           H  
ATOM    728 HE22 GLN    52     100.832 123.327 100.088  1.00  0.00           H  
ATOM    729  C   GLN    52     103.855 124.908  94.675  1.00  0.00           C  
ATOM    730  O   GLN    52     104.757 125.309  95.430  1.00  0.00           O  
ATOM    731  N   SER    53     104.021 125.082  93.383  1.00  0.00           N  
ATOM    732  H   SER    53     104.881 125.523  93.092  1.00  0.00           H  
ATOM    733  CA  SER    53     103.051 124.758  92.232  1.00  0.00           C  
ATOM    734  HA  SER    53     102.115 125.313  92.290  1.00  0.00           H  
ATOM    735  CB  SER    53     103.650 125.237  90.930  1.00  0.00           C  
ATOM    736  HB2 SER    53     103.779 126.307  91.092  1.00  0.00           H  
ATOM    737  HB3 SER    53     104.607 124.731  90.801  1.00  0.00           H  
ATOM    738  OG  SER    53     102.789 125.127  89.797  1.00  0.00           O  
ATOM    739  HG  SER    53     102.839 125.919  89.256  1.00  0.00           H  
ATOM    740  C   SER    53     102.753 123.265  92.084  1.00  0.00           C  
ATOM    741  O   SER    53     103.576 122.458  92.575  1.00  0.00           O  
ATOM    742  N   SER    54     101.599 122.918  91.574  1.00  0.00           N  
ATOM    743  H   SER    54     100.902 123.639  91.456  1.00  0.00           H  
ATOM    744  CA  SER    54     101.365 121.527  91.209  1.00  0.00           C  
ATOM    745  HA  SER    54     101.625 121.021  92.139  1.00  0.00           H  
ATOM    746  CB  SER    54      99.862 121.188  91.034  1.00  0.00           C  
ATOM    747  HB2 SER    54      99.396 121.769  90.239  1.00  0.00           H  
ATOM    748  HB3 SER    54      99.783 120.161  90.676  1.00  0.00           H  
ATOM    749  OG  SER    54      99.219 121.455  92.297  1.00  0.00           O  
ATOM    750  HG  SER    54      99.338 122.388  92.491  1.00  0.00           H  
ATOM    751  C   SER    54     102.048 121.056  89.934  1.00  0.00           C  
ATOM    752  O   SER    54     102.231 119.835  89.733  1.00  0.00           O  
ATOM    753  N   TYR    55     102.429 121.974  89.032  1.00  0.00           N  
ATOM    754  H   TYR    55     102.431 122.947  89.303  1.00  0.00           H  
ATOM    755  CA  TYR    55     102.954 121.624  87.662  1.00  0.00           C  
ATOM    756  HA  TYR    55     103.408 120.634  87.693  1.00  0.00           H  
ATOM    757  CB  TYR    55     101.745 121.410  86.706  1.00  0.00           C  
ATOM    758  HB2 TYR    55     101.205 122.352  86.610  1.00  0.00           H  
ATOM    759  HB3 TYR    55     102.032 121.100  85.701  1.00  0.00           H  
ATOM    760  CG  TYR    55     100.820 120.281  87.130  1.00  0.00           C  
ATOM    761  CD1 TYR    55      99.505 120.547  87.506  1.00  0.00           C  
ATOM    762  HD1 TYR    55      99.057 121.527  87.441  1.00  0.00           H  
ATOM    763  CE1 TYR    55      98.806 119.570  88.227  1.00  0.00           C  
ATOM    764  HE1 TYR    55      97.933 119.943  88.741  1.00  0.00           H  
ATOM    765  CZ  TYR    55      99.302 118.264  88.393  1.00  0.00           C  
ATOM    766  OH  TYR    55      98.535 117.405  89.024  1.00  0.00           O  
ATOM    767  HH  TYR    55      98.730 116.490  88.805  1.00  0.00           H  
ATOM    768  CE2 TYR    55     100.562 117.940  87.812  1.00  0.00           C  
ATOM    769  HE2 TYR    55     100.904 116.918  87.889  1.00  0.00           H  
ATOM    770  CD2 TYR    55     101.332 118.919  87.198  1.00  0.00           C  
ATOM    771  HD2 TYR    55     102.360 118.745  86.914  1.00  0.00           H  
ATOM    772  C   TYR    55     103.934 122.671  87.116  1.00  0.00           C  
ATOM    773  O   TYR    55     103.496 123.548  86.333  1.00  0.00           O  
ATOM    774  N   SER    56     105.250 122.734  87.446  1.00  0.00           N  
ATOM    775  H   SER    56     105.749 123.503  87.022  1.00  0.00           H  
ATOM    776  CA  SER    56     105.981 121.813  88.316  1.00  0.00           C  
ATOM    777  HA  SER    56     106.970 122.203  88.074  1.00  0.00           H  
ATOM    778  CB  SER    56     105.804 122.129  89.860  1.00  0.00           C  
ATOM    779  HB2 SER    56     105.958 123.193  90.037  1.00  0.00           H  
ATOM    780  HB3 SER    56     104.836 121.804  90.241  1.00  0.00           H  
ATOM    781  OG  SER    56     106.882 121.585  90.564  1.00  0.00           O  
ATOM    782  HG  SER    56     106.622 121.029  91.303  1.00  0.00           H  
ATOM    783  C   SER    56     105.838 120.306  88.095  1.00  0.00           C  
ATOM    784  O   SER    56     105.393 119.568  88.978  1.00  0.00           O  
ATOM    785  N   SER    57     106.322 119.727  87.058  1.00  0.00           N  
ATOM    786  H   SER    57     106.407 118.726  86.954  1.00  0.00           H  
ATOM    787  CA  SER    57     106.624 120.423  85.839  1.00  0.00           C  
ATOM    788  HA  SER    57     107.060 121.388  86.098  1.00  0.00           H  
ATOM    789  CB  SER    57     107.634 119.633  85.066  1.00  0.00           C  
ATOM    790  HB2 SER    57     107.979 120.236  84.226  1.00  0.00           H  
ATOM    791  HB3 SER    57     108.580 119.443  85.574  1.00  0.00           H  
ATOM    792  OG  SER    57     107.213 118.495  84.342  1.00  0.00           O  
ATOM    793  HG  SER    57     107.784 118.397  83.577  1.00  0.00           H  
ATOM    794  C   SER    57     105.396 120.600  85.036  1.00  0.00           C  
ATOM    795  O   SER    57     104.375 119.961  85.268  1.00  0.00           O  
ATOM    796  N   TYR    58     105.275 121.493  84.032  1.00  0.00           N  
ATOM    797  H   TYR    58     106.076 122.090  83.883  1.00  0.00           H  
ATOM    798  CA  TYR    58     104.086 121.681  83.231  1.00  0.00           C  
ATOM    799  HA  TYR    58     103.258 122.065  83.827  1.00  0.00           H  
ATOM    800  CB  TYR    58     104.492 122.829  82.250  1.00  0.00           C  
ATOM    801  HB2 TYR    58     104.676 123.820  82.666  1.00  0.00           H  
ATOM    802  HB3 TYR    58     105.427 122.633  81.726  1.00  0.00           H  
ATOM    803  CG  TYR    58     103.602 123.011  80.998  1.00  0.00           C  
ATOM    804  CD1 TYR    58     103.887 122.424  79.782  1.00  0.00           C  
ATOM    805  HD1 TYR    58     104.748 121.780  79.683  1.00  0.00           H  
ATOM    806  CE1 TYR    58     102.889 122.360  78.797  1.00  0.00           C  
ATOM    807  HE1 TYR    58     103.064 121.706  77.955  1.00  0.00           H  
ATOM    808  CZ  TYR    58     101.633 122.991  78.944  1.00  0.00           C  
ATOM    809  OH  TYR    58     100.801 122.993  77.977  1.00  0.00           O  
ATOM    810  HH  TYR    58     100.626 122.120  77.617  1.00  0.00           H  
ATOM    811  CE2 TYR    58     101.524 123.879  80.037  1.00  0.00           C  
ATOM    812  HE2 TYR    58     100.530 124.300  80.078  1.00  0.00           H  
ATOM    813  CD2 TYR    58     102.417 123.870  81.112  1.00  0.00           C  
ATOM    814  HD2 TYR    58     102.162 124.278  82.079  1.00  0.00           H  
ATOM    815  C   TYR    58     103.559 120.408  82.447  1.00  0.00           C  
ATOM    816  O   TYR    58     104.308 119.661  81.791  1.00  0.00           O  
ATOM    817  N   GLY    59     102.246 120.144  82.510  1.00  0.00           N  
ATOM    818  H   GLY    59     102.048 119.410  81.845  1.00  0.00           H  
ATOM    819  CA  GLY    59     101.098 120.865  83.102  1.00  0.00           C  
ATOM    820  HA2 GLY    59     100.695 120.260  83.914  1.00  0.00           H  
ATOM    821  HA3 GLY    59     101.392 121.836  83.501  1.00  0.00           H  
ATOM    822  C   GLY    59     100.067 121.159  82.029  1.00  0.00           C  
ATOM    823  O   GLY    59     100.332 121.039  80.818  1.00  0.00           O  
ATOM    824  N   GLN    60      98.843 121.586  82.299  1.00  0.00           N  
ATOM    825  H   GLN    60      98.193 121.599  81.526  1.00  0.00           H  
ATOM    826  CA  GLN    60      98.365 122.013  83.639  1.00  0.00           C  
ATOM    827  HA  GLN    60      98.763 121.363  84.418  1.00  0.00           H  
ATOM    828  CB  GLN    60      98.910 123.453  83.840  1.00  0.00           C  
ATOM    829  HB2 GLN    60      98.795 123.880  84.836  1.00  0.00           H  
ATOM    830  HB3 GLN    60      99.967 123.511  83.578  1.00  0.00           H  
ATOM    831  CG  GLN    60      98.195 124.535  83.027  1.00  0.00           C  
ATOM    832  HG2 GLN    60      97.813 124.252  82.046  1.00  0.00           H  
ATOM    833  HG3 GLN    60      97.334 124.857  83.611  1.00  0.00           H  
ATOM    834  CD  GLN    60      98.992 125.735  82.731  1.00  0.00           C  
ATOM    835  OE1 GLN    60      99.912 125.795  81.947  1.00  0.00           O  
ATOM    836  NE2 GLN    60      98.610 126.786  83.358  1.00  0.00           N  
ATOM    837 HE21 GLN    60      97.798 126.760  83.959  1.00  0.00           H  
ATOM    838 HE22 GLN    60      98.987 127.673  83.056  1.00  0.00           H  
ATOM    839  C   GLN    60      96.734 122.019  83.767  1.00  0.00           C  
ATOM    840  O   GLN    60      96.168 122.537  84.726  1.00  0.00           O  
ATOM    841  N   SER    61      96.026 121.404  82.806  1.00  0.00           N  
ATOM    842  H   SER    61      96.518 120.752  82.212  1.00  0.00           H  
ATOM    843  CA  SER    61      94.575 121.145  82.873  1.00  0.00           C  
ATOM    844  HA  SER    61      94.256 120.661  83.796  1.00  0.00           H  
ATOM    845  CB  SER    61      93.739 122.460  82.752  1.00  0.00           C  
ATOM    846  HB2 SER    61      92.682 122.201  82.796  1.00  0.00           H  
ATOM    847  HB3 SER    61      94.181 123.160  83.461  1.00  0.00           H  
ATOM    848  OG  SER    61      93.920 123.135  81.516  1.00  0.00           O  
ATOM    849  HG  SER    61      93.975 124.083  81.662  1.00  0.00           H  
ATOM    850  C   SER    61      94.151 120.163  81.735  1.00  0.00           C  
ATOM    851  O   SER    61      94.987 119.736  80.939  1.00  0.00           O  
ATOM    852  N   GLN    62      92.873 119.880  81.573  1.00  0.00           N  
ATOM    853  H   GLN    62      92.293 120.191  82.339  1.00  0.00           H  
ATOM    854  CA  GLN    62      92.366 118.991  80.494  1.00  0.00           C  
ATOM    855  HA  GLN    62      93.019 118.122  80.425  1.00  0.00           H  
ATOM    856  CB  GLN    62      90.958 118.438  80.824  1.00  0.00           C  
ATOM    857  HB2 GLN    62      90.995 118.019  81.830  1.00  0.00           H  
ATOM    858  HB3 GLN    62      90.383 119.355  80.952  1.00  0.00           H  
ATOM    859  CG  GLN    62      90.247 117.616  79.786  1.00  0.00           C  
ATOM    860  HG2 GLN    62      89.206 117.555  80.105  1.00  0.00           H  
ATOM    861  HG3 GLN    62      90.207 118.295  78.935  1.00  0.00           H  
ATOM    862  CD  GLN    62      90.824 116.247  79.483  1.00  0.00           C  
ATOM    863  OE1 GLN    62      92.003 115.894  79.716  1.00  0.00           O  
ATOM    864  NE2 GLN    62      90.074 115.408  78.748  1.00  0.00           N  
ATOM    865 HE21 GLN    62      90.337 114.436  78.672  1.00  0.00           H  
ATOM    866 HE22 GLN    62      89.079 115.578  78.785  1.00  0.00           H  
ATOM    867  C   GLN    62      92.421 119.717  79.115  1.00  0.00           C  
ATOM    868  O   GLN    62      92.616 119.106  78.053  1.00  0.00           O  
ATOM    869  N   ASN    63      92.273 121.015  79.151  1.00  0.00           N  
ATOM    870  H   ASN    63      92.273 121.515  80.028  1.00  0.00           H  
ATOM    871  CA  ASN    63      92.373 121.821  77.894  1.00  0.00           C  
ATOM    872  HA  ASN    63      91.996 121.301  77.013  1.00  0.00           H  
ATOM    873  CB  ASN    63      91.404 122.989  77.938  1.00  0.00           C  
ATOM    874  HB2 ASN    63      91.341 123.430  76.943  1.00  0.00           H  
ATOM    875  HB3 ASN    63      90.398 122.723  78.264  1.00  0.00           H  
ATOM    876  CG  ASN    63      91.871 124.062  78.913  1.00  0.00           C  
ATOM    877  OD1 ASN    63      92.983 124.627  78.824  1.00  0.00           O  
ATOM    878  ND2 ASN    63      91.101 124.355  79.918  1.00  0.00           N  
ATOM    879 HD21 ASN    63      91.490 124.915  80.662  1.00  0.00           H  
ATOM    880 HD22 ASN    63      90.141 124.069  80.047  1.00  0.00           H  
ATOM    881  C   ASN    63      93.773 122.304  77.594  1.00  0.00           C  
ATOM    882  O   ASN    63      93.976 122.729  76.470  1.00  0.00           O  
ATOM    883  N   THR    64      94.749 122.162  78.506  1.00  0.00           N  
ATOM    884  H   THR    64      94.462 121.668  79.339  1.00  0.00           H  
ATOM    885  CA  THR    64      96.138 122.523  78.306  1.00  0.00           C  
ATOM    886  HA  THR    64      96.431 122.666  77.266  1.00  0.00           H  
ATOM    887  CB  THR    64      96.414 123.827  79.097  1.00  0.00           C  
ATOM    888  HB  THR    64      96.156 123.762  80.155  1.00  0.00           H  
ATOM    889  CG2 THR    64      97.885 124.227  78.980  1.00  0.00           C  
ATOM    890 HG21 THR    64      98.054 125.219  79.399  1.00  0.00           H  
ATOM    891 HG22 THR    64      98.553 123.552  79.516  1.00  0.00           H  
ATOM    892 HG23 THR    64      98.116 124.236  77.915  1.00  0.00           H  
ATOM    893  OG1 THR    64      95.626 124.867  78.534  1.00  0.00           O  
ATOM    894  HG1 THR    64      94.716 124.602  78.687  1.00  0.00           H  
ATOM    895  C   THR    64      97.046 121.331  78.791  1.00  0.00           C  
ATOM    896  O   THR    64      97.266 121.193  79.982  1.00  0.00           O  
ATOM    897  N   GLY    65      97.820 120.686  77.858  1.00  0.00           N  
ATOM    898  H   GLY    65      98.507 120.038  78.216  1.00  0.00           H  
ATOM    899  CA  GLY    65      97.487 120.443  76.418  1.00  0.00           C  
ATOM    900  HA2 GLY    65      97.519 121.369  75.844  1.00  0.00           H  
ATOM    901  HA3 GLY    65      98.180 119.751  75.940  1.00  0.00           H  
ATOM    902  C   GLY    65      96.087 119.738  76.222  1.00  0.00           C  
ATOM    903  O   GLY    65      95.687 118.945  77.053  1.00  0.00           O  
ATOM    904  N   TYR    66      95.430 120.068  75.153  1.00  0.00           N  
ATOM    905  H   TYR    66      95.749 120.783  74.516  1.00  0.00           H  
ATOM    906  CA  TYR    66      94.100 119.582  74.917  1.00  0.00           C  
ATOM    907  HA  TYR    66      93.369 119.937  75.644  1.00  0.00           H  
ATOM    908  CB  TYR    66      93.551 120.126  73.590  1.00  0.00           C  
ATOM    909  HB2 TYR    66      93.836 121.176  73.524  1.00  0.00           H  
ATOM    910  HB3 TYR    66      94.111 119.689  72.762  1.00  0.00           H  
ATOM    911  CG  TYR    66      92.152 119.960  73.149  1.00  0.00           C  
ATOM    912  CD1 TYR    66      91.751 118.995  72.258  1.00  0.00           C  
ATOM    913  HD1 TYR    66      92.470 118.309  71.835  1.00  0.00           H  
ATOM    914  CE1 TYR    66      90.410 118.916  71.805  1.00  0.00           C  
ATOM    915  HE1 TYR    66      90.063 118.150  71.128  1.00  0.00           H  
ATOM    916  CZ  TYR    66      89.408 119.833  72.292  1.00  0.00           C  
ATOM    917  OH  TYR    66      88.063 119.888  71.925  1.00  0.00           O  
ATOM    918  HH  TYR    66      87.733 119.209  71.332  1.00  0.00           H  
ATOM    919  CE2 TYR    66      89.942 120.845  73.189  1.00  0.00           C  
ATOM    920  HE2 TYR    66      89.202 121.563  73.513  1.00  0.00           H  
ATOM    921  CD2 TYR    66      91.255 120.878  73.630  1.00  0.00           C  
ATOM    922  HD2 TYR    66      91.643 121.620  74.312  1.00  0.00           H  
ATOM    923  C   TYR    66      94.069 118.058  74.921  1.00  0.00           C  
ATOM    924  O   TYR    66      94.725 117.431  74.130  1.00  0.00           O  
ATOM    925  N   GLY    67      93.129 117.526  75.741  1.00  0.00           N  
ATOM    926  H   GLY    67      92.762 118.063  76.513  1.00  0.00           H  
ATOM    927  CA  GLY    67      92.982 116.069  75.924  1.00  0.00           C  
ATOM    928  HA2 GLY    67      93.821 115.607  75.402  1.00  0.00           H  
ATOM    929  HA3 GLY    67      93.055 115.858  76.990  1.00  0.00           H  
ATOM    930  C   GLY    67      91.677 115.430  75.389  1.00  0.00           C  
ATOM    931  O   GLY    67      91.582 114.163  75.430  1.00  0.00           O  
ATOM    932  N   THR    68      90.791 116.179  74.848  1.00  0.00           N  
ATOM    933  H   THR    68      90.981 117.160  74.701  1.00  0.00           H  
ATOM    934  CA  THR    68      89.459 115.758  74.364  1.00  0.00           C  
ATOM    935  HA  THR    68      89.092 114.947  74.994  1.00  0.00           H  
ATOM    936  CB  THR    68      88.475 116.917  74.385  1.00  0.00           C  
ATOM    937  HB  THR    68      88.961 117.754  73.885  1.00  0.00           H  
ATOM    938  CG2 THR    68      87.210 116.454  73.634  1.00  0.00           C  
ATOM    939 HG21 THR    68      87.233 116.587  72.553  1.00  0.00           H  
ATOM    940 HG22 THR    68      87.095 115.410  73.924  1.00  0.00           H  
ATOM    941 HG23 THR    68      86.432 117.102  74.039  1.00  0.00           H  
ATOM    942  OG1 THR    68      88.220 117.284  75.627  1.00  0.00           O  
ATOM    943  HG1 THR    68      89.002 117.737  75.950  1.00  0.00           H  
ATOM    944  C   THR    68      89.675 115.080  73.057  1.00  0.00           C  
ATOM    945  O   THR    68      90.393 115.640  72.195  1.00  0.00           O  
ATOM    946  N   GLN    69      89.120 113.907  72.872  1.00  0.00           N  
ATOM    947  H   GLN    69      88.612 113.414  73.592  1.00  0.00           H  
ATOM    948  CA  GLN    69      89.397 113.125  71.679  1.00  0.00           C  
ATOM    949  HA  GLN    69      90.481 113.104  71.572  1.00  0.00           H  
ATOM    950  CB  GLN    69      89.009 111.686  71.888  1.00  0.00           C  
ATOM    951  HB2 GLN    69      89.571 111.034  71.220  1.00  0.00           H  
ATOM    952  HB3 GLN    69      89.433 111.435  72.860  1.00  0.00           H  
ATOM    953  CG  GLN    69      87.513 111.215  71.818  1.00  0.00           C  
ATOM    954  HG2 GLN    69      87.433 110.202  72.213  1.00  0.00           H  
ATOM    955  HG3 GLN    69      86.984 111.793  72.577  1.00  0.00           H  
ATOM    956  CD  GLN    69      86.871 111.383  70.424  1.00  0.00           C  
ATOM    957  OE1 GLN    69      87.542 111.267  69.396  1.00  0.00           O  
ATOM    958  NE2 GLN    69      85.607 111.465  70.286  1.00  0.00           N  
ATOM    959 HE21 GLN    69      85.166 111.558  71.190  1.00  0.00           H  
ATOM    960 HE22 GLN    69      85.135 111.311  69.406  1.00  0.00           H  
ATOM    961  C   GLN    69      88.745 113.848  70.434  1.00  0.00           C  
ATOM    962  O   GLN    69      87.569 114.156  70.550  1.00  0.00           O  
ATOM    963  N   SER    70      89.389 114.100  69.288  1.00  0.00           N  
ATOM    964  H   SER    70      90.371 113.867  69.257  1.00  0.00           H  
ATOM    965  CA  SER    70      88.994 115.172  68.347  1.00  0.00           C  
ATOM    966  HA  SER    70      88.409 115.928  68.870  1.00  0.00           H  
ATOM    967  CB  SER    70      90.276 115.814  67.889  1.00  0.00           C  
ATOM    968  HB2 SER    70      90.096 116.484  67.048  1.00  0.00           H  
ATOM    969  HB3 SER    70      90.549 116.377  68.782  1.00  0.00           H  
ATOM    970  OG  SER    70      91.419 114.915  67.696  1.00  0.00           O  
ATOM    971  HG  SER    70      92.227 115.317  68.023  1.00  0.00           H  
ATOM    972  C   SER    70      88.157 114.609  67.171  1.00  0.00           C  
ATOM    973  O   SER    70      88.410 114.808  65.973  1.00  0.00           O  
ATOM    974  N   THR    71      87.039 113.931  67.427  1.00  0.00           N  
ATOM    975  H   THR    71      86.751 113.771  68.381  1.00  0.00           H  
ATOM    976  CA  THR    71      86.118 113.447  66.378  1.00  0.00           C  
ATOM    977  HA  THR    71      86.094 114.065  65.481  1.00  0.00           H  
ATOM    978  CB  THR    71      86.599 112.049  65.897  1.00  0.00           C  
ATOM    979  HB  THR    71      86.016 111.929  64.984  1.00  0.00           H  
ATOM    980  CG2 THR    71      88.021 111.671  65.478  1.00  0.00           C  
ATOM    981 HG21 THR    71      88.355 112.385  64.725  1.00  0.00           H  
ATOM    982 HG22 THR    71      88.709 111.711  66.323  1.00  0.00           H  
ATOM    983 HG23 THR    71      88.020 110.626  65.168  1.00  0.00           H  
ATOM    984  OG1 THR    71      86.206 111.063  66.848  1.00  0.00           O  
ATOM    985  HG1 THR    71      86.894 111.013  67.515  1.00  0.00           H  
ATOM    986  C   THR    71      84.593 113.562  66.868  1.00  0.00           C  
ATOM    987  O   THR    71      84.300 113.322  68.047  1.00  0.00           O  
ATOM    988  N   PRO    72      83.665 113.995  65.960  1.00  0.00           N  
ATOM    989  CD  PRO    72      83.857 114.490  64.590  1.00  0.00           C  
ATOM    990  HD2 PRO    72      84.498 113.812  64.028  1.00  0.00           H  
ATOM    991  HD3 PRO    72      84.166 115.527  64.724  1.00  0.00           H  
ATOM    992  CG  PRO    72      82.513 114.550  63.879  1.00  0.00           C  
ATOM    993  HG2 PRO    72      82.276 113.581  63.440  1.00  0.00           H  
ATOM    994  HG3 PRO    72      82.571 115.326  63.116  1.00  0.00           H  
ATOM    995  CB  PRO    72      81.568 114.876  65.064  1.00  0.00           C  
ATOM    996  HB2 PRO    72      80.612 114.498  64.701  1.00  0.00           H  
ATOM    997  HB3 PRO    72      81.515 115.927  65.348  1.00  0.00           H  
ATOM    998  CA  PRO    72      82.220 114.165  66.282  1.00  0.00           C  
ATOM    999  HA  PRO    72      82.079 114.672  67.236  1.00  0.00           H  
ATOM   1000  C   PRO    72      81.651 112.731  66.362  1.00  0.00           C  
ATOM   1001  O   PRO    72      81.680 112.018  65.361  1.00  0.00           O  
ATOM   1002  N   GLN    73      81.200 112.247  67.530  1.00  0.00           N  
ATOM   1003  H   GLN    73      81.026 112.950  68.235  1.00  0.00           H  
ATOM   1004  CA  GLN    73      80.555 110.904  67.661  1.00  0.00           C  
ATOM   1005  HA  GLN    73      81.159 110.227  67.057  1.00  0.00           H  
ATOM   1006  CB  GLN    73      80.741 110.298  69.041  1.00  0.00           C  
ATOM   1007  HB2 GLN    73      80.607 109.217  69.092  1.00  0.00           H  
ATOM   1008  HB3 GLN    73      81.814 110.327  69.229  1.00  0.00           H  
ATOM   1009  CG  GLN    73      80.233 111.048  70.328  1.00  0.00           C  
ATOM   1010  HG2 GLN    73      80.925 110.681  71.086  1.00  0.00           H  
ATOM   1011  HG3 GLN    73      80.386 112.127  70.295  1.00  0.00           H  
ATOM   1012  CD  GLN    73      78.837 110.729  70.738  1.00  0.00           C  
ATOM   1013  OE1 GLN    73      77.971 110.276  70.005  1.00  0.00           O  
ATOM   1014  NE2 GLN    73      78.593 110.916  72.006  1.00  0.00           N  
ATOM   1015 HE21 GLN    73      79.353 111.071  72.653  1.00  0.00           H  
ATOM   1016 HE22 GLN    73      77.693 110.596  72.332  1.00  0.00           H  
ATOM   1017  C   GLN    73      79.104 110.862  67.234  1.00  0.00           C  
ATOM   1018  O   GLN    73      78.386 111.873  67.359  1.00  0.00           O  
ATOM   1019  N   GLY    74      78.639 109.795  66.703  1.00  0.00           N  
ATOM   1020  H   GLY    74      79.346 109.108  66.482  1.00  0.00           H  
ATOM   1021  CA  GLY    74      77.316 109.595  66.078  1.00  0.00           C  
ATOM   1022  HA2 GLY    74      77.038 110.602  65.769  1.00  0.00           H  
ATOM   1023  HA3 GLY    74      77.471 108.956  65.209  1.00  0.00           H  
ATOM   1024  C   GLY    74      76.196 109.047  66.933  1.00  0.00           C  
ATOM   1025  O   GLY    74      75.095 108.663  66.391  1.00  0.00           O  
ATOM   1026  N   TYR    75      76.354 108.917  68.261  1.00  0.00           N  
ATOM   1027  H   TYR    75      77.245 109.186  68.654  1.00  0.00           H  
ATOM   1028  CA  TYR    75      75.468 108.269  69.160  1.00  0.00           C  
ATOM   1029  HA  TYR    75      74.778 107.650  68.586  1.00  0.00           H  
ATOM   1030  CB  TYR    75      76.403 107.265  69.912  1.00  0.00           C  
ATOM   1031  HB2 TYR    75      77.106 107.771  70.573  1.00  0.00           H  
ATOM   1032  HB3 TYR    75      75.732 106.679  70.540  1.00  0.00           H  
ATOM   1033  CG  TYR    75      77.232 106.283  69.080  1.00  0.00           C  
ATOM   1034  CD1 TYR    75      78.597 106.396  68.958  1.00  0.00           C  
ATOM   1035  HD1 TYR    75      79.063 107.242  69.442  1.00  0.00           H  
ATOM   1036  CE1 TYR    75      79.350 105.538  68.167  1.00  0.00           C  
ATOM   1037  HE1 TYR    75      80.398 105.706  67.968  1.00  0.00           H  
ATOM   1038  CZ  TYR    75      78.669 104.378  67.609  1.00  0.00           C  
ATOM   1039  OH  TYR    75      79.365 103.472  66.872  1.00  0.00           O  
ATOM   1040  HH  TYR    75      80.313 103.591  66.967  1.00  0.00           H  
ATOM   1041  CE2 TYR    75      77.292 104.227  67.708  1.00  0.00           C  
ATOM   1042  HE2 TYR    75      76.814 103.400  67.204  1.00  0.00           H  
ATOM   1043  CD2 TYR    75      76.561 105.169  68.466  1.00  0.00           C  
ATOM   1044  HD2 TYR    75      75.495 105.018  68.553  1.00  0.00           H  
ATOM   1045  C   TYR    75      74.600 109.148  70.042  1.00  0.00           C  
ATOM   1046  O   TYR    75      73.614 108.699  70.614  1.00  0.00           O  
ATOM   1047  N   GLY    76      74.905 110.389  70.126  1.00  0.00           N  
ATOM   1048  H   GLY    76      75.750 110.678  69.654  1.00  0.00           H  
ATOM   1049  CA  GLY    76      74.253 111.251  71.142  1.00  0.00           C  
ATOM   1050  HA2 GLY    76      74.703 112.227  70.959  1.00  0.00           H  
ATOM   1051  HA3 GLY    76      73.177 111.234  70.968  1.00  0.00           H  
ATOM   1052  C   GLY    76      74.581 110.801  72.599  1.00  0.00           C  
ATOM   1053  O   GLY    76      75.748 110.457  72.930  1.00  0.00           O  
ATOM   1054  N   SER    77      73.673 110.835  73.535  1.00  0.00           N  
ATOM   1055  H   SER    77      72.746 111.161  73.302  1.00  0.00           H  
ATOM   1056  CA  SER    77      73.922 110.652  75.011  1.00  0.00           C  
ATOM   1057  HA  SER    77      74.916 110.234  75.171  1.00  0.00           H  
ATOM   1058  CB  SER    77      73.888 112.027  75.687  1.00  0.00           C  
ATOM   1059  HB2 SER    77      74.238 111.862  76.706  1.00  0.00           H  
ATOM   1060  HB3 SER    77      74.663 112.622  75.205  1.00  0.00           H  
ATOM   1061  OG  SER    77      72.681 112.762  75.651  1.00  0.00           O  
ATOM   1062  HG  SER    77      72.576 113.146  74.777  1.00  0.00           H  
ATOM   1063  C   SER    77      72.899 109.632  75.594  1.00  0.00           C  
ATOM   1064  O   SER    77      72.074 110.037  76.403  1.00  0.00           O  
ATOM   1065  N   THR    78      72.819 108.321  75.208  1.00  0.00           N  
ATOM   1066  H   THR    78      72.016 107.924  75.674  1.00  0.00           H  
ATOM   1067  CA  THR    78      73.734 107.560  74.337  1.00  0.00           C  
ATOM   1068  HA  THR    78      74.275 108.235  73.674  1.00  0.00           H  
ATOM   1069  CB  THR    78      75.024 106.980  75.155  1.00  0.00           C  
ATOM   1070  HB  THR    78      74.666 106.399  76.005  1.00  0.00           H  
ATOM   1071  CG2 THR    78      75.915 106.457  74.076  1.00  0.00           C  
ATOM   1072 HG21 THR    78      76.304 107.264  73.456  1.00  0.00           H  
ATOM   1073 HG22 THR    78      76.811 106.033  74.529  1.00  0.00           H  
ATOM   1074 HG23 THR    78      75.429 105.777  73.376  1.00  0.00           H  
ATOM   1075  OG1 THR    78      75.728 108.034  75.939  1.00  0.00           O  
ATOM   1076  HG1 THR    78      75.191 108.247  76.706  1.00  0.00           H  
ATOM   1077  C   THR    78      72.986 106.456  73.561  1.00  0.00           C  
ATOM   1078  O   THR    78      72.332 105.588  74.119  1.00  0.00           O  
ATOM   1079  N   GLY    79      73.083 106.516  72.239  1.00  0.00           N  
ATOM   1080  H   GLY    79      73.549 107.310  71.824  1.00  0.00           H  
ATOM   1081  CA  GLY    79      72.624 105.462  71.309  1.00  0.00           C  
ATOM   1082  HA2 GLY    79      71.546 105.416  71.461  1.00  0.00           H  
ATOM   1083  HA3 GLY    79      72.877 105.814  70.309  1.00  0.00           H  
ATOM   1084  C   GLY    79      73.276 104.058  71.489  1.00  0.00           C  
ATOM   1085  O   GLY    79      74.123 103.800  72.377  1.00  0.00           O  
ATOM   1086  N   GLY    80      73.103 103.104  70.532  1.00  0.00           N  
ATOM   1087  H   GLY    80      73.599 102.253  70.753  1.00  0.00           H  
ATOM   1088  CA  GLY    80      72.026 102.977  69.563  1.00  0.00           C  
ATOM   1089  HA2 GLY    80      72.078 103.843  68.904  1.00  0.00           H  
ATOM   1090  HA3 GLY    80      72.196 102.119  68.914  1.00  0.00           H  
ATOM   1091  C   GLY    80      70.595 102.877  70.096  1.00  0.00           C  
ATOM   1092  O   GLY    80      70.379 102.848  71.280  1.00  0.00           O  
ATOM   1093  N   TYR    81      69.600 102.949  69.175  1.00  0.00           N  
ATOM   1094  H   TYR    81      69.847 102.887  68.198  1.00  0.00           H  
ATOM   1095  CA  TYR    81      68.188 102.946  69.566  1.00  0.00           C  
ATOM   1096  HA  TYR    81      68.140 102.548  70.580  1.00  0.00           H  
ATOM   1097  CB  TYR    81      67.625 104.336  69.439  1.00  0.00           C  
ATOM   1098  HB2 TYR    81      67.630 104.613  68.385  1.00  0.00           H  
ATOM   1099  HB3 TYR    81      66.555 104.215  69.612  1.00  0.00           H  
ATOM   1100  CG  TYR    81      68.340 105.361  70.258  1.00  0.00           C  
ATOM   1101  CD1 TYR    81      68.344 105.461  71.692  1.00  0.00           C  
ATOM   1102  HD1 TYR    81      67.817 104.719  72.274  1.00  0.00           H  
ATOM   1103  CE1 TYR    81      69.007 106.531  72.320  1.00  0.00           C  
ATOM   1104  HE1 TYR    81      68.933 106.758  73.373  1.00  0.00           H  
ATOM   1105  CZ  TYR    81      69.706 107.515  71.538  1.00  0.00           C  
ATOM   1106  OH  TYR    81      70.486 108.465  72.087  1.00  0.00           O  
ATOM   1107  HH  TYR    81      71.246 108.736  71.567  1.00  0.00           H  
ATOM   1108  CE2 TYR    81      69.585 107.478  70.130  1.00  0.00           C  
ATOM   1109  HE2 TYR    81      70.171 108.118  69.486  1.00  0.00           H  
ATOM   1110  CD2 TYR    81      68.931 106.445  69.527  1.00  0.00           C  
ATOM   1111  HD2 TYR    81      68.990 106.385  68.451  1.00  0.00           H  
ATOM   1112  C   TYR    81      67.454 101.927  68.645  1.00  0.00           C  
ATOM   1113  O   TYR    81      67.733 101.921  67.427  1.00  0.00           O  
ATOM   1114  N   GLY    82      66.524 101.058  69.045  1.00  0.00           N  
ATOM   1115  H   GLY    82      65.974 100.633  68.313  1.00  0.00           H  
ATOM   1116  CA  GLY    82      66.197 100.750  70.439  1.00  0.00           C  
ATOM   1117  HA2 GLY    82      65.823  99.734  70.312  1.00  0.00           H  
ATOM   1118  HA3 GLY    82      67.053 100.768  71.113  1.00  0.00           H  
ATOM   1119  C   GLY    82      65.084 101.617  70.986  1.00  0.00           C  
ATOM   1120  O   GLY    82      65.097 102.837  70.734  1.00  0.00           O  
ATOM   1121  N   SER    83      64.128 101.049  71.644  1.00  0.00           N  
ATOM   1122  H   SER    83      64.325 100.072  71.806  1.00  0.00           H  
ATOM   1123  CA  SER    83      63.010 101.722  72.183  1.00  0.00           C  
ATOM   1124  HA  SER    83      62.333 100.942  72.531  1.00  0.00           H  
ATOM   1125  CB  SER    83      63.449 102.411  73.495  1.00  0.00           C  
ATOM   1126  HB2 SER    83      64.136 103.203  73.200  1.00  0.00           H  
ATOM   1127  HB3 SER    83      62.568 102.934  73.867  1.00  0.00           H  
ATOM   1128  OG  SER    83      63.969 101.671  74.637  1.00  0.00           O  
ATOM   1129  HG  SER    83      64.040 102.244  75.404  1.00  0.00           H  
ATOM   1130  C   SER    83      62.266 102.693  71.221  1.00  0.00           C  
ATOM   1131  O   SER    83      62.444 103.903  71.203  1.00  0.00           O  
ATOM   1132  N   SER    84      61.473 102.211  70.199  1.00  0.00           N  
ATOM   1133  H   SER    84      60.972 102.869  69.619  1.00  0.00           H  
ATOM   1134  CA  SER    84      61.259 100.735  69.900  1.00  0.00           C  
ATOM   1135  HA  SER    84      60.858 100.401  70.858  1.00  0.00           H  
ATOM   1136  CB  SER    84      59.978 100.570  68.978  1.00  0.00           C  
ATOM   1137  HB2 SER    84      60.020 101.125  68.040  1.00  0.00           H  
ATOM   1138  HB3 SER    84      59.940  99.524  68.674  1.00  0.00           H  
ATOM   1139  OG  SER    84      58.818 100.827  69.744  1.00  0.00           O  
ATOM   1140  HG  SER    84      58.739 101.774  69.874  1.00  0.00           H  
ATOM   1141  C   SER    84      62.561  99.957  69.455  1.00  0.00           C  
ATOM   1142  O   SER    84      63.478 100.560  68.869  1.00  0.00           O  
ATOM   1143  N   GLN    85      62.658  98.643  69.710  1.00  0.00           N  
ATOM   1144  H   GLN    85      61.813  98.255  70.105  1.00  0.00           H  
ATOM   1145  CA  GLN    85      63.757  97.711  69.364  1.00  0.00           C  
ATOM   1146  HA  GLN    85      64.675  97.927  69.911  1.00  0.00           H  
ATOM   1147  CB  GLN    85      63.371  96.243  69.674  1.00  0.00           C  
ATOM   1148  HB2 GLN    85      63.221  96.278  70.753  1.00  0.00           H  
ATOM   1149  HB3 GLN    85      62.404  95.971  69.253  1.00  0.00           H  
ATOM   1150  CG  GLN    85      64.380  95.118  69.388  1.00  0.00           C  
ATOM   1151  HG2 GLN    85      63.908  94.166  69.630  1.00  0.00           H  
ATOM   1152  HG3 GLN    85      64.667  95.098  68.337  1.00  0.00           H  
ATOM   1153  CD  GLN    85      65.623  95.175  70.284  1.00  0.00           C  
ATOM   1154  OE1 GLN    85      65.780  95.996  71.172  1.00  0.00           O  
ATOM   1155  NE2 GLN    85      66.615  94.339  69.952  1.00  0.00           N  
ATOM   1156 HE21 GLN    85      67.338  94.336  70.658  1.00  0.00           H  
ATOM   1157 HE22 GLN    85      66.577  93.724  69.152  1.00  0.00           H  
ATOM   1158  C   GLN    85      64.254  97.827  67.878  1.00  0.00           C  
ATOM   1159  O   GLN    85      65.409  97.550  67.561  1.00  0.00           O  
ATOM   1160  N   SER    86      63.343  98.242  66.920  1.00  0.00           N  
ATOM   1161  H   SER    86      62.363  98.272  67.162  1.00  0.00           H  
ATOM   1162  CA  SER    86      63.734  98.866  65.629  1.00  0.00           C  
ATOM   1163  HA  SER    86      62.841  98.807  65.007  1.00  0.00           H  
ATOM   1164  CB  SER    86      64.022 100.352  65.787  1.00  0.00           C  
ATOM   1165  HB2 SER    86      64.857 100.420  66.484  1.00  0.00           H  
ATOM   1166  HB3 SER    86      64.162 100.756  64.784  1.00  0.00           H  
ATOM   1167  OG  SER    86      62.909 101.036  66.417  1.00  0.00           O  
ATOM   1168  HG  SER    86      63.019 100.678  67.300  1.00  0.00           H  
ATOM   1169  C   SER    86      64.939  98.189  64.867  1.00  0.00           C  
ATOM   1170  O   SER    86      66.023  98.732  64.675  1.00  0.00           O  
ATOM   1171  N   SER    87      64.715  96.925  64.420  1.00  0.00           N  
ATOM   1172  H   SER    87      63.793  96.526  64.529  1.00  0.00           H  
ATOM   1173  CA  SER    87      65.860  96.092  63.936  1.00  0.00           C  
ATOM   1174  HA  SER    87      66.764  96.278  64.515  1.00  0.00           H  
ATOM   1175  CB  SER    87      65.460  94.614  63.993  1.00  0.00           C  
ATOM   1176  HB2 SER    87      64.898  94.405  64.903  1.00  0.00           H  
ATOM   1177  HB3 SER    87      64.735  94.428  63.201  1.00  0.00           H  
ATOM   1178  OG  SER    87      66.360  93.545  63.964  1.00  0.00           O  
ATOM   1179  HG  SER    87      65.802  92.764  63.975  1.00  0.00           H  
ATOM   1180  C   SER    87      66.435  96.466  62.584  1.00  0.00           C  
ATOM   1181  O   SER    87      67.555  95.997  62.250  1.00  0.00           O  
ATOM   1182  N   GLN    88      65.762  97.238  61.716  1.00  0.00           N  
ATOM   1183  H   GLN    88      64.903  97.628  62.077  1.00  0.00           H  
ATOM   1184  CA  GLN    88      66.099  97.707  60.404  1.00  0.00           C  
ATOM   1185  HA  GLN    88      65.246  98.350  60.185  1.00  0.00           H  
ATOM   1186  CB  GLN    88      67.324  98.717  60.548  1.00  0.00           C  
ATOM   1187  HB2 GLN    88      68.261  98.168  60.635  1.00  0.00           H  
ATOM   1188  HB3 GLN    88      67.340  99.021  59.502  1.00  0.00           H  
ATOM   1189  CG  GLN    88      67.249  99.954  61.514  1.00  0.00           C  
ATOM   1190  HG2 GLN    88      67.467  99.633  62.532  1.00  0.00           H  
ATOM   1191  HG3 GLN    88      68.047 100.692  61.438  1.00  0.00           H  
ATOM   1192  CD  GLN    88      65.903 100.631  61.442  1.00  0.00           C  
ATOM   1193  OE1 GLN    88      65.310 100.849  60.402  1.00  0.00           O  
ATOM   1194  NE2 GLN    88      65.408 100.987  62.555  1.00  0.00           N  
ATOM   1195 HE21 GLN    88      65.997 100.946  63.374  1.00  0.00           H  
ATOM   1196 HE22 GLN    88      64.493 101.409  62.476  1.00  0.00           H  
ATOM   1197  C   GLN    88      66.162  96.581  59.367  1.00  0.00           C  
ATOM   1198  O   GLN    88      66.689  96.690  58.198  1.00  0.00           O  
ATOM   1199  N   SER    89      65.612  95.430  59.803  1.00  0.00           N  
ATOM   1200  H   SER    89      65.224  95.341  60.731  1.00  0.00           H  
ATOM   1201  CA  SER    89      65.946  94.169  59.142  1.00  0.00           C  
ATOM   1202  HA  SER    89      66.935  94.343  58.718  1.00  0.00           H  
ATOM   1203  CB  SER    89      66.114  92.950  60.067  1.00  0.00           C  
ATOM   1204  HB2 SER    89      66.794  93.157  60.894  1.00  0.00           H  
ATOM   1205  HB3 SER    89      65.133  92.723  60.483  1.00  0.00           H  
ATOM   1206  OG  SER    89      66.488  91.821  59.358  1.00  0.00           O  
ATOM   1207  HG  SER    89      67.404  91.671  59.601  1.00  0.00           H  
ATOM   1208  C   SER    89      64.887  93.910  58.051  1.00  0.00           C  
ATOM   1209  O   SER    89      63.744  93.533  58.312  1.00  0.00           O  
ATOM   1210  N   SER    90      65.238  94.155  56.784  1.00  0.00           N  
ATOM   1211  H   SER    90      66.225  94.274  56.606  1.00  0.00           H  
ATOM   1212  CA  SER    90      64.528  93.560  55.659  1.00  0.00           C  
ATOM   1213  HA  SER    90      63.530  93.366  56.052  1.00  0.00           H  
ATOM   1214  CB  SER    90      64.688  94.599  54.544  1.00  0.00           C  
ATOM   1215  HB2 SER    90      65.730  94.555  54.225  1.00  0.00           H  
ATOM   1216  HB3 SER    90      64.041  94.344  53.705  1.00  0.00           H  
ATOM   1217  OG  SER    90      64.333  95.916  54.971  1.00  0.00           O  
ATOM   1218  HG  SER    90      65.201  96.215  55.250  1.00  0.00           H  
ATOM   1219  C   SER    90      65.057  92.230  55.138  1.00  0.00           C  
ATOM   1220  O   SER    90      64.484  91.762  54.175  1.00  0.00           O  
ATOM   1221  N   TYR    91      66.068  91.591  55.714  1.00  0.00           N  
ATOM   1222  H   TYR    91      66.406  92.047  56.549  1.00  0.00           H  
ATOM   1223  CA  TYR    91      66.222  90.125  55.599  1.00  0.00           C  
ATOM   1224  HA  TYR    91      66.450  89.914  54.554  1.00  0.00           H  
ATOM   1225  CB  TYR    91      67.476  89.643  56.454  1.00  0.00           C  
ATOM   1226  HB2 TYR    91      68.327  90.305  56.290  1.00  0.00           H  
ATOM   1227  HB3 TYR    91      67.344  89.750  57.530  1.00  0.00           H  
ATOM   1228  CG  TYR    91      67.982  88.262  56.290  1.00  0.00           C  
ATOM   1229  CD1 TYR    91      67.613  87.241  57.215  1.00  0.00           C  
ATOM   1230  HD1 TYR    91      66.818  87.324  57.942  1.00  0.00           H  
ATOM   1231  CE1 TYR    91      68.160  85.939  57.100  1.00  0.00           C  
ATOM   1232  HE1 TYR    91      67.860  85.130  57.749  1.00  0.00           H  
ATOM   1233  CZ  TYR    91      69.250  85.699  56.207  1.00  0.00           C  
ATOM   1234  OH  TYR    91      69.898  84.502  56.165  1.00  0.00           O  
ATOM   1235  HH  TYR    91      69.453  83.826  56.682  1.00  0.00           H  
ATOM   1236  CE2 TYR    91      69.775  86.784  55.420  1.00  0.00           C  
ATOM   1237  HE2 TYR    91      70.406  86.543  54.577  1.00  0.00           H  
ATOM   1238  CD2 TYR    91      69.092  88.025  55.431  1.00  0.00           C  
ATOM   1239  HD2 TYR    91      69.418  88.820  54.777  1.00  0.00           H  
ATOM   1240  C   TYR    91      64.885  89.391  55.963  1.00  0.00           C  
ATOM   1241  O   TYR    91      63.981  89.973  56.533  1.00  0.00           O  
ATOM   1242  N   GLY    92      64.669  88.104  55.641  1.00  0.00           N  
ATOM   1243  H   GLY    92      63.758  87.684  55.754  1.00  0.00           H  
ATOM   1244  CA  GLY    92      65.515  87.370  54.657  1.00  0.00           C  
ATOM   1245  HA2 GLY    92      64.904  87.344  53.755  1.00  0.00           H  
ATOM   1246  HA3 GLY    92      66.443  87.926  54.525  1.00  0.00           H  
ATOM   1247  C   GLY    92      65.781  85.941  55.043  1.00  0.00           C  
ATOM   1248  O   GLY    92      65.231  85.467  56.084  1.00  0.00           O  
ATOM   1249  N   GLN    93      66.474  85.159  54.236  1.00  0.00           N  
ATOM   1250  H   GLN    93      66.802  85.659  53.421  1.00  0.00           H  
ATOM   1251  CA  GLN    93      66.810  83.761  54.491  1.00  0.00           C  
ATOM   1252  HA  GLN    93      66.979  83.618  55.558  1.00  0.00           H  
ATOM   1253  CB  GLN    93      65.694  82.881  54.067  1.00  0.00           C  
ATOM   1254  HB2 GLN    93      65.958  81.851  54.309  1.00  0.00           H  
ATOM   1255  HB3 GLN    93      64.863  83.026  54.756  1.00  0.00           H  
ATOM   1256  CG  GLN    93      65.282  82.856  52.572  1.00  0.00           C  
ATOM   1257  HG2 GLN    93      65.013  83.853  52.222  1.00  0.00           H  
ATOM   1258  HG3 GLN    93      66.187  82.673  51.993  1.00  0.00           H  
ATOM   1259  CD  GLN    93      64.246  81.813  52.107  1.00  0.00           C  
ATOM   1260  OE1 GLN    93      63.738  81.037  52.917  1.00  0.00           O  
ATOM   1261  NE2 GLN    93      63.916  81.860  50.833  1.00  0.00           N  
ATOM   1262 HE21 GLN    93      63.241  81.155  50.576  1.00  0.00           H  
ATOM   1263 HE22 GLN    93      64.204  82.534  50.137  1.00  0.00           H  
ATOM   1264  C   GLN    93      68.100  83.344  53.748  1.00  0.00           C  
ATOM   1265  O   GLN    93      68.411  83.767  52.620  1.00  0.00           O  
ATOM   1266  N   GLN    94      68.784  82.366  54.393  1.00  0.00           N  
ATOM   1267  H   GLN    94      68.500  81.897  55.241  1.00  0.00           H  
ATOM   1268  CA  GLN    94      69.960  81.834  53.786  1.00  0.00           C  
ATOM   1269  HA  GLN    94      70.503  82.594  53.224  1.00  0.00           H  
ATOM   1270  CB  GLN    94      70.887  81.370  54.896  1.00  0.00           C  
ATOM   1271  HB2 GLN    94      70.818  82.053  55.743  1.00  0.00           H  
ATOM   1272  HB3 GLN    94      70.589  80.402  55.300  1.00  0.00           H  
ATOM   1273  CG  GLN    94      72.372  81.468  54.552  1.00  0.00           C  
ATOM   1274  HG2 GLN    94      72.619  80.825  53.708  1.00  0.00           H  
ATOM   1275  HG3 GLN    94      72.604  82.474  54.201  1.00  0.00           H  
ATOM   1276  CD  GLN    94      73.350  81.135  55.685  1.00  0.00           C  
ATOM   1277  OE1 GLN    94      72.940  80.749  56.823  1.00  0.00           O  
ATOM   1278  NE2 GLN    94      74.536  80.992  55.398  1.00  0.00           N  
ATOM   1279 HE21 GLN    94      74.743  81.097  54.415  1.00  0.00           H  
ATOM   1280 HE22 GLN    94      75.120  80.568  56.105  1.00  0.00           H  
ATOM   1281  C   GLN    94      69.750  80.745  52.710  1.00  0.00           C  
ATOM   1282  O   GLN    94      70.522  80.530  51.795  1.00  0.00           O  
ATOM   1283  N   SER    95      68.666  80.000  52.916  1.00  0.00           N  
ATOM   1284  H   SER    95      68.227  80.153  53.813  1.00  0.00           H  
ATOM   1285  CA  SER    95      68.125  78.878  52.115  1.00  0.00           C  
ATOM   1286  HA  SER    95      68.990  78.215  52.087  1.00  0.00           H  
ATOM   1287  CB  SER    95      67.014  78.264  52.941  1.00  0.00           C  
ATOM   1288  HB2 SER    95      67.390  77.948  53.913  1.00  0.00           H  
ATOM   1289  HB3 SER    95      66.250  79.027  53.090  1.00  0.00           H  
ATOM   1290  OG  SER    95      66.481  77.199  52.200  1.00  0.00           O  
ATOM   1291  HG  SER    95      66.831  76.326  52.391  1.00  0.00           H  
ATOM   1292  C   SER    95      67.487  79.297  50.748  1.00  0.00           C  
ATOM   1293  O   SER    95      66.937  80.363  50.665  1.00  0.00           O  
ATOM   1294  N   SER    96      67.611  78.456  49.669  1.00  0.00           N  
ATOM   1295  H   SER    96      67.844  77.504  49.914  1.00  0.00           H  
ATOM   1296  CA  SER    96      67.191  78.846  48.243  1.00  0.00           C  
ATOM   1297  HA  SER    96      67.860  79.639  47.909  1.00  0.00           H  
ATOM   1298  CB  SER    96      67.464  77.640  47.371  1.00  0.00           C  
ATOM   1299  HB2 SER    96      66.841  76.782  47.623  1.00  0.00           H  
ATOM   1300  HB3 SER    96      67.230  77.934  46.348  1.00  0.00           H  
ATOM   1301  OG  SER    96      68.851  77.355  47.400  1.00  0.00           O  
ATOM   1302  HG  SER    96      69.328  78.045  46.933  1.00  0.00           H  
ATOM   1303  C   SER    96      65.718  79.151  47.986  1.00  0.00           C  
ATOM   1304  O   SER    96      64.890  78.439  48.631  1.00  0.00           O  
ATOM   1305  N   TYR    97      65.185  79.964  47.056  1.00  0.00           N  
ATOM   1306  H   TYR    97      64.181  80.018  47.152  1.00  0.00           H  
ATOM   1307  CA  TYR    97      65.938  80.955  46.228  1.00  0.00           C  
ATOM   1308  HA  TYR    97      65.198  81.286  45.499  1.00  0.00           H  
ATOM   1309  CB  TYR    97      66.431  82.149  47.076  1.00  0.00           C  
ATOM   1310  HB2 TYR    97      65.593  82.304  47.756  1.00  0.00           H  
ATOM   1311  HB3 TYR    97      67.332  81.805  47.584  1.00  0.00           H  
ATOM   1312  CG  TYR    97      66.749  83.300  46.167  1.00  0.00           C  
ATOM   1313  CD1 TYR    97      65.618  83.926  45.606  1.00  0.00           C  
ATOM   1314  HD1 TYR    97      64.614  83.543  45.719  1.00  0.00           H  
ATOM   1315  CE1 TYR    97      65.733  84.990  44.730  1.00  0.00           C  
ATOM   1316  HE1 TYR    97      64.848  85.493  44.368  1.00  0.00           H  
ATOM   1317  CZ  TYR    97      67.056  85.466  44.363  1.00  0.00           C  
ATOM   1318  OH  TYR    97      67.211  86.392  43.427  1.00  0.00           O  
ATOM   1319  HH  TYR    97      68.114  86.672  43.260  1.00  0.00           H  
ATOM   1320  CE2 TYR    97      68.191  84.893  45.038  1.00  0.00           C  
ATOM   1321  HE2 TYR    97      69.176  85.225  44.743  1.00  0.00           H  
ATOM   1322  CD2 TYR    97      68.035  83.903  46.000  1.00  0.00           C  
ATOM   1323  HD2 TYR    97      68.891  83.329  46.322  1.00  0.00           H  
ATOM   1324  C   TYR    97      67.082  80.262  45.379  1.00  0.00           C  
ATOM   1325  O   TYR    97      68.264  80.407  45.740  1.00  0.00           O  
ATOM   1326  N   PRO    98      66.782  79.504  44.317  1.00  0.00           N  
ATOM   1327  CD  PRO    98      67.791  79.069  43.411  1.00  0.00           C  
ATOM   1328  HD2 PRO    98      68.620  78.559  43.902  1.00  0.00           H  
ATOM   1329  HD3 PRO    98      68.067  79.897  42.759  1.00  0.00           H  
ATOM   1330  CG  PRO    98      67.045  78.021  42.564  1.00  0.00           C  
ATOM   1331  HG2 PRO    98      67.010  77.109  43.161  1.00  0.00           H  
ATOM   1332  HG3 PRO    98      67.624  77.921  41.646  1.00  0.00           H  
ATOM   1333  CB  PRO    98      65.667  78.761  42.323  1.00  0.00           C  
ATOM   1334  HB2 PRO    98      64.955  77.975  42.073  1.00  0.00           H  
ATOM   1335  HB3 PRO    98      65.744  79.645  41.690  1.00  0.00           H  
ATOM   1336  CA  PRO    98      65.428  79.277  43.689  1.00  0.00           C  
ATOM   1337  HA  PRO    98      64.948  80.255  43.652  1.00  0.00           H  
ATOM   1338  C   PRO    98      64.504  78.364  44.503  1.00  0.00           C  
ATOM   1339  O   PRO    98      64.957  77.273  44.938  1.00  0.00           O  
ATOM   1340  N   GLY    99      63.215  78.719  44.675  1.00  0.00           N  
ATOM   1341  H   GLY    99      62.914  79.575  44.233  1.00  0.00           H  
ATOM   1342  CA  GLY    99      62.225  77.842  45.382  1.00  0.00           C  
ATOM   1343  HA2 GLY    99      62.649  77.426  46.295  1.00  0.00           H  
ATOM   1344  HA3 GLY    99      61.394  78.524  45.563  1.00  0.00           H  
ATOM   1345  C   GLY    99      61.764  76.644  44.527  1.00  0.00           C  
ATOM   1346  O   GLY    99      62.025  76.564  43.297  1.00  0.00           O  
ATOM   1347  N   TYR   100      61.216  75.608  45.162  1.00  0.00           N  
ATOM   1348  H   TYR   100      60.877  75.732  46.106  1.00  0.00           H  
ATOM   1349  CA  TYR   100      60.815  74.411  44.446  1.00  0.00           C  
ATOM   1350  HA  TYR   100      61.673  74.198  43.808  1.00  0.00           H  
ATOM   1351  CB  TYR   100      60.738  73.191  45.425  1.00  0.00           C  
ATOM   1352  HB2 TYR   100      60.548  72.301  44.825  1.00  0.00           H  
ATOM   1353  HB3 TYR   100      61.718  72.918  45.815  1.00  0.00           H  
ATOM   1354  CG  TYR   100      59.709  73.354  46.595  1.00  0.00           C  
ATOM   1355  CD1 TYR   100      58.427  72.874  46.342  1.00  0.00           C  
ATOM   1356  HD1 TYR   100      58.187  72.414  45.395  1.00  0.00           H  
ATOM   1357  CE1 TYR   100      57.444  73.002  47.379  1.00  0.00           C  
ATOM   1358  HE1 TYR   100      56.447  72.592  47.320  1.00  0.00           H  
ATOM   1359  CZ  TYR   100      57.798  73.605  48.640  1.00  0.00           C  
ATOM   1360  OH  TYR   100      56.806  73.640  49.598  1.00  0.00           O  
ATOM   1361  HH  TYR   100      57.254  73.725  50.442  1.00  0.00           H  
ATOM   1362  CE2 TYR   100      59.132  74.028  48.846  1.00  0.00           C  
ATOM   1363  HE2 TYR   100      59.399  74.383  49.830  1.00  0.00           H  
ATOM   1364  CD2 TYR   100      60.131  73.929  47.847  1.00  0.00           C  
ATOM   1365  HD2 TYR   100      61.118  74.307  48.067  1.00  0.00           H  
ATOM   1366  C   TYR   100      59.623  74.591  43.474  1.00  0.00           C  
ATOM   1367  O   TYR   100      59.541  73.810  42.508  1.00  0.00           O  
ATOM   1368  N   GLY   101      58.687  75.516  43.742  1.00  0.00           N  
ATOM   1369  H   GLY   101      58.851  76.178  44.487  1.00  0.00           H  
ATOM   1370  CA  GLY   101      57.544  75.812  42.904  1.00  0.00           C  
ATOM   1371  HA2 GLY   101      57.173  76.832  43.012  1.00  0.00           H  
ATOM   1372  HA3 GLY   101      57.905  75.862  41.877  1.00  0.00           H  
ATOM   1373  C   GLY   101      56.457  74.753  42.982  1.00  0.00           C  
ATOM   1374  O   GLY   101      55.822  74.609  44.052  1.00  0.00           O  
ATOM   1375  N   GLN   102      56.022  74.073  41.835  1.00  0.00           N  
ATOM   1376  H   GLN   102      56.527  74.295  40.988  1.00  0.00           H  
ATOM   1377  CA  GLN   102      54.858  73.267  41.807  1.00  0.00           C  
ATOM   1378  HA  GLN   102      54.125  73.853  42.363  1.00  0.00           H  
ATOM   1379  CB  GLN   102      54.419  73.060  40.303  1.00  0.00           C  
ATOM   1380  HB2 GLN   102      54.662  74.001  39.811  1.00  0.00           H  
ATOM   1381  HB3 GLN   102      55.128  72.297  39.983  1.00  0.00           H  
ATOM   1382  CG  GLN   102      52.929  72.653  40.136  1.00  0.00           C  
ATOM   1383  HG2 GLN   102      52.643  72.335  39.133  1.00  0.00           H  
ATOM   1384  HG3 GLN   102      52.847  71.645  40.544  1.00  0.00           H  
ATOM   1385  CD  GLN   102      51.916  73.645  40.680  1.00  0.00           C  
ATOM   1386  OE1 GLN   102      52.179  74.805  40.942  1.00  0.00           O  
ATOM   1387  NE2 GLN   102      50.809  73.130  41.049  1.00  0.00           N  
ATOM   1388 HE21 GLN   102      50.594  72.179  40.785  1.00  0.00           H  
ATOM   1389 HE22 GLN   102      50.192  73.753  41.550  1.00  0.00           H  
ATOM   1390  C   GLN   102      54.905  71.937  42.589  1.00  0.00           C  
ATOM   1391  O   GLN   102      53.867  71.357  42.990  1.00  0.00           O  
ATOM   1392  N   GLN   103      56.115  71.455  42.783  1.00  0.00           N  
ATOM   1393  H   GLN   103      56.890  71.942  42.355  1.00  0.00           H  
ATOM   1394  CA  GLN   103      56.335  70.072  43.306  1.00  0.00           C  
ATOM   1395  HA  GLN   103      55.457  69.567  43.707  1.00  0.00           H  
ATOM   1396  CB  GLN   103      56.923  69.235  42.151  1.00  0.00           C  
ATOM   1397  HB2 GLN   103      57.838  69.679  41.760  1.00  0.00           H  
ATOM   1398  HB3 GLN   103      57.228  68.253  42.510  1.00  0.00           H  
ATOM   1399  CG  GLN   103      55.938  69.079  41.015  1.00  0.00           C  
ATOM   1400  HG2 GLN   103      55.824  70.043  40.521  1.00  0.00           H  
ATOM   1401  HG3 GLN   103      56.293  68.362  40.275  1.00  0.00           H  
ATOM   1402  CD  GLN   103      54.562  68.474  41.350  1.00  0.00           C  
ATOM   1403  OE1 GLN   103      54.321  67.874  42.396  1.00  0.00           O  
ATOM   1404  NE2 GLN   103      53.694  68.580  40.372  1.00  0.00           N  
ATOM   1405 HE21 GLN   103      52.768  68.230  40.572  1.00  0.00           H  
ATOM   1406 HE22 GLN   103      53.927  69.083  39.528  1.00  0.00           H  
ATOM   1407  C   GLN   103      57.409  70.145  44.454  1.00  0.00           C  
ATOM   1408  O   GLN   103      58.556  70.555  44.218  1.00  0.00           O  
ATOM   1409  N   PRO   104      57.036  69.698  45.688  1.00  0.00           N  
ATOM   1410  CD  PRO   104      55.675  69.407  46.137  1.00  0.00           C  
ATOM   1411  HD2 PRO   104      55.332  68.529  45.589  1.00  0.00           H  
ATOM   1412  HD3 PRO   104      55.066  70.308  46.069  1.00  0.00           H  
ATOM   1413  CG  PRO   104      55.770  68.930  47.585  1.00  0.00           C  
ATOM   1414  HG2 PRO   104      55.072  68.142  47.866  1.00  0.00           H  
ATOM   1415  HG3 PRO   104      55.673  69.791  48.247  1.00  0.00           H  
ATOM   1416  CB  PRO   104      57.198  68.390  47.724  1.00  0.00           C  
ATOM   1417  HB2 PRO   104      57.170  67.394  47.282  1.00  0.00           H  
ATOM   1418  HB3 PRO   104      57.537  68.457  48.758  1.00  0.00           H  
ATOM   1419  CA  PRO   104      57.981  69.352  46.795  1.00  0.00           C  
ATOM   1420  HA  PRO   104      58.108  70.287  47.339  1.00  0.00           H  
ATOM   1421  C   PRO   104      59.296  68.648  46.364  1.00  0.00           C  
ATOM   1422  O   PRO   104      59.222  67.968  45.366  1.00  0.00           O  
ATOM   1423  N   ALA   105      60.484  68.854  47.037  1.00  0.00           N  
ATOM   1424  H   ALA   105      60.576  69.429  47.862  1.00  0.00           H  
ATOM   1425  CA  ALA   105      61.723  68.112  46.768  1.00  0.00           C  
ATOM   1426  HA  ALA   105      61.929  68.505  45.773  1.00  0.00           H  
ATOM   1427  CB  ALA   105      62.849  68.602  47.715  1.00  0.00           C  
ATOM   1428  HB1 ALA   105      63.204  69.584  47.404  1.00  0.00           H  
ATOM   1429  HB2 ALA   105      62.475  68.584  48.739  1.00  0.00           H  
ATOM   1430  HB3 ALA   105      63.655  67.873  47.633  1.00  0.00           H  
ATOM   1431  C   ALA   105      61.394  66.601  46.926  1.00  0.00           C  
ATOM   1432  O   ALA   105      60.823  66.167  47.958  1.00  0.00           O  
ATOM   1433  N   PRO   106      61.768  65.773  45.905  1.00  0.00           N  
ATOM   1434  CD  PRO   106      62.611  66.174  44.810  1.00  0.00           C  
ATOM   1435  HD2 PRO   106      63.437  66.830  45.085  1.00  0.00           H  
ATOM   1436  HD3 PRO   106      61.985  66.721  44.104  1.00  0.00           H  
ATOM   1437  CG  PRO   106      63.174  64.826  44.156  1.00  0.00           C  
ATOM   1438  HG2 PRO   106      64.141  64.548  44.575  1.00  0.00           H  
ATOM   1439  HG3 PRO   106      63.065  64.749  43.074  1.00  0.00           H  
ATOM   1440  CB  PRO   106      62.211  63.729  44.768  1.00  0.00           C  
ATOM   1441  HB2 PRO   106      62.549  62.693  44.742  1.00  0.00           H  
ATOM   1442  HB3 PRO   106      61.234  63.874  44.307  1.00  0.00           H  
ATOM   1443  CA  PRO   106      61.805  64.322  46.075  1.00  0.00           C  
ATOM   1444  HA  PRO   106      60.806  64.017  46.387  1.00  0.00           H  
ATOM   1445  C   PRO   106      62.797  63.925  47.228  1.00  0.00           C  
ATOM   1446  O   PRO   106      63.906  64.425  47.316  1.00  0.00           O  
ATOM   1447  N   SER   107      62.381  63.013  48.054  1.00  0.00           N  
ATOM   1448  H   SER   107      61.550  62.527  47.747  1.00  0.00           H  
ATOM   1449  CA  SER   107      62.939  62.702  49.384  1.00  0.00           C  
ATOM   1450  HA  SER   107      64.018  62.852  49.345  1.00  0.00           H  
ATOM   1451  CB  SER   107      62.388  63.645  50.431  1.00  0.00           C  
ATOM   1452  HB2 SER   107      61.321  63.427  50.474  1.00  0.00           H  
ATOM   1453  HB3 SER   107      62.841  63.476  51.408  1.00  0.00           H  
ATOM   1454  OG  SER   107      62.606  64.994  50.102  1.00  0.00           O  
ATOM   1455  HG  SER   107      61.933  65.207  49.451  1.00  0.00           H  
ATOM   1456  C   SER   107      62.609  61.253  49.772  1.00  0.00           C  
ATOM   1457  O   SER   107      62.891  60.869  50.922  1.00  0.00           O  
ATOM   1458  N   SER   108      62.228  60.371  48.796  1.00  0.00           N  
ATOM   1459  H   SER   108      61.905  60.808  47.945  1.00  0.00           H  
ATOM   1460  CA  SER   108      62.041  58.889  48.987  1.00  0.00           C  
ATOM   1461  HA  SER   108      61.409  58.759  49.866  1.00  0.00           H  
ATOM   1462  CB  SER   108      61.132  58.412  47.850  1.00  0.00           C  
ATOM   1463  HB2 SER   108      61.603  58.624  46.890  1.00  0.00           H  
ATOM   1464  HB3 SER   108      60.900  57.365  48.047  1.00  0.00           H  
ATOM   1465  OG  SER   108      59.900  59.157  47.940  1.00  0.00           O  
ATOM   1466  HG  SER   108      60.040  59.957  47.427  1.00  0.00           H  
ATOM   1467  C   SER   108      63.326  58.014  49.018  1.00  0.00           C  
ATOM   1468  O   SER   108      64.377  58.508  48.657  1.00  0.00           O  
ATOM   1469  N   THR   109      63.122  56.814  49.504  1.00  0.00           N  
ATOM   1470  H   THR   109      62.170  56.481  49.545  1.00  0.00           H  
ATOM   1471  CA  THR   109      64.240  55.850  49.883  1.00  0.00           C  
ATOM   1472  HA  THR   109      65.056  56.132  49.217  1.00  0.00           H  
ATOM   1473  CB  THR   109      64.525  56.038  51.438  1.00  0.00           C  
ATOM   1474  HB  THR   109      65.159  55.234  51.812  1.00  0.00           H  
ATOM   1475  CG2 THR   109      65.124  57.333  51.876  1.00  0.00           C  
ATOM   1476 HG21 THR   109      66.128  57.429  51.464  1.00  0.00           H  
ATOM   1477 HG22 THR   109      64.588  58.191  51.469  1.00  0.00           H  
ATOM   1478 HG23 THR   109      65.288  57.282  52.952  1.00  0.00           H  
ATOM   1479  OG1 THR   109      63.268  56.088  52.018  1.00  0.00           O  
ATOM   1480  HG1 THR   109      63.185  55.362  52.641  1.00  0.00           H  
ATOM   1481  C   THR   109      63.923  54.330  49.639  1.00  0.00           C  
ATOM   1482  O   THR   109      62.823  53.932  49.338  1.00  0.00           O  
ATOM   1483  N   SER   110      64.958  53.518  49.790  1.00  0.00           N  
ATOM   1484  H   SER   110      65.835  54.014  49.867  1.00  0.00           H  
ATOM   1485  CA  SER   110      65.042  52.070  49.410  1.00  0.00           C  
ATOM   1486  HA  SER   110      64.651  52.052  48.393  1.00  0.00           H  
ATOM   1487  CB  SER   110      66.468  51.582  49.298  1.00  0.00           C  
ATOM   1488  HB2 SER   110      66.406  50.549  48.956  1.00  0.00           H  
ATOM   1489  HB3 SER   110      67.039  52.254  48.658  1.00  0.00           H  
ATOM   1490  OG  SER   110      67.056  51.560  50.567  1.00  0.00           O  
ATOM   1491  HG  SER   110      67.372  52.464  50.631  1.00  0.00           H  
ATOM   1492  C   SER   110      64.112  51.273  50.288  1.00  0.00           C  
ATOM   1493  O   SER   110      63.918  51.538  51.448  1.00  0.00           O  
ATOM   1494  N   GLY   111      63.542  50.222  49.727  1.00  0.00           N  
ATOM   1495  H   GLY   111      63.733  50.016  48.757  1.00  0.00           H  
ATOM   1496  CA  GLY   111      62.566  49.358  50.349  1.00  0.00           C  
ATOM   1497  HA2 GLY   111      62.568  48.493  49.685  1.00  0.00           H  
ATOM   1498  HA3 GLY   111      62.959  49.108  51.334  1.00  0.00           H  
ATOM   1499  C   GLY   111      61.215  50.040  50.537  1.00  0.00           C  
ATOM   1500  O   GLY   111      61.004  51.148  49.991  1.00  0.00           O  
ATOM   1501  N   SER   112      60.229  49.651  51.374  1.00  0.00           N  
ATOM   1502  H   SER   112      59.417  50.249  51.332  1.00  0.00           H  
ATOM   1503  CA  SER   112      60.060  48.549  52.350  1.00  0.00           C  
ATOM   1504  HA  SER   112      59.023  48.454  52.670  1.00  0.00           H  
ATOM   1505  CB  SER   112      60.452  47.218  51.667  1.00  0.00           C  
ATOM   1506  HB2 SER   112      59.797  47.093  50.805  1.00  0.00           H  
ATOM   1507  HB3 SER   112      61.477  47.266  51.300  1.00  0.00           H  
ATOM   1508  OG  SER   112      60.326  46.156  52.607  1.00  0.00           O  
ATOM   1509  HG  SER   112      61.209  46.067  52.973  1.00  0.00           H  
ATOM   1510  C   SER   112      60.832  48.860  53.671  1.00  0.00           C  
ATOM   1511  O   SER   112      61.923  49.365  53.571  1.00  0.00           O  
ATOM   1512  N   TYR   113      60.312  48.446  54.836  1.00  0.00           N  
ATOM   1513  H   TYR   113      60.865  48.615  55.665  1.00  0.00           H  
ATOM   1514  CA  TYR   113      58.935  48.189  55.171  1.00  0.00           C  
ATOM   1515  HA  TYR   113      58.500  47.402  54.554  1.00  0.00           H  
ATOM   1516  CB  TYR   113      58.882  47.638  56.570  1.00  0.00           C  
ATOM   1517  HB2 TYR   113      59.201  48.497  57.160  1.00  0.00           H  
ATOM   1518  HB3 TYR   113      57.871  47.329  56.834  1.00  0.00           H  
ATOM   1519  CG  TYR   113      59.830  46.466  56.919  1.00  0.00           C  
ATOM   1520  CD1 TYR   113      59.915  45.284  56.123  1.00  0.00           C  
ATOM   1521  HD1 TYR   113      59.488  45.341  55.133  1.00  0.00           H  
ATOM   1522  CE1 TYR   113      60.817  44.227  56.485  1.00  0.00           C  
ATOM   1523  HE1 TYR   113      61.040  43.451  55.768  1.00  0.00           H  
ATOM   1524  CZ  TYR   113      61.487  44.261  57.679  1.00  0.00           C  
ATOM   1525  OH  TYR   113      62.310  43.170  58.013  1.00  0.00           O  
ATOM   1526  HH  TYR   113      62.731  43.052  58.868  1.00  0.00           H  
ATOM   1527  CE2 TYR   113      61.425  45.356  58.528  1.00  0.00           C  
ATOM   1528  HE2 TYR   113      61.887  45.296  59.502  1.00  0.00           H  
ATOM   1529  CD2 TYR   113      60.588  46.456  58.126  1.00  0.00           C  
ATOM   1530  HD2 TYR   113      60.590  47.306  58.792  1.00  0.00           H  
ATOM   1531  C   TYR   113      57.947  49.338  54.988  1.00  0.00           C  
ATOM   1532  O   TYR   113      56.740  49.100  54.825  1.00  0.00           O  
ATOM   1533  N   GLY   114      58.467  50.624  54.937  1.00  0.00           N  
ATOM   1534  H   GLY   114      59.465  50.778  54.929  1.00  0.00           H  
ATOM   1535  CA  GLY   114      57.642  51.737  54.508  1.00  0.00           C  
ATOM   1536  HA2 GLY   114      56.787  51.815  55.180  1.00  0.00           H  
ATOM   1537  HA3 GLY   114      58.209  52.662  54.611  1.00  0.00           H  
ATOM   1538  C   GLY   114      57.162  51.699  53.070  1.00  0.00           C  
ATOM   1539  O   GLY   114      57.513  50.692  52.364  1.00  0.00           O  
ATOM   1540  N   SER   115      56.635  52.758  52.447  1.00  0.00           N  
ATOM   1541  H   SER   115      56.464  52.667  51.455  1.00  0.00           H  
ATOM   1542  CA  SER   115      56.310  54.030  53.091  1.00  0.00           C  
ATOM   1543  HA  SER   115      57.115  54.381  53.737  1.00  0.00           H  
ATOM   1544  CB  SER   115      56.217  55.152  51.997  1.00  0.00           C  
ATOM   1545  HB2 SER   115      55.745  56.039  52.419  1.00  0.00           H  
ATOM   1546  HB3 SER   115      57.193  55.564  51.740  1.00  0.00           H  
ATOM   1547  OG  SER   115      55.416  54.769  50.982  1.00  0.00           O  
ATOM   1548  HG  SER   115      55.577  55.293  50.193  1.00  0.00           H  
ATOM   1549  C   SER   115      55.036  53.897  53.953  1.00  0.00           C  
ATOM   1550  O   SER   115      54.474  52.790  54.047  1.00  0.00           O  
ATOM   1551  N   SER   116      54.452  54.936  54.607  1.00  0.00           N  
ATOM   1552  H   SER   116      54.983  55.795  54.602  1.00  0.00           H  
ATOM   1553  CA  SER   116      53.366  54.980  55.630  1.00  0.00           C  
ATOM   1554  HA  SER   116      53.570  54.118  56.266  1.00  0.00           H  
ATOM   1555  CB  SER   116      53.552  56.257  56.541  1.00  0.00           C  
ATOM   1556  HB2 SER   116      54.379  56.063  57.224  1.00  0.00           H  
ATOM   1557  HB3 SER   116      53.734  57.159  55.956  1.00  0.00           H  
ATOM   1558  OG  SER   116      52.381  56.414  57.358  1.00  0.00           O  
ATOM   1559  HG  SER   116      52.380  55.780  58.079  1.00  0.00           H  
ATOM   1560  C   SER   116      51.968  54.934  54.913  1.00  0.00           C  
ATOM   1561  O   SER   116      51.469  55.919  54.364  1.00  0.00           O  
ATOM   1562  N   SER   117      51.447  53.725  54.833  1.00  0.00           N  
ATOM   1563  H   SER   117      51.961  53.004  55.320  1.00  0.00           H  
ATOM   1564  CA  SER   117      50.475  53.256  53.896  1.00  0.00           C  
ATOM   1565  HA  SER   117      49.984  53.939  53.202  1.00  0.00           H  
ATOM   1566  CB  SER   117      51.070  52.238  52.897  1.00  0.00           C  
ATOM   1567  HB2 SER   117      51.459  51.364  53.420  1.00  0.00           H  
ATOM   1568  HB3 SER   117      50.286  51.996  52.180  1.00  0.00           H  
ATOM   1569  OG  SER   117      52.203  52.967  52.307  1.00  0.00           O  
ATOM   1570  HG  SER   117      53.024  52.856  52.792  1.00  0.00           H  
ATOM   1571  C   SER   117      49.268  52.681  54.673  1.00  0.00           C  
ATOM   1572  O   SER   117      48.514  51.921  54.141  1.00  0.00           O  
ATOM   1573  N   GLN   118      49.173  53.035  55.935  1.00  0.00           N  
ATOM   1574  H   GLN   118      50.013  53.499  56.250  1.00  0.00           H  
ATOM   1575  CA  GLN   118      48.161  52.601  56.878  1.00  0.00           C  
ATOM   1576  HA  GLN   118      48.501  53.123  57.773  1.00  0.00           H  
ATOM   1577  CB  GLN   118      46.799  53.181  56.511  1.00  0.00           C  
ATOM   1578  HB2 GLN   118      46.906  54.261  56.407  1.00  0.00           H  
ATOM   1579  HB3 GLN   118      46.480  52.799  55.541  1.00  0.00           H  
ATOM   1580  CG  GLN   118      45.681  52.972  57.516  1.00  0.00           C  
ATOM   1581  HG2 GLN   118      45.510  51.906  57.667  1.00  0.00           H  
ATOM   1582  HG3 GLN   118      45.887  53.384  58.504  1.00  0.00           H  
ATOM   1583  CD  GLN   118      44.436  53.648  57.061  1.00  0.00           C  
ATOM   1584  OE1 GLN   118      43.342  53.090  56.991  1.00  0.00           O  
ATOM   1585  NE2 GLN   118      44.449  54.942  56.807  1.00  0.00           N  
ATOM   1586 HE21 GLN   118      45.284  55.470  56.594  1.00  0.00           H  
ATOM   1587 HE22 GLN   118      43.555  55.352  56.576  1.00  0.00           H  
ATOM   1588  C   GLN   118      48.162  51.079  57.240  1.00  0.00           C  
ATOM   1589  O   GLN   118      48.319  50.266  56.362  1.00  0.00           O  
ATOM   1590  N   SER   119      47.943  50.637  58.498  1.00  0.00           N  
ATOM   1591  H   SER   119      48.084  49.637  58.481  1.00  0.00           H  
ATOM   1592  CA  SER   119      47.954  51.342  59.786  1.00  0.00           C  
ATOM   1593  HA  SER   119      47.259  52.181  59.770  1.00  0.00           H  
ATOM   1594  CB  SER   119      47.430  50.366  60.843  1.00  0.00           C  
ATOM   1595  HB2 SER   119      47.871  49.369  60.822  1.00  0.00           H  
ATOM   1596  HB3 SER   119      47.517  50.675  61.885  1.00  0.00           H  
ATOM   1597  OG  SER   119      46.017  50.117  60.560  1.00  0.00           O  
ATOM   1598  HG  SER   119      45.455  50.649  61.127  1.00  0.00           H  
ATOM   1599  C   SER   119      49.382  51.801  60.152  1.00  0.00           C  
ATOM   1600  O   SER   119      50.380  51.543  59.498  1.00  0.00           O  
ATOM   1601  N   SER   120      49.425  52.548  61.228  1.00  0.00           N  
ATOM   1602  H   SER   120      48.550  52.701  61.709  1.00  0.00           H  
ATOM   1603  CA  SER   120      50.731  52.857  61.839  1.00  0.00           C  
ATOM   1604  HA  SER   120      51.484  52.789  61.054  1.00  0.00           H  
ATOM   1605  CB  SER   120      50.734  54.252  62.422  1.00  0.00           C  
ATOM   1606  HB2 SER   120      50.459  54.999  61.676  1.00  0.00           H  
ATOM   1607  HB3 SER   120      49.980  54.301  63.208  1.00  0.00           H  
ATOM   1608  OG  SER   120      52.119  54.594  62.777  1.00  0.00           O  
ATOM   1609  HG  SER   120      52.345  55.406  62.318  1.00  0.00           H  
ATOM   1610  C   SER   120      51.072  51.817  62.886  1.00  0.00           C  
ATOM   1611  O   SER   120      50.173  51.491  63.705  1.00  0.00           O  
ATOM   1612  N   SER   121      52.303  51.430  63.146  1.00  0.00           N  
ATOM   1613  H   SER   121      52.416  51.025  64.064  1.00  0.00           H  
ATOM   1614  CA  SER   121      53.458  51.481  62.213  1.00  0.00           C  
ATOM   1615  HA  SER   121      53.551  52.512  61.873  1.00  0.00           H  
ATOM   1616  CB  SER   121      54.808  51.352  62.918  1.00  0.00           C  
ATOM   1617  HB2 SER   121      55.018  50.359  63.314  1.00  0.00           H  
ATOM   1618  HB3 SER   121      55.651  51.372  62.228  1.00  0.00           H  
ATOM   1619  OG  SER   121      54.932  52.129  64.118  1.00  0.00           O  
ATOM   1620  HG  SER   121      55.572  52.811  63.901  1.00  0.00           H  
ATOM   1621  C   SER   121      53.440  50.643  60.929  1.00  0.00           C  
ATOM   1622  O   SER   121      54.186  50.996  59.996  1.00  0.00           O  
ATOM   1623  N   TYR   122      52.656  49.596  60.842  1.00  0.00           N  
ATOM   1624  H   TYR   122      52.011  49.353  61.579  1.00  0.00           H  
ATOM   1625  CA  TYR   122      52.598  48.757  59.676  1.00  0.00           C  
ATOM   1626  HA  TYR   122      53.038  49.298  58.838  1.00  0.00           H  
ATOM   1627  CB  TYR   122      53.405  47.513  59.815  1.00  0.00           C  
ATOM   1628  HB2 TYR   122      52.893  46.901  60.558  1.00  0.00           H  
ATOM   1629  HB3 TYR   122      53.361  47.023  58.842  1.00  0.00           H  
ATOM   1630  CG  TYR   122      54.840  47.716  60.199  1.00  0.00           C  
ATOM   1631  CD1 TYR   122      55.189  47.655  61.541  1.00  0.00           C  
ATOM   1632  HD1 TYR   122      54.499  47.333  62.307  1.00  0.00           H  
ATOM   1633  CE1 TYR   122      56.532  47.940  61.914  1.00  0.00           C  
ATOM   1634  HE1 TYR   122      56.870  47.836  62.934  1.00  0.00           H  
ATOM   1635  CZ  TYR   122      57.413  48.506  60.950  1.00  0.00           C  
ATOM   1636  OH  TYR   122      58.688  48.598  61.345  1.00  0.00           O  
ATOM   1637  HH  TYR   122      58.723  48.495  62.299  1.00  0.00           H  
ATOM   1638  CE2 TYR   122      57.011  48.727  59.634  1.00  0.00           C  
ATOM   1639  HE2 TYR   122      57.682  49.025  58.841  1.00  0.00           H  
ATOM   1640  CD2 TYR   122      55.705  48.308  59.237  1.00  0.00           C  
ATOM   1641  HD2 TYR   122      55.378  48.371  58.209  1.00  0.00           H  
ATOM   1642  C   TYR   122      51.092  48.374  59.338  1.00  0.00           C  
ATOM   1643  O   TYR   122      50.294  48.091  60.247  1.00  0.00           O  
ATOM   1644  N   GLY   123      50.615  48.310  58.024  1.00  0.00           N  
ATOM   1645  H   GLY   123      49.674  47.953  58.107  1.00  0.00           H  
ATOM   1646  CA  GLY   123      51.257  48.655  56.778  1.00  0.00           C  
ATOM   1647  HA2 GLY   123      51.138  49.719  56.570  1.00  0.00           H  
ATOM   1648  HA3 GLY   123      52.342  48.587  56.859  1.00  0.00           H  
ATOM   1649  C   GLY   123      50.756  47.774  55.532  1.00  0.00           C  
ATOM   1650  O   GLY   123      49.538  47.377  55.483  1.00  0.00           O  
ATOM   1651  N   GLN   124      51.663  47.316  54.708  1.00  0.00           N  
ATOM   1652  H   GLN   124      52.610  47.641  54.841  1.00  0.00           H  
ATOM   1653  CA  GLN   124      51.453  46.290  53.709  1.00  0.00           C  
ATOM   1654  HA  GLN   124      50.715  45.547  54.012  1.00  0.00           H  
ATOM   1655  CB  GLN   124      50.971  46.891  52.293  1.00  0.00           C  
ATOM   1656  HB2 GLN   124      49.983  47.336  52.410  1.00  0.00           H  
ATOM   1657  HB3 GLN   124      51.631  47.747  52.154  1.00  0.00           H  
ATOM   1658  CG  GLN   124      50.925  46.035  51.090  1.00  0.00           C  
ATOM   1659  HG2 GLN   124      51.844  46.107  50.509  1.00  0.00           H  
ATOM   1660  HG3 GLN   124      50.878  45.030  51.512  1.00  0.00           H  
ATOM   1661  CD  GLN   124      49.694  46.220  50.176  1.00  0.00           C  
ATOM   1662  OE1 GLN   124      49.123  47.329  50.113  1.00  0.00           O  
ATOM   1663  NE2 GLN   124      49.052  45.249  49.577  1.00  0.00           N  
ATOM   1664 HE21 GLN   124      49.351  44.284  49.556  1.00  0.00           H  
ATOM   1665 HE22 GLN   124      48.138  45.462  49.206  1.00  0.00           H  
ATOM   1666  C   GLN   124      52.808  45.526  53.530  1.00  0.00           C  
ATOM   1667  O   GLN   124      53.744  45.970  52.888  1.00  0.00           O  
ATOM   1668  N   PRO   125      52.936  44.384  54.254  1.00  0.00           N  
ATOM   1669  CD  PRO   125      54.271  43.800  54.452  1.00  0.00           C  
ATOM   1670  HD2 PRO   125      54.960  44.579  54.778  1.00  0.00           H  
ATOM   1671  HD3 PRO   125      54.663  43.462  53.492  1.00  0.00           H  
ATOM   1672  CG  PRO   125      54.127  42.697  55.513  1.00  0.00           C  
ATOM   1673  HG2 PRO   125      54.240  43.104  56.518  1.00  0.00           H  
ATOM   1674  HG3 PRO   125      54.856  41.920  55.286  1.00  0.00           H  
ATOM   1675  CB  PRO   125      52.705  42.276  55.336  1.00  0.00           C  
ATOM   1676  HB2 PRO   125      52.296  41.740  56.192  1.00  0.00           H  
ATOM   1677  HB3 PRO   125      52.592  41.690  54.424  1.00  0.00           H  
ATOM   1678  CA  PRO   125      51.981  43.617  54.973  1.00  0.00           C  
ATOM   1679  HA  PRO   125      51.191  43.414  54.251  1.00  0.00           H  
ATOM   1680  C   PRO   125      51.467  44.267  56.209  1.00  0.00           C  
ATOM   1681  O   PRO   125      52.192  45.007  56.911  1.00  0.00           O  
ATOM   1682  N   GLN   126      50.156  44.196  56.463  1.00  0.00           N  
ATOM   1683  H   GLN   126      49.544  43.638  55.885  1.00  0.00           H  
ATOM   1684  CA  GLN   126      49.539  44.839  57.640  1.00  0.00           C  
ATOM   1685  HA  GLN   126      49.749  45.907  57.702  1.00  0.00           H  
ATOM   1686  CB  GLN   126      48.051  44.644  57.463  1.00  0.00           C  
ATOM   1687  HB2 GLN   126      47.763  44.942  56.455  1.00  0.00           H  
ATOM   1688  HB3 GLN   126      47.864  43.570  57.490  1.00  0.00           H  
ATOM   1689  CG  GLN   126      47.071  45.263  58.419  1.00  0.00           C  
ATOM   1690  HG2 GLN   126      46.068  45.117  58.017  1.00  0.00           H  
ATOM   1691  HG3 GLN   126      47.177  44.725  59.360  1.00  0.00           H  
ATOM   1692  CD  GLN   126      47.115  46.816  58.598  1.00  0.00           C  
ATOM   1693  OE1 GLN   126      47.907  47.574  58.030  1.00  0.00           O  
ATOM   1694  NE2 GLN   126      46.166  47.318  59.376  1.00  0.00           N  
ATOM   1695 HE21 GLN   126      45.591  46.671  59.898  1.00  0.00           H  
ATOM   1696 HE22 GLN   126      46.078  48.321  59.459  1.00  0.00           H  
ATOM   1697  C   GLN   126      50.042  44.253  59.026  1.00  0.00           C  
ATOM   1698  O   GLN   126      50.348  43.066  59.092  1.00  0.00           O  
ATOM   1699  N   SER   127      50.199  45.094  60.037  1.00  0.00           N  
ATOM   1700  H   SER   127      50.058  46.073  59.835  1.00  0.00           H  
ATOM   1701  CA  SER   127      50.548  44.870  61.479  1.00  0.00           C  
ATOM   1702  HA  SER   127      50.182  45.661  62.134  1.00  0.00           H  
ATOM   1703  CB  SER   127      49.782  43.563  61.968  1.00  0.00           C  
ATOM   1704  HB2 SER   127      48.779  43.513  61.543  1.00  0.00           H  
ATOM   1705  HB3 SER   127      50.313  42.688  61.594  1.00  0.00           H  
ATOM   1706  OG  SER   127      49.650  43.442  63.340  1.00  0.00           O  
ATOM   1707  HG  SER   127      49.680  42.508  63.560  1.00  0.00           H  
ATOM   1708  C   SER   127      52.071  44.683  61.712  1.00  0.00           C  
ATOM   1709  O   SER   127      52.627  45.130  62.739  1.00  0.00           O  
ATOM   1710  N   GLY   128      52.773  44.140  60.680  1.00  0.00           N  
ATOM   1711  H   GLY   128      52.191  43.791  59.932  1.00  0.00           H  
ATOM   1712  CA  GLY   128      54.235  43.986  60.547  1.00  0.00           C  
ATOM   1713  HA2 GLY   128      54.693  44.903  60.177  1.00  0.00           H  
ATOM   1714  HA3 GLY   128      54.620  43.731  61.534  1.00  0.00           H  
ATOM   1715  C   GLY   128      54.570  42.741  59.703  1.00  0.00           C  
ATOM   1716  O   GLY   128      53.667  42.141  59.089  1.00  0.00           O  
ATOM   1717  N   SER   129      55.803  42.480  59.372  1.00  0.00           N  
ATOM   1718  H   SER   129      55.890  41.618  58.854  1.00  0.00           H  
ATOM   1719  CA  SER   129      57.051  43.184  59.789  1.00  0.00           C  
ATOM   1720  HA  SER   129      57.872  42.550  59.452  1.00  0.00           H  
ATOM   1721  CB  SER   129      57.328  44.519  58.918  1.00  0.00           C  
ATOM   1722  HB2 SER   129      56.753  45.323  59.378  1.00  0.00           H  
ATOM   1723  HB3 SER   129      58.348  44.903  58.954  1.00  0.00           H  
ATOM   1724  OG  SER   129      56.969  44.326  57.569  1.00  0.00           O  
ATOM   1725  HG  SER   129      56.177  44.855  57.446  1.00  0.00           H  
ATOM   1726  C   SER   129      57.266  43.366  61.323  1.00  0.00           C  
ATOM   1727  O   SER   129      57.507  44.489  61.840  1.00  0.00           O  
ATOM   1728  N   TYR   130      57.173  42.254  62.043  1.00  0.00           N  
ATOM   1729  H   TYR   130      57.192  41.409  61.492  1.00  0.00           H  
ATOM   1730  CA  TYR   130      57.199  42.210  63.483  1.00  0.00           C  
ATOM   1731  HA  TYR   130      56.647  42.999  63.993  1.00  0.00           H  
ATOM   1732  CB  TYR   130      56.530  40.917  63.846  1.00  0.00           C  
ATOM   1733  HB2 TYR   130      57.137  40.068  63.532  1.00  0.00           H  
ATOM   1734  HB3 TYR   130      56.399  40.695  64.905  1.00  0.00           H  
ATOM   1735  CG  TYR   130      55.121  40.719  63.244  1.00  0.00           C  
ATOM   1736  CD1 TYR   130      54.805  39.716  62.361  1.00  0.00           C  
ATOM   1737  HD1 TYR   130      55.508  39.081  61.843  1.00  0.00           H  
ATOM   1738  CE1 TYR   130      53.468  39.557  61.968  1.00  0.00           C  
ATOM   1739  HE1 TYR   130      53.423  38.766  61.233  1.00  0.00           H  
ATOM   1740  CZ  TYR   130      52.443  40.373  62.458  1.00  0.00           C  
ATOM   1741  OH  TYR   130      51.134  39.994  62.276  1.00  0.00           O  
ATOM   1742  HH  TYR   130      51.021  39.045  62.180  1.00  0.00           H  
ATOM   1743  CE2 TYR   130      52.814  41.407  63.342  1.00  0.00           C  
ATOM   1744  HE2 TYR   130      51.982  41.952  63.762  1.00  0.00           H  
ATOM   1745  CD2 TYR   130      54.132  41.564  63.724  1.00  0.00           C  
ATOM   1746  HD2 TYR   130      54.326  42.300  64.490  1.00  0.00           H  
ATOM   1747  C   TYR   130      58.627  42.414  64.008  1.00  0.00           C  
ATOM   1748  O   TYR   130      59.563  41.724  63.578  1.00  0.00           O  
ATOM   1749  N   SER   131      58.957  43.398  64.870  1.00  0.00           N  
ATOM   1750  H   SER   131      59.924  43.392  65.161  1.00  0.00           H  
ATOM   1751  CA  SER   131      58.086  44.332  65.668  1.00  0.00           C  
ATOM   1752  HA  SER   131      58.780  44.805  66.362  1.00  0.00           H  
ATOM   1753  CB  SER   131      57.553  45.494  64.912  1.00  0.00           C  
ATOM   1754  HB2 SER   131      56.715  45.139  64.312  1.00  0.00           H  
ATOM   1755  HB3 SER   131      57.192  46.198  65.661  1.00  0.00           H  
ATOM   1756  OG  SER   131      58.443  46.003  63.984  1.00  0.00           O  
ATOM   1757  HG  SER   131      58.450  45.360  63.272  1.00  0.00           H  
ATOM   1758  C   SER   131      57.021  43.529  66.449  1.00  0.00           C  
ATOM   1759  O   SER   131      55.872  43.703  66.260  1.00  0.00           O  
ATOM   1760  N   GLN   132      57.456  42.578  67.312  1.00  0.00           N  
ATOM   1761  H   GLN   132      56.754  41.996  67.746  1.00  0.00           H  
ATOM   1762  CA  GLN   132      58.799  42.392  67.841  1.00  0.00           C  
ATOM   1763  HA  GLN   132      59.521  42.252  67.035  1.00  0.00           H  
ATOM   1764  CB  GLN   132      59.352  43.499  68.806  1.00  0.00           C  
ATOM   1765  HB2 GLN   132      60.139  43.070  69.426  1.00  0.00           H  
ATOM   1766  HB3 GLN   132      59.826  44.244  68.167  1.00  0.00           H  
ATOM   1767  CG  GLN   132      58.414  44.085  69.879  1.00  0.00           C  
ATOM   1768  HG2 GLN   132      57.586  44.512  69.312  1.00  0.00           H  
ATOM   1769  HG3 GLN   132      58.045  43.276  70.510  1.00  0.00           H  
ATOM   1770  CD  GLN   132      59.030  45.182  70.813  1.00  0.00           C  
ATOM   1771  OE1 GLN   132      59.626  46.198  70.377  1.00  0.00           O  
ATOM   1772  NE2 GLN   132      59.017  45.039  72.146  1.00  0.00           N  
ATOM   1773 HE21 GLN   132      58.757  44.170  72.591  1.00  0.00           H  
ATOM   1774 HE22 GLN   132      59.577  45.745  72.601  1.00  0.00           H  
ATOM   1775  C   GLN   132      58.923  41.105  68.641  1.00  0.00           C  
ATOM   1776  O   GLN   132      58.015  40.547  69.257  1.00  0.00           O  
ATOM   1777  N   GLN   133      60.124  40.499  68.519  1.00  0.00           N  
ATOM   1778  H   GLN   133      60.883  41.031  68.118  1.00  0.00           H  
ATOM   1779  CA  GLN   133      60.536  39.176  69.112  1.00  0.00           C  
ATOM   1780  HA  GLN   133      61.348  38.810  68.484  1.00  0.00           H  
ATOM   1781  CB  GLN   133      60.994  39.410  70.588  1.00  0.00           C  
ATOM   1782  HB2 GLN   133      60.159  39.787  71.179  1.00  0.00           H  
ATOM   1783  HB3 GLN   133      61.305  38.419  70.918  1.00  0.00           H  
ATOM   1784  CG  GLN   133      62.332  40.228  70.723  1.00  0.00           C  
ATOM   1785  HG2 GLN   133      62.595  40.264  71.780  1.00  0.00           H  
ATOM   1786  HG3 GLN   133      63.210  39.735  70.306  1.00  0.00           H  
ATOM   1787  CD  GLN   133      62.302  41.699  70.144  1.00  0.00           C  
ATOM   1788  OE1 GLN   133      62.538  41.973  68.994  1.00  0.00           O  
ATOM   1789  NE2 GLN   133      62.030  42.703  70.896  1.00  0.00           N  
ATOM   1790 HE21 GLN   133      61.725  42.623  71.856  1.00  0.00           H  
ATOM   1791 HE22 GLN   133      61.951  43.607  70.452  1.00  0.00           H  
ATOM   1792  C   GLN   133      59.499  38.078  69.020  1.00  0.00           C  
ATOM   1793  O   GLN   133      58.949  37.656  70.051  1.00  0.00           O  
ATOM   1794  N   PRO   134      59.116  37.548  67.815  1.00  0.00           N  
ATOM   1795  CD  PRO   134      57.875  36.752  67.575  1.00  0.00           C  
ATOM   1796  HD2 PRO   134      57.123  37.541  67.547  1.00  0.00           H  
ATOM   1797  HD3 PRO   134      57.705  36.080  68.416  1.00  0.00           H  
ATOM   1798  CG  PRO   134      58.118  35.965  66.338  1.00  0.00           C  
ATOM   1799  HG2 PRO   134      57.256  36.063  65.678  1.00  0.00           H  
ATOM   1800  HG3 PRO   134      58.092  34.916  66.632  1.00  0.00           H  
ATOM   1801  CB  PRO   134      59.442  36.356  65.751  1.00  0.00           C  
ATOM   1802  HB2 PRO   134      59.189  36.690  64.744  1.00  0.00           H  
ATOM   1803  HB3 PRO   134      60.190  35.564  65.738  1.00  0.00           H  
ATOM   1804  CA  PRO   134      59.898  37.596  66.555  1.00  0.00           C  
ATOM   1805  HA  PRO   134      60.960  37.516  66.789  1.00  0.00           H  
ATOM   1806  C   PRO   134      59.639  38.901  65.692  1.00  0.00           C  
ATOM   1807  O   PRO   134      58.559  39.419  65.913  1.00  0.00           O  
ATOM   1808  N   SER   135      60.397  39.230  64.633  1.00  0.00           N  
ATOM   1809  H   SER   135      60.064  39.972  64.034  1.00  0.00           H  
ATOM   1810  CA  SER   135      61.805  38.772  64.369  1.00  0.00           C  
ATOM   1811  HA  SER   135      61.846  37.691  64.233  1.00  0.00           H  
ATOM   1812  CB  SER   135      62.381  39.593  63.172  1.00  0.00           C  
ATOM   1813  HB2 SER   135      63.374  39.203  62.947  1.00  0.00           H  
ATOM   1814  HB3 SER   135      61.760  39.461  62.287  1.00  0.00           H  
ATOM   1815  OG  SER   135      62.426  40.970  63.409  1.00  0.00           O  
ATOM   1816  HG  SER   135      61.730  41.463  62.969  1.00  0.00           H  
ATOM   1817  C   SER   135      62.644  38.891  65.651  1.00  0.00           C  
ATOM   1818  O   SER   135      62.421  39.754  66.470  1.00  0.00           O  
ATOM   1819  N   TYR   136      63.764  38.180  65.666  1.00  0.00           N  
ATOM   1820  H   TYR   136      63.923  37.468  64.967  1.00  0.00           H  
ATOM   1821  CA  TYR   136      64.708  38.179  66.732  1.00  0.00           C  
ATOM   1822  HA  TYR   136      64.353  38.811  67.546  1.00  0.00           H  
ATOM   1823  CB  TYR   136      64.829  36.665  67.210  1.00  0.00           C  
ATOM   1824  HB2 TYR   136      65.043  36.169  66.263  1.00  0.00           H  
ATOM   1825  HB3 TYR   136      65.675  36.570  67.891  1.00  0.00           H  
ATOM   1826  CG  TYR   136      63.566  36.157  67.823  1.00  0.00           C  
ATOM   1827  CD1 TYR   136      63.192  36.612  69.121  1.00  0.00           C  
ATOM   1828  HD1 TYR   136      63.901  37.261  69.615  1.00  0.00           H  
ATOM   1829  CE1 TYR   136      62.064  36.102  69.781  1.00  0.00           C  
ATOM   1830  HE1 TYR   136      61.749  36.421  70.763  1.00  0.00           H  
ATOM   1831  CZ  TYR   136      61.176  35.179  69.163  1.00  0.00           C  
ATOM   1832  OH  TYR   136      60.166  34.723  69.907  1.00  0.00           O  
ATOM   1833  HH  TYR   136      59.769  33.988  69.434  1.00  0.00           H  
ATOM   1834  CE2 TYR   136      61.617  34.680  67.934  1.00  0.00           C  
ATOM   1835  HE2 TYR   136      61.088  33.886  67.427  1.00  0.00           H  
ATOM   1836  CD2 TYR   136      62.726  35.200  67.219  1.00  0.00           C  
ATOM   1837  HD2 TYR   136      62.998  34.748  66.277  1.00  0.00           H  
ATOM   1838  C   TYR   136      66.074  38.747  66.277  1.00  0.00           C  
ATOM   1839  O   TYR   136      66.654  38.046  65.462  1.00  0.00           O  
ATOM   1840  N   GLY   137      66.494  39.969  66.632  1.00  0.00           N  
ATOM   1841  H   GLY   137      67.404  40.191  66.253  1.00  0.00           H  
ATOM   1842  CA  GLY   137      65.775  40.887  67.697  1.00  0.00           C  
ATOM   1843  HA2 GLY   137      66.203  41.886  67.619  1.00  0.00           H  
ATOM   1844  HA3 GLY   137      64.725  40.964  67.414  1.00  0.00           H  
ATOM   1845  C   GLY   137      65.847  40.383  69.112  1.00  0.00           C  
ATOM   1846  O   GLY   137      66.005  39.211  69.390  1.00  0.00           O  
ATOM   1847  N   GLY   138      65.601  41.374  70.026  1.00  0.00           N  
ATOM   1848  H   GLY   138      65.403  42.266  69.597  1.00  0.00           H  
ATOM   1849  CA  GLY   138      65.661  41.287  71.451  1.00  0.00           C  
ATOM   1850  HA2 GLY   138      65.543  42.296  71.845  1.00  0.00           H  
ATOM   1851  HA3 GLY   138      64.897  40.598  71.809  1.00  0.00           H  
ATOM   1852  C   GLY   138      66.943  40.660  72.076  1.00  0.00           C  
ATOM   1853  O   GLY   138      68.038  40.605  71.465  1.00  0.00           O  
ATOM   1854  N   GLN   139      66.727  39.981  73.231  1.00  0.00           N  
ATOM   1855  H   GLN   139      67.587  39.623  73.619  1.00  0.00           H  
ATOM   1856  CA  GLN   139      65.483  39.819  74.077  1.00  0.00           C  
ATOM   1857  HA  GLN   139      64.728  39.391  73.418  1.00  0.00           H  
ATOM   1858  CB  GLN   139      65.690  38.776  75.274  1.00  0.00           C  
ATOM   1859  HB2 GLN   139      66.293  39.182  76.086  1.00  0.00           H  
ATOM   1860  HB3 GLN   139      64.755  38.564  75.794  1.00  0.00           H  
ATOM   1861  CG  GLN   139      66.213  37.365  75.014  1.00  0.00           C  
ATOM   1862  HG2 GLN   139      65.597  36.863  74.268  1.00  0.00           H  
ATOM   1863  HG3 GLN   139      67.183  37.427  74.520  1.00  0.00           H  
ATOM   1864  CD  GLN   139      66.339  36.516  76.236  1.00  0.00           C  
ATOM   1865  OE1 GLN   139      65.920  36.891  77.345  1.00  0.00           O  
ATOM   1866  NE2 GLN   139      66.988  35.372  76.231  1.00  0.00           N  
ATOM   1867 HE21 GLN   139      67.234  34.933  75.355  1.00  0.00           H  
ATOM   1868 HE22 GLN   139      67.270  34.973  77.114  1.00  0.00           H  
ATOM   1869  C   GLN   139      65.054  41.197  74.718  1.00  0.00           C  
ATOM   1870  O   GLN   139      63.863  41.528  74.637  1.00  0.00           O  
ATOM   1871  N   GLN   140      65.901  42.074  75.303  1.00  0.00           N  
ATOM   1872  H   GLN   140      66.884  41.839  75.319  1.00  0.00           H  
ATOM   1873  CA  GLN   140      65.649  43.390  75.865  1.00  0.00           C  
ATOM   1874  HA  GLN   140      66.629  43.738  76.190  1.00  0.00           H  
ATOM   1875  CB  GLN   140      65.237  44.432  74.823  1.00  0.00           C  
ATOM   1876  HB2 GLN   140      65.943  44.495  73.995  1.00  0.00           H  
ATOM   1877  HB3 GLN   140      64.212  44.185  74.546  1.00  0.00           H  
ATOM   1878  CG  GLN   140      65.374  45.901  75.399  1.00  0.00           C  
ATOM   1879  HG2 GLN   140      64.628  46.106  76.167  1.00  0.00           H  
ATOM   1880  HG3 GLN   140      66.378  45.937  75.822  1.00  0.00           H  
ATOM   1881  CD  GLN   140      65.339  47.077  74.392  1.00  0.00           C  
ATOM   1882  OE1 GLN   140      65.068  47.039  73.213  1.00  0.00           O  
ATOM   1883  NE2 GLN   140      65.555  48.290  74.783  1.00  0.00           N  
ATOM   1884 HE21 GLN   140      65.901  48.565  75.692  1.00  0.00           H  
ATOM   1885 HE22 GLN   140      65.585  48.939  74.010  1.00  0.00           H  
ATOM   1886  C   GLN   140      64.708  43.241  77.061  1.00  0.00           C  
ATOM   1887  O   GLN   140      63.606  43.869  77.131  1.00  0.00           O  
ATOM   1888  N   GLN   141      65.125  42.448  78.041  1.00  0.00           N  
ATOM   1889  H   GLN   141      66.026  42.016  77.897  1.00  0.00           H  
ATOM   1890  CA  GLN   141      64.304  42.078  79.164  1.00  0.00           C  
ATOM   1891  HA  GLN   141      63.563  42.857  79.345  1.00  0.00           H  
ATOM   1892  CB  GLN   141      63.589  40.717  78.973  1.00  0.00           C  
ATOM   1893  HB2 GLN   141      64.385  39.974  78.925  1.00  0.00           H  
ATOM   1894  HB3 GLN   141      63.028  40.457  79.870  1.00  0.00           H  
ATOM   1895  CG  GLN   141      62.676  40.412  77.790  1.00  0.00           C  
ATOM   1896  HG2 GLN   141      63.269  40.596  76.893  1.00  0.00           H  
ATOM   1897  HG3 GLN   141      62.440  39.348  77.748  1.00  0.00           H  
ATOM   1898  CD  GLN   141      61.335  41.088  77.925  1.00  0.00           C  
ATOM   1899  OE1 GLN   141      60.274  40.542  78.275  1.00  0.00           O  
ATOM   1900  NE2 GLN   141      61.182  42.285  77.449  1.00  0.00           N  
ATOM   1901 HE21 GLN   141      61.975  42.674  76.960  1.00  0.00           H  
ATOM   1902 HE22 GLN   141      60.258  42.670  77.586  1.00  0.00           H  
ATOM   1903  C   GLN   141      65.164  42.110  80.360  1.00  0.00           C  
ATOM   1904  O   GLN   141      65.969  41.193  80.577  1.00  0.00           O  
ATOM   1905  N   SER   142      65.090  43.083  81.190  1.00  0.00           N  
ATOM   1906  H   SER   142      65.809  43.028  81.897  1.00  0.00           H  
ATOM   1907  CA  SER   142      64.238  44.279  81.220  1.00  0.00           C  
ATOM   1908  HA  SER   142      64.350  44.809  82.166  1.00  0.00           H  
ATOM   1909  CB  SER   142      64.553  45.359  80.159  1.00  0.00           C  
ATOM   1910  HB2 SER   142      64.273  45.070  79.146  1.00  0.00           H  
ATOM   1911  HB3 SER   142      63.805  46.137  80.305  1.00  0.00           H  
ATOM   1912  OG  SER   142      65.914  45.871  80.149  1.00  0.00           O  
ATOM   1913  HG  SER   142      66.373  45.300  79.528  1.00  0.00           H  
ATOM   1914  C   SER   142      62.699  44.001  81.311  1.00  0.00           C  
ATOM   1915  O   SER   142      61.859  44.819  80.893  1.00  0.00           O  
ATOM   1916  N   TYR   143      62.242  42.837  81.814  1.00  0.00           N  
ATOM   1917  H   TYR   143      62.934  42.265  82.277  1.00  0.00           H  
ATOM   1918  CA  TYR   143      60.849  42.393  82.046  1.00  0.00           C  
ATOM   1919  HA  TYR   143      60.391  42.202  81.075  1.00  0.00           H  
ATOM   1920  CB  TYR   143      60.829  41.015  82.786  1.00  0.00           C  
ATOM   1921  HB2 TYR   143      61.211  41.252  83.779  1.00  0.00           H  
ATOM   1922  HB3 TYR   143      59.843  40.552  82.830  1.00  0.00           H  
ATOM   1923  CG  TYR   143      61.782  39.972  82.152  1.00  0.00           C  
ATOM   1924  CD1 TYR   143      61.252  38.996  81.360  1.00  0.00           C  
ATOM   1925  HD1 TYR   143      60.198  39.093  81.145  1.00  0.00           H  
ATOM   1926  CE1 TYR   143      62.023  37.879  80.949  1.00  0.00           C  
ATOM   1927  HE1 TYR   143      61.684  37.106  80.276  1.00  0.00           H  
ATOM   1928  CZ  TYR   143      63.379  37.745  81.345  1.00  0.00           C  
ATOM   1929  OH  TYR   143      64.135  36.753  80.884  1.00  0.00           O  
ATOM   1930  HH  TYR   143      64.851  36.540  81.488  1.00  0.00           H  
ATOM   1931  CE2 TYR   143      63.920  38.736  82.234  1.00  0.00           C  
ATOM   1932  HE2 TYR   143      64.932  38.695  82.609  1.00  0.00           H  
ATOM   1933  CD2 TYR   143      63.128  39.801  82.587  1.00  0.00           C  
ATOM   1934  HD2 TYR   143      63.615  40.604  83.122  1.00  0.00           H  
ATOM   1935  C   TYR   143      59.885  43.418  82.731  1.00  0.00           C  
ATOM   1936  O   TYR   143      60.296  44.198  83.563  1.00  0.00           O  
ATOM   1937  N   GLY   144      58.570  43.084  82.619  1.00  0.00           N  
ATOM   1938  H   GLY   144      58.195  42.326  82.066  1.00  0.00           H  
ATOM   1939  CA  GLY   144      57.562  44.008  83.152  1.00  0.00           C  
ATOM   1940  HA2 GLY   144      56.570  43.556  83.175  1.00  0.00           H  
ATOM   1941  HA3 GLY   144      57.851  44.224  84.180  1.00  0.00           H  
ATOM   1942  C   GLY   144      57.516  45.296  82.361  1.00  0.00           C  
ATOM   1943  O   GLY   144      57.858  45.339  81.132  1.00  0.00           O  
ATOM   1944  N   GLN   145      57.201  46.363  83.128  1.00  0.00           N  
ATOM   1945  H   GLN   145      57.128  46.274  84.131  1.00  0.00           H  
ATOM   1946  CA  GLN   145      56.790  47.578  82.496  1.00  0.00           C  
ATOM   1947  HA  GLN   145      57.291  47.723  81.539  1.00  0.00           H  
ATOM   1948  CB  GLN   145      55.245  47.573  82.352  1.00  0.00           C  
ATOM   1949  HB2 GLN   145      54.713  47.443  83.294  1.00  0.00           H  
ATOM   1950  HB3 GLN   145      54.961  48.562  81.994  1.00  0.00           H  
ATOM   1951  CG  GLN   145      54.850  46.530  81.230  1.00  0.00           C  
ATOM   1952  HG2 GLN   145      55.363  46.809  80.309  1.00  0.00           H  
ATOM   1953  HG3 GLN   145      54.930  45.480  81.512  1.00  0.00           H  
ATOM   1954  CD  GLN   145      53.374  46.725  80.811  1.00  0.00           C  
ATOM   1955  OE1 GLN   145      52.815  47.809  80.758  1.00  0.00           O  
ATOM   1956  NE2 GLN   145      52.829  45.708  80.142  1.00  0.00           N  
ATOM   1957 HE21 GLN   145      51.820  45.662  80.128  1.00  0.00           H  
ATOM   1958 HE22 GLN   145      53.393  44.885  79.988  1.00  0.00           H  
ATOM   1959  C   GLN   145      57.192  48.739  83.416  1.00  0.00           C  
ATOM   1960  O   GLN   145      57.295  48.607  84.629  1.00  0.00           O  
ATOM   1961  N   GLN   146      57.409  49.885  82.794  1.00  0.00           N  
ATOM   1962  H   GLN   146      57.375  49.890  81.784  1.00  0.00           H  
ATOM   1963  CA  GLN   146      57.718  51.168  83.390  1.00  0.00           C  
ATOM   1964  HA  GLN   146      57.179  51.110  84.336  1.00  0.00           H  
ATOM   1965  CB  GLN   146      59.235  51.206  83.742  1.00  0.00           C  
ATOM   1966  HB2 GLN   146      59.505  50.401  84.425  1.00  0.00           H  
ATOM   1967  HB3 GLN   146      59.733  50.972  82.801  1.00  0.00           H  
ATOM   1968  CG  GLN   146      59.778  52.487  84.390  1.00  0.00           C  
ATOM   1969  HG2 GLN   146      60.867  52.464  84.437  1.00  0.00           H  
ATOM   1970  HG3 GLN   146      59.454  53.287  83.725  1.00  0.00           H  
ATOM   1971  CD  GLN   146      59.322  52.819  85.787  1.00  0.00           C  
ATOM   1972  OE1 GLN   146      58.780  52.009  86.584  1.00  0.00           O  
ATOM   1973  NE2 GLN   146      59.354  54.106  86.071  1.00  0.00           N  
ATOM   1974 HE21 GLN   146      59.895  54.715  85.474  1.00  0.00           H  
ATOM   1975 HE22 GLN   146      58.973  54.434  86.947  1.00  0.00           H  
ATOM   1976  C   GLN   146      57.229  52.403  82.562  1.00  0.00           C  
ATOM   1977  O   GLN   146      57.258  52.465  81.357  1.00  0.00           O  
ATOM   1978  N   GLN   147      56.714  53.462  83.201  1.00  0.00           N  
ATOM   1979  H   GLN   147      56.397  53.308  84.147  1.00  0.00           H  
ATOM   1980  CA  GLN   147      56.032  54.547  82.369  1.00  0.00           C  
ATOM   1981  HA  GLN   147      55.435  54.108  81.570  1.00  0.00           H  
ATOM   1982  CB  GLN   147      55.065  55.458  83.302  1.00  0.00           C  
ATOM   1983  HB2 GLN   147      54.691  56.235  82.636  1.00  0.00           H  
ATOM   1984  HB3 GLN   147      54.199  54.862  83.588  1.00  0.00           H  
ATOM   1985  CG  GLN   147      55.659  56.009  84.586  1.00  0.00           C  
ATOM   1986  HG2 GLN   147      56.588  56.499  84.296  1.00  0.00           H  
ATOM   1987  HG3 GLN   147      55.052  56.833  84.962  1.00  0.00           H  
ATOM   1988  CD  GLN   147      55.951  55.192  85.838  1.00  0.00           C  
ATOM   1989  OE1 GLN   147      55.952  53.939  85.909  1.00  0.00           O  
ATOM   1990  NE2 GLN   147      56.309  55.879  86.922  1.00  0.00           N  
ATOM   1991 HE21 GLN   147      56.182  56.872  86.789  1.00  0.00           H  
ATOM   1992 HE22 GLN   147      56.314  55.358  87.788  1.00  0.00           H  
ATOM   1993  C   GLN   147      57.046  55.493  81.743  1.00  0.00           C  
ATOM   1994  O   GLN   147      58.162  55.561  82.286  1.00  0.00           O  
ATOM   1995  N   SER   148      56.880  56.232  80.635  1.00  0.00           N  
ATOM   1996  H   SER   148      55.959  56.221  80.222  1.00  0.00           H  
ATOM   1997  CA  SER   148      57.777  57.268  80.260  1.00  0.00           C  
ATOM   1998  HA  SER   148      58.742  56.810  80.043  1.00  0.00           H  
ATOM   1999  CB  SER   148      57.298  57.962  79.010  1.00  0.00           C  
ATOM   2000  HB2 SER   148      56.771  57.314  78.309  1.00  0.00           H  
ATOM   2001  HB3 SER   148      56.438  58.566  79.300  1.00  0.00           H  
ATOM   2002  OG  SER   148      58.229  58.747  78.327  1.00  0.00           O  
ATOM   2003  HG  SER   148      59.007  58.241  78.081  1.00  0.00           H  
ATOM   2004  C   SER   148      57.952  58.297  81.360  1.00  0.00           C  
ATOM   2005  O   SER   148      57.012  58.570  82.145  1.00  0.00           O  
ATOM   2006  N   TYR   149      59.180  58.832  81.488  1.00  0.00           N  
ATOM   2007  H   TYR   149      59.912  58.494  80.880  1.00  0.00           H  
ATOM   2008  CA  TYR   149      59.574  59.891  82.514  1.00  0.00           C  
ATOM   2009  HA  TYR   149      59.425  59.614  83.558  1.00  0.00           H  
ATOM   2010  CB  TYR   149      61.058  60.312  82.394  1.00  0.00           C  
ATOM   2011  HB2 TYR   149      61.644  59.491  82.808  1.00  0.00           H  
ATOM   2012  HB3 TYR   149      61.424  60.222  81.371  1.00  0.00           H  
ATOM   2013  CG  TYR   149      61.491  61.613  83.023  1.00  0.00           C  
ATOM   2014  CD1 TYR   149      61.576  62.784  82.243  1.00  0.00           C  
ATOM   2015  HD1 TYR   149      61.322  62.715  81.195  1.00  0.00           H  
ATOM   2016  CE1 TYR   149      62.203  63.930  82.812  1.00  0.00           C  
ATOM   2017  HE1 TYR   149      62.267  64.843  82.238  1.00  0.00           H  
ATOM   2018  CZ  TYR   149      62.606  63.855  84.197  1.00  0.00           C  
ATOM   2019  OH  TYR   149      63.292  64.916  84.722  1.00  0.00           O  
ATOM   2020  HH  TYR   149      63.324  64.803  85.675  1.00  0.00           H  
ATOM   2021  CE2 TYR   149      62.375  62.743  85.005  1.00  0.00           C  
ATOM   2022  HE2 TYR   149      62.739  62.657  86.019  1.00  0.00           H  
ATOM   2023  CD2 TYR   149      61.852  61.575  84.366  1.00  0.00           C  
ATOM   2024  HD2 TYR   149      61.705  60.653  84.910  1.00  0.00           H  
ATOM   2025  C   TYR   149      58.712  61.147  82.402  1.00  0.00           C  
ATOM   2026  O   TYR   149      58.307  61.631  81.342  1.00  0.00           O  
ATOM   2027  N   ASN   150      58.397  61.799  83.557  1.00  0.00           N  
ATOM   2028  H   ASN   150      58.634  61.210  84.343  1.00  0.00           H  
ATOM   2029  CA  ASN   150      57.643  63.039  83.745  1.00  0.00           C  
ATOM   2030  HA  ASN   150      57.134  63.281  82.811  1.00  0.00           H  
ATOM   2031  CB  ASN   150      56.533  62.768  84.776  1.00  0.00           C  
ATOM   2032  HB2 ASN   150      56.975  62.389  85.698  1.00  0.00           H  
ATOM   2033  HB3 ASN   150      56.006  63.676  85.068  1.00  0.00           H  
ATOM   2034  CG  ASN   150      55.400  61.975  84.214  1.00  0.00           C  
ATOM   2035  OD1 ASN   150      54.309  62.435  83.932  1.00  0.00           O  
ATOM   2036  ND2 ASN   150      55.603  60.712  84.106  1.00  0.00           N  
ATOM   2037 HD21 ASN   150      54.849  60.053  83.978  1.00  0.00           H  
ATOM   2038 HD22 ASN   150      56.526  60.322  84.234  1.00  0.00           H  
ATOM   2039  C   ASN   150      58.533  64.207  84.129  1.00  0.00           C  
ATOM   2040  O   ASN   150      58.986  64.158  85.248  1.00  0.00           O  
ATOM   2041  N   PRO   151      58.752  65.259  83.185  1.00  0.00           N  
ATOM   2042  CD  PRO   151      58.489  65.166  81.789  1.00  0.00           C  
ATOM   2043  HD2 PRO   151      57.410  65.175  81.633  1.00  0.00           H  
ATOM   2044  HD3 PRO   151      58.955  64.295  81.329  1.00  0.00           H  
ATOM   2045  CG  PRO   151      59.003  66.482  81.119  1.00  0.00           C  
ATOM   2046  HG2 PRO   151      58.276  66.947  80.453  1.00  0.00           H  
ATOM   2047  HG3 PRO   151      59.849  66.133  80.526  1.00  0.00           H  
ATOM   2048  CB  PRO   151      59.384  67.397  82.247  1.00  0.00           C  
ATOM   2049  HB2 PRO   151      58.695  68.210  82.477  1.00  0.00           H  
ATOM   2050  HB3 PRO   151      60.334  67.849  81.961  1.00  0.00           H  
ATOM   2051  CA  PRO   151      59.444  66.510  83.459  1.00  0.00           C  
ATOM   2052  HA  PRO   151      60.439  66.086  83.591  1.00  0.00           H  
ATOM   2053  C   PRO   151      58.834  67.189  84.684  1.00  0.00           C  
ATOM   2054  O   PRO   151      57.644  67.323  84.694  1.00  0.00           O  
ATOM   2055  N   PRO   152      59.643  67.631  85.696  1.00  0.00           N  
ATOM   2056  CD  PRO   152      61.118  67.517  85.725  1.00  0.00           C  
ATOM   2057  HD2 PRO   152      61.584  67.706  84.758  1.00  0.00           H  
ATOM   2058  HD3 PRO   152      61.416  66.524  86.064  1.00  0.00           H  
ATOM   2059  CG  PRO   152      61.553  68.620  86.745  1.00  0.00           C  
ATOM   2060  HG2 PRO   152      61.524  69.602  86.273  1.00  0.00           H  
ATOM   2061  HG3 PRO   152      62.534  68.413  87.173  1.00  0.00           H  
ATOM   2062  CB  PRO   152      60.418  68.516  87.783  1.00  0.00           C  
ATOM   2063  HB2 PRO   152      60.344  69.322  88.514  1.00  0.00           H  
ATOM   2064  HB3 PRO   152      60.594  67.640  88.407  1.00  0.00           H  
ATOM   2065  CA  PRO   152      59.189  68.258  86.921  1.00  0.00           C  
ATOM   2066  HA  PRO   152      58.435  67.654  87.426  1.00  0.00           H  
ATOM   2067  C   PRO   152      58.405  69.626  86.731  1.00  0.00           C  
ATOM   2068  O   PRO   152      58.638  70.442  85.843  1.00  0.00           O  
ATOM   2069  N   GLN   153      57.470  70.021  87.594  1.00  0.00           N  
ATOM   2070  H   GLN   153      57.228  69.549  88.453  1.00  0.00           H  
ATOM   2071  CA  GLN   153      56.739  71.302  87.442  1.00  0.00           C  
ATOM   2072  HA  GLN   153      56.217  71.258  86.486  1.00  0.00           H  
ATOM   2073  CB  GLN   153      55.803  71.239  88.658  1.00  0.00           C  
ATOM   2074  HB2 GLN   153      55.180  70.348  88.581  1.00  0.00           H  
ATOM   2075  HB3 GLN   153      56.359  71.246  89.596  1.00  0.00           H  
ATOM   2076  CG  GLN   153      54.843  72.387  88.740  1.00  0.00           C  
ATOM   2077  HG2 GLN   153      55.474  73.264  88.882  1.00  0.00           H  
ATOM   2078  HG3 GLN   153      54.302  72.531  87.804  1.00  0.00           H  
ATOM   2079  CD  GLN   153      53.887  72.290  89.964  1.00  0.00           C  
ATOM   2080  OE1 GLN   153      53.735  71.354  90.671  1.00  0.00           O  
ATOM   2081  NE2 GLN   153      53.164  73.381  90.213  1.00  0.00           N  
ATOM   2082 HE21 GLN   153      53.301  74.189  89.623  1.00  0.00           H  
ATOM   2083 HE22 GLN   153      52.318  73.380  90.764  1.00  0.00           H  
ATOM   2084  C   GLN   153      57.632  72.539  87.495  1.00  0.00           C  
ATOM   2085  O   GLN   153      58.502  72.586  88.377  1.00  0.00           O  
ATOM   2086  N   GLY   154      57.380  73.494  86.564  1.00  0.00           N  
ATOM   2087  H   GLY   154      56.750  73.270  85.807  1.00  0.00           H  
ATOM   2088  CA  GLY   154      58.154  74.702  86.347  1.00  0.00           C  
ATOM   2089  HA2 GLY   154      59.096  74.724  86.894  1.00  0.00           H  
ATOM   2090  HA3 GLY   154      58.450  74.723  85.298  1.00  0.00           H  
ATOM   2091  C   GLY   154      57.479  75.925  86.775  1.00  0.00           C  
ATOM   2092  O   GLY   154      56.213  75.883  86.862  1.00  0.00           O  
ATOM   2093  N   TYR   155      58.238  76.962  87.234  1.00  0.00           N  
ATOM   2094  H   TYR   155      59.243  76.878  87.165  1.00  0.00           H  
ATOM   2095  CA  TYR   155      57.735  78.163  87.985  1.00  0.00           C  
ATOM   2096  HA  TYR   155      56.677  78.316  87.770  1.00  0.00           H  
ATOM   2097  CB  TYR   155      57.928  77.834  89.491  1.00  0.00           C  
ATOM   2098  HB2 TYR   155      59.000  77.670  89.599  1.00  0.00           H  
ATOM   2099  HB3 TYR   155      57.828  78.764  90.050  1.00  0.00           H  
ATOM   2100  CG  TYR   155      57.142  76.632  90.192  1.00  0.00           C  
ATOM   2101  CD1 TYR   155      55.767  76.663  90.461  1.00  0.00           C  
ATOM   2102  HD1 TYR   155      55.154  77.367  89.918  1.00  0.00           H  
ATOM   2103  CE1 TYR   155      55.194  75.635  91.234  1.00  0.00           C  
ATOM   2104  HE1 TYR   155      54.140  75.625  91.467  1.00  0.00           H  
ATOM   2105  CZ  TYR   155      55.911  74.559  91.759  1.00  0.00           C  
ATOM   2106  OH  TYR   155      55.350  73.607  92.535  1.00  0.00           O  
ATOM   2107  HH  TYR   155      55.869  72.799  92.522  1.00  0.00           H  
ATOM   2108  CE2 TYR   155      57.273  74.506  91.438  1.00  0.00           C  
ATOM   2109  HE2 TYR   155      57.878  73.673  91.764  1.00  0.00           H  
ATOM   2110  CD2 TYR   155      57.857  75.491  90.647  1.00  0.00           C  
ATOM   2111  HD2 TYR   155      58.910  75.420  90.420  1.00  0.00           H  
ATOM   2112  C   TYR   155      58.630  79.389  87.611  1.00  0.00           C  
ATOM   2113  O   TYR   155      59.715  79.193  87.095  1.00  0.00           O  
ATOM   2114  N   GLY   156      58.234  80.641  87.857  1.00  0.00           N  
ATOM   2115  H   GLY   156      58.887  81.369  87.606  1.00  0.00           H  
ATOM   2116  CA  GLY   156      57.076  81.009  88.597  1.00  0.00           C  
ATOM   2117  HA2 GLY   156      56.266  80.366  88.252  1.00  0.00           H  
ATOM   2118  HA3 GLY   156      57.269  80.771  89.643  1.00  0.00           H  
ATOM   2119  C   GLY   156      56.749  82.497  88.387  1.00  0.00           C  
ATOM   2120  O   GLY   156      56.655  83.057  87.312  1.00  0.00           O  
ATOM   2121  N   GLN   157      56.278  83.188  89.446  1.00  0.00           N  
ATOM   2122  H   GLN   157      56.123  82.694  90.314  1.00  0.00           H  
ATOM   2123  CA  GLN   157      55.804  84.592  89.400  1.00  0.00           C  
ATOM   2124  HA  GLN   157      56.094  85.199  88.542  1.00  0.00           H  
ATOM   2125  CB  GLN   157      54.232  84.730  89.284  1.00  0.00           C  
ATOM   2126  HB2 GLN   157      53.908  85.765  89.174  1.00  0.00           H  
ATOM   2127  HB3 GLN   157      53.915  84.054  88.491  1.00  0.00           H  
ATOM   2128  CG  GLN   157      53.542  84.260  90.608  1.00  0.00           C  
ATOM   2129  HG2 GLN   157      53.896  83.314  91.018  1.00  0.00           H  
ATOM   2130  HG3 GLN   157      53.668  84.876  91.499  1.00  0.00           H  
ATOM   2131  CD  GLN   157      52.056  83.996  90.479  1.00  0.00           C  
ATOM   2132  OE1 GLN   157      51.370  84.096  89.454  1.00  0.00           O  
ATOM   2133  NE2 GLN   157      51.427  83.798  91.623  1.00  0.00           N  
ATOM   2134 HE21 GLN   157      51.875  83.752  92.527  1.00  0.00           H  
ATOM   2135 HE22 GLN   157      50.469  83.479  91.581  1.00  0.00           H  
ATOM   2136  C   GLN   157      56.136  85.470  90.637  1.00  0.00           C  
ATOM   2137  O   GLN   157      56.467  84.914  91.720  1.00  0.00           O  
ATOM   2138  N   GLN   158      56.176  86.765  90.594  1.00  0.00           N  
ATOM   2139  H   GLN   158      56.273  87.159  91.518  1.00  0.00           H  
ATOM   2140  CA  GLN   158      56.075  87.681  89.427  1.00  0.00           C  
ATOM   2141  HA  GLN   158      55.115  87.419  88.981  1.00  0.00           H  
ATOM   2142  CB  GLN   158      55.817  89.117  89.889  1.00  0.00           C  
ATOM   2143  HB2 GLN   158      54.974  89.107  90.579  1.00  0.00           H  
ATOM   2144  HB3 GLN   158      56.697  89.356  90.486  1.00  0.00           H  
ATOM   2145  CG  GLN   158      55.721  90.226  88.867  1.00  0.00           C  
ATOM   2146  HG2 GLN   158      55.683  91.235  89.276  1.00  0.00           H  
ATOM   2147  HG3 GLN   158      56.512  90.236  88.117  1.00  0.00           H  
ATOM   2148  CD  GLN   158      54.510  90.135  87.963  1.00  0.00           C  
ATOM   2149  OE1 GLN   158      53.524  89.442  88.154  1.00  0.00           O  
ATOM   2150  NE2 GLN   158      54.429  91.056  87.022  1.00  0.00           N  
ATOM   2151 HE21 GLN   158      55.315  91.479  86.787  1.00  0.00           H  
ATOM   2152 HE22 GLN   158      53.755  91.013  86.271  1.00  0.00           H  
ATOM   2153  C   GLN   158      57.134  87.464  88.350  1.00  0.00           C  
ATOM   2154  O   GLN   158      58.271  87.342  88.698  1.00  0.00           O  
ATOM   2155  N   ASN   159      56.705  87.511  87.034  1.00  0.00           N  
ATOM   2156  H   ASN   159      55.703  87.488  86.911  1.00  0.00           H  
ATOM   2157  CA  ASN   159      57.662  87.363  85.881  1.00  0.00           C  
ATOM   2158  HA  ASN   159      58.185  86.431  86.096  1.00  0.00           H  
ATOM   2159  CB  ASN   159      56.838  87.227  84.548  1.00  0.00           C  
ATOM   2160  HB2 ASN   159      56.190  86.377  84.764  1.00  0.00           H  
ATOM   2161  HB3 ASN   159      56.199  88.074  84.298  1.00  0.00           H  
ATOM   2162  CG  ASN   159      57.731  86.859  83.377  1.00  0.00           C  
ATOM   2163  OD1 ASN   159      58.272  87.699  82.658  1.00  0.00           O  
ATOM   2164  ND2 ASN   159      57.857  85.576  83.056  1.00  0.00           N  
ATOM   2165 HD21 ASN   159      57.549  84.793  83.615  1.00  0.00           H  
ATOM   2166 HD22 ASN   159      58.350  85.400  82.192  1.00  0.00           H  
ATOM   2167  C   ASN   159      58.611  88.556  85.796  1.00  0.00           C  
ATOM   2168  O   ASN   159      58.161  89.696  85.848  1.00  0.00           O  
ATOM   2169  N   GLN   160      59.908  88.403  85.608  1.00  0.00           N  
ATOM   2170  H   GLN   160      60.415  89.273  85.521  1.00  0.00           H  
ATOM   2171  CA  GLN   160      60.626  87.149  85.471  1.00  0.00           C  
ATOM   2172  HA  GLN   160      59.932  86.369  85.156  1.00  0.00           H  
ATOM   2173  CB  GLN   160      61.784  87.421  84.491  1.00  0.00           C  
ATOM   2174  HB2 GLN   160      61.367  87.782  83.552  1.00  0.00           H  
ATOM   2175  HB3 GLN   160      62.489  88.154  84.883  1.00  0.00           H  
ATOM   2176  CG  GLN   160      62.613  86.196  84.274  1.00  0.00           C  
ATOM   2177  HG2 GLN   160      63.368  86.280  83.493  1.00  0.00           H  
ATOM   2178  HG3 GLN   160      63.175  85.841  85.138  1.00  0.00           H  
ATOM   2179  CD  GLN   160      61.773  84.902  83.949  1.00  0.00           C  
ATOM   2180  OE1 GLN   160      61.521  84.035  84.765  1.00  0.00           O  
ATOM   2181  NE2 GLN   160      61.365  84.813  82.690  1.00  0.00           N  
ATOM   2182 HE21 GLN   160      61.450  85.464  81.922  1.00  0.00           H  
ATOM   2183 HE22 GLN   160      60.771  84.002  82.595  1.00  0.00           H  
ATOM   2184  C   GLN   160      61.074  86.633  86.870  1.00  0.00           C  
ATOM   2185  O   GLN   160      62.074  87.205  87.350  1.00  0.00           O  
ATOM   2186  N   TYR   161      60.445  85.574  87.449  1.00  0.00           N  
ATOM   2187  H   TYR   161      59.798  85.065  86.864  1.00  0.00           H  
ATOM   2188  CA  TYR   161      60.845  84.945  88.733  1.00  0.00           C  
ATOM   2189  HA  TYR   161      60.704  85.695  89.510  1.00  0.00           H  
ATOM   2190  CB  TYR   161      59.812  83.845  89.050  1.00  0.00           C  
ATOM   2191  HB2 TYR   161      58.837  84.321  89.158  1.00  0.00           H  
ATOM   2192  HB3 TYR   161      59.677  83.119  88.248  1.00  0.00           H  
ATOM   2193  CG  TYR   161      59.902  83.009  90.321  1.00  0.00           C  
ATOM   2194  CD1 TYR   161      60.512  81.766  90.365  1.00  0.00           C  
ATOM   2195  HD1 TYR   161      60.945  81.464  89.423  1.00  0.00           H  
ATOM   2196  CE1 TYR   161      60.481  80.989  91.536  1.00  0.00           C  
ATOM   2197  HE1 TYR   161      60.902  79.994  91.538  1.00  0.00           H  
ATOM   2198  CZ  TYR   161      59.792  81.377  92.656  1.00  0.00           C  
ATOM   2199  OH  TYR   161      59.719  80.600  93.837  1.00  0.00           O  
ATOM   2200  HH  TYR   161      59.951  79.697  93.607  1.00  0.00           H  
ATOM   2201  CE2 TYR   161      59.210  82.628  92.627  1.00  0.00           C  
ATOM   2202  HE2 TYR   161      58.655  82.996  93.478  1.00  0.00           H  
ATOM   2203  CD2 TYR   161      59.268  83.441  91.533  1.00  0.00           C  
ATOM   2204  HD2 TYR   161      58.854  84.437  91.469  1.00  0.00           H  
ATOM   2205  C   TYR   161      62.311  84.495  88.768  1.00  0.00           C  
ATOM   2206  O   TYR   161      62.945  84.529  89.888  1.00  0.00           O  
ATOM   2207  N   ASN   162      62.815  83.905  87.645  1.00  0.00           N  
ATOM   2208  H   ASN   162      62.172  83.842  86.869  1.00  0.00           H  
ATOM   2209  CA  ASN   162      64.125  83.309  87.466  1.00  0.00           C  
ATOM   2210  HA  ASN   162      64.236  82.539  88.230  1.00  0.00           H  
ATOM   2211  CB  ASN   162      64.282  82.670  86.006  1.00  0.00           C  
ATOM   2212  HB2 ASN   162      63.910  83.452  85.344  1.00  0.00           H  
ATOM   2213  HB3 ASN   162      65.330  82.458  85.796  1.00  0.00           H  
ATOM   2214  CG  ASN   162      63.448  81.398  85.890  1.00  0.00           C  
ATOM   2215  OD1 ASN   162      62.769  81.024  86.850  1.00  0.00           O  
ATOM   2216  ND2 ASN   162      63.319  80.804  84.748  1.00  0.00           N  
ATOM   2217 HD21 ASN   162      62.997  79.847  84.726  1.00  0.00           H  
ATOM   2218 HD22 ASN   162      63.948  81.114  84.021  1.00  0.00           H  
ATOM   2219  C   ASN   162      65.296  84.307  87.708  1.00  0.00           C  
ATOM   2220  O   ASN   162      65.194  85.519  87.470  1.00  0.00           O  
ATOM   2221  N   SER   163      66.455  83.701  88.042  1.00  0.00           N  
ATOM   2222  H   SER   163      66.399  82.722  88.283  1.00  0.00           H  
ATOM   2223  CA  SER   163      67.696  84.435  87.913  1.00  0.00           C  
ATOM   2224  HA  SER   163      67.596  85.356  88.487  1.00  0.00           H  
ATOM   2225  CB  SER   163      68.849  83.506  88.403  1.00  0.00           C  
ATOM   2226  HB2 SER   163      68.424  82.897  89.200  1.00  0.00           H  
ATOM   2227  HB3 SER   163      69.180  82.756  87.684  1.00  0.00           H  
ATOM   2228  OG  SER   163      69.904  84.033  89.046  1.00  0.00           O  
ATOM   2229  HG  SER   163      69.599  84.067  89.956  1.00  0.00           H  
ATOM   2230  C   SER   163      68.004  85.001  86.506  1.00  0.00           C  
ATOM   2231  O   SER   163      68.206  84.312  85.521  1.00  0.00           O  
ATOM   2232  N   SER   164      67.974  86.310  86.320  1.00  0.00           N  
ATOM   2233  H   SER   164      67.754  86.859  87.139  1.00  0.00           H  
ATOM   2234  CA  SER   164      67.924  86.847  84.907  1.00  0.00           C  
ATOM   2235  HA  SER   164      68.071  87.921  85.021  1.00  0.00           H  
ATOM   2236  CB  SER   164      66.659  86.591  84.194  1.00  0.00           C  
ATOM   2237  HB2 SER   164      66.605  87.036  83.201  1.00  0.00           H  
ATOM   2238  HB3 SER   164      66.603  85.504  84.133  1.00  0.00           H  
ATOM   2239  OG  SER   164      65.657  87.148  85.003  1.00  0.00           O  
ATOM   2240  HG  SER   164      65.614  86.714  85.858  1.00  0.00           H  
ATOM   2241  C   SER   164      69.079  86.383  84.018  1.00  0.00           C  
ATOM   2242  O   SER   164      70.193  86.073  84.458  1.00  0.00           O  
ATOM   2243  N   SER   165      68.820  86.184  82.683  1.00  0.00           N  
ATOM   2244  H   SER   165      67.894  86.512  82.450  1.00  0.00           H  
ATOM   2245  CA  SER   165      69.708  85.917  81.551  1.00  0.00           C  
ATOM   2246  HA  SER   165      70.655  85.507  81.905  1.00  0.00           H  
ATOM   2247  CB  SER   165      68.907  84.818  80.852  1.00  0.00           C  
ATOM   2248  HB2 SER   165      68.447  84.077  81.504  1.00  0.00           H  
ATOM   2249  HB3 SER   165      68.187  85.470  80.358  1.00  0.00           H  
ATOM   2250  OG  SER   165      69.770  84.198  79.877  1.00  0.00           O  
ATOM   2251  HG  SER   165      69.395  84.286  78.998  1.00  0.00           H  
ATOM   2252  C   SER   165      69.966  87.107  80.678  1.00  0.00           C  
ATOM   2253  O   SER   165      69.311  88.189  80.887  1.00  0.00           O  
ATOM   2254  N   GLY   166      70.968  86.998  79.796  1.00  0.00           N  
ATOM   2255  H   GLY   166      71.544  86.168  79.795  1.00  0.00           H  
ATOM   2256  CA  GLY   166      71.294  88.023  78.834  1.00  0.00           C  
ATOM   2257  HA2 GLY   166      72.142  87.726  78.218  1.00  0.00           H  
ATOM   2258  HA3 GLY   166      70.544  88.016  78.043  1.00  0.00           H  
ATOM   2259  C   GLY   166      71.574  89.483  79.320  1.00  0.00           C  
ATOM   2260  O   GLY   166      72.313  89.634  80.258  1.00  0.00           O  
ATOM   2261  N   GLY   167      71.025  90.562  78.712  1.00  0.00           N  
ATOM   2262  H   GLY   167      70.440  90.464  77.894  1.00  0.00           H  
ATOM   2263  CA  GLY   167      71.423  91.973  78.978  1.00  0.00           C  
ATOM   2264  HA2 GLY   167      72.503  92.092  78.888  1.00  0.00           H  
ATOM   2265  HA3 GLY   167      70.976  92.662  78.262  1.00  0.00           H  
ATOM   2266  C   GLY   167      71.012  92.497  80.357  1.00  0.00           C  
ATOM   2267  O   GLY   167      69.942  92.092  80.795  1.00  0.00           O  
ATOM   2268  N   GLY   168      71.810  93.365  80.992  1.00  0.00           N  
ATOM   2269  H   GLY   168      72.693  93.578  80.549  1.00  0.00           H  
ATOM   2270  CA  GLY   168      71.518  93.853  82.359  1.00  0.00           C  
ATOM   2271  HA2 GLY   168      70.436  93.925  82.467  1.00  0.00           H  
ATOM   2272  HA3 GLY   168      71.881  93.109  83.068  1.00  0.00           H  
ATOM   2273  C   GLY   168      72.091  95.241  82.653  1.00  0.00           C  
ATOM   2274  O   GLY   168      71.757  96.047  81.824  1.00  0.00           O  
ATOM   2275  N   GLY   169      72.836  95.615  83.688  1.00  0.00           N  
ATOM   2276  H   GLY   169      72.850  96.611  83.851  1.00  0.00           H  
ATOM   2277  CA  GLY   169      73.458  94.660  84.655  1.00  0.00           C  
ATOM   2278  HA2 GLY   169      73.985  95.248  85.407  1.00  0.00           H  
ATOM   2279  HA3 GLY   169      72.830  93.946  85.188  1.00  0.00           H  
ATOM   2280  C   GLY   169      74.572  93.865  83.987  1.00  0.00           C  
ATOM   2281  O   GLY   169      74.341  93.215  82.948  1.00  0.00           O  
ATOM   2282  N   GLY   170      75.755  93.817  84.637  1.00  0.00           N  
ATOM   2283  H   GLY   170      75.980  94.464  85.379  1.00  0.00           H  
ATOM   2284  CA  GLY   170      76.830  92.803  84.358  1.00  0.00           C  
ATOM   2285  HA2 GLY   170      77.651  92.983  85.052  1.00  0.00           H  
ATOM   2286  HA3 GLY   170      76.371  91.840  84.582  1.00  0.00           H  
ATOM   2287  C   GLY   170      77.415  92.909  82.887  1.00  0.00           C  
ATOM   2288  O   GLY   170      77.047  93.705  82.048  1.00  0.00           O  
ATOM   2289  N   GLY   171      78.519  92.238  82.560  1.00  0.00           N  
ATOM   2290  H   GLY   171      78.774  92.215  81.583  1.00  0.00           H  
ATOM   2291  CA  GLY   171      79.377  91.418  83.420  1.00  0.00           C  
ATOM   2292  HA2 GLY   171      80.384  91.686  83.100  1.00  0.00           H  
ATOM   2293  HA3 GLY   171      79.135  91.721  84.439  1.00  0.00           H  
ATOM   2294  C   GLY   171      78.947  89.941  83.232  1.00  0.00           C  
ATOM   2295  O   GLY   171      77.899  89.606  83.757  1.00  0.00           O  
ATOM   2296  N   GLY   172      79.573  89.198  82.349  1.00  0.00           N  
ATOM   2297  H   GLY   172      78.959  88.441  82.086  1.00  0.00           H  
ATOM   2298  CA  GLY   172      80.730  89.541  81.495  1.00  0.00           C  
ATOM   2299  HA2 GLY   172      81.352  90.278  82.003  1.00  0.00           H  
ATOM   2300  HA3 GLY   172      81.281  88.612  81.353  1.00  0.00           H  
ATOM   2301  C   GLY   172      80.293  90.120  80.129  1.00  0.00           C  
ATOM   2302  O   GLY   172      79.671  91.203  80.100  1.00  0.00           O  
ATOM   2303  N   GLY   173      80.683  89.584  79.006  1.00  0.00           N  
ATOM   2304  H   GLY   173      81.194  88.712  79.015  1.00  0.00           H  
ATOM   2305  CA  GLY   173      80.478  90.182  77.616  1.00  0.00           C  
ATOM   2306  HA2 GLY   173      80.715  89.350  76.952  1.00  0.00           H  
ATOM   2307  HA3 GLY   173      79.443  90.486  77.463  1.00  0.00           H  
ATOM   2308  C   GLY   173      81.347  91.351  77.189  1.00  0.00           C  
ATOM   2309  O   GLY   173      81.829  91.991  78.049  1.00  0.00           O  
ATOM   2310  N   GLY   174      81.571  91.554  75.892  1.00  0.00           N  
ATOM   2311  H   GLY   174      82.178  92.303  75.590  1.00  0.00           H  
ATOM   2312  CA  GLY   174      80.783  90.954  74.815  1.00  0.00           C  
ATOM   2313  HA2 GLY   174      81.117  89.928  74.657  1.00  0.00           H  
ATOM   2314  HA3 GLY   174      79.716  91.029  75.023  1.00  0.00           H  
ATOM   2315  C   GLY   174      81.206  91.578  73.461  1.00  0.00           C  
ATOM   2316  O   GLY   174      82.216  92.283  73.335  1.00  0.00           O  
ATOM   2317  N   GLY   175      80.384  91.265  72.440  1.00  0.00           N  
ATOM   2318  H   GLY   175      79.648  90.585  72.567  1.00  0.00           H  
ATOM   2319  CA  GLY   175      80.568  91.795  71.075  1.00  0.00           C  
ATOM   2320  HA2 GLY   175      81.486  92.366  70.934  1.00  0.00           H  
ATOM   2321  HA3 GLY   175      80.857  91.053  70.330  1.00  0.00           H  
ATOM   2322  C   GLY   175      79.492  92.618  70.484  1.00  0.00           C  
ATOM   2323  O   GLY   175      79.553  92.967  69.328  1.00  0.00           O  
ATOM   2324  N   ASN   176      78.514  92.875  71.335  1.00  0.00           N  
ATOM   2325  H   ASN   176      78.571  92.525  72.281  1.00  0.00           H  
ATOM   2326  CA  ASN   176      77.267  93.509  70.846  1.00  0.00           C  
ATOM   2327  HA  ASN   176      77.661  94.172  70.075  1.00  0.00           H  
ATOM   2328  CB  ASN   176      76.255  92.495  70.353  1.00  0.00           C  
ATOM   2329  HB2 ASN   176      76.833  91.727  69.839  1.00  0.00           H  
ATOM   2330  HB3 ASN   176      75.690  92.066  71.181  1.00  0.00           H  
ATOM   2331  CG  ASN   176      75.259  93.226  69.451  1.00  0.00           C  
ATOM   2332  OD1 ASN   176      75.661  93.769  68.413  1.00  0.00           O  
ATOM   2333  ND2 ASN   176      73.958  93.290  69.689  1.00  0.00           N  
ATOM   2334 HD21 ASN   176      73.372  93.649  68.949  1.00  0.00           H  
ATOM   2335 HD22 ASN   176      73.623  92.598  70.344  1.00  0.00           H  
ATOM   2336  C   ASN   176      76.670  94.396  71.978  1.00  0.00           C  
ATOM   2337  O   ASN   176      76.073  93.887  72.961  1.00  0.00           O  
ATOM   2338  N   TYR   177      76.933  95.724  71.993  1.00  0.00           N  
ATOM   2339  H   TYR   177      77.272  96.136  71.136  1.00  0.00           H  
ATOM   2340  CA  TYR   177      76.460  96.638  73.014  1.00  0.00           C  
ATOM   2341  HA  TYR   177      76.764  96.321  74.011  1.00  0.00           H  
ATOM   2342  CB  TYR   177      77.175  97.938  72.921  1.00  0.00           C  
ATOM   2343  HB2 TYR   177      76.961  98.430  71.972  1.00  0.00           H  
ATOM   2344  HB3 TYR   177      76.626  98.533  73.651  1.00  0.00           H  
ATOM   2345  CG  TYR   177      78.718  97.942  73.266  1.00  0.00           C  
ATOM   2346  CD1 TYR   177      79.631  97.932  72.217  1.00  0.00           C  
ATOM   2347  HD1 TYR   177      79.219  98.038  71.224  1.00  0.00           H  
ATOM   2348  CE1 TYR   177      81.001  97.859  72.545  1.00  0.00           C  
ATOM   2349  HE1 TYR   177      81.733  97.694  71.768  1.00  0.00           H  
ATOM   2350  CZ  TYR   177      81.548  97.908  73.789  1.00  0.00           C  
ATOM   2351  OH  TYR   177      82.888  97.908  73.938  1.00  0.00           O  
ATOM   2352  HH  TYR   177      83.371  97.856  73.109  1.00  0.00           H  
ATOM   2353  CE2 TYR   177      80.545  98.104  74.824  1.00  0.00           C  
ATOM   2354  HE2 TYR   177      80.935  98.346  75.802  1.00  0.00           H  
ATOM   2355  CD2 TYR   177      79.158  97.988  74.617  1.00  0.00           C  
ATOM   2356  HD2 TYR   177      78.473  97.923  75.449  1.00  0.00           H  
ATOM   2357  C   TYR   177      74.938  96.872  72.975  1.00  0.00           C  
ATOM   2358  O   TYR   177      74.377  97.494  72.028  1.00  0.00           O  
ATOM   2359  N   GLY   178      74.146  96.402  73.933  1.00  0.00           N  
ATOM   2360  H   GLY   178      73.241  96.846  73.875  1.00  0.00           H  
ATOM   2361  CA  GLY   178      74.591  95.878  75.183  1.00  0.00           C  
ATOM   2362  HA2 GLY   178      73.705  95.535  75.717  1.00  0.00           H  
ATOM   2363  HA3 GLY   178      75.207  94.993  75.019  1.00  0.00           H  
ATOM   2364  C   GLY   178      75.236  96.903  76.100  1.00  0.00           C  
ATOM   2365  O   GLY   178      75.788  97.881  75.708  1.00  0.00           O  
ATOM   2366  N   GLN   179      75.021  96.728  77.424  1.00  0.00           N  
ATOM   2367  H   GLN   179      74.448  95.974  77.775  1.00  0.00           H  
ATOM   2368  CA  GLN   179      75.516  97.641  78.459  1.00  0.00           C  
ATOM   2369  HA  GLN   179      75.233  98.612  78.054  1.00  0.00           H  
ATOM   2370  CB  GLN   179      74.780  97.601  79.863  1.00  0.00           C  
ATOM   2371  HB2 GLN   179      75.188  98.400  80.482  1.00  0.00           H  
ATOM   2372  HB3 GLN   179      73.723  97.860  79.798  1.00  0.00           H  
ATOM   2373  CG  GLN   179      74.867  96.253  80.573  1.00  0.00           C  
ATOM   2374  HG2 GLN   179      75.929  96.077  80.740  1.00  0.00           H  
ATOM   2375  HG3 GLN   179      74.439  96.318  81.573  1.00  0.00           H  
ATOM   2376  CD  GLN   179      74.407  95.005  79.767  1.00  0.00           C  
ATOM   2377  OE1 GLN   179      73.455  95.072  78.980  1.00  0.00           O  
ATOM   2378  NE2 GLN   179      74.943  93.828  79.982  1.00  0.00           N  
ATOM   2379 HE21 GLN   179      75.685  93.769  80.665  1.00  0.00           H  
ATOM   2380 HE22 GLN   179      74.918  93.072  79.313  1.00  0.00           H  
ATOM   2381  C   GLN   179      77.041  97.619  78.453  1.00  0.00           C  
ATOM   2382  O   GLN   179      77.639  96.543  78.623  1.00  0.00           O  
ATOM   2383  N   ASP   180      77.813  98.766  78.317  1.00  0.00           N  
ATOM   2384  H   ASP   180      78.802  98.640  78.480  1.00  0.00           H  
ATOM   2385  CA  ASP   180      77.473 100.189  78.108  1.00  0.00           C  
ATOM   2386  HA  ASP   180      76.506 100.269  77.611  1.00  0.00           H  
ATOM   2387  CB  ASP   180      77.341 100.844  79.453  1.00  0.00           C  
ATOM   2388  HB2 ASP   180      77.118 101.894  79.262  1.00  0.00           H  
ATOM   2389  HB3 ASP   180      76.403 100.498  79.889  1.00  0.00           H  
ATOM   2390  CG  ASP   180      78.301 100.628  80.618  1.00  0.00           C  
ATOM   2391  OD1 ASP   180      77.943 101.038  81.690  1.00  0.00           O  
ATOM   2392  OD2 ASP   180      79.363  99.958  80.462  1.00  0.00           O  
ATOM   2393  C   ASP   180      78.576 100.885  77.261  1.00  0.00           C  
ATOM   2394  O   ASP   180      79.759 100.703  77.515  1.00  0.00           O  
ATOM   2395  N   GLN   181      78.239 101.616  76.221  1.00  0.00           N  
ATOM   2396  H   GLN   181      77.267 101.704  75.961  1.00  0.00           H  
ATOM   2397  CA  GLN   181      79.301 102.377  75.550  1.00  0.00           C  
ATOM   2398  HA  GLN   181      80.238 101.821  75.559  1.00  0.00           H  
ATOM   2399  CB  GLN   181      79.013 102.802  74.022  1.00  0.00           C  
ATOM   2400  HB2 GLN   181      78.200 103.529  74.018  1.00  0.00           H  
ATOM   2401  HB3 GLN   181      79.913 103.293  73.653  1.00  0.00           H  
ATOM   2402  CG  GLN   181      78.790 101.485  73.224  1.00  0.00           C  
ATOM   2403  HG2 GLN   181      79.748 100.966  73.202  1.00  0.00           H  
ATOM   2404  HG3 GLN   181      78.029 100.853  73.681  1.00  0.00           H  
ATOM   2405  CD  GLN   181      78.371 101.811  71.794  1.00  0.00           C  
ATOM   2406  OE1 GLN   181      79.088 101.454  70.822  1.00  0.00           O  
ATOM   2407  NE2 GLN   181      77.209 102.418  71.493  1.00  0.00           N  
ATOM   2408 HE21 GLN   181      76.721 103.011  72.150  1.00  0.00           H  
ATOM   2409 HE22 GLN   181      77.034 102.475  70.500  1.00  0.00           H  
ATOM   2410  C   GLN   181      79.748 103.681  76.316  1.00  0.00           C  
ATOM   2411  O   GLN   181      80.846 104.106  76.065  1.00  0.00           O  
ATOM   2412  N   SER   182      78.889 104.265  77.153  1.00  0.00           N  
ATOM   2413  H   SER   182      77.994 103.799  77.196  1.00  0.00           H  
ATOM   2414  CA  SER   182      79.090 105.542  77.876  1.00  0.00           C  
ATOM   2415  HA  SER   182      79.451 106.299  77.181  1.00  0.00           H  
ATOM   2416  CB  SER   182      77.747 105.983  78.416  1.00  0.00           C  
ATOM   2417  HB2 SER   182      77.061 105.961  77.570  1.00  0.00           H  
ATOM   2418  HB3 SER   182      77.317 105.244  79.092  1.00  0.00           H  
ATOM   2419  OG  SER   182      77.853 107.310  79.046  1.00  0.00           O  
ATOM   2420  HG  SER   182      78.188 107.110  79.924  1.00  0.00           H  
ATOM   2421  C   SER   182      80.153 105.431  78.962  1.00  0.00           C  
ATOM   2422  O   SER   182      80.223 104.373  79.568  1.00  0.00           O  
ATOM   2423  N   SER   183      80.903 106.521  79.300  1.00  0.00           N  
ATOM   2424  H   SER   183      81.683 106.204  79.858  1.00  0.00           H  
ATOM   2425  CA  SER   183      81.121 107.751  78.624  1.00  0.00           C  
ATOM   2426  HA  SER   183      80.145 108.224  78.521  1.00  0.00           H  
ATOM   2427  CB  SER   183      82.224 108.505  79.483  1.00  0.00           C  
ATOM   2428  HB2 SER   183      82.304 109.508  79.064  1.00  0.00           H  
ATOM   2429  HB3 SER   183      81.851 108.630  80.499  1.00  0.00           H  
ATOM   2430  OG  SER   183      83.457 107.839  79.426  1.00  0.00           O  
ATOM   2431  HG  SER   183      84.179 108.462  79.310  1.00  0.00           H  
ATOM   2432  C   SER   183      81.661 107.587  77.203  1.00  0.00           C  
ATOM   2433  O   SER   183      82.554 106.670  76.995  1.00  0.00           O  
ATOM   2434  N   MET   184      81.197 108.437  76.204  1.00  0.00           N  
ATOM   2435  H   MET   184      80.616 109.200  76.522  1.00  0.00           H  
ATOM   2436  CA  MET   184      81.789 108.513  74.828  1.00  0.00           C  
ATOM   2437  HA  MET   184      82.694 107.931  74.655  1.00  0.00           H  
ATOM   2438  CB  MET   184      80.772 108.146  73.741  1.00  0.00           C  
ATOM   2439  HB2 MET   184      79.822 108.663  73.867  1.00  0.00           H  
ATOM   2440  HB3 MET   184      81.097 108.367  72.724  1.00  0.00           H  
ATOM   2441  CG  MET   184      80.397 106.679  73.827  1.00  0.00           C  
ATOM   2442  HG2 MET   184      81.215 105.978  73.989  1.00  0.00           H  
ATOM   2443  HG3 MET   184      79.811 106.575  74.741  1.00  0.00           H  
ATOM   2444  SD  MET   184      79.336 106.006  72.523  1.00  0.00           S  
ATOM   2445  CE  MET   184      80.719 105.948  71.388  1.00  0.00           C  
ATOM   2446  HE1 MET   184      80.552 105.127  70.691  1.00  0.00           H  
ATOM   2447  HE2 MET   184      80.772 106.919  70.895  1.00  0.00           H  
ATOM   2448  HE3 MET   184      81.678 105.719  71.852  1.00  0.00           H  
ATOM   2449  C   MET   184      82.199 109.995  74.593  1.00  0.00           C  
ATOM   2450  O   MET   184      81.565 110.762  73.811  1.00  0.00           O  
ATOM   2451  N   SER   185      83.198 110.569  75.323  1.00  0.00           N  
ATOM   2452  H   SER   185      83.768 109.909  75.833  1.00  0.00           H  
ATOM   2453  CA  SER   185      83.597 111.954  75.255  1.00  0.00           C  
ATOM   2454  HA  SER   185      82.776 112.592  75.584  1.00  0.00           H  
ATOM   2455  CB  SER   185      84.969 112.184  76.025  1.00  0.00           C  
ATOM   2456  HB2 SER   185      84.765 112.021  77.083  1.00  0.00           H  
ATOM   2457  HB3 SER   185      85.675 111.445  75.647  1.00  0.00           H  
ATOM   2458  OG  SER   185      85.455 113.509  75.799  1.00  0.00           O  
ATOM   2459  HG  SER   185      86.362 113.450  76.107  1.00  0.00           H  
ATOM   2460  C   SER   185      83.890 112.366  73.853  1.00  0.00           C  
ATOM   2461  O   SER   185      84.259 111.592  72.981  1.00  0.00           O  
ATOM   2462  N   SER   186      83.626 113.634  73.485  1.00  0.00           N  
ATOM   2463  H   SER   186      83.375 114.285  74.215  1.00  0.00           H  
ATOM   2464  CA  SER   186      83.696 114.137  72.118  1.00  0.00           C  
ATOM   2465  HA  SER   186      84.616 113.877  71.595  1.00  0.00           H  
ATOM   2466  CB  SER   186      82.510 113.564  71.347  1.00  0.00           C  
ATOM   2467  HB2 SER   186      82.320 112.499  71.487  1.00  0.00           H  
ATOM   2468  HB3 SER   186      81.592 113.997  71.746  1.00  0.00           H  
ATOM   2469  OG  SER   186      82.481 113.865  69.984  1.00  0.00           O  
ATOM   2470  HG  SER   186      83.360 113.729  69.624  1.00  0.00           H  
ATOM   2471  C   SER   186      83.627 115.674  72.194  1.00  0.00           C  
ATOM   2472  O   SER   186      82.924 116.246  73.076  1.00  0.00           O  
ATOM   2473  N   GLY   187      84.318 116.525  71.302  1.00  0.00           N  
ATOM   2474  H   GLY   187      84.080 117.499  71.420  1.00  0.00           H  
ATOM   2475  CA  GLY   187      85.161 116.146  70.110  1.00  0.00           C  
ATOM   2476  HA2 GLY   187      86.148 116.576  70.281  1.00  0.00           H  
ATOM   2477  HA3 GLY   187      85.225 115.063  70.001  1.00  0.00           H  
ATOM   2478  C   GLY   187      84.569 116.727  68.791  1.00  0.00           C  
ATOM   2479  O   GLY   187      85.298 116.842  67.820  1.00  0.00           O  
ATOM   2480  N   GLY   188      83.284 116.978  68.752  1.00  0.00           N  
ATOM   2481  H   GLY   188      82.675 116.623  69.476  1.00  0.00           H  
ATOM   2482  CA  GLY   188      82.591 117.709  67.683  1.00  0.00           C  
ATOM   2483  HA2 GLY   188      83.320 118.090  66.968  1.00  0.00           H  
ATOM   2484  HA3 GLY   188      81.950 117.052  67.097  1.00  0.00           H  
ATOM   2485  C   GLY   188      81.889 118.893  68.308  1.00  0.00           C  
ATOM   2486  O   GLY   188      81.690 118.981  69.504  1.00  0.00           O  
ATOM   2487  N   GLY   189      81.581 119.934  67.508  1.00  0.00           N  
ATOM   2488  H   GLY   189      81.224 120.749  67.985  1.00  0.00           H  
ATOM   2489  CA  GLY   189      81.683 120.018  66.002  1.00  0.00           C  
ATOM   2490  HA2 GLY   189      81.488 119.054  65.532  1.00  0.00           H  
ATOM   2491  HA3 GLY   189      80.975 120.804  65.737  1.00  0.00           H  
ATOM   2492  C   GLY   189      83.044 120.584  65.626  1.00  0.00           C  
ATOM   2493  O   GLY   189      84.073 119.989  65.911  1.00  0.00           O  
ATOM   2494  N   SER   190      83.137 121.746  64.906  1.00  0.00           N  
ATOM   2495  H   SER   190      82.351 122.380  64.869  1.00  0.00           H  
ATOM   2496  CA  SER   190      84.454 122.316  64.488  1.00  0.00           C  
ATOM   2497  HA  SER   190      84.989 121.475  64.046  1.00  0.00           H  
ATOM   2498  CB  SER   190      84.202 123.296  63.324  1.00  0.00           C  
ATOM   2499  HB2 SER   190      83.410 123.971  63.647  1.00  0.00           H  
ATOM   2500  HB3 SER   190      85.072 123.942  63.205  1.00  0.00           H  
ATOM   2501  OG  SER   190      83.817 122.579  62.156  1.00  0.00           O  
ATOM   2502  HG  SER   190      84.165 123.110  61.436  1.00  0.00           H  
ATOM   2503  C   SER   190      85.238 122.872  65.649  1.00  0.00           C  
ATOM   2504  O   SER   190      84.740 123.717  66.384  1.00  0.00           O  
ATOM   2505  N   GLY   191      86.571 122.653  65.734  1.00  0.00           N  
ATOM   2506  H   GLY   191      87.014 123.087  66.531  1.00  0.00           H  
ATOM   2507  CA  GLY   191      87.296 121.784  64.879  1.00  0.00           C  
ATOM   2508  HA2 GLY   191      88.305 121.758  65.292  1.00  0.00           H  
ATOM   2509  HA3 GLY   191      86.891 120.773  64.931  1.00  0.00           H  
ATOM   2510  C   GLY   191      87.694 122.226  63.451  1.00  0.00           C  
ATOM   2511  O   GLY   191      87.482 123.335  63.031  1.00  0.00           O  
ATOM   2512  N   GLY   192      88.265 121.311  62.630  1.00  0.00           N  
ATOM   2513  H   GLY   192      88.390 120.357  62.938  1.00  0.00           H  
ATOM   2514  CA  GLY   192      88.472 121.594  61.206  1.00  0.00           C  
ATOM   2515  HA2 GLY   192      89.143 122.429  61.001  1.00  0.00           H  
ATOM   2516  HA3 GLY   192      88.977 120.737  60.761  1.00  0.00           H  
ATOM   2517  C   GLY   192      87.173 121.826  60.367  1.00  0.00           C  
ATOM   2518  O   GLY   192      86.114 121.143  60.598  1.00  0.00           O  
ATOM   2519  N   GLY   193      87.225 122.692  59.377  1.00  0.00           N  
ATOM   2520  H   GLY   193      88.033 123.288  59.267  1.00  0.00           H  
ATOM   2521  CA  GLY   193      86.024 122.797  58.616  1.00  0.00           C  
ATOM   2522  HA2 GLY   193      86.185 123.453  57.761  1.00  0.00           H  
ATOM   2523  HA3 GLY   193      85.742 121.807  58.258  1.00  0.00           H  
ATOM   2524  C   GLY   193      84.770 123.435  59.289  1.00  0.00           C  
ATOM   2525  O   GLY   193      84.845 124.169  60.216  1.00  0.00           O  
ATOM   2526  N   TYR   194      83.511 123.285  58.749  1.00  0.00           N  
ATOM   2527  H   TYR   194      83.479 122.586  58.021  1.00  0.00           H  
ATOM   2528  CA  TYR   194      82.293 124.048  59.152  1.00  0.00           C  
ATOM   2529  HA  TYR   194      82.579 124.973  59.655  1.00  0.00           H  
ATOM   2530  CB  TYR   194      81.472 124.482  57.871  1.00  0.00           C  
ATOM   2531  HB2 TYR   194      81.193 123.568  57.347  1.00  0.00           H  
ATOM   2532  HB3 TYR   194      80.474 124.857  58.095  1.00  0.00           H  
ATOM   2533  CG  TYR   194      82.122 125.566  57.077  1.00  0.00           C  
ATOM   2534  CD1 TYR   194      81.995 126.919  57.316  1.00  0.00           C  
ATOM   2535  HD1 TYR   194      81.455 127.201  58.208  1.00  0.00           H  
ATOM   2536  CE1 TYR   194      82.639 127.836  56.501  1.00  0.00           C  
ATOM   2537  HE1 TYR   194      82.623 128.901  56.680  1.00  0.00           H  
ATOM   2538  CZ  TYR   194      83.469 127.463  55.427  1.00  0.00           C  
ATOM   2539  OH  TYR   194      84.123 128.381  54.651  1.00  0.00           O  
ATOM   2540  HH  TYR   194      84.606 128.206  53.840  1.00  0.00           H  
ATOM   2541  CE2 TYR   194      83.553 126.090  55.104  1.00  0.00           C  
ATOM   2542  HE2 TYR   194      84.108 125.693  54.266  1.00  0.00           H  
ATOM   2543  CD2 TYR   194      82.840 125.119  55.924  1.00  0.00           C  
ATOM   2544  HD2 TYR   194      82.868 124.068  55.677  1.00  0.00           H  
ATOM   2545  C   TYR   194      81.456 123.155  60.012  1.00  0.00           C  
ATOM   2546  O   TYR   194      81.326 121.947  59.688  1.00  0.00           O  
ATOM   2547  N   GLY   195      80.913 123.615  61.176  1.00  0.00           N  
ATOM   2548  H   GLY   195      80.385 123.001  61.779  1.00  0.00           H  
ATOM   2549  CA  GLY   195      81.195 124.861  61.937  1.00  0.00           C  
ATOM   2550  HA2 GLY   195      81.087 124.592  62.988  1.00  0.00           H  
ATOM   2551  HA3 GLY   195      82.254 125.116  61.880  1.00  0.00           H  
ATOM   2552  C   GLY   195      80.413 126.040  61.456  1.00  0.00           C  
ATOM   2553  O   GLY   195      80.119 126.147  60.250  1.00  0.00           O  
ATOM   2554  N   ASN   196      80.081 126.891  62.406  1.00  0.00           N  
ATOM   2555  H   ASN   196      80.451 126.802  63.341  1.00  0.00           H  
ATOM   2556  CA  ASN   196      79.368 128.157  62.129  1.00  0.00           C  
ATOM   2557  HA  ASN   196      79.007 128.508  63.096  1.00  0.00           H  
ATOM   2558  CB  ASN   196      80.330 129.222  61.579  1.00  0.00           C  
ATOM   2559  HB2 ASN   196      81.240 129.294  62.173  1.00  0.00           H  
ATOM   2560  HB3 ASN   196      80.466 129.036  60.513  1.00  0.00           H  
ATOM   2561  CG  ASN   196      79.659 130.633  61.786  1.00  0.00           C  
ATOM   2562  OD1 ASN   196      78.741 130.872  62.601  1.00  0.00           O  
ATOM   2563  ND2 ASN   196      80.230 131.529  60.983  1.00  0.00           N  
ATOM   2564 HD21 ASN   196      79.848 132.463  61.005  1.00  0.00           H  
ATOM   2565 HD22 ASN   196      81.033 131.254  60.436  1.00  0.00           H  
ATOM   2566  C   ASN   196      78.022 127.951  61.286  1.00  0.00           C  
ATOM   2567  O   ASN   196      77.860 128.540  60.229  1.00  0.00           O  
ATOM   2568  N   GLN   197      76.993 127.277  61.841  1.00  0.00           N  
ATOM   2569  H   GLN   197      77.091 126.891  62.769  1.00  0.00           H  
ATOM   2570  CA  GLN   197      75.615 127.332  61.276  1.00  0.00           C  
ATOM   2571  HA  GLN   197      75.611 126.981  60.244  1.00  0.00           H  
ATOM   2572  CB  GLN   197      74.625 126.372  62.025  1.00  0.00           C  
ATOM   2573  HB2 GLN   197      74.711 126.511  63.103  1.00  0.00           H  
ATOM   2574  HB3 GLN   197      73.593 126.404  61.676  1.00  0.00           H  
ATOM   2575  CG  GLN   197      75.151 124.947  61.715  1.00  0.00           C  
ATOM   2576  HG2 GLN   197      74.859 124.714  60.691  1.00  0.00           H  
ATOM   2577  HG3 GLN   197      76.236 124.891  61.806  1.00  0.00           H  
ATOM   2578  CD  GLN   197      74.649 123.980  62.737  1.00  0.00           C  
ATOM   2579  OE1 GLN   197      73.655 124.093  63.426  1.00  0.00           O  
ATOM   2580  NE2 GLN   197      75.236 122.763  62.785  1.00  0.00           N  
ATOM   2581 HE21 GLN   197      76.036 122.636  62.182  1.00  0.00           H  
ATOM   2582 HE22 GLN   197      74.954 122.162  63.546  1.00  0.00           H  
ATOM   2583  C   GLN   197      75.051 128.747  61.321  1.00  0.00           C  
ATOM   2584  O   GLN   197      75.160 129.482  62.324  1.00  0.00           O  
ATOM   2585  N   ASP   198      74.410 129.050  60.209  1.00  0.00           N  
ATOM   2586  H   ASP   198      74.287 128.532  59.351  1.00  0.00           H  
ATOM   2587  CA  ASP   198      73.667 130.300  60.252  1.00  0.00           C  
ATOM   2588  HA  ASP   198      74.303 131.162  60.449  1.00  0.00           H  
ATOM   2589  CB  ASP   198      72.968 130.654  58.869  1.00  0.00           C  
ATOM   2590  HB2 ASP   198      72.172 129.995  58.521  1.00  0.00           H  
ATOM   2591  HB3 ASP   198      72.423 131.597  58.910  1.00  0.00           H  
ATOM   2592  CG  ASP   198      73.939 130.879  57.715  1.00  0.00           C  
ATOM   2593  OD1 ASP   198      74.857 131.754  57.808  1.00  0.00           O  
ATOM   2594  OD2 ASP   198      73.799 130.214  56.675  1.00  0.00           O  
ATOM   2595  C   ASP   198      72.609 130.296  61.366  1.00  0.00           C  
ATOM   2596  O   ASP   198      71.907 129.273  61.545  1.00  0.00           O  
ATOM   2597  N   GLN   199      72.431 131.357  62.153  1.00  0.00           N  
ATOM   2598  H   GLN   199      72.888 132.222  61.901  1.00  0.00           H  
ATOM   2599  CA  GLN   199      71.539 131.396  63.341  1.00  0.00           C  
ATOM   2600  HA  GLN   199      70.697 130.703  63.357  1.00  0.00           H  
ATOM   2601  CB  GLN   199      72.400 131.041  64.574  1.00  0.00           C  
ATOM   2602  HB2 GLN   199      72.885 130.096  64.329  1.00  0.00           H  
ATOM   2603  HB3 GLN   199      73.222 131.752  64.662  1.00  0.00           H  
ATOM   2604  CG  GLN   199      71.593 131.021  65.911  1.00  0.00           C  
ATOM   2605  HG2 GLN   199      71.493 132.053  66.248  1.00  0.00           H  
ATOM   2606  HG3 GLN   199      70.567 130.674  65.786  1.00  0.00           H  
ATOM   2607  CD  GLN   199      72.192 130.109  67.054  1.00  0.00           C  
ATOM   2608  OE1 GLN   199      73.056 129.240  66.861  1.00  0.00           O  
ATOM   2609  NE2 GLN   199      71.642 130.178  68.273  1.00  0.00           N  
ATOM   2610 HE21 GLN   199      70.891 130.851  68.332  1.00  0.00           H  
ATOM   2611 HE22 GLN   199      72.089 129.726  69.058  1.00  0.00           H  
ATOM   2612  C   GLN   199      70.987 132.722  63.472  1.00  0.00           C  
ATOM   2613  O   GLN   199      71.725 133.656  63.658  1.00  0.00           O  
ATOM   2614  N   SER   200      69.659 132.907  63.508  1.00  0.00           N  
ATOM   2615  H   SER   200      69.355 133.825  63.799  1.00  0.00           H  
ATOM   2616  CA  SER   200      68.499 132.136  62.982  1.00  0.00           C  
ATOM   2617  HA  SER   200      68.339 131.271  63.626  1.00  0.00           H  
ATOM   2618  CB  SER   200      67.178 132.996  62.967  1.00  0.00           C  
ATOM   2619  HB2 SER   200      67.238 133.821  62.258  1.00  0.00           H  
ATOM   2620  HB3 SER   200      66.333 132.360  62.704  1.00  0.00           H  
ATOM   2621  OG  SER   200      66.969 133.444  64.238  1.00  0.00           O  
ATOM   2622  HG  SER   200      66.017 133.551  64.293  1.00  0.00           H  
ATOM   2623  C   SER   200      68.688 131.597  61.554  1.00  0.00           C  
ATOM   2624  O   SER   200      69.381 132.224  60.758  1.00  0.00           O  
ATOM   2625  N   GLY   201      68.282 130.386  61.228  1.00  0.00           N  
ATOM   2626  H   GLY   201      67.784 129.786  61.870  1.00  0.00           H  
ATOM   2627  CA  GLY   201      68.524 129.748  59.950  1.00  0.00           C  
ATOM   2628  HA2 GLY   201      69.459 130.048  59.478  1.00  0.00           H  
ATOM   2629  HA3 GLY   201      68.595 128.680  60.160  1.00  0.00           H  
ATOM   2630  C   GLY   201      67.501 129.907  58.813  1.00  0.00           C  
ATOM   2631  O   GLY   201      66.724 130.869  58.785  1.00  0.00           O  
ATOM   2632  N   GLY   202      67.505 129.024  57.858  1.00  0.00           N  
ATOM   2633  H   GLY   202      66.919 129.286  57.078  1.00  0.00           H  
ATOM   2634  CA  GLY   202      68.350 127.827  57.693  1.00  0.00           C  
ATOM   2635  HA2 GLY   202      69.396 128.116  57.586  1.00  0.00           H  
ATOM   2636  HA3 GLY   202      68.094 127.158  58.515  1.00  0.00           H  
ATOM   2637  C   GLY   202      68.036 127.106  56.326  1.00  0.00           C  
ATOM   2638  O   GLY   202      67.460 127.682  55.437  1.00  0.00           O  
ATOM   2639  N   GLY   203      68.462 125.841  56.211  1.00  0.00           N  
ATOM   2640  H   GLY   203      68.029 125.263  55.504  1.00  0.00           H  
ATOM   2641  CA  GLY   203      69.538 125.224  57.056  1.00  0.00           C  
ATOM   2642  HA2 GLY   203      69.529 125.441  58.124  1.00  0.00           H  
ATOM   2643  HA3 GLY   203      69.508 124.142  56.926  1.00  0.00           H  
ATOM   2644  C   GLY   203      71.000 125.485  56.566  1.00  0.00           C  
ATOM   2645  O   GLY   203      71.223 126.498  55.866  1.00  0.00           O  
ATOM   2646  N   GLY   204      72.014 124.711  56.972  1.00  0.00           N  
ATOM   2647  H   GLY   204      71.752 123.952  57.584  1.00  0.00           H  
ATOM   2648  CA  GLY   204      73.414 124.979  56.724  1.00  0.00           C  
ATOM   2649  HA2 GLY   204      73.883 124.010  56.549  1.00  0.00           H  
ATOM   2650  HA3 GLY   204      73.506 125.453  55.747  1.00  0.00           H  
ATOM   2651  C   GLY   204      74.063 125.829  57.791  1.00  0.00           C  
ATOM   2652  O   GLY   204      73.463 126.652  58.536  1.00  0.00           O  
ATOM   2653  N   SER   205      75.341 125.629  58.085  1.00  0.00           N  
ATOM   2654  H   SER   205      75.606 126.170  58.896  1.00  0.00           H  
ATOM   2655  CA  SER   205      76.286 124.621  57.511  1.00  0.00           C  
ATOM   2656  HA  SER   205      76.311 124.814  56.438  1.00  0.00           H  
ATOM   2657  CB  SER   205      77.709 124.897  58.039  1.00  0.00           C  
ATOM   2658  HB2 SER   205      78.280 123.970  57.975  1.00  0.00           H  
ATOM   2659  HB3 SER   205      78.163 125.788  57.607  1.00  0.00           H  
ATOM   2660  OG  SER   205      77.701 125.205  59.398  1.00  0.00           O  
ATOM   2661  HG  SER   205      78.605 125.396  59.658  1.00  0.00           H  
ATOM   2662  C   SER   205      75.868 123.107  57.750  1.00  0.00           C  
ATOM   2663  O   SER   205      74.861 122.832  58.466  1.00  0.00           O  
ATOM   2664  N   GLY   206      76.646 122.232  57.053  1.00  0.00           N  
ATOM   2665  H   GLY   206      77.297 122.678  56.422  1.00  0.00           H  
ATOM   2666  CA  GLY   206      76.279 120.825  56.878  1.00  0.00           C  
ATOM   2667  HA2 GLY   206      76.997 120.339  56.217  1.00  0.00           H  
ATOM   2668  HA3 GLY   206      76.210 120.367  57.865  1.00  0.00           H  
ATOM   2669  C   GLY   206      74.946 120.625  56.230  1.00  0.00           C  
ATOM   2670  O   GLY   206      74.436 121.528  55.562  1.00  0.00           O  
ATOM   2671  N   GLY   207      74.258 119.472  56.369  1.00  0.00           N  
ATOM   2672  H   GLY   207      73.366 119.403  55.901  1.00  0.00           H  
ATOM   2673  CA  GLY   207      74.774 118.272  57.005  1.00  0.00           C  
ATOM   2674  HA2 GLY   207      75.093 118.554  58.008  1.00  0.00           H  
ATOM   2675  HA3 GLY   207      73.958 117.596  57.262  1.00  0.00           H  
ATOM   2676  C   GLY   207      75.975 117.616  56.318  1.00  0.00           C  
ATOM   2677  O   GLY   207      76.448 118.109  55.279  1.00  0.00           O  
ATOM   2678  N   TYR   208      76.583 116.614  56.925  1.00  0.00           N  
ATOM   2679  H   TYR   208      76.256 116.184  57.779  1.00  0.00           H  
ATOM   2680  CA  TYR   208      77.845 116.071  56.472  1.00  0.00           C  
ATOM   2681  HA  TYR   208      78.494 116.946  56.471  1.00  0.00           H  
ATOM   2682  CB  TYR   208      78.240 114.949  57.530  1.00  0.00           C  
ATOM   2683  HB2 TYR   208      78.301 115.394  58.524  1.00  0.00           H  
ATOM   2684  HB3 TYR   208      77.433 114.218  57.577  1.00  0.00           H  
ATOM   2685  CG  TYR   208      79.539 114.201  57.096  1.00  0.00           C  
ATOM   2686  CD1 TYR   208      80.787 114.644  57.510  1.00  0.00           C  
ATOM   2687  HD1 TYR   208      80.962 115.474  58.178  1.00  0.00           H  
ATOM   2688  CE1 TYR   208      81.904 114.102  56.865  1.00  0.00           C  
ATOM   2689  HE1 TYR   208      82.918 114.412  57.070  1.00  0.00           H  
ATOM   2690  CZ  TYR   208      81.728 112.835  56.246  1.00  0.00           C  
ATOM   2691  OH  TYR   208      82.809 112.221  55.623  1.00  0.00           O  
ATOM   2692  HH  TYR   208      82.366 111.717  54.937  1.00  0.00           H  
ATOM   2693  CE2 TYR   208      80.437 112.300  56.030  1.00  0.00           C  
ATOM   2694  HE2 TYR   208      80.201 111.364  55.547  1.00  0.00           H  
ATOM   2695  CD2 TYR   208      79.345 113.027  56.400  1.00  0.00           C  
ATOM   2696  HD2 TYR   208      78.365 112.578  56.327  1.00  0.00           H  
ATOM   2697  C   TYR   208      77.868 115.522  55.022  1.00  0.00           C  
ATOM   2698  O   TYR   208      76.925 114.855  54.625  1.00  0.00           O  
ATOM   2699  N   GLY   209      78.968 115.779  54.361  1.00  0.00           N  
ATOM   2700  H   GLY   209      79.728 116.296  54.779  1.00  0.00           H  
ATOM   2701  CA  GLY   209      79.060 115.542  52.859  1.00  0.00           C  
ATOM   2702  HA2 GLY   209      79.172 114.482  52.635  1.00  0.00           H  
ATOM   2703  HA3 GLY   209      78.070 115.861  52.532  1.00  0.00           H  
ATOM   2704  C   GLY   209      79.933 116.570  52.099  1.00  0.00           C  
ATOM   2705  O   GLY   209      79.538 117.684  51.764  1.00  0.00           O  
ATOM   2706  N   GLN   210      81.244 116.236  51.900  1.00  0.00           N  
ATOM   2707  H   GLN   210      81.825 116.996  51.576  1.00  0.00           H  
ATOM   2708  CA  GLN   210      82.024 115.073  52.188  1.00  0.00           C  
ATOM   2709  HA  GLN   210      82.978 115.187  51.673  1.00  0.00           H  
ATOM   2710  CB  GLN   210      82.324 115.082  53.720  1.00  0.00           C  
ATOM   2711  HB2 GLN   210      81.468 114.760  54.312  1.00  0.00           H  
ATOM   2712  HB3 GLN   210      83.010 114.243  53.846  1.00  0.00           H  
ATOM   2713  CG  GLN   210      83.001 116.312  54.257  1.00  0.00           C  
ATOM   2714  HG2 GLN   210      83.611 116.093  55.134  1.00  0.00           H  
ATOM   2715  HG3 GLN   210      83.646 116.727  53.482  1.00  0.00           H  
ATOM   2716  CD  GLN   210      82.109 117.477  54.659  1.00  0.00           C  
ATOM   2717  OE1 GLN   210      81.260 117.304  55.464  1.00  0.00           O  
ATOM   2718  NE2 GLN   210      82.323 118.631  54.172  1.00  0.00           N  
ATOM   2719 HE21 GLN   210      81.736 119.400  54.462  1.00  0.00           H  
ATOM   2720 HE22 GLN   210      82.987 118.742  53.420  1.00  0.00           H  
ATOM   2721  C   GLN   210      81.395 113.792  51.572  1.00  0.00           C  
ATOM   2722  O   GLN   210      81.325 112.799  52.270  1.00  0.00           O  
ATOM   2723  N   GLN   211      81.075 113.940  50.292  1.00  0.00           N  
ATOM   2724  H   GLN   211      81.433 114.772  49.844  1.00  0.00           H  
ATOM   2725  CA  GLN   211      80.197 112.952  49.583  1.00  0.00           C  
ATOM   2726  HA  GLN   211      79.339 112.694  50.204  1.00  0.00           H  
ATOM   2727  CB  GLN   211      79.518 113.553  48.347  1.00  0.00           C  
ATOM   2728  HB2 GLN   211      80.225 113.907  47.596  1.00  0.00           H  
ATOM   2729  HB3 GLN   211      78.888 112.764  47.936  1.00  0.00           H  
ATOM   2730  CG  GLN   211      78.640 114.757  48.728  1.00  0.00           C  
ATOM   2731  HG2 GLN   211      77.775 114.542  49.354  1.00  0.00           H  
ATOM   2732  HG3 GLN   211      79.188 115.389  49.427  1.00  0.00           H  
ATOM   2733  CD  GLN   211      78.073 115.524  47.572  1.00  0.00           C  
ATOM   2734  OE1 GLN   211      78.420 115.323  46.418  1.00  0.00           O  
ATOM   2735  NE2 GLN   211      77.161 116.474  47.756  1.00  0.00           N  
ATOM   2736 HE21 GLN   211      76.907 116.743  48.695  1.00  0.00           H  
ATOM   2737 HE22 GLN   211      76.625 116.910  47.019  1.00  0.00           H  
ATOM   2738  C   GLN   211      80.960 111.628  49.260  1.00  0.00           C  
ATOM   2739  O   GLN   211      80.408 110.615  49.798  1.00  0.00           O  
ATOM   2740  N   ASP   212      82.059 111.616  48.507  1.00  0.00           N  
ATOM   2741  H   ASP   212      82.406 112.508  48.186  1.00  0.00           H  
ATOM   2742  CA  ASP   212      82.858 110.392  48.163  1.00  0.00           C  
ATOM   2743  HA  ASP   212      82.219 109.517  48.050  1.00  0.00           H  
ATOM   2744  CB  ASP   212      83.517 110.606  46.754  1.00  0.00           C  
ATOM   2745  HB2 ASP   212      84.171 111.475  46.685  1.00  0.00           H  
ATOM   2746  HB3 ASP   212      84.093 109.702  46.557  1.00  0.00           H  
ATOM   2747  CG  ASP   212      82.485 110.822  45.641  1.00  0.00           C  
ATOM   2748  OD1 ASP   212      82.776 111.192  44.514  1.00  0.00           O  
ATOM   2749  OD2 ASP   212      81.300 110.461  45.875  1.00  0.00           O  
ATOM   2750  C   ASP   212      83.984 110.052  49.158  1.00  0.00           C  
ATOM   2751  O   ASP   212      84.605 108.970  48.894  1.00  0.00           O  
ATOM   2752  N   ARG   213      84.276 110.829  50.203  1.00  0.00           N  
ATOM   2753  H   ARG   213      83.734 111.679  50.273  1.00  0.00           H  
ATOM   2754  CA  ARG   213      85.300 110.647  51.172  1.00  0.00           C  
ATOM   2755  HA  ARG   213      85.408 109.656  51.612  1.00  0.00           H  
ATOM   2756  CB  ARG   213      86.650 110.952  50.413  1.00  0.00           C  
ATOM   2757  HB2 ARG   213      86.733 110.616  49.380  1.00  0.00           H  
ATOM   2758  HB3 ARG   213      86.646 112.033  50.268  1.00  0.00           H  
ATOM   2759  CG  ARG   213      87.988 110.540  51.092  1.00  0.00           C  
ATOM   2760  HG2 ARG   213      88.896 111.090  50.845  1.00  0.00           H  
ATOM   2761  HG3 ARG   213      87.782 110.817  52.127  1.00  0.00           H  
ATOM   2762  CD  ARG   213      88.333 109.032  51.111  1.00  0.00           C  
ATOM   2763  HD2 ARG   213      87.570 108.365  51.513  1.00  0.00           H  
ATOM   2764  HD3 ARG   213      88.361 108.742  50.060  1.00  0.00           H  
ATOM   2765  NE  ARG   213      89.619 108.713  51.851  1.00  0.00           N  
ATOM   2766  HE  ARG   213      89.959 109.502  52.381  1.00  0.00           H  
ATOM   2767  CZ  ARG   213      90.223 107.515  51.982  1.00  0.00           C  
ATOM   2768  NH1 ARG   213      89.901 106.489  51.311  1.00  0.00           N  
ATOM   2769 HH11 ARG   213      90.403 105.617  51.395  1.00  0.00           H  
ATOM   2770 HH12 ARG   213      89.106 106.625  50.703  1.00  0.00           H  
ATOM   2771  NH2 ARG   213      91.264 107.363  52.778  1.00  0.00           N  
ATOM   2772 HH21 ARG   213      91.718 106.474  52.932  1.00  0.00           H  
ATOM   2773 HH22 ARG   213      91.423 108.028  53.522  1.00  0.00           H  
ATOM   2774  C   ARG   213      85.053 111.490  52.448  1.00  0.00           C  
ATOM   2775  O   ARG   213      84.763 112.686  52.233  1.00  0.00           O  
ATOM   2776  N   GLY   214      85.225 111.059  53.704  1.00  0.00           N  
ATOM   2777  H   GLY   214      85.106 111.745  54.436  1.00  0.00           H  
ATOM   2778  CA  GLY   214      85.975 109.858  54.039  1.00  0.00           C  
ATOM   2779  HA2 GLY   214      85.302 109.002  53.996  1.00  0.00           H  
ATOM   2780  HA3 GLY   214      86.811 109.616  53.383  1.00  0.00           H  
ATOM   2781  C   GLY   214      86.566 109.897  55.448  1.00  0.00           C  
ATOM   2782  O   GLY   214      86.714 108.829  56.044  1.00  0.00           O  
ATOM   2783  OXT GLY   214      86.838 110.999  55.878  1.00  0.00           O  
TER    2784      GLY   214 
END   
