# Supplementary material for: Visualization of oligomerization, clustering, and density transition of intrinsically disordered proteins
Source: Natl Sci Rev. 2026 Feb 14;13(7):nwag107. doi: 10.1093/nsr/nwag107 (PMC13114874; doi:10.1093/nsr/nwag107)
Supplement: nwag107_Supplemental_Files [file nwag107_supplemental_files.zip › SI-MD-Structures/MD-Sturctures/frame22.pdb]

CRYST1  135.130  149.296  136.894  90.00  90.00  90.00               1
ATOM      1  N   MET     1      35.956  62.565  97.323  1.00  0.00           N  
ATOM      2  H1  MET     1      36.458  61.819  97.783  1.00  0.00           H  
ATOM      3  H2  MET     1      35.059  62.529  97.786  1.00  0.00           H  
ATOM      4  H3  MET     1      35.823  62.363  96.343  1.00  0.00           H  
ATOM      5  CA  MET     1      36.695  63.763  97.516  1.00  0.00           C  
ATOM      6  HA  MET     1      37.771  63.600  97.451  1.00  0.00           H  
ATOM      7  CB  MET     1      36.215  64.833  96.459  1.00  0.00           C  
ATOM      8  HB2 MET     1      35.141  64.659  96.397  1.00  0.00           H  
ATOM      9  HB3 MET     1      36.368  65.838  96.852  1.00  0.00           H  
ATOM     10  CG  MET     1      36.835  64.761  95.057  1.00  0.00           C  
ATOM     11  HG2 MET     1      36.276  65.514  94.501  1.00  0.00           H  
ATOM     12  HG3 MET     1      37.885  65.034  94.955  1.00  0.00           H  
ATOM     13  SD  MET     1      36.690  63.130  94.219  1.00  0.00           S  
ATOM     14  CE  MET     1      35.486  63.391  92.945  1.00  0.00           C  
ATOM     15  HE1 MET     1      35.472  62.476  92.353  1.00  0.00           H  
ATOM     16  HE2 MET     1      34.513  63.641  93.367  1.00  0.00           H  
ATOM     17  HE3 MET     1      35.805  64.132  92.211  1.00  0.00           H  
ATOM     18  C   MET     1      36.346  64.195  98.984  1.00  0.00           C  
ATOM     19  O   MET     1      35.166  64.322  99.226  1.00  0.00           O  
ATOM     20  N   ALA     2      37.261  64.449  99.917  1.00  0.00           N  
ATOM     21  H   ALA     2      36.931  64.740 100.826  1.00  0.00           H  
ATOM     22  CA  ALA     2      38.763  64.594  99.782  1.00  0.00           C  
ATOM     23  HA  ALA     2      39.136  65.180 100.622  1.00  0.00           H  
ATOM     24  CB  ALA     2      39.544  63.228  99.790  1.00  0.00           C  
ATOM     25  HB1 ALA     2      39.140  62.646  98.961  1.00  0.00           H  
ATOM     26  HB2 ALA     2      40.609  63.340  99.590  1.00  0.00           H  
ATOM     27  HB3 ALA     2      39.433  62.637 100.699  1.00  0.00           H  
ATOM     28  C   ALA     2      39.200  65.561  98.646  1.00  0.00           C  
ATOM     29  O   ALA     2      40.011  65.146  97.812  1.00  0.00           O  
ATOM     30  N   SER     3      38.674  66.757  98.484  1.00  0.00           N  
ATOM     31  H   SER     3      39.002  67.216  97.646  1.00  0.00           H  
ATOM     32  CA  SER     3      38.033  67.619  99.425  1.00  0.00           C  
ATOM     33  HA  SER     3      37.885  67.122 100.384  1.00  0.00           H  
ATOM     34  CB  SER     3      38.843  68.920  99.670  1.00  0.00           C  
ATOM     35  HB2 SER     3      38.771  69.503  98.752  1.00  0.00           H  
ATOM     36  HB3 SER     3      38.279  69.429 100.451  1.00  0.00           H  
ATOM     37  OG  SER     3      40.136  68.723 100.256  1.00  0.00           O  
ATOM     38  HG  SER     3      40.323  69.589 100.625  1.00  0.00           H  
ATOM     39  C   SER     3      36.605  68.046  98.999  1.00  0.00           C  
ATOM     40  O   SER     3      36.340  68.311  97.777  1.00  0.00           O  
ATOM     41  N   ASN     4      35.767  68.288 100.039  1.00  0.00           N  
ATOM     42  H   ASN     4      36.097  67.938 100.926  1.00  0.00           H  
ATOM     43  CA  ASN     4      34.471  68.795  99.916  1.00  0.00           C  
ATOM     44  HA  ASN     4      34.429  69.662  99.256  1.00  0.00           H  
ATOM     45  CB  ASN     4      33.587  67.612  99.499  1.00  0.00           C  
ATOM     46  HB2 ASN     4      33.969  67.199  98.566  1.00  0.00           H  
ATOM     47  HB3 ASN     4      33.819  66.778 100.161  1.00  0.00           H  
ATOM     48  CG  ASN     4      32.082  67.750  99.608  1.00  0.00           C  
ATOM     49  OD1 ASN     4      31.530  68.810  99.312  1.00  0.00           O  
ATOM     50  ND2 ASN     4      31.386  66.680  99.957  1.00  0.00           N  
ATOM     51 HD21 ASN     4      30.382  66.790  99.929  1.00  0.00           H  
ATOM     52 HD22 ASN     4      31.748  65.853 100.408  1.00  0.00           H  
ATOM     53  C   ASN     4      34.002  69.287 101.291  1.00  0.00           C  
ATOM     54  O   ASN     4      33.809  68.578 102.269  1.00  0.00           O  
ATOM     55  N   ASP     5      33.868  70.573 101.442  1.00  0.00           N  
ATOM     56  H   ASP     5      33.510  70.659 102.382  1.00  0.00           H  
ATOM     57  CA  ASP     5      34.015  71.697 100.513  1.00  0.00           C  
ATOM     58  HA  ASP     5      33.319  71.526  99.692  1.00  0.00           H  
ATOM     59  CB  ASP     5      33.611  73.006 101.206  1.00  0.00           C  
ATOM     60  HB2 ASP     5      34.288  73.158 102.047  1.00  0.00           H  
ATOM     61  HB3 ASP     5      33.783  73.920 100.637  1.00  0.00           H  
ATOM     62  CG  ASP     5      32.196  73.105 101.771  1.00  0.00           C  
ATOM     63  OD1 ASP     5      31.956  73.764 102.797  1.00  0.00           O  
ATOM     64  OD2 ASP     5      31.283  72.424 101.265  1.00  0.00           O  
ATOM     65  C   ASP     5      35.415  71.872  99.858  1.00  0.00           C  
ATOM     66  O   ASP     5      36.425  71.510 100.363  1.00  0.00           O  
ATOM     67  N   TYR     6      35.369  72.574  98.669  1.00  0.00           N  
ATOM     68  H   TYR     6      34.523  73.004  98.324  1.00  0.00           H  
ATOM     69  CA  TYR     6      36.573  72.698  97.896  1.00  0.00           C  
ATOM     70  HA  TYR     6      37.379  72.987  98.570  1.00  0.00           H  
ATOM     71  CB  TYR     6      36.957  71.426  97.087  1.00  0.00           C  
ATOM     72  HB2 TYR     6      37.253  70.771  97.906  1.00  0.00           H  
ATOM     73  HB3 TYR     6      36.093  70.998  96.577  1.00  0.00           H  
ATOM     74  CG  TYR     6      38.111  71.519  96.137  1.00  0.00           C  
ATOM     75  CD1 TYR     6      37.979  71.679  94.796  1.00  0.00           C  
ATOM     76  HD1 TYR     6      37.013  71.787  94.325  1.00  0.00           H  
ATOM     77  CE1 TYR     6      39.135  71.553  94.016  1.00  0.00           C  
ATOM     78  HE1 TYR     6      39.008  71.521  92.944  1.00  0.00           H  
ATOM     79  CZ  TYR     6      40.418  71.423  94.549  1.00  0.00           C  
ATOM     80  OH  TYR     6      41.407  71.364  93.615  1.00  0.00           O  
ATOM     81  HH  TYR     6      42.310  71.577  93.862  1.00  0.00           H  
ATOM     82  CE2 TYR     6      40.553  71.305  95.952  1.00  0.00           C  
ATOM     83  HE2 TYR     6      41.503  71.140  96.437  1.00  0.00           H  
ATOM     84  CD2 TYR     6      39.393  71.309  96.715  1.00  0.00           C  
ATOM     85  HD2 TYR     6      39.425  71.152  97.783  1.00  0.00           H  
ATOM     86  C   TYR     6      36.500  73.948  97.003  1.00  0.00           C  
ATOM     87  O   TYR     6      35.468  74.284  96.427  1.00  0.00           O  
ATOM     88  N   THR     7      37.653  74.643  96.900  1.00  0.00           N  
ATOM     89  H   THR     7      38.439  74.150  97.299  1.00  0.00           H  
ATOM     90  CA  THR     7      37.875  75.625  95.898  1.00  0.00           C  
ATOM     91  HA  THR     7      37.062  75.403  95.206  1.00  0.00           H  
ATOM     92  CB  THR     7      37.458  76.989  96.472  1.00  0.00           C  
ATOM     93  HB  THR     7      36.437  76.936  96.851  1.00  0.00           H  
ATOM     94  CG2 THR     7      38.453  77.587  97.490  1.00  0.00           C  
ATOM     95 HG21 THR     7      39.397  77.834  97.004  1.00  0.00           H  
ATOM     96 HG22 THR     7      37.991  78.461  97.950  1.00  0.00           H  
ATOM     97 HG23 THR     7      38.649  76.867  98.284  1.00  0.00           H  
ATOM     98  OG1 THR     7      37.479  77.997  95.542  1.00  0.00           O  
ATOM     99  HG1 THR     7      36.755  77.824  94.935  1.00  0.00           H  
ATOM    100  C   THR     7      39.220  75.565  95.250  1.00  0.00           C  
ATOM    101  O   THR     7      40.085  74.860  95.715  1.00  0.00           O  
ATOM    102  N   GLN     8      39.389  76.338  94.136  1.00  0.00           N  
ATOM    103  H   GLN     8      38.633  76.960  93.888  1.00  0.00           H  
ATOM    104  CA  GLN     8      40.615  76.418  93.400  1.00  0.00           C  
ATOM    105  HA  GLN     8      41.428  75.789  93.762  1.00  0.00           H  
ATOM    106  CB  GLN     8      40.468  75.758  91.976  1.00  0.00           C  
ATOM    107  HB2 GLN     8      39.677  76.292  91.449  1.00  0.00           H  
ATOM    108  HB3 GLN     8      41.408  76.010  91.486  1.00  0.00           H  
ATOM    109  CG  GLN     8      40.327  74.192  92.063  1.00  0.00           C  
ATOM    110  HG2 GLN     8      40.941  73.801  92.874  1.00  0.00           H  
ATOM    111  HG3 GLN     8      39.273  74.055  92.302  1.00  0.00           H  
ATOM    112  CD  GLN     8      40.669  73.427  90.759  1.00  0.00           C  
ATOM    113  OE1 GLN     8      41.192  72.359  90.718  1.00  0.00           O  
ATOM    114  NE2 GLN     8      40.432  74.087  89.591  1.00  0.00           N  
ATOM    115 HE21 GLN     8      40.031  75.005  89.717  1.00  0.00           H  
ATOM    116 HE22 GLN     8      40.411  73.592  88.711  1.00  0.00           H  
ATOM    117  C   GLN     8      41.066  77.870  93.233  1.00  0.00           C  
ATOM    118  O   GLN     8      40.450  78.614  92.530  1.00  0.00           O  
ATOM    119  N   GLN     9      42.252  78.234  93.682  1.00  0.00           N  
ATOM    120  H   GLN     9      42.386  79.220  93.852  1.00  0.00           H  
ATOM    121  CA  GLN     9      43.200  77.494  94.498  1.00  0.00           C  
ATOM    122  HA  GLN     9      43.980  78.237  94.665  1.00  0.00           H  
ATOM    123  CB  GLN     9      42.704  77.201  95.975  1.00  0.00           C  
ATOM    124  HB2 GLN     9      42.047  76.334  95.913  1.00  0.00           H  
ATOM    125  HB3 GLN     9      43.603  76.800  96.443  1.00  0.00           H  
ATOM    126  CG  GLN     9      42.179  78.426  96.868  1.00  0.00           C  
ATOM    127  HG2 GLN     9      42.924  79.221  96.842  1.00  0.00           H  
ATOM    128  HG3 GLN     9      41.287  78.904  96.463  1.00  0.00           H  
ATOM    129  CD  GLN     9      41.974  78.073  98.358  1.00  0.00           C  
ATOM    130  OE1 GLN     9      41.810  76.911  98.685  1.00  0.00           O  
ATOM    131  NE2 GLN     9      41.802  79.040  99.238  1.00  0.00           N  
ATOM    132 HE21 GLN     9      41.757  79.995  98.911  1.00  0.00           H  
ATOM    133 HE22 GLN     9      41.350  78.734 100.088  1.00  0.00           H  
ATOM    134  C   GLN     9      43.824  76.166  93.819  1.00  0.00           C  
ATOM    135  O   GLN     9      43.598  75.016  94.296  1.00  0.00           O  
ATOM    136  N   ALA    10      44.469  76.309  92.612  1.00  0.00           N  
ATOM    137  H   ALA    10      44.967  75.479  92.323  1.00  0.00           H  
ATOM    138  CA  ALA    10      45.043  77.484  92.065  1.00  0.00           C  
ATOM    139  HA  ALA    10      44.458  78.361  92.341  1.00  0.00           H  
ATOM    140  CB  ALA    10      46.407  77.678  92.719  1.00  0.00           C  
ATOM    141  HB1 ALA    10      46.806  78.669  92.504  1.00  0.00           H  
ATOM    142  HB2 ALA    10      46.378  77.724  93.808  1.00  0.00           H  
ATOM    143  HB3 ALA    10      47.043  76.879  92.337  1.00  0.00           H  
ATOM    144  C   ALA    10      45.045  77.282  90.551  1.00  0.00           C  
ATOM    145  O   ALA    10      45.551  76.281  89.993  1.00  0.00           O  
ATOM    146  N   THR    11      44.455  78.250  89.806  1.00  0.00           N  
ATOM    147  H   THR    11      44.042  78.971  90.380  1.00  0.00           H  
ATOM    148  CA  THR    11      44.258  78.271  88.330  1.00  0.00           C  
ATOM    149  HA  THR    11      44.816  77.451  87.879  1.00  0.00           H  
ATOM    150  CB  THR    11      42.884  77.863  87.848  1.00  0.00           C  
ATOM    151  HB  THR    11      42.857  77.856  86.758  1.00  0.00           H  
ATOM    152  CG2 THR    11      42.528  76.450  88.355  1.00  0.00           C  
ATOM    153 HG21 THR    11      42.859  76.452  89.393  1.00  0.00           H  
ATOM    154 HG22 THR    11      41.495  76.221  88.092  1.00  0.00           H  
ATOM    155 HG23 THR    11      43.087  75.647  87.873  1.00  0.00           H  
ATOM    156  OG1 THR    11      41.923  78.710  88.325  1.00  0.00           O  
ATOM    157  HG1 THR    11      42.085  79.551  87.890  1.00  0.00           H  
ATOM    158  C   THR    11      44.702  79.626  87.794  1.00  0.00           C  
ATOM    159  O   THR    11      43.870  80.509  87.502  1.00  0.00           O  
ATOM    160  N   GLN    12      45.981  79.853  87.550  1.00  0.00           N  
ATOM    161  H   GLN    12      46.245  80.755  87.180  1.00  0.00           H  
ATOM    162  CA  GLN    12      47.071  78.954  87.846  1.00  0.00           C  
ATOM    163  HA  GLN    12      46.827  77.892  87.817  1.00  0.00           H  
ATOM    164  CB  GLN    12      48.163  79.108  86.730  1.00  0.00           C  
ATOM    165  HB2 GLN    12      48.680  80.067  86.746  1.00  0.00           H  
ATOM    166  HB3 GLN    12      49.072  78.542  86.934  1.00  0.00           H  
ATOM    167  CG  GLN    12      47.764  78.674  85.376  1.00  0.00           C  
ATOM    168  HG2 GLN    12      48.357  77.848  84.982  1.00  0.00           H  
ATOM    169  HG3 GLN    12      46.753  78.267  85.361  1.00  0.00           H  
ATOM    170  CD  GLN    12      47.628  79.841  84.382  1.00  0.00           C  
ATOM    171  OE1 GLN    12      47.443  80.973  84.796  1.00  0.00           O  
ATOM    172  NE2 GLN    12      47.772  79.603  83.132  1.00  0.00           N  
ATOM    173 HE21 GLN    12      47.530  80.330  82.474  1.00  0.00           H  
ATOM    174 HE22 GLN    12      47.960  78.686  82.750  1.00  0.00           H  
ATOM    175  C   GLN    12      47.672  79.235  89.231  1.00  0.00           C  
ATOM    176  O   GLN    12      47.489  80.311  89.840  1.00  0.00           O  
ATOM    177  N   SER    13      48.454  78.238  89.757  1.00  0.00           N  
ATOM    178  H   SER    13      48.623  77.467  89.126  1.00  0.00           H  
ATOM    179  CA  SER    13      49.441  78.457  90.851  1.00  0.00           C  
ATOM    180  HA  SER    13      48.859  78.625  91.757  1.00  0.00           H  
ATOM    181  CB  SER    13      50.263  77.187  91.007  1.00  0.00           C  
ATOM    182  HB2 SER    13      49.631  76.330  90.771  1.00  0.00           H  
ATOM    183  HB3 SER    13      51.169  77.185  90.400  1.00  0.00           H  
ATOM    184  OG  SER    13      50.763  77.165  92.352  1.00  0.00           O  
ATOM    185  HG  SER    13      50.025  77.026  92.950  1.00  0.00           H  
ATOM    186  C   SER    13      50.446  79.555  90.586  1.00  0.00           C  
ATOM    187  O   SER    13      51.114  79.570  89.592  1.00  0.00           O  
ATOM    188  N   TYR    14      50.704  80.417  91.645  1.00  0.00           N  
ATOM    189  H   TYR    14      50.062  80.313  92.417  1.00  0.00           H  
ATOM    190  CA  TYR    14      51.777  81.422  91.768  1.00  0.00           C  
ATOM    191  HA  TYR    14      51.598  82.062  92.632  1.00  0.00           H  
ATOM    192  CB  TYR    14      53.094  80.644  91.930  1.00  0.00           C  
ATOM    193  HB2 TYR    14      53.279  80.117  90.994  1.00  0.00           H  
ATOM    194  HB3 TYR    14      53.865  81.414  91.976  1.00  0.00           H  
ATOM    195  CG  TYR    14      53.259  79.708  93.146  1.00  0.00           C  
ATOM    196  CD1 TYR    14      52.352  79.693  94.266  1.00  0.00           C  
ATOM    197  HD1 TYR    14      51.422  80.239  94.333  1.00  0.00           H  
ATOM    198  CE1 TYR    14      52.440  78.757  95.310  1.00  0.00           C  
ATOM    199  HE1 TYR    14      51.703  78.661  96.094  1.00  0.00           H  
ATOM    200  CZ  TYR    14      53.565  77.916  95.383  1.00  0.00           C  
ATOM    201  OH  TYR    14      53.586  76.926  96.330  1.00  0.00           O  
ATOM    202  HH  TYR    14      52.793  76.823  96.861  1.00  0.00           H  
ATOM    203  CE2 TYR    14      54.603  78.031  94.404  1.00  0.00           C  
ATOM    204  HE2 TYR    14      55.416  77.320  94.405  1.00  0.00           H  
ATOM    205  CD2 TYR    14      54.375  78.834  93.276  1.00  0.00           C  
ATOM    206  HD2 TYR    14      55.106  78.833  92.481  1.00  0.00           H  
ATOM    207  C   TYR    14      51.862  82.431  90.563  1.00  0.00           C  
ATOM    208  O   TYR    14      52.919  82.499  89.925  1.00  0.00           O  
ATOM    209  N   GLY    15      50.820  83.139  90.171  1.00  0.00           N  
ATOM    210  H   GLY    15      50.960  83.853  89.471  1.00  0.00           H  
ATOM    211  CA  GLY    15      49.708  83.303  90.986  1.00  0.00           C  
ATOM    212  HA2 GLY    15      48.952  83.860  90.433  1.00  0.00           H  
ATOM    213  HA3 GLY    15      49.318  82.310  91.207  1.00  0.00           H  
ATOM    214  C   GLY    15      49.924  84.181  92.216  1.00  0.00           C  
ATOM    215  O   GLY    15      51.026  84.677  92.437  1.00  0.00           O  
ATOM    216  N   ALA    16      48.906  84.240  93.024  1.00  0.00           N  
ATOM    217  H   ALA    16      48.034  83.839  92.710  1.00  0.00           H  
ATOM    218  CA  ALA    16      48.757  85.123  94.157  1.00  0.00           C  
ATOM    219  HA  ALA    16      48.648  86.126  93.745  1.00  0.00           H  
ATOM    220  CB  ALA    16      47.443  84.823  94.866  1.00  0.00           C  
ATOM    221  HB1 ALA    16      47.479  83.907  95.455  1.00  0.00           H  
ATOM    222  HB2 ALA    16      47.291  85.679  95.523  1.00  0.00           H  
ATOM    223  HB3 ALA    16      46.594  84.653  94.204  1.00  0.00           H  
ATOM    224  C   ALA    16      50.004  85.084  95.129  1.00  0.00           C  
ATOM    225  O   ALA    16      50.322  86.144  95.657  1.00  0.00           O  
ATOM    226  N   TYR    17      50.614  83.952  95.466  1.00  0.00           N  
ATOM    227  H   TYR    17      50.312  83.153  94.925  1.00  0.00           H  
ATOM    228  CA  TYR    17      51.697  83.788  96.410  1.00  0.00           C  
ATOM    229  HA  TYR    17      52.172  84.745  96.624  1.00  0.00           H  
ATOM    230  CB  TYR    17      51.293  83.309  97.846  1.00  0.00           C  
ATOM    231  HB2 TYR    17      51.158  82.228  97.866  1.00  0.00           H  
ATOM    232  HB3 TYR    17      52.091  83.622  98.519  1.00  0.00           H  
ATOM    233  CG  TYR    17      49.977  83.837  98.353  1.00  0.00           C  
ATOM    234  CD1 TYR    17      49.845  85.075  99.001  1.00  0.00           C  
ATOM    235  HD1 TYR    17      50.745  85.651  99.158  1.00  0.00           H  
ATOM    236  CE1 TYR    17      48.602  85.469  99.466  1.00  0.00           C  
ATOM    237  HE1 TYR    17      48.547  86.450  99.915  1.00  0.00           H  
ATOM    238  CZ  TYR    17      47.423  84.708  99.208  1.00  0.00           C  
ATOM    239  OH  TYR    17      46.219  85.167  99.530  1.00  0.00           O  
ATOM    240  HH  TYR    17      46.330  85.937 100.092  1.00  0.00           H  
ATOM    241  CE2 TYR    17      47.579  83.433  98.562  1.00  0.00           C  
ATOM    242  HE2 TYR    17      46.679  82.868  98.368  1.00  0.00           H  
ATOM    243  CD2 TYR    17      48.859  82.974  98.226  1.00  0.00           C  
ATOM    244  HD2 TYR    17      48.925  82.014  97.736  1.00  0.00           H  
ATOM    245  C   TYR    17      52.830  82.892  95.778  1.00  0.00           C  
ATOM    246  O   TYR    17      52.924  81.757  96.261  1.00  0.00           O  
ATOM    247  N   PRO    18      53.800  83.428  95.012  1.00  0.00           N  
ATOM    248  CD  PRO    18      53.781  84.641  94.213  1.00  0.00           C  
ATOM    249  HD2 PRO    18      54.467  85.331  94.704  1.00  0.00           H  
ATOM    250  HD3 PRO    18      52.860  85.222  94.171  1.00  0.00           H  
ATOM    251  CG  PRO    18      54.422  84.262  92.890  1.00  0.00           C  
ATOM    252  HG2 PRO    18      54.663  85.133  92.280  1.00  0.00           H  
ATOM    253  HG3 PRO    18      53.879  83.527  92.297  1.00  0.00           H  
ATOM    254  CB  PRO    18      55.687  83.537  93.491  1.00  0.00           C  
ATOM    255  HB2 PRO    18      56.263  84.369  93.896  1.00  0.00           H  
ATOM    256  HB3 PRO    18      56.160  82.872  92.768  1.00  0.00           H  
ATOM    257  CA  PRO    18      55.006  82.732  94.617  1.00  0.00           C  
ATOM    258  HA  PRO    18      54.775  81.688  94.403  1.00  0.00           H  
ATOM    259  C   PRO    18      56.001  82.752  95.795  1.00  0.00           C  
ATOM    260  O   PRO    18      56.116  83.721  96.528  1.00  0.00           O  
ATOM    261  N   THR    19      56.705  81.651  95.947  1.00  0.00           N  
ATOM    262  H   THR    19      56.682  81.044  95.140  1.00  0.00           H  
ATOM    263  CA  THR    19      57.607  81.367  97.060  1.00  0.00           C  
ATOM    264  HA  THR    19      57.139  81.728  97.976  1.00  0.00           H  
ATOM    265  CB  THR    19      57.980  79.872  97.178  1.00  0.00           C  
ATOM    266  HB  THR    19      58.454  79.662  96.220  1.00  0.00           H  
ATOM    267  CG2 THR    19      58.931  79.246  98.248  1.00  0.00           C  
ATOM    268 HG21 THR    19      59.336  78.304  97.879  1.00  0.00           H  
ATOM    269 HG22 THR    19      59.767  79.880  98.541  1.00  0.00           H  
ATOM    270 HG23 THR    19      58.406  78.956  99.159  1.00  0.00           H  
ATOM    271  OG1 THR    19      56.832  79.087  97.121  1.00  0.00           O  
ATOM    272  HG1 THR    19      57.179  78.255  96.792  1.00  0.00           H  
ATOM    273  C   THR    19      58.848  82.211  96.895  1.00  0.00           C  
ATOM    274  O   THR    19      59.118  82.868  95.923  1.00  0.00           O  
ATOM    275  N   GLN    20      59.595  82.434  97.990  1.00  0.00           N  
ATOM    276  H   GLN    20      59.425  81.812  98.767  1.00  0.00           H  
ATOM    277  CA  GLN    20      60.859  83.139  97.967  1.00  0.00           C  
ATOM    278  HA  GLN    20      61.013  83.563  96.975  1.00  0.00           H  
ATOM    279  CB  GLN    20      60.802  84.286  98.950  1.00  0.00           C  
ATOM    280  HB2 GLN    20      59.829  84.746  98.774  1.00  0.00           H  
ATOM    281  HB3 GLN    20      60.900  83.866  99.951  1.00  0.00           H  
ATOM    282  CG  GLN    20      61.965  85.243  98.717  1.00  0.00           C  
ATOM    283  HG2 GLN    20      62.874  84.813  99.137  1.00  0.00           H  
ATOM    284  HG3 GLN    20      62.239  85.222  97.662  1.00  0.00           H  
ATOM    285  CD  GLN    20      61.726  86.662  99.377  1.00  0.00           C  
ATOM    286  OE1 GLN    20      60.682  87.009  99.856  1.00  0.00           O  
ATOM    287  NE2 GLN    20      62.688  87.630  99.349  1.00  0.00           N  
ATOM    288 HE21 GLN    20      63.540  87.496  98.823  1.00  0.00           H  
ATOM    289 HE22 GLN    20      62.451  88.479  99.842  1.00  0.00           H  
ATOM    290  C   GLN    20      62.021  82.155  98.239  1.00  0.00           C  
ATOM    291  O   GLN    20      62.083  81.544  99.306  1.00  0.00           O  
ATOM    292  N   PRO    21      62.909  81.811  97.270  1.00  0.00           N  
ATOM    293  CD  PRO    21      62.820  82.216  95.863  1.00  0.00           C  
ATOM    294  HD2 PRO    21      62.756  83.301  95.776  1.00  0.00           H  
ATOM    295  HD3 PRO    21      61.944  81.736  95.428  1.00  0.00           H  
ATOM    296  CG  PRO    21      64.097  81.733  95.163  1.00  0.00           C  
ATOM    297  HG2 PRO    21      64.938  82.368  95.442  1.00  0.00           H  
ATOM    298  HG3 PRO    21      63.973  81.515  94.102  1.00  0.00           H  
ATOM    299  CB  PRO    21      64.273  80.385  95.896  1.00  0.00           C  
ATOM    300  HB2 PRO    21      65.250  79.920  95.770  1.00  0.00           H  
ATOM    301  HB3 PRO    21      63.392  79.829  95.574  1.00  0.00           H  
ATOM    302  CA  PRO    21      63.953  80.780  97.346  1.00  0.00           C  
ATOM    303  HA  PRO    21      63.466  79.936  97.835  1.00  0.00           H  
ATOM    304  C   PRO    21      65.217  81.293  98.055  1.00  0.00           C  
ATOM    305  O   PRO    21      66.096  82.039  97.506  1.00  0.00           O  
ATOM    306  N   GLY    22      65.331  80.911  99.321  1.00  0.00           N  
ATOM    307  H   GLY    22      64.635  80.282  99.697  1.00  0.00           H  
ATOM    308  CA  GLY    22      66.432  81.221 100.231  1.00  0.00           C  
ATOM    309  HA2 GLY    22      66.155  80.735 101.167  1.00  0.00           H  
ATOM    310  HA3 GLY    22      67.379  80.885  99.809  1.00  0.00           H  
ATOM    311  C   GLY    22      66.537  82.689 100.611  1.00  0.00           C  
ATOM    312  O   GLY    22      65.677  83.514 100.552  1.00  0.00           O  
ATOM    313  N   GLN    23      67.803  82.949 101.002  1.00  0.00           N  
ATOM    314  H   GLN    23      68.362  82.157 101.285  1.00  0.00           H  
ATOM    315  CA  GLN    23      68.446  84.248 101.119  1.00  0.00           C  
ATOM    316  HA  GLN    23      69.471  83.948 101.337  1.00  0.00           H  
ATOM    317  CB  GLN    23      68.653  85.094  99.808  1.00  0.00           C  
ATOM    318  HB2 GLN    23      69.159  84.410  99.127  1.00  0.00           H  
ATOM    319  HB3 GLN    23      67.642  85.285  99.449  1.00  0.00           H  
ATOM    320  CG  GLN    23      69.489  86.425  99.937  1.00  0.00           C  
ATOM    321  HG2 GLN    23      68.913  87.178 100.473  1.00  0.00           H  
ATOM    322  HG3 GLN    23      70.466  86.234 100.381  1.00  0.00           H  
ATOM    323  CD  GLN    23      69.721  87.108  98.573  1.00  0.00           C  
ATOM    324  OE1 GLN    23      68.962  86.944  97.655  1.00  0.00           O  
ATOM    325  NE2 GLN    23      70.781  87.907  98.408  1.00  0.00           N  
ATOM    326 HE21 GLN    23      71.371  88.277  99.140  1.00  0.00           H  
ATOM    327 HE22 GLN    23      70.981  88.115  97.441  1.00  0.00           H  
ATOM    328  C   GLN    23      68.013  85.090 102.336  1.00  0.00           C  
ATOM    329  O   GLN    23      66.828  85.261 102.566  1.00  0.00           O  
ATOM    330  N   GLY    24      69.035  85.588 103.091  1.00  0.00           N  
ATOM    331  H   GLY    24      69.987  85.500 102.764  1.00  0.00           H  
ATOM    332  CA  GLY    24      68.708  86.296 104.291  1.00  0.00           C  
ATOM    333  HA2 GLY    24      68.141  85.633 104.945  1.00  0.00           H  
ATOM    334  HA3 GLY    24      69.704  86.492 104.688  1.00  0.00           H  
ATOM    335  C   GLY    24      67.768  87.469 104.094  1.00  0.00           C  
ATOM    336  O   GLY    24      68.024  88.278 103.207  1.00  0.00           O  
ATOM    337  N   TYR    25      66.850  87.777 105.009  1.00  0.00           N  
ATOM    338  H   TYR    25      66.607  87.172 105.781  1.00  0.00           H  
ATOM    339  CA  TYR    25      66.188  89.098 105.004  1.00  0.00           C  
ATOM    340  HA  TYR    25      65.700  89.177 104.032  1.00  0.00           H  
ATOM    341  CB  TYR    25      65.132  89.252 106.101  1.00  0.00           C  
ATOM    342  HB2 TYR    25      65.611  89.248 107.080  1.00  0.00           H  
ATOM    343  HB3 TYR    25      64.725  90.263 106.114  1.00  0.00           H  
ATOM    344  CG  TYR    25      63.875  88.375 106.049  1.00  0.00           C  
ATOM    345  CD1 TYR    25      62.892  88.632 105.107  1.00  0.00           C  
ATOM    346  HD1 TYR    25      63.025  89.520 104.507  1.00  0.00           H  
ATOM    347  CE1 TYR    25      61.671  87.975 105.173  1.00  0.00           C  
ATOM    348  HE1 TYR    25      60.861  88.222 104.503  1.00  0.00           H  
ATOM    349  CZ  TYR    25      61.478  86.864 106.034  1.00  0.00           C  
ATOM    350  OH  TYR    25      60.316  86.177 106.056  1.00  0.00           O  
ATOM    351  HH  TYR    25      60.360  85.360 106.558  1.00  0.00           H  
ATOM    352  CE2 TYR    25      62.543  86.533 106.938  1.00  0.00           C  
ATOM    353  HE2 TYR    25      62.548  85.719 107.647  1.00  0.00           H  
ATOM    354  CD2 TYR    25      63.744  87.301 106.973  1.00  0.00           C  
ATOM    355  HD2 TYR    25      64.570  87.076 107.631  1.00  0.00           H  
ATOM    356  C   TYR    25      67.198  90.311 104.950  1.00  0.00           C  
ATOM    357  O   TYR    25      68.244  90.235 105.650  1.00  0.00           O  
ATOM    358  N   SER    26      66.871  91.364 104.237  1.00  0.00           N  
ATOM    359  H   SER    26      65.998  91.347 103.729  1.00  0.00           H  
ATOM    360  CA  SER    26      67.873  92.446 103.962  1.00  0.00           C  
ATOM    361  HA  SER    26      68.892  92.090 104.112  1.00  0.00           H  
ATOM    362  CB  SER    26      67.633  93.000 102.506  1.00  0.00           C  
ATOM    363  HB2 SER    26      66.804  93.704 102.431  1.00  0.00           H  
ATOM    364  HB3 SER    26      68.557  93.528 102.272  1.00  0.00           H  
ATOM    365  OG  SER    26      67.462  91.964 101.605  1.00  0.00           O  
ATOM    366  HG  SER    26      68.189  91.338 101.637  1.00  0.00           H  
ATOM    367  C   SER    26      67.666  93.503 105.076  1.00  0.00           C  
ATOM    368  O   SER    26      66.676  94.282 105.159  1.00  0.00           O  
ATOM    369  N   GLN    27      68.501  93.321 106.064  1.00  0.00           N  
ATOM    370  H   GLN    27      69.323  92.739 106.003  1.00  0.00           H  
ATOM    371  CA  GLN    27      68.435  94.097 107.280  1.00  0.00           C  
ATOM    372  HA  GLN    27      68.073  95.088 107.006  1.00  0.00           H  
ATOM    373  CB  GLN    27      67.303  93.493 108.166  1.00  0.00           C  
ATOM    374  HB2 GLN    27      67.146  94.191 108.989  1.00  0.00           H  
ATOM    375  HB3 GLN    27      66.382  93.610 107.596  1.00  0.00           H  
ATOM    376  CG  GLN    27      67.546  92.045 108.698  1.00  0.00           C  
ATOM    377  HG2 GLN    27      67.148  91.403 107.912  1.00  0.00           H  
ATOM    378  HG3 GLN    27      68.612  91.978 108.914  1.00  0.00           H  
ATOM    379  CD  GLN    27      66.712  91.755 109.996  1.00  0.00           C  
ATOM    380  OE1 GLN    27      66.044  92.585 110.602  1.00  0.00           O  
ATOM    381  NE2 GLN    27      66.817  90.638 110.618  1.00  0.00           N  
ATOM    382 HE21 GLN    27      67.289  89.807 110.292  1.00  0.00           H  
ATOM    383 HE22 GLN    27      66.622  90.566 111.606  1.00  0.00           H  
ATOM    384  C   GLN    27      69.782  94.364 108.040  1.00  0.00           C  
ATOM    385  O   GLN    27      70.600  93.436 108.008  1.00  0.00           O  
ATOM    386  N   GLN    28      70.061  95.537 108.542  1.00  0.00           N  
ATOM    387  H   GLN    28      69.376  96.279 108.528  1.00  0.00           H  
ATOM    388  CA  GLN    28      71.383  95.910 108.996  1.00  0.00           C  
ATOM    389  HA  GLN    28      71.903  95.170 109.604  1.00  0.00           H  
ATOM    390  CB  GLN    28      72.231  96.322 107.788  1.00  0.00           C  
ATOM    391  HB2 GLN    28      72.743  95.465 107.351  1.00  0.00           H  
ATOM    392  HB3 GLN    28      71.532  96.689 107.036  1.00  0.00           H  
ATOM    393  CG  GLN    28      73.352  97.357 107.795  1.00  0.00           C  
ATOM    394  HG2 GLN    28      73.698  97.567 106.782  1.00  0.00           H  
ATOM    395  HG3 GLN    28      73.035  98.328 108.177  1.00  0.00           H  
ATOM    396  CD  GLN    28      74.553  96.959 108.680  1.00  0.00           C  
ATOM    397  OE1 GLN    28      74.456  96.486 109.840  1.00  0.00           O  
ATOM    398  NE2 GLN    28      75.761  97.039 108.249  1.00  0.00           N  
ATOM    399 HE21 GLN    28      76.479  96.631 108.829  1.00  0.00           H  
ATOM    400 HE22 GLN    28      75.888  97.145 107.252  1.00  0.00           H  
ATOM    401  C   GLN    28      71.294  97.069 109.961  1.00  0.00           C  
ATOM    402  O   GLN    28      70.590  98.044 109.758  1.00  0.00           O  
ATOM    403  N   SER    29      71.986  96.915 111.065  1.00  0.00           N  
ATOM    404  H   SER    29      72.667  96.171 111.121  1.00  0.00           H  
ATOM    405  CA  SER    29      72.229  97.888 112.157  1.00  0.00           C  
ATOM    406  HA  SER    29      71.402  98.594 112.223  1.00  0.00           H  
ATOM    407  CB  SER    29      72.113  97.146 113.494  1.00  0.00           C  
ATOM    408  HB2 SER    29      71.114  96.746 113.668  1.00  0.00           H  
ATOM    409  HB3 SER    29      72.830  96.327 113.540  1.00  0.00           H  
ATOM    410  OG  SER    29      72.385  98.019 114.502  1.00  0.00           O  
ATOM    411  HG  SER    29      72.741  97.554 115.263  1.00  0.00           H  
ATOM    412  C   SER    29      73.478  98.779 111.954  1.00  0.00           C  
ATOM    413  O   SER    29      74.573  98.474 112.411  1.00  0.00           O  
ATOM    414  N   SER    30      73.264  99.708 111.004  1.00  0.00           N  
ATOM    415  H   SER    30      72.325  99.714 110.632  1.00  0.00           H  
ATOM    416  CA  SER    30      74.210 100.660 110.508  1.00  0.00           C  
ATOM    417  HA  SER    30      75.007 100.046 110.088  1.00  0.00           H  
ATOM    418  CB  SER    30      73.790 101.671 109.512  1.00  0.00           C  
ATOM    419  HB2 SER    30      72.813 102.052 109.810  1.00  0.00           H  
ATOM    420  HB3 SER    30      74.456 102.524 109.387  1.00  0.00           H  
ATOM    421  OG  SER    30      73.521 100.967 108.275  1.00  0.00           O  
ATOM    422  HG  SER    30      72.759 101.471 107.978  1.00  0.00           H  
ATOM    423  C   SER    30      74.941 101.398 111.800  1.00  0.00           C  
ATOM    424  O   SER    30      74.273 101.476 112.814  1.00  0.00           O  
ATOM    425  N   GLN    31      76.209 101.708 111.820  1.00  0.00           N  
ATOM    426  H   GLN    31      76.554 102.048 112.707  1.00  0.00           H  
ATOM    427  CA  GLN    31      77.231 101.730 110.734  1.00  0.00           C  
ATOM    428  HA  GLN    31      76.835 101.087 109.948  1.00  0.00           H  
ATOM    429  CB  GLN    31      77.502 103.177 110.278  1.00  0.00           C  
ATOM    430  HB2 GLN    31      76.621 103.680 109.880  1.00  0.00           H  
ATOM    431  HB3 GLN    31      77.729 103.693 111.210  1.00  0.00           H  
ATOM    432  CG  GLN    31      78.510 103.350 109.134  1.00  0.00           C  
ATOM    433  HG2 GLN    31      78.308 104.390 108.877  1.00  0.00           H  
ATOM    434  HG3 GLN    31      79.561 103.271 109.409  1.00  0.00           H  
ATOM    435  CD  GLN    31      78.147 102.659 107.826  1.00  0.00           C  
ATOM    436  OE1 GLN    31      77.206 101.878 107.635  1.00  0.00           O  
ATOM    437  NE2 GLN    31      78.878 102.988 106.806  1.00  0.00           N  
ATOM    438 HE21 GLN    31      78.689 102.548 105.917  1.00  0.00           H  
ATOM    439 HE22 GLN    31      79.731 103.493 106.999  1.00  0.00           H  
ATOM    440  C   GLN    31      78.621 101.153 111.194  1.00  0.00           C  
ATOM    441  O   GLN    31      79.143 101.586 112.204  1.00  0.00           O  
ATOM    442  N   PRO    32      79.194 100.117 110.499  1.00  0.00           N  
ATOM    443  CD  PRO    32      78.617  99.362 109.401  1.00  0.00           C  
ATOM    444  HD2 PRO    32      78.404 100.024 108.562  1.00  0.00           H  
ATOM    445  HD3 PRO    32      77.639  98.940 109.633  1.00  0.00           H  
ATOM    446  CG  PRO    32      79.610  98.283 109.020  1.00  0.00           C  
ATOM    447  HG2 PRO    32      80.351  98.653 108.311  1.00  0.00           H  
ATOM    448  HG3 PRO    32      79.121  97.414 108.579  1.00  0.00           H  
ATOM    449  CB  PRO    32      80.303  97.930 110.351  1.00  0.00           C  
ATOM    450  HB2 PRO    32      81.301  97.489 110.350  1.00  0.00           H  
ATOM    451  HB3 PRO    32      79.599  97.264 110.850  1.00  0.00           H  
ATOM    452  CA  PRO    32      80.389  99.302 111.030  1.00  0.00           C  
ATOM    453  HA  PRO    32      80.313  99.251 112.116  1.00  0.00           H  
ATOM    454  C   PRO    32      81.656 100.090 110.625  1.00  0.00           C  
ATOM    455  O   PRO    32      82.185  99.629 109.600  1.00  0.00           O  
ATOM    456  N   TYR    33      82.160 100.914 111.505  1.00  0.00           N  
ATOM    457  H   TYR    33      81.739 101.049 112.413  1.00  0.00           H  
ATOM    458  CA  TYR    33      83.431 101.651 111.280  1.00  0.00           C  
ATOM    459  HA  TYR    33      83.495 101.873 110.215  1.00  0.00           H  
ATOM    460  CB  TYR    33      83.430 103.017 111.953  1.00  0.00           C  
ATOM    461  HB2 TYR    33      83.482 102.992 113.041  1.00  0.00           H  
ATOM    462  HB3 TYR    33      84.364 103.531 111.726  1.00  0.00           H  
ATOM    463  CG  TYR    33      82.270 103.855 111.477  1.00  0.00           C  
ATOM    464  CD1 TYR    33      82.398 104.567 110.263  1.00  0.00           C  
ATOM    465  HD1 TYR    33      83.247 104.408 109.614  1.00  0.00           H  
ATOM    466  CE1 TYR    33      81.562 105.662 109.998  1.00  0.00           C  
ATOM    467  HE1 TYR    33      81.602 106.343 109.161  1.00  0.00           H  
ATOM    468  CZ  TYR    33      80.521 105.925 110.935  1.00  0.00           C  
ATOM    469  OH  TYR    33      79.538 106.820 110.646  1.00  0.00           O  
ATOM    470  HH  TYR    33      79.851 107.631 110.239  1.00  0.00           H  
ATOM    471  CE2 TYR    33      80.367 105.162 112.124  1.00  0.00           C  
ATOM    472  HE2 TYR    33      79.551 105.247 112.826  1.00  0.00           H  
ATOM    473  CD2 TYR    33      81.323 104.144 112.372  1.00  0.00           C  
ATOM    474  HD2 TYR    33      81.290 103.523 113.255  1.00  0.00           H  
ATOM    475  C   TYR    33      84.768 100.887 111.508  1.00  0.00           C  
ATOM    476  O   TYR    33      85.788 101.421 111.088  1.00  0.00           O  
ATOM    477  N   GLY    34      84.853  99.661 112.083  1.00  0.00           N  
ATOM    478  H   GLY    34      83.944  99.325 112.366  1.00  0.00           H  
ATOM    479  CA  GLY    34      86.104  98.867 112.187  1.00  0.00           C  
ATOM    480  HA2 GLY    34      85.957  98.103 112.951  1.00  0.00           H  
ATOM    481  HA3 GLY    34      86.215  98.420 111.199  1.00  0.00           H  
ATOM    482  C   GLY    34      87.387  99.533 112.637  1.00  0.00           C  
ATOM    483  O   GLY    34      87.329 100.449 113.443  1.00  0.00           O  
ATOM    484  N   GLN    35      88.551  99.013 112.147  1.00  0.00           N  
ATOM    485  H   GLN    35      88.529  98.555 111.247  1.00  0.00           H  
ATOM    486  CA  GLN    35      89.887  99.599 112.365  1.00  0.00           C  
ATOM    487  HA  GLN    35      89.826 100.655 112.629  1.00  0.00           H  
ATOM    488  CB  GLN    35      90.526  98.776 113.521  1.00  0.00           C  
ATOM    489  HB2 GLN    35      89.893  99.003 114.379  1.00  0.00           H  
ATOM    490  HB3 GLN    35      90.209  97.733 113.516  1.00  0.00           H  
ATOM    491  CG  GLN    35      91.999  98.876 113.984  1.00  0.00           C  
ATOM    492  HG2 GLN    35      92.080  98.534 115.016  1.00  0.00           H  
ATOM    493  HG3 GLN    35      92.580  98.142 113.424  1.00  0.00           H  
ATOM    494  CD  GLN    35      92.655 100.234 113.921  1.00  0.00           C  
ATOM    495  OE1 GLN    35      91.977 101.232 113.958  1.00  0.00           O  
ATOM    496  NE2 GLN    35      93.964 100.327 113.794  1.00  0.00           N  
ATOM    497 HE21 GLN    35      94.472  99.456 113.851  1.00  0.00           H  
ATOM    498 HE22 GLN    35      94.422 101.227 113.780  1.00  0.00           H  
ATOM    499  C   GLN    35      90.716  99.564 111.032  1.00  0.00           C  
ATOM    500  O   GLN    35      91.860  99.107 110.953  1.00  0.00           O  
ATOM    501  N   GLN    36      90.163 100.044 109.900  1.00  0.00           N  
ATOM    502  H   GLN    36      90.716 100.034 109.055  1.00  0.00           H  
ATOM    503  CA  GLN    36      89.062 100.918 109.695  1.00  0.00           C  
ATOM    504  HA  GLN    36      88.175 100.636 110.263  1.00  0.00           H  
ATOM    505  CB  GLN    36      89.356 102.343 110.097  1.00  0.00           C  
ATOM    506  HB2 GLN    36      88.485 102.965 109.890  1.00  0.00           H  
ATOM    507  HB3 GLN    36      89.452 102.339 111.183  1.00  0.00           H  
ATOM    508  CG  GLN    36      90.664 102.911 109.290  1.00  0.00           C  
ATOM    509  HG2 GLN    36      91.584 102.790 109.861  1.00  0.00           H  
ATOM    510  HG3 GLN    36      90.813 102.321 108.385  1.00  0.00           H  
ATOM    511  CD  GLN    36      90.447 104.311 108.916  1.00  0.00           C  
ATOM    512  OE1 GLN    36      91.001 105.235 109.409  1.00  0.00           O  
ATOM    513  NE2 GLN    36      89.563 104.618 108.002  1.00  0.00           N  
ATOM    514 HE21 GLN    36      88.925 103.912 107.664  1.00  0.00           H  
ATOM    515 HE22 GLN    36      89.420 105.563 107.677  1.00  0.00           H  
ATOM    516  C   GLN    36      88.578 100.872 108.251  1.00  0.00           C  
ATOM    517  O   GLN    36      89.345 100.443 107.366  1.00  0.00           O  
ATOM    518  N   SER    37      87.270 101.160 108.149  1.00  0.00           N  
ATOM    519  H   SER    37      86.666 101.371 108.931  1.00  0.00           H  
ATOM    520  CA  SER    37      86.515 101.302 106.898  1.00  0.00           C  
ATOM    521  HA  SER    37      86.590 100.365 106.346  1.00  0.00           H  
ATOM    522  CB  SER    37      85.038 101.453 107.240  1.00  0.00           C  
ATOM    523  HB2 SER    37      84.341 101.449 106.402  1.00  0.00           H  
ATOM    524  HB3 SER    37      84.694 100.624 107.859  1.00  0.00           H  
ATOM    525  OG  SER    37      84.845 102.619 108.073  1.00  0.00           O  
ATOM    526  HG  SER    37      84.196 103.204 107.675  1.00  0.00           H  
ATOM    527  C   SER    37      87.122 102.463 106.059  1.00  0.00           C  
ATOM    528  O   SER    37      87.491 103.456 106.631  1.00  0.00           O  
ATOM    529  N   TYR    38      87.189 102.292 104.756  1.00  0.00           N  
ATOM    530  H   TYR    38      86.806 101.461 104.328  1.00  0.00           H  
ATOM    531  CA  TYR    38      87.570 103.346 103.752  1.00  0.00           C  
ATOM    532  HA  TYR    38      86.917 104.189 103.975  1.00  0.00           H  
ATOM    533  CB  TYR    38      89.031 103.706 103.876  1.00  0.00           C  
ATOM    534  HB2 TYR    38      89.142 104.156 104.863  1.00  0.00           H  
ATOM    535  HB3 TYR    38      89.576 102.764 103.935  1.00  0.00           H  
ATOM    536  CG  TYR    38      89.674 104.570 102.744  1.00  0.00           C  
ATOM    537  CD1 TYR    38      90.059 103.890 101.567  1.00  0.00           C  
ATOM    538  HD1 TYR    38      90.022 102.815 101.467  1.00  0.00           H  
ATOM    539  CE1 TYR    38      90.720 104.590 100.501  1.00  0.00           C  
ATOM    540  HE1 TYR    38      91.099 104.023  99.664  1.00  0.00           H  
ATOM    541  CZ  TYR    38      90.593 105.972 100.523  1.00  0.00           C  
ATOM    542  OH  TYR    38      91.140 106.561  99.385  1.00  0.00           O  
ATOM    543  HH  TYR    38      91.366 105.928  98.700  1.00  0.00           H  
ATOM    544  CE2 TYR    38      90.150 106.658 101.703  1.00  0.00           C  
ATOM    545  HE2 TYR    38      90.154 107.737 101.673  1.00  0.00           H  
ATOM    546  CD2 TYR    38      89.672 105.995 102.828  1.00  0.00           C  
ATOM    547  HD2 TYR    38      89.324 106.525 103.702  1.00  0.00           H  
ATOM    548  C   TYR    38      87.251 102.848 102.379  1.00  0.00           C  
ATOM    549  O   TYR    38      87.580 101.707 102.077  1.00  0.00           O  
ATOM    550  N   SER    39      86.710 103.738 101.559  1.00  0.00           N  
ATOM    551  H   SER    39      86.501 104.672 101.880  1.00  0.00           H  
ATOM    552  CA  SER    39      86.181 103.249 100.303  1.00  0.00           C  
ATOM    553  HA  SER    39      86.603 102.302  99.965  1.00  0.00           H  
ATOM    554  CB  SER    39      84.694 103.020 100.424  1.00  0.00           C  
ATOM    555  HB2 SER    39      84.189 103.958 100.651  1.00  0.00           H  
ATOM    556  HB3 SER    39      84.363 102.534  99.507  1.00  0.00           H  
ATOM    557  OG  SER    39      84.520 102.160 101.478  1.00  0.00           O  
ATOM    558  HG  SER    39      85.050 101.369 101.357  1.00  0.00           H  
ATOM    559  C   SER    39      86.356 104.285  99.169  1.00  0.00           C  
ATOM    560  O   SER    39      85.486 104.343  98.290  1.00  0.00           O  
ATOM    561  N   GLY    40      87.412 105.108  99.208  1.00  0.00           N  
ATOM    562  H   GLY    40      87.951 105.034 100.058  1.00  0.00           H  
ATOM    563  CA  GLY    40      87.701 106.083  98.208  1.00  0.00           C  
ATOM    564  HA2 GLY    40      86.767 106.596  97.980  1.00  0.00           H  
ATOM    565  HA3 GLY    40      88.540 106.698  98.534  1.00  0.00           H  
ATOM    566  C   GLY    40      88.246 105.400  96.858  1.00  0.00           C  
ATOM    567  O   GLY    40      88.907 104.376  96.955  1.00  0.00           O  
ATOM    568  N   TYR    41      87.862 105.962  95.694  1.00  0.00           N  
ATOM    569  H   TYR    41      88.164 105.335  94.962  1.00  0.00           H  
ATOM    570  CA  TYR    41      87.239 107.292  95.338  1.00  0.00           C  
ATOM    571  HA  TYR    41      86.483 107.518  96.090  1.00  0.00           H  
ATOM    572  CB  TYR    41      88.220 108.448  95.332  1.00  0.00           C  
ATOM    573  HB2 TYR    41      89.116 108.262  94.739  1.00  0.00           H  
ATOM    574  HB3 TYR    41      87.674 109.349  95.055  1.00  0.00           H  
ATOM    575  CG  TYR    41      88.593 108.853  96.731  1.00  0.00           C  
ATOM    576  CD1 TYR    41      89.934 108.859  97.154  1.00  0.00           C  
ATOM    577  HD1 TYR    41      90.693 108.430  96.517  1.00  0.00           H  
ATOM    578  CE1 TYR    41      90.275 109.323  98.405  1.00  0.00           C  
ATOM    579  HE1 TYR    41      91.327 109.360  98.647  1.00  0.00           H  
ATOM    580  CZ  TYR    41      89.250 109.900  99.236  1.00  0.00           C  
ATOM    581  OH  TYR    41      89.519 110.418 100.462  1.00  0.00           O  
ATOM    582  HH  TYR    41      90.399 110.135 100.721  1.00  0.00           H  
ATOM    583  CE2 TYR    41      87.912 109.965  98.776  1.00  0.00           C  
ATOM    584  HE2 TYR    41      87.149 110.232  99.492  1.00  0.00           H  
ATOM    585  CD2 TYR    41      87.602 109.336  97.592  1.00  0.00           C  
ATOM    586  HD2 TYR    41      86.563 109.205  97.328  1.00  0.00           H  
ATOM    587  C   TYR    41      86.612 107.166  93.948  1.00  0.00           C  
ATOM    588  O   TYR    41      87.109 106.486  93.011  1.00  0.00           O  
ATOM    589  N   SER    42      85.449 107.788  93.787  1.00  0.00           N  
ATOM    590  H   SER    42      85.088 108.364  94.534  1.00  0.00           H  
ATOM    591  CA  SER    42      84.557 107.818  92.623  1.00  0.00           C  
ATOM    592  HA  SER    42      84.619 106.853  92.120  1.00  0.00           H  
ATOM    593  CB  SER    42      83.095 108.053  92.992  1.00  0.00           C  
ATOM    594  HB2 SER    42      82.450 107.893  92.127  1.00  0.00           H  
ATOM    595  HB3 SER    42      82.836 107.405  93.829  1.00  0.00           H  
ATOM    596  OG  SER    42      82.970 109.435  93.475  1.00  0.00           O  
ATOM    597  HG  SER    42      83.240 109.358  94.393  1.00  0.00           H  
ATOM    598  C   SER    42      85.134 108.746  91.553  1.00  0.00           C  
ATOM    599  O   SER    42      85.907 109.642  91.899  1.00  0.00           O  
ATOM    600  N   GLN    43      84.928 108.377  90.308  1.00  0.00           N  
ATOM    601  H   GLN    43      84.304 107.603  90.128  1.00  0.00           H  
ATOM    602  CA  GLN    43      85.634 108.876  89.128  1.00  0.00           C  
ATOM    603  HA  GLN    43      86.397 109.543  89.529  1.00  0.00           H  
ATOM    604  CB  GLN    43      86.322 107.804  88.364  1.00  0.00           C  
ATOM    605  HB2 GLN    43      85.638 107.086  87.912  1.00  0.00           H  
ATOM    606  HB3 GLN    43      86.957 108.212  87.578  1.00  0.00           H  
ATOM    607  CG  GLN    43      87.247 107.033  89.322  1.00  0.00           C  
ATOM    608  HG2 GLN    43      87.771 107.724  89.982  1.00  0.00           H  
ATOM    609  HG3 GLN    43      86.598 106.468  89.992  1.00  0.00           H  
ATOM    610  CD  GLN    43      88.189 106.054  88.727  1.00  0.00           C  
ATOM    611  OE1 GLN    43      88.003 105.571  87.610  1.00  0.00           O  
ATOM    612  NE2 GLN    43      89.359 105.829  89.314  1.00  0.00           N  
ATOM    613 HE21 GLN    43      89.617 106.321  90.158  1.00  0.00           H  
ATOM    614 HE22 GLN    43      89.922 105.072  88.952  1.00  0.00           H  
ATOM    615  C   GLN    43      84.685 109.644  88.214  1.00  0.00           C  
ATOM    616  O   GLN    43      83.962 109.052  87.382  1.00  0.00           O  
ATOM    617  N   SER    44      84.731 111.011  88.301  1.00  0.00           N  
ATOM    618  H   SER    44      85.319 111.384  89.032  1.00  0.00           H  
ATOM    619  CA  SER    44      83.960 111.903  87.537  1.00  0.00           C  
ATOM    620  HA  SER    44      83.518 111.458  86.646  1.00  0.00           H  
ATOM    621  CB  SER    44      82.824 112.328  88.416  1.00  0.00           C  
ATOM    622  HB2 SER    44      82.338 111.420  88.774  1.00  0.00           H  
ATOM    623  HB3 SER    44      83.170 112.924  89.261  1.00  0.00           H  
ATOM    624  OG  SER    44      81.958 113.153  87.632  1.00  0.00           O  
ATOM    625  HG  SER    44      81.629 113.739  88.318  1.00  0.00           H  
ATOM    626  C   SER    44      84.664 113.098  86.730  1.00  0.00           C  
ATOM    627  O   SER    44      85.523 113.724  87.273  1.00  0.00           O  
ATOM    628  N   THR    45      84.257 113.347  85.477  1.00  0.00           N  
ATOM    629  H   THR    45      83.441 112.823  85.194  1.00  0.00           H  
ATOM    630  CA  THR    45      84.796 114.480  84.589  1.00  0.00           C  
ATOM    631  HA  THR    45      84.136 114.587  83.729  1.00  0.00           H  
ATOM    632  CB  THR    45      84.773 115.857  85.312  1.00  0.00           C  
ATOM    633  HB  THR    45      85.611 115.871  86.009  1.00  0.00           H  
ATOM    634  CG2 THR    45      85.012 116.984  84.286  1.00  0.00           C  
ATOM    635 HG21 THR    45      84.074 117.273  83.811  1.00  0.00           H  
ATOM    636 HG22 THR    45      85.321 117.828  84.903  1.00  0.00           H  
ATOM    637 HG23 THR    45      85.779 116.705  83.563  1.00  0.00           H  
ATOM    638  OG1 THR    45      83.638 116.173  86.157  1.00  0.00           O  
ATOM    639  HG1 THR    45      83.737 115.545  86.875  1.00  0.00           H  
ATOM    640  C   THR    45      86.110 114.137  83.893  1.00  0.00           C  
ATOM    641  O   THR    45      87.048 113.527  84.428  1.00  0.00           O  
ATOM    642  N   ASP    46      86.272 114.403  82.589  1.00  0.00           N  
ATOM    643  H   ASP    46      85.531 114.935  82.155  1.00  0.00           H  
ATOM    644  CA  ASP    46      87.474 114.204  81.742  1.00  0.00           C  
ATOM    645  HA  ASP    46      87.728 113.146  81.795  1.00  0.00           H  
ATOM    646  CB  ASP    46      87.145 114.694  80.255  1.00  0.00           C  
ATOM    647  HB2 ASP    46      86.192 114.281  79.926  1.00  0.00           H  
ATOM    648  HB3 ASP    46      87.085 115.782  80.237  1.00  0.00           H  
ATOM    649  CG  ASP    46      88.186 114.327  79.176  1.00  0.00           C  
ATOM    650  OD1 ASP    46      89.080 113.529  79.496  1.00  0.00           O  
ATOM    651  OD2 ASP    46      88.050 114.900  78.070  1.00  0.00           O  
ATOM    652  C   ASP    46      88.635 115.181  82.333  1.00  0.00           C  
ATOM    653  O   ASP    46      88.455 115.920  83.323  1.00  0.00           O  
ATOM    654  N   THR    47      89.795 115.205  81.688  1.00  0.00           N  
ATOM    655  H   THR    47      89.874 114.727  80.802  1.00  0.00           H  
ATOM    656  CA  THR    47      90.896 116.131  81.895  1.00  0.00           C  
ATOM    657  HA  THR    47      91.296 116.068  82.907  1.00  0.00           H  
ATOM    658  CB  THR    47      92.128 115.757  81.090  1.00  0.00           C  
ATOM    659  HB  THR    47      92.215 114.672  81.158  1.00  0.00           H  
ATOM    660  CG2 THR    47      92.063 116.198  79.501  1.00  0.00           C  
ATOM    661 HG21 THR    47      92.988 115.973  78.971  1.00  0.00           H  
ATOM    662 HG22 THR    47      91.148 115.726  79.142  1.00  0.00           H  
ATOM    663 HG23 THR    47      91.848 117.260  79.388  1.00  0.00           H  
ATOM    664  OG1 THR    47      93.372 116.264  81.648  1.00  0.00           O  
ATOM    665  HG1 THR    47      93.616 115.834  82.471  1.00  0.00           H  
ATOM    666  C   THR    47      90.450 117.575  81.690  1.00  0.00           C  
ATOM    667  O   THR    47      89.464 117.828  80.903  1.00  0.00           O  
ATOM    668  N   SER    48      91.057 118.519  82.390  1.00  0.00           N  
ATOM    669  H   SER    48      91.808 118.206  82.988  1.00  0.00           H  
ATOM    670  CA  SER    48      90.628 119.884  82.482  1.00  0.00           C  
ATOM    671  HA  SER    48      89.581 120.062  82.238  1.00  0.00           H  
ATOM    672  CB  SER    48      90.835 120.279  83.933  1.00  0.00           C  
ATOM    673  HB2 SER    48      90.516 121.301  84.137  1.00  0.00           H  
ATOM    674  HB3 SER    48      90.224 119.648  84.580  1.00  0.00           H  
ATOM    675  OG  SER    48      92.198 120.093  84.324  1.00  0.00           O  
ATOM    676  HG  SER    48      92.102 120.200  85.273  1.00  0.00           H  
ATOM    677  C   SER    48      91.327 120.874  81.565  1.00  0.00           C  
ATOM    678  O   SER    48      92.504 120.701  81.309  1.00  0.00           O  
ATOM    679  N   GLY    49      90.640 122.018  81.241  1.00  0.00           N  
ATOM    680  H   GLY    49      89.687 121.903  81.555  1.00  0.00           H  
ATOM    681  CA  GLY    49      91.124 123.172  80.485  1.00  0.00           C  
ATOM    682  HA2 GLY    49      90.999 124.080  81.074  1.00  0.00           H  
ATOM    683  HA3 GLY    49      92.165 122.910  80.297  1.00  0.00           H  
ATOM    684  C   GLY    49      90.517 123.249  79.071  1.00  0.00           C  
ATOM    685  O   GLY    49      89.684 122.495  78.686  1.00  0.00           O  
ATOM    686  N   TYR    50      90.875 124.217  78.280  1.00  0.00           N  
ATOM    687  H   TYR    50      90.464 124.159  77.359  1.00  0.00           H  
ATOM    688  CA  TYR    50      91.705 125.419  78.585  1.00  0.00           C  
ATOM    689  HA  TYR    50      91.941 125.458  79.649  1.00  0.00           H  
ATOM    690  CB  TYR    50      93.115 125.388  77.922  1.00  0.00           C  
ATOM    691  HB2 TYR    50      93.586 124.632  78.550  1.00  0.00           H  
ATOM    692  HB3 TYR    50      92.993 125.075  76.885  1.00  0.00           H  
ATOM    693  CG  TYR    50      93.897 126.682  77.919  1.00  0.00           C  
ATOM    694  CD1 TYR    50      93.742 127.567  76.843  1.00  0.00           C  
ATOM    695  HD1 TYR    50      93.040 127.427  76.035  1.00  0.00           H  
ATOM    696  CE1 TYR    50      94.491 128.753  76.849  1.00  0.00           C  
ATOM    697  HE1 TYR    50      94.585 129.419  76.004  1.00  0.00           H  
ATOM    698  CZ  TYR    50      95.426 128.988  77.820  1.00  0.00           C  
ATOM    699  OH  TYR    50      96.246 130.065  77.736  1.00  0.00           O  
ATOM    700  HH  TYR    50      95.897 130.669  77.076  1.00  0.00           H  
ATOM    701  CE2 TYR    50      95.522 128.147  78.991  1.00  0.00           C  
ATOM    702  HE2 TYR    50      96.176 128.369  79.821  1.00  0.00           H  
ATOM    703  CD2 TYR    50      94.796 126.966  78.897  1.00  0.00           C  
ATOM    704  HD2 TYR    50      94.869 126.218  79.673  1.00  0.00           H  
ATOM    705  C   TYR    50      91.002 126.719  78.051  1.00  0.00           C  
ATOM    706  O   TYR    50      90.396 126.675  76.950  1.00  0.00           O  
ATOM    707  N   GLY    51      91.048 127.871  78.731  1.00  0.00           N  
ATOM    708  H   GLY    51      90.576 128.573  78.180  1.00  0.00           H  
ATOM    709  CA  GLY    51      91.491 128.179  80.105  1.00  0.00           C  
ATOM    710  HA2 GLY    51      90.750 127.964  80.874  1.00  0.00           H  
ATOM    711  HA3 GLY    51      92.405 127.627  80.326  1.00  0.00           H  
ATOM    712  C   GLY    51      91.857 129.676  80.091  1.00  0.00           C  
ATOM    713  O   GLY    51      91.425 130.433  79.129  1.00  0.00           O  
ATOM    714  N   GLN    52      92.538 130.196  81.144  1.00  0.00           N  
ATOM    715  H   GLN    52      92.858 129.444  81.738  1.00  0.00           H  
ATOM    716  CA  GLN    52      92.854 131.632  81.585  1.00  0.00           C  
ATOM    717  HA  GLN    52      93.578 131.466  82.382  1.00  0.00           H  
ATOM    718  CB  GLN    52      93.573 132.381  80.443  1.00  0.00           C  
ATOM    719  HB2 GLN    52      92.821 132.421  79.656  1.00  0.00           H  
ATOM    720  HB3 GLN    52      93.913 133.374  80.735  1.00  0.00           H  
ATOM    721  CG  GLN    52      94.741 131.649  79.847  1.00  0.00           C  
ATOM    722  HG2 GLN    52      94.431 130.619  79.674  1.00  0.00           H  
ATOM    723  HG3 GLN    52      95.151 132.152  78.971  1.00  0.00           H  
ATOM    724  CD  GLN    52      95.944 131.584  80.761  1.00  0.00           C  
ATOM    725  OE1 GLN    52      96.457 130.545  81.147  1.00  0.00           O  
ATOM    726  NE2 GLN    52      96.342 132.720  81.284  1.00  0.00           N  
ATOM    727 HE21 GLN    52      95.946 133.570  80.910  1.00  0.00           H  
ATOM    728 HE22 GLN    52      96.987 132.657  82.059  1.00  0.00           H  
ATOM    729  C   GLN    52      91.615 132.463  82.179  1.00  0.00           C  
ATOM    730  O   GLN    52      90.995 133.227  81.465  1.00  0.00           O  
ATOM    731  N   SER    53      91.229 132.316  83.452  1.00  0.00           N  
ATOM    732  H   SER    53      90.319 132.732  83.589  1.00  0.00           H  
ATOM    733  CA  SER    53      91.620 131.294  84.578  1.00  0.00           C  
ATOM    734  HA  SER    53      92.699 131.399  84.685  1.00  0.00           H  
ATOM    735  CB  SER    53      91.074 131.781  85.940  1.00  0.00           C  
ATOM    736  HB2 SER    53      91.091 130.898  86.579  1.00  0.00           H  
ATOM    737  HB3 SER    53      91.669 132.600  86.343  1.00  0.00           H  
ATOM    738  OG  SER    53      89.674 132.169  85.728  1.00  0.00           O  
ATOM    739  HG  SER    53      89.112 131.390  85.741  1.00  0.00           H  
ATOM    740  C   SER    53      91.294 129.843  84.319  1.00  0.00           C  
ATOM    741  O   SER    53      90.606 129.589  83.350  1.00  0.00           O  
ATOM    742  N   SER    54      91.757 128.974  85.211  1.00  0.00           N  
ATOM    743  H   SER    54      92.382 129.209  85.969  1.00  0.00           H  
ATOM    744  CA  SER    54      91.280 127.599  85.196  1.00  0.00           C  
ATOM    745  HA  SER    54      91.438 127.194  84.196  1.00  0.00           H  
ATOM    746  CB  SER    54      92.259 126.767  86.085  1.00  0.00           C  
ATOM    747  HB2 SER    54      91.937 125.733  85.965  1.00  0.00           H  
ATOM    748  HB3 SER    54      93.212 126.864  85.566  1.00  0.00           H  
ATOM    749  OG  SER    54      92.302 127.128  87.443  1.00  0.00           O  
ATOM    750  HG  SER    54      91.441 127.076  87.864  1.00  0.00           H  
ATOM    751  C   SER    54      89.781 127.395  85.638  1.00  0.00           C  
ATOM    752  O   SER    54      89.462 126.834  86.655  1.00  0.00           O  
ATOM    753  N   TYR    55      88.897 127.820  84.783  1.00  0.00           N  
ATOM    754  H   TYR    55      89.265 128.295  83.972  1.00  0.00           H  
ATOM    755  CA  TYR    55      87.400 127.823  85.016  1.00  0.00           C  
ATOM    756  HA  TYR    55      87.022 128.514  85.769  1.00  0.00           H  
ATOM    757  CB  TYR    55      86.729 128.231  83.679  1.00  0.00           C  
ATOM    758  HB2 TYR    55      86.978 127.408  83.010  1.00  0.00           H  
ATOM    759  HB3 TYR    55      85.680 128.310  83.967  1.00  0.00           H  
ATOM    760  CG  TYR    55      87.153 129.543  83.119  1.00  0.00           C  
ATOM    761  CD1 TYR    55      86.673 130.720  83.711  1.00  0.00           C  
ATOM    762  HD1 TYR    55      85.921 130.709  84.486  1.00  0.00           H  
ATOM    763  CE1 TYR    55      87.061 131.986  83.228  1.00  0.00           C  
ATOM    764  HE1 TYR    55      86.752 132.898  83.715  1.00  0.00           H  
ATOM    765  CZ  TYR    55      87.952 132.056  82.155  1.00  0.00           C  
ATOM    766  OH  TYR    55      88.376 133.273  81.729  1.00  0.00           O  
ATOM    767  HH  TYR    55      89.264 133.229  81.368  1.00  0.00           H  
ATOM    768  CE2 TYR    55      88.420 130.838  81.536  1.00  0.00           C  
ATOM    769  HE2 TYR    55      89.139 130.809  80.730  1.00  0.00           H  
ATOM    770  CD2 TYR    55      87.988 129.619  82.070  1.00  0.00           C  
ATOM    771  HD2 TYR    55      88.443 128.687  81.769  1.00  0.00           H  
ATOM    772  C   TYR    55      86.959 126.348  85.385  1.00  0.00           C  
ATOM    773  O   TYR    55      87.423 125.460  84.712  1.00  0.00           O  
ATOM    774  N   SER    56      86.163 126.072  86.455  1.00  0.00           N  
ATOM    775  H   SER    56      86.298 125.098  86.683  1.00  0.00           H  
ATOM    776  CA  SER    56      85.463 126.856  87.445  1.00  0.00           C  
ATOM    777  HA  SER    56      84.746 126.252  88.000  1.00  0.00           H  
ATOM    778  CB  SER    56      86.500 127.219  88.499  1.00  0.00           C  
ATOM    779  HB2 SER    56      86.888 126.267  88.862  1.00  0.00           H  
ATOM    780  HB3 SER    56      87.367 127.740  88.094  1.00  0.00           H  
ATOM    781  OG  SER    56      86.002 127.952  89.580  1.00  0.00           O  
ATOM    782  HG  SER    56      86.100 128.894  89.423  1.00  0.00           H  
ATOM    783  C   SER    56      84.685 128.060  86.885  1.00  0.00           C  
ATOM    784  O   SER    56      85.111 129.156  87.079  1.00  0.00           O  
ATOM    785  N   SER    57      83.700 127.836  86.017  1.00  0.00           N  
ATOM    786  H   SER    57      83.359 128.654  85.532  1.00  0.00           H  
ATOM    787  CA  SER    57      83.001 126.522  85.813  1.00  0.00           C  
ATOM    788  HA  SER    57      83.372 125.741  86.476  1.00  0.00           H  
ATOM    789  CB  SER    57      81.496 126.745  86.146  1.00  0.00           C  
ATOM    790  HB2 SER    57      80.961 125.804  86.016  1.00  0.00           H  
ATOM    791  HB3 SER    57      81.494 127.089  87.181  1.00  0.00           H  
ATOM    792  OG  SER    57      81.010 127.732  85.333  1.00  0.00           O  
ATOM    793  HG  SER    57      81.177 128.615  85.669  1.00  0.00           H  
ATOM    794  C   SER    57      82.976 126.080  84.373  1.00  0.00           C  
ATOM    795  O   SER    57      82.648 124.980  84.073  1.00  0.00           O  
ATOM    796  N   TYR    58      83.416 126.922  83.379  1.00  0.00           N  
ATOM    797  H   TYR    58      83.724 127.831  83.692  1.00  0.00           H  
ATOM    798  CA  TYR    58      83.423 126.525  81.950  1.00  0.00           C  
ATOM    799  HA  TYR    58      82.384 126.301  81.706  1.00  0.00           H  
ATOM    800  CB  TYR    58      83.763 127.697  80.987  1.00  0.00           C  
ATOM    801  HB2 TYR    58      84.836 127.672  80.797  1.00  0.00           H  
ATOM    802  HB3 TYR    58      83.175 127.408  80.115  1.00  0.00           H  
ATOM    803  CG  TYR    58      83.281 129.114  81.318  1.00  0.00           C  
ATOM    804  CD1 TYR    58      81.956 129.425  81.538  1.00  0.00           C  
ATOM    805  HD1 TYR    58      81.245 128.629  81.705  1.00  0.00           H  
ATOM    806  CE1 TYR    58      81.494 130.744  81.711  1.00  0.00           C  
ATOM    807  HE1 TYR    58      80.448 130.941  81.890  1.00  0.00           H  
ATOM    808  CZ  TYR    58      82.455 131.844  81.611  1.00  0.00           C  
ATOM    809  OH  TYR    58      82.109 133.112  81.995  1.00  0.00           O  
ATOM    810  HH  TYR    58      82.837 133.729  81.888  1.00  0.00           H  
ATOM    811  CE2 TYR    58      83.850 131.541  81.435  1.00  0.00           C  
ATOM    812  HE2 TYR    58      84.638 132.279  81.434  1.00  0.00           H  
ATOM    813  CD2 TYR    58      84.166 130.212  81.214  1.00  0.00           C  
ATOM    814  HD2 TYR    58      85.182 129.979  80.930  1.00  0.00           H  
ATOM    815  C   TYR    58      84.292 125.327  81.579  1.00  0.00           C  
ATOM    816  O   TYR    58      85.384 125.143  82.128  1.00  0.00           O  
ATOM    817  N   GLY    59      83.936 124.416  80.586  1.00  0.00           N  
ATOM    818  H   GLY    59      84.703 123.800  80.358  1.00  0.00           H  
ATOM    819  CA  GLY    59      82.690 124.200  79.704  1.00  0.00           C  
ATOM    820  HA2 GLY    59      82.655 123.157  79.390  1.00  0.00           H  
ATOM    821  HA3 GLY    59      81.760 124.464  80.208  1.00  0.00           H  
ATOM    822  C   GLY    59      82.806 124.999  78.397  1.00  0.00           C  
ATOM    823  O   GLY    59      83.861 125.615  78.149  1.00  0.00           O  
ATOM    824  N   GLN    60      81.863 124.889  77.481  1.00  0.00           N  
ATOM    825  H   GLN    60      82.041 125.338  76.594  1.00  0.00           H  
ATOM    826  CA  GLN    60      80.638 124.091  77.630  1.00  0.00           C  
ATOM    827  HA  GLN    60      80.843 123.224  78.258  1.00  0.00           H  
ATOM    828  CB  GLN    60      79.514 124.750  78.373  1.00  0.00           C  
ATOM    829  HB2 GLN    60      78.693 124.033  78.342  1.00  0.00           H  
ATOM    830  HB3 GLN    60      79.763 124.882  79.426  1.00  0.00           H  
ATOM    831  CG  GLN    60      79.010 126.184  77.840  1.00  0.00           C  
ATOM    832  HG2 GLN    60      78.807 126.191  76.769  1.00  0.00           H  
ATOM    833  HG3 GLN    60      78.064 126.387  78.341  1.00  0.00           H  
ATOM    834  CD  GLN    60      80.075 127.245  77.957  1.00  0.00           C  
ATOM    835  OE1 GLN    60      80.672 127.732  76.982  1.00  0.00           O  
ATOM    836  NE2 GLN    60      80.244 127.805  79.169  1.00  0.00           N  
ATOM    837 HE21 GLN    60      79.589 127.601  79.911  1.00  0.00           H  
ATOM    838 HE22 GLN    60      80.806 128.642  79.238  1.00  0.00           H  
ATOM    839  C   GLN    60      80.042 123.602  76.267  1.00  0.00           C  
ATOM    840  O   GLN    60      79.958 124.320  75.262  1.00  0.00           O  
ATOM    841  N   SER    61      79.478 122.372  76.101  1.00  0.00           N  
ATOM    842  H   SER    61      79.651 121.691  76.826  1.00  0.00           H  
ATOM    843  CA  SER    61      78.819 121.736  74.924  1.00  0.00           C  
ATOM    844  HA  SER    61      79.348 122.016  74.012  1.00  0.00           H  
ATOM    845  CB  SER    61      78.804 120.185  75.166  1.00  0.00           C  
ATOM    846  HB2 SER    61      78.258 119.800  74.305  1.00  0.00           H  
ATOM    847  HB3 SER    61      79.813 119.778  75.223  1.00  0.00           H  
ATOM    848  OG  SER    61      78.101 119.913  76.325  1.00  0.00           O  
ATOM    849  HG  SER    61      77.147 119.991  76.253  1.00  0.00           H  
ATOM    850  C   SER    61      77.397 122.263  74.672  1.00  0.00           C  
ATOM    851  O   SER    61      76.998 123.206  75.367  1.00  0.00           O  
ATOM    852  N   GLN    62      76.711 121.760  73.601  1.00  0.00           N  
ATOM    853  H   GLN    62      77.089 120.984  73.076  1.00  0.00           H  
ATOM    854  CA  GLN    62      75.344 122.151  73.281  1.00  0.00           C  
ATOM    855  HA  GLN    62      75.044 122.995  73.903  1.00  0.00           H  
ATOM    856  CB  GLN    62      75.252 122.521  71.786  1.00  0.00           C  
ATOM    857  HB2 GLN    62      76.111 123.087  71.424  1.00  0.00           H  
ATOM    858  HB3 GLN    62      75.367 121.545  71.313  1.00  0.00           H  
ATOM    859  CG  GLN    62      73.994 123.301  71.438  1.00  0.00           C  
ATOM    860  HG2 GLN    62      73.764 123.994  72.248  1.00  0.00           H  
ATOM    861  HG3 GLN    62      74.130 123.965  70.584  1.00  0.00           H  
ATOM    862  CD  GLN    62      72.716 122.508  71.039  1.00  0.00           C  
ATOM    863  OE1 GLN    62      72.605 121.303  71.092  1.00  0.00           O  
ATOM    864  NE2 GLN    62      71.704 123.161  70.527  1.00  0.00           N  
ATOM    865 HE21 GLN    62      70.867 122.610  70.402  1.00  0.00           H  
ATOM    866 HE22 GLN    62      71.752 124.159  70.677  1.00  0.00           H  
ATOM    867  C   GLN    62      74.312 121.063  73.665  1.00  0.00           C  
ATOM    868  O   GLN    62      74.534 119.867  73.492  1.00  0.00           O  
ATOM    869  N   ASN    63      73.195 121.436  74.352  1.00  0.00           N  
ATOM    870  H   ASN    63      73.086 122.416  74.567  1.00  0.00           H  
ATOM    871  CA  ASN    63      72.400 120.499  75.116  1.00  0.00           C  
ATOM    872  HA  ASN    63      72.470 119.554  74.576  1.00  0.00           H  
ATOM    873  CB  ASN    63      73.065 120.339  76.531  1.00  0.00           C  
ATOM    874  HB2 ASN    63      73.062 121.342  76.958  1.00  0.00           H  
ATOM    875  HB3 ASN    63      72.298 119.953  77.202  1.00  0.00           H  
ATOM    876  CG  ASN    63      74.356 119.631  76.783  1.00  0.00           C  
ATOM    877  OD1 ASN    63      75.478 120.095  76.450  1.00  0.00           O  
ATOM    878  ND2 ASN    63      74.277 118.505  77.412  1.00  0.00           N  
ATOM    879 HD21 ASN    63      75.176 118.083  77.595  1.00  0.00           H  
ATOM    880 HD22 ASN    63      73.386 118.090  77.645  1.00  0.00           H  
ATOM    881  C   ASN    63      70.934 120.916  75.152  1.00  0.00           C  
ATOM    882  O   ASN    63      70.336 121.004  76.194  1.00  0.00           O  
ATOM    883  N   THR    64      70.301 121.183  74.011  1.00  0.00           N  
ATOM    884  H   THR    64      70.904 121.118  73.203  1.00  0.00           H  
ATOM    885  CA  THR    64      68.968 121.780  73.724  1.00  0.00           C  
ATOM    886  HA  THR    64      68.234 121.314  74.382  1.00  0.00           H  
ATOM    887  CB  THR    64      68.863 123.261  74.064  1.00  0.00           C  
ATOM    888  HB  THR    64      69.087 123.326  75.128  1.00  0.00           H  
ATOM    889  CG2 THR    64      69.860 124.101  73.230  1.00  0.00           C  
ATOM    890 HG21 THR    64      70.105 125.018  73.767  1.00  0.00           H  
ATOM    891 HG22 THR    64      70.730 123.460  73.091  1.00  0.00           H  
ATOM    892 HG23 THR    64      69.353 124.208  72.272  1.00  0.00           H  
ATOM    893  OG1 THR    64      67.564 123.640  74.002  1.00  0.00           O  
ATOM    894  HG1 THR    64      67.187 123.226  74.781  1.00  0.00           H  
ATOM    895  C   THR    64      68.515 121.423  72.350  1.00  0.00           C  
ATOM    896  O   THR    64      69.346 121.521  71.463  1.00  0.00           O  
ATOM    897  N   GLY    65      67.292 121.041  71.976  1.00  0.00           N  
ATOM    898  H   GLY    65      67.004 120.765  71.048  1.00  0.00           H  
ATOM    899  CA  GLY    65      66.194 120.727  72.876  1.00  0.00           C  
ATOM    900  HA2 GLY    65      65.969 121.594  73.497  1.00  0.00           H  
ATOM    901  HA3 GLY    65      65.398 120.606  72.141  1.00  0.00           H  
ATOM    902  C   GLY    65      66.391 119.426  73.608  1.00  0.00           C  
ATOM    903  O   GLY    65      67.451 118.779  73.702  1.00  0.00           O  
ATOM    904  N   TYR    66      65.313 119.005  74.246  1.00  0.00           N  
ATOM    905  H   TYR    66      64.510 119.612  74.165  1.00  0.00           H  
ATOM    906  CA  TYR    66      65.269 117.922  75.192  1.00  0.00           C  
ATOM    907  HA  TYR    66      66.246 117.445  75.275  1.00  0.00           H  
ATOM    908  CB  TYR    66      65.152 118.548  76.620  1.00  0.00           C  
ATOM    909  HB2 TYR    66      65.820 119.403  76.725  1.00  0.00           H  
ATOM    910  HB3 TYR    66      64.194 119.046  76.773  1.00  0.00           H  
ATOM    911  CG  TYR    66      65.350 117.579  77.766  1.00  0.00           C  
ATOM    912  CD1 TYR    66      64.319 116.693  78.024  1.00  0.00           C  
ATOM    913  HD1 TYR    66      63.461 116.575  77.379  1.00  0.00           H  
ATOM    914  CE1 TYR    66      64.514 115.714  79.063  1.00  0.00           C  
ATOM    915  HE1 TYR    66      63.768 114.957  79.253  1.00  0.00           H  
ATOM    916  CZ  TYR    66      65.648 115.711  79.834  1.00  0.00           C  
ATOM    917  OH  TYR    66      65.839 114.687  80.761  1.00  0.00           O  
ATOM    918  HH  TYR    66      66.785 114.562  80.867  1.00  0.00           H  
ATOM    919  CE2 TYR    66      66.681 116.634  79.587  1.00  0.00           C  
ATOM    920  HE2 TYR    66      67.594 116.669  80.162  1.00  0.00           H  
ATOM    921  CD2 TYR    66      66.490 117.544  78.554  1.00  0.00           C  
ATOM    922  HD2 TYR    66      67.266 118.216  78.219  1.00  0.00           H  
ATOM    923  C   TYR    66      64.163 116.906  74.888  1.00  0.00           C  
ATOM    924  O   TYR    66      62.980 117.230  74.613  1.00  0.00           O  
ATOM    925  N   GLY    67      64.545 115.595  74.829  1.00  0.00           N  
ATOM    926  H   GLY    67      65.454 115.323  75.174  1.00  0.00           H  
ATOM    927  CA  GLY    67      63.645 114.512  74.358  1.00  0.00           C  
ATOM    928  HA2 GLY    67      64.060 113.558  74.682  1.00  0.00           H  
ATOM    929  HA3 GLY    67      62.673 114.560  74.849  1.00  0.00           H  
ATOM    930  C   GLY    67      63.640 114.392  72.834  1.00  0.00           C  
ATOM    931  O   GLY    67      64.595 114.587  72.063  1.00  0.00           O  
ATOM    932  N   THR    68      62.369 114.117  72.408  1.00  0.00           N  
ATOM    933  H   THR    68      61.692 114.025  73.152  1.00  0.00           H  
ATOM    934  CA  THR    68      61.984 113.729  71.069  1.00  0.00           C  
ATOM    935  HA  THR    68      62.566 114.267  70.320  1.00  0.00           H  
ATOM    936  CB  THR    68      62.059 112.214  70.947  1.00  0.00           C  
ATOM    937  HB  THR    68      61.613 111.931  69.993  1.00  0.00           H  
ATOM    938  CG2 THR    68      63.473 111.738  70.915  1.00  0.00           C  
ATOM    939 HG21 THR    68      63.592 110.785  70.400  1.00  0.00           H  
ATOM    940 HG22 THR    68      64.041 112.374  70.236  1.00  0.00           H  
ATOM    941 HG23 THR    68      63.949 111.721  71.895  1.00  0.00           H  
ATOM    942  OG1 THR    68      61.414 111.491  71.989  1.00  0.00           O  
ATOM    943  HG1 THR    68      60.478 111.668  71.868  1.00  0.00           H  
ATOM    944  C   THR    68      60.524 114.158  70.769  1.00  0.00           C  
ATOM    945  O   THR    68      59.615 113.950  71.601  1.00  0.00           O  
ATOM    946  N   GLN    69      60.224 114.651  69.572  1.00  0.00           N  
ATOM    947  H   GLN    69      60.978 114.910  68.952  1.00  0.00           H  
ATOM    948  CA  GLN    69      58.755 114.761  69.165  1.00  0.00           C  
ATOM    949  HA  GLN    69      58.137 114.947  70.043  1.00  0.00           H  
ATOM    950  CB  GLN    69      58.425 115.852  68.137  1.00  0.00           C  
ATOM    951  HB2 GLN    69      59.169 115.705  67.354  1.00  0.00           H  
ATOM    952  HB3 GLN    69      57.463 115.672  67.658  1.00  0.00           H  
ATOM    953  CG  GLN    69      58.648 117.222  68.812  1.00  0.00           C  
ATOM    954  HG2 GLN    69      57.959 117.257  69.656  1.00  0.00           H  
ATOM    955  HG3 GLN    69      59.633 117.345  69.263  1.00  0.00           H  
ATOM    956  CD  GLN    69      58.552 118.416  67.879  1.00  0.00           C  
ATOM    957  OE1 GLN    69      59.080 118.411  66.786  1.00  0.00           O  
ATOM    958  NE2 GLN    69      57.863 119.491  68.299  1.00  0.00           N  
ATOM    959 HE21 GLN    69      57.311 119.446  69.143  1.00  0.00           H  
ATOM    960 HE22 GLN    69      57.657 120.312  67.748  1.00  0.00           H  
ATOM    961  C   GLN    69      58.292 113.443  68.565  1.00  0.00           C  
ATOM    962  O   GLN    69      59.099 112.861  67.841  1.00  0.00           O  
ATOM    963  N   SER    70      57.069 112.913  68.897  1.00  0.00           N  
ATOM    964  H   SER    70      56.560 113.355  69.649  1.00  0.00           H  
ATOM    965  CA  SER    70      56.625 111.579  68.464  1.00  0.00           C  
ATOM    966  HA  SER    70      57.269 110.840  68.941  1.00  0.00           H  
ATOM    967  CB  SER    70      55.273 111.419  69.076  1.00  0.00           C  
ATOM    968  HB2 SER    70      55.198 111.829  70.083  1.00  0.00           H  
ATOM    969  HB3 SER    70      54.577 112.066  68.543  1.00  0.00           H  
ATOM    970  OG  SER    70      54.785 110.085  68.941  1.00  0.00           O  
ATOM    971  HG  SER    70      55.295 109.458  69.459  1.00  0.00           H  
ATOM    972  C   SER    70      56.748 111.423  66.959  1.00  0.00           C  
ATOM    973  O   SER    70      56.428 112.362  66.240  1.00  0.00           O  
ATOM    974  N   THR    71      57.185 110.272  66.448  1.00  0.00           N  
ATOM    975  H   THR    71      57.604 109.617  67.093  1.00  0.00           H  
ATOM    976  CA  THR    71      57.615 110.144  65.037  1.00  0.00           C  
ATOM    977  HA  THR    71      58.103 111.075  64.750  1.00  0.00           H  
ATOM    978  CB  THR    71      58.520 108.954  64.812  1.00  0.00           C  
ATOM    979  HB  THR    71      58.006 108.031  65.084  1.00  0.00           H  
ATOM    980  CG2 THR    71      59.035 108.817  63.371  1.00  0.00           C  
ATOM    981 HG21 THR    71      58.313 108.626  62.577  1.00  0.00           H  
ATOM    982 HG22 THR    71      59.470 109.763  63.049  1.00  0.00           H  
ATOM    983 HG23 THR    71      59.855 108.107  63.270  1.00  0.00           H  
ATOM    984  OG1 THR    71      59.672 108.928  65.635  1.00  0.00           O  
ATOM    985  HG1 THR    71      59.471 108.693  66.543  1.00  0.00           H  
ATOM    986  C   THR    71      56.338 109.943  64.204  1.00  0.00           C  
ATOM    987  O   THR    71      55.547 109.057  64.494  1.00  0.00           O  
ATOM    988  N   PRO    72      56.113 110.758  63.179  1.00  0.00           N  
ATOM    989  CD  PRO    72      56.907 111.776  62.556  1.00  0.00           C  
ATOM    990  HD2 PRO    72      57.965 111.515  62.536  1.00  0.00           H  
ATOM    991  HD3 PRO    72      56.764 112.704  63.109  1.00  0.00           H  
ATOM    992  CG  PRO    72      56.329 112.008  61.157  1.00  0.00           C  
ATOM    993  HG2 PRO    72      56.709 111.229  60.496  1.00  0.00           H  
ATOM    994  HG3 PRO    72      56.523 113.000  60.747  1.00  0.00           H  
ATOM    995  CB  PRO    72      54.925 111.937  61.498  1.00  0.00           C  
ATOM    996  HB2 PRO    72      54.310 111.753  60.617  1.00  0.00           H  
ATOM    997  HB3 PRO    72      54.613 112.846  62.012  1.00  0.00           H  
ATOM    998  CA  PRO    72      54.782 110.782  62.447  1.00  0.00           C  
ATOM    999  HA  PRO    72      54.037 111.069  63.190  1.00  0.00           H  
ATOM   1000  C   PRO    72      54.289 109.444  61.856  1.00  0.00           C  
ATOM   1001  O   PRO    72      55.098 108.635  61.428  1.00  0.00           O  
ATOM   1002  N   GLN    73      52.970 109.262  61.755  1.00  0.00           N  
ATOM   1003  H   GLN    73      52.244 109.950  61.898  1.00  0.00           H  
ATOM   1004  CA  GLN    73      52.307 107.962  61.420  1.00  0.00           C  
ATOM   1005  HA  GLN    73      52.823 107.197  62.000  1.00  0.00           H  
ATOM   1006  CB  GLN    73      50.865 107.950  61.819  1.00  0.00           C  
ATOM   1007  HB2 GLN    73      50.257 108.727  61.358  1.00  0.00           H  
ATOM   1008  HB3 GLN    73      50.292 107.079  61.502  1.00  0.00           H  
ATOM   1009  CG  GLN    73      50.550 108.120  63.303  1.00  0.00           C  
ATOM   1010  HG2 GLN    73      51.310 107.672  63.943  1.00  0.00           H  
ATOM   1011  HG3 GLN    73      50.642 109.159  63.618  1.00  0.00           H  
ATOM   1012  CD  GLN    73      49.213 107.440  63.718  1.00  0.00           C  
ATOM   1013  OE1 GLN    73      48.149 108.048  63.577  1.00  0.00           O  
ATOM   1014  NE2 GLN    73      49.224 106.179  64.080  1.00  0.00           N  
ATOM   1015 HE21 GLN    73      50.028 105.778  64.541  1.00  0.00           H  
ATOM   1016 HE22 GLN    73      48.391 105.629  63.926  1.00  0.00           H  
ATOM   1017  C   GLN    73      52.424 107.499  59.942  1.00  0.00           C  
ATOM   1018  O   GLN    73      52.828 108.246  58.999  1.00  0.00           O  
ATOM   1019  N   GLY    74      52.031 106.218  59.622  1.00  0.00           N  
ATOM   1020  H   GLY    74      51.524 105.728  60.344  1.00  0.00           H  
ATOM   1021  CA  GLY    74      52.172 105.702  58.251  1.00  0.00           C  
ATOM   1022  HA2 GLY    74      53.180 105.827  57.854  1.00  0.00           H  
ATOM   1023  HA3 GLY    74      52.083 104.621  58.358  1.00  0.00           H  
ATOM   1024  C   GLY    74      51.144 106.189  57.216  1.00  0.00           C  
ATOM   1025  O   GLY    74      50.508 105.251  56.681  1.00  0.00           O  
ATOM   1026  N   TYR    75      50.889 107.506  57.065  1.00  0.00           N  
ATOM   1027  H   TYR    75      51.670 108.087  57.334  1.00  0.00           H  
ATOM   1028  CA  TYR    75      49.677 108.005  56.333  1.00  0.00           C  
ATOM   1029  HA  TYR    75      48.703 107.860  56.800  1.00  0.00           H  
ATOM   1030  CB  TYR    75      49.903 109.542  56.236  1.00  0.00           C  
ATOM   1031  HB2 TYR    75      50.620 109.541  55.415  1.00  0.00           H  
ATOM   1032  HB3 TYR    75      48.965 109.934  55.844  1.00  0.00           H  
ATOM   1033  CG  TYR    75      50.445 110.393  57.395  1.00  0.00           C  
ATOM   1034  CD1 TYR    75      51.786 110.915  57.385  1.00  0.00           C  
ATOM   1035  HD1 TYR    75      52.447 110.868  56.532  1.00  0.00           H  
ATOM   1036  CE1 TYR    75      52.261 111.668  58.484  1.00  0.00           C  
ATOM   1037  HE1 TYR    75      53.249 112.102  58.508  1.00  0.00           H  
ATOM   1038  CZ  TYR    75      51.362 111.826  59.537  1.00  0.00           C  
ATOM   1039  OH  TYR    75      51.795 112.500  60.641  1.00  0.00           O  
ATOM   1040  HH  TYR    75      52.491 113.125  60.427  1.00  0.00           H  
ATOM   1041  CE2 TYR    75      50.049 111.272  59.654  1.00  0.00           C  
ATOM   1042  HE2 TYR    75      49.327 111.362  60.452  1.00  0.00           H  
ATOM   1043  CD2 TYR    75      49.644 110.569  58.519  1.00  0.00           C  
ATOM   1044  HD2 TYR    75      48.663 110.127  58.429  1.00  0.00           H  
ATOM   1045  C   TYR    75      49.519 107.359  54.899  1.00  0.00           C  
ATOM   1046  O   TYR    75      50.365 107.538  54.024  1.00  0.00           O  
ATOM   1047  N   GLY    76      48.428 106.597  54.577  1.00  0.00           N  
ATOM   1048  H   GLY    76      47.780 106.414  55.330  1.00  0.00           H  
ATOM   1049  CA  GLY    76      48.420 105.590  53.507  1.00  0.00           C  
ATOM   1050  HA2 GLY    76      49.458 105.308  53.329  1.00  0.00           H  
ATOM   1051  HA3 GLY    76      47.852 104.710  53.809  1.00  0.00           H  
ATOM   1052  C   GLY    76      47.823 106.014  52.221  1.00  0.00           C  
ATOM   1053  O   GLY    76      47.698 105.231  51.248  1.00  0.00           O  
ATOM   1054  N   SER    77      47.591 107.331  51.936  1.00  0.00           N  
ATOM   1055  H   SER    77      47.890 108.044  52.586  1.00  0.00           H  
ATOM   1056  CA  SER    77      47.187 107.742  50.584  1.00  0.00           C  
ATOM   1057  HA  SER    77      46.235 107.277  50.326  1.00  0.00           H  
ATOM   1058  CB  SER    77      46.960 109.269  50.530  1.00  0.00           C  
ATOM   1059  HB2 SER    77      47.935 109.644  50.842  1.00  0.00           H  
ATOM   1060  HB3 SER    77      46.628 109.643  49.562  1.00  0.00           H  
ATOM   1061  OG  SER    77      45.939 109.684  51.383  1.00  0.00           O  
ATOM   1062  HG  SER    77      46.275 109.835  52.270  1.00  0.00           H  
ATOM   1063  C   SER    77      48.250 107.474  49.484  1.00  0.00           C  
ATOM   1064  O   SER    77      49.355 107.945  49.568  1.00  0.00           O  
ATOM   1065  N   THR    78      47.944 106.841  48.340  1.00  0.00           N  
ATOM   1066  H   THR    78      48.673 106.770  47.645  1.00  0.00           H  
ATOM   1067  CA  THR    78      46.659 106.220  47.906  1.00  0.00           C  
ATOM   1068  HA  THR    78      46.101 105.944  48.801  1.00  0.00           H  
ATOM   1069  CB  THR    78      45.769 107.154  47.016  1.00  0.00           C  
ATOM   1070  HB  THR    78      46.292 107.242  46.064  1.00  0.00           H  
ATOM   1071  CG2 THR    78      44.308 106.531  46.849  1.00  0.00           C  
ATOM   1072 HG21 THR    78      44.460 105.576  46.346  1.00  0.00           H  
ATOM   1073 HG22 THR    78      43.846 106.284  47.805  1.00  0.00           H  
ATOM   1074 HG23 THR    78      43.771 107.189  46.166  1.00  0.00           H  
ATOM   1075  OG1 THR    78      45.549 108.437  47.681  1.00  0.00           O  
ATOM   1076  HG1 THR    78      46.390 108.896  47.730  1.00  0.00           H  
ATOM   1077  C   THR    78      46.967 104.978  47.080  1.00  0.00           C  
ATOM   1078  O   THR    78      47.758 105.136  46.101  1.00  0.00           O  
ATOM   1079  N   GLY    79      46.332 103.834  47.360  1.00  0.00           N  
ATOM   1080  H   GLY    79      45.656 103.921  48.106  1.00  0.00           H  
ATOM   1081  CA  GLY    79      46.683 102.489  46.748  1.00  0.00           C  
ATOM   1082  HA2 GLY    79      45.933 101.730  46.972  1.00  0.00           H  
ATOM   1083  HA3 GLY    79      46.763 102.541  45.663  1.00  0.00           H  
ATOM   1084  C   GLY    79      48.053 101.890  47.103  1.00  0.00           C  
ATOM   1085  O   GLY    79      48.839 102.482  47.889  1.00  0.00           O  
ATOM   1086  N   GLY    80      48.528 100.789  46.504  1.00  0.00           N  
ATOM   1087  H   GLY    80      49.520 100.627  46.598  1.00  0.00           H  
ATOM   1088  CA  GLY    80      47.747  99.810  45.694  1.00  0.00           C  
ATOM   1089  HA2 GLY    80      47.236 100.431  44.959  1.00  0.00           H  
ATOM   1090  HA3 GLY    80      48.449  99.088  45.277  1.00  0.00           H  
ATOM   1091  C   GLY    80      46.717  98.978  46.414  1.00  0.00           C  
ATOM   1092  O   GLY    80      46.781  98.857  47.636  1.00  0.00           O  
ATOM   1093  N   TYR    81      45.855  98.333  45.615  1.00  0.00           N  
ATOM   1094  H   TYR    81      45.924  98.467  44.616  1.00  0.00           H  
ATOM   1095  CA  TYR    81      44.706  97.567  46.037  1.00  0.00           C  
ATOM   1096  HA  TYR    81      44.610  97.498  47.121  1.00  0.00           H  
ATOM   1097  CB  TYR    81      43.436  98.276  45.481  1.00  0.00           C  
ATOM   1098  HB2 TYR    81      43.539  98.314  44.397  1.00  0.00           H  
ATOM   1099  HB3 TYR    81      42.607  97.618  45.740  1.00  0.00           H  
ATOM   1100  CG  TYR    81      43.287  99.693  45.950  1.00  0.00           C  
ATOM   1101  CD1 TYR    81      42.989  99.990  47.345  1.00  0.00           C  
ATOM   1102  HD1 TYR    81      42.887  99.226  48.102  1.00  0.00           H  
ATOM   1103  CE1 TYR    81      42.759 101.329  47.717  1.00  0.00           C  
ATOM   1104  HE1 TYR    81      42.506 101.545  48.745  1.00  0.00           H  
ATOM   1105  CZ  TYR    81      42.893 102.371  46.765  1.00  0.00           C  
ATOM   1106  OH  TYR    81      42.760 103.632  47.232  1.00  0.00           O  
ATOM   1107  HH  TYR    81      42.349 103.674  48.099  1.00  0.00           H  
ATOM   1108  CE2 TYR    81      43.248 102.133  45.413  1.00  0.00           C  
ATOM   1109  HE2 TYR    81      43.397 102.923  44.692  1.00  0.00           H  
ATOM   1110  CD2 TYR    81      43.421 100.787  45.075  1.00  0.00           C  
ATOM   1111  HD2 TYR    81      43.687 100.663  44.036  1.00  0.00           H  
ATOM   1112  C   TYR    81      44.841  96.050  45.501  1.00  0.00           C  
ATOM   1113  O   TYR    81      44.335  95.783  44.354  1.00  0.00           O  
ATOM   1114  N   GLY    82      45.445  95.131  46.256  1.00  0.00           N  
ATOM   1115  H   GLY    82      45.433  94.200  45.863  1.00  0.00           H  
ATOM   1116  CA  GLY    82      46.208  95.277  47.524  1.00  0.00           C  
ATOM   1117  HA2 GLY    82      46.982  94.511  47.564  1.00  0.00           H  
ATOM   1118  HA3 GLY    82      46.688  96.255  47.529  1.00  0.00           H  
ATOM   1119  C   GLY    82      45.348  95.013  48.765  1.00  0.00           C  
ATOM   1120  O   GLY    82      44.243  95.517  48.930  1.00  0.00           O  
ATOM   1121  N   SER    83      45.959  94.222  49.665  1.00  0.00           N  
ATOM   1122  H   SER    83      46.812  93.786  49.345  1.00  0.00           H  
ATOM   1123  CA  SER    83      45.416  93.741  50.946  1.00  0.00           C  
ATOM   1124  HA  SER    83      46.071  93.009  51.418  1.00  0.00           H  
ATOM   1125  CB  SER    83      45.495  94.950  51.902  1.00  0.00           C  
ATOM   1126  HB2 SER    83      46.464  95.443  51.821  1.00  0.00           H  
ATOM   1127  HB3 SER    83      44.740  95.713  51.716  1.00  0.00           H  
ATOM   1128  OG  SER    83      45.381  94.547  53.253  1.00  0.00           O  
ATOM   1129  HG  SER    83      45.242  95.364  53.737  1.00  0.00           H  
ATOM   1130  C   SER    83      43.983  93.121  50.895  1.00  0.00           C  
ATOM   1131  O   SER    83      43.000  93.646  51.495  1.00  0.00           O  
ATOM   1132  N   SER    84      43.743  92.013  50.112  1.00  0.00           N  
ATOM   1133  H   SER    84      42.758  91.805  50.029  1.00  0.00           H  
ATOM   1134  CA  SER    84      44.616  91.215  49.274  1.00  0.00           C  
ATOM   1135  HA  SER    84      45.621  91.523  49.562  1.00  0.00           H  
ATOM   1136  CB  SER    84      44.456  89.787  49.728  1.00  0.00           C  
ATOM   1137  HB2 SER    84      44.997  89.245  48.952  1.00  0.00           H  
ATOM   1138  HB3 SER    84      44.811  89.592  50.739  1.00  0.00           H  
ATOM   1139  OG  SER    84      43.119  89.317  49.570  1.00  0.00           O  
ATOM   1140  HG  SER    84      43.133  88.516  49.041  1.00  0.00           H  
ATOM   1141  C   SER    84      44.364  91.422  47.810  1.00  0.00           C  
ATOM   1142  O   SER    84      45.172  92.079  47.123  1.00  0.00           O  
ATOM   1143  N   GLN    85      43.124  91.179  47.384  1.00  0.00           N  
ATOM   1144  H   GLN    85      42.471  90.717  48.000  1.00  0.00           H  
ATOM   1145  CA  GLN    85      42.534  91.592  46.087  1.00  0.00           C  
ATOM   1146  HA  GLN    85      41.559  91.126  45.948  1.00  0.00           H  
ATOM   1147  CB  GLN    85      42.360  93.103  46.020  1.00  0.00           C  
ATOM   1148  HB2 GLN    85      43.284  93.676  46.091  1.00  0.00           H  
ATOM   1149  HB3 GLN    85      41.927  93.319  45.042  1.00  0.00           H  
ATOM   1150  CG  GLN    85      41.442  93.601  47.151  1.00  0.00           C  
ATOM   1151  HG2 GLN    85      40.579  92.965  47.348  1.00  0.00           H  
ATOM   1152  HG3 GLN    85      42.074  93.556  48.038  1.00  0.00           H  
ATOM   1153  CD  GLN    85      41.042  95.086  46.974  1.00  0.00           C  
ATOM   1154  OE1 GLN    85      40.320  95.572  46.095  1.00  0.00           O  
ATOM   1155  NE2 GLN    85      41.605  95.977  47.779  1.00  0.00           N  
ATOM   1156 HE21 GLN    85      41.298  96.924  47.605  1.00  0.00           H  
ATOM   1157 HE22 GLN    85      42.439  95.784  48.314  1.00  0.00           H  
ATOM   1158  C   GLN    85      43.334  90.952  44.945  1.00  0.00           C  
ATOM   1159  O   GLN    85      44.045  91.698  44.254  1.00  0.00           O  
ATOM   1160  N   SER    86      43.396  89.637  44.690  1.00  0.00           N  
ATOM   1161  H   SER    86      42.742  89.016  45.146  1.00  0.00           H  
ATOM   1162  CA  SER    86      44.170  89.011  43.589  1.00  0.00           C  
ATOM   1163  HA  SER    86      45.238  89.206  43.693  1.00  0.00           H  
ATOM   1164  CB  SER    86      44.117  87.588  43.775  1.00  0.00           C  
ATOM   1165  HB2 SER    86      44.478  87.163  44.711  1.00  0.00           H  
ATOM   1166  HB3 SER    86      43.115  87.194  43.604  1.00  0.00           H  
ATOM   1167  OG  SER    86      45.037  87.033  42.756  1.00  0.00           O  
ATOM   1168  HG  SER    86      45.480  86.312  43.208  1.00  0.00           H  
ATOM   1169  C   SER    86      43.802  89.444  42.206  1.00  0.00           C  
ATOM   1170  O   SER    86      42.627  89.656  41.949  1.00  0.00           O  
ATOM   1171  N   SER    87      44.767  89.482  41.310  1.00  0.00           N  
ATOM   1172  H   SER    87      45.622  88.988  41.524  1.00  0.00           H  
ATOM   1173  CA  SER    87      44.562  89.665  39.829  1.00  0.00           C  
ATOM   1174  HA  SER    87      43.781  90.411  39.677  1.00  0.00           H  
ATOM   1175  CB  SER    87      45.859  90.154  39.167  1.00  0.00           C  
ATOM   1176  HB2 SER    87      45.736  90.177  38.084  1.00  0.00           H  
ATOM   1177  HB3 SER    87      45.866  91.177  39.543  1.00  0.00           H  
ATOM   1178  OG  SER    87      46.994  89.379  39.625  1.00  0.00           O  
ATOM   1179  HG  SER    87      47.271  88.943  38.816  1.00  0.00           H  
ATOM   1180  C   SER    87      43.889  88.398  39.198  1.00  0.00           C  
ATOM   1181  O   SER    87      43.552  87.459  39.870  1.00  0.00           O  
ATOM   1182  N   GLN    88      43.786  88.481  37.851  1.00  0.00           N  
ATOM   1183  H   GLN    88      43.932  89.274  37.242  1.00  0.00           H  
ATOM   1184  CA  GLN    88      43.523  87.362  37.043  1.00  0.00           C  
ATOM   1185  HA  GLN    88      42.525  86.934  37.141  1.00  0.00           H  
ATOM   1186  CB  GLN    88      43.712  87.656  35.495  1.00  0.00           C  
ATOM   1187  HB2 GLN    88      44.744  87.994  35.392  1.00  0.00           H  
ATOM   1188  HB3 GLN    88      43.653  86.736  34.914  1.00  0.00           H  
ATOM   1189  CG  GLN    88      42.718  88.653  34.921  1.00  0.00           C  
ATOM   1190  HG2 GLN    88      42.811  88.536  33.841  1.00  0.00           H  
ATOM   1191  HG3 GLN    88      41.756  88.248  35.234  1.00  0.00           H  
ATOM   1192  CD  GLN    88      43.050  90.132  35.259  1.00  0.00           C  
ATOM   1193  OE1 GLN    88      44.064  90.438  35.831  1.00  0.00           O  
ATOM   1194  NE2 GLN    88      42.140  91.001  34.812  1.00  0.00           N  
ATOM   1195 HE21 GLN    88      41.269  90.726  34.380  1.00  0.00           H  
ATOM   1196 HE22 GLN    88      42.362  91.962  35.032  1.00  0.00           H  
ATOM   1197  C   GLN    88      44.444  86.204  37.397  1.00  0.00           C  
ATOM   1198  O   GLN    88      45.688  86.315  37.532  1.00  0.00           O  
ATOM   1199  N   SER    89      43.904  85.029  37.501  1.00  0.00           N  
ATOM   1200  H   SER    89      42.919  84.942  37.293  1.00  0.00           H  
ATOM   1201  CA  SER    89      44.628  83.756  37.509  1.00  0.00           C  
ATOM   1202  HA  SER    89      45.550  83.727  38.090  1.00  0.00           H  
ATOM   1203  CB  SER    89      43.632  82.733  38.092  1.00  0.00           C  
ATOM   1204  HB2 SER    89      43.322  83.075  39.079  1.00  0.00           H  
ATOM   1205  HB3 SER    89      42.747  82.642  37.464  1.00  0.00           H  
ATOM   1206  OG  SER    89      44.333  81.476  38.182  1.00  0.00           O  
ATOM   1207  HG  SER    89      44.020  80.996  38.952  1.00  0.00           H  
ATOM   1208  C   SER    89      45.178  83.448  36.086  1.00  0.00           C  
ATOM   1209  O   SER    89      44.644  83.985  35.073  1.00  0.00           O  
ATOM   1210  N   SER    90      46.126  82.578  35.987  1.00  0.00           N  
ATOM   1211  H   SER    90      46.338  82.100  36.852  1.00  0.00           H  
ATOM   1212  CA  SER    90      46.468  81.879  34.738  1.00  0.00           C  
ATOM   1213  HA  SER    90      46.691  82.648  33.999  1.00  0.00           H  
ATOM   1214  CB  SER    90      47.655  80.938  34.908  1.00  0.00           C  
ATOM   1215  HB2 SER    90      47.620  80.263  35.763  1.00  0.00           H  
ATOM   1216  HB3 SER    90      47.825  80.450  33.948  1.00  0.00           H  
ATOM   1217  OG  SER    90      48.827  81.764  35.127  1.00  0.00           O  
ATOM   1218  HG  SER    90      49.178  82.043  34.279  1.00  0.00           H  
ATOM   1219  C   SER    90      45.270  81.033  34.293  1.00  0.00           C  
ATOM   1220  O   SER    90      44.398  80.561  35.033  1.00  0.00           O  
ATOM   1221  N   TYR    91      45.123  80.824  33.004  1.00  0.00           N  
ATOM   1222  H   TYR    91      45.799  81.285  32.412  1.00  0.00           H  
ATOM   1223  CA  TYR    91      44.032  80.121  32.245  1.00  0.00           C  
ATOM   1224  HA  TYR    91      43.664  79.314  32.878  1.00  0.00           H  
ATOM   1225  CB  TYR    91      42.883  81.140  32.028  1.00  0.00           C  
ATOM   1226  HB2 TYR    91      42.781  81.699  32.958  1.00  0.00           H  
ATOM   1227  HB3 TYR    91      43.190  81.853  31.264  1.00  0.00           H  
ATOM   1228  CG  TYR    91      41.518  80.570  31.687  1.00  0.00           C  
ATOM   1229  CD1 TYR    91      40.819  79.908  32.700  1.00  0.00           C  
ATOM   1230  HD1 TYR    91      41.098  80.035  33.735  1.00  0.00           H  
ATOM   1231  CE1 TYR    91      39.596  79.167  32.368  1.00  0.00           C  
ATOM   1232  HE1 TYR    91      39.052  78.621  33.125  1.00  0.00           H  
ATOM   1233  CZ  TYR    91      39.165  79.093  31.014  1.00  0.00           C  
ATOM   1234  OH  TYR    91      38.131  78.324  30.622  1.00  0.00           O  
ATOM   1235  HH  TYR    91      37.593  78.211  31.409  1.00  0.00           H  
ATOM   1236  CE2 TYR    91      39.833  79.881  30.028  1.00  0.00           C  
ATOM   1237  HE2 TYR    91      39.464  79.836  29.014  1.00  0.00           H  
ATOM   1238  CD2 TYR    91      41.070  80.484  30.350  1.00  0.00           C  
ATOM   1239  HD2 TYR    91      41.662  80.853  29.526  1.00  0.00           H  
ATOM   1240  C   TYR    91      44.520  79.534  30.960  1.00  0.00           C  
ATOM   1241  O   TYR    91      45.547  80.020  30.465  1.00  0.00           O  
ATOM   1242  N   GLY    92      44.097  78.427  30.375  1.00  0.00           N  
ATOM   1243  H   GLY    92      44.453  78.148  29.472  1.00  0.00           H  
ATOM   1244  CA  GLY    92      43.021  77.648  30.869  1.00  0.00           C  
ATOM   1245  HA2 GLY    92      42.113  78.249  30.925  1.00  0.00           H  
ATOM   1246  HA3 GLY    92      42.797  76.754  30.288  1.00  0.00           H  
ATOM   1247  C   GLY    92      43.304  77.016  32.304  1.00  0.00           C  
ATOM   1248  O   GLY    92      44.420  76.947  32.771  1.00  0.00           O  
ATOM   1249  N   GLN    93      42.237  76.633  32.969  1.00  0.00           N  
ATOM   1250  H   GLN    93      41.342  76.640  32.502  1.00  0.00           H  
ATOM   1251  CA  GLN    93      42.293  75.912  34.238  1.00  0.00           C  
ATOM   1252  HA  GLN    93      42.939  76.439  34.940  1.00  0.00           H  
ATOM   1253  CB  GLN    93      40.894  75.927  34.787  1.00  0.00           C  
ATOM   1254  HB2 GLN    93      40.151  75.666  34.035  1.00  0.00           H  
ATOM   1255  HB3 GLN    93      40.870  75.143  35.543  1.00  0.00           H  
ATOM   1256  CG  GLN    93      40.538  77.333  35.312  1.00  0.00           C  
ATOM   1257  HG2 GLN    93      40.960  77.468  36.308  1.00  0.00           H  
ATOM   1258  HG3 GLN    93      40.836  78.168  34.679  1.00  0.00           H  
ATOM   1259  CD  GLN    93      39.119  77.537  35.709  1.00  0.00           C  
ATOM   1260  OE1 GLN    93      38.394  76.532  35.846  1.00  0.00           O  
ATOM   1261  NE2 GLN    93      38.576  78.722  35.813  1.00  0.00           N  
ATOM   1262 HE21 GLN    93      37.578  78.767  35.965  1.00  0.00           H  
ATOM   1263 HE22 GLN    93      39.006  79.586  35.515  1.00  0.00           H  
ATOM   1264  C   GLN    93      42.984  74.563  34.044  1.00  0.00           C  
ATOM   1265  O   GLN    93      42.759  73.819  33.079  1.00  0.00           O  
ATOM   1266  N   GLN    94      43.975  74.327  34.875  1.00  0.00           N  
ATOM   1267  H   GLN    94      44.214  75.051  35.537  1.00  0.00           H  
ATOM   1268  CA  GLN    94      44.698  73.030  35.070  1.00  0.00           C  
ATOM   1269  HA  GLN    94      45.523  73.054  34.359  1.00  0.00           H  
ATOM   1270  CB  GLN    94      45.378  73.029  36.444  1.00  0.00           C  
ATOM   1271  HB2 GLN    94      45.817  72.072  36.725  1.00  0.00           H  
ATOM   1272  HB3 GLN    94      46.168  73.778  36.494  1.00  0.00           H  
ATOM   1273  CG  GLN    94      44.367  73.345  37.554  1.00  0.00           C  
ATOM   1274  HG2 GLN    94      43.397  72.950  37.252  1.00  0.00           H  
ATOM   1275  HG3 GLN    94      44.601  72.801  38.469  1.00  0.00           H  
ATOM   1276  CD  GLN    94      44.245  74.838  37.861  1.00  0.00           C  
ATOM   1277  OE1 GLN    94      45.264  75.514  37.956  1.00  0.00           O  
ATOM   1278  NE2 GLN    94      43.086  75.360  37.964  1.00  0.00           N  
ATOM   1279 HE21 GLN    94      42.280  74.756  38.027  1.00  0.00           H  
ATOM   1280 HE22 GLN    94      42.934  76.253  38.411  1.00  0.00           H  
ATOM   1281  C   GLN    94      43.810  71.775  34.926  1.00  0.00           C  
ATOM   1282  O   GLN    94      42.578  71.769  35.198  1.00  0.00           O  
ATOM   1283  N   SER    95      44.404  70.652  34.515  1.00  0.00           N  
ATOM   1284  H   SER    95      45.413  70.700  34.548  1.00  0.00           H  
ATOM   1285  CA  SER    95      43.777  69.326  34.365  1.00  0.00           C  
ATOM   1286  HA  SER    95      42.957  69.486  33.665  1.00  0.00           H  
ATOM   1287  CB  SER    95      44.755  68.358  33.588  1.00  0.00           C  
ATOM   1288  HB2 SER    95      44.325  67.366  33.731  1.00  0.00           H  
ATOM   1289  HB3 SER    95      44.766  68.566  32.518  1.00  0.00           H  
ATOM   1290  OG  SER    95      46.005  68.359  34.304  1.00  0.00           O  
ATOM   1291  HG  SER    95      46.193  67.421  34.380  1.00  0.00           H  
ATOM   1292  C   SER    95      43.259  68.704  35.716  1.00  0.00           C  
ATOM   1293  O   SER    95      43.756  68.955  36.839  1.00  0.00           O  
ATOM   1294  N   SER    96      42.189  67.960  35.556  1.00  0.00           N  
ATOM   1295  H   SER    96      41.650  67.981  34.702  1.00  0.00           H  
ATOM   1296  CA  SER    96      41.727  66.799  36.467  1.00  0.00           C  
ATOM   1297  HA  SER    96      41.730  67.288  37.441  1.00  0.00           H  
ATOM   1298  CB  SER    96      40.275  66.448  36.003  1.00  0.00           C  
ATOM   1299  HB2 SER    96      40.031  65.440  36.339  1.00  0.00           H  
ATOM   1300  HB3 SER    96      39.612  67.267  36.281  1.00  0.00           H  
ATOM   1301  OG  SER    96      40.093  66.430  34.590  1.00  0.00           O  
ATOM   1302  HG  SER    96      39.150  66.356  34.422  1.00  0.00           H  
ATOM   1303  C   SER    96      42.808  65.647  36.256  1.00  0.00           C  
ATOM   1304  O   SER    96      43.309  65.490  35.195  1.00  0.00           O  
ATOM   1305  N   TYR    97      43.088  64.808  37.311  1.00  0.00           N  
ATOM   1306  H   TYR    97      43.846  64.163  37.138  1.00  0.00           H  
ATOM   1307  CA  TYR    97      42.644  64.774  38.708  1.00  0.00           C  
ATOM   1308  HA  TYR    97      43.141  63.878  39.080  1.00  0.00           H  
ATOM   1309  CB  TYR    97      43.314  65.724  39.642  1.00  0.00           C  
ATOM   1310  HB2 TYR    97      42.944  66.722  39.406  1.00  0.00           H  
ATOM   1311  HB3 TYR    97      43.041  65.436  40.657  1.00  0.00           H  
ATOM   1312  CG  TYR    97      44.792  65.625  39.486  1.00  0.00           C  
ATOM   1313  CD1 TYR    97      45.520  66.512  38.679  1.00  0.00           C  
ATOM   1314  HD1 TYR    97      45.015  67.261  38.087  1.00  0.00           H  
ATOM   1315  CE1 TYR    97      46.895  66.257  38.470  1.00  0.00           C  
ATOM   1316  HE1 TYR    97      47.353  66.842  37.687  1.00  0.00           H  
ATOM   1317  CZ  TYR    97      47.571  65.217  39.128  1.00  0.00           C  
ATOM   1318  OH  TYR    97      48.858  64.929  38.857  1.00  0.00           O  
ATOM   1319  HH  TYR    97      49.414  64.562  39.549  1.00  0.00           H  
ATOM   1320  CE2 TYR    97      46.806  64.309  39.928  1.00  0.00           C  
ATOM   1321  HE2 TYR    97      47.290  63.459  40.386  1.00  0.00           H  
ATOM   1322  CD2 TYR    97      45.421  64.577  40.112  1.00  0.00           C  
ATOM   1323  HD2 TYR    97      44.835  63.954  40.771  1.00  0.00           H  
ATOM   1324  C   TYR    97      41.092  64.551  38.940  1.00  0.00           C  
ATOM   1325  O   TYR    97      40.513  65.550  39.414  1.00  0.00           O  
ATOM   1326  N   PRO    98      40.425  63.514  38.511  1.00  0.00           N  
ATOM   1327  CD  PRO    98      38.970  63.304  38.778  1.00  0.00           C  
ATOM   1328  HD2 PRO    98      38.454  63.592  37.862  1.00  0.00           H  
ATOM   1329  HD3 PRO    98      38.513  63.886  39.578  1.00  0.00           H  
ATOM   1330  CG  PRO    98      38.888  61.853  39.190  1.00  0.00           C  
ATOM   1331  HG2 PRO    98      37.853  61.529  39.300  1.00  0.00           H  
ATOM   1332  HG3 PRO    98      39.355  61.823  40.174  1.00  0.00           H  
ATOM   1333  CB  PRO    98      39.773  61.342  38.096  1.00  0.00           C  
ATOM   1334  HB2 PRO    98      39.130  61.346  37.215  1.00  0.00           H  
ATOM   1335  HB3 PRO    98      40.150  60.343  38.315  1.00  0.00           H  
ATOM   1336  CA  PRO    98      40.963  62.300  37.922  1.00  0.00           C  
ATOM   1337  HA  PRO    98      41.865  61.985  38.446  1.00  0.00           H  
ATOM   1338  C   PRO    98      41.358  62.488  36.435  1.00  0.00           C  
ATOM   1339  O   PRO    98      40.725  63.224  35.702  1.00  0.00           O  
ATOM   1340  N   GLY    99      42.372  61.716  35.969  1.00  0.00           N  
ATOM   1341  H   GLY    99      42.759  61.136  36.700  1.00  0.00           H  
ATOM   1342  CA  GLY    99      42.828  61.533  34.613  1.00  0.00           C  
ATOM   1343  HA2 GLY    99      43.070  62.502  34.177  1.00  0.00           H  
ATOM   1344  HA3 GLY    99      43.658  60.828  34.670  1.00  0.00           H  
ATOM   1345  C   GLY    99      41.809  60.817  33.731  1.00  0.00           C  
ATOM   1346  O   GLY    99      40.630  60.740  33.930  1.00  0.00           O  
ATOM   1347  N   TYR   100      42.389  60.334  32.585  1.00  0.00           N  
ATOM   1348  H   TYR   100      43.353  60.584  32.418  1.00  0.00           H  
ATOM   1349  CA  TYR   100      41.675  59.393  31.691  1.00  0.00           C  
ATOM   1350  HA  TYR   100      40.685  59.826  31.548  1.00  0.00           H  
ATOM   1351  CB  TYR   100      42.510  59.319  30.347  1.00  0.00           C  
ATOM   1352  HB2 TYR   100      43.409  58.708  30.434  1.00  0.00           H  
ATOM   1353  HB3 TYR   100      42.037  58.683  29.599  1.00  0.00           H  
ATOM   1354  CG  TYR   100      42.820  60.600  29.665  1.00  0.00           C  
ATOM   1355  CD1 TYR   100      41.836  61.575  29.418  1.00  0.00           C  
ATOM   1356  HD1 TYR   100      40.820  61.342  29.701  1.00  0.00           H  
ATOM   1357  CE1 TYR   100      42.167  62.794  28.775  1.00  0.00           C  
ATOM   1358  HE1 TYR   100      41.391  63.524  28.597  1.00  0.00           H  
ATOM   1359  CZ  TYR   100      43.465  63.033  28.330  1.00  0.00           C  
ATOM   1360  OH  TYR   100      43.813  64.164  27.649  1.00  0.00           O  
ATOM   1361  HH  TYR   100      44.562  64.064  27.057  1.00  0.00           H  
ATOM   1362  CE2 TYR   100      44.502  62.074  28.644  1.00  0.00           C  
ATOM   1363  HE2 TYR   100      45.503  62.400  28.400  1.00  0.00           H  
ATOM   1364  CD2 TYR   100      44.170  60.952  29.370  1.00  0.00           C  
ATOM   1365  HD2 TYR   100      44.941  60.311  29.771  1.00  0.00           H  
ATOM   1366  C   TYR   100      41.543  58.029  32.449  1.00  0.00           C  
ATOM   1367  O   TYR   100      42.411  57.519  33.152  1.00  0.00           O  
ATOM   1368  N   GLY   101      40.336  57.422  32.281  1.00  0.00           N  
ATOM   1369  H   GLY   101      39.665  58.037  31.844  1.00  0.00           H  
ATOM   1370  CA  GLY   101      39.889  56.236  32.988  1.00  0.00           C  
ATOM   1371  HA2 GLY   101      39.660  55.507  32.211  1.00  0.00           H  
ATOM   1372  HA3 GLY   101      40.739  55.768  33.483  1.00  0.00           H  
ATOM   1373  C   GLY   101      38.713  56.500  34.040  1.00  0.00           C  
ATOM   1374  O   GLY   101      38.741  57.571  34.646  1.00  0.00           O  
ATOM   1375  N   GLN   102      37.804  55.482  34.179  1.00  0.00           N  
ATOM   1376  H   GLN   102      37.898  54.711  33.533  1.00  0.00           H  
ATOM   1377  CA  GLN   102      36.615  55.656  35.032  1.00  0.00           C  
ATOM   1378  HA  GLN   102      36.526  56.706  35.311  1.00  0.00           H  
ATOM   1379  CB  GLN   102      35.305  55.307  34.216  1.00  0.00           C  
ATOM   1380  HB2 GLN   102      35.245  54.251  33.954  1.00  0.00           H  
ATOM   1381  HB3 GLN   102      34.362  55.407  34.754  1.00  0.00           H  
ATOM   1382  CG  GLN   102      35.147  56.240  32.952  1.00  0.00           C  
ATOM   1383  HG2 GLN   102      36.099  56.219  32.421  1.00  0.00           H  
ATOM   1384  HG3 GLN   102      34.382  55.829  32.294  1.00  0.00           H  
ATOM   1385  CD  GLN   102      34.770  57.714  33.317  1.00  0.00           C  
ATOM   1386  OE1 GLN   102      34.679  58.073  34.460  1.00  0.00           O  
ATOM   1387  NE2 GLN   102      34.471  58.476  32.286  1.00  0.00           N  
ATOM   1388 HE21 GLN   102      34.459  58.100  31.349  1.00  0.00           H  
ATOM   1389 HE22 GLN   102      34.231  59.457  32.325  1.00  0.00           H  
ATOM   1390  C   GLN   102      36.630  54.994  36.408  1.00  0.00           C  
ATOM   1391  O   GLN   102      35.796  55.319  37.261  1.00  0.00           O  
ATOM   1392  N   GLN   103      37.687  54.144  36.619  1.00  0.00           N  
ATOM   1393  H   GLN   103      38.269  53.887  35.834  1.00  0.00           H  
ATOM   1394  CA  GLN   103      38.097  53.539  37.868  1.00  0.00           C  
ATOM   1395  HA  GLN   103      38.992  52.961  37.641  1.00  0.00           H  
ATOM   1396  CB  GLN   103      38.661  54.573  38.902  1.00  0.00           C  
ATOM   1397  HB2 GLN   103      37.864  55.055  39.469  1.00  0.00           H  
ATOM   1398  HB3 GLN   103      39.102  54.012  39.726  1.00  0.00           H  
ATOM   1399  CG  GLN   103      39.561  55.661  38.362  1.00  0.00           C  
ATOM   1400  HG2 GLN   103      40.107  55.356  37.469  1.00  0.00           H  
ATOM   1401  HG3 GLN   103      39.007  56.581  38.175  1.00  0.00           H  
ATOM   1402  CD  GLN   103      40.639  56.164  39.335  1.00  0.00           C  
ATOM   1403  OE1 GLN   103      40.558  56.106  40.585  1.00  0.00           O  
ATOM   1404  NE2 GLN   103      41.782  56.531  38.922  1.00  0.00           N  
ATOM   1405 HE21 GLN   103      42.390  56.650  39.719  1.00  0.00           H  
ATOM   1406 HE22 GLN   103      41.973  56.759  37.956  1.00  0.00           H  
ATOM   1407  C   GLN   103      37.071  52.521  38.415  1.00  0.00           C  
ATOM   1408  O   GLN   103      36.687  52.514  39.593  1.00  0.00           O  
ATOM   1409  N   PRO   104      36.596  51.643  37.554  1.00  0.00           N  
ATOM   1410  CD  PRO   104      36.882  51.382  36.126  1.00  0.00           C  
ATOM   1411  HD2 PRO   104      37.942  51.388  35.872  1.00  0.00           H  
ATOM   1412  HD3 PRO   104      36.467  52.191  35.526  1.00  0.00           H  
ATOM   1413  CG  PRO   104      36.391  50.008  35.788  1.00  0.00           C  
ATOM   1414  HG2 PRO   104      37.214  49.372  36.114  1.00  0.00           H  
ATOM   1415  HG3 PRO   104      36.119  49.852  34.744  1.00  0.00           H  
ATOM   1416  CB  PRO   104      35.150  49.875  36.669  1.00  0.00           C  
ATOM   1417  HB2 PRO   104      35.031  48.828  36.947  1.00  0.00           H  
ATOM   1418  HB3 PRO   104      34.261  50.183  36.118  1.00  0.00           H  
ATOM   1419  CA  PRO   104      35.362  50.865  37.755  1.00  0.00           C  
ATOM   1420  HA  PRO   104      34.507  51.524  37.605  1.00  0.00           H  
ATOM   1421  C   PRO   104      35.317  50.159  39.107  1.00  0.00           C  
ATOM   1422  O   PRO   104      36.241  49.519  39.659  1.00  0.00           O  
ATOM   1423  N   ALA   105      34.199  50.386  39.798  1.00  0.00           N  
ATOM   1424  H   ALA   105      33.456  50.853  39.298  1.00  0.00           H  
ATOM   1425  CA  ALA   105      33.923  49.697  41.092  1.00  0.00           C  
ATOM   1426  HA  ALA   105      34.806  49.787  41.725  1.00  0.00           H  
ATOM   1427  CB  ALA   105      32.755  50.477  41.714  1.00  0.00           C  
ATOM   1428  HB1 ALA   105      32.399  50.041  42.648  1.00  0.00           H  
ATOM   1429  HB2 ALA   105      33.031  51.531  41.699  1.00  0.00           H  
ATOM   1430  HB3 ALA   105      31.887  50.437  41.056  1.00  0.00           H  
ATOM   1431  C   ALA   105      33.501  48.184  40.941  1.00  0.00           C  
ATOM   1432  O   ALA   105      32.818  47.841  39.941  1.00  0.00           O  
ATOM   1433  N   PRO   106      33.668  47.343  41.952  1.00  0.00           N  
ATOM   1434  CD  PRO   106      34.229  47.775  43.213  1.00  0.00           C  
ATOM   1435  HD2 PRO   106      33.623  48.575  43.638  1.00  0.00           H  
ATOM   1436  HD3 PRO   106      35.232  48.192  43.111  1.00  0.00           H  
ATOM   1437  CG  PRO   106      34.212  46.527  44.145  1.00  0.00           C  
ATOM   1438  HG2 PRO   106      33.877  46.710  45.166  1.00  0.00           H  
ATOM   1439  HG3 PRO   106      35.141  45.959  44.171  1.00  0.00           H  
ATOM   1440  CB  PRO   106      33.303  45.480  43.372  1.00  0.00           C  
ATOM   1441  HB2 PRO   106      32.273  45.546  43.724  1.00  0.00           H  
ATOM   1442  HB3 PRO   106      33.682  44.459  43.398  1.00  0.00           H  
ATOM   1443  CA  PRO   106      33.485  45.835  41.887  1.00  0.00           C  
ATOM   1444  HA  PRO   106      34.401  45.322  41.593  1.00  0.00           H  
ATOM   1445  C   PRO   106      32.323  45.346  40.993  1.00  0.00           C  
ATOM   1446  O   PRO   106      31.183  45.719  41.305  1.00  0.00           O  
ATOM   1447  N   SER   107      32.653  44.596  39.939  1.00  0.00           N  
ATOM   1448  H   SER   107      33.592  44.241  39.825  1.00  0.00           H  
ATOM   1449  CA  SER   107      31.575  44.000  39.160  1.00  0.00           C  
ATOM   1450  HA  SER   107      30.897  44.773  38.799  1.00  0.00           H  
ATOM   1451  CB  SER   107      32.189  43.368  37.881  1.00  0.00           C  
ATOM   1452  HB2 SER   107      31.361  42.955  37.306  1.00  0.00           H  
ATOM   1453  HB3 SER   107      32.554  44.129  37.191  1.00  0.00           H  
ATOM   1454  OG  SER   107      33.204  42.463  38.224  1.00  0.00           O  
ATOM   1455  HG  SER   107      32.802  41.619  38.444  1.00  0.00           H  
ATOM   1456  C   SER   107      30.698  42.991  39.914  1.00  0.00           C  
ATOM   1457  O   SER   107      31.135  42.187  40.738  1.00  0.00           O  
ATOM   1458  N   SER   108      29.419  42.994  39.615  1.00  0.00           N  
ATOM   1459  H   SER   108      29.055  43.720  39.015  1.00  0.00           H  
ATOM   1460  CA  SER   108      28.493  41.991  40.277  1.00  0.00           C  
ATOM   1461  HA  SER   108      29.098  41.392  40.958  1.00  0.00           H  
ATOM   1462  CB  SER   108      27.761  42.838  41.222  1.00  0.00           C  
ATOM   1463  HB2 SER   108      27.045  42.175  41.707  1.00  0.00           H  
ATOM   1464  HB3 SER   108      28.397  43.330  41.958  1.00  0.00           H  
ATOM   1465  OG  SER   108      26.939  43.816  40.560  1.00  0.00           O  
ATOM   1466  HG  SER   108      26.358  43.377  39.934  1.00  0.00           H  
ATOM   1467  C   SER   108      27.756  41.053  39.395  1.00  0.00           C  
ATOM   1468  O   SER   108      26.842  40.300  39.806  1.00  0.00           O  
ATOM   1469  N   THR   109      28.186  41.108  38.089  1.00  0.00           N  
ATOM   1470  H   THR   109      28.879  41.802  37.849  1.00  0.00           H  
ATOM   1471  CA  THR   109      27.620  40.434  36.923  1.00  0.00           C  
ATOM   1472  HA  THR   109      26.646  40.850  36.664  1.00  0.00           H  
ATOM   1473  CB  THR   109      28.520  40.736  35.676  1.00  0.00           C  
ATOM   1474  HB  THR   109      29.488  40.254  35.812  1.00  0.00           H  
ATOM   1475  CG2 THR   109      27.734  40.141  34.474  1.00  0.00           C  
ATOM   1476 HG21 THR   109      28.334  40.114  33.565  1.00  0.00           H  
ATOM   1477 HG22 THR   109      27.448  39.091  34.540  1.00  0.00           H  
ATOM   1478 HG23 THR   109      26.862  40.775  34.312  1.00  0.00           H  
ATOM   1479  OG1 THR   109      28.753  42.130  35.388  1.00  0.00           O  
ATOM   1480  HG1 THR   109      29.170  42.162  34.524  1.00  0.00           H  
ATOM   1481  C   THR   109      27.460  38.920  36.999  1.00  0.00           C  
ATOM   1482  O   THR   109      28.461  38.201  37.119  1.00  0.00           O  
ATOM   1483  N   SER   110      26.178  38.449  36.843  1.00  0.00           N  
ATOM   1484  H   SER   110      25.490  39.177  36.976  1.00  0.00           H  
ATOM   1485  CA  SER   110      25.741  37.096  36.480  1.00  0.00           C  
ATOM   1486  HA  SER   110      26.454  36.325  36.774  1.00  0.00           H  
ATOM   1487  CB  SER   110      24.525  36.833  37.306  1.00  0.00           C  
ATOM   1488  HB2 SER   110      24.850  36.986  38.335  1.00  0.00           H  
ATOM   1489  HB3 SER   110      23.764  37.595  37.135  1.00  0.00           H  
ATOM   1490  OG  SER   110      24.001  35.565  37.068  1.00  0.00           O  
ATOM   1491  HG  SER   110      23.415  35.305  37.782  1.00  0.00           H  
ATOM   1492  C   SER   110      25.567  36.860  34.956  1.00  0.00           C  
ATOM   1493  O   SER   110      24.886  37.611  34.252  1.00  0.00           O  
ATOM   1494  N   GLY   111      26.389  35.888  34.451  1.00  0.00           N  
ATOM   1495  H   GLY   111      26.710  35.233  35.149  1.00  0.00           H  
ATOM   1496  CA  GLY   111      26.359  35.454  33.074  1.00  0.00           C  
ATOM   1497  HA2 GLY   111      26.097  36.274  32.405  1.00  0.00           H  
ATOM   1498  HA3 GLY   111      27.399  35.207  32.859  1.00  0.00           H  
ATOM   1499  C   GLY   111      25.322  34.292  32.958  1.00  0.00           C  
ATOM   1500  O   GLY   111      24.377  34.247  33.734  1.00  0.00           O  
ATOM   1501  N   SER   112      25.373  33.452  31.983  1.00  0.00           N  
ATOM   1502  H   SER   112      24.684  32.715  32.025  1.00  0.00           H  
ATOM   1503  CA  SER   112      26.482  33.197  30.968  1.00  0.00           C  
ATOM   1504  HA  SER   112      26.381  32.246  30.445  1.00  0.00           H  
ATOM   1505  CB  SER   112      26.277  34.250  29.776  1.00  0.00           C  
ATOM   1506  HB2 SER   112      26.462  35.243  30.186  1.00  0.00           H  
ATOM   1507  HB3 SER   112      26.936  34.040  28.932  1.00  0.00           H  
ATOM   1508  OG  SER   112      24.982  34.094  29.228  1.00  0.00           O  
ATOM   1509  HG  SER   112      24.435  34.580  29.849  1.00  0.00           H  
ATOM   1510  C   SER   112      27.962  33.194  31.521  1.00  0.00           C  
ATOM   1511  O   SER   112      28.708  34.141  31.357  1.00  0.00           O  
ATOM   1512  N   TYR   113      28.401  32.225  32.288  1.00  0.00           N  
ATOM   1513  H   TYR   113      29.385  32.287  32.508  1.00  0.00           H  
ATOM   1514  CA  TYR   113      27.820  30.929  32.809  1.00  0.00           C  
ATOM   1515  HA  TYR   113      26.961  31.172  33.434  1.00  0.00           H  
ATOM   1516  CB  TYR   113      27.377  29.861  31.800  1.00  0.00           C  
ATOM   1517  HB2 TYR   113      27.187  28.923  32.322  1.00  0.00           H  
ATOM   1518  HB3 TYR   113      26.515  30.225  31.241  1.00  0.00           H  
ATOM   1519  CG  TYR   113      28.317  29.527  30.669  1.00  0.00           C  
ATOM   1520  CD1 TYR   113      28.057  29.904  29.368  1.00  0.00           C  
ATOM   1521  HD1 TYR   113      27.193  30.474  29.058  1.00  0.00           H  
ATOM   1522  CE1 TYR   113      29.006  29.528  28.342  1.00  0.00           C  
ATOM   1523  HE1 TYR   113      28.818  29.678  27.289  1.00  0.00           H  
ATOM   1524  CZ  TYR   113      30.182  28.781  28.586  1.00  0.00           C  
ATOM   1525  OH  TYR   113      31.071  28.586  27.588  1.00  0.00           O  
ATOM   1526  HH  TYR   113      31.531  29.328  27.188  1.00  0.00           H  
ATOM   1527  CE2 TYR   113      30.404  28.363  29.896  1.00  0.00           C  
ATOM   1528  HE2 TYR   113      31.238  27.751  30.208  1.00  0.00           H  
ATOM   1529  CD2 TYR   113      29.511  28.712  30.922  1.00  0.00           C  
ATOM   1530  HD2 TYR   113      29.825  28.379  31.900  1.00  0.00           H  
ATOM   1531  C   TYR   113      28.790  30.312  33.893  1.00  0.00           C  
ATOM   1532  O   TYR   113      29.996  30.412  33.798  1.00  0.00           O  
ATOM   1533  N   GLY   114      28.234  29.793  35.032  1.00  0.00           N  
ATOM   1534  H   GLY   114      27.234  29.649  35.026  1.00  0.00           H  
ATOM   1535  CA  GLY   114      28.977  29.206  36.191  1.00  0.00           C  
ATOM   1536  HA2 GLY   114      28.165  29.011  36.891  1.00  0.00           H  
ATOM   1537  HA3 GLY   114      29.375  28.237  35.888  1.00  0.00           H  
ATOM   1538  C   GLY   114      30.043  30.093  36.857  1.00  0.00           C  
ATOM   1539  O   GLY   114      29.931  31.291  36.753  1.00  0.00           O  
ATOM   1540  N   SER   115      31.057  29.562  37.537  1.00  0.00           N  
ATOM   1541  H   SER   115      31.773  30.237  37.766  1.00  0.00           H  
ATOM   1542  CA  SER   115      31.419  28.174  37.864  1.00  0.00           C  
ATOM   1543  HA  SER   115      30.470  27.673  38.055  1.00  0.00           H  
ATOM   1544  CB  SER   115      32.048  27.485  36.687  1.00  0.00           C  
ATOM   1545  HB2 SER   115      31.469  27.621  35.773  1.00  0.00           H  
ATOM   1546  HB3 SER   115      32.960  28.049  36.495  1.00  0.00           H  
ATOM   1547  OG  SER   115      32.324  26.150  36.961  1.00  0.00           O  
ATOM   1548  HG  SER   115      31.582  25.584  36.734  1.00  0.00           H  
ATOM   1549  C   SER   115      32.265  28.110  39.101  1.00  0.00           C  
ATOM   1550  O   SER   115      33.108  28.956  39.296  1.00  0.00           O  
ATOM   1551  N   SER   116      32.128  27.116  39.996  1.00  0.00           N  
ATOM   1552  H   SER   116      31.432  26.429  39.744  1.00  0.00           H  
ATOM   1553  CA  SER   116      33.044  26.690  41.040  1.00  0.00           C  
ATOM   1554  HA  SER   116      33.170  27.524  41.731  1.00  0.00           H  
ATOM   1555  CB  SER   116      32.471  25.449  41.816  1.00  0.00           C  
ATOM   1556  HB2 SER   116      33.254  25.236  42.544  1.00  0.00           H  
ATOM   1557  HB3 SER   116      31.689  25.728  42.522  1.00  0.00           H  
ATOM   1558  OG  SER   116      32.140  24.230  41.166  1.00  0.00           O  
ATOM   1559  HG  SER   116      31.580  24.444  40.416  1.00  0.00           H  
ATOM   1560  C   SER   116      34.419  26.292  40.465  1.00  0.00           C  
ATOM   1561  O   SER   116      35.413  26.431  41.181  1.00  0.00           O  
ATOM   1562  N   SER   117      34.548  25.780  39.236  1.00  0.00           N  
ATOM   1563  H   SER   117      33.742  25.676  38.636  1.00  0.00           H  
ATOM   1564  CA  SER   117      35.775  25.251  38.555  1.00  0.00           C  
ATOM   1565  HA  SER   117      36.182  24.454  39.177  1.00  0.00           H  
ATOM   1566  CB  SER   117      35.389  24.582  37.237  1.00  0.00           C  
ATOM   1567  HB2 SER   117      36.191  24.129  36.654  1.00  0.00           H  
ATOM   1568  HB3 SER   117      34.711  23.757  37.454  1.00  0.00           H  
ATOM   1569  OG  SER   117      34.873  25.508  36.288  1.00  0.00           O  
ATOM   1570  HG  SER   117      33.931  25.615  36.440  1.00  0.00           H  
ATOM   1571  C   SER   117      36.740  26.369  38.180  1.00  0.00           C  
ATOM   1572  O   SER   117      36.365  27.514  37.876  1.00  0.00           O  
ATOM   1573  N   GLN   118      38.072  26.083  38.139  1.00  0.00           N  
ATOM   1574  H   GLN   118      38.351  25.167  38.459  1.00  0.00           H  
ATOM   1575  CA  GLN   118      39.114  26.906  37.534  1.00  0.00           C  
ATOM   1576  HA  GLN   118      40.034  26.330  37.631  1.00  0.00           H  
ATOM   1577  CB  GLN   118      38.854  27.074  36.034  1.00  0.00           C  
ATOM   1578  HB2 GLN   118      38.064  27.816  35.927  1.00  0.00           H  
ATOM   1579  HB3 GLN   118      39.625  27.707  35.594  1.00  0.00           H  
ATOM   1580  CG  GLN   118      38.590  25.804  35.259  1.00  0.00           C  
ATOM   1581  HG2 GLN   118      37.818  25.147  35.660  1.00  0.00           H  
ATOM   1582  HG3 GLN   118      38.257  25.979  34.235  1.00  0.00           H  
ATOM   1583  CD  GLN   118      39.815  25.011  35.197  1.00  0.00           C  
ATOM   1584  OE1 GLN   118      40.866  25.518  34.877  1.00  0.00           O  
ATOM   1585  NE2 GLN   118      39.664  23.745  35.308  1.00  0.00           N  
ATOM   1586 HE21 GLN   118      38.783  23.362  35.618  1.00  0.00           H  
ATOM   1587 HE22 GLN   118      40.471  23.137  35.292  1.00  0.00           H  
ATOM   1588  C   GLN   118      39.367  28.169  38.412  1.00  0.00           C  
ATOM   1589  O   GLN   118      38.930  29.239  38.023  1.00  0.00           O  
ATOM   1590  N   SER   119      40.173  28.115  39.509  1.00  0.00           N  
ATOM   1591  H   SER   119      40.412  29.002  39.929  1.00  0.00           H  
ATOM   1592  CA  SER   119      40.969  27.033  40.048  1.00  0.00           C  
ATOM   1593  HA  SER   119      41.674  26.734  39.273  1.00  0.00           H  
ATOM   1594  CB  SER   119      41.893  27.620  41.120  1.00  0.00           C  
ATOM   1595  HB2 SER   119      42.509  28.483  40.868  1.00  0.00           H  
ATOM   1596  HB3 SER   119      41.391  27.953  42.028  1.00  0.00           H  
ATOM   1597  OG  SER   119      42.772  26.591  41.431  1.00  0.00           O  
ATOM   1598  HG  SER   119      43.641  26.994  41.497  1.00  0.00           H  
ATOM   1599  C   SER   119      40.090  25.901  40.676  1.00  0.00           C  
ATOM   1600  O   SER   119      38.986  26.170  41.049  1.00  0.00           O  
ATOM   1601  N   SER   120      40.665  24.658  40.602  1.00  0.00           N  
ATOM   1602  H   SER   120      41.542  24.675  40.101  1.00  0.00           H  
ATOM   1603  CA  SER   120      40.134  23.326  40.999  1.00  0.00           C  
ATOM   1604  HA  SER   120      40.983  22.663  41.165  1.00  0.00           H  
ATOM   1605  CB  SER   120      39.345  23.228  42.280  1.00  0.00           C  
ATOM   1606  HB2 SER   120      39.349  22.190  42.613  1.00  0.00           H  
ATOM   1607  HB3 SER   120      39.884  23.769  43.058  1.00  0.00           H  
ATOM   1608  OG  SER   120      37.986  23.812  42.294  1.00  0.00           O  
ATOM   1609  HG  SER   120      38.103  24.750  42.124  1.00  0.00           H  
ATOM   1610  C   SER   120      39.216  22.697  39.896  1.00  0.00           C  
ATOM   1611  O   SER   120      38.365  23.346  39.299  1.00  0.00           O  
ATOM   1612  N   SER   121      39.202  21.378  39.674  1.00  0.00           N  
ATOM   1613  H   SER   121      38.558  21.064  38.962  1.00  0.00           H  
ATOM   1614  CA  SER   121      40.076  20.258  40.155  1.00  0.00           C  
ATOM   1615  HA  SER   121      40.815  20.775  40.767  1.00  0.00           H  
ATOM   1616  CB  SER   121      39.154  19.284  40.942  1.00  0.00           C  
ATOM   1617  HB2 SER   121      38.579  19.883  41.648  1.00  0.00           H  
ATOM   1618  HB3 SER   121      38.537  18.757  40.214  1.00  0.00           H  
ATOM   1619  OG  SER   121      39.973  18.477  41.670  1.00  0.00           O  
ATOM   1620  HG  SER   121      39.400  17.865  42.137  1.00  0.00           H  
ATOM   1621  C   SER   121      40.857  19.529  39.131  1.00  0.00           C  
ATOM   1622  O   SER   121      40.522  19.735  37.981  1.00  0.00           O  
ATOM   1623  N   TYR   122      41.913  18.813  39.523  1.00  0.00           N  
ATOM   1624  H   TYR   122      42.111  18.866  40.512  1.00  0.00           H  
ATOM   1625  CA  TYR   122      42.847  18.196  38.565  1.00  0.00           C  
ATOM   1626  HA  TYR   122      43.569  17.689  39.205  1.00  0.00           H  
ATOM   1627  CB  TYR   122      42.142  17.054  37.793  1.00  0.00           C  
ATOM   1628  HB2 TYR   122      41.435  17.479  37.080  1.00  0.00           H  
ATOM   1629  HB3 TYR   122      42.967  16.643  37.211  1.00  0.00           H  
ATOM   1630  CG  TYR   122      41.396  16.108  38.718  1.00  0.00           C  
ATOM   1631  CD1 TYR   122      39.999  16.330  38.976  1.00  0.00           C  
ATOM   1632  HD1 TYR   122      39.526  17.068  38.345  1.00  0.00           H  
ATOM   1633  CE1 TYR   122      39.252  15.600  39.880  1.00  0.00           C  
ATOM   1634  HE1 TYR   122      38.200  15.761  40.067  1.00  0.00           H  
ATOM   1635  CZ  TYR   122      39.978  14.631  40.616  1.00  0.00           C  
ATOM   1636  OH  TYR   122      39.335  13.739  41.385  1.00  0.00           O  
ATOM   1637  HH  TYR   122      38.409  13.991  41.369  1.00  0.00           H  
ATOM   1638  CE2 TYR   122      41.387  14.410  40.478  1.00  0.00           C  
ATOM   1639  HE2 TYR   122      41.889  13.604  40.992  1.00  0.00           H  
ATOM   1640  CD2 TYR   122      42.081  15.110  39.498  1.00  0.00           C  
ATOM   1641  HD2 TYR   122      43.147  14.946  39.434  1.00  0.00           H  
ATOM   1642  C   TYR   122      43.526  19.121  37.596  1.00  0.00           C  
ATOM   1643  O   TYR   122      43.578  18.828  36.391  1.00  0.00           O  
ATOM   1644  N   GLY   123      44.095  20.258  37.950  1.00  0.00           N  
ATOM   1645  H   GLY   123      44.333  20.844  37.163  1.00  0.00           H  
ATOM   1646  CA  GLY   123      44.386  20.806  39.287  1.00  0.00           C  
ATOM   1647  HA2 GLY   123      44.612  21.869  39.203  1.00  0.00           H  
ATOM   1648  HA3 GLY   123      43.471  20.752  39.877  1.00  0.00           H  
ATOM   1649  C   GLY   123      45.514  20.127  40.102  1.00  0.00           C  
ATOM   1650  O   GLY   123      45.525  20.228  41.308  1.00  0.00           O  
ATOM   1651  N   GLN   124      46.412  19.471  39.393  1.00  0.00           N  
ATOM   1652  H   GLN   124      46.366  19.658  38.402  1.00  0.00           H  
ATOM   1653  CA  GLN   124      47.546  18.797  40.037  1.00  0.00           C  
ATOM   1654  HA  GLN   124      47.141  17.956  40.600  1.00  0.00           H  
ATOM   1655  CB  GLN   124      48.293  18.139  38.878  1.00  0.00           C  
ATOM   1656  HB2 GLN   124      48.448  18.935  38.150  1.00  0.00           H  
ATOM   1657  HB3 GLN   124      49.303  17.848  39.168  1.00  0.00           H  
ATOM   1658  CG  GLN   124      47.458  17.032  38.266  1.00  0.00           C  
ATOM   1659  HG2 GLN   124      46.507  17.445  37.930  1.00  0.00           H  
ATOM   1660  HG3 GLN   124      47.858  16.792  37.281  1.00  0.00           H  
ATOM   1661  CD  GLN   124      47.287  15.859  39.171  1.00  0.00           C  
ATOM   1662  OE1 GLN   124      47.775  15.688  40.263  1.00  0.00           O  
ATOM   1663  NE2 GLN   124      46.445  14.865  38.814  1.00  0.00           N  
ATOM   1664 HE21 GLN   124      46.091  14.769  37.873  1.00  0.00           H  
ATOM   1665 HE22 GLN   124      46.413  14.075  39.442  1.00  0.00           H  
ATOM   1666  C   GLN   124      48.410  19.758  40.890  1.00  0.00           C  
ATOM   1667  O   GLN   124      48.540  20.897  40.425  1.00  0.00           O  
ATOM   1668  N   PRO   125      48.967  19.428  42.018  1.00  0.00           N  
ATOM   1669  CD  PRO   125      49.938  20.324  42.705  1.00  0.00           C  
ATOM   1670  HD2 PRO   125      49.357  21.135  43.143  1.00  0.00           H  
ATOM   1671  HD3 PRO   125      50.702  20.736  42.046  1.00  0.00           H  
ATOM   1672  CG  PRO   125      50.664  19.570  43.825  1.00  0.00           C  
ATOM   1673  HG2 PRO   125      50.194  19.777  44.787  1.00  0.00           H  
ATOM   1674  HG3 PRO   125      51.735  19.765  43.876  1.00  0.00           H  
ATOM   1675  CB  PRO   125      50.413  18.079  43.384  1.00  0.00           C  
ATOM   1676  HB2 PRO   125      50.499  17.277  44.117  1.00  0.00           H  
ATOM   1677  HB3 PRO   125      51.193  17.844  42.659  1.00  0.00           H  
ATOM   1678  CA  PRO   125      49.084  18.062  42.627  1.00  0.00           C  
ATOM   1679  HA  PRO   125      49.247  17.261  41.907  1.00  0.00           H  
ATOM   1680  C   PRO   125      47.936  17.735  43.585  1.00  0.00           C  
ATOM   1681  O   PRO   125      47.928  18.052  44.744  1.00  0.00           O  
ATOM   1682  N   GLN   126      46.869  17.195  42.927  1.00  0.00           N  
ATOM   1683  H   GLN   126      46.917  16.827  41.988  1.00  0.00           H  
ATOM   1684  CA  GLN   126      45.549  17.146  43.549  1.00  0.00           C  
ATOM   1685  HA  GLN   126      45.154  18.153  43.684  1.00  0.00           H  
ATOM   1686  CB  GLN   126      44.583  16.474  42.544  1.00  0.00           C  
ATOM   1687  HB2 GLN   126      44.792  16.870  41.550  1.00  0.00           H  
ATOM   1688  HB3 GLN   126      44.737  15.398  42.472  1.00  0.00           H  
ATOM   1689  CG  GLN   126      43.105  16.759  42.846  1.00  0.00           C  
ATOM   1690  HG2 GLN   126      42.953  17.713  43.351  1.00  0.00           H  
ATOM   1691  HG3 GLN   126      42.501  16.714  41.940  1.00  0.00           H  
ATOM   1692  CD  GLN   126      42.512  15.650  43.695  1.00  0.00           C  
ATOM   1693  OE1 GLN   126      43.074  14.563  43.997  1.00  0.00           O  
ATOM   1694  NE2 GLN   126      41.326  15.919  44.201  1.00  0.00           N  
ATOM   1695 HE21 GLN   126      40.891  16.831  44.209  1.00  0.00           H  
ATOM   1696 HE22 GLN   126      40.917  15.133  44.685  1.00  0.00           H  
ATOM   1697  C   GLN   126      45.552  16.420  44.926  1.00  0.00           C  
ATOM   1698  O   GLN   126      46.103  15.351  45.026  1.00  0.00           O  
ATOM   1699  N   SER   127      45.020  17.052  45.973  1.00  0.00           N  
ATOM   1700  H   SER   127      44.728  18.008  45.835  1.00  0.00           H  
ATOM   1701  CA  SER   127      45.042  16.651  47.369  1.00  0.00           C  
ATOM   1702  HA  SER   127      44.750  17.584  47.850  1.00  0.00           H  
ATOM   1703  CB  SER   127      43.909  15.752  47.854  1.00  0.00           C  
ATOM   1704  HB2 SER   127      43.014  15.953  47.266  1.00  0.00           H  
ATOM   1705  HB3 SER   127      44.140  14.705  47.657  1.00  0.00           H  
ATOM   1706  OG  SER   127      43.565  15.945  49.186  1.00  0.00           O  
ATOM   1707  HG  SER   127      44.338  15.940  49.755  1.00  0.00           H  
ATOM   1708  C   SER   127      46.448  16.342  47.902  1.00  0.00           C  
ATOM   1709  O   SER   127      46.672  15.363  48.610  1.00  0.00           O  
ATOM   1710  N   GLY   128      47.412  17.246  47.759  1.00  0.00           N  
ATOM   1711  H   GLY   128      47.197  18.084  47.237  1.00  0.00           H  
ATOM   1712  CA  GLY   128      48.813  17.075  48.341  1.00  0.00           C  
ATOM   1713  HA2 GLY   128      48.966  18.054  48.795  1.00  0.00           H  
ATOM   1714  HA3 GLY   128      48.915  16.289  49.089  1.00  0.00           H  
ATOM   1715  C   GLY   128      49.795  16.589  47.259  1.00  0.00           C  
ATOM   1716  O   GLY   128      49.460  15.697  46.459  1.00  0.00           O  
ATOM   1717  N   SER   129      50.998  17.178  47.176  1.00  0.00           N  
ATOM   1718  H   SER   129      51.648  16.885  46.461  1.00  0.00           H  
ATOM   1719  CA  SER   129      51.570  18.113  48.096  1.00  0.00           C  
ATOM   1720  HA  SER   129      52.613  18.175  47.784  1.00  0.00           H  
ATOM   1721  CB  SER   129      51.141  19.567  47.777  1.00  0.00           C  
ATOM   1722  HB2 SER   129      51.386  19.662  46.719  1.00  0.00           H  
ATOM   1723  HB3 SER   129      50.104  19.704  48.083  1.00  0.00           H  
ATOM   1724  OG  SER   129      51.942  20.502  48.495  1.00  0.00           O  
ATOM   1725  HG  SER   129      52.353  21.140  47.907  1.00  0.00           H  
ATOM   1726  C   SER   129      51.587  17.661  49.568  1.00  0.00           C  
ATOM   1727  O   SER   129      51.419  16.424  49.893  1.00  0.00           O  
ATOM   1728  N   TYR   130      51.989  18.537  50.480  1.00  0.00           N  
ATOM   1729  H   TYR   130      52.267  19.468  50.207  1.00  0.00           H  
ATOM   1730  CA  TYR   130      52.277  18.155  51.869  1.00  0.00           C  
ATOM   1731  HA  TYR   130      51.739  17.226  52.059  1.00  0.00           H  
ATOM   1732  CB  TYR   130      53.745  17.762  51.857  1.00  0.00           C  
ATOM   1733  HB2 TYR   130      53.950  17.028  51.078  1.00  0.00           H  
ATOM   1734  HB3 TYR   130      54.274  18.667  51.557  1.00  0.00           H  
ATOM   1735  CG  TYR   130      54.307  17.160  53.133  1.00  0.00           C  
ATOM   1736  CD1 TYR   130      54.667  18.073  54.161  1.00  0.00           C  
ATOM   1737  HD1 TYR   130      54.376  19.113  54.142  1.00  0.00           H  
ATOM   1738  CE1 TYR   130      55.497  17.632  55.203  1.00  0.00           C  
ATOM   1739  HE1 TYR   130      55.689  18.323  56.011  1.00  0.00           H  
ATOM   1740  CZ  TYR   130      55.919  16.308  55.297  1.00  0.00           C  
ATOM   1741  OH  TYR   130      56.717  15.881  56.342  1.00  0.00           O  
ATOM   1742  HH  TYR   130      56.814  16.609  56.960  1.00  0.00           H  
ATOM   1743  CE2 TYR   130      55.530  15.424  54.265  1.00  0.00           C  
ATOM   1744  HE2 TYR   130      55.944  14.426  54.287  1.00  0.00           H  
ATOM   1745  CD2 TYR   130      54.803  15.848  53.143  1.00  0.00           C  
ATOM   1746  HD2 TYR   130      54.520  15.099  52.418  1.00  0.00           H  
ATOM   1747  C   TYR   130      51.969  19.290  52.870  1.00  0.00           C  
ATOM   1748  O   TYR   130      52.535  20.343  52.592  1.00  0.00           O  
ATOM   1749  N   SER   131      51.336  19.115  54.053  1.00  0.00           N  
ATOM   1750  H   SER   131      51.208  20.012  54.499  1.00  0.00           H  
ATOM   1751  CA  SER   131      50.633  18.000  54.483  1.00  0.00           C  
ATOM   1752  HA  SER   131      50.085  18.202  55.403  1.00  0.00           H  
ATOM   1753  CB  SER   131      49.447  17.675  53.540  1.00  0.00           C  
ATOM   1754  HB2 SER   131      49.724  17.421  52.517  1.00  0.00           H  
ATOM   1755  HB3 SER   131      48.843  16.901  54.014  1.00  0.00           H  
ATOM   1756  OG  SER   131      48.584  18.822  53.501  1.00  0.00           O  
ATOM   1757  HG  SER   131      48.498  18.938  52.552  1.00  0.00           H  
ATOM   1758  C   SER   131      51.430  16.786  54.770  1.00  0.00           C  
ATOM   1759  O   SER   131      51.474  15.818  53.959  1.00  0.00           O  
ATOM   1760  N   GLN   132      52.104  16.688  55.919  1.00  0.00           N  
ATOM   1761  H   GLN   132      52.640  15.841  56.044  1.00  0.00           H  
ATOM   1762  CA  GLN   132      52.065  17.745  57.082  1.00  0.00           C  
ATOM   1763  HA  GLN   132      51.977  18.731  56.628  1.00  0.00           H  
ATOM   1764  CB  GLN   132      50.877  17.347  58.013  1.00  0.00           C  
ATOM   1765  HB2 GLN   132      50.712  18.109  58.775  1.00  0.00           H  
ATOM   1766  HB3 GLN   132      50.036  17.231  57.330  1.00  0.00           H  
ATOM   1767  CG  GLN   132      51.117  15.968  58.662  1.00  0.00           C  
ATOM   1768  HG2 GLN   132      51.066  15.167  57.924  1.00  0.00           H  
ATOM   1769  HG3 GLN   132      52.145  16.028  59.019  1.00  0.00           H  
ATOM   1770  CD  GLN   132      50.148  15.784  59.813  1.00  0.00           C  
ATOM   1771  OE1 GLN   132      50.211  16.404  60.884  1.00  0.00           O  
ATOM   1772  NE2 GLN   132      49.102  14.994  59.737  1.00  0.00           N  
ATOM   1773 HE21 GLN   132      48.913  14.587  58.832  1.00  0.00           H  
ATOM   1774 HE22 GLN   132      48.322  15.139  60.361  1.00  0.00           H  
ATOM   1775  C   GLN   132      53.374  17.890  57.799  1.00  0.00           C  
ATOM   1776  O   GLN   132      54.171  16.946  57.746  1.00  0.00           O  
ATOM   1777  N   GLN   133      53.552  19.013  58.493  1.00  0.00           N  
ATOM   1778  H   GLN   133      52.768  19.639  58.606  1.00  0.00           H  
ATOM   1779  CA  GLN   133      54.757  19.449  59.269  1.00  0.00           C  
ATOM   1780  HA  GLN   133      54.478  20.454  59.584  1.00  0.00           H  
ATOM   1781  CB  GLN   133      54.769  18.616  60.536  1.00  0.00           C  
ATOM   1782  HB2 GLN   133      55.047  17.570  60.404  1.00  0.00           H  
ATOM   1783  HB3 GLN   133      55.619  19.119  60.997  1.00  0.00           H  
ATOM   1784  CG  GLN   133      53.529  18.694  61.491  1.00  0.00           C  
ATOM   1785  HG2 GLN   133      53.124  19.698  61.613  1.00  0.00           H  
ATOM   1786  HG3 GLN   133      52.709  18.127  61.049  1.00  0.00           H  
ATOM   1787  CD  GLN   133      53.860  18.176  62.930  1.00  0.00           C  
ATOM   1788  OE1 GLN   133      54.942  17.723  63.196  1.00  0.00           O  
ATOM   1789  NE2 GLN   133      52.904  18.202  63.797  1.00  0.00           N  
ATOM   1790 HE21 GLN   133      51.964  18.508  63.586  1.00  0.00           H  
ATOM   1791 HE22 GLN   133      53.266  17.936  64.701  1.00  0.00           H  
ATOM   1792  C   GLN   133      56.020  19.436  58.371  1.00  0.00           C  
ATOM   1793  O   GLN   133      56.723  18.465  58.327  1.00  0.00           O  
ATOM   1794  N   PRO   134      56.192  20.491  57.582  1.00  0.00           N  
ATOM   1795  CD  PRO   134      57.348  20.668  56.671  1.00  0.00           C  
ATOM   1796  HD2 PRO   134      57.681  19.732  56.222  1.00  0.00           H  
ATOM   1797  HD3 PRO   134      58.155  21.113  57.252  1.00  0.00           H  
ATOM   1798  CG  PRO   134      56.935  21.644  55.631  1.00  0.00           C  
ATOM   1799  HG2 PRO   134      56.312  21.207  54.850  1.00  0.00           H  
ATOM   1800  HG3 PRO   134      57.763  22.159  55.145  1.00  0.00           H  
ATOM   1801  CB  PRO   134      56.065  22.618  56.406  1.00  0.00           C  
ATOM   1802  HB2 PRO   134      55.346  23.245  55.880  1.00  0.00           H  
ATOM   1803  HB3 PRO   134      56.694  23.312  56.964  1.00  0.00           H  
ATOM   1804  CA  PRO   134      55.309  21.712  57.380  1.00  0.00           C  
ATOM   1805  HA  PRO   134      55.255  22.334  58.274  1.00  0.00           H  
ATOM   1806  C   PRO   134      54.006  21.285  56.834  1.00  0.00           C  
ATOM   1807  O   PRO   134      53.909  20.427  56.096  1.00  0.00           O  
ATOM   1808  N   SER   135      52.884  22.051  56.992  1.00  0.00           N  
ATOM   1809  H   SER   135      52.117  21.713  56.428  1.00  0.00           H  
ATOM   1810  CA  SER   135      52.820  23.432  57.465  1.00  0.00           C  
ATOM   1811  HA  SER   135      53.613  23.987  56.963  1.00  0.00           H  
ATOM   1812  CB  SER   135      51.472  23.901  56.967  1.00  0.00           C  
ATOM   1813  HB2 SER   135      50.697  23.277  57.411  1.00  0.00           H  
ATOM   1814  HB3 SER   135      51.200  24.886  57.345  1.00  0.00           H  
ATOM   1815  OG  SER   135      51.430  23.740  55.542  1.00  0.00           O  
ATOM   1816  HG  SER   135      50.525  23.994  55.348  1.00  0.00           H  
ATOM   1817  C   SER   135      53.016  23.624  59.012  1.00  0.00           C  
ATOM   1818  O   SER   135      52.877  22.633  59.775  1.00  0.00           O  
ATOM   1819  N   TYR   136      53.255  24.854  59.494  1.00  0.00           N  
ATOM   1820  H   TYR   136      53.442  25.602  58.841  1.00  0.00           H  
ATOM   1821  CA  TYR   136      53.528  25.216  60.861  1.00  0.00           C  
ATOM   1822  HA  TYR   136      53.385  24.494  61.665  1.00  0.00           H  
ATOM   1823  CB  TYR   136      55.044  25.335  61.039  1.00  0.00           C  
ATOM   1824  HB2 TYR   136      55.451  26.076  60.351  1.00  0.00           H  
ATOM   1825  HB3 TYR   136      55.255  25.709  62.040  1.00  0.00           H  
ATOM   1826  CG  TYR   136      55.836  24.058  60.970  1.00  0.00           C  
ATOM   1827  CD1 TYR   136      55.513  22.946  61.745  1.00  0.00           C  
ATOM   1828  HD1 TYR   136      54.608  22.823  62.322  1.00  0.00           H  
ATOM   1829  CE1 TYR   136      56.345  21.820  61.853  1.00  0.00           C  
ATOM   1830  HE1 TYR   136      56.157  21.007  62.538  1.00  0.00           H  
ATOM   1831  CZ  TYR   136      57.343  21.695  60.886  1.00  0.00           C  
ATOM   1832  OH  TYR   136      58.143  20.634  60.784  1.00  0.00           O  
ATOM   1833  HH  TYR   136      57.833  19.917  61.342  1.00  0.00           H  
ATOM   1834  CE2 TYR   136      57.674  22.766  60.024  1.00  0.00           C  
ATOM   1835  HE2 TYR   136      58.451  22.708  59.276  1.00  0.00           H  
ATOM   1836  CD2 TYR   136      56.938  23.972  60.097  1.00  0.00           C  
ATOM   1837  HD2 TYR   136      57.155  24.844  59.498  1.00  0.00           H  
ATOM   1838  C   TYR   136      52.859  26.548  61.283  1.00  0.00           C  
ATOM   1839  O   TYR   136      52.506  27.420  60.480  1.00  0.00           O  
ATOM   1840  N   GLY   137      52.709  26.781  62.567  1.00  0.00           N  
ATOM   1841  H   GLY   137      52.342  27.713  62.697  1.00  0.00           H  
ATOM   1842  CA  GLY   137      52.862  25.995  63.738  1.00  0.00           C  
ATOM   1843  HA2 GLY   137      51.956  26.093  64.336  1.00  0.00           H  
ATOM   1844  HA3 GLY   137      52.972  24.935  63.511  1.00  0.00           H  
ATOM   1845  C   GLY   137      53.921  26.499  64.674  1.00  0.00           C  
ATOM   1846  O   GLY   137      54.322  25.710  65.543  1.00  0.00           O  
ATOM   1847  N   GLY   138      54.310  27.783  64.711  1.00  0.00           N  
ATOM   1848  H   GLY   138      54.068  28.282  63.868  1.00  0.00           H  
ATOM   1849  CA  GLY   138      55.255  28.417  65.639  1.00  0.00           C  
ATOM   1850  HA2 GLY   138      56.197  27.871  65.689  1.00  0.00           H  
ATOM   1851  HA3 GLY   138      55.490  29.428  65.306  1.00  0.00           H  
ATOM   1852  C   GLY   138      54.518  28.493  66.983  1.00  0.00           C  
ATOM   1853  O   GLY   138      53.274  28.247  67.070  1.00  0.00           O  
ATOM   1854  N   GLN   139      55.167  28.915  68.137  1.00  0.00           N  
ATOM   1855  H   GLN   139      54.577  29.089  68.937  1.00  0.00           H  
ATOM   1856  CA  GLN   139      56.582  29.352  68.261  1.00  0.00           C  
ATOM   1857  HA  GLN   139      57.239  28.892  67.523  1.00  0.00           H  
ATOM   1858  CB  GLN   139      56.699  30.905  67.881  1.00  0.00           C  
ATOM   1859  HB2 GLN   139      57.780  31.037  67.845  1.00  0.00           H  
ATOM   1860  HB3 GLN   139      56.239  31.058  66.905  1.00  0.00           H  
ATOM   1861  CG  GLN   139      55.998  31.868  68.946  1.00  0.00           C  
ATOM   1862  HG2 GLN   139      54.949  32.025  68.693  1.00  0.00           H  
ATOM   1863  HG3 GLN   139      56.055  31.321  69.887  1.00  0.00           H  
ATOM   1864  CD  GLN   139      56.744  33.097  69.199  1.00  0.00           C  
ATOM   1865  OE1 GLN   139      57.249  33.747  68.286  1.00  0.00           O  
ATOM   1866  NE2 GLN   139      57.010  33.404  70.429  1.00  0.00           N  
ATOM   1867 HE21 GLN   139      56.342  33.026  71.086  1.00  0.00           H  
ATOM   1868 HE22 GLN   139      57.515  34.267  70.563  1.00  0.00           H  
ATOM   1869  C   GLN   139      57.251  29.092  69.622  1.00  0.00           C  
ATOM   1870  O   GLN   139      58.409  29.497  69.821  1.00  0.00           O  
ATOM   1871  N   GLN   140      56.586  28.421  70.572  1.00  0.00           N  
ATOM   1872  H   GLN   140      55.659  28.110  70.319  1.00  0.00           H  
ATOM   1873  CA  GLN   140      57.078  28.018  71.928  1.00  0.00           C  
ATOM   1874  HA  GLN   140      56.309  27.426  72.424  1.00  0.00           H  
ATOM   1875  CB  GLN   140      58.289  27.120  71.811  1.00  0.00           C  
ATOM   1876  HB2 GLN   140      59.149  27.745  71.567  1.00  0.00           H  
ATOM   1877  HB3 GLN   140      58.540  26.760  72.808  1.00  0.00           H  
ATOM   1878  CG  GLN   140      58.192  26.031  70.731  1.00  0.00           C  
ATOM   1879  HG2 GLN   140      57.315  25.393  70.843  1.00  0.00           H  
ATOM   1880  HG3 GLN   140      58.152  26.386  69.702  1.00  0.00           H  
ATOM   1881  CD  GLN   140      59.305  25.071  70.795  1.00  0.00           C  
ATOM   1882  OE1 GLN   140      60.381  25.351  71.237  1.00  0.00           O  
ATOM   1883  NE2 GLN   140      59.189  23.806  70.395  1.00  0.00           N  
ATOM   1884 HE21 GLN   140      58.364  23.557  69.868  1.00  0.00           H  
ATOM   1885 HE22 GLN   140      60.107  23.400  70.286  1.00  0.00           H  
ATOM   1886  C   GLN   140      57.230  29.266  72.801  1.00  0.00           C  
ATOM   1887  O   GLN   140      56.755  30.314  72.437  1.00  0.00           O  
ATOM   1888  N   GLN   141      57.923  29.117  73.899  1.00  0.00           N  
ATOM   1889  H   GLN   141      58.206  28.188  74.175  1.00  0.00           H  
ATOM   1890  CA  GLN   141      58.359  30.150  74.867  1.00  0.00           C  
ATOM   1891  HA  GLN   141      58.105  31.022  74.266  1.00  0.00           H  
ATOM   1892  CB  GLN   141      57.480  30.027  76.175  1.00  0.00           C  
ATOM   1893  HB2 GLN   141      57.576  28.998  76.519  1.00  0.00           H  
ATOM   1894  HB3 GLN   141      57.944  30.672  76.921  1.00  0.00           H  
ATOM   1895  CG  GLN   141      56.011  30.326  75.928  1.00  0.00           C  
ATOM   1896  HG2 GLN   141      55.901  31.015  75.091  1.00  0.00           H  
ATOM   1897  HG3 GLN   141      55.400  29.438  75.762  1.00  0.00           H  
ATOM   1898  CD  GLN   141      55.460  30.987  77.197  1.00  0.00           C  
ATOM   1899  OE1 GLN   141      55.445  32.175  77.430  1.00  0.00           O  
ATOM   1900  NE2 GLN   141      54.840  30.205  78.046  1.00  0.00           N  
ATOM   1901 HE21 GLN   141      54.608  29.247  77.828  1.00  0.00           H  
ATOM   1902 HE22 GLN   141      54.552  30.652  78.904  1.00  0.00           H  
ATOM   1903  C   GLN   141      59.941  30.085  75.032  1.00  0.00           C  
ATOM   1904  O   GLN   141      60.445  28.987  75.298  1.00  0.00           O  
ATOM   1905  N   SER   142      60.737  31.166  74.954  1.00  0.00           N  
ATOM   1906  H   SER   142      61.736  31.082  75.079  1.00  0.00           H  
ATOM   1907  CA  SER   142      60.330  32.590  74.648  1.00  0.00           C  
ATOM   1908  HA  SER   142      61.260  33.090  74.919  1.00  0.00           H  
ATOM   1909  CB  SER   142      60.047  32.900  73.183  1.00  0.00           C  
ATOM   1910  HB2 SER   142      59.136  32.464  72.774  1.00  0.00           H  
ATOM   1911  HB3 SER   142      59.877  33.977  73.200  1.00  0.00           H  
ATOM   1912  OG  SER   142      61.127  32.453  72.322  1.00  0.00           O  
ATOM   1913  HG  SER   142      60.759  32.484  71.436  1.00  0.00           H  
ATOM   1914  C   SER   142      59.222  33.052  75.613  1.00  0.00           C  
ATOM   1915  O   SER   142      58.082  33.315  75.224  1.00  0.00           O  
ATOM   1916  N   TYR   143      59.551  33.112  76.900  1.00  0.00           N  
ATOM   1917  H   TYR   143      60.547  33.220  77.032  1.00  0.00           H  
ATOM   1918  CA  TYR   143      58.733  33.691  77.954  1.00  0.00           C  
ATOM   1919  HA  TYR   143      57.730  33.283  77.830  1.00  0.00           H  
ATOM   1920  CB  TYR   143      59.165  32.981  79.288  1.00  0.00           C  
ATOM   1921  HB2 TYR   143      60.227  33.224  79.303  1.00  0.00           H  
ATOM   1922  HB3 TYR   143      58.661  33.399  80.159  1.00  0.00           H  
ATOM   1923  CG  TYR   143      59.004  31.463  79.456  1.00  0.00           C  
ATOM   1924  CD1 TYR   143      57.762  30.882  79.786  1.00  0.00           C  
ATOM   1925  HD1 TYR   143      56.896  31.509  79.937  1.00  0.00           H  
ATOM   1926  CE1 TYR   143      57.610  29.495  79.796  1.00  0.00           C  
ATOM   1927  HE1 TYR   143      56.708  28.975  80.081  1.00  0.00           H  
ATOM   1928  CZ  TYR   143      58.733  28.654  79.427  1.00  0.00           C  
ATOM   1929  OH  TYR   143      58.601  27.277  79.497  1.00  0.00           O  
ATOM   1930  HH  TYR   143      59.265  26.778  79.015  1.00  0.00           H  
ATOM   1931  CE2 TYR   143      59.982  29.202  79.029  1.00  0.00           C  
ATOM   1932  HE2 TYR   143      60.831  28.594  78.754  1.00  0.00           H  
ATOM   1933  CD2 TYR   143      60.109  30.624  79.081  1.00  0.00           C  
ATOM   1934  HD2 TYR   143      61.026  31.116  78.793  1.00  0.00           H  
ATOM   1935  C   TYR   143      58.574  35.199  77.924  1.00  0.00           C  
ATOM   1936  O   TYR   143      59.232  35.911  77.134  1.00  0.00           O  
ATOM   1937  N   GLY   144      57.765  35.724  78.901  1.00  0.00           N  
ATOM   1938  H   GLY   144      57.210  35.087  79.454  1.00  0.00           H  
ATOM   1939  CA  GLY   144      57.594  37.103  79.183  1.00  0.00           C  
ATOM   1940  HA2 GLY   144      57.366  37.660  78.274  1.00  0.00           H  
ATOM   1941  HA3 GLY   144      56.797  37.154  79.925  1.00  0.00           H  
ATOM   1942  C   GLY   144      58.817  37.830  79.924  1.00  0.00           C  
ATOM   1943  O   GLY   144      60.010  37.651  79.600  1.00  0.00           O  
ATOM   1944  N   GLN   145      58.458  38.594  80.946  1.00  0.00           N  
ATOM   1945  H   GLN   145      57.492  38.538  81.234  1.00  0.00           H  
ATOM   1946  CA  GLN   145      59.328  39.573  81.653  1.00  0.00           C  
ATOM   1947  HA  GLN   145      60.354  39.214  81.574  1.00  0.00           H  
ATOM   1948  CB  GLN   145      59.424  40.846  80.785  1.00  0.00           C  
ATOM   1949  HB2 GLN   145      60.257  41.411  81.202  1.00  0.00           H  
ATOM   1950  HB3 GLN   145      59.759  40.652  79.766  1.00  0.00           H  
ATOM   1951  CG  GLN   145      58.197  41.791  80.716  1.00  0.00           C  
ATOM   1952  HG2 GLN   145      57.821  42.005  81.717  1.00  0.00           H  
ATOM   1953  HG3 GLN   145      58.498  42.735  80.263  1.00  0.00           H  
ATOM   1954  CD  GLN   145      57.069  41.331  79.793  1.00  0.00           C  
ATOM   1955  OE1 GLN   145      55.915  41.671  80.082  1.00  0.00           O  
ATOM   1956  NE2 GLN   145      57.416  40.803  78.720  1.00  0.00           N  
ATOM   1957 HE21 GLN   145      56.682  40.477  78.107  1.00  0.00           H  
ATOM   1958 HE22 GLN   145      58.393  40.588  78.585  1.00  0.00           H  
ATOM   1959  C   GLN   145      59.082  39.860  83.122  1.00  0.00           C  
ATOM   1960  O   GLN   145      58.012  39.639  83.544  1.00  0.00           O  
ATOM   1961  N   GLN   146      60.060  40.513  83.772  1.00  0.00           N  
ATOM   1962  H   GLN   146      60.986  40.642  83.389  1.00  0.00           H  
ATOM   1963  CA  GLN   146      59.917  40.811  85.241  1.00  0.00           C  
ATOM   1964  HA  GLN   146      59.049  41.422  85.486  1.00  0.00           H  
ATOM   1965  CB  GLN   146      59.796  39.471  86.033  1.00  0.00           C  
ATOM   1966  HB2 GLN   146      59.850  39.701  87.097  1.00  0.00           H  
ATOM   1967  HB3 GLN   146      58.836  39.038  85.754  1.00  0.00           H  
ATOM   1968  CG  GLN   146      60.888  38.474  85.649  1.00  0.00           C  
ATOM   1969  HG2 GLN   146      60.518  38.023  84.728  1.00  0.00           H  
ATOM   1970  HG3 GLN   146      61.869  38.931  85.524  1.00  0.00           H  
ATOM   1971  CD  GLN   146      61.025  37.234  86.617  1.00  0.00           C  
ATOM   1972  OE1 GLN   146      60.311  37.046  87.610  1.00  0.00           O  
ATOM   1973  NE2 GLN   146      62.047  36.376  86.479  1.00  0.00           N  
ATOM   1974 HE21 GLN   146      62.596  36.457  85.635  1.00  0.00           H  
ATOM   1975 HE22 GLN   146      62.282  35.642  87.132  1.00  0.00           H  
ATOM   1976  C   GLN   146      61.046  41.663  85.677  1.00  0.00           C  
ATOM   1977  O   GLN   146      62.183  41.533  85.233  1.00  0.00           O  
ATOM   1978  N   GLN   147      60.806  42.580  86.680  1.00  0.00           N  
ATOM   1979  H   GLN   147      59.871  42.622  87.059  1.00  0.00           H  
ATOM   1980  CA  GLN   147      61.831  43.436  87.368  1.00  0.00           C  
ATOM   1981  HA  GLN   147      62.779  42.899  87.419  1.00  0.00           H  
ATOM   1982  CB  GLN   147      62.066  44.629  86.444  1.00  0.00           C  
ATOM   1983  HB2 GLN   147      62.979  45.150  86.734  1.00  0.00           H  
ATOM   1984  HB3 GLN   147      62.133  44.254  85.423  1.00  0.00           H  
ATOM   1985  CG  GLN   147      60.880  45.623  86.644  1.00  0.00           C  
ATOM   1986  HG2 GLN   147      59.939  45.073  86.644  1.00  0.00           H  
ATOM   1987  HG3 GLN   147      61.171  46.095  87.583  1.00  0.00           H  
ATOM   1988  CD  GLN   147      60.897  46.624  85.513  1.00  0.00           C  
ATOM   1989  OE1 GLN   147      61.801  47.413  85.235  1.00  0.00           O  
ATOM   1990  NE2 GLN   147      59.898  46.511  84.629  1.00  0.00           N  
ATOM   1991 HE21 GLN   147      59.112  45.904  84.814  1.00  0.00           H  
ATOM   1992 HE22 GLN   147      60.114  47.020  83.784  1.00  0.00           H  
ATOM   1993  C   GLN   147      61.387  43.865  88.778  1.00  0.00           C  
ATOM   1994  O   GLN   147      60.197  43.624  89.074  1.00  0.00           O  
ATOM   1995  N   SER   148      62.271  44.574  89.440  1.00  0.00           N  
ATOM   1996  H   SER   148      63.198  44.658  89.049  1.00  0.00           H  
ATOM   1997  CA  SER   148      62.146  45.169  90.783  1.00  0.00           C  
ATOM   1998  HA  SER   148      61.960  44.354  91.482  1.00  0.00           H  
ATOM   1999  CB  SER   148      63.449  45.752  91.186  1.00  0.00           C  
ATOM   2000  HB2 SER   148      64.164  44.961  90.962  1.00  0.00           H  
ATOM   2001  HB3 SER   148      63.760  46.616  90.599  1.00  0.00           H  
ATOM   2002  OG  SER   148      63.540  45.962  92.640  1.00  0.00           O  
ATOM   2003  HG  SER   148      64.468  46.108  92.838  1.00  0.00           H  
ATOM   2004  C   SER   148      61.022  46.129  91.004  1.00  0.00           C  
ATOM   2005  O   SER   148      60.491  46.674  90.040  1.00  0.00           O  
ATOM   2006  N   TYR   149      60.673  46.365  92.262  1.00  0.00           N  
ATOM   2007  H   TYR   149      61.329  45.947  92.907  1.00  0.00           H  
ATOM   2008  CA  TYR   149      59.668  47.427  92.608  1.00  0.00           C  
ATOM   2009  HA  TYR   149      59.067  47.772  91.766  1.00  0.00           H  
ATOM   2010  CB  TYR   149      58.703  46.972  93.782  1.00  0.00           C  
ATOM   2011  HB2 TYR   149      58.000  46.207  93.455  1.00  0.00           H  
ATOM   2012  HB3 TYR   149      59.422  46.624  94.524  1.00  0.00           H  
ATOM   2013  CG  TYR   149      57.886  48.095  94.358  1.00  0.00           C  
ATOM   2014  CD1 TYR   149      58.186  48.488  95.714  1.00  0.00           C  
ATOM   2015  HD1 TYR   149      58.962  48.013  96.295  1.00  0.00           H  
ATOM   2016  CE1 TYR   149      57.332  49.449  96.366  1.00  0.00           C  
ATOM   2017  HE1 TYR   149      57.567  49.773  97.370  1.00  0.00           H  
ATOM   2018  CZ  TYR   149      56.334  50.127  95.609  1.00  0.00           C  
ATOM   2019  OH  TYR   149      55.511  50.963  96.306  1.00  0.00           O  
ATOM   2020  HH  TYR   149      55.036  51.588  95.753  1.00  0.00           H  
ATOM   2021  CE2 TYR   149      56.010  49.620  94.292  1.00  0.00           C  
ATOM   2022  HE2 TYR   149      55.155  50.014  93.765  1.00  0.00           H  
ATOM   2023  CD2 TYR   149      56.746  48.667  93.679  1.00  0.00           C  
ATOM   2024  HD2 TYR   149      56.464  48.172  92.761  1.00  0.00           H  
ATOM   2025  C   TYR   149      60.477  48.650  93.121  1.00  0.00           C  
ATOM   2026  O   TYR   149      61.467  48.453  93.797  1.00  0.00           O  
ATOM   2027  N   ASN   150      60.021  49.795  92.760  1.00  0.00           N  
ATOM   2028  H   ASN   150      59.154  49.896  92.252  1.00  0.00           H  
ATOM   2029  CA  ASN   150      60.637  51.075  93.207  1.00  0.00           C  
ATOM   2030  HA  ASN   150      61.571  50.898  93.739  1.00  0.00           H  
ATOM   2031  CB  ASN   150      60.834  51.850  91.950  1.00  0.00           C  
ATOM   2032  HB2 ASN   150      61.622  51.403  91.344  1.00  0.00           H  
ATOM   2033  HB3 ASN   150      59.937  51.923  91.335  1.00  0.00           H  
ATOM   2034  CG  ASN   150      61.377  53.253  92.241  1.00  0.00           C  
ATOM   2035  OD1 ASN   150      62.055  53.476  93.228  1.00  0.00           O  
ATOM   2036  ND2 ASN   150      60.927  54.223  91.569  1.00  0.00           N  
ATOM   2037 HD21 ASN   150      61.177  55.161  91.847  1.00  0.00           H  
ATOM   2038 HD22 ASN   150      60.314  54.097  90.776  1.00  0.00           H  
ATOM   2039  C   ASN   150      59.706  51.854  94.216  1.00  0.00           C  
ATOM   2040  O   ASN   150      58.783  52.521  93.746  1.00  0.00           O  
ATOM   2041  N   PRO   151      59.914  51.819  95.575  1.00  0.00           N  
ATOM   2042  CD  PRO   151      60.928  51.057  96.261  1.00  0.00           C  
ATOM   2043  HD2 PRO   151      61.878  51.589  96.210  1.00  0.00           H  
ATOM   2044  HD3 PRO   151      61.183  50.056  95.914  1.00  0.00           H  
ATOM   2045  CG  PRO   151      60.468  50.986  97.705  1.00  0.00           C  
ATOM   2046  HG2 PRO   151      61.249  50.691  98.407  1.00  0.00           H  
ATOM   2047  HG3 PRO   151      59.655  50.282  97.882  1.00  0.00           H  
ATOM   2048  CB  PRO   151      59.854  52.357  97.887  1.00  0.00           C  
ATOM   2049  HB2 PRO   151      60.722  52.988  98.077  1.00  0.00           H  
ATOM   2050  HB3 PRO   151      59.102  52.276  98.672  1.00  0.00           H  
ATOM   2051  CA  PRO   151      59.206  52.631  96.510  1.00  0.00           C  
ATOM   2052  HA  PRO   151      58.174  52.308  96.641  1.00  0.00           H  
ATOM   2053  C   PRO   151      59.215  54.127  96.198  1.00  0.00           C  
ATOM   2054  O   PRO   151      60.074  54.626  95.482  1.00  0.00           O  
ATOM   2055  N   PRO   152      58.248  54.918  96.745  1.00  0.00           N  
ATOM   2056  CD  PRO   152      56.945  54.364  97.148  1.00  0.00           C  
ATOM   2057  HD2 PRO   152      57.095  53.631  97.941  1.00  0.00           H  
ATOM   2058  HD3 PRO   152      56.565  53.913  96.231  1.00  0.00           H  
ATOM   2059  CG  PRO   152      56.087  55.529  97.576  1.00  0.00           C  
ATOM   2060  HG2 PRO   152      56.279  55.673  98.640  1.00  0.00           H  
ATOM   2061  HG3 PRO   152      55.041  55.352  97.324  1.00  0.00           H  
ATOM   2062  CB  PRO   152      56.719  56.677  96.853  1.00  0.00           C  
ATOM   2063  HB2 PRO   152      56.569  57.582  97.442  1.00  0.00           H  
ATOM   2064  HB3 PRO   152      56.277  56.875  95.876  1.00  0.00           H  
ATOM   2065  CA  PRO   152      58.195  56.395  96.660  1.00  0.00           C  
ATOM   2066  HA  PRO   152      58.566  56.746  95.698  1.00  0.00           H  
ATOM   2067  C   PRO   152      59.045  57.036  97.771  1.00  0.00           C  
ATOM   2068  O   PRO   152      59.505  56.432  98.760  1.00  0.00           O  
ATOM   2069  N   GLN   153      59.347  58.358  97.563  1.00  0.00           N  
ATOM   2070  H   GLN   153      58.875  58.818  96.798  1.00  0.00           H  
ATOM   2071  CA  GLN   153      60.405  59.155  98.249  1.00  0.00           C  
ATOM   2072  HA  GLN   153      60.496  58.721  99.245  1.00  0.00           H  
ATOM   2073  CB  GLN   153      61.765  58.898  97.593  1.00  0.00           C  
ATOM   2074  HB2 GLN   153      61.738  58.159  96.792  1.00  0.00           H  
ATOM   2075  HB3 GLN   153      62.079  59.842  97.148  1.00  0.00           H  
ATOM   2076  CG  GLN   153      62.873  58.369  98.574  1.00  0.00           C  
ATOM   2077  HG2 GLN   153      62.406  58.214  99.547  1.00  0.00           H  
ATOM   2078  HG3 GLN   153      63.213  57.445  98.107  1.00  0.00           H  
ATOM   2079  CD  GLN   153      64.108  59.320  98.745  1.00  0.00           C  
ATOM   2080  OE1 GLN   153      64.935  59.398  97.882  1.00  0.00           O  
ATOM   2081  NE2 GLN   153      64.258  60.019  99.843  1.00  0.00           N  
ATOM   2082 HE21 GLN   153      63.546  59.910 100.551  1.00  0.00           H  
ATOM   2083 HE22 GLN   153      64.997  60.706  99.815  1.00  0.00           H  
ATOM   2084  C   GLN   153      60.220  60.640  98.460  1.00  0.00           C  
ATOM   2085  O   GLN   153      61.148  61.356  98.839  1.00  0.00           O  
ATOM   2086  N   GLY   154      59.005  61.162  98.270  1.00  0.00           N  
ATOM   2087  H   GLY   154      58.312  60.497  97.956  1.00  0.00           H  
ATOM   2088  CA  GLY   154      58.675  62.560  98.314  1.00  0.00           C  
ATOM   2089  HA2 GLY   154      59.095  63.103  97.468  1.00  0.00           H  
ATOM   2090  HA3 GLY   154      57.606  62.552  98.101  1.00  0.00           H  
ATOM   2091  C   GLY   154      58.824  63.372  99.636  1.00  0.00           C  
ATOM   2092  O   GLY   154      58.806  62.823 100.736  1.00  0.00           O  
ATOM   2093  N   TYR   155      58.907  64.704  99.526  1.00  0.00           N  
ATOM   2094  H   TYR   155      58.742  65.088  98.606  1.00  0.00           H  
ATOM   2095  CA  TYR   155      59.197  65.599 100.647  1.00  0.00           C  
ATOM   2096  HA  TYR   155      60.152  65.236 101.027  1.00  0.00           H  
ATOM   2097  CB  TYR   155      59.389  67.017 100.062  1.00  0.00           C  
ATOM   2098  HB2 TYR   155      60.123  67.535 100.681  1.00  0.00           H  
ATOM   2099  HB3 TYR   155      59.691  66.989  99.015  1.00  0.00           H  
ATOM   2100  CG  TYR   155      58.218  67.937 100.101  1.00  0.00           C  
ATOM   2101  CD1 TYR   155      57.394  67.998  98.994  1.00  0.00           C  
ATOM   2102  HD1 TYR   155      57.665  67.432  98.115  1.00  0.00           H  
ATOM   2103  CE1 TYR   155      56.337  68.920  98.836  1.00  0.00           C  
ATOM   2104  HE1 TYR   155      55.724  68.892  97.947  1.00  0.00           H  
ATOM   2105  CZ  TYR   155      55.953  69.669 100.010  1.00  0.00           C  
ATOM   2106  OH  TYR   155      54.846  70.458  99.949  1.00  0.00           O  
ATOM   2107  HH  TYR   155      54.722  70.754 100.853  1.00  0.00           H  
ATOM   2108  CE2 TYR   155      56.712  69.566 101.137  1.00  0.00           C  
ATOM   2109  HE2 TYR   155      56.377  70.105 102.011  1.00  0.00           H  
ATOM   2110  CD2 TYR   155      57.887  68.775 101.216  1.00  0.00           C  
ATOM   2111  HD2 TYR   155      58.411  68.770 102.160  1.00  0.00           H  
ATOM   2112  C   TYR   155      58.031  65.649 101.688  1.00  0.00           C  
ATOM   2113  O   TYR   155      56.879  65.492 101.340  1.00  0.00           O  
ATOM   2114  N   GLY   156      58.336  65.652 102.978  1.00  0.00           N  
ATOM   2115  H   GLY   156      57.537  65.595 103.594  1.00  0.00           H  
ATOM   2116  CA  GLY   156      59.631  65.832 103.612  1.00  0.00           C  
ATOM   2117  HA2 GLY   156      59.996  64.908 104.062  1.00  0.00           H  
ATOM   2118  HA3 GLY   156      60.383  66.173 102.900  1.00  0.00           H  
ATOM   2119  C   GLY   156      59.782  66.965 104.643  1.00  0.00           C  
ATOM   2120  O   GLY   156      60.829  67.106 105.249  1.00  0.00           O  
ATOM   2121  N   GLN   157      58.691  67.736 104.812  1.00  0.00           N  
ATOM   2122  H   GLN   157      57.911  67.642 104.177  1.00  0.00           H  
ATOM   2123  CA  GLN   157      58.681  68.848 105.770  1.00  0.00           C  
ATOM   2124  HA  GLN   157      59.631  69.365 105.639  1.00  0.00           H  
ATOM   2125  CB  GLN   157      57.414  69.733 105.405  1.00  0.00           C  
ATOM   2126  HB2 GLN   157      57.560  70.756 105.751  1.00  0.00           H  
ATOM   2127  HB3 GLN   157      57.348  69.896 104.330  1.00  0.00           H  
ATOM   2128  CG  GLN   157      56.050  69.161 105.807  1.00  0.00           C  
ATOM   2129  HG2 GLN   157      56.086  68.764 106.821  1.00  0.00           H  
ATOM   2130  HG3 GLN   157      55.356  69.998 105.889  1.00  0.00           H  
ATOM   2131  CD  GLN   157      55.524  67.997 104.950  1.00  0.00           C  
ATOM   2132  OE1 GLN   157      56.169  67.569 104.022  1.00  0.00           O  
ATOM   2133  NE2 GLN   157      54.415  67.409 105.271  1.00  0.00           N  
ATOM   2134 HE21 GLN   157      53.960  67.725 106.116  1.00  0.00           H  
ATOM   2135 HE22 GLN   157      54.271  66.478 104.905  1.00  0.00           H  
ATOM   2136  C   GLN   157      58.581  68.163 107.156  1.00  0.00           C  
ATOM   2137  O   GLN   157      58.290  66.987 107.285  1.00  0.00           O  
ATOM   2138  N   GLN   158      58.900  68.883 108.218  1.00  0.00           N  
ATOM   2139  H   GLN   158      58.850  68.363 109.082  1.00  0.00           H  
ATOM   2140  CA  GLN   158      59.301  70.338 108.313  1.00  0.00           C  
ATOM   2141  HA  GLN   158      58.874  70.836 107.442  1.00  0.00           H  
ATOM   2142  CB  GLN   158      58.769  70.937 109.632  1.00  0.00           C  
ATOM   2143  HB2 GLN   158      59.373  70.513 110.434  1.00  0.00           H  
ATOM   2144  HB3 GLN   158      58.874  72.017 109.530  1.00  0.00           H  
ATOM   2145  CG  GLN   158      57.285  70.676 110.020  1.00  0.00           C  
ATOM   2146  HG2 GLN   158      57.029  69.630 110.188  1.00  0.00           H  
ATOM   2147  HG3 GLN   158      57.068  71.119 110.992  1.00  0.00           H  
ATOM   2148  CD  GLN   158      56.236  71.168 109.053  1.00  0.00           C  
ATOM   2149  OE1 GLN   158      56.509  71.899 108.090  1.00  0.00           O  
ATOM   2150  NE2 GLN   158      54.973  71.027 109.355  1.00  0.00           N  
ATOM   2151 HE21 GLN   158      54.764  70.580 110.236  1.00  0.00           H  
ATOM   2152 HE22 GLN   158      54.181  71.195 108.752  1.00  0.00           H  
ATOM   2153  C   GLN   158      60.822  70.537 108.042  1.00  0.00           C  
ATOM   2154  O   GLN   158      61.506  69.688 107.491  1.00  0.00           O  
ATOM   2155  N   ASN   159      61.306  71.755 108.331  1.00  0.00           N  
ATOM   2156  H   ASN   159      60.665  72.453 108.681  1.00  0.00           H  
ATOM   2157  CA  ASN   159      62.694  72.122 108.365  1.00  0.00           C  
ATOM   2158  HA  ASN   159      62.881  73.130 108.735  1.00  0.00           H  
ATOM   2159  CB  ASN   159      63.492  71.256 109.360  1.00  0.00           C  
ATOM   2160  HB2 ASN   159      63.473  70.191 109.131  1.00  0.00           H  
ATOM   2161  HB3 ASN   159      64.555  71.496 109.350  1.00  0.00           H  
ATOM   2162  CG  ASN   159      63.135  71.525 110.839  1.00  0.00           C  
ATOM   2163  OD1 ASN   159      61.979  71.529 111.216  1.00  0.00           O  
ATOM   2164  ND2 ASN   159      64.045  71.674 111.742  1.00  0.00           N  
ATOM   2165 HD21 ASN   159      65.034  71.560 111.571  1.00  0.00           H  
ATOM   2166 HD22 ASN   159      63.785  71.988 112.666  1.00  0.00           H  
ATOM   2167  C   ASN   159      63.285  72.008 106.892  1.00  0.00           C  
ATOM   2168  O   ASN   159      64.165  71.234 106.598  1.00  0.00           O  
ATOM   2169  N   GLN   160      62.837  72.764 105.893  1.00  0.00           N  
ATOM   2170  H   GLN   160      63.033  72.437 104.958  1.00  0.00           H  
ATOM   2171  CA  GLN   160      61.851  73.858 105.950  1.00  0.00           C  
ATOM   2172  HA  GLN   160      61.035  73.521 106.589  1.00  0.00           H  
ATOM   2173  CB  GLN   160      62.454  75.160 106.655  1.00  0.00           C  
ATOM   2174  HB2 GLN   160      62.773  74.926 107.671  1.00  0.00           H  
ATOM   2175  HB3 GLN   160      63.403  75.410 106.181  1.00  0.00           H  
ATOM   2176  CG  GLN   160      61.544  76.399 106.684  1.00  0.00           C  
ATOM   2177  HG2 GLN   160      62.066  77.298 107.010  1.00  0.00           H  
ATOM   2178  HG3 GLN   160      61.144  76.676 105.708  1.00  0.00           H  
ATOM   2179  CD  GLN   160      60.407  76.207 107.625  1.00  0.00           C  
ATOM   2180  OE1 GLN   160      59.316  75.824 107.257  1.00  0.00           O  
ATOM   2181  NE2 GLN   160      60.688  76.410 108.882  1.00  0.00           N  
ATOM   2182 HE21 GLN   160      61.618  76.758 109.067  1.00  0.00           H  
ATOM   2183 HE22 GLN   160      59.865  76.384 109.467  1.00  0.00           H  
ATOM   2184  C   GLN   160      61.290  74.134 104.548  1.00  0.00           C  
ATOM   2185  O   GLN   160      62.032  74.144 103.607  1.00  0.00           O  
ATOM   2186  N   TYR   161      59.959  74.283 104.541  1.00  0.00           N  
ATOM   2187  H   TYR   161      59.513  74.098 105.428  1.00  0.00           H  
ATOM   2188  CA  TYR   161      59.190  74.416 103.290  1.00  0.00           C  
ATOM   2189  HA  TYR   161      59.868  74.741 102.500  1.00  0.00           H  
ATOM   2190  CB  TYR   161      58.446  73.094 103.017  1.00  0.00           C  
ATOM   2191  HB2 TYR   161      57.867  72.767 103.880  1.00  0.00           H  
ATOM   2192  HB3 TYR   161      57.787  73.120 102.150  1.00  0.00           H  
ATOM   2193  CG  TYR   161      59.322  71.876 102.821  1.00  0.00           C  
ATOM   2194  CD1 TYR   161      59.526  71.420 101.542  1.00  0.00           C  
ATOM   2195  HD1 TYR   161      59.190  72.037 100.722  1.00  0.00           H  
ATOM   2196  CE1 TYR   161      60.516  70.421 101.270  1.00  0.00           C  
ATOM   2197  HE1 TYR   161      60.703  70.108 100.253  1.00  0.00           H  
ATOM   2198  CZ  TYR   161      61.168  69.804 102.309  1.00  0.00           C  
ATOM   2199  OH  TYR   161      61.861  68.669 102.223  1.00  0.00           O  
ATOM   2200  HH  TYR   161      62.163  68.458 103.110  1.00  0.00           H  
ATOM   2201  CE2 TYR   161      60.859  70.211 103.628  1.00  0.00           C  
ATOM   2202  HE2 TYR   161      61.288  69.731 104.495  1.00  0.00           H  
ATOM   2203  CD2 TYR   161      60.041  71.248 103.911  1.00  0.00           C  
ATOM   2204  HD2 TYR   161      59.787  71.529 104.922  1.00  0.00           H  
ATOM   2205  C   TYR   161      58.163  75.535 103.286  1.00  0.00           C  
ATOM   2206  O   TYR   161      57.642  75.887 102.258  1.00  0.00           O  
ATOM   2207  N   ASN   162      57.859  76.115 104.423  1.00  0.00           N  
ATOM   2208  H   ASN   162      58.565  75.921 105.118  1.00  0.00           H  
ATOM   2209  CA  ASN   162      57.035  77.332 104.572  1.00  0.00           C  
ATOM   2210  HA  ASN   162      56.190  77.228 103.891  1.00  0.00           H  
ATOM   2211  CB  ASN   162      56.598  77.531 106.010  1.00  0.00           C  
ATOM   2212  HB2 ASN   162      57.484  77.659 106.632  1.00  0.00           H  
ATOM   2213  HB3 ASN   162      56.075  78.482 106.108  1.00  0.00           H  
ATOM   2214  CG  ASN   162      55.559  76.561 106.471  1.00  0.00           C  
ATOM   2215  OD1 ASN   162      54.450  76.625 106.065  1.00  0.00           O  
ATOM   2216  ND2 ASN   162      55.984  75.647 107.294  1.00  0.00           N  
ATOM   2217 HD21 ASN   162      55.270  75.145 107.802  1.00  0.00           H  
ATOM   2218 HD22 ASN   162      56.956  75.590 107.565  1.00  0.00           H  
ATOM   2219  C   ASN   162      57.830  78.579 104.076  1.00  0.00           C  
ATOM   2220  O   ASN   162      59.069  78.532 103.889  1.00  0.00           O  
ATOM   2221  N   SER   163      57.065  79.669 103.774  1.00  0.00           N  
ATOM   2222  H   SER   163      56.101  79.670 104.076  1.00  0.00           H  
ATOM   2223  CA  SER   163      57.605  80.858 103.116  1.00  0.00           C  
ATOM   2224  HA  SER   163      58.537  81.161 103.593  1.00  0.00           H  
ATOM   2225  CB  SER   163      57.849  80.501 101.582  1.00  0.00           C  
ATOM   2226  HB2 SER   163      58.500  79.629 101.533  1.00  0.00           H  
ATOM   2227  HB3 SER   163      56.889  80.368 101.084  1.00  0.00           H  
ATOM   2228  OG  SER   163      58.529  81.565 100.978  1.00  0.00           O  
ATOM   2229  HG  SER   163      59.434  81.408 101.259  1.00  0.00           H  
ATOM   2230  C   SER   163      56.675  82.136 103.123  1.00  0.00           C  
ATOM   2231  O   SER   163      55.467  81.962 103.110  1.00  0.00           O  
ATOM   2232  N   SER   164      57.219  83.376 102.986  1.00  0.00           N  
ATOM   2233  H   SER   164      58.176  83.376 102.665  1.00  0.00           H  
ATOM   2234  CA  SER   164      56.447  84.621 102.753  1.00  0.00           C  
ATOM   2235  HA  SER   164      57.170  85.390 103.024  1.00  0.00           H  
ATOM   2236  CB  SER   164      55.199  84.808 103.645  1.00  0.00           C  
ATOM   2237  HB2 SER   164      54.359  84.361 103.113  1.00  0.00           H  
ATOM   2238  HB3 SER   164      55.336  84.365 104.632  1.00  0.00           H  
ATOM   2239  OG  SER   164      54.849  86.184 103.883  1.00  0.00           O  
ATOM   2240  HG  SER   164      55.472  86.458 104.560  1.00  0.00           H  
ATOM   2241  C   SER   164      56.008  84.722 101.242  1.00  0.00           C  
ATOM   2242  O   SER   164      55.298  83.866 100.767  1.00  0.00           O  
ATOM   2243  N   SER   165      56.575  85.629 100.453  1.00  0.00           N  
ATOM   2244  H   SER   165      57.110  86.338 100.934  1.00  0.00           H  
ATOM   2245  CA  SER   165      56.368  85.766  99.019  1.00  0.00           C  
ATOM   2246  HA  SER   165      56.286  84.762  98.603  1.00  0.00           H  
ATOM   2247  CB  SER   165      55.001  86.378  98.661  1.00  0.00           C  
ATOM   2248  HB2 SER   165      54.190  85.715  98.962  1.00  0.00           H  
ATOM   2249  HB3 SER   165      54.759  87.249  99.270  1.00  0.00           H  
ATOM   2250  OG  SER   165      54.856  86.708  97.319  1.00  0.00           O  
ATOM   2251  HG  SER   165      54.179  87.377  97.193  1.00  0.00           H  
ATOM   2252  C   SER   165      57.534  86.484  98.240  1.00  0.00           C  
ATOM   2253  O   SER   165      57.838  87.658  98.524  1.00  0.00           O  
ATOM   2254  N   GLY   166      57.958  85.863  97.159  1.00  0.00           N  
ATOM   2255  H   GLY   166      57.606  84.925  97.040  1.00  0.00           H  
ATOM   2256  CA  GLY   166      59.043  86.250  96.237  1.00  0.00           C  
ATOM   2257  HA2 GLY   166      59.787  86.923  96.662  1.00  0.00           H  
ATOM   2258  HA3 GLY   166      59.465  85.345  95.799  1.00  0.00           H  
ATOM   2259  C   GLY   166      58.508  87.059  95.060  1.00  0.00           C  
ATOM   2260  O   GLY   166      59.381  87.516  94.251  1.00  0.00           O  
ATOM   2261  N   GLY   167      57.191  87.105  94.844  1.00  0.00           N  
ATOM   2262  H   GLY   167      56.646  86.747  95.615  1.00  0.00           H  
ATOM   2263  CA  GLY   167      56.477  87.967  93.931  1.00  0.00           C  
ATOM   2264  HA2 GLY   167      55.444  87.688  94.133  1.00  0.00           H  
ATOM   2265  HA3 GLY   167      56.575  89.006  94.247  1.00  0.00           H  
ATOM   2266  C   GLY   167      56.634  87.902  92.397  1.00  0.00           C  
ATOM   2267  O   GLY   167      57.493  87.207  91.864  1.00  0.00           O  
ATOM   2268  N   GLY   168      55.794  88.641  91.711  1.00  0.00           N  
ATOM   2269  H   GLY   168      55.129  89.147  92.279  1.00  0.00           H  
ATOM   2270  CA  GLY   168      55.751  88.830  90.270  1.00  0.00           C  
ATOM   2271  HA2 GLY   168      55.989  87.845  89.869  1.00  0.00           H  
ATOM   2272  HA3 GLY   168      54.747  89.188  90.043  1.00  0.00           H  
ATOM   2273  C   GLY   168      56.883  89.649  89.681  1.00  0.00           C  
ATOM   2274  O   GLY   168      57.599  90.353  90.378  1.00  0.00           O  
ATOM   2275  N   GLY   169      56.996  89.527  88.374  1.00  0.00           N  
ATOM   2276  H   GLY   169      57.802  90.077  88.116  1.00  0.00           H  
ATOM   2277  CA  GLY   169      56.336  88.733  87.360  1.00  0.00           C  
ATOM   2278  HA2 GLY   169      56.977  87.884  87.120  1.00  0.00           H  
ATOM   2279  HA3 GLY   169      55.375  88.384  87.737  1.00  0.00           H  
ATOM   2280  C   GLY   169      56.024  89.542  86.089  1.00  0.00           C  
ATOM   2281  O   GLY   169      56.725  90.522  85.807  1.00  0.00           O  
ATOM   2282  N   GLY   170      55.066  89.177  85.326  1.00  0.00           N  
ATOM   2283  H   GLY   170      54.715  88.243  85.480  1.00  0.00           H  
ATOM   2284  CA  GLY   170      54.514  90.050  84.175  1.00  0.00           C  
ATOM   2285  HA2 GLY   170      55.335  90.309  83.506  1.00  0.00           H  
ATOM   2286  HA3 GLY   170      53.879  89.383  83.592  1.00  0.00           H  
ATOM   2287  C   GLY   170      53.911  91.377  84.546  1.00  0.00           C  
ATOM   2288  O   GLY   170      53.401  91.563  85.650  1.00  0.00           O  
ATOM   2289  N   GLY   171      54.077  92.545  83.818  1.00  0.00           N  
ATOM   2290  H   GLY   171      53.755  93.317  84.384  1.00  0.00           H  
ATOM   2291  CA  GLY   171      54.725  92.841  82.573  1.00  0.00           C  
ATOM   2292  HA2 GLY   171      54.890  93.917  82.625  1.00  0.00           H  
ATOM   2293  HA3 GLY   171      55.723  92.408  82.489  1.00  0.00           H  
ATOM   2294  C   GLY   171      53.973  92.520  81.358  1.00  0.00           C  
ATOM   2295  O   GLY   171      53.025  91.732  81.346  1.00  0.00           O  
ATOM   2296  N   GLY   172      54.370  92.999  80.163  1.00  0.00           N  
ATOM   2297  H   GLY   172      53.850  92.681  79.358  1.00  0.00           H  
ATOM   2298  CA  GLY   172      55.563  93.822  79.817  1.00  0.00           C  
ATOM   2299  HA2 GLY   172      56.152  94.136  80.679  1.00  0.00           H  
ATOM   2300  HA3 GLY   172      56.215  93.244  79.162  1.00  0.00           H  
ATOM   2301  C   GLY   172      55.081  95.015  78.832  1.00  0.00           C  
ATOM   2302  O   GLY   172      56.032  95.631  78.249  1.00  0.00           O  
ATOM   2303  N   GLY   173      53.787  95.288  78.663  1.00  0.00           N  
ATOM   2304  H   GLY   173      53.126  94.735  79.189  1.00  0.00           H  
ATOM   2305  CA  GLY   173      53.294  96.359  77.776  1.00  0.00           C  
ATOM   2306  HA2 GLY   173      53.888  96.358  76.862  1.00  0.00           H  
ATOM   2307  HA3 GLY   173      52.247  96.151  77.557  1.00  0.00           H  
ATOM   2308  C   GLY   173      53.355  97.765  78.425  1.00  0.00           C  
ATOM   2309  O   GLY   173      53.808  98.003  79.560  1.00  0.00           O  
ATOM   2310  N   GLY   174      52.830  98.837  77.823  1.00  0.00           N  
ATOM   2311  H   GLY   174      52.878  99.655  78.414  1.00  0.00           H  
ATOM   2312  CA  GLY   174      52.120  98.986  76.525  1.00  0.00           C  
ATOM   2313  HA2 GLY   174      52.763  99.623  75.919  1.00  0.00           H  
ATOM   2314  HA3 GLY   174      52.033  98.086  75.918  1.00  0.00           H  
ATOM   2315  C   GLY   174      50.753  99.609  76.723  1.00  0.00           C  
ATOM   2316  O   GLY   174      50.560 100.297  77.678  1.00  0.00           O  
ATOM   2317  N   GLY   175      49.756  99.282  75.834  1.00  0.00           N  
ATOM   2318  H   GLY   175      50.090  98.756  75.039  1.00  0.00           H  
ATOM   2319  CA  GLY   175      48.302  99.488  75.965  1.00  0.00           C  
ATOM   2320  HA2 GLY   175      47.996  98.937  76.854  1.00  0.00           H  
ATOM   2321  HA3 GLY   175      48.124 100.558  76.077  1.00  0.00           H  
ATOM   2322  C   GLY   175      47.648  98.781  74.694  1.00  0.00           C  
ATOM   2323  O   GLY   175      48.274  98.182  73.839  1.00  0.00           O  
ATOM   2324  N   ASN   176      46.322  99.006  74.552  1.00  0.00           N  
ATOM   2325  H   ASN   176      45.956  99.722  75.164  1.00  0.00           H  
ATOM   2326  CA  ASN   176      45.564  98.683  73.272  1.00  0.00           C  
ATOM   2327  HA  ASN   176      45.844  97.659  73.027  1.00  0.00           H  
ATOM   2328  CB  ASN   176      44.054  98.748  73.543  1.00  0.00           C  
ATOM   2329  HB2 ASN   176      43.897  99.702  74.047  1.00  0.00           H  
ATOM   2330  HB3 ASN   176      43.438  98.743  72.644  1.00  0.00           H  
ATOM   2331  CG  ASN   176      43.548  97.650  74.452  1.00  0.00           C  
ATOM   2332  OD1 ASN   176      43.846  97.736  75.618  1.00  0.00           O  
ATOM   2333  ND2 ASN   176      42.696  96.785  73.978  1.00  0.00           N  
ATOM   2334 HD21 ASN   176      42.029  96.373  74.616  1.00  0.00           H  
ATOM   2335 HD22 ASN   176      42.486  96.913  72.999  1.00  0.00           H  
ATOM   2336  C   ASN   176      45.941  99.519  72.043  1.00  0.00           C  
ATOM   2337  O   ASN   176      46.529 100.543  72.155  1.00  0.00           O  
ATOM   2338  N   TYR   177      45.732  98.830  70.910  1.00  0.00           N  
ATOM   2339  H   TYR   177      45.256  97.949  71.042  1.00  0.00           H  
ATOM   2340  CA  TYR   177      46.190  99.255  69.583  1.00  0.00           C  
ATOM   2341  HA  TYR   177      46.979  99.999  69.688  1.00  0.00           H  
ATOM   2342  CB  TYR   177      46.742  98.087  68.779  1.00  0.00           C  
ATOM   2343  HB2 TYR   177      46.020  97.281  68.912  1.00  0.00           H  
ATOM   2344  HB3 TYR   177      46.743  98.288  67.708  1.00  0.00           H  
ATOM   2345  CG  TYR   177      48.113  97.639  69.168  1.00  0.00           C  
ATOM   2346  CD1 TYR   177      49.235  98.339  68.721  1.00  0.00           C  
ATOM   2347  HD1 TYR   177      49.152  99.281  68.199  1.00  0.00           H  
ATOM   2348  CE1 TYR   177      50.545  97.842  68.992  1.00  0.00           C  
ATOM   2349  HE1 TYR   177      51.417  98.328  68.580  1.00  0.00           H  
ATOM   2350  CZ  TYR   177      50.672  96.679  69.707  1.00  0.00           C  
ATOM   2351  OH  TYR   177      51.891  96.181  70.040  1.00  0.00           O  
ATOM   2352  HH  TYR   177      52.636  96.640  69.645  1.00  0.00           H  
ATOM   2353  CE2 TYR   177      49.518  95.952  70.068  1.00  0.00           C  
ATOM   2354  HE2 TYR   177      49.594  95.017  70.603  1.00  0.00           H  
ATOM   2355  CD2 TYR   177      48.230  96.411  69.794  1.00  0.00           C  
ATOM   2356  HD2 TYR   177      47.356  95.858  70.103  1.00  0.00           H  
ATOM   2357  C   TYR   177      44.940  99.857  68.927  1.00  0.00           C  
ATOM   2358  O   TYR   177      44.056  99.100  68.499  1.00  0.00           O  
ATOM   2359  N   GLY   178      44.799 101.205  68.783  1.00  0.00           N  
ATOM   2360  H   GLY   178      44.092 101.565  68.159  1.00  0.00           H  
ATOM   2361  CA  GLY   178      45.462 102.268  69.490  1.00  0.00           C  
ATOM   2362  HA2 GLY   178      46.531 102.067  69.560  1.00  0.00           H  
ATOM   2363  HA3 GLY   178      45.354 103.164  68.878  1.00  0.00           H  
ATOM   2364  C   GLY   178      44.706 102.672  70.724  1.00  0.00           C  
ATOM   2365  O   GLY   178      43.637 102.073  70.994  1.00  0.00           O  
ATOM   2366  N   GLN   179      45.138 103.656  71.487  1.00  0.00           N  
ATOM   2367  H   GLN   179      46.081 103.945  71.268  1.00  0.00           H  
ATOM   2368  CA  GLN   179      44.485 104.225  72.698  1.00  0.00           C  
ATOM   2369  HA  GLN   179      43.400 104.266  72.608  1.00  0.00           H  
ATOM   2370  CB  GLN   179      44.688 103.166  73.784  1.00  0.00           C  
ATOM   2371  HB2 GLN   179      44.136 102.274  73.487  1.00  0.00           H  
ATOM   2372  HB3 GLN   179      45.753 102.942  73.729  1.00  0.00           H  
ATOM   2373  CG  GLN   179      44.399 103.400  75.268  1.00  0.00           C  
ATOM   2374  HG2 GLN   179      44.776 104.386  75.540  1.00  0.00           H  
ATOM   2375  HG3 GLN   179      43.326 103.331  75.448  1.00  0.00           H  
ATOM   2376  CD  GLN   179      45.060 102.368  76.131  1.00  0.00           C  
ATOM   2377  OE1 GLN   179      45.333 101.270  75.753  1.00  0.00           O  
ATOM   2378  NE2 GLN   179      45.493 102.697  77.324  1.00  0.00           N  
ATOM   2379 HE21 GLN   179      45.121 103.586  77.627  1.00  0.00           H  
ATOM   2380 HE22 GLN   179      45.990 102.004  77.865  1.00  0.00           H  
ATOM   2381  C   GLN   179      45.060 105.601  73.209  1.00  0.00           C  
ATOM   2382  O   GLN   179      46.078 105.784  73.879  1.00  0.00           O  
ATOM   2383  N   ASP   180      44.319 106.743  72.933  1.00  0.00           N  
ATOM   2384  H   ASP   180      44.798 107.598  73.179  1.00  0.00           H  
ATOM   2385  CA  ASP   180      42.993 106.761  72.271  1.00  0.00           C  
ATOM   2386  HA  ASP   180      42.957 105.919  71.579  1.00  0.00           H  
ATOM   2387  CB  ASP   180      41.878 106.664  73.345  1.00  0.00           C  
ATOM   2388  HB2 ASP   180      40.911 106.608  72.846  1.00  0.00           H  
ATOM   2389  HB3 ASP   180      42.032 105.740  73.902  1.00  0.00           H  
ATOM   2390  CG  ASP   180      41.633 107.827  74.265  1.00  0.00           C  
ATOM   2391  OD1 ASP   180      42.355 108.894  74.133  1.00  0.00           O  
ATOM   2392  OD2 ASP   180      40.812 107.696  75.165  1.00  0.00           O  
ATOM   2393  C   ASP   180      42.672 107.902  71.416  1.00  0.00           C  
ATOM   2394  O   ASP   180      41.569 107.972  70.828  1.00  0.00           O  
ATOM   2395  N   GLN   181      43.604 108.824  71.189  1.00  0.00           N  
ATOM   2396  H   GLN   181      44.475 108.752  71.695  1.00  0.00           H  
ATOM   2397  CA  GLN   181      43.428 109.893  70.217  1.00  0.00           C  
ATOM   2398  HA  GLN   181      42.403 110.264  70.192  1.00  0.00           H  
ATOM   2399  CB  GLN   181      44.194 111.092  70.713  1.00  0.00           C  
ATOM   2400  HB2 GLN   181      43.693 111.419  71.624  1.00  0.00           H  
ATOM   2401  HB3 GLN   181      45.248 110.853  70.852  1.00  0.00           H  
ATOM   2402  CG  GLN   181      44.183 112.214  69.669  1.00  0.00           C  
ATOM   2403  HG2 GLN   181      45.093 112.138  69.075  1.00  0.00           H  
ATOM   2404  HG3 GLN   181      43.317 112.113  69.014  1.00  0.00           H  
ATOM   2405  CD  GLN   181      44.213 113.665  70.203  1.00  0.00           C  
ATOM   2406  OE1 GLN   181      44.492 113.835  71.338  1.00  0.00           O  
ATOM   2407  NE2 GLN   181      43.881 114.704  69.404  1.00  0.00           N  
ATOM   2408 HE21 GLN   181      43.424 114.522  68.522  1.00  0.00           H  
ATOM   2409 HE22 GLN   181      43.867 115.585  69.897  1.00  0.00           H  
ATOM   2410  C   GLN   181      43.775 109.458  68.772  1.00  0.00           C  
ATOM   2411  O   GLN   181      43.155 109.845  67.787  1.00  0.00           O  
ATOM   2412  N   SER   182      44.751 108.553  68.548  1.00  0.00           N  
ATOM   2413  H   SER   182      45.317 108.249  69.326  1.00  0.00           H  
ATOM   2414  CA  SER   182      45.028 108.050  67.190  1.00  0.00           C  
ATOM   2415  HA  SER   182      45.434 108.769  66.479  1.00  0.00           H  
ATOM   2416  CB  SER   182      46.179 107.009  67.396  1.00  0.00           C  
ATOM   2417  HB2 SER   182      46.871 107.409  68.136  1.00  0.00           H  
ATOM   2418  HB3 SER   182      45.705 106.203  67.957  1.00  0.00           H  
ATOM   2419  OG  SER   182      46.842 106.472  66.236  1.00  0.00           O  
ATOM   2420  HG  SER   182      47.710 106.238  66.574  1.00  0.00           H  
ATOM   2421  C   SER   182      43.828 107.257  66.619  1.00  0.00           C  
ATOM   2422  O   SER   182      42.960 106.773  67.376  1.00  0.00           O  
ATOM   2423  N   SER   183      43.789 106.970  65.274  1.00  0.00           N  
ATOM   2424  H   SER   183      43.071 106.337  64.953  1.00  0.00           H  
ATOM   2425  CA  SER   183      44.517 107.619  64.155  1.00  0.00           C  
ATOM   2426  HA  SER   183      45.588 107.469  64.288  1.00  0.00           H  
ATOM   2427  CB  SER   183      44.105 106.896  62.876  1.00  0.00           C  
ATOM   2428  HB2 SER   183      44.057 105.811  62.973  1.00  0.00           H  
ATOM   2429  HB3 SER   183      43.170 107.345  62.540  1.00  0.00           H  
ATOM   2430  OG  SER   183      45.103 107.012  61.836  1.00  0.00           O  
ATOM   2431  HG  SER   183      44.792 106.554  61.052  1.00  0.00           H  
ATOM   2432  C   SER   183      44.234 109.067  63.871  1.00  0.00           C  
ATOM   2433  O   SER   183      43.156 109.574  64.361  1.00  0.00           O  
ATOM   2434  N   MET   184      45.174 109.708  63.161  1.00  0.00           N  
ATOM   2435  H   MET   184      45.997 109.124  63.115  1.00  0.00           H  
ATOM   2436  CA  MET   184      45.224 111.158  63.036  1.00  0.00           C  
ATOM   2437  HA  MET   184      44.261 111.662  62.942  1.00  0.00           H  
ATOM   2438  CB  MET   184      45.931 111.693  64.291  1.00  0.00           C  
ATOM   2439  HB2 MET   184      45.367 111.476  65.198  1.00  0.00           H  
ATOM   2440  HB3 MET   184      46.917 111.234  64.370  1.00  0.00           H  
ATOM   2441  CG  MET   184      46.147 113.228  64.140  1.00  0.00           C  
ATOM   2442  HG2 MET   184      47.128 113.514  63.761  1.00  0.00           H  
ATOM   2443  HG3 MET   184      45.318 113.619  63.551  1.00  0.00           H  
ATOM   2444  SD  MET   184      46.090 114.159  65.665  1.00  0.00           S  
ATOM   2445  CE  MET   184      47.659 113.599  66.412  1.00  0.00           C  
ATOM   2446  HE1 MET   184      47.613 112.520  66.557  1.00  0.00           H  
ATOM   2447  HE2 MET   184      48.567 113.860  65.868  1.00  0.00           H  
ATOM   2448  HE3 MET   184      47.697 114.130  67.363  1.00  0.00           H  
ATOM   2449  C   MET   184      45.965 111.371  61.743  1.00  0.00           C  
ATOM   2450  O   MET   184      47.087 110.910  61.538  1.00  0.00           O  
ATOM   2451  N   SER   185      45.403 112.070  60.713  1.00  0.00           N  
ATOM   2452  H   SER   185      44.515 112.549  60.751  1.00  0.00           H  
ATOM   2453  CA  SER   185      46.087 112.332  59.475  1.00  0.00           C  
ATOM   2454  HA  SER   185      46.413 111.364  59.094  1.00  0.00           H  
ATOM   2455  CB  SER   185      45.161 113.004  58.432  1.00  0.00           C  
ATOM   2456  HB2 SER   185      45.167 114.089  58.539  1.00  0.00           H  
ATOM   2457  HB3 SER   185      45.557 112.676  57.471  1.00  0.00           H  
ATOM   2458  OG  SER   185      43.873 112.498  58.535  1.00  0.00           O  
ATOM   2459  HG  SER   185      43.232 113.053  58.085  1.00  0.00           H  
ATOM   2460  C   SER   185      47.288 113.210  59.551  1.00  0.00           C  
ATOM   2461  O   SER   185      47.619 113.878  60.551  1.00  0.00           O  
ATOM   2462  N   SER   186      48.017 113.329  58.404  1.00  0.00           N  
ATOM   2463  H   SER   186      47.789 112.771  57.594  1.00  0.00           H  
ATOM   2464  CA  SER   186      49.094 114.320  58.225  1.00  0.00           C  
ATOM   2465  HA  SER   186      49.938 114.128  58.889  1.00  0.00           H  
ATOM   2466  CB  SER   186      49.725 114.148  56.877  1.00  0.00           C  
ATOM   2467  HB2 SER   186      50.621 114.765  56.820  1.00  0.00           H  
ATOM   2468  HB3 SER   186      50.093 113.125  56.788  1.00  0.00           H  
ATOM   2469  OG  SER   186      48.770 114.459  55.860  1.00  0.00           O  
ATOM   2470  HG  SER   186      48.232 113.666  55.795  1.00  0.00           H  
ATOM   2471  C   SER   186      48.633 115.769  58.517  1.00  0.00           C  
ATOM   2472  O   SER   186      47.513 116.151  58.138  1.00  0.00           O  
ATOM   2473  N   GLY   187      49.357 116.644  59.233  1.00  0.00           N  
ATOM   2474  H   GLY   187      48.832 117.490  59.403  1.00  0.00           H  
ATOM   2475  CA  GLY   187      50.707 116.499  59.724  1.00  0.00           C  
ATOM   2476  HA2 GLY   187      50.754 116.093  60.734  1.00  0.00           H  
ATOM   2477  HA3 GLY   187      51.234 115.790  59.085  1.00  0.00           H  
ATOM   2478  C   GLY   187      51.319 117.905  59.753  1.00  0.00           C  
ATOM   2479  O   GLY   187      50.729 118.894  60.253  1.00  0.00           O  
ATOM   2480  N   GLY   188      52.566 118.016  59.271  1.00  0.00           N  
ATOM   2481  H   GLY   188      52.974 117.166  58.910  1.00  0.00           H  
ATOM   2482  CA  GLY   188      53.296 119.270  59.242  1.00  0.00           C  
ATOM   2483  HA2 GLY   188      53.393 119.756  60.212  1.00  0.00           H  
ATOM   2484  HA3 GLY   188      54.253 119.036  58.777  1.00  0.00           H  
ATOM   2485  C   GLY   188      52.768 120.376  58.266  1.00  0.00           C  
ATOM   2486  O   GLY   188      51.769 120.220  57.585  1.00  0.00           O  
ATOM   2487  N   GLY   189      53.410 121.543  58.137  1.00  0.00           N  
ATOM   2488  H   GLY   189      52.944 122.180  57.506  1.00  0.00           H  
ATOM   2489  CA  GLY   189      54.772 121.832  58.655  1.00  0.00           C  
ATOM   2490  HA2 GLY   189      54.724 122.897  58.883  1.00  0.00           H  
ATOM   2491  HA3 GLY   189      54.939 121.283  59.582  1.00  0.00           H  
ATOM   2492  C   GLY   189      55.956 121.579  57.667  1.00  0.00           C  
ATOM   2493  O   GLY   189      55.838 120.644  56.827  1.00  0.00           O  
ATOM   2494  N   SER   190      57.000 122.386  57.839  1.00  0.00           N  
ATOM   2495  H   SER   190      57.021 123.064  58.588  1.00  0.00           H  
ATOM   2496  CA  SER   190      58.262 122.474  57.082  1.00  0.00           C  
ATOM   2497  HA  SER   190      57.991 122.867  56.102  1.00  0.00           H  
ATOM   2498  CB  SER   190      59.207 123.405  57.889  1.00  0.00           C  
ATOM   2499  HB2 SER   190      58.684 124.283  58.269  1.00  0.00           H  
ATOM   2500  HB3 SER   190      59.773 122.873  58.654  1.00  0.00           H  
ATOM   2501  OG  SER   190      60.165 123.896  56.984  1.00  0.00           O  
ATOM   2502  HG  SER   190      59.779 124.653  56.537  1.00  0.00           H  
ATOM   2503  C   SER   190      58.931 121.102  56.886  1.00  0.00           C  
ATOM   2504  O   SER   190      58.884 120.285  57.852  1.00  0.00           O  
ATOM   2505  N   GLY   191      59.503 120.870  55.685  1.00  0.00           N  
ATOM   2506  H   GLY   191      59.683 119.894  55.495  1.00  0.00           H  
ATOM   2507  CA  GLY   191      59.714 121.773  54.513  1.00  0.00           C  
ATOM   2508  HA2 GLY   191      58.865 122.442  54.368  1.00  0.00           H  
ATOM   2509  HA3 GLY   191      60.617 122.341  54.735  1.00  0.00           H  
ATOM   2510  C   GLY   191      60.021 121.102  53.201  1.00  0.00           C  
ATOM   2511  O   GLY   191      60.722 120.094  53.223  1.00  0.00           O  
ATOM   2512  N   GLY   192      59.527 121.683  52.113  1.00  0.00           N  
ATOM   2513  H   GLY   192      59.236 122.638  52.270  1.00  0.00           H  
ATOM   2514  CA  GLY   192      59.520 121.215  50.750  1.00  0.00           C  
ATOM   2515  HA2 GLY   192      60.378 120.545  50.719  1.00  0.00           H  
ATOM   2516  HA3 GLY   192      58.650 120.657  50.403  1.00  0.00           H  
ATOM   2517  C   GLY   192      59.716 122.395  49.768  1.00  0.00           C  
ATOM   2518  O   GLY   192      60.494 123.324  49.959  1.00  0.00           O  
ATOM   2519  N   GLY   193      59.022 122.176  48.604  1.00  0.00           N  
ATOM   2520  H   GLY   193      58.506 121.316  48.484  1.00  0.00           H  
ATOM   2521  CA  GLY   193      59.251 122.856  47.363  1.00  0.00           C  
ATOM   2522  HA2 GLY   193      58.557 122.421  46.645  1.00  0.00           H  
ATOM   2523  HA3 GLY   193      59.115 123.937  47.415  1.00  0.00           H  
ATOM   2524  C   GLY   193      60.658 122.532  46.839  1.00  0.00           C  
ATOM   2525  O   GLY   193      61.237 121.421  47.015  1.00  0.00           O  
ATOM   2526  N   TYR   194      61.315 123.550  46.302  1.00  0.00           N  
ATOM   2527  H   TYR   194      60.716 124.342  46.116  1.00  0.00           H  
ATOM   2528  CA  TYR   194      62.629 123.537  45.561  1.00  0.00           C  
ATOM   2529  HA  TYR   194      62.322 123.340  44.534  1.00  0.00           H  
ATOM   2530  CB  TYR   194      63.275 124.954  45.629  1.00  0.00           C  
ATOM   2531  HB2 TYR   194      63.599 125.170  46.647  1.00  0.00           H  
ATOM   2532  HB3 TYR   194      64.161 124.981  44.994  1.00  0.00           H  
ATOM   2533  CG  TYR   194      62.378 126.129  45.223  1.00  0.00           C  
ATOM   2534  CD1 TYR   194      62.152 126.256  43.862  1.00  0.00           C  
ATOM   2535  HD1 TYR   194      62.503 125.491  43.186  1.00  0.00           H  
ATOM   2536  CE1 TYR   194      61.441 127.384  43.390  1.00  0.00           C  
ATOM   2537  HE1 TYR   194      61.274 127.624  42.350  1.00  0.00           H  
ATOM   2538  CZ  TYR   194      61.028 128.360  44.257  1.00  0.00           C  
ATOM   2539  OH  TYR   194      60.476 129.474  43.660  1.00  0.00           O  
ATOM   2540  HH  TYR   194      60.415 130.227  44.253  1.00  0.00           H  
ATOM   2541  CE2 TYR   194      61.411 128.254  45.596  1.00  0.00           C  
ATOM   2542  HE2 TYR   194      61.219 129.152  46.164  1.00  0.00           H  
ATOM   2543  CD2 TYR   194      62.019 127.163  46.150  1.00  0.00           C  
ATOM   2544  HD2 TYR   194      62.331 127.205  47.183  1.00  0.00           H  
ATOM   2545  C   TYR   194      63.601 122.568  46.184  1.00  0.00           C  
ATOM   2546  O   TYR   194      63.865 122.755  47.367  1.00  0.00           O  
ATOM   2547  N   GLY   195      64.226 121.710  45.427  1.00  0.00           N  
ATOM   2548  H   GLY   195      64.797 121.038  45.919  1.00  0.00           H  
ATOM   2549  CA  GLY   195      63.843 121.306  44.086  1.00  0.00           C  
ATOM   2550  HA2 GLY   195      62.824 120.920  44.113  1.00  0.00           H  
ATOM   2551  HA3 GLY   195      63.834 122.177  43.431  1.00  0.00           H  
ATOM   2552  C   GLY   195      64.710 120.159  43.539  1.00  0.00           C  
ATOM   2553  O   GLY   195      64.885 119.112  44.153  1.00  0.00           O  
ATOM   2554  N   ASN   196      65.125 120.340  42.287  1.00  0.00           N  
ATOM   2555  H   ASN   196      64.962 121.245  41.869  1.00  0.00           H  
ATOM   2556  CA  ASN   196      65.686 119.380  41.324  1.00  0.00           C  
ATOM   2557  HA  ASN   196      66.274 118.630  41.852  1.00  0.00           H  
ATOM   2558  CB  ASN   196      64.513 118.690  40.679  1.00  0.00           C  
ATOM   2559  HB2 ASN   196      63.872 118.333  41.484  1.00  0.00           H  
ATOM   2560  HB3 ASN   196      63.891 119.432  40.178  1.00  0.00           H  
ATOM   2561  CG  ASN   196      64.976 117.538  39.762  1.00  0.00           C  
ATOM   2562  OD1 ASN   196      65.194 116.364  40.089  1.00  0.00           O  
ATOM   2563  ND2 ASN   196      65.441 117.892  38.589  1.00  0.00           N  
ATOM   2564 HD21 ASN   196      65.686 117.025  38.134  1.00  0.00           H  
ATOM   2565 HD22 ASN   196      65.280 118.817  38.218  1.00  0.00           H  
ATOM   2566  C   ASN   196      66.561 120.060  40.311  1.00  0.00           C  
ATOM   2567  O   ASN   196      66.225 121.115  39.745  1.00  0.00           O  
ATOM   2568  N   GLN   197      67.717 119.485  39.988  1.00  0.00           N  
ATOM   2569  H   GLN   197      67.699 118.496  40.193  1.00  0.00           H  
ATOM   2570  CA  GLN   197      68.811 120.025  39.150  1.00  0.00           C  
ATOM   2571  HA  GLN   197      68.929 121.088  39.359  1.00  0.00           H  
ATOM   2572  CB  GLN   197      70.094 119.410  39.579  1.00  0.00           C  
ATOM   2573  HB2 GLN   197      70.931 119.922  39.104  1.00  0.00           H  
ATOM   2574  HB3 GLN   197      70.200 119.772  40.602  1.00  0.00           H  
ATOM   2575  CG  GLN   197      70.355 117.833  39.536  1.00  0.00           C  
ATOM   2576  HG2 GLN   197      70.951 117.594  38.655  1.00  0.00           H  
ATOM   2577  HG3 GLN   197      71.077 117.664  40.335  1.00  0.00           H  
ATOM   2578  CD  GLN   197      69.189 116.861  39.672  1.00  0.00           C  
ATOM   2579  OE1 GLN   197      68.842 116.147  38.762  1.00  0.00           O  
ATOM   2580  NE2 GLN   197      68.442 116.893  40.750  1.00  0.00           N  
ATOM   2581 HE21 GLN   197      68.715 117.445  41.551  1.00  0.00           H  
ATOM   2582 HE22 GLN   197      67.691 116.226  40.854  1.00  0.00           H  
ATOM   2583  C   GLN   197      68.539 119.808  37.671  1.00  0.00           C  
ATOM   2584  O   GLN   197      69.273 119.141  36.909  1.00  0.00           O  
ATOM   2585  N   ASP   198      67.442 120.388  37.223  1.00  0.00           N  
ATOM   2586  H   ASP   198      66.802 120.660  37.956  1.00  0.00           H  
ATOM   2587  CA  ASP   198      66.973 120.281  35.835  1.00  0.00           C  
ATOM   2588  HA  ASP   198      66.690 119.241  35.678  1.00  0.00           H  
ATOM   2589  CB  ASP   198      65.691 121.195  35.604  1.00  0.00           C  
ATOM   2590  HB2 ASP   198      65.972 122.228  35.398  1.00  0.00           H  
ATOM   2591  HB3 ASP   198      65.362 120.801  34.642  1.00  0.00           H  
ATOM   2592  CG  ASP   198      64.652 121.118  36.578  1.00  0.00           C  
ATOM   2593  OD1 ASP   198      63.777 122.033  36.654  1.00  0.00           O  
ATOM   2594  OD2 ASP   198      64.566 119.994  37.183  1.00  0.00           O  
ATOM   2595  C   ASP   198      68.035 120.607  34.775  1.00  0.00           C  
ATOM   2596  O   ASP   198      68.816 121.529  34.897  1.00  0.00           O  
ATOM   2597  N   GLN   199      68.052 119.803  33.743  1.00  0.00           N  
ATOM   2598  H   GLN   199      67.242 119.204  33.673  1.00  0.00           H  
ATOM   2599  CA  GLN   199      68.919 119.957  32.546  1.00  0.00           C  
ATOM   2600  HA  GLN   199      69.917 119.622  32.827  1.00  0.00           H  
ATOM   2601  CB  GLN   199      68.338 119.011  31.561  1.00  0.00           C  
ATOM   2602  HB2 GLN   199      68.651 118.013  31.869  1.00  0.00           H  
ATOM   2603  HB3 GLN   199      67.253 119.006  31.666  1.00  0.00           H  
ATOM   2604  CG  GLN   199      68.745 119.223  30.084  1.00  0.00           C  
ATOM   2605  HG2 GLN   199      67.960 118.871  29.415  1.00  0.00           H  
ATOM   2606  HG3 GLN   199      68.821 120.292  29.886  1.00  0.00           H  
ATOM   2607  CD  GLN   199      70.087 118.526  29.813  1.00  0.00           C  
ATOM   2608  OE1 GLN   199      70.921 118.373  30.704  1.00  0.00           O  
ATOM   2609  NE2 GLN   199      70.260 118.082  28.595  1.00  0.00           N  
ATOM   2610 HE21 GLN   199      69.569 118.276  27.885  1.00  0.00           H  
ATOM   2611 HE22 GLN   199      71.156 117.668  28.379  1.00  0.00           H  
ATOM   2612  C   GLN   199      68.811 121.400  32.037  1.00  0.00           C  
ATOM   2613  O   GLN   199      67.681 121.746  31.759  1.00  0.00           O  
ATOM   2614  N   SER   200      69.824 122.194  31.797  1.00  0.00           N  
ATOM   2615  H   SER   200      69.617 123.059  31.319  1.00  0.00           H  
ATOM   2616  CA  SER   200      71.291 121.910  31.833  1.00  0.00           C  
ATOM   2617  HA  SER   200      71.355 120.945  32.336  1.00  0.00           H  
ATOM   2618  CB  SER   200      71.929 121.818  30.404  1.00  0.00           C  
ATOM   2619  HB2 SER   200      73.004 121.691  30.528  1.00  0.00           H  
ATOM   2620  HB3 SER   200      71.620 120.915  29.877  1.00  0.00           H  
ATOM   2621  OG  SER   200      71.570 122.977  29.625  1.00  0.00           O  
ATOM   2622  HG  SER   200      72.354 123.247  29.142  1.00  0.00           H  
ATOM   2623  C   SER   200      72.066 122.989  32.670  1.00  0.00           C  
ATOM   2624  O   SER   200      73.283 122.831  32.832  1.00  0.00           O  
ATOM   2625  N   GLY   201      71.510 124.144  33.065  1.00  0.00           N  
ATOM   2626  H   GLY   201      70.521 124.254  32.892  1.00  0.00           H  
ATOM   2627  CA  GLY   201      72.123 125.263  33.794  1.00  0.00           C  
ATOM   2628  HA2 GLY   201      73.182 125.047  33.937  1.00  0.00           H  
ATOM   2629  HA3 GLY   201      71.939 126.234  33.336  1.00  0.00           H  
ATOM   2630  C   GLY   201      71.646 125.363  35.253  1.00  0.00           C  
ATOM   2631  O   GLY   201      70.608 124.814  35.554  1.00  0.00           O  
ATOM   2632  N   GLY   202      72.241 126.066  36.212  1.00  0.00           N  
ATOM   2633  H   GLY   202      71.703 126.247  37.048  1.00  0.00           H  
ATOM   2634  CA  GLY   202      73.462 126.901  35.997  1.00  0.00           C  
ATOM   2635  HA2 GLY   202      74.079 126.957  36.894  1.00  0.00           H  
ATOM   2636  HA3 GLY   202      74.038 126.664  35.103  1.00  0.00           H  
ATOM   2637  C   GLY   202      73.107 128.380  35.806  1.00  0.00           C  
ATOM   2638  O   GLY   202      72.068 128.763  35.383  1.00  0.00           O  
ATOM   2639  N   GLY   203      73.957 129.379  36.063  1.00  0.00           N  
ATOM   2640  H   GLY   203      73.653 130.310  35.818  1.00  0.00           H  
ATOM   2641  CA  GLY   203      75.401 129.209  36.419  1.00  0.00           C  
ATOM   2642  HA2 GLY   203      75.739 130.223  36.635  1.00  0.00           H  
ATOM   2643  HA3 GLY   203      75.524 128.443  37.185  1.00  0.00           H  
ATOM   2644  C   GLY   203      76.239 128.686  35.273  1.00  0.00           C  
ATOM   2645  O   GLY   203      75.848 128.330  34.120  1.00  0.00           O  
ATOM   2646  N   GLY   204      77.554 128.755  35.522  1.00  0.00           N  
ATOM   2647  H   GLY   204      77.821 128.922  36.481  1.00  0.00           H  
ATOM   2648  CA  GLY   204      78.605 128.526  34.580  1.00  0.00           C  
ATOM   2649  HA2 GLY   204      79.624 128.619  34.955  1.00  0.00           H  
ATOM   2650  HA3 GLY   204      78.520 127.535  34.133  1.00  0.00           H  
ATOM   2651  C   GLY   204      78.626 129.585  33.399  1.00  0.00           C  
ATOM   2652  O   GLY   204      78.153 130.660  33.494  1.00  0.00           O  
ATOM   2653  N   SER   205      79.082 129.213  32.195  1.00  0.00           N  
ATOM   2654  H   SER   205      78.810 129.847  31.458  1.00  0.00           H  
ATOM   2655  CA  SER   205      79.639 127.884  31.755  1.00  0.00           C  
ATOM   2656  HA  SER   205      79.090 127.073  32.233  1.00  0.00           H  
ATOM   2657  CB  SER   205      79.259 127.687  30.268  1.00  0.00           C  
ATOM   2658  HB2 SER   205      78.202 127.885  30.089  1.00  0.00           H  
ATOM   2659  HB3 SER   205      79.785 128.450  29.694  1.00  0.00           H  
ATOM   2660  OG  SER   205      79.595 126.366  29.846  1.00  0.00           O  
ATOM   2661  HG  SER   205      79.601 126.346  28.886  1.00  0.00           H  
ATOM   2662  C   SER   205      81.057 127.732  32.054  1.00  0.00           C  
ATOM   2663  O   SER   205      81.653 126.646  31.951  1.00  0.00           O  
ATOM   2664  N   GLY   206      81.736 128.713  32.635  1.00  0.00           N  
ATOM   2665  H   GLY   206      81.348 129.645  32.627  1.00  0.00           H  
ATOM   2666  CA  GLY   206      83.107 128.694  33.137  1.00  0.00           C  
ATOM   2667  HA2 GLY   206      83.209 129.571  33.776  1.00  0.00           H  
ATOM   2668  HA3 GLY   206      83.226 127.729  33.631  1.00  0.00           H  
ATOM   2669  C   GLY   206      84.175 128.742  32.030  1.00  0.00           C  
ATOM   2670  O   GLY   206      83.860 128.944  30.854  1.00  0.00           O  
ATOM   2671  N   GLY   207      85.487 128.606  32.358  1.00  0.00           N  
ATOM   2672  H   GLY   207      86.142 128.434  31.608  1.00  0.00           H  
ATOM   2673  CA  GLY   207      86.004 128.130  33.646  1.00  0.00           C  
ATOM   2674  HA2 GLY   207      85.413 128.697  34.365  1.00  0.00           H  
ATOM   2675  HA3 GLY   207      85.760 127.081  33.815  1.00  0.00           H  
ATOM   2676  C   GLY   207      87.478 128.403  33.846  1.00  0.00           C  
ATOM   2677  O   GLY   207      88.019 129.298  33.281  1.00  0.00           O  
ATOM   2678  N   TYR   208      88.113 127.479  34.518  1.00  0.00           N  
ATOM   2679  H   TYR   208      87.600 126.657  34.802  1.00  0.00           H  
ATOM   2680  CA  TYR   208      89.478 127.424  35.012  1.00  0.00           C  
ATOM   2681  HA  TYR   208      89.550 128.269  35.696  1.00  0.00           H  
ATOM   2682  CB  TYR   208      89.680 125.997  35.615  1.00  0.00           C  
ATOM   2683  HB2 TYR   208      88.943 125.830  36.400  1.00  0.00           H  
ATOM   2684  HB3 TYR   208      89.475 125.207  34.893  1.00  0.00           H  
ATOM   2685  CG  TYR   208      91.068 125.696  36.142  1.00  0.00           C  
ATOM   2686  CD1 TYR   208      91.328 126.220  37.460  1.00  0.00           C  
ATOM   2687  HD1 TYR   208      90.616 126.820  38.008  1.00  0.00           H  
ATOM   2688  CE1 TYR   208      92.672 126.066  37.867  1.00  0.00           C  
ATOM   2689  HE1 TYR   208      93.022 126.640  38.712  1.00  0.00           H  
ATOM   2690  CZ  TYR   208      93.555 125.283  37.129  1.00  0.00           C  
ATOM   2691  OH  TYR   208      94.809 125.116  37.602  1.00  0.00           O  
ATOM   2692  HH  TYR   208      94.928 125.682  38.368  1.00  0.00           H  
ATOM   2693  CE2 TYR   208      93.314 124.729  35.897  1.00  0.00           C  
ATOM   2694  HE2 TYR   208      94.038 124.264  35.244  1.00  0.00           H  
ATOM   2695  CD2 TYR   208      92.054 125.003  35.410  1.00  0.00           C  
ATOM   2696  HD2 TYR   208      91.828 124.702  34.398  1.00  0.00           H  
ATOM   2697  C   TYR   208      90.528 127.573  33.859  1.00  0.00           C  
ATOM   2698  O   TYR   208      90.322 127.037  32.752  1.00  0.00           O  
ATOM   2699  N   GLY   209      91.685 128.088  34.153  1.00  0.00           N  
ATOM   2700  H   GLY   209      91.825 128.513  35.058  1.00  0.00           H  
ATOM   2701  CA  GLY   209      92.872 128.048  33.378  1.00  0.00           C  
ATOM   2702  HA2 GLY   209      93.113 127.011  33.146  1.00  0.00           H  
ATOM   2703  HA3 GLY   209      92.798 128.648  32.471  1.00  0.00           H  
ATOM   2704  C   GLY   209      94.046 128.579  34.260  1.00  0.00           C  
ATOM   2705  O   GLY   209      93.923 128.607  35.482  1.00  0.00           O  
ATOM   2706  N   GLN   210      95.131 129.037  33.795  1.00  0.00           N  
ATOM   2707  H   GLN   210      95.663 129.486  34.527  1.00  0.00           H  
ATOM   2708  CA  GLN   210      95.785 128.744  32.494  1.00  0.00           C  
ATOM   2709  HA  GLN   210      96.840 128.967  32.653  1.00  0.00           H  
ATOM   2710  CB  GLN   210      95.650 127.285  32.039  1.00  0.00           C  
ATOM   2711  HB2 GLN   210      94.647 127.216  31.618  1.00  0.00           H  
ATOM   2712  HB3 GLN   210      96.424 127.085  31.298  1.00  0.00           H  
ATOM   2713  CG  GLN   210      95.876 126.186  33.066  1.00  0.00           C  
ATOM   2714  HG2 GLN   210      95.138 126.187  33.868  1.00  0.00           H  
ATOM   2715  HG3 GLN   210      95.720 125.299  32.452  1.00  0.00           H  
ATOM   2716  CD  GLN   210      97.297 126.077  33.738  1.00  0.00           C  
ATOM   2717  OE1 GLN   210      98.188 126.951  33.623  1.00  0.00           O  
ATOM   2718  NE2 GLN   210      97.504 125.240  34.724  1.00  0.00           N  
ATOM   2719 HE21 GLN   210      98.435 125.216  35.115  1.00  0.00           H  
ATOM   2720 HE22 GLN   210      96.854 124.478  34.846  1.00  0.00           H  
ATOM   2721  C   GLN   210      95.333 129.679  31.340  1.00  0.00           C  
ATOM   2722  O   GLN   210      94.794 130.771  31.574  1.00  0.00           O  
ATOM   2723  N   GLN   211      95.644 129.369  30.086  1.00  0.00           N  
ATOM   2724  H   GLN   211      96.179 128.528  29.921  1.00  0.00           H  
ATOM   2725  CA  GLN   211      95.351 130.229  28.970  1.00  0.00           C  
ATOM   2726  HA  GLN   211      95.705 129.711  28.079  1.00  0.00           H  
ATOM   2727  CB  GLN   211      93.766 130.302  28.643  1.00  0.00           C  
ATOM   2728  HB2 GLN   211      93.262 130.676  29.534  1.00  0.00           H  
ATOM   2729  HB3 GLN   211      93.631 131.109  27.923  1.00  0.00           H  
ATOM   2730  CG  GLN   211      93.135 129.003  28.178  1.00  0.00           C  
ATOM   2731  HG2 GLN   211      93.467 128.158  28.780  1.00  0.00           H  
ATOM   2732  HG3 GLN   211      92.052 129.107  28.248  1.00  0.00           H  
ATOM   2733  CD  GLN   211      93.265 128.522  26.741  1.00  0.00           C  
ATOM   2734  OE1 GLN   211      93.680 127.368  26.455  1.00  0.00           O  
ATOM   2735  NE2 GLN   211      92.816 129.263  25.767  1.00  0.00           N  
ATOM   2736 HE21 GLN   211      92.499 130.216  25.878  1.00  0.00           H  
ATOM   2737 HE22 GLN   211      93.046 128.931  24.842  1.00  0.00           H  
ATOM   2738  C   GLN   211      96.112 131.549  29.074  1.00  0.00           C  
ATOM   2739  O   GLN   211      95.538 132.641  28.741  1.00  0.00           O  
ATOM   2740  N   ASP   212      97.314 131.437  29.601  1.00  0.00           N  
ATOM   2741  H   ASP   212      97.650 130.491  29.712  1.00  0.00           H  
ATOM   2742  CA  ASP   212      98.328 132.460  29.525  1.00  0.00           C  
ATOM   2743  HA  ASP   212      97.885 133.454  29.581  1.00  0.00           H  
ATOM   2744  CB  ASP   212      99.350 132.377  30.679  1.00  0.00           C  
ATOM   2745  HB2 ASP   212      99.627 131.327  30.775  1.00  0.00           H  
ATOM   2746  HB3 ASP   212     100.219 133.029  30.589  1.00  0.00           H  
ATOM   2747  CG  ASP   212      98.657 132.828  31.990  1.00  0.00           C  
ATOM   2748  OD1 ASP   212      99.233 132.412  33.016  1.00  0.00           O  
ATOM   2749  OD2 ASP   212      97.761 133.665  32.034  1.00  0.00           O  
ATOM   2750  C   ASP   212      98.995 132.391  28.118  1.00  0.00           C  
ATOM   2751  O   ASP   212      99.166 131.356  27.455  1.00  0.00           O  
ATOM   2752  N   ARG   213      99.441 133.564  27.668  1.00  0.00           N  
ATOM   2753  H   ARG   213      99.351 134.402  28.223  1.00  0.00           H  
ATOM   2754  CA  ARG   213     100.079 133.783  26.314  1.00  0.00           C  
ATOM   2755  HA  ARG   213      99.316 133.538  25.575  1.00  0.00           H  
ATOM   2756  CB  ARG   213     100.427 135.176  26.042  1.00  0.00           C  
ATOM   2757  HB2 ARG   213     100.804 135.274  25.024  1.00  0.00           H  
ATOM   2758  HB3 ARG   213      99.516 135.759  26.180  1.00  0.00           H  
ATOM   2759  CG  ARG   213     101.507 135.778  26.979  1.00  0.00           C  
ATOM   2760  HG2 ARG   213     101.162 135.841  28.011  1.00  0.00           H  
ATOM   2761  HG3 ARG   213     102.440 135.215  27.005  1.00  0.00           H  
ATOM   2762  CD  ARG   213     101.931 137.229  26.655  1.00  0.00           C  
ATOM   2763  HD2 ARG   213     102.672 137.569  27.379  1.00  0.00           H  
ATOM   2764  HD3 ARG   213     102.444 137.263  25.693  1.00  0.00           H  
ATOM   2765  NE  ARG   213     100.709 138.127  26.580  1.00  0.00           N  
ATOM   2766  HE  ARG   213     100.343 138.364  25.669  1.00  0.00           H  
ATOM   2767  CZ  ARG   213     100.344 139.043  27.420  1.00  0.00           C  
ATOM   2768  NH1 ARG   213     100.927 139.133  28.536  1.00  0.00           N  
ATOM   2769 HH11 ARG   213     100.431 139.607  29.277  1.00  0.00           H  
ATOM   2770 HH12 ARG   213     101.844 138.710  28.580  1.00  0.00           H  
ATOM   2771  NH2 ARG   213      99.369 139.883  27.342  1.00  0.00           N  
ATOM   2772 HH21 ARG   213      99.344 140.624  28.028  1.00  0.00           H  
ATOM   2773 HH22 ARG   213      98.621 139.722  26.684  1.00  0.00           H  
ATOM   2774  C   ARG   213     101.330 132.805  26.081  1.00  0.00           C  
ATOM   2775  O   ARG   213     102.063 132.555  27.000  1.00  0.00           O  
ATOM   2776  N   GLY   214     101.646 132.290  24.946  1.00  0.00           N  
ATOM   2777  H   GLY   214     102.346 131.603  25.184  1.00  0.00           H  
ATOM   2778  CA  GLY   214     100.970 132.397  23.634  1.00  0.00           C  
ATOM   2779  HA2 GLY   214      99.924 132.094  23.675  1.00  0.00           H  
ATOM   2780  HA3 GLY   214     101.007 133.423  23.265  1.00  0.00           H  
ATOM   2781  C   GLY   214     101.814 131.628  22.564  1.00  0.00           C  
ATOM   2782  O   GLY   214     101.350 130.497  22.237  1.00  0.00           O  
ATOM   2783  OXT GLY   214     102.788 132.208  22.008  1.00  0.00           O  
TER    2784      GLY   214 
END   
