# Supplementary material for: Visualization of oligomerization, clustering, and density transition of intrinsically disordered proteins
Source: Natl Sci Rev. 2026 Feb 14;13(7):nwag107. doi: 10.1093/nsr/nwag107 (PMC13114874; doi:10.1093/nsr/nwag107)
Supplement: nwag107_Supplemental_Files [file nwag107_supplemental_files.zip › SI-MD-Structures/MD-Sturctures/frame220.pdb]

CRYST1  135.089  149.251  136.853  90.00  90.00  90.00               1
ATOM      1  N   MET     1      26.261 106.260  81.261  1.00  0.00           N  
ATOM      2  H1  MET     1      26.327 107.267  81.303  1.00  0.00           H  
ATOM      3  H2  MET     1      25.417 106.274  80.707  1.00  0.00           H  
ATOM      4  H3  MET     1      25.986 105.788  82.110  1.00  0.00           H  
ATOM      5  CA  MET     1      27.449 105.747  80.622  1.00  0.00           C  
ATOM      6  HA  MET     1      27.685 106.402  79.784  1.00  0.00           H  
ATOM      7  CB  MET     1      28.620 105.658  81.530  1.00  0.00           C  
ATOM      8  HB2 MET     1      28.321 105.093  82.413  1.00  0.00           H  
ATOM      9  HB3 MET     1      29.377 105.008  81.092  1.00  0.00           H  
ATOM     10  CG  MET     1      29.357 106.920  81.928  1.00  0.00           C  
ATOM     11  HG2 MET     1      29.402 107.642  81.112  1.00  0.00           H  
ATOM     12  HG3 MET     1      28.723 107.396  82.676  1.00  0.00           H  
ATOM     13  SD  MET     1      31.040 106.585  82.571  1.00  0.00           S  
ATOM     14  CE  MET     1      30.577 105.393  83.829  1.00  0.00           C  
ATOM     15  HE1 MET     1      30.279 104.534  83.228  1.00  0.00           H  
ATOM     16  HE2 MET     1      31.388 105.136  84.511  1.00  0.00           H  
ATOM     17  HE3 MET     1      29.721 105.882  84.294  1.00  0.00           H  
ATOM     18  C   MET     1      27.202 104.262  80.131  1.00  0.00           C  
ATOM     19  O   MET     1      26.717 103.455  80.914  1.00  0.00           O  
ATOM     20  N   ALA     2      27.505 103.966  78.860  1.00  0.00           N  
ATOM     21  H   ALA     2      27.230 103.019  78.642  1.00  0.00           H  
ATOM     22  CA  ALA     2      28.202 104.789  77.840  1.00  0.00           C  
ATOM     23  HA  ALA     2      28.276 104.054  77.039  1.00  0.00           H  
ATOM     24  CB  ALA     2      27.354 105.951  77.353  1.00  0.00           C  
ATOM     25  HB1 ALA     2      27.341 106.743  78.101  1.00  0.00           H  
ATOM     26  HB2 ALA     2      27.955 106.237  76.490  1.00  0.00           H  
ATOM     27  HB3 ALA     2      26.371 105.639  76.998  1.00  0.00           H  
ATOM     28  C   ALA     2      29.617 105.159  78.320  1.00  0.00           C  
ATOM     29  O   ALA     2      29.988 106.301  78.505  1.00  0.00           O  
ATOM     30  N   SER     3      30.457 104.164  78.597  1.00  0.00           N  
ATOM     31  H   SER     3      31.318 104.446  79.045  1.00  0.00           H  
ATOM     32  CA  SER     3      30.482 102.827  78.050  1.00  0.00           C  
ATOM     33  HA  SER     3      29.890 102.886  77.137  1.00  0.00           H  
ATOM     34  CB  SER     3      31.953 102.518  77.740  1.00  0.00           C  
ATOM     35  HB2 SER     3      32.432 103.262  77.103  1.00  0.00           H  
ATOM     36  HB3 SER     3      32.547 102.489  78.653  1.00  0.00           H  
ATOM     37  OG  SER     3      32.154 101.254  77.135  1.00  0.00           O  
ATOM     38  HG  SER     3      32.115 101.403  76.187  1.00  0.00           H  
ATOM     39  C   SER     3      29.852 101.794  79.022  1.00  0.00           C  
ATOM     40  O   SER     3      29.585 102.179  80.119  1.00  0.00           O  
ATOM     41  N   ASN     4      29.681 100.551  78.527  1.00  0.00           N  
ATOM     42  H   ASN     4      29.959 100.364  77.574  1.00  0.00           H  
ATOM     43  CA  ASN     4      28.919  99.445  79.212  1.00  0.00           C  
ATOM     44  HA  ASN     4      28.747  99.765  80.240  1.00  0.00           H  
ATOM     45  CB  ASN     4      27.566  99.402  78.377  1.00  0.00           C  
ATOM     46  HB2 ASN     4      27.686  99.247  77.304  1.00  0.00           H  
ATOM     47  HB3 ASN     4      27.066  98.551  78.840  1.00  0.00           H  
ATOM     48  CG  ASN     4      26.625 100.570  78.611  1.00  0.00           C  
ATOM     49  OD1 ASN     4      26.429 101.450  77.763  1.00  0.00           O  
ATOM     50  ND2 ASN     4      26.025 100.690  79.770  1.00  0.00           N  
ATOM     51 HD21 ASN     4      25.351 101.433  79.892  1.00  0.00           H  
ATOM     52 HD22 ASN     4      26.219 100.111  80.575  1.00  0.00           H  
ATOM     53  C   ASN     4      29.816  98.131  79.262  1.00  0.00           C  
ATOM     54  O   ASN     4      29.465  97.188  78.606  1.00  0.00           O  
ATOM     55  N   ASP     5      30.972  98.117  79.918  1.00  0.00           N  
ATOM     56  H   ASP     5      31.349  97.189  80.046  1.00  0.00           H  
ATOM     57  CA  ASP     5      31.451  99.119  80.866  1.00  0.00           C  
ATOM     58  HA  ASP     5      30.734  99.936  80.945  1.00  0.00           H  
ATOM     59  CB  ASP     5      31.693  98.389  82.188  1.00  0.00           C  
ATOM     60  HB2 ASP     5      32.242  97.453  82.078  1.00  0.00           H  
ATOM     61  HB3 ASP     5      32.180  99.114  82.840  1.00  0.00           H  
ATOM     62  CG  ASP     5      30.405  98.017  82.884  1.00  0.00           C  
ATOM     63  OD1 ASP     5      29.322  98.639  82.775  1.00  0.00           O  
ATOM     64  OD2 ASP     5      30.366  96.960  83.603  1.00  0.00           O  
ATOM     65  C   ASP     5      32.878  99.623  80.405  1.00  0.00           C  
ATOM     66  O   ASP     5      33.540  98.943  79.592  1.00  0.00           O  
ATOM     67  N   TYR     6      33.292 100.787  80.975  1.00  0.00           N  
ATOM     68  H   TYR     6      32.629 101.265  81.568  1.00  0.00           H  
ATOM     69  CA  TYR     6      34.741 101.177  80.966  1.00  0.00           C  
ATOM     70  HA  TYR     6      35.203 100.970  80.001  1.00  0.00           H  
ATOM     71  CB  TYR     6      34.977 102.623  81.491  1.00  0.00           C  
ATOM     72  HB2 TYR     6      34.466 102.728  82.447  1.00  0.00           H  
ATOM     73  HB3 TYR     6      36.026 102.882  81.636  1.00  0.00           H  
ATOM     74  CG  TYR     6      34.556 103.746  80.454  1.00  0.00           C  
ATOM     75  CD1 TYR     6      33.637 104.796  80.779  1.00  0.00           C  
ATOM     76  HD1 TYR     6      33.263 104.829  81.792  1.00  0.00           H  
ATOM     77  CE1 TYR     6      33.215 105.781  79.807  1.00  0.00           C  
ATOM     78  HE1 TYR     6      32.523 106.523  80.177  1.00  0.00           H  
ATOM     79  CZ  TYR     6      33.745 105.725  78.497  1.00  0.00           C  
ATOM     80  OH  TYR     6      33.375 106.643  77.581  1.00  0.00           O  
ATOM     81  HH  TYR     6      32.602 107.074  77.953  1.00  0.00           H  
ATOM     82  CE2 TYR     6      34.704 104.715  78.187  1.00  0.00           C  
ATOM     83  HE2 TYR     6      35.017 104.650  77.155  1.00  0.00           H  
ATOM     84  CD2 TYR     6      35.143 103.764  79.157  1.00  0.00           C  
ATOM     85  HD2 TYR     6      35.850 103.004  78.859  1.00  0.00           H  
ATOM     86  C   TYR     6      35.445 100.140  81.897  1.00  0.00           C  
ATOM     87  O   TYR     6      34.968  99.781  82.965  1.00  0.00           O  
ATOM     88  N   THR     7      36.604  99.670  81.534  1.00  0.00           N  
ATOM     89  H   THR     7      36.995  99.984  80.658  1.00  0.00           H  
ATOM     90  CA  THR     7      37.519  98.873  82.442  1.00  0.00           C  
ATOM     91  HA  THR     7      37.463  99.406  83.392  1.00  0.00           H  
ATOM     92  CB  THR     7      36.840  97.459  82.658  1.00  0.00           C  
ATOM     93  HB  THR     7      35.872  97.548  83.152  1.00  0.00           H  
ATOM     94  CG2 THR     7      36.708  96.688  81.360  1.00  0.00           C  
ATOM     95 HG21 THR     7      37.707  96.600  80.933  1.00  0.00           H  
ATOM     96 HG22 THR     7      36.268  95.694  81.431  1.00  0.00           H  
ATOM     97 HG23 THR     7      36.031  97.254  80.720  1.00  0.00           H  
ATOM     98  OG1 THR     7      37.641  96.606  83.498  1.00  0.00           O  
ATOM     99  HG1 THR     7      37.292  96.645  84.392  1.00  0.00           H  
ATOM    100  C   THR     7      39.047  98.690  82.053  1.00  0.00           C  
ATOM    101  O   THR     7      39.447  99.237  81.018  1.00  0.00           O  
ATOM    102  N   GLN     8      39.789  98.055  82.944  1.00  0.00           N  
ATOM    103  H   GLN     8      39.343  97.890  83.835  1.00  0.00           H  
ATOM    104  CA  GLN     8      41.135  97.589  82.540  1.00  0.00           C  
ATOM    105  HA  GLN     8      41.522  98.515  82.114  1.00  0.00           H  
ATOM    106  CB  GLN     8      41.834  97.088  83.826  1.00  0.00           C  
ATOM    107  HB2 GLN     8      42.828  96.759  83.522  1.00  0.00           H  
ATOM    108  HB3 GLN     8      41.942  97.910  84.534  1.00  0.00           H  
ATOM    109  CG  GLN     8      41.133  95.950  84.651  1.00  0.00           C  
ATOM    110  HG2 GLN     8      40.194  96.321  85.061  1.00  0.00           H  
ATOM    111  HG3 GLN     8      41.048  95.119  83.951  1.00  0.00           H  
ATOM    112  CD  GLN     8      41.923  95.424  85.851  1.00  0.00           C  
ATOM    113  OE1 GLN     8      43.118  95.553  85.945  1.00  0.00           O  
ATOM    114  NE2 GLN     8      41.336  94.836  86.861  1.00  0.00           N  
ATOM    115 HE21 GLN     8      40.405  94.506  86.652  1.00  0.00           H  
ATOM    116 HE22 GLN     8      41.884  94.600  87.676  1.00  0.00           H  
ATOM    117  C   GLN     8      41.159  96.501  81.436  1.00  0.00           C  
ATOM    118  O   GLN     8      40.485  95.489  81.516  1.00  0.00           O  
ATOM    119  N   GLN     9      41.937  96.505  80.362  1.00  0.00           N  
ATOM    120  H   GLN     9      41.506  95.864  79.712  1.00  0.00           H  
ATOM    121  CA  GLN     9      43.093  97.377  79.985  1.00  0.00           C  
ATOM    122  HA  GLN     9      43.653  96.794  79.253  1.00  0.00           H  
ATOM    123  CB  GLN     9      42.593  98.639  79.188  1.00  0.00           C  
ATOM    124  HB2 GLN     9      42.141  99.355  79.874  1.00  0.00           H  
ATOM    125  HB3 GLN     9      43.438  99.150  78.728  1.00  0.00           H  
ATOM    126  CG  GLN     9      41.596  98.371  78.069  1.00  0.00           C  
ATOM    127  HG2 GLN     9      40.770  97.810  78.508  1.00  0.00           H  
ATOM    128  HG3 GLN     9      41.348  99.384  77.754  1.00  0.00           H  
ATOM    129  CD  GLN     9      42.228  97.584  76.915  1.00  0.00           C  
ATOM    130  OE1 GLN     9      43.367  97.087  76.922  1.00  0.00           O  
ATOM    131  NE2 GLN     9      41.536  97.304  75.854  1.00  0.00           N  
ATOM    132 HE21 GLN     9      40.603  97.684  75.775  1.00  0.00           H  
ATOM    133 HE22 GLN     9      42.061  96.947  75.069  1.00  0.00           H  
ATOM    134  C   GLN     9      44.131  97.712  81.179  1.00  0.00           C  
ATOM    135  O   GLN     9      44.105  98.839  81.615  1.00  0.00           O  
ATOM    136  N   ALA    10      44.878  96.779  81.737  1.00  0.00           N  
ATOM    137  H   ALA    10      45.485  97.121  82.468  1.00  0.00           H  
ATOM    138  CA  ALA    10      45.201  95.466  81.219  1.00  0.00           C  
ATOM    139  HA  ALA    10      44.563  95.251  80.361  1.00  0.00           H  
ATOM    140  CB  ALA    10      46.660  95.530  80.791  1.00  0.00           C  
ATOM    141  HB1 ALA    10      46.806  96.247  79.983  1.00  0.00           H  
ATOM    142  HB2 ALA    10      47.279  95.829  81.637  1.00  0.00           H  
ATOM    143  HB3 ALA    10      47.043  94.559  80.477  1.00  0.00           H  
ATOM    144  C   ALA    10      44.981  94.330  82.222  1.00  0.00           C  
ATOM    145  O   ALA    10      45.537  94.327  83.348  1.00  0.00           O  
ATOM    146  N   THR    11      44.242  93.293  81.881  1.00  0.00           N  
ATOM    147  H   THR    11      43.905  93.297  80.929  1.00  0.00           H  
ATOM    148  CA  THR    11      44.126  91.958  82.524  1.00  0.00           C  
ATOM    149  HA  THR    11      45.082  91.600  82.907  1.00  0.00           H  
ATOM    150  CB  THR    11      43.173  92.083  83.759  1.00  0.00           C  
ATOM    151  HB  THR    11      43.501  92.871  84.438  1.00  0.00           H  
ATOM    152  CG2 THR    11      41.720  92.332  83.236  1.00  0.00           C  
ATOM    153 HG21 THR    11      41.056  92.452  84.092  1.00  0.00           H  
ATOM    154 HG22 THR    11      41.679  93.269  82.680  1.00  0.00           H  
ATOM    155 HG23 THR    11      41.342  91.520  82.614  1.00  0.00           H  
ATOM    156  OG1 THR    11      43.022  91.070  84.622  1.00  0.00           O  
ATOM    157  HG1 THR    11      43.889  90.948  85.016  1.00  0.00           H  
ATOM    158  C   THR    11      43.666  90.834  81.580  1.00  0.00           C  
ATOM    159  O   THR    11      43.026  91.164  80.567  1.00  0.00           O  
ATOM    160  N   GLN    12      43.980  89.518  81.766  1.00  0.00           N  
ATOM    161  H   GLN    12      43.440  88.837  81.252  1.00  0.00           H  
ATOM    162  CA  GLN    12      44.767  88.904  82.818  1.00  0.00           C  
ATOM    163  HA  GLN    12      44.429  89.199  83.812  1.00  0.00           H  
ATOM    164  CB  GLN    12      44.494  87.345  82.721  1.00  0.00           C  
ATOM    165  HB2 GLN    12      45.021  86.784  83.492  1.00  0.00           H  
ATOM    166  HB3 GLN    12      43.433  87.109  82.808  1.00  0.00           H  
ATOM    167  CG  GLN    12      44.887  86.820  81.317  1.00  0.00           C  
ATOM    168  HG2 GLN    12      44.171  87.198  80.588  1.00  0.00           H  
ATOM    169  HG3 GLN    12      45.947  86.864  81.065  1.00  0.00           H  
ATOM    170  CD  GLN    12      44.644  85.290  81.247  1.00  0.00           C  
ATOM    171  OE1 GLN    12      43.514  84.812  81.158  1.00  0.00           O  
ATOM    172  NE2 GLN    12      45.641  84.488  81.105  1.00  0.00           N  
ATOM    173 HE21 GLN    12      45.554  83.509  80.875  1.00  0.00           H  
ATOM    174 HE22 GLN    12      46.549  84.885  80.912  1.00  0.00           H  
ATOM    175  C   GLN    12      46.294  89.159  82.822  1.00  0.00           C  
ATOM    176  O   GLN    12      46.931  89.369  81.807  1.00  0.00           O  
ATOM    177  N   SER    13      46.926  89.022  84.008  1.00  0.00           N  
ATOM    178  H   SER    13      46.464  88.978  84.906  1.00  0.00           H  
ATOM    179  CA  SER    13      48.410  88.983  84.208  1.00  0.00           C  
ATOM    180  HA  SER    13      48.712  89.947  83.797  1.00  0.00           H  
ATOM    181  CB  SER    13      48.807  88.983  85.707  1.00  0.00           C  
ATOM    182  HB2 SER    13      49.840  89.327  85.753  1.00  0.00           H  
ATOM    183  HB3 SER    13      48.082  89.611  86.226  1.00  0.00           H  
ATOM    184  OG  SER    13      48.712  87.606  86.138  1.00  0.00           O  
ATOM    185  HG  SER    13      47.787  87.349  86.124  1.00  0.00           H  
ATOM    186  C   SER    13      49.257  88.012  83.420  1.00  0.00           C  
ATOM    187  O   SER    13      48.843  86.854  83.100  1.00  0.00           O  
ATOM    188  N   TYR    14      50.505  88.421  83.161  1.00  0.00           N  
ATOM    189  H   TYR    14      50.702  89.381  83.405  1.00  0.00           H  
ATOM    190  CA  TYR    14      51.506  87.703  82.526  1.00  0.00           C  
ATOM    191  HA  TYR    14      51.144  86.697  82.317  1.00  0.00           H  
ATOM    192  CB  TYR    14      51.828  88.368  81.184  1.00  0.00           C  
ATOM    193  HB2 TYR    14      50.901  88.662  80.690  1.00  0.00           H  
ATOM    194  HB3 TYR    14      52.337  89.280  81.496  1.00  0.00           H  
ATOM    195  CG  TYR    14      52.769  87.720  80.232  1.00  0.00           C  
ATOM    196  CD1 TYR    14      52.196  86.925  79.243  1.00  0.00           C  
ATOM    197  HD1 TYR    14      51.147  86.680  79.326  1.00  0.00           H  
ATOM    198  CE1 TYR    14      52.918  86.577  78.074  1.00  0.00           C  
ATOM    199  HE1 TYR    14      52.437  86.071  77.250  1.00  0.00           H  
ATOM    200  CZ  TYR    14      54.205  87.009  77.971  1.00  0.00           C  
ATOM    201  OH  TYR    14      54.905  86.695  76.834  1.00  0.00           O  
ATOM    202  HH  TYR    14      54.427  86.073  76.280  1.00  0.00           H  
ATOM    203  CE2 TYR    14      54.888  87.570  79.076  1.00  0.00           C  
ATOM    204  HE2 TYR    14      55.926  87.865  79.029  1.00  0.00           H  
ATOM    205  CD2 TYR    14      54.199  87.897  80.258  1.00  0.00           C  
ATOM    206  HD2 TYR    14      54.756  88.429  81.016  1.00  0.00           H  
ATOM    207  C   TYR    14      52.786  87.551  83.345  1.00  0.00           C  
ATOM    208  O   TYR    14      53.199  88.457  84.118  1.00  0.00           O  
ATOM    209  N   GLY    15      53.523  86.428  83.389  1.00  0.00           N  
ATOM    210  H   GLY    15      54.372  86.342  83.930  1.00  0.00           H  
ATOM    211  CA  GLY    15      53.187  85.257  82.599  1.00  0.00           C  
ATOM    212  HA2 GLY    15      52.230  84.891  82.970  1.00  0.00           H  
ATOM    213  HA3 GLY    15      52.983  85.428  81.542  1.00  0.00           H  
ATOM    214  C   GLY    15      54.370  84.231  82.562  1.00  0.00           C  
ATOM    215  O   GLY    15      55.517  84.610  82.855  1.00  0.00           O  
ATOM    216  N   ALA    16      54.011  82.966  82.212  1.00  0.00           N  
ATOM    217  H   ALA    16      53.075  82.875  81.844  1.00  0.00           H  
ATOM    218  CA  ALA    16      55.022  81.936  81.899  1.00  0.00           C  
ATOM    219  HA  ALA    16      56.007  82.398  81.965  1.00  0.00           H  
ATOM    220  CB  ALA    16      54.920  80.758  82.902  1.00  0.00           C  
ATOM    221  HB1 ALA    16      55.745  80.079  82.686  1.00  0.00           H  
ATOM    222  HB2 ALA    16      54.912  81.190  83.903  1.00  0.00           H  
ATOM    223  HB3 ALA    16      54.002  80.263  82.588  1.00  0.00           H  
ATOM    224  C   ALA    16      54.916  81.391  80.461  1.00  0.00           C  
ATOM    225  O   ALA    16      53.877  81.398  79.883  1.00  0.00           O  
ATOM    226  N   TYR    17      56.092  81.066  79.880  1.00  0.00           N  
ATOM    227  H   TYR    17      56.882  81.155  80.502  1.00  0.00           H  
ATOM    228  CA  TYR    17      56.376  80.422  78.623  1.00  0.00           C  
ATOM    229  HA  TYR    17      55.558  79.703  78.571  1.00  0.00           H  
ATOM    230  CB  TYR    17      56.453  81.390  77.387  1.00  0.00           C  
ATOM    231  HB2 TYR    17      55.611  82.083  77.405  1.00  0.00           H  
ATOM    232  HB3 TYR    17      57.372  81.956  77.541  1.00  0.00           H  
ATOM    233  CG  TYR    17      56.538  80.697  76.040  1.00  0.00           C  
ATOM    234  CD1 TYR    17      57.816  80.591  75.401  1.00  0.00           C  
ATOM    235  HD1 TYR    17      58.701  80.949  75.906  1.00  0.00           H  
ATOM    236  CE1 TYR    17      57.922  79.800  74.170  1.00  0.00           C  
ATOM    237  HE1 TYR    17      58.862  79.499  73.732  1.00  0.00           H  
ATOM    238  CZ  TYR    17      56.725  79.242  73.592  1.00  0.00           C  
ATOM    239  OH  TYR    17      56.800  78.363  72.560  1.00  0.00           O  
ATOM    240  HH  TYR    17      57.396  77.665  72.841  1.00  0.00           H  
ATOM    241  CE2 TYR    17      55.478  79.469  74.243  1.00  0.00           C  
ATOM    242  HE2 TYR    17      54.638  78.901  73.872  1.00  0.00           H  
ATOM    243  CD2 TYR    17      55.384  80.136  75.494  1.00  0.00           C  
ATOM    244  HD2 TYR    17      54.436  80.259  75.996  1.00  0.00           H  
ATOM    245  C   TYR    17      57.666  79.669  78.781  1.00  0.00           C  
ATOM    246  O   TYR    17      58.544  80.238  79.405  1.00  0.00           O  
ATOM    247  N   PRO    18      57.862  78.449  78.271  1.00  0.00           N  
ATOM    248  CD  PRO    18      56.803  77.655  77.697  1.00  0.00           C  
ATOM    249  HD2 PRO    18      56.579  78.174  76.765  1.00  0.00           H  
ATOM    250  HD3 PRO    18      55.917  77.553  78.323  1.00  0.00           H  
ATOM    251  CG  PRO    18      57.379  76.262  77.421  1.00  0.00           C  
ATOM    252  HG2 PRO    18      56.978  75.817  76.510  1.00  0.00           H  
ATOM    253  HG3 PRO    18      57.279  75.651  78.318  1.00  0.00           H  
ATOM    254  CB  PRO    18      58.839  76.591  77.182  1.00  0.00           C  
ATOM    255  HB2 PRO    18      59.046  76.989  76.189  1.00  0.00           H  
ATOM    256  HB3 PRO    18      59.477  75.718  77.322  1.00  0.00           H  
ATOM    257  CA  PRO    18      59.119  77.708  78.220  1.00  0.00           C  
ATOM    258  HA  PRO    18      59.360  77.252  79.181  1.00  0.00           H  
ATOM    259  C   PRO    18      60.349  78.552  77.853  1.00  0.00           C  
ATOM    260  O   PRO    18      60.473  79.122  76.753  1.00  0.00           O  
ATOM    261  N   THR    19      61.341  78.670  78.764  1.00  0.00           N  
ATOM    262  H   THR    19      61.151  78.264  79.669  1.00  0.00           H  
ATOM    263  CA  THR    19      62.465  79.680  78.751  1.00  0.00           C  
ATOM    264  HA  THR    19      62.647  79.998  77.725  1.00  0.00           H  
ATOM    265  CB  THR    19      61.997  80.937  79.524  1.00  0.00           C  
ATOM    266  HB  THR    19      61.563  80.605  80.468  1.00  0.00           H  
ATOM    267  CG2 THR    19      63.087  81.948  79.930  1.00  0.00           C  
ATOM    268 HG21 THR    19      63.469  81.661  80.910  1.00  0.00           H  
ATOM    269 HG22 THR    19      63.799  81.945  79.104  1.00  0.00           H  
ATOM    270 HG23 THR    19      62.516  82.862  80.093  1.00  0.00           H  
ATOM    271  OG1 THR    19      60.945  81.637  78.850  1.00  0.00           O  
ATOM    272  HG1 THR    19      60.112  81.232  79.102  1.00  0.00           H  
ATOM    273  C   THR    19      63.762  79.070  79.439  1.00  0.00           C  
ATOM    274  O   THR    19      63.713  78.414  80.466  1.00  0.00           O  
ATOM    275  N   GLN    20      64.921  79.385  78.748  1.00  0.00           N  
ATOM    276  H   GLN    20      64.838  79.845  77.853  1.00  0.00           H  
ATOM    277  CA  GLN    20      66.213  78.919  79.100  1.00  0.00           C  
ATOM    278  HA  GLN    20      66.187  78.035  79.736  1.00  0.00           H  
ATOM    279  CB  GLN    20      66.994  78.565  77.814  1.00  0.00           C  
ATOM    280  HB2 GLN    20      67.129  79.443  77.182  1.00  0.00           H  
ATOM    281  HB3 GLN    20      67.997  78.213  78.055  1.00  0.00           H  
ATOM    282  CG  GLN    20      66.339  77.366  77.074  1.00  0.00           C  
ATOM    283  HG2 GLN    20      65.340  77.740  76.851  1.00  0.00           H  
ATOM    284  HG3 GLN    20      66.883  77.184  76.147  1.00  0.00           H  
ATOM    285  CD  GLN    20      66.065  76.086  77.833  1.00  0.00           C  
ATOM    286  OE1 GLN    20      66.628  75.791  78.912  1.00  0.00           O  
ATOM    287  NE2 GLN    20      65.107  75.279  77.530  1.00  0.00           N  
ATOM    288 HE21 GLN    20      64.518  75.394  76.717  1.00  0.00           H  
ATOM    289 HE22 GLN    20      65.194  74.382  77.986  1.00  0.00           H  
ATOM    290  C   GLN    20      66.987  80.024  79.913  1.00  0.00           C  
ATOM    291  O   GLN    20      67.269  81.053  79.297  1.00  0.00           O  
ATOM    292  N   PRO    21      67.334  79.744  81.206  1.00  0.00           N  
ATOM    293  CD  PRO    21      66.777  78.673  82.026  1.00  0.00           C  
ATOM    294  HD2 PRO    21      67.102  77.718  81.614  1.00  0.00           H  
ATOM    295  HD3 PRO    21      65.691  78.587  82.060  1.00  0.00           H  
ATOM    296  CG  PRO    21      67.359  78.860  83.452  1.00  0.00           C  
ATOM    297  HG2 PRO    21      68.220  78.194  83.394  1.00  0.00           H  
ATOM    298  HG3 PRO    21      66.579  78.608  84.172  1.00  0.00           H  
ATOM    299  CB  PRO    21      67.672  80.373  83.497  1.00  0.00           C  
ATOM    300  HB2 PRO    21      68.344  80.625  84.317  1.00  0.00           H  
ATOM    301  HB3 PRO    21      66.694  80.845  83.589  1.00  0.00           H  
ATOM    302  CA  PRO    21      68.150  80.627  82.086  1.00  0.00           C  
ATOM    303  HA  PRO    21      68.085  81.669  81.774  1.00  0.00           H  
ATOM    304  C   PRO    21      69.635  80.300  82.131  1.00  0.00           C  
ATOM    305  O   PRO    21      70.114  79.149  81.873  1.00  0.00           O  
ATOM    306  N   GLY    22      70.376  81.380  82.283  1.00  0.00           N  
ATOM    307  H   GLY    22      69.953  82.291  82.181  1.00  0.00           H  
ATOM    308  CA  GLY    22      71.696  81.258  82.782  1.00  0.00           C  
ATOM    309  HA2 GLY    22      72.205  80.294  82.783  1.00  0.00           H  
ATOM    310  HA3 GLY    22      72.246  81.794  82.008  1.00  0.00           H  
ATOM    311  C   GLY    22      71.837  81.785  84.229  1.00  0.00           C  
ATOM    312  O   GLY    22      71.027  81.439  85.155  1.00  0.00           O  
ATOM    313  N   GLN    23      72.558  82.829  84.430  1.00  0.00           N  
ATOM    314  H   GLN    23      73.059  83.208  83.639  1.00  0.00           H  
ATOM    315  CA  GLN    23      72.521  83.588  85.629  1.00  0.00           C  
ATOM    316  HA  GLN    23      71.648  83.311  86.220  1.00  0.00           H  
ATOM    317  CB  GLN    23      73.634  83.176  86.606  1.00  0.00           C  
ATOM    318  HB2 GLN    23      73.514  82.126  86.872  1.00  0.00           H  
ATOM    319  HB3 GLN    23      74.554  83.232  86.025  1.00  0.00           H  
ATOM    320  CG  GLN    23      73.750  83.981  87.950  1.00  0.00           C  
ATOM    321  HG2 GLN    23      74.469  83.435  88.560  1.00  0.00           H  
ATOM    322  HG3 GLN    23      74.154  84.983  87.806  1.00  0.00           H  
ATOM    323  CD  GLN    23      72.443  84.053  88.689  1.00  0.00           C  
ATOM    324  OE1 GLN    23      71.700  83.083  88.819  1.00  0.00           O  
ATOM    325  NE2 GLN    23      72.020  85.155  89.131  1.00  0.00           N  
ATOM    326 HE21 GLN    23      72.541  86.019  89.125  1.00  0.00           H  
ATOM    327 HE22 GLN    23      71.082  85.088  89.500  1.00  0.00           H  
ATOM    328  C   GLN    23      72.556  85.112  85.317  1.00  0.00           C  
ATOM    329  O   GLN    23      73.592  85.643  84.879  1.00  0.00           O  
ATOM    330  N   GLY    24      71.482  85.816  85.610  1.00  0.00           N  
ATOM    331  H   GLY    24      70.708  85.241  85.911  1.00  0.00           H  
ATOM    332  CA  GLY    24      71.247  87.241  85.426  1.00  0.00           C  
ATOM    333  HA2 GLY    24      71.648  87.598  84.477  1.00  0.00           H  
ATOM    334  HA3 GLY    24      70.163  87.334  85.491  1.00  0.00           H  
ATOM    335  C   GLY    24      71.967  88.077  86.502  1.00  0.00           C  
ATOM    336  O   GLY    24      72.986  87.648  87.060  1.00  0.00           O  
ATOM    337  N   TYR    25      71.400  89.227  86.891  1.00  0.00           N  
ATOM    338  H   TYR    25      70.459  89.491  86.636  1.00  0.00           H  
ATOM    339  CA  TYR    25      72.222  90.185  87.621  1.00  0.00           C  
ATOM    340  HA  TYR    25      72.904  89.635  88.269  1.00  0.00           H  
ATOM    341  CB  TYR    25      72.941  91.093  86.602  1.00  0.00           C  
ATOM    342  HB2 TYR    25      73.719  90.533  86.082  1.00  0.00           H  
ATOM    343  HB3 TYR    25      72.282  91.356  85.775  1.00  0.00           H  
ATOM    344  CG  TYR    25      73.572  92.279  87.292  1.00  0.00           C  
ATOM    345  CD1 TYR    25      74.818  92.137  87.898  1.00  0.00           C  
ATOM    346  HD1 TYR    25      75.329  91.187  87.879  1.00  0.00           H  
ATOM    347  CE1 TYR    25      75.267  93.296  88.658  1.00  0.00           C  
ATOM    348  HE1 TYR    25      76.296  93.358  88.981  1.00  0.00           H  
ATOM    349  CZ  TYR    25      74.537  94.507  88.739  1.00  0.00           C  
ATOM    350  OH  TYR    25      74.976  95.600  89.401  1.00  0.00           O  
ATOM    351  HH  TYR    25      74.549  96.433  89.184  1.00  0.00           H  
ATOM    352  CE2 TYR    25      73.233  94.544  88.182  1.00  0.00           C  
ATOM    353  HE2 TYR    25      72.584  95.367  88.442  1.00  0.00           H  
ATOM    354  CD2 TYR    25      72.715  93.452  87.501  1.00  0.00           C  
ATOM    355  HD2 TYR    25      71.725  93.464  87.069  1.00  0.00           H  
ATOM    356  C   TYR    25      71.338  91.046  88.540  1.00  0.00           C  
ATOM    357  O   TYR    25      70.193  91.441  88.127  1.00  0.00           O  
ATOM    358  N   SER    26      71.816  91.372  89.699  1.00  0.00           N  
ATOM    359  H   SER    26      72.770  91.190  89.975  1.00  0.00           H  
ATOM    360  CA  SER    26      71.070  92.110  90.786  1.00  0.00           C  
ATOM    361  HA  SER    26      70.140  92.427  90.312  1.00  0.00           H  
ATOM    362  CB  SER    26      70.757  91.193  91.988  1.00  0.00           C  
ATOM    363  HB2 SER    26      70.043  90.449  91.635  1.00  0.00           H  
ATOM    364  HB3 SER    26      71.662  90.714  92.363  1.00  0.00           H  
ATOM    365  OG  SER    26      70.192  92.049  93.015  1.00  0.00           O  
ATOM    366  HG  SER    26      69.255  92.190  92.856  1.00  0.00           H  
ATOM    367  C   SER    26      71.959  93.330  91.224  1.00  0.00           C  
ATOM    368  O   SER    26      73.122  93.071  91.634  1.00  0.00           O  
ATOM    369  N   GLN    27      71.473  94.534  91.156  1.00  0.00           N  
ATOM    370  H   GLN    27      70.536  94.537  90.777  1.00  0.00           H  
ATOM    371  CA  GLN    27      72.043  95.791  91.499  1.00  0.00           C  
ATOM    372  HA  GLN    27      72.884  95.939  90.822  1.00  0.00           H  
ATOM    373  CB  GLN    27      70.888  96.807  91.381  1.00  0.00           C  
ATOM    374  HB2 GLN    27      69.988  96.426  91.865  1.00  0.00           H  
ATOM    375  HB3 GLN    27      71.091  97.701  91.969  1.00  0.00           H  
ATOM    376  CG  GLN    27      70.635  97.291  89.956  1.00  0.00           C  
ATOM    377  HG2 GLN    27      69.948  98.132  90.053  1.00  0.00           H  
ATOM    378  HG3 GLN    27      71.623  97.471  89.534  1.00  0.00           H  
ATOM    379  CD  GLN    27      69.923  96.300  89.063  1.00  0.00           C  
ATOM    380  OE1 GLN    27      69.330  95.293  89.406  1.00  0.00           O  
ATOM    381  NE2 GLN    27      69.930  96.504  87.748  1.00  0.00           N  
ATOM    382 HE21 GLN    27      70.433  97.292  87.366  1.00  0.00           H  
ATOM    383 HE22 GLN    27      69.321  95.876  87.243  1.00  0.00           H  
ATOM    384  C   GLN    27      72.715  95.819  92.899  1.00  0.00           C  
ATOM    385  O   GLN    27      73.830  96.367  92.979  1.00  0.00           O  
ATOM    386  N   GLN    28      72.082  95.241  93.907  1.00  0.00           N  
ATOM    387  H   GLN    28      71.138  94.930  93.727  1.00  0.00           H  
ATOM    388  CA  GLN    28      72.619  94.883  95.291  1.00  0.00           C  
ATOM    389  HA  GLN    28      72.688  95.709  95.998  1.00  0.00           H  
ATOM    390  CB  GLN    28      71.624  93.883  95.881  1.00  0.00           C  
ATOM    391  HB2 GLN    28      71.403  93.187  95.072  1.00  0.00           H  
ATOM    392  HB3 GLN    28      72.001  93.265  96.695  1.00  0.00           H  
ATOM    393  CG  GLN    28      70.302  94.504  96.339  1.00  0.00           C  
ATOM    394  HG2 GLN    28      69.952  94.079  97.279  1.00  0.00           H  
ATOM    395  HG3 GLN    28      70.431  95.572  96.518  1.00  0.00           H  
ATOM    396  CD  GLN    28      69.176  94.283  95.289  1.00  0.00           C  
ATOM    397  OE1 GLN    28      69.234  94.731  94.165  1.00  0.00           O  
ATOM    398  NE2 GLN    28      68.152  93.521  95.497  1.00  0.00           N  
ATOM    399 HE21 GLN    28      67.618  93.210  94.698  1.00  0.00           H  
ATOM    400 HE22 GLN    28      68.121  93.190  96.451  1.00  0.00           H  
ATOM    401  C   GLN    28      74.058  94.345  95.399  1.00  0.00           C  
ATOM    402  O   GLN    28      74.707  94.574  96.444  1.00  0.00           O  
ATOM    403  N   SER    29      74.596  93.838  94.360  1.00  0.00           N  
ATOM    404  H   SER    29      74.042  93.624  93.543  1.00  0.00           H  
ATOM    405  CA  SER    29      75.938  93.371  94.347  1.00  0.00           C  
ATOM    406  HA  SER    29      76.203  92.998  95.336  1.00  0.00           H  
ATOM    407  CB  SER    29      76.029  92.107  93.453  1.00  0.00           C  
ATOM    408  HB2 SER    29      76.977  91.570  93.498  1.00  0.00           H  
ATOM    409  HB3 SER    29      75.353  91.370  93.888  1.00  0.00           H  
ATOM    410  OG  SER    29      75.656  92.373  92.122  1.00  0.00           O  
ATOM    411  HG  SER    29      74.796  92.793  92.041  1.00  0.00           H  
ATOM    412  C   SER    29      77.028  94.390  93.888  1.00  0.00           C  
ATOM    413  O   SER    29      78.208  94.128  94.181  1.00  0.00           O  
ATOM    414  N   SER    30      76.697  95.476  93.223  1.00  0.00           N  
ATOM    415  H   SER    30      75.700  95.611  93.134  1.00  0.00           H  
ATOM    416  CA  SER    30      77.699  96.473  92.747  1.00  0.00           C  
ATOM    417  HA  SER    30      78.305  95.909  92.036  1.00  0.00           H  
ATOM    418  CB  SER    30      76.917  97.486  91.923  1.00  0.00           C  
ATOM    419  HB2 SER    30      76.485  96.987  91.056  1.00  0.00           H  
ATOM    420  HB3 SER    30      76.204  98.012  92.558  1.00  0.00           H  
ATOM    421  OG  SER    30      77.816  98.493  91.403  1.00  0.00           O  
ATOM    422  HG  SER    30      77.491  98.478  90.499  1.00  0.00           H  
ATOM    423  C   SER    30      78.599  97.177  93.759  1.00  0.00           C  
ATOM    424  O   SER    30      78.246  97.436  94.892  1.00  0.00           O  
ATOM    425  N   GLN    31      79.846  97.504  93.354  1.00  0.00           N  
ATOM    426  H   GLN    31      80.358  98.110  93.979  1.00  0.00           H  
ATOM    427  CA  GLN    31      80.543  97.003  92.170  1.00  0.00           C  
ATOM    428  HA  GLN    31      79.946  97.156  91.271  1.00  0.00           H  
ATOM    429  CB  GLN    31      81.759  97.896  92.010  1.00  0.00           C  
ATOM    430  HB2 GLN    31      82.342  97.949  92.929  1.00  0.00           H  
ATOM    431  HB3 GLN    31      82.513  97.454  91.359  1.00  0.00           H  
ATOM    432  CG  GLN    31      81.491  99.263  91.439  1.00  0.00           C  
ATOM    433  HG2 GLN    31      80.807  99.757  92.129  1.00  0.00           H  
ATOM    434  HG3 GLN    31      82.415  99.830  91.329  1.00  0.00           H  
ATOM    435  CD  GLN    31      80.917  99.230  90.025  1.00  0.00           C  
ATOM    436  OE1 GLN    31      80.653  98.207  89.420  1.00  0.00           O  
ATOM    437  NE2 GLN    31      80.788 100.431  89.451  1.00  0.00           N  
ATOM    438 HE21 GLN    31      80.573 100.505  88.467  1.00  0.00           H  
ATOM    439 HE22 GLN    31      81.162 101.171  90.027  1.00  0.00           H  
ATOM    440  C   GLN    31      80.983  95.552  92.377  1.00  0.00           C  
ATOM    441  O   GLN    31      81.545  95.238  93.407  1.00  0.00           O  
ATOM    442  N   PRO    32      80.639  94.685  91.411  1.00  0.00           N  
ATOM    443  CD  PRO    32      80.108  95.005  90.073  1.00  0.00           C  
ATOM    444  HD2 PRO    32      80.767  95.597  89.438  1.00  0.00           H  
ATOM    445  HD3 PRO    32      79.205  95.599  90.216  1.00  0.00           H  
ATOM    446  CG  PRO    32      79.564  93.713  89.449  1.00  0.00           C  
ATOM    447  HG2 PRO    32      80.324  93.249  88.820  1.00  0.00           H  
ATOM    448  HG3 PRO    32      78.656  93.913  88.881  1.00  0.00           H  
ATOM    449  CB  PRO    32      79.276  92.883  90.682  1.00  0.00           C  
ATOM    450  HB2 PRO    32      79.147  91.817  90.493  1.00  0.00           H  
ATOM    451  HB3 PRO    32      78.321  93.254  91.054  1.00  0.00           H  
ATOM    452  CA  PRO    32      80.443  93.252  91.634  1.00  0.00           C  
ATOM    453  HA  PRO    32      80.053  93.156  92.647  1.00  0.00           H  
ATOM    454  C   PRO    32      81.748  92.470  91.474  1.00  0.00           C  
ATOM    455  O   PRO    32      81.781  91.572  90.633  1.00  0.00           O  
ATOM    456  N   TYR    33      82.780  92.694  92.315  1.00  0.00           N  
ATOM    457  H   TYR    33      82.605  93.501  92.897  1.00  0.00           H  
ATOM    458  CA  TYR    33      84.112  92.029  92.222  1.00  0.00           C  
ATOM    459  HA  TYR    33      84.253  91.683  91.198  1.00  0.00           H  
ATOM    460  CB  TYR    33      85.319  93.064  92.434  1.00  0.00           C  
ATOM    461  HB2 TYR    33      85.281  93.414  93.466  1.00  0.00           H  
ATOM    462  HB3 TYR    33      86.228  92.491  92.252  1.00  0.00           H  
ATOM    463  CG  TYR    33      85.200  94.220  91.498  1.00  0.00           C  
ATOM    464  CD1 TYR    33      85.521  94.006  90.132  1.00  0.00           C  
ATOM    465  HD1 TYR    33      85.916  93.053  89.814  1.00  0.00           H  
ATOM    466  CE1 TYR    33      85.539  95.119  89.208  1.00  0.00           C  
ATOM    467  HE1 TYR    33      85.782  95.052  88.158  1.00  0.00           H  
ATOM    468  CZ  TYR    33      85.188  96.401  89.746  1.00  0.00           C  
ATOM    469  OH  TYR    33      85.117  97.349  88.854  1.00  0.00           O  
ATOM    470  HH  TYR    33      85.491  97.072  88.014  1.00  0.00           H  
ATOM    471  CE2 TYR    33      84.899  96.611  91.120  1.00  0.00           C  
ATOM    472  HE2 TYR    33      84.755  97.631  91.446  1.00  0.00           H  
ATOM    473  CD2 TYR    33      84.820  95.490  91.959  1.00  0.00           C  
ATOM    474  HD2 TYR    33      84.443  95.669  92.955  1.00  0.00           H  
ATOM    475  C   TYR    33      84.350  90.729  92.995  1.00  0.00           C  
ATOM    476  O   TYR    33      85.231  90.581  93.815  1.00  0.00           O  
ATOM    477  N   GLY    34      83.517  89.760  92.743  1.00  0.00           N  
ATOM    478  H   GLY    34      82.731  89.989  92.151  1.00  0.00           H  
ATOM    479  CA  GLY    34      83.752  88.355  93.170  1.00  0.00           C  
ATOM    480  HA2 GLY    34      83.057  87.805  92.535  1.00  0.00           H  
ATOM    481  HA3 GLY    34      84.798  88.124  92.971  1.00  0.00           H  
ATOM    482  C   GLY    34      83.334  88.115  94.635  1.00  0.00           C  
ATOM    483  O   GLY    34      82.215  88.545  95.058  1.00  0.00           O  
ATOM    484  N   GLN    35      84.138  87.281  95.322  1.00  0.00           N  
ATOM    485  H   GLN    35      84.933  86.850  94.871  1.00  0.00           H  
ATOM    486  CA  GLN    35      84.070  87.126  96.741  1.00  0.00           C  
ATOM    487  HA  GLN    35      83.540  88.028  97.047  1.00  0.00           H  
ATOM    488  CB  GLN    35      83.195  85.878  97.041  1.00  0.00           C  
ATOM    489  HB2 GLN    35      82.201  85.917  96.595  1.00  0.00           H  
ATOM    490  HB3 GLN    35      83.676  84.952  96.729  1.00  0.00           H  
ATOM    491  CG  GLN    35      82.863  85.722  98.526  1.00  0.00           C  
ATOM    492  HG2 GLN    35      82.470  84.728  98.739  1.00  0.00           H  
ATOM    493  HG3 GLN    35      83.822  85.733  99.045  1.00  0.00           H  
ATOM    494  CD  GLN    35      81.845  86.751  99.038  1.00  0.00           C  
ATOM    495  OE1 GLN    35      81.422  87.558  98.262  1.00  0.00           O  
ATOM    496  NE2 GLN    35      81.497  86.825 100.261  1.00  0.00           N  
ATOM    497 HE21 GLN    35      81.845  86.249 101.014  1.00  0.00           H  
ATOM    498 HE22 GLN    35      80.921  87.607 100.538  1.00  0.00           H  
ATOM    499  C   GLN    35      85.393  86.980  97.512  1.00  0.00           C  
ATOM    500  O   GLN    35      86.175  86.066  97.331  1.00  0.00           O  
ATOM    501  N   GLN    36      85.720  87.870  98.483  1.00  0.00           N  
ATOM    502  H   GLN    36      86.631  87.720  98.892  1.00  0.00           H  
ATOM    503  CA  GLN    36      84.974  89.007  98.984  1.00  0.00           C  
ATOM    504  HA  GLN    36      83.927  88.795  99.199  1.00  0.00           H  
ATOM    505  CB  GLN    36      85.670  89.511 100.278  1.00  0.00           C  
ATOM    506  HB2 GLN    36      85.158  90.399 100.648  1.00  0.00           H  
ATOM    507  HB3 GLN    36      85.661  88.622 100.909  1.00  0.00           H  
ATOM    508  CG  GLN    36      87.174  89.981 100.146  1.00  0.00           C  
ATOM    509  HG2 GLN    36      87.597  89.236  99.473  1.00  0.00           H  
ATOM    510  HG3 GLN    36      87.165  91.029  99.845  1.00  0.00           H  
ATOM    511  CD  GLN    36      87.842  89.923 101.559  1.00  0.00           C  
ATOM    512  OE1 GLN    36      87.310  89.429 102.509  1.00  0.00           O  
ATOM    513  NE2 GLN    36      89.026  90.432 101.789  1.00  0.00           N  
ATOM    514 HE21 GLN    36      89.589  90.912 101.101  1.00  0.00           H  
ATOM    515 HE22 GLN    36      89.410  90.334 102.718  1.00  0.00           H  
ATOM    516  C   GLN    36      85.021  90.117  97.897  1.00  0.00           C  
ATOM    517  O   GLN    36      86.066  90.303  97.375  1.00  0.00           O  
ATOM    518  N   SER    37      83.963  90.868  97.508  1.00  0.00           N  
ATOM    519  H   SER    37      83.026  90.694  97.842  1.00  0.00           H  
ATOM    520  CA  SER    37      84.073  92.036  96.622  1.00  0.00           C  
ATOM    521  HA  SER    37      84.613  91.810  95.703  1.00  0.00           H  
ATOM    522  CB  SER    37      82.693  92.433  96.064  1.00  0.00           C  
ATOM    523  HB2 SER    37      82.363  91.618  95.420  1.00  0.00           H  
ATOM    524  HB3 SER    37      81.972  92.517  96.877  1.00  0.00           H  
ATOM    525  OG  SER    37      82.889  93.688  95.332  1.00  0.00           O  
ATOM    526  HG  SER    37      82.097  94.004  94.891  1.00  0.00           H  
ATOM    527  C   SER    37      84.867  93.272  97.248  1.00  0.00           C  
ATOM    528  O   SER    37      84.792  93.492  98.447  1.00  0.00           O  
ATOM    529  N   TYR    38      85.513  94.054  96.420  1.00  0.00           N  
ATOM    530  H   TYR    38      85.570  93.810  95.441  1.00  0.00           H  
ATOM    531  CA  TYR    38      86.280  95.259  96.727  1.00  0.00           C  
ATOM    532  HA  TYR    38      85.671  95.813  97.442  1.00  0.00           H  
ATOM    533  CB  TYR    38      87.585  94.839  97.356  1.00  0.00           C  
ATOM    534  HB2 TYR    38      87.372  94.394  98.328  1.00  0.00           H  
ATOM    535  HB3 TYR    38      87.981  93.998  96.788  1.00  0.00           H  
ATOM    536  CG  TYR    38      88.686  95.895  97.444  1.00  0.00           C  
ATOM    537  CD1 TYR    38      89.891  95.852  96.686  1.00  0.00           C  
ATOM    538  HD1 TYR    38      90.074  95.043  95.994  1.00  0.00           H  
ATOM    539  CE1 TYR    38      90.766  96.923  96.689  1.00  0.00           C  
ATOM    540  HE1 TYR    38      91.606  96.909  96.010  1.00  0.00           H  
ATOM    541  CZ  TYR    38      90.544  98.108  97.426  1.00  0.00           C  
ATOM    542  OH  TYR    38      91.408  99.179  97.393  1.00  0.00           O  
ATOM    543  HH  TYR    38      91.161  99.904  97.972  1.00  0.00           H  
ATOM    544  CE2 TYR    38      89.339  98.140  98.185  1.00  0.00           C  
ATOM    545  HE2 TYR    38      89.262  99.054  98.756  1.00  0.00           H  
ATOM    546  CD2 TYR    38      88.421  97.064  98.207  1.00  0.00           C  
ATOM    547  HD2 TYR    38      87.499  97.134  98.765  1.00  0.00           H  
ATOM    548  C   TYR    38      86.581  96.104  95.422  1.00  0.00           C  
ATOM    549  O   TYR    38      87.352  95.517  94.617  1.00  0.00           O  
ATOM    550  N   SER    39      86.199  97.380  95.392  1.00  0.00           N  
ATOM    551  H   SER    39      85.622  97.719  96.148  1.00  0.00           H  
ATOM    552  CA  SER    39      86.362  98.293  94.244  1.00  0.00           C  
ATOM    553  HA  SER    39      86.585  97.667  93.379  1.00  0.00           H  
ATOM    554  CB  SER    39      85.088  99.006  94.062  1.00  0.00           C  
ATOM    555  HB2 SER    39      84.348  98.211  93.960  1.00  0.00           H  
ATOM    556  HB3 SER    39      84.875  99.680  94.891  1.00  0.00           H  
ATOM    557  OG  SER    39      85.093  99.854  92.878  1.00  0.00           O  
ATOM    558  HG  SER    39      85.125 100.704  93.323  1.00  0.00           H  
ATOM    559  C   SER    39      87.552  99.262  94.505  1.00  0.00           C  
ATOM    560  O   SER    39      87.322 100.407  94.789  1.00  0.00           O  
ATOM    561  N   GLY    40      88.756  98.780  94.466  1.00  0.00           N  
ATOM    562  H   GLY    40      88.689  97.774  94.403  1.00  0.00           H  
ATOM    563  CA  GLY    40      90.007  99.523  94.507  1.00  0.00           C  
ATOM    564  HA2 GLY    40      90.045 100.074  95.447  1.00  0.00           H  
ATOM    565  HA3 GLY    40      90.873  98.876  94.368  1.00  0.00           H  
ATOM    566  C   GLY    40      90.100 100.597  93.408  1.00  0.00           C  
ATOM    567  O   GLY    40      89.186 100.766  92.585  1.00  0.00           O  
ATOM    568  N   TYR    41      91.167 101.396  93.387  1.00  0.00           N  
ATOM    569  H   TYR    41      91.129 102.061  92.628  1.00  0.00           H  
ATOM    570  CA  TYR    41      92.515 101.227  93.976  1.00  0.00           C  
ATOM    571  HA  TYR    41      92.567 100.662  94.907  1.00  0.00           H  
ATOM    572  CB  TYR    41      93.433 100.453  92.990  1.00  0.00           C  
ATOM    573  HB2 TYR    41      93.215 100.905  92.022  1.00  0.00           H  
ATOM    574  HB3 TYR    41      94.484 100.460  93.275  1.00  0.00           H  
ATOM    575  CG  TYR    41      93.118  98.918  92.800  1.00  0.00           C  
ATOM    576  CD1 TYR    41      93.384  97.911  93.754  1.00  0.00           C  
ATOM    577  HD1 TYR    41      93.983  98.171  94.614  1.00  0.00           H  
ATOM    578  CE1 TYR    41      92.858  96.665  93.721  1.00  0.00           C  
ATOM    579  HE1 TYR    41      93.102  96.015  94.549  1.00  0.00           H  
ATOM    580  CZ  TYR    41      92.199  96.228  92.556  1.00  0.00           C  
ATOM    581  OH  TYR    41      91.887  94.922  92.568  1.00  0.00           O  
ATOM    582  HH  TYR    41      91.583  94.646  91.700  1.00  0.00           H  
ATOM    583  CE2 TYR    41      92.004  97.105  91.499  1.00  0.00           C  
ATOM    584  HE2 TYR    41      91.567  96.734  90.584  1.00  0.00           H  
ATOM    585  CD2 TYR    41      92.458  98.427  91.644  1.00  0.00           C  
ATOM    586  HD2 TYR    41      92.380  99.046  90.762  1.00  0.00           H  
ATOM    587  C   TYR    41      93.034 102.633  94.311  1.00  0.00           C  
ATOM    588  O   TYR    41      92.803 103.647  93.632  1.00  0.00           O  
ATOM    589  N   SER    42      93.846 102.609  95.386  1.00  0.00           N  
ATOM    590  H   SER    42      94.039 101.729  95.842  1.00  0.00           H  
ATOM    591  CA  SER    42      94.453 103.788  95.918  1.00  0.00           C  
ATOM    592  HA  SER    42      94.227 104.688  95.347  1.00  0.00           H  
ATOM    593  CB  SER    42      93.827 103.956  97.352  1.00  0.00           C  
ATOM    594  HB2 SER    42      94.276 103.250  98.051  1.00  0.00           H  
ATOM    595  HB3 SER    42      94.172 104.900  97.774  1.00  0.00           H  
ATOM    596  OG  SER    42      92.465 103.871  97.460  1.00  0.00           O  
ATOM    597  HG  SER    42      91.977 104.554  96.994  1.00  0.00           H  
ATOM    598  C   SER    42      96.018 103.612  96.048  1.00  0.00           C  
ATOM    599  O   SER    42      96.438 102.588  96.632  1.00  0.00           O  
ATOM    600  N   GLN    43      96.791 104.627  95.645  1.00  0.00           N  
ATOM    601  H   GLN    43      96.400 105.449  95.209  1.00  0.00           H  
ATOM    602  CA  GLN    43      98.301 104.651  95.694  1.00  0.00           C  
ATOM    603  HA  GLN    43      98.604 104.519  96.732  1.00  0.00           H  
ATOM    604  CB  GLN    43      98.943 103.533  94.701  1.00  0.00           C  
ATOM    605  HB2 GLN    43     100.020 103.639  94.831  1.00  0.00           H  
ATOM    606  HB3 GLN    43      98.709 102.511  94.999  1.00  0.00           H  
ATOM    607  CG  GLN    43      98.691 103.641  93.185  1.00  0.00           C  
ATOM    608  HG2 GLN    43      98.590 104.683  92.884  1.00  0.00           H  
ATOM    609  HG3 GLN    43      99.522 103.113  92.718  1.00  0.00           H  
ATOM    610  CD  GLN    43      97.487 102.881  92.752  1.00  0.00           C  
ATOM    611  OE1 GLN    43      97.290 101.762  93.081  1.00  0.00           O  
ATOM    612  NE2 GLN    43      96.714 103.395  91.831  1.00  0.00           N  
ATOM    613 HE21 GLN    43      96.887 104.357  91.577  1.00  0.00           H  
ATOM    614 HE22 GLN    43      95.857 102.959  91.522  1.00  0.00           H  
ATOM    615  C   GLN    43      98.822 106.024  95.164  1.00  0.00           C  
ATOM    616  O   GLN    43      99.869 106.060  94.476  1.00  0.00           O  
ATOM    617  N   SER    44      98.011 107.028  95.408  1.00  0.00           N  
ATOM    618  H   SER    44      97.207 106.859  95.996  1.00  0.00           H  
ATOM    619  CA  SER    44      98.289 108.379  94.997  1.00  0.00           C  
ATOM    620  HA  SER    44      98.418 108.429  93.916  1.00  0.00           H  
ATOM    621  CB  SER    44      97.092 109.377  95.111  1.00  0.00           C  
ATOM    622  HB2 SER    44      96.752 109.512  96.138  1.00  0.00           H  
ATOM    623  HB3 SER    44      97.385 110.307  94.624  1.00  0.00           H  
ATOM    624  OG  SER    44      96.030 108.874  94.246  1.00  0.00           O  
ATOM    625  HG  SER    44      95.573 109.602  93.819  1.00  0.00           H  
ATOM    626  C   SER    44      99.526 109.024  95.690  1.00  0.00           C  
ATOM    627  O   SER    44      99.479 109.412  96.838  1.00  0.00           O  
ATOM    628  N   THR    45     100.591 109.258  94.897  1.00  0.00           N  
ATOM    629  H   THR    45     100.536 108.722  94.043  1.00  0.00           H  
ATOM    630  CA  THR    45     101.878 109.956  95.221  1.00  0.00           C  
ATOM    631  HA  THR    45     101.615 110.823  95.827  1.00  0.00           H  
ATOM    632  CB  THR    45     102.696 109.024  96.121  1.00  0.00           C  
ATOM    633  HB  THR    45     102.815 108.092  95.569  1.00  0.00           H  
ATOM    634  CG2 THR    45     104.196 109.430  96.458  1.00  0.00           C  
ATOM    635 HG21 THR    45     104.797 109.514  95.552  1.00  0.00           H  
ATOM    636 HG22 THR    45     104.097 110.327  97.069  1.00  0.00           H  
ATOM    637 HG23 THR    45     104.676 108.725  97.136  1.00  0.00           H  
ATOM    638  OG1 THR    45     102.174 108.702  97.396  1.00  0.00           O  
ATOM    639  HG1 THR    45     101.280 108.352  97.385  1.00  0.00           H  
ATOM    640  C   THR    45     102.732 110.290  93.920  1.00  0.00           C  
ATOM    641  O   THR    45     102.680 109.580  92.965  1.00  0.00           O  
ATOM    642  N   ASP    46     103.585 111.278  93.981  1.00  0.00           N  
ATOM    643  H   ASP    46     103.492 111.855  94.805  1.00  0.00           H  
ATOM    644  CA  ASP    46     104.102 111.884  92.764  1.00  0.00           C  
ATOM    645  HA  ASP    46     104.378 111.111  92.047  1.00  0.00           H  
ATOM    646  CB  ASP    46     102.917 112.686  92.215  1.00  0.00           C  
ATOM    647  HB2 ASP    46     101.978 112.133  92.181  1.00  0.00           H  
ATOM    648  HB3 ASP    46     102.725 113.504  92.910  1.00  0.00           H  
ATOM    649  CG  ASP    46     103.190 113.329  90.869  1.00  0.00           C  
ATOM    650  OD1 ASP    46     102.370 114.016  90.303  1.00  0.00           O  
ATOM    651  OD2 ASP    46     104.336 113.167  90.348  1.00  0.00           O  
ATOM    652  C   ASP    46     105.341 112.781  93.047  1.00  0.00           C  
ATOM    653  O   ASP    46     105.300 113.572  93.995  1.00  0.00           O  
ATOM    654  N   THR    47     106.384 112.716  92.245  1.00  0.00           N  
ATOM    655  H   THR    47     106.394 111.994  91.539  1.00  0.00           H  
ATOM    656  CA  THR    47     107.582 113.548  92.336  1.00  0.00           C  
ATOM    657  HA  THR    47     108.085 113.500  93.302  1.00  0.00           H  
ATOM    658  CB  THR    47     108.580 113.088  91.235  1.00  0.00           C  
ATOM    659  HB  THR    47     109.356 113.853  91.259  1.00  0.00           H  
ATOM    660  CG2 THR    47     109.387 111.840  91.686  1.00  0.00           C  
ATOM    661 HG21 THR    47     108.866 110.891  91.561  1.00  0.00           H  
ATOM    662 HG22 THR    47     110.296 111.783  91.088  1.00  0.00           H  
ATOM    663 HG23 THR    47     109.632 111.951  92.742  1.00  0.00           H  
ATOM    664  OG1 THR    47     107.957 112.767  90.046  1.00  0.00           O  
ATOM    665  HG1 THR    47     107.830 113.563  89.525  1.00  0.00           H  
ATOM    666  C   THR    47     107.210 114.977  92.025  1.00  0.00           C  
ATOM    667  O   THR    47     107.988 115.901  92.351  1.00  0.00           O  
ATOM    668  N   SER    48     106.031 115.324  91.450  1.00  0.00           N  
ATOM    669  H   SER    48     105.450 114.585  91.080  1.00  0.00           H  
ATOM    670  CA  SER    48     105.730 116.662  90.996  1.00  0.00           C  
ATOM    671  HA  SER    48     106.547 117.064  90.397  1.00  0.00           H  
ATOM    672  CB  SER    48     104.456 116.461  90.094  1.00  0.00           C  
ATOM    673  HB2 SER    48     104.428 117.346  89.458  1.00  0.00           H  
ATOM    674  HB3 SER    48     104.439 115.578  89.455  1.00  0.00           H  
ATOM    675  OG  SER    48     103.263 116.563  90.824  1.00  0.00           O  
ATOM    676  HG  SER    48     102.918 115.678  90.964  1.00  0.00           H  
ATOM    677  C   SER    48     105.560 117.674  92.107  1.00  0.00           C  
ATOM    678  O   SER    48     105.509 117.303  93.290  1.00  0.00           O  
ATOM    679  N   GLY    49     105.350 118.933  91.677  1.00  0.00           N  
ATOM    680  H   GLY    49     105.490 119.186  90.709  1.00  0.00           H  
ATOM    681  CA  GLY    49     104.735 119.980  92.532  1.00  0.00           C  
ATOM    682  HA2 GLY    49     104.521 120.826  91.879  1.00  0.00           H  
ATOM    683  HA3 GLY    49     103.729 119.760  92.891  1.00  0.00           H  
ATOM    684  C   GLY    49     105.584 120.583  93.640  1.00  0.00           C  
ATOM    685  O   GLY    49     106.758 120.859  93.416  1.00  0.00           O  
ATOM    686  N   TYR    50     105.050 120.946  94.803  1.00  0.00           N  
ATOM    687  H   TYR    50     105.713 121.355  95.445  1.00  0.00           H  
ATOM    688  CA  TYR    50     103.696 120.823  95.335  1.00  0.00           C  
ATOM    689  HA  TYR    50     102.955 121.027  94.563  1.00  0.00           H  
ATOM    690  CB  TYR    50     103.608 119.396  95.883  1.00  0.00           C  
ATOM    691  HB2 TYR    50     103.787 118.663  95.096  1.00  0.00           H  
ATOM    692  HB3 TYR    50     104.371 119.180  96.631  1.00  0.00           H  
ATOM    693  CG  TYR    50     102.289 118.963  96.471  1.00  0.00           C  
ATOM    694  CD1 TYR    50     102.001 119.176  97.898  1.00  0.00           C  
ATOM    695  HD1 TYR    50     102.723 119.608  98.574  1.00  0.00           H  
ATOM    696  CE1 TYR    50     100.865 118.561  98.484  1.00  0.00           C  
ATOM    697  HE1 TYR    50     100.758 118.713  99.548  1.00  0.00           H  
ATOM    698  CZ  TYR    50      99.851 118.093  97.651  1.00  0.00           C  
ATOM    699  OH  TYR    50      98.732 117.641  98.243  1.00  0.00           O  
ATOM    700  HH  TYR    50      98.261 117.114  97.593  1.00  0.00           H  
ATOM    701  CE2 TYR    50     100.068 118.017  96.227  1.00  0.00           C  
ATOM    702  HE2 TYR    50      99.226 117.674  95.644  1.00  0.00           H  
ATOM    703  CD2 TYR    50     101.307 118.341  95.640  1.00  0.00           C  
ATOM    704  HD2 TYR    50     101.615 118.186  94.617  1.00  0.00           H  
ATOM    705  C   TYR    50     103.375 121.750  96.504  1.00  0.00           C  
ATOM    706  O   TYR    50     104.216 121.942  97.408  1.00  0.00           O  
ATOM    707  N   GLY    51     102.166 122.349  96.641  1.00  0.00           N  
ATOM    708  H   GLY    51     101.829 122.580  97.564  1.00  0.00           H  
ATOM    709  CA  GLY    51     101.072 122.267  95.695  1.00  0.00           C  
ATOM    710  HA2 GLY    51     101.073 121.325  95.145  1.00  0.00           H  
ATOM    711  HA3 GLY    51     100.150 122.293  96.275  1.00  0.00           H  
ATOM    712  C   GLY    51     101.088 123.355  94.683  1.00  0.00           C  
ATOM    713  O   GLY    51     100.590 123.131  93.615  1.00  0.00           O  
ATOM    714  N   GLN    52     101.763 124.492  94.902  1.00  0.00           N  
ATOM    715  H   GLN    52     102.057 124.579  95.865  1.00  0.00           H  
ATOM    716  CA  GLN    52     101.901 125.737  94.037  1.00  0.00           C  
ATOM    717  HA  GLN    52     101.389 125.542  93.095  1.00  0.00           H  
ATOM    718  CB  GLN    52     101.119 126.884  94.633  1.00  0.00           C  
ATOM    719  HB2 GLN    52     101.376 127.044  95.681  1.00  0.00           H  
ATOM    720  HB3 GLN    52     101.370 127.855  94.205  1.00  0.00           H  
ATOM    721  CG  GLN    52      99.543 126.829  94.466  1.00  0.00           C  
ATOM    722  HG2 GLN    52      99.099 127.802  94.674  1.00  0.00           H  
ATOM    723  HG3 GLN    52      99.346 126.672  93.405  1.00  0.00           H  
ATOM    724  CD  GLN    52      98.833 125.751  95.352  1.00  0.00           C  
ATOM    725  OE1 GLN    52      99.050 125.580  96.523  1.00  0.00           O  
ATOM    726  NE2 GLN    52      98.092 124.916  94.780  1.00  0.00           N  
ATOM    727 HE21 GLN    52      98.003 124.933  93.774  1.00  0.00           H  
ATOM    728 HE22 GLN    52      97.794 124.187  95.412  1.00  0.00           H  
ATOM    729  C   GLN    52     103.368 126.069  93.755  1.00  0.00           C  
ATOM    730  O   GLN    52     104.043 126.454  94.691  1.00  0.00           O  
ATOM    731  N   SER    53     103.827 126.097  92.478  1.00  0.00           N  
ATOM    732  H   SER    53     104.816 126.294  92.414  1.00  0.00           H  
ATOM    733  CA  SER    53     103.157 125.455  91.312  1.00  0.00           C  
ATOM    734  HA  SER    53     102.179 125.908  91.147  1.00  0.00           H  
ATOM    735  CB  SER    53     104.040 125.546  90.080  1.00  0.00           C  
ATOM    736  HB2 SER    53     104.363 126.552  89.813  1.00  0.00           H  
ATOM    737  HB3 SER    53     104.995 125.043  90.229  1.00  0.00           H  
ATOM    738  OG  SER    53     103.403 125.013  88.978  1.00  0.00           O  
ATOM    739  HG  SER    53     103.209 125.694  88.330  1.00  0.00           H  
ATOM    740  C   SER    53     102.850 123.981  91.571  1.00  0.00           C  
ATOM    741  O   SER    53     103.469 123.289  92.401  1.00  0.00           O  
ATOM    742  N   SER    54     101.902 123.524  90.790  1.00  0.00           N  
ATOM    743  H   SER    54     101.460 124.220  90.206  1.00  0.00           H  
ATOM    744  CA  SER    54     101.540 122.098  90.603  1.00  0.00           C  
ATOM    745  HA  SER    54     101.406 121.615  91.571  1.00  0.00           H  
ATOM    746  CB  SER    54     100.145 121.897  90.001  1.00  0.00           C  
ATOM    747  HB2 SER    54     100.182 122.060  88.924  1.00  0.00           H  
ATOM    748  HB3 SER    54      99.806 120.878  90.185  1.00  0.00           H  
ATOM    749  OG  SER    54      99.206 122.773  90.601  1.00  0.00           O  
ATOM    750  HG  SER    54      99.179 123.562  90.055  1.00  0.00           H  
ATOM    751  C   SER    54     102.413 121.306  89.641  1.00  0.00           C  
ATOM    752  O   SER    54     102.777 120.215  89.982  1.00  0.00           O  
ATOM    753  N   TYR    55     102.878 121.813  88.554  1.00  0.00           N  
ATOM    754  H   TYR    55     102.592 122.768  88.392  1.00  0.00           H  
ATOM    755  CA  TYR    55     103.340 120.967  87.443  1.00  0.00           C  
ATOM    756  HA  TYR    55     103.947 120.177  87.885  1.00  0.00           H  
ATOM    757  CB  TYR    55     102.226 120.285  86.602  1.00  0.00           C  
ATOM    758  HB2 TYR    55     101.618 121.095  86.197  1.00  0.00           H  
ATOM    759  HB3 TYR    55     102.629 119.750  85.742  1.00  0.00           H  
ATOM    760  CG  TYR    55     101.268 119.341  87.298  1.00  0.00           C  
ATOM    761  CD1 TYR    55      99.907 119.738  87.420  1.00  0.00           C  
ATOM    762  HD1 TYR    55      99.516 120.636  86.964  1.00  0.00           H  
ATOM    763  CE1 TYR    55      99.029 119.002  88.217  1.00  0.00           C  
ATOM    764  HE1 TYR    55      97.993 119.306  88.259  1.00  0.00           H  
ATOM    765  CZ  TYR    55      99.438 117.766  88.806  1.00  0.00           C  
ATOM    766  OH  TYR    55      98.580 116.990  89.457  1.00  0.00           O  
ATOM    767  HH  TYR    55      98.878 116.078  89.474  1.00  0.00           H  
ATOM    768  CE2 TYR    55     100.769 117.333  88.665  1.00  0.00           C  
ATOM    769  HE2 TYR    55     101.087 116.380  89.062  1.00  0.00           H  
ATOM    770  CD2 TYR    55     101.728 118.183  87.965  1.00  0.00           C  
ATOM    771  HD2 TYR    55     102.758 117.857  87.985  1.00  0.00           H  
ATOM    772  C   TYR    55     104.300 121.851  86.597  1.00  0.00           C  
ATOM    773  O   TYR    55     103.933 122.541  85.620  1.00  0.00           O  
ATOM    774  N   SER    56     105.473 122.155  87.095  1.00  0.00           N  
ATOM    775  H   SER    56     105.944 122.834  86.514  1.00  0.00           H  
ATOM    776  CA  SER    56     106.396 121.480  87.975  1.00  0.00           C  
ATOM    777  HA  SER    56     107.332 121.940  87.658  1.00  0.00           H  
ATOM    778  CB  SER    56     106.172 122.027  89.396  1.00  0.00           C  
ATOM    779  HB2 SER    56     106.030 123.107  89.357  1.00  0.00           H  
ATOM    780  HB3 SER    56     105.259 121.556  89.761  1.00  0.00           H  
ATOM    781  OG  SER    56     107.241 121.622  90.322  1.00  0.00           O  
ATOM    782  HG  SER    56     107.863 122.333  90.494  1.00  0.00           H  
ATOM    783  C   SER    56     106.515 119.921  87.667  1.00  0.00           C  
ATOM    784  O   SER    56     106.262 119.147  88.592  1.00  0.00           O  
ATOM    785  N   SER    57     106.846 119.433  86.483  1.00  0.00           N  
ATOM    786  H   SER    57     106.793 118.424  86.501  1.00  0.00           H  
ATOM    787  CA  SER    57     107.237 119.894  85.153  1.00  0.00           C  
ATOM    788  HA  SER    57     107.948 120.710  85.279  1.00  0.00           H  
ATOM    789  CB  SER    57     107.842 118.735  84.327  1.00  0.00           C  
ATOM    790  HB2 SER    57     108.075 118.963  83.287  1.00  0.00           H  
ATOM    791  HB3 SER    57     108.709 118.358  84.870  1.00  0.00           H  
ATOM    792  OG  SER    57     106.905 117.640  84.318  1.00  0.00           O  
ATOM    793  HG  SER    57     106.917 117.189  83.470  1.00  0.00           H  
ATOM    794  C   SER    57     106.001 120.471  84.413  1.00  0.00           C  
ATOM    795  O   SER    57     104.930 119.942  84.453  1.00  0.00           O  
ATOM    796  N   TYR    58     106.302 121.537  83.667  1.00  0.00           N  
ATOM    797  H   TYR    58     107.204 121.974  83.793  1.00  0.00           H  
ATOM    798  CA  TYR    58     105.420 122.205  82.715  1.00  0.00           C  
ATOM    799  HA  TYR    58     104.490 122.363  83.262  1.00  0.00           H  
ATOM    800  CB  TYR    58     106.011 123.622  82.390  1.00  0.00           C  
ATOM    801  HB2 TYR    58     106.170 124.234  83.278  1.00  0.00           H  
ATOM    802  HB3 TYR    58     106.962 123.615  81.857  1.00  0.00           H  
ATOM    803  CG  TYR    58     105.028 124.466  81.626  1.00  0.00           C  
ATOM    804  CD1 TYR    58     104.986 124.367  80.181  1.00  0.00           C  
ATOM    805  HD1 TYR    58     105.660 123.708  79.654  1.00  0.00           H  
ATOM    806  CE1 TYR    58     103.901 124.951  79.455  1.00  0.00           C  
ATOM    807  HE1 TYR    58     103.857 124.693  78.408  1.00  0.00           H  
ATOM    808  CZ  TYR    58     102.889 125.630  80.224  1.00  0.00           C  
ATOM    809  OH  TYR    58     101.787 126.029  79.600  1.00  0.00           O  
ATOM    810  HH  TYR    58     101.665 125.559  78.772  1.00  0.00           H  
ATOM    811  CE2 TYR    58     102.957 125.749  81.590  1.00  0.00           C  
ATOM    812  HE2 TYR    58     102.139 126.248  82.089  1.00  0.00           H  
ATOM    813  CD2 TYR    58     104.004 125.154  82.266  1.00  0.00           C  
ATOM    814  HD2 TYR    58     104.015 125.235  83.343  1.00  0.00           H  
ATOM    815  C   TYR    58     105.185 121.477  81.422  1.00  0.00           C  
ATOM    816  O   TYR    58     106.192 121.046  80.750  1.00  0.00           O  
ATOM    817  N   GLY    59     103.894 121.325  81.014  1.00  0.00           N  
ATOM    818  H   GLY    59     103.730 120.817  80.156  1.00  0.00           H  
ATOM    819  CA  GLY    59     102.619 121.786  81.534  1.00  0.00           C  
ATOM    820  HA2 GLY    59     102.322 121.249  82.435  1.00  0.00           H  
ATOM    821  HA3 GLY    59     102.739 122.852  81.728  1.00  0.00           H  
ATOM    822  C   GLY    59     101.546 121.630  80.575  1.00  0.00           C  
ATOM    823  O   GLY    59     101.807 121.329  79.365  1.00  0.00           O  
ATOM    824  N   GLN    60     100.300 121.873  80.961  1.00  0.00           N  
ATOM    825  H   GLN    60      99.681 121.903  80.163  1.00  0.00           H  
ATOM    826  CA  GLN    60      99.733 122.126  82.272  1.00  0.00           C  
ATOM    827  HA  GLN    60     100.370 121.761  83.077  1.00  0.00           H  
ATOM    828  CB  GLN    60      99.656 123.623  82.538  1.00  0.00           C  
ATOM    829  HB2 GLN    60      99.282 123.784  83.549  1.00  0.00           H  
ATOM    830  HB3 GLN    60     100.645 124.075  82.453  1.00  0.00           H  
ATOM    831  CG  GLN    60      98.633 124.427  81.560  1.00  0.00           C  
ATOM    832  HG2 GLN    60      98.957 124.356  80.522  1.00  0.00           H  
ATOM    833  HG3 GLN    60      97.721 123.831  81.593  1.00  0.00           H  
ATOM    834  CD  GLN    60      98.400 125.869  81.954  1.00  0.00           C  
ATOM    835  OE1 GLN    60      99.042 126.512  82.811  1.00  0.00           O  
ATOM    836  NE2 GLN    60      97.327 126.466  81.427  1.00  0.00           N  
ATOM    837 HE21 GLN    60      96.601 125.895  81.019  1.00  0.00           H  
ATOM    838 HE22 GLN    60      97.257 127.446  81.662  1.00  0.00           H  
ATOM    839  C   GLN    60      98.320 121.482  82.471  1.00  0.00           C  
ATOM    840  O   GLN    60      97.816 121.352  83.594  1.00  0.00           O  
ATOM    841  N   SER    61      97.699 120.947  81.434  1.00  0.00           N  
ATOM    842  H   SER    61      98.093 121.046  80.509  1.00  0.00           H  
ATOM    843  CA  SER    61      96.299 120.303  81.511  1.00  0.00           C  
ATOM    844  HA  SER    61      96.261 119.680  82.405  1.00  0.00           H  
ATOM    845  CB  SER    61      95.253 121.380  81.679  1.00  0.00           C  
ATOM    846  HB2 SER    61      94.289 120.939  81.934  1.00  0.00           H  
ATOM    847  HB3 SER    61      95.519 121.864  82.618  1.00  0.00           H  
ATOM    848  OG  SER    61      95.005 122.268  80.586  1.00  0.00           O  
ATOM    849  HG  SER    61      94.586 123.040  80.974  1.00  0.00           H  
ATOM    850  C   SER    61      95.948 119.502  80.243  1.00  0.00           C  
ATOM    851  O   SER    61      96.646 119.558  79.276  1.00  0.00           O  
ATOM    852  N   GLN    62      94.760 118.865  80.269  1.00  0.00           N  
ATOM    853  H   GLN    62      94.276 118.861  81.156  1.00  0.00           H  
ATOM    854  CA  GLN    62      94.176 118.190  79.120  1.00  0.00           C  
ATOM    855  HA  GLN    62      94.833 117.555  78.525  1.00  0.00           H  
ATOM    856  CB  GLN    62      93.084 117.221  79.528  1.00  0.00           C  
ATOM    857  HB2 GLN    62      93.362 116.597  80.377  1.00  0.00           H  
ATOM    858  HB3 GLN    62      92.269 117.884  79.819  1.00  0.00           H  
ATOM    859  CG  GLN    62      92.429 116.305  78.479  1.00  0.00           C  
ATOM    860  HG2 GLN    62      91.748 115.630  78.997  1.00  0.00           H  
ATOM    861  HG3 GLN    62      91.936 117.013  77.812  1.00  0.00           H  
ATOM    862  CD  GLN    62      93.449 115.602  77.602  1.00  0.00           C  
ATOM    863  OE1 GLN    62      94.597 115.283  77.885  1.00  0.00           O  
ATOM    864  NE2 GLN    62      93.050 115.187  76.468  1.00  0.00           N  
ATOM    865 HE21 GLN    62      93.728 114.616  75.984  1.00  0.00           H  
ATOM    866 HE22 GLN    62      92.120 115.244  76.077  1.00  0.00           H  
ATOM    867  C   GLN    62      93.683 119.204  78.077  1.00  0.00           C  
ATOM    868  O   GLN    62      93.400 118.727  76.943  1.00  0.00           O  
ATOM    869  N   ASN    63      93.630 120.545  78.388  1.00  0.00           N  
ATOM    870  H   ASN    63      93.970 120.920  79.262  1.00  0.00           H  
ATOM    871  CA  ASN    63      93.181 121.520  77.378  1.00  0.00           C  
ATOM    872  HA  ASN    63      92.752 121.018  76.511  1.00  0.00           H  
ATOM    873  CB  ASN    63      91.969 122.262  78.002  1.00  0.00           C  
ATOM    874  HB2 ASN    63      91.570 122.875  77.194  1.00  0.00           H  
ATOM    875  HB3 ASN    63      91.230 121.511  78.280  1.00  0.00           H  
ATOM    876  CG  ASN    63      92.289 123.244  79.118  1.00  0.00           C  
ATOM    877  OD1 ASN    63      93.060 124.151  78.992  1.00  0.00           O  
ATOM    878  ND2 ASN    63      91.817 123.009  80.337  1.00  0.00           N  
ATOM    879 HD21 ASN    63      92.220 123.519  81.110  1.00  0.00           H  
ATOM    880 HD22 ASN    63      91.360 122.118  80.472  1.00  0.00           H  
ATOM    881  C   ASN    63      94.360 122.431  76.929  1.00  0.00           C  
ATOM    882  O   ASN    63      94.445 123.096  75.836  1.00  0.00           O  
ATOM    883  N   THR    64      95.394 122.549  77.788  1.00  0.00           N  
ATOM    884  H   THR    64      95.111 122.222  78.700  1.00  0.00           H  
ATOM    885  CA  THR    64      96.697 123.249  77.580  1.00  0.00           C  
ATOM    886  HA  THR    64      96.774 123.446  76.511  1.00  0.00           H  
ATOM    887  CB  THR    64      96.797 124.518  78.432  1.00  0.00           C  
ATOM    888  HB  THR    64      96.798 124.215  79.479  1.00  0.00           H  
ATOM    889  CG2 THR    64      98.023 125.343  78.061  1.00  0.00           C  
ATOM    890 HG21 THR    64      98.051 126.118  78.827  1.00  0.00           H  
ATOM    891 HG22 THR    64      98.889 124.680  78.064  1.00  0.00           H  
ATOM    892 HG23 THR    64      97.948 125.625  77.011  1.00  0.00           H  
ATOM    893  OG1 THR    64      95.693 125.411  78.151  1.00  0.00           O  
ATOM    894  HG1 THR    64      94.894 124.885  78.234  1.00  0.00           H  
ATOM    895  C   THR    64      97.859 122.274  77.828  1.00  0.00           C  
ATOM    896  O   THR    64      98.296 122.108  78.963  1.00  0.00           O  
ATOM    897  N   GLY    65      98.385 121.534  76.798  1.00  0.00           N  
ATOM    898  H   GLY    65      99.056 120.866  77.149  1.00  0.00           H  
ATOM    899  CA  GLY    65      97.912 121.580  75.372  1.00  0.00           C  
ATOM    900  HA2 GLY    65      97.921 122.602  74.993  1.00  0.00           H  
ATOM    901  HA3 GLY    65      98.677 121.082  74.778  1.00  0.00           H  
ATOM    902  C   GLY    65      96.616 120.844  75.106  1.00  0.00           C  
ATOM    903  O   GLY    65      96.174 119.940  75.916  1.00  0.00           O  
ATOM    904  N   TYR    66      95.913 121.189  73.978  1.00  0.00           N  
ATOM    905  H   TYR    66      96.319 121.943  73.442  1.00  0.00           H  
ATOM    906  CA  TYR    66      94.715 120.632  73.522  1.00  0.00           C  
ATOM    907  HA  TYR    66      94.006 120.763  74.340  1.00  0.00           H  
ATOM    908  CB  TYR    66      94.062 121.456  72.440  1.00  0.00           C  
ATOM    909  HB2 TYR    66      93.968 122.477  72.811  1.00  0.00           H  
ATOM    910  HB3 TYR    66      94.791 121.462  71.630  1.00  0.00           H  
ATOM    911  CG  TYR    66      92.730 120.985  71.969  1.00  0.00           C  
ATOM    912  CD1 TYR    66      92.623 120.386  70.684  1.00  0.00           C  
ATOM    913  HD1 TYR    66      93.548 120.081  70.217  1.00  0.00           H  
ATOM    914  CE1 TYR    66      91.393 120.119  70.110  1.00  0.00           C  
ATOM    915  HE1 TYR    66      91.340 119.764  69.091  1.00  0.00           H  
ATOM    916  CZ  TYR    66      90.278 120.452  70.806  1.00  0.00           C  
ATOM    917  OH  TYR    66      89.103 120.269  70.288  1.00  0.00           O  
ATOM    918  HH  TYR    66      89.046 119.955  69.383  1.00  0.00           H  
ATOM    919  CE2 TYR    66      90.326 120.945  72.144  1.00  0.00           C  
ATOM    920  HE2 TYR    66      89.420 121.038  72.725  1.00  0.00           H  
ATOM    921  CD2 TYR    66      91.570 121.238  72.772  1.00  0.00           C  
ATOM    922  HD2 TYR    66      91.789 121.763  73.690  1.00  0.00           H  
ATOM    923  C   TYR    66      94.957 119.138  73.158  1.00  0.00           C  
ATOM    924  O   TYR    66      95.487 118.764  72.062  1.00  0.00           O  
ATOM    925  N   GLY    67      94.549 118.109  73.970  1.00  0.00           N  
ATOM    926  H   GLY    67      94.048 118.341  74.816  1.00  0.00           H  
ATOM    927  CA  GLY    67      94.833 116.627  73.772  1.00  0.00           C  
ATOM    928  HA2 GLY    67      95.792 116.524  73.265  1.00  0.00           H  
ATOM    929  HA3 GLY    67      94.935 116.146  74.745  1.00  0.00           H  
ATOM    930  C   GLY    67      93.753 115.895  73.016  1.00  0.00           C  
ATOM    931  O   GLY    67      94.127 114.828  72.469  1.00  0.00           O  
ATOM    932  N   THR    68      92.499 116.397  72.846  1.00  0.00           N  
ATOM    933  H   THR    68      92.273 117.276  73.289  1.00  0.00           H  
ATOM    934  CA  THR    68      91.442 115.756  71.959  1.00  0.00           C  
ATOM    935  HA  THR    68      90.805 115.075  72.524  1.00  0.00           H  
ATOM    936  CB  THR    68      90.385 116.858  71.681  1.00  0.00           C  
ATOM    937  HB  THR    68      90.872 117.785  71.380  1.00  0.00           H  
ATOM    938  CG2 THR    68      89.291 116.421  70.788  1.00  0.00           C  
ATOM    939 HG21 THR    68      88.528 117.200  70.766  1.00  0.00           H  
ATOM    940 HG22 THR    68      89.608 116.290  69.754  1.00  0.00           H  
ATOM    941 HG23 THR    68      88.899 115.509  71.239  1.00  0.00           H  
ATOM    942  OG1 THR    68      89.740 117.203  72.844  1.00  0.00           O  
ATOM    943  HG1 THR    68      90.374 117.741  73.324  1.00  0.00           H  
ATOM    944  C   THR    68      91.841 115.073  70.612  1.00  0.00           C  
ATOM    945  O   THR    68      92.305 115.724  69.685  1.00  0.00           O  
ATOM    946  N   GLN    69      91.576 113.793  70.413  1.00  0.00           N  
ATOM    947  H   GLN    69      91.247 113.240  71.191  1.00  0.00           H  
ATOM    948  CA  GLN    69      91.518 113.146  69.120  1.00  0.00           C  
ATOM    949  HA  GLN    69      92.544 113.149  68.752  1.00  0.00           H  
ATOM    950  CB  GLN    69      91.096 111.665  69.375  1.00  0.00           C  
ATOM    951  HB2 GLN    69      91.429 111.028  68.556  1.00  0.00           H  
ATOM    952  HB3 GLN    69      91.582 111.327  70.290  1.00  0.00           H  
ATOM    953  CG  GLN    69      89.613 111.351  69.566  1.00  0.00           C  
ATOM    954  HG2 GLN    69      89.554 110.490  70.232  1.00  0.00           H  
ATOM    955  HG3 GLN    69      89.124 112.167  70.097  1.00  0.00           H  
ATOM    956  CD  GLN    69      88.815 110.996  68.296  1.00  0.00           C  
ATOM    957  OE1 GLN    69      89.379 111.048  67.164  1.00  0.00           O  
ATOM    958  NE2 GLN    69      87.616 110.450  68.377  1.00  0.00           N  
ATOM    959 HE21 GLN    69      87.094 110.383  69.239  1.00  0.00           H  
ATOM    960 HE22 GLN    69      87.189 110.249  67.485  1.00  0.00           H  
ATOM    961  C   GLN    69      90.646 113.867  68.038  1.00  0.00           C  
ATOM    962  O   GLN    69      89.528 114.281  68.358  1.00  0.00           O  
ATOM    963  N   SER    70      91.211 114.124  66.868  1.00  0.00           N  
ATOM    964  H   SER    70      92.143 113.807  66.641  1.00  0.00           H  
ATOM    965  CA  SER    70      90.567 115.007  66.011  1.00  0.00           C  
ATOM    966  HA  SER    70      89.773 115.585  66.484  1.00  0.00           H  
ATOM    967  CB  SER    70      91.598 115.948  65.493  1.00  0.00           C  
ATOM    968  HB2 SER    70      91.157 116.689  64.826  1.00  0.00           H  
ATOM    969  HB3 SER    70      92.076 116.487  66.311  1.00  0.00           H  
ATOM    970  OG  SER    70      92.597 115.268  64.770  1.00  0.00           O  
ATOM    971  HG  SER    70      93.030 115.930  64.226  1.00  0.00           H  
ATOM    972  C   SER    70      89.856 114.289  64.900  1.00  0.00           C  
ATOM    973  O   SER    70      90.068 114.520  63.724  1.00  0.00           O  
ATOM    974  N   THR    71      88.873 113.459  65.304  1.00  0.00           N  
ATOM    975  H   THR    71      88.795 113.400  66.309  1.00  0.00           H  
ATOM    976  CA  THR    71      87.771 112.948  64.391  1.00  0.00           C  
ATOM    977  HA  THR    71      87.778 113.695  63.597  1.00  0.00           H  
ATOM    978  CB  THR    71      88.062 111.577  63.813  1.00  0.00           C  
ATOM    979  HB  THR    71      87.286 111.251  63.121  1.00  0.00           H  
ATOM    980  CG2 THR    71      89.431 111.478  63.096  1.00  0.00           C  
ATOM    981 HG21 THR    71      90.280 111.647  63.758  1.00  0.00           H  
ATOM    982 HG22 THR    71      89.566 110.520  62.594  1.00  0.00           H  
ATOM    983 HG23 THR    71      89.548 112.129  62.230  1.00  0.00           H  
ATOM    984  OG1 THR    71      88.140 110.696  64.925  1.00  0.00           O  
ATOM    985  HG1 THR    71      88.560 111.079  65.699  1.00  0.00           H  
ATOM    986  C   THR    71      86.407 113.081  65.080  1.00  0.00           C  
ATOM    987  O   THR    71      86.356 112.912  66.304  1.00  0.00           O  
ATOM    988  N   PRO    72      85.282 113.393  64.401  1.00  0.00           N  
ATOM    989  CD  PRO    72      85.216 114.041  63.090  1.00  0.00           C  
ATOM    990  HD2 PRO    72      85.592 113.381  62.309  1.00  0.00           H  
ATOM    991  HD3 PRO    72      85.784 114.955  63.268  1.00  0.00           H  
ATOM    992  CG  PRO    72      83.677 114.305  62.933  1.00  0.00           C  
ATOM    993  HG2 PRO    72      83.399 113.893  61.963  1.00  0.00           H  
ATOM    994  HG3 PRO    72      83.383 115.346  63.062  1.00  0.00           H  
ATOM    995  CB  PRO    72      82.899 113.649  64.034  1.00  0.00           C  
ATOM    996  HB2 PRO    72      82.338 112.776  63.702  1.00  0.00           H  
ATOM    997  HB3 PRO    72      82.368 114.433  64.573  1.00  0.00           H  
ATOM    998  CA  PRO    72      84.000 113.104  64.974  1.00  0.00           C  
ATOM    999  HA  PRO    72      83.921 113.765  65.837  1.00  0.00           H  
ATOM   1000  C   PRO    72      83.731 111.608  65.408  1.00  0.00           C  
ATOM   1001  O   PRO    72      84.487 110.683  65.101  1.00  0.00           O  
ATOM   1002  N   GLN    73      82.667 111.337  66.148  1.00  0.00           N  
ATOM   1003  H   GLN    73      82.070 112.095  66.445  1.00  0.00           H  
ATOM   1004  CA  GLN    73      82.243 109.999  66.613  1.00  0.00           C  
ATOM   1005  HA  GLN    73      82.750 109.302  65.946  1.00  0.00           H  
ATOM   1006  CB  GLN    73      82.831 109.588  68.002  1.00  0.00           C  
ATOM   1007  HB2 GLN    73      82.632 108.529  68.166  1.00  0.00           H  
ATOM   1008  HB3 GLN    73      83.915 109.694  67.951  1.00  0.00           H  
ATOM   1009  CG  GLN    73      82.433 110.498  69.243  1.00  0.00           C  
ATOM   1010  HG2 GLN    73      83.218 110.245  69.956  1.00  0.00           H  
ATOM   1011  HG3 GLN    73      82.494 111.530  68.897  1.00  0.00           H  
ATOM   1012  CD  GLN    73      81.048 110.216  69.742  1.00  0.00           C  
ATOM   1013  OE1 GLN    73      80.776 109.108  70.081  1.00  0.00           O  
ATOM   1014  NE2 GLN    73      80.108 111.178  69.954  1.00  0.00           N  
ATOM   1015 HE21 GLN    73      80.299 112.124  69.657  1.00  0.00           H  
ATOM   1016 HE22 GLN    73      79.204 110.937  70.335  1.00  0.00           H  
ATOM   1017  C   GLN    73      80.705 109.741  66.409  1.00  0.00           C  
ATOM   1018  O   GLN    73      79.901 110.603  66.777  1.00  0.00           O  
ATOM   1019  N   GLY    74      80.269 108.692  65.712  1.00  0.00           N  
ATOM   1020  H   GLY    74      80.964 108.039  65.379  1.00  0.00           H  
ATOM   1021  CA  GLY    74      78.947 108.635  65.096  1.00  0.00           C  
ATOM   1022  HA2 GLY    74      78.696 109.589  64.631  1.00  0.00           H  
ATOM   1023  HA3 GLY    74      78.999 107.915  64.280  1.00  0.00           H  
ATOM   1024  C   GLY    74      77.872 108.201  66.047  1.00  0.00           C  
ATOM   1025  O   GLY    74      76.735 107.961  65.617  1.00  0.00           O  
ATOM   1026  N   TYR    75      78.191 108.098  67.330  1.00  0.00           N  
ATOM   1027  H   TYR    75      79.170 108.150  67.574  1.00  0.00           H  
ATOM   1028  CA  TYR    75      77.393 107.678  68.468  1.00  0.00           C  
ATOM   1029  HA  TYR    75      76.593 107.063  68.057  1.00  0.00           H  
ATOM   1030  CB  TYR    75      78.201 106.818  69.418  1.00  0.00           C  
ATOM   1031  HB2 TYR    75      78.797 107.402  70.120  1.00  0.00           H  
ATOM   1032  HB3 TYR    75      77.509 106.291  70.075  1.00  0.00           H  
ATOM   1033  CG  TYR    75      79.060 105.703  68.833  1.00  0.00           C  
ATOM   1034  CD1 TYR    75      80.462 105.798  68.786  1.00  0.00           C  
ATOM   1035  HD1 TYR    75      80.985 106.630  69.235  1.00  0.00           H  
ATOM   1036  CE1 TYR    75      81.228 104.769  68.233  1.00  0.00           C  
ATOM   1037  HE1 TYR    75      82.297 104.891  68.135  1.00  0.00           H  
ATOM   1038  CZ  TYR    75      80.571 103.624  67.736  1.00  0.00           C  
ATOM   1039  OH  TYR    75      81.241 102.524  67.307  1.00  0.00           O  
ATOM   1040  HH  TYR    75      80.690 101.889  66.845  1.00  0.00           H  
ATOM   1041  CE2 TYR    75      79.167 103.507  67.761  1.00  0.00           C  
ATOM   1042  HE2 TYR    75      78.644 102.623  67.426  1.00  0.00           H  
ATOM   1043  CD2 TYR    75      78.382 104.586  68.215  1.00  0.00           C  
ATOM   1044  HD2 TYR    75      77.312 104.476  68.321  1.00  0.00           H  
ATOM   1045  C   TYR    75      76.696 108.839  69.263  1.00  0.00           C  
ATOM   1046  O   TYR    75      75.730 108.520  69.966  1.00  0.00           O  
ATOM   1047  N   GLY    76      77.034 110.121  69.063  1.00  0.00           N  
ATOM   1048  H   GLY    76      77.774 110.329  68.408  1.00  0.00           H  
ATOM   1049  CA  GLY    76      76.240 111.211  69.636  1.00  0.00           C  
ATOM   1050  HA2 GLY    76      76.690 112.100  69.194  1.00  0.00           H  
ATOM   1051  HA3 GLY    76      75.211 111.242  69.277  1.00  0.00           H  
ATOM   1052  C   GLY    76      76.350 111.258  71.157  1.00  0.00           C  
ATOM   1053  O   GLY    76      77.443 110.877  71.695  1.00  0.00           O  
ATOM   1054  N   SER    77      75.263 111.796  71.850  1.00  0.00           N  
ATOM   1055  H   SER    77      74.531 112.197  71.282  1.00  0.00           H  
ATOM   1056  CA  SER    77      75.136 111.989  73.324  1.00  0.00           C  
ATOM   1057  HA  SER    77      76.068 111.750  73.837  1.00  0.00           H  
ATOM   1058  CB  SER    77      74.915 113.481  73.610  1.00  0.00           C  
ATOM   1059  HB2 SER    77      74.978 113.756  74.663  1.00  0.00           H  
ATOM   1060  HB3 SER    77      75.847 113.886  73.217  1.00  0.00           H  
ATOM   1061  OG  SER    77      73.871 113.999  72.970  1.00  0.00           O  
ATOM   1062  HG  SER    77      74.065 114.249  72.063  1.00  0.00           H  
ATOM   1063  C   SER    77      74.055 111.135  73.997  1.00  0.00           C  
ATOM   1064  O   SER    77      73.396 111.682  74.866  1.00  0.00           O  
ATOM   1065  N   THR    78      73.871 109.837  73.795  1.00  0.00           N  
ATOM   1066  H   THR    78      72.936 109.673  74.139  1.00  0.00           H  
ATOM   1067  CA  THR    78      74.624 108.830  72.950  1.00  0.00           C  
ATOM   1068  HA  THR    78      74.895 109.295  72.002  1.00  0.00           H  
ATOM   1069  CB  THR    78      75.842 108.242  73.712  1.00  0.00           C  
ATOM   1070  HB  THR    78      75.546 107.737  74.631  1.00  0.00           H  
ATOM   1071  CG2 THR    78      76.736 107.328  72.917  1.00  0.00           C  
ATOM   1072 HG21 THR    78      77.345 107.850  72.179  1.00  0.00           H  
ATOM   1073 HG22 THR    78      77.507 106.937  73.581  1.00  0.00           H  
ATOM   1074 HG23 THR    78      76.297 106.486  72.382  1.00  0.00           H  
ATOM   1075  OG1 THR    78      76.741 109.210  74.272  1.00  0.00           O  
ATOM   1076  HG1 THR    78      76.419 109.523  75.120  1.00  0.00           H  
ATOM   1077  C   THR    78      73.657 107.671  72.699  1.00  0.00           C  
ATOM   1078  O   THR    78      73.121 107.161  73.634  1.00  0.00           O  
ATOM   1079  N   GLY    79      73.570 107.228  71.447  1.00  0.00           N  
ATOM   1080  H   GLY    79      74.251 107.647  70.831  1.00  0.00           H  
ATOM   1081  CA  GLY    79      72.885 106.072  70.971  1.00  0.00           C  
ATOM   1082  HA2 GLY    79      71.849 106.119  71.306  1.00  0.00           H  
ATOM   1083  HA3 GLY    79      72.792 106.195  69.892  1.00  0.00           H  
ATOM   1084  C   GLY    79      73.651 104.762  71.198  1.00  0.00           C  
ATOM   1085  O   GLY    79      74.518 104.634  72.070  1.00  0.00           O  
ATOM   1086  N   GLY    80      73.376 103.682  70.461  1.00  0.00           N  
ATOM   1087  H   GLY    80      73.862 102.835  70.721  1.00  0.00           H  
ATOM   1088  CA  GLY    80      72.349 103.586  69.416  1.00  0.00           C  
ATOM   1089  HA2 GLY    80      72.365 104.491  68.810  1.00  0.00           H  
ATOM   1090  HA3 GLY    80      72.512 102.750  68.736  1.00  0.00           H  
ATOM   1091  C   GLY    80      70.936 103.468  70.083  1.00  0.00           C  
ATOM   1092  O   GLY    80      70.895 103.200  71.302  1.00  0.00           O  
ATOM   1093  N   TYR    81      69.867 103.792  69.283  1.00  0.00           N  
ATOM   1094  H   TYR    81      70.058 104.230  68.394  1.00  0.00           H  
ATOM   1095  CA  TYR    81      68.443 103.824  69.651  1.00  0.00           C  
ATOM   1096  HA  TYR    81      68.361 103.695  70.730  1.00  0.00           H  
ATOM   1097  CB  TYR    81      67.851 105.185  69.295  1.00  0.00           C  
ATOM   1098  HB2 TYR    81      67.988 105.203  68.214  1.00  0.00           H  
ATOM   1099  HB3 TYR    81      66.836 105.272  69.683  1.00  0.00           H  
ATOM   1100  CG  TYR    81      68.616 106.359  69.946  1.00  0.00           C  
ATOM   1101  CD1 TYR    81      68.555 106.582  71.350  1.00  0.00           C  
ATOM   1102  HD1 TYR    81      68.160 105.825  72.012  1.00  0.00           H  
ATOM   1103  CE1 TYR    81      69.149 107.733  71.979  1.00  0.00           C  
ATOM   1104  HE1 TYR    81      69.296 107.789  73.048  1.00  0.00           H  
ATOM   1105  CZ  TYR    81      70.087 108.490  71.212  1.00  0.00           C  
ATOM   1106  OH  TYR    81      70.889 109.356  71.805  1.00  0.00           O  
ATOM   1107  HH  TYR    81      70.713 109.245  72.743  1.00  0.00           H  
ATOM   1108  CE2 TYR    81      70.133 108.292  69.775  1.00  0.00           C  
ATOM   1109  HE2 TYR    81      70.813 108.867  69.164  1.00  0.00           H  
ATOM   1110  CD2 TYR    81      69.349 107.278  69.159  1.00  0.00           C  
ATOM   1111  HD2 TYR    81      69.432 107.106  68.096  1.00  0.00           H  
ATOM   1112  C   TYR    81      67.591 102.781  68.955  1.00  0.00           C  
ATOM   1113  O   TYR    81      67.658 102.728  67.724  1.00  0.00           O  
ATOM   1114  N   GLY    82      66.914 101.840  69.586  1.00  0.00           N  
ATOM   1115  H   GLY    82      66.449 101.193  68.966  1.00  0.00           H  
ATOM   1116  CA  GLY    82      66.591 101.733  70.994  1.00  0.00           C  
ATOM   1117  HA2 GLY    82      66.243 100.704  71.093  1.00  0.00           H  
ATOM   1118  HA3 GLY    82      67.453 101.762  71.660  1.00  0.00           H  
ATOM   1119  C   GLY    82      65.443 102.615  71.464  1.00  0.00           C  
ATOM   1120  O   GLY    82      65.370 103.788  71.061  1.00  0.00           O  
ATOM   1121  N   SER    83      64.526 102.104  72.259  1.00  0.00           N  
ATOM   1122  H   SER    83      64.831 101.230  72.663  1.00  0.00           H  
ATOM   1123  CA  SER    83      63.223 102.719  72.732  1.00  0.00           C  
ATOM   1124  HA  SER    83      62.399 102.014  72.838  1.00  0.00           H  
ATOM   1125  CB  SER    83      63.452 103.297  74.140  1.00  0.00           C  
ATOM   1126  HB2 SER    83      64.096 104.148  73.917  1.00  0.00           H  
ATOM   1127  HB3 SER    83      62.490 103.654  74.508  1.00  0.00           H  
ATOM   1128  OG  SER    83      63.937 102.348  75.013  1.00  0.00           O  
ATOM   1129  HG  SER    83      64.296 102.794  75.783  1.00  0.00           H  
ATOM   1130  C   SER    83      62.610 103.696  71.731  1.00  0.00           C  
ATOM   1131  O   SER    83      62.707 104.927  71.951  1.00  0.00           O  
ATOM   1132  N   SER    84      62.041 103.240  70.633  1.00  0.00           N  
ATOM   1133  H   SER    84      61.802 104.025  70.044  1.00  0.00           H  
ATOM   1134  CA  SER    84      61.620 101.906  70.160  1.00  0.00           C  
ATOM   1135  HA  SER    84      61.296 101.267  70.981  1.00  0.00           H  
ATOM   1136  CB  SER    84      60.366 102.190  69.194  1.00  0.00           C  
ATOM   1137  HB2 SER    84      60.762 102.880  68.449  1.00  0.00           H  
ATOM   1138  HB3 SER    84      60.016 101.258  68.751  1.00  0.00           H  
ATOM   1139  OG  SER    84      59.165 102.869  69.740  1.00  0.00           O  
ATOM   1140  HG  SER    84      59.402 103.703  70.153  1.00  0.00           H  
ATOM   1141  C   SER    84      62.856 101.287  69.411  1.00  0.00           C  
ATOM   1142  O   SER    84      63.648 101.950  68.797  1.00  0.00           O  
ATOM   1143  N   GLN    85      63.031  99.933  69.604  1.00  0.00           N  
ATOM   1144  H   GLN    85      62.449  99.546  70.333  1.00  0.00           H  
ATOM   1145  CA  GLN    85      64.204  99.198  69.162  1.00  0.00           C  
ATOM   1146  HA  GLN    85      65.065  99.372  69.807  1.00  0.00           H  
ATOM   1147  CB  GLN    85      63.854  97.667  69.286  1.00  0.00           C  
ATOM   1148  HB2 GLN    85      63.590  97.478  70.327  1.00  0.00           H  
ATOM   1149  HB3 GLN    85      62.967  97.515  68.671  1.00  0.00           H  
ATOM   1150  CG  GLN    85      65.034  96.689  69.037  1.00  0.00           C  
ATOM   1151  HG2 GLN    85      64.495  95.830  68.636  1.00  0.00           H  
ATOM   1152  HG3 GLN    85      65.645  97.187  68.285  1.00  0.00           H  
ATOM   1153  CD  GLN    85      65.895  96.382  70.306  1.00  0.00           C  
ATOM   1154  OE1 GLN    85      66.017  97.149  71.245  1.00  0.00           O  
ATOM   1155  NE2 GLN    85      66.447  95.202  70.380  1.00  0.00           N  
ATOM   1156 HE21 GLN    85      67.294  95.177  70.929  1.00  0.00           H  
ATOM   1157 HE22 GLN    85      66.446  94.604  69.566  1.00  0.00           H  
ATOM   1158  C   GLN    85      64.804  99.513  67.749  1.00  0.00           C  
ATOM   1159  O   GLN    85      65.984  99.909  67.582  1.00  0.00           O  
ATOM   1160  N   SER    86      64.045  99.480  66.674  1.00  0.00           N  
ATOM   1161  H   SER    86      63.070  99.307  66.873  1.00  0.00           H  
ATOM   1162  CA  SER    86      64.368  99.969  65.324  1.00  0.00           C  
ATOM   1163  HA  SER    86      63.471  99.684  64.774  1.00  0.00           H  
ATOM   1164  CB  SER    86      64.490 101.547  65.326  1.00  0.00           C  
ATOM   1165  HB2 SER    86      65.411 101.910  65.782  1.00  0.00           H  
ATOM   1166  HB3 SER    86      64.482 101.773  64.259  1.00  0.00           H  
ATOM   1167  OG  SER    86      63.369 102.177  65.892  1.00  0.00           O  
ATOM   1168  HG  SER    86      63.325 101.879  66.803  1.00  0.00           H  
ATOM   1169  C   SER    86      65.619  99.373  64.743  1.00  0.00           C  
ATOM   1170  O   SER    86      66.529 100.023  64.258  1.00  0.00           O  
ATOM   1171  N   SER    87      65.724  98.030  64.782  1.00  0.00           N  
ATOM   1172  H   SER    87      65.001  97.433  65.158  1.00  0.00           H  
ATOM   1173  CA  SER    87      67.010  97.402  64.540  1.00  0.00           C  
ATOM   1174  HA  SER    87      67.758  97.851  65.194  1.00  0.00           H  
ATOM   1175  CB  SER    87      66.904  95.904  64.983  1.00  0.00           C  
ATOM   1176  HB2 SER    87      66.462  95.826  65.976  1.00  0.00           H  
ATOM   1177  HB3 SER    87      66.238  95.447  64.251  1.00  0.00           H  
ATOM   1178  OG  SER    87      68.181  95.329  65.028  1.00  0.00           O  
ATOM   1179  HG  SER    87      68.674  96.006  65.498  1.00  0.00           H  
ATOM   1180  C   SER    87      67.715  97.535  63.143  1.00  0.00           C  
ATOM   1181  O   SER    87      68.956  97.474  62.992  1.00  0.00           O  
ATOM   1182  N   GLN    88      66.899  97.758  62.131  1.00  0.00           N  
ATOM   1183  H   GLN    88      65.926  97.859  62.384  1.00  0.00           H  
ATOM   1184  CA  GLN    88      67.381  97.920  60.766  1.00  0.00           C  
ATOM   1185  HA  GLN    88      66.506  98.033  60.126  1.00  0.00           H  
ATOM   1186  CB  GLN    88      68.400  99.125  60.556  1.00  0.00           C  
ATOM   1187  HB2 GLN    88      69.345  98.760  60.958  1.00  0.00           H  
ATOM   1188  HB3 GLN    88      68.607  99.185  59.488  1.00  0.00           H  
ATOM   1189  CG  GLN    88      67.983 100.473  61.205  1.00  0.00           C  
ATOM   1190  HG2 GLN    88      68.060 100.275  62.274  1.00  0.00           H  
ATOM   1191  HG3 GLN    88      68.769 101.122  60.818  1.00  0.00           H  
ATOM   1192  CD  GLN    88      66.649 100.999  60.712  1.00  0.00           C  
ATOM   1193  OE1 GLN    88      65.817 100.422  59.981  1.00  0.00           O  
ATOM   1194  NE2 GLN    88      66.271 102.214  61.087  1.00  0.00           N  
ATOM   1195 HE21 GLN    88      66.815 102.796  61.708  1.00  0.00           H  
ATOM   1196 HE22 GLN    88      65.360 102.519  60.777  1.00  0.00           H  
ATOM   1197  C   GLN    88      67.902  96.531  60.251  1.00  0.00           C  
ATOM   1198  O   GLN    88      68.881  96.490  59.582  1.00  0.00           O  
ATOM   1199  N   SER    89      67.281  95.413  60.716  1.00  0.00           N  
ATOM   1200  H   SER    89      66.513  95.575  61.351  1.00  0.00           H  
ATOM   1201  CA  SER    89      67.674  94.031  60.309  1.00  0.00           C  
ATOM   1202  HA  SER    89      68.701  93.872  60.637  1.00  0.00           H  
ATOM   1203  CB  SER    89      66.773  92.968  60.957  1.00  0.00           C  
ATOM   1204  HB2 SER    89      67.103  92.738  61.969  1.00  0.00           H  
ATOM   1205  HB3 SER    89      65.704  93.172  60.886  1.00  0.00           H  
ATOM   1206  OG  SER    89      66.982  91.734  60.278  1.00  0.00           O  
ATOM   1207  HG  SER    89      67.773  91.341  60.653  1.00  0.00           H  
ATOM   1208  C   SER    89      67.817  93.971  58.746  1.00  0.00           C  
ATOM   1209  O   SER    89      66.980  94.463  57.998  1.00  0.00           O  
ATOM   1210  N   SER    90      68.669  93.077  58.278  1.00  0.00           N  
ATOM   1211  H   SER    90      69.453  92.804  58.853  1.00  0.00           H  
ATOM   1212  CA  SER    90      68.819  92.638  56.904  1.00  0.00           C  
ATOM   1213  HA  SER    90      68.074  92.934  56.165  1.00  0.00           H  
ATOM   1214  CB  SER    90      70.182  93.244  56.411  1.00  0.00           C  
ATOM   1215  HB2 SER    90      70.053  94.314  56.573  1.00  0.00           H  
ATOM   1216  HB3 SER    90      71.002  92.822  56.991  1.00  0.00           H  
ATOM   1217  OG  SER    90      70.380  93.073  54.999  1.00  0.00           O  
ATOM   1218  HG  SER    90      70.534  93.924  54.583  1.00  0.00           H  
ATOM   1219  C   SER    90      68.923  91.098  56.792  1.00  0.00           C  
ATOM   1220  O   SER    90      69.679  90.505  55.981  1.00  0.00           O  
ATOM   1221  N   TYR    91      68.168  90.454  57.651  1.00  0.00           N  
ATOM   1222  H   TYR    91      67.547  90.886  58.320  1.00  0.00           H  
ATOM   1223  CA  TYR    91      68.142  88.952  57.582  1.00  0.00           C  
ATOM   1224  HA  TYR    91      68.177  88.641  56.538  1.00  0.00           H  
ATOM   1225  CB  TYR    91      69.367  88.407  58.322  1.00  0.00           C  
ATOM   1226  HB2 TYR    91      70.350  88.749  57.998  1.00  0.00           H  
ATOM   1227  HB3 TYR    91      69.292  88.641  59.384  1.00  0.00           H  
ATOM   1228  CG  TYR    91      69.490  86.938  58.200  1.00  0.00           C  
ATOM   1229  CD1 TYR    91      69.107  86.047  59.261  1.00  0.00           C  
ATOM   1230  HD1 TYR    91      68.616  86.360  60.170  1.00  0.00           H  
ATOM   1231  CE1 TYR    91      69.338  84.648  59.130  1.00  0.00           C  
ATOM   1232  HE1 TYR    91      69.069  83.908  59.868  1.00  0.00           H  
ATOM   1233  CZ  TYR    91      70.060  84.179  57.994  1.00  0.00           C  
ATOM   1234  OH  TYR    91      70.278  82.842  57.893  1.00  0.00           O  
ATOM   1235  HH  TYR    91      69.617  82.293  58.321  1.00  0.00           H  
ATOM   1236  CE2 TYR    91      70.636  85.090  57.093  1.00  0.00           C  
ATOM   1237  HE2 TYR    91      71.425  84.689  56.475  1.00  0.00           H  
ATOM   1238  CD2 TYR    91      70.352  86.465  57.228  1.00  0.00           C  
ATOM   1239  HD2 TYR    91      70.804  87.105  56.485  1.00  0.00           H  
ATOM   1240  C   TYR    91      66.877  88.332  58.227  1.00  0.00           C  
ATOM   1241  O   TYR    91      66.411  88.881  59.193  1.00  0.00           O  
ATOM   1242  N   GLY    92      66.302  87.195  57.859  1.00  0.00           N  
ATOM   1243  H   GLY    92      65.529  86.877  58.427  1.00  0.00           H  
ATOM   1244  CA  GLY    92      66.480  86.536  56.606  1.00  0.00           C  
ATOM   1245  HA2 GLY    92      65.855  86.874  55.779  1.00  0.00           H  
ATOM   1246  HA3 GLY    92      67.494  86.761  56.276  1.00  0.00           H  
ATOM   1247  C   GLY    92      66.184  84.990  56.689  1.00  0.00           C  
ATOM   1248  O   GLY    92      65.582  84.439  57.621  1.00  0.00           O  
ATOM   1249  N   GLN    93      66.869  84.246  55.779  1.00  0.00           N  
ATOM   1250  H   GLN    93      67.455  84.695  55.090  1.00  0.00           H  
ATOM   1251  CA  GLN    93      66.797  82.795  55.690  1.00  0.00           C  
ATOM   1252  HA  GLN    93      66.771  82.398  56.705  1.00  0.00           H  
ATOM   1253  CB  GLN    93      65.537  82.374  54.983  1.00  0.00           C  
ATOM   1254  HB2 GLN    93      65.485  81.287  54.923  1.00  0.00           H  
ATOM   1255  HB3 GLN    93      64.651  82.811  55.444  1.00  0.00           H  
ATOM   1256  CG  GLN    93      65.599  82.859  53.498  1.00  0.00           C  
ATOM   1257  HG2 GLN    93      65.578  83.947  53.427  1.00  0.00           H  
ATOM   1258  HG3 GLN    93      66.408  82.417  52.915  1.00  0.00           H  
ATOM   1259  CD  GLN    93      64.344  82.413  52.687  1.00  0.00           C  
ATOM   1260  OE1 GLN    93      63.485  81.742  53.240  1.00  0.00           O  
ATOM   1261  NE2 GLN    93      64.220  82.800  51.451  1.00  0.00           N  
ATOM   1262 HE21 GLN    93      63.462  82.380  50.932  1.00  0.00           H  
ATOM   1263 HE22 GLN    93      65.000  83.144  50.908  1.00  0.00           H  
ATOM   1264  C   GLN    93      68.071  82.244  55.002  1.00  0.00           C  
ATOM   1265  O   GLN    93      68.540  82.838  54.012  1.00  0.00           O  
ATOM   1266  N   GLN    94      68.695  81.185  55.637  1.00  0.00           N  
ATOM   1267  H   GLN    94      68.090  80.681  56.270  1.00  0.00           H  
ATOM   1268  CA  GLN    94      69.792  80.403  54.993  1.00  0.00           C  
ATOM   1269  HA  GLN    94      70.405  81.243  54.667  1.00  0.00           H  
ATOM   1270  CB  GLN    94      70.420  79.495  56.037  1.00  0.00           C  
ATOM   1271  HB2 GLN    94      70.555  80.084  56.944  1.00  0.00           H  
ATOM   1272  HB3 GLN    94      69.843  78.592  56.236  1.00  0.00           H  
ATOM   1273  CG  GLN    94      71.811  79.122  55.554  1.00  0.00           C  
ATOM   1274  HG2 GLN    94      71.772  78.609  54.593  1.00  0.00           H  
ATOM   1275  HG3 GLN    94      72.351  80.064  55.452  1.00  0.00           H  
ATOM   1276  CD  GLN    94      72.526  78.216  56.536  1.00  0.00           C  
ATOM   1277  OE1 GLN    94      72.244  78.069  57.731  1.00  0.00           O  
ATOM   1278  NE2 GLN    94      73.659  77.657  56.130  1.00  0.00           N  
ATOM   1279 HE21 GLN    94      73.964  77.880  55.194  1.00  0.00           H  
ATOM   1280 HE22 GLN    94      74.140  77.125  56.841  1.00  0.00           H  
ATOM   1281  C   GLN    94      69.398  79.742  53.630  1.00  0.00           C  
ATOM   1282  O   GLN    94      70.216  79.545  52.707  1.00  0.00           O  
ATOM   1283  N   SER    95      68.211  79.154  53.639  1.00  0.00           N  
ATOM   1284  H   SER    95      67.586  79.385  54.398  1.00  0.00           H  
ATOM   1285  CA  SER    95      67.596  78.425  52.468  1.00  0.00           C  
ATOM   1286  HA  SER    95      68.004  77.415  52.424  1.00  0.00           H  
ATOM   1287  CB  SER    95      66.061  78.159  52.724  1.00  0.00           C  
ATOM   1288  HB2 SER    95      65.870  77.880  53.760  1.00  0.00           H  
ATOM   1289  HB3 SER    95      65.487  79.075  52.579  1.00  0.00           H  
ATOM   1290  OG  SER    95      65.548  77.169  51.867  1.00  0.00           O  
ATOM   1291  HG  SER    95      65.747  76.292  52.202  1.00  0.00           H  
ATOM   1292  C   SER    95      67.706  79.209  51.183  1.00  0.00           C  
ATOM   1293  O   SER    95      67.604  80.424  51.135  1.00  0.00           O  
ATOM   1294  N   SER    96      67.962  78.437  50.098  1.00  0.00           N  
ATOM   1295  H   SER    96      68.174  77.455  50.205  1.00  0.00           H  
ATOM   1296  CA  SER    96      67.961  78.919  48.704  1.00  0.00           C  
ATOM   1297  HA  SER    96      68.791  79.595  48.499  1.00  0.00           H  
ATOM   1298  CB  SER    96      68.174  77.742  47.786  1.00  0.00           C  
ATOM   1299  HB2 SER    96      67.404  76.986  47.941  1.00  0.00           H  
ATOM   1300  HB3 SER    96      67.954  78.050  46.764  1.00  0.00           H  
ATOM   1301  OG  SER    96      69.468  77.312  48.067  1.00  0.00           O  
ATOM   1302  HG  SER    96      69.574  77.193  49.014  1.00  0.00           H  
ATOM   1303  C   SER    96      66.558  79.506  48.311  1.00  0.00           C  
ATOM   1304  O   SER    96      65.540  79.018  48.826  1.00  0.00           O  
ATOM   1305  N   TYR    97      66.500  80.553  47.466  1.00  0.00           N  
ATOM   1306  H   TYR    97      65.578  80.918  47.272  1.00  0.00           H  
ATOM   1307  CA  TYR    97      67.535  81.293  46.819  1.00  0.00           C  
ATOM   1308  HA  TYR    97      67.047  82.018  46.167  1.00  0.00           H  
ATOM   1309  CB  TYR    97      68.411  82.155  47.799  1.00  0.00           C  
ATOM   1310  HB2 TYR    97      67.837  82.551  48.637  1.00  0.00           H  
ATOM   1311  HB3 TYR    97      69.216  81.584  48.262  1.00  0.00           H  
ATOM   1312  CG  TYR    97      69.042  83.390  47.089  1.00  0.00           C  
ATOM   1313  CD1 TYR    97      70.309  83.312  46.592  1.00  0.00           C  
ATOM   1314  HD1 TYR    97      70.806  82.354  46.565  1.00  0.00           H  
ATOM   1315  CE1 TYR    97      70.832  84.503  45.991  1.00  0.00           C  
ATOM   1316  HE1 TYR    97      71.871  84.514  45.695  1.00  0.00           H  
ATOM   1317  CZ  TYR    97      70.017  85.652  45.899  1.00  0.00           C  
ATOM   1318  OH  TYR    97      70.443  86.722  45.216  1.00  0.00           O  
ATOM   1319  HH  TYR    97      69.829  87.457  45.288  1.00  0.00           H  
ATOM   1320  CE2 TYR    97      68.701  85.685  46.412  1.00  0.00           C  
ATOM   1321  HE2 TYR    97      68.022  86.520  46.318  1.00  0.00           H  
ATOM   1322  CD2 TYR    97      68.219  84.525  46.989  1.00  0.00           C  
ATOM   1323  HD2 TYR    97      67.166  84.570  47.224  1.00  0.00           H  
ATOM   1324  C   TYR    97      68.437  80.560  45.760  1.00  0.00           C  
ATOM   1325  O   TYR    97      69.638  80.433  45.996  1.00  0.00           O  
ATOM   1326  N   PRO    98      67.944  79.951  44.733  1.00  0.00           N  
ATOM   1327  CD  PRO    98      68.790  79.468  43.619  1.00  0.00           C  
ATOM   1328  HD2 PRO    98      68.744  78.379  43.642  1.00  0.00           H  
ATOM   1329  HD3 PRO    98      69.796  79.883  43.554  1.00  0.00           H  
ATOM   1330  CG  PRO    98      68.019  80.018  42.368  1.00  0.00           C  
ATOM   1331  HG2 PRO    98      68.304  79.471  41.469  1.00  0.00           H  
ATOM   1332  HG3 PRO    98      68.011  81.101  42.244  1.00  0.00           H  
ATOM   1333  CB  PRO    98      66.615  79.739  42.806  1.00  0.00           C  
ATOM   1334  HB2 PRO    98      66.278  78.741  42.525  1.00  0.00           H  
ATOM   1335  HB3 PRO    98      65.932  80.429  42.310  1.00  0.00           H  
ATOM   1336  CA  PRO    98      66.521  79.845  44.317  1.00  0.00           C  
ATOM   1337  HA  PRO    98      66.029  80.782  44.578  1.00  0.00           H  
ATOM   1338  C   PRO    98      65.849  78.654  44.974  1.00  0.00           C  
ATOM   1339  O   PRO    98      66.437  77.564  45.106  1.00  0.00           O  
ATOM   1340  N   GLY    99      64.574  78.872  45.424  1.00  0.00           N  
ATOM   1341  H   GLY    99      64.106  79.734  45.185  1.00  0.00           H  
ATOM   1342  CA  GLY    99      63.687  77.885  46.021  1.00  0.00           C  
ATOM   1343  HA2 GLY    99      64.295  77.278  46.693  1.00  0.00           H  
ATOM   1344  HA3 GLY    99      62.797  78.337  46.458  1.00  0.00           H  
ATOM   1345  C   GLY    99      63.254  76.879  44.980  1.00  0.00           C  
ATOM   1346  O   GLY    99      63.440  77.054  43.798  1.00  0.00           O  
ATOM   1347  N   TYR   100      62.530  75.886  45.367  1.00  0.00           N  
ATOM   1348  H   TYR   100      62.564  75.644  46.347  1.00  0.00           H  
ATOM   1349  CA  TYR   100      61.901  74.917  44.380  1.00  0.00           C  
ATOM   1350  HA  TYR   100      62.695  74.595  43.706  1.00  0.00           H  
ATOM   1351  CB  TYR   100      61.315  73.681  45.206  1.00  0.00           C  
ATOM   1352  HB2 TYR   100      60.678  73.163  44.489  1.00  0.00           H  
ATOM   1353  HB3 TYR   100      62.106  72.952  45.384  1.00  0.00           H  
ATOM   1354  CG  TYR   100      60.715  73.927  46.498  1.00  0.00           C  
ATOM   1355  CD1 TYR   100      59.360  74.338  46.619  1.00  0.00           C  
ATOM   1356  HD1 TYR   100      58.774  74.655  45.769  1.00  0.00           H  
ATOM   1357  CE1 TYR   100      58.808  74.283  47.933  1.00  0.00           C  
ATOM   1358  HE1 TYR   100      57.766  74.549  48.034  1.00  0.00           H  
ATOM   1359  CZ  TYR   100      59.612  73.933  49.055  1.00  0.00           C  
ATOM   1360  OH  TYR   100      59.126  74.124  50.333  1.00  0.00           O  
ATOM   1361  HH  TYR   100      58.186  74.301  50.418  1.00  0.00           H  
ATOM   1362  CE2 TYR   100      60.930  73.550  48.881  1.00  0.00           C  
ATOM   1363  HE2 TYR   100      61.612  73.363  49.697  1.00  0.00           H  
ATOM   1364  CD2 TYR   100      61.494  73.577  47.617  1.00  0.00           C  
ATOM   1365  HD2 TYR   100      62.511  73.236  47.497  1.00  0.00           H  
ATOM   1366  C   TYR   100      60.753  75.499  43.497  1.00  0.00           C  
ATOM   1367  O   TYR   100      60.446  74.852  42.486  1.00  0.00           O  
ATOM   1368  N   GLY   101      60.221  76.631  43.896  1.00  0.00           N  
ATOM   1369  H   GLY   101      60.463  77.093  44.761  1.00  0.00           H  
ATOM   1370  CA  GLY   101      59.204  77.332  43.052  1.00  0.00           C  
ATOM   1371  HA2 GLY   101      59.350  78.411  43.120  1.00  0.00           H  
ATOM   1372  HA3 GLY   101      59.427  77.097  42.011  1.00  0.00           H  
ATOM   1373  C   GLY   101      57.771  77.047  43.404  1.00  0.00           C  
ATOM   1374  O   GLY   101      57.522  76.623  44.527  1.00  0.00           O  
ATOM   1375  N   GLN   102      56.859  77.323  42.459  1.00  0.00           N  
ATOM   1376  H   GLN   102      57.202  77.696  41.586  1.00  0.00           H  
ATOM   1377  CA  GLN   102      55.453  77.171  42.699  1.00  0.00           C  
ATOM   1378  HA  GLN   102      55.383  77.670  43.666  1.00  0.00           H  
ATOM   1379  CB  GLN   102      54.657  77.859  41.547  1.00  0.00           C  
ATOM   1380  HB2 GLN   102      55.117  78.812  41.285  1.00  0.00           H  
ATOM   1381  HB3 GLN   102      54.568  77.307  40.611  1.00  0.00           H  
ATOM   1382  CG  GLN   102      53.229  78.230  41.943  1.00  0.00           C  
ATOM   1383  HG2 GLN   102      52.584  78.724  41.217  1.00  0.00           H  
ATOM   1384  HG3 GLN   102      52.681  77.296  42.069  1.00  0.00           H  
ATOM   1385  CD  GLN   102      53.049  79.081  43.205  1.00  0.00           C  
ATOM   1386  OE1 GLN   102      53.145  78.579  44.331  1.00  0.00           O  
ATOM   1387  NE2 GLN   102      52.746  80.331  43.128  1.00  0.00           N  
ATOM   1388 HE21 GLN   102      52.462  80.786  42.273  1.00  0.00           H  
ATOM   1389 HE22 GLN   102      52.591  80.869  43.969  1.00  0.00           H  
ATOM   1390  C   GLN   102      54.947  75.736  43.005  1.00  0.00           C  
ATOM   1391  O   GLN   102      54.125  75.506  43.882  1.00  0.00           O  
ATOM   1392  N   GLN   103      55.489  74.762  42.188  1.00  0.00           N  
ATOM   1393  H   GLN   103      56.140  75.076  41.482  1.00  0.00           H  
ATOM   1394  CA  GLN   103      55.242  73.392  42.452  1.00  0.00           C  
ATOM   1395  HA  GLN   103      54.383  73.329  43.120  1.00  0.00           H  
ATOM   1396  CB  GLN   103      54.875  72.677  41.126  1.00  0.00           C  
ATOM   1397  HB2 GLN   103      55.739  72.552  40.474  1.00  0.00           H  
ATOM   1398  HB3 GLN   103      54.528  71.678  41.391  1.00  0.00           H  
ATOM   1399  CG  GLN   103      53.813  73.384  40.275  1.00  0.00           C  
ATOM   1400  HG2 GLN   103      54.347  74.219  39.822  1.00  0.00           H  
ATOM   1401  HG3 GLN   103      53.437  72.780  39.449  1.00  0.00           H  
ATOM   1402  CD  GLN   103      52.582  73.834  41.102  1.00  0.00           C  
ATOM   1403  OE1 GLN   103      52.136  73.196  42.026  1.00  0.00           O  
ATOM   1404  NE2 GLN   103      52.017  75.017  40.809  1.00  0.00           N  
ATOM   1405 HE21 GLN   103      51.433  75.382  41.548  1.00  0.00           H  
ATOM   1406 HE22 GLN   103      52.190  75.495  39.936  1.00  0.00           H  
ATOM   1407  C   GLN   103      56.483  72.857  43.226  1.00  0.00           C  
ATOM   1408  O   GLN   103      57.615  73.109  42.737  1.00  0.00           O  
ATOM   1409  N   PRO   104      56.310  72.185  44.391  1.00  0.00           N  
ATOM   1410  CD  PRO   104      55.079  71.941  45.155  1.00  0.00           C  
ATOM   1411  HD2 PRO   104      54.228  71.639  44.545  1.00  0.00           H  
ATOM   1412  HD3 PRO   104      54.844  72.794  45.792  1.00  0.00           H  
ATOM   1413  CG  PRO   104      55.399  70.895  46.189  1.00  0.00           C  
ATOM   1414  HG2 PRO   104      55.129  69.966  45.685  1.00  0.00           H  
ATOM   1415  HG3 PRO   104      54.823  71.036  47.103  1.00  0.00           H  
ATOM   1416  CB  PRO   104      56.904  71.009  46.396  1.00  0.00           C  
ATOM   1417  HB2 PRO   104      57.350  70.035  46.600  1.00  0.00           H  
ATOM   1418  HB3 PRO   104      57.146  71.663  47.234  1.00  0.00           H  
ATOM   1419  CA  PRO   104      57.400  71.509  45.004  1.00  0.00           C  
ATOM   1420  HA  PRO   104      58.303  72.107  45.122  1.00  0.00           H  
ATOM   1421  C   PRO   104      57.803  70.323  44.123  1.00  0.00           C  
ATOM   1422  O   PRO   104      57.087  70.011  43.150  1.00  0.00           O  
ATOM   1423  N   ALA   105      58.969  69.756  44.383  1.00  0.00           N  
ATOM   1424  H   ALA   105      59.270  69.935  45.330  1.00  0.00           H  
ATOM   1425  CA  ALA   105      59.550  68.610  43.597  1.00  0.00           C  
ATOM   1426  HA  ALA   105      59.315  68.810  42.551  1.00  0.00           H  
ATOM   1427  CB  ALA   105      61.053  68.664  43.719  1.00  0.00           C  
ATOM   1428  HB1 ALA   105      61.344  68.600  44.768  1.00  0.00           H  
ATOM   1429  HB2 ALA   105      61.530  67.863  43.156  1.00  0.00           H  
ATOM   1430  HB3 ALA   105      61.499  69.556  43.278  1.00  0.00           H  
ATOM   1431  C   ALA   105      58.956  67.244  44.105  1.00  0.00           C  
ATOM   1432  O   ALA   105      58.338  67.160  45.164  1.00  0.00           O  
ATOM   1433  N   PRO   106      59.133  66.147  43.400  1.00  0.00           N  
ATOM   1434  CD  PRO   106      59.928  65.831  42.166  1.00  0.00           C  
ATOM   1435  HD2 PRO   106      60.963  65.658  42.460  1.00  0.00           H  
ATOM   1436  HD3 PRO   106      59.934  66.692  41.498  1.00  0.00           H  
ATOM   1437  CG  PRO   106      59.340  64.659  41.484  1.00  0.00           C  
ATOM   1438  HG2 PRO   106      60.060  64.056  40.930  1.00  0.00           H  
ATOM   1439  HG3 PRO   106      58.549  65.078  40.861  1.00  0.00           H  
ATOM   1440  CB  PRO   106      58.722  63.948  42.664  1.00  0.00           C  
ATOM   1441  HB2 PRO   106      59.450  63.248  43.074  1.00  0.00           H  
ATOM   1442  HB3 PRO   106      57.857  63.345  42.388  1.00  0.00           H  
ATOM   1443  CA  PRO   106      58.425  64.984  43.731  1.00  0.00           C  
ATOM   1444  HA  PRO   106      57.346  65.128  43.675  1.00  0.00           H  
ATOM   1445  C   PRO   106      58.748  64.404  45.216  1.00  0.00           C  
ATOM   1446  O   PRO   106      59.933  64.424  45.641  1.00  0.00           O  
ATOM   1447  N   SER   107      57.727  63.989  45.915  1.00  0.00           N  
ATOM   1448  H   SER   107      56.864  64.020  45.391  1.00  0.00           H  
ATOM   1449  CA  SER   107      57.783  63.522  47.285  1.00  0.00           C  
ATOM   1450  HA  SER   107      58.707  63.787  47.799  1.00  0.00           H  
ATOM   1451  CB  SER   107      56.581  64.037  48.055  1.00  0.00           C  
ATOM   1452  HB2 SER   107      55.617  63.596  47.799  1.00  0.00           H  
ATOM   1453  HB3 SER   107      56.801  63.787  49.093  1.00  0.00           H  
ATOM   1454  OG  SER   107      56.673  65.432  48.106  1.00  0.00           O  
ATOM   1455  HG  SER   107      57.326  65.580  48.794  1.00  0.00           H  
ATOM   1456  C   SER   107      57.682  62.001  47.440  1.00  0.00           C  
ATOM   1457  O   SER   107      57.650  61.434  48.532  1.00  0.00           O  
ATOM   1458  N   SER   108      57.959  61.235  46.367  1.00  0.00           N  
ATOM   1459  H   SER   108      58.076  61.668  45.462  1.00  0.00           H  
ATOM   1460  CA  SER   108      58.058  59.743  46.404  1.00  0.00           C  
ATOM   1461  HA  SER   108      57.145  59.422  46.904  1.00  0.00           H  
ATOM   1462  CB  SER   108      58.110  59.223  44.894  1.00  0.00           C  
ATOM   1463  HB2 SER   108      58.424  58.181  44.954  1.00  0.00           H  
ATOM   1464  HB3 SER   108      57.152  59.352  44.392  1.00  0.00           H  
ATOM   1465  OG  SER   108      59.065  60.037  44.209  1.00  0.00           O  
ATOM   1466  HG  SER   108      59.368  59.426  43.534  1.00  0.00           H  
ATOM   1467  C   SER   108      59.290  59.344  47.209  1.00  0.00           C  
ATOM   1468  O   SER   108      60.259  60.110  47.280  1.00  0.00           O  
ATOM   1469  N   THR   109      59.390  58.196  47.790  1.00  0.00           N  
ATOM   1470  H   THR   109      58.724  57.447  47.666  1.00  0.00           H  
ATOM   1471  CA  THR   109      60.536  57.584  48.502  1.00  0.00           C  
ATOM   1472  HA  THR   109      61.431  58.203  48.438  1.00  0.00           H  
ATOM   1473  CB  THR   109      60.235  57.515  50.050  1.00  0.00           C  
ATOM   1474  HB  THR   109      61.196  57.234  50.480  1.00  0.00           H  
ATOM   1475  CG2 THR   109      59.787  58.882  50.779  1.00  0.00           C  
ATOM   1476 HG21 THR   109      59.560  58.664  51.822  1.00  0.00           H  
ATOM   1477 HG22 THR   109      60.612  59.591  50.701  1.00  0.00           H  
ATOM   1478 HG23 THR   109      58.967  59.313  50.205  1.00  0.00           H  
ATOM   1479  OG1 THR   109      59.209  56.515  50.097  1.00  0.00           O  
ATOM   1480  HG1 THR   109      59.216  56.034  49.267  1.00  0.00           H  
ATOM   1481  C   THR   109      60.913  56.234  47.936  1.00  0.00           C  
ATOM   1482  O   THR   109      60.219  55.640  47.164  1.00  0.00           O  
ATOM   1483  N   SER   110      62.129  55.810  48.346  1.00  0.00           N  
ATOM   1484  H   SER   110      62.708  56.420  48.905  1.00  0.00           H  
ATOM   1485  CA  SER   110      62.719  54.442  48.078  1.00  0.00           C  
ATOM   1486  HA  SER   110      62.544  54.282  47.014  1.00  0.00           H  
ATOM   1487  CB  SER   110      64.229  54.394  48.390  1.00  0.00           C  
ATOM   1488  HB2 SER   110      64.641  53.385  48.416  1.00  0.00           H  
ATOM   1489  HB3 SER   110      64.767  54.914  47.598  1.00  0.00           H  
ATOM   1490  OG  SER   110      64.529  54.936  49.612  1.00  0.00           O  
ATOM   1491  HG  SER   110      64.651  55.882  49.503  1.00  0.00           H  
ATOM   1492  C   SER   110      62.028  53.375  48.883  1.00  0.00           C  
ATOM   1493  O   SER   110      61.511  53.714  49.938  1.00  0.00           O  
ATOM   1494  N   GLY   111      62.089  52.143  48.545  1.00  0.00           N  
ATOM   1495  H   GLY   111      62.457  51.968  47.621  1.00  0.00           H  
ATOM   1496  CA  GLY   111      61.533  51.091  49.309  1.00  0.00           C  
ATOM   1497  HA2 GLY   111      61.713  50.092  48.911  1.00  0.00           H  
ATOM   1498  HA3 GLY   111      61.897  51.215  50.329  1.00  0.00           H  
ATOM   1499  C   GLY   111      60.038  51.131  49.489  1.00  0.00           C  
ATOM   1500  O   GLY   111      59.314  51.765  48.696  1.00  0.00           O  
ATOM   1501  N   SER   112      59.477  50.522  50.547  1.00  0.00           N  
ATOM   1502  H   SER   112      58.480  50.651  50.643  1.00  0.00           H  
ATOM   1503  CA  SER   112      59.962  49.577  51.579  1.00  0.00           C  
ATOM   1504  HA  SER   112      59.015  49.128  51.878  1.00  0.00           H  
ATOM   1505  CB  SER   112      60.781  48.356  51.054  1.00  0.00           C  
ATOM   1506  HB2 SER   112      60.186  47.883  50.273  1.00  0.00           H  
ATOM   1507  HB3 SER   112      61.756  48.580  50.623  1.00  0.00           H  
ATOM   1508  OG  SER   112      60.996  47.521  52.181  1.00  0.00           O  
ATOM   1509  HG  SER   112      60.122  47.250  52.473  1.00  0.00           H  
ATOM   1510  C   SER   112      60.579  50.260  52.841  1.00  0.00           C  
ATOM   1511  O   SER   112      61.522  50.995  52.685  1.00  0.00           O  
ATOM   1512  N   TYR   113      60.032  50.226  54.052  1.00  0.00           N  
ATOM   1513  H   TYR   113      60.456  50.748  54.805  1.00  0.00           H  
ATOM   1514  CA  TYR   113      58.816  49.501  54.378  1.00  0.00           C  
ATOM   1515  HA  TYR   113      58.782  48.533  53.879  1.00  0.00           H  
ATOM   1516  CB  TYR   113      58.706  49.271  55.868  1.00  0.00           C  
ATOM   1517  HB2 TYR   113      58.724  50.238  56.372  1.00  0.00           H  
ATOM   1518  HB3 TYR   113      57.738  48.818  56.080  1.00  0.00           H  
ATOM   1519  CG  TYR   113      59.771  48.380  56.481  1.00  0.00           C  
ATOM   1520  CD1 TYR   113      59.877  46.973  56.211  1.00  0.00           C  
ATOM   1521  HD1 TYR   113      59.369  46.432  55.426  1.00  0.00           H  
ATOM   1522  CE1 TYR   113      60.861  46.179  56.802  1.00  0.00           C  
ATOM   1523  HE1 TYR   113      60.921  45.122  56.592  1.00  0.00           H  
ATOM   1524  CZ  TYR   113      61.842  46.789  57.657  1.00  0.00           C  
ATOM   1525  OH  TYR   113      62.841  46.040  58.143  1.00  0.00           O  
ATOM   1526  HH  TYR   113      63.391  46.445  58.818  1.00  0.00           H  
ATOM   1527  CE2 TYR   113      61.745  48.154  57.983  1.00  0.00           C  
ATOM   1528  HE2 TYR   113      62.504  48.719  58.504  1.00  0.00           H  
ATOM   1529  CD2 TYR   113      60.697  48.922  57.417  1.00  0.00           C  
ATOM   1530  HD2 TYR   113      60.637  49.963  57.698  1.00  0.00           H  
ATOM   1531  C   TYR   113      57.562  50.253  53.884  1.00  0.00           C  
ATOM   1532  O   TYR   113      56.467  49.661  53.806  1.00  0.00           O  
ATOM   1533  N   GLY   114      57.712  51.571  53.679  1.00  0.00           N  
ATOM   1534  H   GLY   114      58.647  51.951  53.714  1.00  0.00           H  
ATOM   1535  CA  GLY   114      56.684  52.421  53.091  1.00  0.00           C  
ATOM   1536  HA2 GLY   114      55.823  52.485  53.756  1.00  0.00           H  
ATOM   1537  HA3 GLY   114      57.098  53.428  53.131  1.00  0.00           H  
ATOM   1538  C   GLY   114      56.170  52.098  51.681  1.00  0.00           C  
ATOM   1539  O   GLY   114      56.582  51.098  51.078  1.00  0.00           O  
ATOM   1540  N   SER   115      55.343  52.869  51.019  1.00  0.00           N  
ATOM   1541  H   SER   115      55.260  52.581  50.054  1.00  0.00           H  
ATOM   1542  CA  SER   115      54.679  54.060  51.472  1.00  0.00           C  
ATOM   1543  HA  SER   115      55.284  54.602  52.199  1.00  0.00           H  
ATOM   1544  CB  SER   115      54.439  55.135  50.363  1.00  0.00           C  
ATOM   1545  HB2 SER   115      54.150  56.158  50.602  1.00  0.00           H  
ATOM   1546  HB3 SER   115      55.371  55.255  49.810  1.00  0.00           H  
ATOM   1547  OG  SER   115      53.525  54.548  49.437  1.00  0.00           O  
ATOM   1548  HG  SER   115      53.661  55.047  48.628  1.00  0.00           H  
ATOM   1549  C   SER   115      53.386  53.742  52.204  1.00  0.00           C  
ATOM   1550  O   SER   115      52.779  52.700  51.984  1.00  0.00           O  
ATOM   1551  N   SER   116      52.922  54.597  53.153  1.00  0.00           N  
ATOM   1552  H   SER   116      53.336  55.512  53.260  1.00  0.00           H  
ATOM   1553  CA  SER   116      51.882  54.322  54.195  1.00  0.00           C  
ATOM   1554  HA  SER   116      52.186  53.395  54.681  1.00  0.00           H  
ATOM   1555  CB  SER   116      51.999  55.434  55.236  1.00  0.00           C  
ATOM   1556  HB2 SER   116      53.052  55.314  55.491  1.00  0.00           H  
ATOM   1557  HB3 SER   116      51.780  56.305  54.618  1.00  0.00           H  
ATOM   1558  OG  SER   116      51.117  55.377  56.351  1.00  0.00           O  
ATOM   1559  HG  SER   116      50.991  54.449  56.563  1.00  0.00           H  
ATOM   1560  C   SER   116      50.453  54.159  53.634  1.00  0.00           C  
ATOM   1561  O   SER   116      49.890  55.175  53.111  1.00  0.00           O  
ATOM   1562  N   SER   117      49.840  52.994  53.826  1.00  0.00           N  
ATOM   1563  H   SER   117      50.409  52.278  54.255  1.00  0.00           H  
ATOM   1564  CA  SER   117      48.460  52.693  53.238  1.00  0.00           C  
ATOM   1565  HA  SER   117      47.976  53.577  52.823  1.00  0.00           H  
ATOM   1566  CB  SER   117      48.720  51.783  52.074  1.00  0.00           C  
ATOM   1567  HB2 SER   117      49.133  50.906  52.573  1.00  0.00           H  
ATOM   1568  HB3 SER   117      47.792  51.419  51.633  1.00  0.00           H  
ATOM   1569  OG  SER   117      49.653  52.289  51.145  1.00  0.00           O  
ATOM   1570  HG  SER   117      49.635  51.839  50.297  1.00  0.00           H  
ATOM   1571  C   SER   117      47.394  52.148  54.262  1.00  0.00           C  
ATOM   1572  O   SER   117      46.521  51.372  53.885  1.00  0.00           O  
ATOM   1573  N   GLN   118      47.640  52.350  55.567  1.00  0.00           N  
ATOM   1574  H   GLN   118      48.290  53.095  55.772  1.00  0.00           H  
ATOM   1575  CA  GLN   118      46.793  51.981  56.761  1.00  0.00           C  
ATOM   1576  HA  GLN   118      47.115  52.709  57.506  1.00  0.00           H  
ATOM   1577  CB  GLN   118      45.276  51.908  56.487  1.00  0.00           C  
ATOM   1578  HB2 GLN   118      44.901  52.854  56.097  1.00  0.00           H  
ATOM   1579  HB3 GLN   118      45.122  51.072  55.805  1.00  0.00           H  
ATOM   1580  CG  GLN   118      44.501  51.693  57.776  1.00  0.00           C  
ATOM   1581  HG2 GLN   118      44.760  50.766  58.286  1.00  0.00           H  
ATOM   1582  HG3 GLN   118      44.689  52.496  58.489  1.00  0.00           H  
ATOM   1583  CD  GLN   118      42.959  51.582  57.473  1.00  0.00           C  
ATOM   1584  OE1 GLN   118      42.532  51.593  56.314  1.00  0.00           O  
ATOM   1585  NE2 GLN   118      42.105  51.610  58.445  1.00  0.00           N  
ATOM   1586 HE21 GLN   118      42.446  51.733  59.388  1.00  0.00           H  
ATOM   1587 HE22 GLN   118      41.116  51.500  58.274  1.00  0.00           H  
ATOM   1588  C   GLN   118      47.276  50.673  57.272  1.00  0.00           C  
ATOM   1589  O   GLN   118      47.450  49.742  56.452  1.00  0.00           O  
ATOM   1590  N   SER   119      47.520  50.453  58.597  1.00  0.00           N  
ATOM   1591  H   SER   119      47.755  49.495  58.815  1.00  0.00           H  
ATOM   1592  CA  SER   119      47.436  51.429  59.717  1.00  0.00           C  
ATOM   1593  HA  SER   119      46.797  52.295  59.541  1.00  0.00           H  
ATOM   1594  CB  SER   119      46.845  50.753  60.993  1.00  0.00           C  
ATOM   1595  HB2 SER   119      47.483  49.924  61.298  1.00  0.00           H  
ATOM   1596  HB3 SER   119      46.800  51.517  61.770  1.00  0.00           H  
ATOM   1597  OG  SER   119      45.645  50.137  60.777  1.00  0.00           O  
ATOM   1598  HG  SER   119      44.959  50.800  60.669  1.00  0.00           H  
ATOM   1599  C   SER   119      48.839  52.170  59.950  1.00  0.00           C  
ATOM   1600  O   SER   119      49.703  52.002  59.050  1.00  0.00           O  
ATOM   1601  N   SER   120      49.045  52.987  60.983  1.00  0.00           N  
ATOM   1602  H   SER   120      48.295  53.039  61.657  1.00  0.00           H  
ATOM   1603  CA  SER   120      50.334  53.475  61.307  1.00  0.00           C  
ATOM   1604  HA  SER   120      50.993  53.456  60.438  1.00  0.00           H  
ATOM   1605  CB  SER   120      50.061  54.956  61.627  1.00  0.00           C  
ATOM   1606  HB2 SER   120      49.659  55.365  60.700  1.00  0.00           H  
ATOM   1607  HB3 SER   120      49.443  55.036  62.521  1.00  0.00           H  
ATOM   1608  OG  SER   120      51.209  55.704  61.907  1.00  0.00           O  
ATOM   1609  HG  SER   120      51.621  55.820  61.048  1.00  0.00           H  
ATOM   1610  C   SER   120      50.919  52.717  62.529  1.00  0.00           C  
ATOM   1611  O   SER   120      50.279  52.690  63.539  1.00  0.00           O  
ATOM   1612  N   SER   121      52.118  52.182  62.469  1.00  0.00           N  
ATOM   1613  H   SER   121      52.503  51.740  63.292  1.00  0.00           H  
ATOM   1614  CA  SER   121      53.191  52.359  61.478  1.00  0.00           C  
ATOM   1615  HA  SER   121      53.240  53.418  61.223  1.00  0.00           H  
ATOM   1616  CB  SER   121      54.531  52.040  62.078  1.00  0.00           C  
ATOM   1617  HB2 SER   121      54.642  50.957  62.028  1.00  0.00           H  
ATOM   1618  HB3 SER   121      55.354  52.437  61.483  1.00  0.00           H  
ATOM   1619  OG  SER   121      54.711  52.491  63.397  1.00  0.00           O  
ATOM   1620  HG  SER   121      54.694  53.439  63.549  1.00  0.00           H  
ATOM   1621  C   SER   121      53.007  51.518  60.237  1.00  0.00           C  
ATOM   1622  O   SER   121      53.576  51.874  59.204  1.00  0.00           O  
ATOM   1623  N   TYR   122      52.228  50.362  60.275  1.00  0.00           N  
ATOM   1624  H   TYR   122      51.898  50.102  61.193  1.00  0.00           H  
ATOM   1625  CA  TYR   122      52.160  49.316  59.282  1.00  0.00           C  
ATOM   1626  HA  TYR   122      52.508  49.734  58.337  1.00  0.00           H  
ATOM   1627  CB  TYR   122      53.129  48.146  59.597  1.00  0.00           C  
ATOM   1628  HB2 TYR   122      52.747  47.647  60.488  1.00  0.00           H  
ATOM   1629  HB3 TYR   122      52.968  47.396  58.822  1.00  0.00           H  
ATOM   1630  CG  TYR   122      54.544  48.464  59.781  1.00  0.00           C  
ATOM   1631  CD1 TYR   122      55.117  48.319  61.027  1.00  0.00           C  
ATOM   1632  HD1 TYR   122      54.570  47.924  61.870  1.00  0.00           H  
ATOM   1633  CE1 TYR   122      56.466  48.764  61.287  1.00  0.00           C  
ATOM   1634  HE1 TYR   122      56.850  48.701  62.295  1.00  0.00           H  
ATOM   1635  CZ  TYR   122      57.227  49.317  60.244  1.00  0.00           C  
ATOM   1636  OH  TYR   122      58.471  49.813  60.435  1.00  0.00           O  
ATOM   1637  HH  TYR   122      58.796  49.515  61.288  1.00  0.00           H  
ATOM   1638  CE2 TYR   122      56.588  49.482  58.993  1.00  0.00           C  
ATOM   1639  HE2 TYR   122      57.173  49.932  58.205  1.00  0.00           H  
ATOM   1640  CD2 TYR   122      55.253  49.085  58.744  1.00  0.00           C  
ATOM   1641  HD2 TYR   122      54.851  49.326  57.770  1.00  0.00           H  
ATOM   1642  C   TYR   122      50.755  48.820  58.993  1.00  0.00           C  
ATOM   1643  O   TYR   122      50.114  48.350  59.961  1.00  0.00           O  
ATOM   1644  N   GLY   123      50.154  48.813  57.801  1.00  0.00           N  
ATOM   1645  H   GLY   123      49.314  48.253  57.773  1.00  0.00           H  
ATOM   1646  CA  GLY   123      50.853  49.096  56.509  1.00  0.00           C  
ATOM   1647  HA2 GLY   123      50.504  50.068  56.163  1.00  0.00           H  
ATOM   1648  HA3 GLY   123      51.939  49.074  56.598  1.00  0.00           H  
ATOM   1649  C   GLY   123      50.596  48.003  55.471  1.00  0.00           C  
ATOM   1650  O   GLY   123      49.641  47.314  55.457  1.00  0.00           O  
ATOM   1651  N   GLN   124      51.711  47.739  54.715  1.00  0.00           N  
ATOM   1652  H   GLN   124      52.441  48.434  54.787  1.00  0.00           H  
ATOM   1653  CA  GLN   124      51.842  46.697  53.747  1.00  0.00           C  
ATOM   1654  HA  GLN   124      51.047  45.956  53.832  1.00  0.00           H  
ATOM   1655  CB  GLN   124      51.803  47.251  52.305  1.00  0.00           C  
ATOM   1656  HB2 GLN   124      52.665  47.897  52.135  1.00  0.00           H  
ATOM   1657  HB3 GLN   124      51.876  46.519  51.501  1.00  0.00           H  
ATOM   1658  CG  GLN   124      50.420  47.985  52.159  1.00  0.00           C  
ATOM   1659  HG2 GLN   124      49.574  47.361  52.449  1.00  0.00           H  
ATOM   1660  HG3 GLN   124      50.448  48.853  52.819  1.00  0.00           H  
ATOM   1661  CD  GLN   124      50.223  48.427  50.697  1.00  0.00           C  
ATOM   1662  OE1 GLN   124      51.057  49.061  50.027  1.00  0.00           O  
ATOM   1663  NE2 GLN   124      49.158  48.017  50.084  1.00  0.00           N  
ATOM   1664 HE21 GLN   124      48.551  47.468  50.675  1.00  0.00           H  
ATOM   1665 HE22 GLN   124      48.848  48.250  49.152  1.00  0.00           H  
ATOM   1666  C   GLN   124      53.168  45.970  53.922  1.00  0.00           C  
ATOM   1667  O   GLN   124      54.224  46.536  53.701  1.00  0.00           O  
ATOM   1668  N   PRO   125      53.241  44.742  54.490  1.00  0.00           N  
ATOM   1669  CD  PRO   125      54.522  44.036  54.461  1.00  0.00           C  
ATOM   1670  HD2 PRO   125      55.314  44.660  54.876  1.00  0.00           H  
ATOM   1671  HD3 PRO   125      54.677  43.587  53.480  1.00  0.00           H  
ATOM   1672  CG  PRO   125      54.264  42.847  55.397  1.00  0.00           C  
ATOM   1673  HG2 PRO   125      54.645  43.122  56.380  1.00  0.00           H  
ATOM   1674  HG3 PRO   125      54.825  42.041  54.923  1.00  0.00           H  
ATOM   1675  CB  PRO   125      52.774  42.609  55.409  1.00  0.00           C  
ATOM   1676  HB2 PRO   125      52.396  42.317  56.389  1.00  0.00           H  
ATOM   1677  HB3 PRO   125      52.488  41.937  54.600  1.00  0.00           H  
ATOM   1678  CA  PRO   125      52.191  44.008  55.168  1.00  0.00           C  
ATOM   1679  HA  PRO   125      51.253  43.986  54.614  1.00  0.00           H  
ATOM   1680  C   PRO   125      51.790  44.683  56.529  1.00  0.00           C  
ATOM   1681  O   PRO   125      52.647  45.280  57.212  1.00  0.00           O  
ATOM   1682  N   GLN   126      50.571  44.431  57.007  1.00  0.00           N  
ATOM   1683  H   GLN   126      49.955  43.949  56.367  1.00  0.00           H  
ATOM   1684  CA  GLN   126      50.030  44.886  58.244  1.00  0.00           C  
ATOM   1685  HA  GLN   126      50.024  45.973  58.166  1.00  0.00           H  
ATOM   1686  CB  GLN   126      48.605  44.316  58.258  1.00  0.00           C  
ATOM   1687  HB2 GLN   126      48.177  44.527  57.278  1.00  0.00           H  
ATOM   1688  HB3 GLN   126      48.688  43.261  58.521  1.00  0.00           H  
ATOM   1689  CG  GLN   126      47.645  45.048  59.303  1.00  0.00           C  
ATOM   1690  HG2 GLN   126      46.669  44.591  59.143  1.00  0.00           H  
ATOM   1691  HG3 GLN   126      48.043  44.831  60.294  1.00  0.00           H  
ATOM   1692  CD  GLN   126      47.480  46.612  59.153  1.00  0.00           C  
ATOM   1693  OE1 GLN   126      47.670  47.208  58.114  1.00  0.00           O  
ATOM   1694  NE2 GLN   126      46.740  47.195  60.089  1.00  0.00           N  
ATOM   1695 HE21 GLN   126      46.125  46.556  60.573  1.00  0.00           H  
ATOM   1696 HE22 GLN   126      46.432  48.146  59.946  1.00  0.00           H  
ATOM   1697  C   GLN   126      50.817  44.506  59.492  1.00  0.00           C  
ATOM   1698  O   GLN   126      51.274  43.389  59.631  1.00  0.00           O  
ATOM   1699  N   SER   127      50.932  45.473  60.401  1.00  0.00           N  
ATOM   1700  H   SER   127      50.691  46.420  60.145  1.00  0.00           H  
ATOM   1701  CA  SER   127      51.490  45.359  61.748  1.00  0.00           C  
ATOM   1702  HA  SER   127      51.261  46.330  62.188  1.00  0.00           H  
ATOM   1703  CB  SER   127      50.810  44.271  62.468  1.00  0.00           C  
ATOM   1704  HB2 SER   127      49.735  44.393  62.339  1.00  0.00           H  
ATOM   1705  HB3 SER   127      51.097  43.289  62.092  1.00  0.00           H  
ATOM   1706  OG  SER   127      51.125  44.397  63.835  1.00  0.00           O  
ATOM   1707  HG  SER   127      50.511  45.019  64.231  1.00  0.00           H  
ATOM   1708  C   SER   127      53.042  45.185  61.832  1.00  0.00           C  
ATOM   1709  O   SER   127      53.683  45.505  62.823  1.00  0.00           O  
ATOM   1710  N   GLY   128      53.719  44.851  60.731  1.00  0.00           N  
ATOM   1711  H   GLY   128      53.242  44.406  59.960  1.00  0.00           H  
ATOM   1712  CA  GLY   128      55.125  44.621  60.553  1.00  0.00           C  
ATOM   1713  HA2 GLY   128      55.573  45.595  60.356  1.00  0.00           H  
ATOM   1714  HA3 GLY   128      55.492  44.361  61.546  1.00  0.00           H  
ATOM   1715  C   GLY   128      55.421  43.540  59.503  1.00  0.00           C  
ATOM   1716  O   GLY   128      54.539  42.781  59.193  1.00  0.00           O  
ATOM   1717  N   SER   129      56.651  43.409  59.074  1.00  0.00           N  
ATOM   1718  H   SER   129      56.724  42.707  58.352  1.00  0.00           H  
ATOM   1719  CA  SER   129      57.794  44.329  59.248  1.00  0.00           C  
ATOM   1720  HA  SER   129      58.673  43.809  58.868  1.00  0.00           H  
ATOM   1721  CB  SER   129      57.623  45.608  58.452  1.00  0.00           C  
ATOM   1722  HB2 SER   129      57.079  46.396  58.974  1.00  0.00           H  
ATOM   1723  HB3 SER   129      58.604  46.048  58.270  1.00  0.00           H  
ATOM   1724  OG  SER   129      56.984  45.313  57.217  1.00  0.00           O  
ATOM   1725  HG  SER   129      56.174  45.827  57.178  1.00  0.00           H  
ATOM   1726  C   SER   129      58.105  44.543  60.737  1.00  0.00           C  
ATOM   1727  O   SER   129      58.353  45.664  61.104  1.00  0.00           O  
ATOM   1728  N   TYR   130      58.017  43.503  61.559  1.00  0.00           N  
ATOM   1729  H   TYR   130      57.777  42.622  61.127  1.00  0.00           H  
ATOM   1730  CA  TYR   130      58.385  43.372  63.013  1.00  0.00           C  
ATOM   1731  HA  TYR   130      57.850  44.117  63.601  1.00  0.00           H  
ATOM   1732  CB  TYR   130      57.773  42.043  63.396  1.00  0.00           C  
ATOM   1733  HB2 TYR   130      58.381  41.232  62.994  1.00  0.00           H  
ATOM   1734  HB3 TYR   130      57.920  41.936  64.471  1.00  0.00           H  
ATOM   1735  CG  TYR   130      56.293  41.800  62.986  1.00  0.00           C  
ATOM   1736  CD1 TYR   130      55.917  40.782  62.136  1.00  0.00           C  
ATOM   1737  HD1 TYR   130      56.649  40.058  61.809  1.00  0.00           H  
ATOM   1738  CE1 TYR   130      54.559  40.441  61.885  1.00  0.00           C  
ATOM   1739  HE1 TYR   130      54.384  39.550  61.300  1.00  0.00           H  
ATOM   1740  CZ  TYR   130      53.562  41.176  62.491  1.00  0.00           C  
ATOM   1741  OH  TYR   130      52.248  40.801  62.432  1.00  0.00           O  
ATOM   1742  HH  TYR   130      52.053  40.416  61.575  1.00  0.00           H  
ATOM   1743  CE2 TYR   130      53.912  42.260  63.288  1.00  0.00           C  
ATOM   1744  HE2 TYR   130      53.096  42.806  63.738  1.00  0.00           H  
ATOM   1745  CD2 TYR   130      55.288  42.606  63.556  1.00  0.00           C  
ATOM   1746  HD2 TYR   130      55.513  43.417  64.233  1.00  0.00           H  
ATOM   1747  C   TYR   130      59.860  43.543  63.298  1.00  0.00           C  
ATOM   1748  O   TYR   130      60.627  42.950  62.512  1.00  0.00           O  
ATOM   1749  N   SER   131      60.332  44.508  64.108  1.00  0.00           N  
ATOM   1750  H   SER   131      61.341  44.561  64.106  1.00  0.00           H  
ATOM   1751  CA  SER   131      59.543  45.357  65.023  1.00  0.00           C  
ATOM   1752  HA  SER   131      60.189  45.810  65.775  1.00  0.00           H  
ATOM   1753  CB  SER   131      59.047  46.586  64.325  1.00  0.00           C  
ATOM   1754  HB2 SER   131      58.441  46.274  63.475  1.00  0.00           H  
ATOM   1755  HB3 SER   131      58.673  47.381  64.971  1.00  0.00           H  
ATOM   1756  OG  SER   131      60.193  47.187  63.735  1.00  0.00           O  
ATOM   1757  HG  SER   131      59.927  48.008  63.314  1.00  0.00           H  
ATOM   1758  C   SER   131      58.452  44.721  65.941  1.00  0.00           C  
ATOM   1759  O   SER   131      57.224  44.842  65.734  1.00  0.00           O  
ATOM   1760  N   GLN   132      58.869  43.915  66.959  1.00  0.00           N  
ATOM   1761  H   GLN   132      58.142  43.397  67.431  1.00  0.00           H  
ATOM   1762  CA  GLN   132      60.222  43.797  67.409  1.00  0.00           C  
ATOM   1763  HA  GLN   132      60.966  43.848  66.614  1.00  0.00           H  
ATOM   1764  CB  GLN   132      60.603  44.955  68.368  1.00  0.00           C  
ATOM   1765  HB2 GLN   132      61.646  44.844  68.662  1.00  0.00           H  
ATOM   1766  HB3 GLN   132      60.479  45.958  67.959  1.00  0.00           H  
ATOM   1767  CG  GLN   132      59.840  44.933  69.738  1.00  0.00           C  
ATOM   1768  HG2 GLN   132      59.836  43.962  70.231  1.00  0.00           H  
ATOM   1769  HG3 GLN   132      60.315  45.694  70.358  1.00  0.00           H  
ATOM   1770  CD  GLN   132      58.419  45.521  69.688  1.00  0.00           C  
ATOM   1771  OE1 GLN   132      58.177  46.521  68.982  1.00  0.00           O  
ATOM   1772  NE2 GLN   132      57.464  44.992  70.405  1.00  0.00           N  
ATOM   1773 HE21 GLN   132      57.665  44.284  71.097  1.00  0.00           H  
ATOM   1774 HE22 GLN   132      56.522  45.357  70.406  1.00  0.00           H  
ATOM   1775  C   GLN   132      60.495  42.466  68.137  1.00  0.00           C  
ATOM   1776  O   GLN   132      59.540  41.997  68.798  1.00  0.00           O  
ATOM   1777  N   GLN   133      61.713  41.886  67.982  1.00  0.00           N  
ATOM   1778  H   GLN   133      62.337  42.368  67.352  1.00  0.00           H  
ATOM   1779  CA  GLN   133      62.188  40.591  68.458  1.00  0.00           C  
ATOM   1780  HA  GLN   133      63.029  40.357  67.804  1.00  0.00           H  
ATOM   1781  CB  GLN   133      62.739  40.557  69.908  1.00  0.00           C  
ATOM   1782  HB2 GLN   133      62.032  40.936  70.647  1.00  0.00           H  
ATOM   1783  HB3 GLN   133      63.083  39.529  70.017  1.00  0.00           H  
ATOM   1784  CG  GLN   133      63.995  41.410  70.061  1.00  0.00           C  
ATOM   1785  HG2 GLN   133      64.461  41.044  70.975  1.00  0.00           H  
ATOM   1786  HG3 GLN   133      64.715  41.171  69.277  1.00  0.00           H  
ATOM   1787  CD  GLN   133      63.734  42.869  70.130  1.00  0.00           C  
ATOM   1788  OE1 GLN   133      64.051  43.516  69.173  1.00  0.00           O  
ATOM   1789  NE2 GLN   133      63.222  43.449  71.198  1.00  0.00           N  
ATOM   1790 HE21 GLN   133      62.934  42.853  71.961  1.00  0.00           H  
ATOM   1791 HE22 GLN   133      63.203  44.459  71.219  1.00  0.00           H  
ATOM   1792  C   GLN   133      61.156  39.462  68.228  1.00  0.00           C  
ATOM   1793  O   GLN   133      60.643  38.893  69.215  1.00  0.00           O  
ATOM   1794  N   PRO   134      60.844  38.999  66.988  1.00  0.00           N  
ATOM   1795  CD  PRO   134      59.775  38.023  66.777  1.00  0.00           C  
ATOM   1796  HD2 PRO   134      58.838  38.432  67.153  1.00  0.00           H  
ATOM   1797  HD3 PRO   134      60.144  37.093  67.210  1.00  0.00           H  
ATOM   1798  CG  PRO   134      59.823  37.759  65.255  1.00  0.00           C  
ATOM   1799  HG2 PRO   134      59.159  38.458  64.747  1.00  0.00           H  
ATOM   1800  HG3 PRO   134      59.585  36.722  65.018  1.00  0.00           H  
ATOM   1801  CB  PRO   134      61.226  38.168  64.861  1.00  0.00           C  
ATOM   1802  HB2 PRO   134      61.211  38.448  63.807  1.00  0.00           H  
ATOM   1803  HB3 PRO   134      61.937  37.354  65.007  1.00  0.00           H  
ATOM   1804  CA  PRO   134      61.499  39.328  65.761  1.00  0.00           C  
ATOM   1805  HA  PRO   134      62.571  39.358  65.957  1.00  0.00           H  
ATOM   1806  C   PRO   134      61.163  40.699  65.227  1.00  0.00           C  
ATOM   1807  O   PRO   134      60.069  41.236  65.310  1.00  0.00           O  
ATOM   1808  N   SER   135      62.040  41.288  64.390  1.00  0.00           N  
ATOM   1809  H   SER   135      61.709  42.160  64.002  1.00  0.00           H  
ATOM   1810  CA  SER   135      63.325  40.762  63.985  1.00  0.00           C  
ATOM   1811  HA  SER   135      63.360  39.700  63.740  1.00  0.00           H  
ATOM   1812  CB  SER   135      63.742  41.559  62.756  1.00  0.00           C  
ATOM   1813  HB2 SER   135      64.670  41.197  62.313  1.00  0.00           H  
ATOM   1814  HB3 SER   135      63.107  41.424  61.880  1.00  0.00           H  
ATOM   1815  OG  SER   135      64.112  42.889  62.992  1.00  0.00           O  
ATOM   1816  HG  SER   135      65.057  43.047  62.937  1.00  0.00           H  
ATOM   1817  C   SER   135      64.382  40.920  65.077  1.00  0.00           C  
ATOM   1818  O   SER   135      64.195  41.675  66.037  1.00  0.00           O  
ATOM   1819  N   TYR   136      65.479  40.064  65.055  1.00  0.00           N  
ATOM   1820  H   TYR   136      65.650  39.583  64.183  1.00  0.00           H  
ATOM   1821  CA  TYR   136      66.527  40.035  66.125  1.00  0.00           C  
ATOM   1822  HA  TYR   136      66.132  40.511  67.023  1.00  0.00           H  
ATOM   1823  CB  TYR   136      66.634  38.505  66.602  1.00  0.00           C  
ATOM   1824  HB2 TYR   136      66.992  37.932  65.746  1.00  0.00           H  
ATOM   1825  HB3 TYR   136      67.427  38.423  67.345  1.00  0.00           H  
ATOM   1826  CG  TYR   136      65.388  37.852  67.234  1.00  0.00           C  
ATOM   1827  CD1 TYR   136      65.177  38.005  68.575  1.00  0.00           C  
ATOM   1828  HD1 TYR   136      65.652  38.805  69.123  1.00  0.00           H  
ATOM   1829  CE1 TYR   136      64.173  37.168  69.139  1.00  0.00           C  
ATOM   1830  HE1 TYR   136      63.915  37.317  70.177  1.00  0.00           H  
ATOM   1831  CZ  TYR   136      63.534  36.269  68.391  1.00  0.00           C  
ATOM   1832  OH  TYR   136      62.623  35.524  69.080  1.00  0.00           O  
ATOM   1833  HH  TYR   136      61.881  35.190  68.569  1.00  0.00           H  
ATOM   1834  CE2 TYR   136      63.862  36.037  67.015  1.00  0.00           C  
ATOM   1835  HE2 TYR   136      63.396  35.295  66.383  1.00  0.00           H  
ATOM   1836  CD2 TYR   136      64.917  36.784  66.490  1.00  0.00           C  
ATOM   1837  HD2 TYR   136      65.350  36.581  65.521  1.00  0.00           H  
ATOM   1838  C   TYR   136      68.002  40.439  65.803  1.00  0.00           C  
ATOM   1839  O   TYR   136      68.740  39.789  65.120  1.00  0.00           O  
ATOM   1840  N   GLY   137      68.442  41.562  66.362  1.00  0.00           N  
ATOM   1841  H   GLY   137      69.411  41.781  66.181  1.00  0.00           H  
ATOM   1842  CA  GLY   137      67.740  42.552  67.262  1.00  0.00           C  
ATOM   1843  HA2 GLY   137      68.396  43.420  67.194  1.00  0.00           H  
ATOM   1844  HA3 GLY   137      66.811  42.852  66.777  1.00  0.00           H  
ATOM   1845  C   GLY   137      67.520  42.152  68.724  1.00  0.00           C  
ATOM   1846  O   GLY   137      67.217  41.033  69.098  1.00  0.00           O  
ATOM   1847  N   GLY   138      67.687  43.169  69.578  1.00  0.00           N  
ATOM   1848  H   GLY   138      67.938  44.068  69.191  1.00  0.00           H  
ATOM   1849  CA  GLY   138      67.476  43.075  70.990  1.00  0.00           C  
ATOM   1850  HA2 GLY   138      67.519  44.029  71.517  1.00  0.00           H  
ATOM   1851  HA3 GLY   138      66.423  42.862  71.170  1.00  0.00           H  
ATOM   1852  C   GLY   138      68.441  42.051  71.697  1.00  0.00           C  
ATOM   1853  O   GLY   138      69.558  41.821  71.209  1.00  0.00           O  
ATOM   1854  N   GLN   139      68.052  41.202  72.667  1.00  0.00           N  
ATOM   1855  H   GLN   139      68.792  40.629  73.048  1.00  0.00           H  
ATOM   1856  CA  GLN   139      66.785  41.230  73.447  1.00  0.00           C  
ATOM   1857  HA  GLN   139      66.034  41.287  72.659  1.00  0.00           H  
ATOM   1858  CB  GLN   139      66.473  39.902  74.137  1.00  0.00           C  
ATOM   1859  HB2 GLN   139      67.129  39.768  74.998  1.00  0.00           H  
ATOM   1860  HB3 GLN   139      65.532  40.105  74.647  1.00  0.00           H  
ATOM   1861  CG  GLN   139      66.437  38.716  73.153  1.00  0.00           C  
ATOM   1862  HG2 GLN   139      66.030  39.040  72.195  1.00  0.00           H  
ATOM   1863  HG3 GLN   139      67.412  38.283  72.934  1.00  0.00           H  
ATOM   1864  CD  GLN   139      65.552  37.554  73.608  1.00  0.00           C  
ATOM   1865  OE1 GLN   139      64.386  37.300  73.373  1.00  0.00           O  
ATOM   1866  NE2 GLN   139      66.042  36.744  74.528  1.00  0.00           N  
ATOM   1867 HE21 GLN   139      67.017  36.785  74.787  1.00  0.00           H  
ATOM   1868 HE22 GLN   139      65.396  36.056  74.887  1.00  0.00           H  
ATOM   1869  C   GLN   139      66.689  42.426  74.320  1.00  0.00           C  
ATOM   1870  O   GLN   139      65.841  43.314  74.283  1.00  0.00           O  
ATOM   1871  N   GLN   140      67.734  42.550  75.164  1.00  0.00           N  
ATOM   1872  H   GLN   140      68.371  41.767  75.141  1.00  0.00           H  
ATOM   1873  CA  GLN   140      67.894  43.703  76.110  1.00  0.00           C  
ATOM   1874  HA  GLN   140      68.562  43.235  76.834  1.00  0.00           H  
ATOM   1875  CB  GLN   140      68.693  44.772  75.336  1.00  0.00           C  
ATOM   1876  HB2 GLN   140      69.323  44.373  74.540  1.00  0.00           H  
ATOM   1877  HB3 GLN   140      68.014  45.436  74.801  1.00  0.00           H  
ATOM   1878  CG  GLN   140      69.429  45.566  76.423  1.00  0.00           C  
ATOM   1879  HG2 GLN   140      68.852  46.050  77.211  1.00  0.00           H  
ATOM   1880  HG3 GLN   140      70.042  44.902  77.031  1.00  0.00           H  
ATOM   1881  CD  GLN   140      70.386  46.515  75.755  1.00  0.00           C  
ATOM   1882  OE1 GLN   140      70.320  47.007  74.624  1.00  0.00           O  
ATOM   1883  NE2 GLN   140      71.460  46.885  76.364  1.00  0.00           N  
ATOM   1884 HE21 GLN   140      71.682  46.416  77.231  1.00  0.00           H  
ATOM   1885 HE22 GLN   140      72.082  47.479  75.834  1.00  0.00           H  
ATOM   1886  C   GLN   140      66.711  44.185  76.928  1.00  0.00           C  
ATOM   1887  O   GLN   140      66.358  45.356  76.965  1.00  0.00           O  
ATOM   1888  N   GLN   141      66.114  43.237  77.560  1.00  0.00           N  
ATOM   1889  H   GLN   141      66.370  42.272  77.406  1.00  0.00           H  
ATOM   1890  CA  GLN   141      64.976  43.324  78.456  1.00  0.00           C  
ATOM   1891  HA  GLN   141      64.368  44.168  78.130  1.00  0.00           H  
ATOM   1892  CB  GLN   141      63.985  42.142  78.338  1.00  0.00           C  
ATOM   1893  HB2 GLN   141      64.506  41.280  78.755  1.00  0.00           H  
ATOM   1894  HB3 GLN   141      63.091  42.403  78.905  1.00  0.00           H  
ATOM   1895  CG  GLN   141      63.464  41.903  76.853  1.00  0.00           C  
ATOM   1896  HG2 GLN   141      64.251  41.709  76.125  1.00  0.00           H  
ATOM   1897  HG3 GLN   141      62.742  41.086  76.873  1.00  0.00           H  
ATOM   1898  CD  GLN   141      62.628  43.070  76.271  1.00  0.00           C  
ATOM   1899  OE1 GLN   141      61.512  43.339  76.725  1.00  0.00           O  
ATOM   1900  NE2 GLN   141      63.079  43.625  75.159  1.00  0.00           N  
ATOM   1901 HE21 GLN   141      63.966  43.301  74.801  1.00  0.00           H  
ATOM   1902 HE22 GLN   141      62.527  44.334  74.696  1.00  0.00           H  
ATOM   1903  C   GLN   141      65.329  43.389  79.927  1.00  0.00           C  
ATOM   1904  O   GLN   141      66.102  42.530  80.313  1.00  0.00           O  
ATOM   1905  N   SER   142      65.016  44.377  80.795  1.00  0.00           N  
ATOM   1906  H   SER   142      65.383  44.396  81.736  1.00  0.00           H  
ATOM   1907  CA  SER   142      64.038  45.496  80.532  1.00  0.00           C  
ATOM   1908  HA  SER   142      63.677  45.692  81.542  1.00  0.00           H  
ATOM   1909  CB  SER   142      64.725  46.674  79.968  1.00  0.00           C  
ATOM   1910  HB2 SER   142      64.841  46.702  78.885  1.00  0.00           H  
ATOM   1911  HB3 SER   142      64.048  47.494  80.208  1.00  0.00           H  
ATOM   1912  OG  SER   142      65.980  46.888  80.662  1.00  0.00           O  
ATOM   1913  HG  SER   142      66.655  46.455  80.134  1.00  0.00           H  
ATOM   1914  C   SER   142      62.663  45.170  79.947  1.00  0.00           C  
ATOM   1915  O   SER   142      62.252  45.839  79.033  1.00  0.00           O  
ATOM   1916  N   TYR   143      61.883  44.235  80.501  1.00  0.00           N  
ATOM   1917  H   TYR   143      62.211  43.696  81.290  1.00  0.00           H  
ATOM   1918  CA  TYR   143      60.600  43.987  79.975  1.00  0.00           C  
ATOM   1919  HA  TYR   143      60.669  43.885  78.892  1.00  0.00           H  
ATOM   1920  CB  TYR   143      60.031  42.601  80.515  1.00  0.00           C  
ATOM   1921  HB2 TYR   143      59.741  42.634  81.566  1.00  0.00           H  
ATOM   1922  HB3 TYR   143      59.112  42.433  79.954  1.00  0.00           H  
ATOM   1923  CG  TYR   143      61.011  41.360  80.409  1.00  0.00           C  
ATOM   1924  CD1 TYR   143      61.063  40.567  79.195  1.00  0.00           C  
ATOM   1925  HD1 TYR   143      60.596  40.929  78.290  1.00  0.00           H  
ATOM   1926  CE1 TYR   143      61.971  39.511  79.121  1.00  0.00           C  
ATOM   1927  HE1 TYR   143      62.249  39.093  78.165  1.00  0.00           H  
ATOM   1928  CZ  TYR   143      62.745  39.103  80.235  1.00  0.00           C  
ATOM   1929  OH  TYR   143      63.752  38.174  80.095  1.00  0.00           O  
ATOM   1930  HH  TYR   143      64.256  38.208  80.911  1.00  0.00           H  
ATOM   1931  CE2 TYR   143      62.523  39.771  81.471  1.00  0.00           C  
ATOM   1932  HE2 TYR   143      63.067  39.456  82.349  1.00  0.00           H  
ATOM   1933  CD2 TYR   143      61.706  40.956  81.531  1.00  0.00           C  
ATOM   1934  HD2 TYR   143      61.692  41.515  82.455  1.00  0.00           H  
ATOM   1935  C   TYR   143      59.566  45.124  80.214  1.00  0.00           C  
ATOM   1936  O   TYR   143      59.276  45.567  81.339  1.00  0.00           O  
ATOM   1937  N   GLY   144      58.913  45.556  79.079  1.00  0.00           N  
ATOM   1938  H   GLY   144      59.160  45.151  78.188  1.00  0.00           H  
ATOM   1939  CA  GLY   144      57.795  46.509  79.072  1.00  0.00           C  
ATOM   1940  HA2 GLY   144      57.194  46.151  78.237  1.00  0.00           H  
ATOM   1941  HA3 GLY   144      57.164  46.398  79.954  1.00  0.00           H  
ATOM   1942  C   GLY   144      58.274  47.924  79.020  1.00  0.00           C  
ATOM   1943  O   GLY   144      59.276  48.307  79.649  1.00  0.00           O  
ATOM   1944  N   GLN   145      57.559  48.770  78.257  1.00  0.00           N  
ATOM   1945  H   GLN   145      56.680  48.521  77.827  1.00  0.00           H  
ATOM   1946  CA  GLN   145      57.876  50.240  78.217  1.00  0.00           C  
ATOM   1947  HA  GLN   145      58.853  50.436  77.777  1.00  0.00           H  
ATOM   1948  CB  GLN   145      56.746  50.948  77.366  1.00  0.00           C  
ATOM   1949  HB2 GLN   145      55.783  50.546  77.682  1.00  0.00           H  
ATOM   1950  HB3 GLN   145      56.643  52.024  77.508  1.00  0.00           H  
ATOM   1951  CG  GLN   145      56.996  50.711  75.858  1.00  0.00           C  
ATOM   1952  HG2 GLN   145      57.957  51.117  75.541  1.00  0.00           H  
ATOM   1953  HG3 GLN   145      57.029  49.642  75.648  1.00  0.00           H  
ATOM   1954  CD  GLN   145      55.932  51.418  75.017  1.00  0.00           C  
ATOM   1955  OE1 GLN   145      55.000  50.816  74.601  1.00  0.00           O  
ATOM   1956  NE2 GLN   145      56.085  52.701  74.801  1.00  0.00           N  
ATOM   1957 HE21 GLN   145      55.420  53.252  74.278  1.00  0.00           H  
ATOM   1958 HE22 GLN   145      56.837  53.228  75.222  1.00  0.00           H  
ATOM   1959  C   GLN   145      57.921  50.943  79.561  1.00  0.00           C  
ATOM   1960  O   GLN   145      57.095  50.578  80.439  1.00  0.00           O  
ATOM   1961  N   GLN   146      58.774  51.964  79.831  1.00  0.00           N  
ATOM   1962  H   GLN   146      59.458  52.248  79.144  1.00  0.00           H  
ATOM   1963  CA  GLN   146      58.748  52.818  81.061  1.00  0.00           C  
ATOM   1964  HA  GLN   146      57.811  52.602  81.575  1.00  0.00           H  
ATOM   1965  CB  GLN   146      59.979  52.554  81.922  1.00  0.00           C  
ATOM   1966  HB2 GLN   146      60.189  51.500  82.104  1.00  0.00           H  
ATOM   1967  HB3 GLN   146      60.910  52.791  81.407  1.00  0.00           H  
ATOM   1968  CG  GLN   146      60.088  53.366  83.234  1.00  0.00           C  
ATOM   1969  HG2 GLN   146      61.040  53.190  83.733  1.00  0.00           H  
ATOM   1970  HG3 GLN   146      59.919  54.438  83.124  1.00  0.00           H  
ATOM   1971  CD  GLN   146      59.122  52.953  84.297  1.00  0.00           C  
ATOM   1972  OE1 GLN   146      58.450  51.919  84.168  1.00  0.00           O  
ATOM   1973  NE2 GLN   146      58.964  53.686  85.315  1.00  0.00           N  
ATOM   1974 HE21 GLN   146      59.313  54.633  85.349  1.00  0.00           H  
ATOM   1975 HE22 GLN   146      58.432  53.226  86.040  1.00  0.00           H  
ATOM   1976  C   GLN   146      58.756  54.309  80.666  1.00  0.00           C  
ATOM   1977  O   GLN   146      59.490  54.623  79.701  1.00  0.00           O  
ATOM   1978  N   GLN   147      58.052  55.234  81.300  1.00  0.00           N  
ATOM   1979  H   GLN   147      57.563  54.876  82.108  1.00  0.00           H  
ATOM   1980  CA  GLN   147      58.024  56.653  80.821  1.00  0.00           C  
ATOM   1981  HA  GLN   147      57.630  56.772  79.812  1.00  0.00           H  
ATOM   1982  CB  GLN   147      57.039  57.468  81.689  1.00  0.00           C  
ATOM   1983  HB2 GLN   147      57.221  58.519  81.464  1.00  0.00           H  
ATOM   1984  HB3 GLN   147      56.026  57.137  81.458  1.00  0.00           H  
ATOM   1985  CG  GLN   147      57.299  57.490  83.243  1.00  0.00           C  
ATOM   1986  HG2 GLN   147      58.343  57.763  83.401  1.00  0.00           H  
ATOM   1987  HG3 GLN   147      56.720  58.318  83.650  1.00  0.00           H  
ATOM   1988  CD  GLN   147      56.965  56.252  83.985  1.00  0.00           C  
ATOM   1989  OE1 GLN   147      56.244  55.331  83.550  1.00  0.00           O  
ATOM   1990  NE2 GLN   147      57.532  56.097  85.145  1.00  0.00           N  
ATOM   1991 HE21 GLN   147      58.148  56.855  85.402  1.00  0.00           H  
ATOM   1992 HE22 GLN   147      57.325  55.232  85.623  1.00  0.00           H  
ATOM   1993  C   GLN   147      59.413  57.381  80.786  1.00  0.00           C  
ATOM   1994  O   GLN   147      60.218  57.230  81.709  1.00  0.00           O  
ATOM   1995  N   SER   148      59.718  58.175  79.728  1.00  0.00           N  
ATOM   1996  H   SER   148      59.052  58.234  78.971  1.00  0.00           H  
ATOM   1997  CA  SER   148      60.933  59.032  79.667  1.00  0.00           C  
ATOM   1998  HA  SER   148      61.795  58.373  79.774  1.00  0.00           H  
ATOM   1999  CB  SER   148      61.039  59.664  78.245  1.00  0.00           C  
ATOM   2000  HB2 SER   148      60.726  58.910  77.523  1.00  0.00           H  
ATOM   2001  HB3 SER   148      60.541  60.633  78.216  1.00  0.00           H  
ATOM   2002  OG  SER   148      62.398  60.041  77.993  1.00  0.00           O  
ATOM   2003  HG  SER   148      62.555  59.995  77.047  1.00  0.00           H  
ATOM   2004  C   SER   148      60.870  60.098  80.702  1.00  0.00           C  
ATOM   2005  O   SER   148      60.003  60.253  81.550  1.00  0.00           O  
ATOM   2006  N   TYR   149      62.016  60.886  80.813  1.00  0.00           N  
ATOM   2007  H   TYR   149      62.709  60.747  80.092  1.00  0.00           H  
ATOM   2008  CA  TYR   149      62.241  61.925  81.793  1.00  0.00           C  
ATOM   2009  HA  TYR   149      62.225  61.380  82.736  1.00  0.00           H  
ATOM   2010  CB  TYR   149      63.566  62.642  81.494  1.00  0.00           C  
ATOM   2011  HB2 TYR   149      64.318  61.866  81.637  1.00  0.00           H  
ATOM   2012  HB3 TYR   149      63.625  62.903  80.437  1.00  0.00           H  
ATOM   2013  CG  TYR   149      63.862  63.830  82.401  1.00  0.00           C  
ATOM   2014  CD1 TYR   149      64.087  65.128  81.945  1.00  0.00           C  
ATOM   2015  HD1 TYR   149      64.086  65.433  80.909  1.00  0.00           H  
ATOM   2016  CE1 TYR   149      64.159  66.273  82.825  1.00  0.00           C  
ATOM   2017  HE1 TYR   149      64.265  67.286  82.466  1.00  0.00           H  
ATOM   2018  CZ  TYR   149      63.929  66.148  84.167  1.00  0.00           C  
ATOM   2019  OH  TYR   149      63.894  67.172  85.065  1.00  0.00           O  
ATOM   2020  HH  TYR   149      63.829  66.980  86.003  1.00  0.00           H  
ATOM   2021  CE2 TYR   149      63.661  64.797  84.637  1.00  0.00           C  
ATOM   2022  HE2 TYR   149      63.602  64.709  85.712  1.00  0.00           H  
ATOM   2023  CD2 TYR   149      63.615  63.652  83.813  1.00  0.00           C  
ATOM   2024  HD2 TYR   149      63.564  62.661  84.241  1.00  0.00           H  
ATOM   2025  C   TYR   149      61.076  62.929  81.676  1.00  0.00           C  
ATOM   2026  O   TYR   149      60.535  63.249  80.606  1.00  0.00           O  
ATOM   2027  N   ASN   150      60.628  63.466  82.847  1.00  0.00           N  
ATOM   2028  H   ASN   150      60.980  63.145  83.738  1.00  0.00           H  
ATOM   2029  CA  ASN   150      59.622  64.536  82.874  1.00  0.00           C  
ATOM   2030  HA  ASN   150      59.252  64.617  81.852  1.00  0.00           H  
ATOM   2031  CB  ASN   150      58.443  64.187  83.753  1.00  0.00           C  
ATOM   2032  HB2 ASN   150      58.898  63.826  84.675  1.00  0.00           H  
ATOM   2033  HB3 ASN   150      57.769  65.035  83.873  1.00  0.00           H  
ATOM   2034  CG  ASN   150      57.541  63.162  83.186  1.00  0.00           C  
ATOM   2035  OD1 ASN   150      56.628  63.478  82.437  1.00  0.00           O  
ATOM   2036  ND2 ASN   150      57.509  61.909  83.545  1.00  0.00           N  
ATOM   2037 HD21 ASN   150      56.844  61.367  83.012  1.00  0.00           H  
ATOM   2038 HD22 ASN   150      58.048  61.473  84.280  1.00  0.00           H  
ATOM   2039  C   ASN   150      60.401  65.824  83.276  1.00  0.00           C  
ATOM   2040  O   ASN   150      60.891  65.868  84.404  1.00  0.00           O  
ATOM   2041  N   PRO   151      60.265  66.907  82.439  1.00  0.00           N  
ATOM   2042  CD  PRO   151      60.213  66.741  80.960  1.00  0.00           C  
ATOM   2043  HD2 PRO   151      59.344  66.283  80.489  1.00  0.00           H  
ATOM   2044  HD3 PRO   151      61.158  66.361  80.570  1.00  0.00           H  
ATOM   2045  CG  PRO   151      60.257  68.156  80.442  1.00  0.00           C  
ATOM   2046  HG2 PRO   151      59.549  68.436  79.662  1.00  0.00           H  
ATOM   2047  HG3 PRO   151      61.199  68.459  79.985  1.00  0.00           H  
ATOM   2048  CB  PRO   151      60.122  69.056  81.625  1.00  0.00           C  
ATOM   2049  HB2 PRO   151      59.109  69.421  81.795  1.00  0.00           H  
ATOM   2050  HB3 PRO   151      60.834  69.870  81.483  1.00  0.00           H  
ATOM   2051  CA  PRO   151      60.572  68.284  82.826  1.00  0.00           C  
ATOM   2052  HA  PRO   151      61.653  68.384  82.916  1.00  0.00           H  
ATOM   2053  C   PRO   151      59.825  68.626  84.108  1.00  0.00           C  
ATOM   2054  O   PRO   151      58.695  68.071  84.306  1.00  0.00           O  
ATOM   2055  N   PRO   152      60.197  69.676  84.877  1.00  0.00           N  
ATOM   2056  CD  PRO   152      61.441  70.319  84.792  1.00  0.00           C  
ATOM   2057  HD2 PRO   152      61.450  70.880  83.858  1.00  0.00           H  
ATOM   2058  HD3 PRO   152      62.240  69.599  84.972  1.00  0.00           H  
ATOM   2059  CG  PRO   152      61.503  71.304  85.957  1.00  0.00           C  
ATOM   2060  HG2 PRO   152      61.287  72.327  85.649  1.00  0.00           H  
ATOM   2061  HG3 PRO   152      62.511  71.289  86.370  1.00  0.00           H  
ATOM   2062  CB  PRO   152      60.548  70.728  86.917  1.00  0.00           C  
ATOM   2063  HB2 PRO   152      60.127  71.506  87.554  1.00  0.00           H  
ATOM   2064  HB3 PRO   152      61.018  69.926  87.488  1.00  0.00           H  
ATOM   2065  CA  PRO   152      59.443  70.138  86.025  1.00  0.00           C  
ATOM   2066  HA  PRO   152      58.910  69.394  86.617  1.00  0.00           H  
ATOM   2067  C   PRO   152      58.458  71.205  85.608  1.00  0.00           C  
ATOM   2068  O   PRO   152      58.482  71.652  84.463  1.00  0.00           O  
ATOM   2069  N   GLN   153      57.582  71.638  86.561  1.00  0.00           N  
ATOM   2070  H   GLN   153      57.480  71.133  87.430  1.00  0.00           H  
ATOM   2071  CA  GLN   153      56.644  72.757  86.292  1.00  0.00           C  
ATOM   2072  HA  GLN   153      55.886  72.517  85.546  1.00  0.00           H  
ATOM   2073  CB  GLN   153      55.966  73.016  87.646  1.00  0.00           C  
ATOM   2074  HB2 GLN   153      55.512  72.085  87.984  1.00  0.00           H  
ATOM   2075  HB3 GLN   153      56.728  73.297  88.372  1.00  0.00           H  
ATOM   2076  CG  GLN   153      54.990  74.236  87.536  1.00  0.00           C  
ATOM   2077  HG2 GLN   153      55.557  75.135  87.293  1.00  0.00           H  
ATOM   2078  HG3 GLN   153      54.418  73.983  86.644  1.00  0.00           H  
ATOM   2079  CD  GLN   153      54.109  74.450  88.750  1.00  0.00           C  
ATOM   2080  OE1 GLN   153      53.934  73.602  89.676  1.00  0.00           O  
ATOM   2081  NE2 GLN   153      53.450  75.577  88.687  1.00  0.00           N  
ATOM   2082 HE21 GLN   153      53.423  75.986  87.764  1.00  0.00           H  
ATOM   2083 HE22 GLN   153      53.181  76.085  89.517  1.00  0.00           H  
ATOM   2084  C   GLN   153      57.364  74.002  85.795  1.00  0.00           C  
ATOM   2085  O   GLN   153      58.377  74.332  86.377  1.00  0.00           O  
ATOM   2086  N   GLY   154      56.885  74.772  84.835  1.00  0.00           N  
ATOM   2087  H   GLY   154      56.115  74.357  84.329  1.00  0.00           H  
ATOM   2088  CA  GLY   154      57.380  76.104  84.313  1.00  0.00           C  
ATOM   2089  HA2 GLY   154      58.466  76.185  84.348  1.00  0.00           H  
ATOM   2090  HA3 GLY   154      56.934  76.382  83.358  1.00  0.00           H  
ATOM   2091  C   GLY   154      56.890  77.262  85.198  1.00  0.00           C  
ATOM   2092  O   GLY   154      55.852  77.246  85.794  1.00  0.00           O  
ATOM   2093  N   TYR   155      57.680  78.346  85.264  1.00  0.00           N  
ATOM   2094  H   TYR   155      58.517  78.420  84.704  1.00  0.00           H  
ATOM   2095  CA  TYR   155      57.296  79.467  86.192  1.00  0.00           C  
ATOM   2096  HA  TYR   155      56.220  79.587  86.317  1.00  0.00           H  
ATOM   2097  CB  TYR   155      57.979  79.120  87.541  1.00  0.00           C  
ATOM   2098  HB2 TYR   155      59.009  78.831  87.332  1.00  0.00           H  
ATOM   2099  HB3 TYR   155      58.055  80.049  88.107  1.00  0.00           H  
ATOM   2100  CG  TYR   155      57.454  77.970  88.410  1.00  0.00           C  
ATOM   2101  CD1 TYR   155      56.319  78.253  89.221  1.00  0.00           C  
ATOM   2102  HD1 TYR   155      55.781  79.177  89.068  1.00  0.00           H  
ATOM   2103  CE1 TYR   155      55.778  77.352  90.153  1.00  0.00           C  
ATOM   2104  HE1 TYR   155      54.958  77.503  90.839  1.00  0.00           H  
ATOM   2105  CZ  TYR   155      56.426  76.044  90.209  1.00  0.00           C  
ATOM   2106  OH  TYR   155      56.054  75.245  91.228  1.00  0.00           O  
ATOM   2107  HH  TYR   155      56.259  74.310  91.160  1.00  0.00           H  
ATOM   2108  CE2 TYR   155      57.610  75.733  89.517  1.00  0.00           C  
ATOM   2109  HE2 TYR   155      58.058  74.756  89.624  1.00  0.00           H  
ATOM   2110  CD2 TYR   155      58.065  76.704  88.550  1.00  0.00           C  
ATOM   2111  HD2 TYR   155      58.883  76.454  87.891  1.00  0.00           H  
ATOM   2112  C   TYR   155      57.677  80.906  85.604  1.00  0.00           C  
ATOM   2113  O   TYR   155      58.683  81.011  84.913  1.00  0.00           O  
ATOM   2114  N   GLY   156      56.943  81.971  85.918  1.00  0.00           N  
ATOM   2115  H   GLY   156      57.300  82.843  85.553  1.00  0.00           H  
ATOM   2116  CA  GLY   156      55.972  82.088  87.001  1.00  0.00           C  
ATOM   2117  HA2 GLY   156      55.080  81.506  86.768  1.00  0.00           H  
ATOM   2118  HA3 GLY   156      56.472  81.845  87.939  1.00  0.00           H  
ATOM   2119  C   GLY   156      55.500  83.602  87.090  1.00  0.00           C  
ATOM   2120  O   GLY   156      55.456  84.360  86.159  1.00  0.00           O  
ATOM   2121  N   GLN   157      55.284  84.037  88.293  1.00  0.00           N  
ATOM   2122  H   GLN   157      55.391  83.374  89.047  1.00  0.00           H  
ATOM   2123  CA  GLN   157      55.015  85.384  88.689  1.00  0.00           C  
ATOM   2124  HA  GLN   157      55.213  86.016  87.824  1.00  0.00           H  
ATOM   2125  CB  GLN   157      53.556  85.610  88.924  1.00  0.00           C  
ATOM   2126  HB2 GLN   157      53.402  86.656  89.190  1.00  0.00           H  
ATOM   2127  HB3 GLN   157      53.112  85.470  87.939  1.00  0.00           H  
ATOM   2128  CG  GLN   157      52.850  84.825  90.040  1.00  0.00           C  
ATOM   2129  HG2 GLN   157      53.226  83.807  89.937  1.00  0.00           H  
ATOM   2130  HG3 GLN   157      53.090  85.132  91.058  1.00  0.00           H  
ATOM   2131  CD  GLN   157      51.308  84.866  89.849  1.00  0.00           C  
ATOM   2132  OE1 GLN   157      50.753  85.044  88.802  1.00  0.00           O  
ATOM   2133  NE2 GLN   157      50.542  84.521  90.848  1.00  0.00           N  
ATOM   2134 HE21 GLN   157      50.989  84.416  91.747  1.00  0.00           H  
ATOM   2135 HE22 GLN   157      49.541  84.580  90.728  1.00  0.00           H  
ATOM   2136  C   GLN   157      55.841  85.792  89.955  1.00  0.00           C  
ATOM   2137  O   GLN   157      55.987  84.929  90.855  1.00  0.00           O  
ATOM   2138  N   GLN   158      56.325  87.041  90.084  1.00  0.00           N  
ATOM   2139  H   GLN   158      57.009  87.170  90.817  1.00  0.00           H  
ATOM   2140  CA  GLN   158      56.356  87.991  89.007  1.00  0.00           C  
ATOM   2141  HA  GLN   158      55.327  88.055  88.655  1.00  0.00           H  
ATOM   2142  CB  GLN   158      56.676  89.386  89.652  1.00  0.00           C  
ATOM   2143  HB2 GLN   158      55.935  89.569  90.430  1.00  0.00           H  
ATOM   2144  HB3 GLN   158      57.680  89.344  90.074  1.00  0.00           H  
ATOM   2145  CG  GLN   158      56.640  90.585  88.672  1.00  0.00           C  
ATOM   2146  HG2 GLN   158      57.413  90.519  87.907  1.00  0.00           H  
ATOM   2147  HG3 GLN   158      55.632  90.630  88.260  1.00  0.00           H  
ATOM   2148  CD  GLN   158      56.796  91.872  89.481  1.00  0.00           C  
ATOM   2149  OE1 GLN   158      56.976  91.909  90.700  1.00  0.00           O  
ATOM   2150  NE2 GLN   158      56.566  93.004  88.819  1.00  0.00           N  
ATOM   2151 HE21 GLN   158      56.223  93.050  87.870  1.00  0.00           H  
ATOM   2152 HE22 GLN   158      56.867  93.859  89.264  1.00  0.00           H  
ATOM   2153  C   GLN   158      57.295  87.664  87.860  1.00  0.00           C  
ATOM   2154  O   GLN   158      58.511  87.495  88.016  1.00  0.00           O  
ATOM   2155  N   ASN   159      56.754  87.868  86.619  1.00  0.00           N  
ATOM   2156  H   ASN   159      55.771  88.099  86.583  1.00  0.00           H  
ATOM   2157  CA  ASN   159      57.567  87.778  85.366  1.00  0.00           C  
ATOM   2158  HA  ASN   159      58.112  86.834  85.394  1.00  0.00           H  
ATOM   2159  CB  ASN   159      56.599  87.619  84.139  1.00  0.00           C  
ATOM   2160  HB2 ASN   159      56.208  86.601  84.137  1.00  0.00           H  
ATOM   2161  HB3 ASN   159      55.765  88.318  84.206  1.00  0.00           H  
ATOM   2162  CG  ASN   159      57.302  87.834  82.824  1.00  0.00           C  
ATOM   2163  OD1 ASN   159      57.668  88.870  82.334  1.00  0.00           O  
ATOM   2164  ND2 ASN   159      57.557  86.790  82.085  1.00  0.00           N  
ATOM   2165 HD21 ASN   159      57.343  85.891  82.494  1.00  0.00           H  
ATOM   2166 HD22 ASN   159      57.817  86.966  81.126  1.00  0.00           H  
ATOM   2167  C   ASN   159      58.545  89.006  85.384  1.00  0.00           C  
ATOM   2168  O   ASN   159      58.100  90.114  85.729  1.00  0.00           O  
ATOM   2169  N   GLN   160      59.855  88.723  85.140  1.00  0.00           N  
ATOM   2170  H   GLN   160      60.515  89.453  85.368  1.00  0.00           H  
ATOM   2171  CA  GLN   160      60.540  87.505  84.635  1.00  0.00           C  
ATOM   2172  HA  GLN   160      59.790  87.018  84.012  1.00  0.00           H  
ATOM   2173  CB  GLN   160      61.673  87.811  83.658  1.00  0.00           C  
ATOM   2174  HB2 GLN   160      61.192  88.280  82.800  1.00  0.00           H  
ATOM   2175  HB3 GLN   160      62.313  88.483  84.230  1.00  0.00           H  
ATOM   2176  CG  GLN   160      62.500  86.659  83.070  1.00  0.00           C  
ATOM   2177  HG2 GLN   160      63.227  87.003  82.335  1.00  0.00           H  
ATOM   2178  HG3 GLN   160      63.034  86.352  83.969  1.00  0.00           H  
ATOM   2179  CD  GLN   160      61.679  85.485  82.601  1.00  0.00           C  
ATOM   2180  OE1 GLN   160      61.285  84.622  83.436  1.00  0.00           O  
ATOM   2181  NE2 GLN   160      61.375  85.376  81.309  1.00  0.00           N  
ATOM   2182 HE21 GLN   160      61.892  85.929  80.640  1.00  0.00           H  
ATOM   2183 HE22 GLN   160      60.637  84.744  81.034  1.00  0.00           H  
ATOM   2184  C   GLN   160      61.066  86.663  85.843  1.00  0.00           C  
ATOM   2185  O   GLN   160      61.843  87.093  86.696  1.00  0.00           O  
ATOM   2186  N   TYR   161      60.518  85.463  85.956  1.00  0.00           N  
ATOM   2187  H   TYR   161      59.908  85.194  85.197  1.00  0.00           H  
ATOM   2188  CA  TYR   161      60.842  84.509  87.039  1.00  0.00           C  
ATOM   2189  HA  TYR   161      60.752  84.994  88.011  1.00  0.00           H  
ATOM   2190  CB  TYR   161      59.684  83.513  87.160  1.00  0.00           C  
ATOM   2191  HB2 TYR   161      58.704  83.987  87.111  1.00  0.00           H  
ATOM   2192  HB3 TYR   161      59.754  82.861  86.289  1.00  0.00           H  
ATOM   2193  CG  TYR   161      59.801  82.602  88.325  1.00  0.00           C  
ATOM   2194  CD1 TYR   161      60.494  81.446  88.190  1.00  0.00           C  
ATOM   2195  HD1 TYR   161      60.982  81.063  87.306  1.00  0.00           H  
ATOM   2196  CE1 TYR   161      60.587  80.548  89.358  1.00  0.00           C  
ATOM   2197  HE1 TYR   161      61.246  79.693  89.336  1.00  0.00           H  
ATOM   2198  CZ  TYR   161      59.942  80.892  90.593  1.00  0.00           C  
ATOM   2199  OH  TYR   161      60.100  80.101  91.679  1.00  0.00           O  
ATOM   2200  HH  TYR   161      60.123  80.572  92.516  1.00  0.00           H  
ATOM   2201  CE2 TYR   161      59.277  82.146  90.684  1.00  0.00           C  
ATOM   2202  HE2 TYR   161      58.905  82.546  91.616  1.00  0.00           H  
ATOM   2203  CD2 TYR   161      59.262  82.994  89.552  1.00  0.00           C  
ATOM   2204  HD2 TYR   161      58.677  83.901  89.583  1.00  0.00           H  
ATOM   2205  C   TYR   161      62.202  83.895  86.829  1.00  0.00           C  
ATOM   2206  O   TYR   161      63.019  83.794  87.760  1.00  0.00           O  
ATOM   2207  N   ASN   162      62.590  83.547  85.645  1.00  0.00           N  
ATOM   2208  H   ASN   162      61.910  83.744  84.925  1.00  0.00           H  
ATOM   2209  CA  ASN   162      63.847  82.879  85.328  1.00  0.00           C  
ATOM   2210  HA  ASN   162      64.088  82.192  86.139  1.00  0.00           H  
ATOM   2211  CB  ASN   162      63.713  81.947  84.117  1.00  0.00           C  
ATOM   2212  HB2 ASN   162      63.843  82.510  83.192  1.00  0.00           H  
ATOM   2213  HB3 ASN   162      64.443  81.139  84.152  1.00  0.00           H  
ATOM   2214  CG  ASN   162      62.375  81.299  84.081  1.00  0.00           C  
ATOM   2215  OD1 ASN   162      62.209  80.365  84.785  1.00  0.00           O  
ATOM   2216  ND2 ASN   162      61.473  81.914  83.343  1.00  0.00           N  
ATOM   2217 HD21 ASN   162      60.516  81.610  83.243  1.00  0.00           H  
ATOM   2218 HD22 ASN   162      61.708  82.758  82.839  1.00  0.00           H  
ATOM   2219  C   ASN   162      64.916  83.930  85.085  1.00  0.00           C  
ATOM   2220  O   ASN   162      64.796  84.841  84.287  1.00  0.00           O  
ATOM   2221  N   SER   163      66.011  83.684  85.773  1.00  0.00           N  
ATOM   2222  H   SER   163      66.216  82.758  86.119  1.00  0.00           H  
ATOM   2223  CA  SER   163      67.290  84.428  85.657  1.00  0.00           C  
ATOM   2224  HA  SER   163      67.018  85.459  85.881  1.00  0.00           H  
ATOM   2225  CB  SER   163      68.257  83.918  86.650  1.00  0.00           C  
ATOM   2226  HB2 SER   163      67.604  83.729  87.502  1.00  0.00           H  
ATOM   2227  HB3 SER   163      68.797  83.027  86.329  1.00  0.00           H  
ATOM   2228  OG  SER   163      69.255  84.901  86.933  1.00  0.00           O  
ATOM   2229  HG  SER   163      69.169  85.037  87.879  1.00  0.00           H  
ATOM   2230  C   SER   163      67.791  84.487  84.242  1.00  0.00           C  
ATOM   2231  O   SER   163      68.027  83.447  83.651  1.00  0.00           O  
ATOM   2232  N   SER   164      68.219  85.645  83.759  1.00  0.00           N  
ATOM   2233  H   SER   164      68.074  86.483  84.303  1.00  0.00           H  
ATOM   2234  CA  SER   164      68.535  85.897  82.322  1.00  0.00           C  
ATOM   2235  HA  SER   164      68.456  86.976  82.193  1.00  0.00           H  
ATOM   2236  CB  SER   164      67.526  85.282  81.392  1.00  0.00           C  
ATOM   2237  HB2 SER   164      67.790  85.641  80.398  1.00  0.00           H  
ATOM   2238  HB3 SER   164      67.560  84.210  81.583  1.00  0.00           H  
ATOM   2239  OG  SER   164      66.255  85.627  81.785  1.00  0.00           O  
ATOM   2240  HG  SER   164      66.171  85.375  82.707  1.00  0.00           H  
ATOM   2241  C   SER   164      69.936  85.557  81.934  1.00  0.00           C  
ATOM   2242  O   SER   164      70.659  84.732  82.510  1.00  0.00           O  
ATOM   2243  N   SER   165      70.509  86.293  80.912  1.00  0.00           N  
ATOM   2244  H   SER   165      69.944  86.985  80.440  1.00  0.00           H  
ATOM   2245  CA  SER   165      71.910  86.159  80.538  1.00  0.00           C  
ATOM   2246  HA  SER   165      72.507  86.367  81.426  1.00  0.00           H  
ATOM   2247  CB  SER   165      72.456  84.738  80.185  1.00  0.00           C  
ATOM   2248  HB2 SER   165      72.304  84.047  81.015  1.00  0.00           H  
ATOM   2249  HB3 SER   165      71.939  84.268  79.349  1.00  0.00           H  
ATOM   2250  OG  SER   165      73.860  84.678  79.962  1.00  0.00           O  
ATOM   2251  HG  SER   165      73.936  84.743  79.007  1.00  0.00           H  
ATOM   2252  C   SER   165      72.168  87.211  79.450  1.00  0.00           C  
ATOM   2253  O   SER   165      71.247  87.691  78.827  1.00  0.00           O  
ATOM   2254  N   GLY   166      73.419  87.538  79.114  1.00  0.00           N  
ATOM   2255  H   GLY   166      74.101  87.124  79.734  1.00  0.00           H  
ATOM   2256  CA  GLY   166      73.885  88.347  77.972  1.00  0.00           C  
ATOM   2257  HA2 GLY   166      74.831  87.887  77.688  1.00  0.00           H  
ATOM   2258  HA3 GLY   166      73.146  88.446  77.177  1.00  0.00           H  
ATOM   2259  C   GLY   166      74.027  89.791  78.484  1.00  0.00           C  
ATOM   2260  O   GLY   166      74.733  89.990  79.467  1.00  0.00           O  
ATOM   2261  N   GLY   167      73.403  90.757  77.848  1.00  0.00           N  
ATOM   2262  H   GLY   167      72.826  90.554  77.044  1.00  0.00           H  
ATOM   2263  CA  GLY   167      73.247  92.104  78.351  1.00  0.00           C  
ATOM   2264  HA2 GLY   167      74.255  92.458  78.568  1.00  0.00           H  
ATOM   2265  HA3 GLY   167      72.802  92.714  77.566  1.00  0.00           H  
ATOM   2266  C   GLY   167      72.388  92.399  79.564  1.00  0.00           C  
ATOM   2267  O   GLY   167      71.698  91.508  79.997  1.00  0.00           O  
ATOM   2268  N   GLY   168      72.523  93.584  80.171  1.00  0.00           N  
ATOM   2269  H   GLY   168      73.105  94.272  79.716  1.00  0.00           H  
ATOM   2270  CA  GLY   168      72.024  93.812  81.593  1.00  0.00           C  
ATOM   2271  HA2 GLY   168      70.973  93.534  81.683  1.00  0.00           H  
ATOM   2272  HA3 GLY   168      72.598  93.182  82.272  1.00  0.00           H  
ATOM   2273  C   GLY   168      71.967  95.257  82.147  1.00  0.00           C  
ATOM   2274  O   GLY   168      71.497  96.129  81.436  1.00  0.00           O  
ATOM   2275  N   GLY   169      72.405  95.555  83.342  1.00  0.00           N  
ATOM   2276  H   GLY   169      72.461  96.521  83.631  1.00  0.00           H  
ATOM   2277  CA  GLY   169      72.923  94.597  84.359  1.00  0.00           C  
ATOM   2278  HA2 GLY   169      72.793  95.118  85.307  1.00  0.00           H  
ATOM   2279  HA3 GLY   169      72.375  93.659  84.455  1.00  0.00           H  
ATOM   2280  C   GLY   169      74.404  94.413  84.140  1.00  0.00           C  
ATOM   2281  O   GLY   169      74.897  94.347  82.998  1.00  0.00           O  
ATOM   2282  N   GLY   170      75.137  94.124  85.259  1.00  0.00           N  
ATOM   2283  H   GLY   170      74.691  93.984  86.155  1.00  0.00           H  
ATOM   2284  CA  GLY   170      76.557  93.749  85.280  1.00  0.00           C  
ATOM   2285  HA2 GLY   170      76.838  93.512  86.306  1.00  0.00           H  
ATOM   2286  HA3 GLY   170      76.608  92.825  84.705  1.00  0.00           H  
ATOM   2287  C   GLY   170      77.496  94.823  84.729  1.00  0.00           C  
ATOM   2288  O   GLY   170      77.250  96.066  84.859  1.00  0.00           O  
ATOM   2289  N   GLY   171      78.580  94.441  84.075  1.00  0.00           N  
ATOM   2290  H   GLY   171      79.076  95.158  83.564  1.00  0.00           H  
ATOM   2291  CA  GLY   171      79.092  93.129  83.918  1.00  0.00           C  
ATOM   2292  HA2 GLY   171      80.155  93.296  83.745  1.00  0.00           H  
ATOM   2293  HA3 GLY   171      79.132  92.623  84.882  1.00  0.00           H  
ATOM   2294  C   GLY   171      78.468  92.308  82.755  1.00  0.00           C  
ATOM   2295  O   GLY   171      77.290  92.464  82.417  1.00  0.00           O  
ATOM   2296  N   GLY   172      79.211  91.453  82.054  1.00  0.00           N  
ATOM   2297  H   GLY   172      78.622  90.923  81.427  1.00  0.00           H  
ATOM   2298  CA  GLY   172      80.684  91.174  82.176  1.00  0.00           C  
ATOM   2299  HA2 GLY   172      81.040  91.284  83.201  1.00  0.00           H  
ATOM   2300  HA3 GLY   172      80.903  90.190  81.763  1.00  0.00           H  
ATOM   2301  C   GLY   172      81.455  92.263  81.394  1.00  0.00           C  
ATOM   2302  O   GLY   172      81.762  93.306  81.959  1.00  0.00           O  
ATOM   2303  N   GLY   173      81.831  91.895  80.163  1.00  0.00           N  
ATOM   2304  H   GLY   173      81.414  91.002  79.940  1.00  0.00           H  
ATOM   2305  CA  GLY   173      82.750  92.666  79.290  1.00  0.00           C  
ATOM   2306  HA2 GLY   173      82.895  92.143  78.345  1.00  0.00           H  
ATOM   2307  HA3 GLY   173      82.341  93.649  79.056  1.00  0.00           H  
ATOM   2308  C   GLY   173      84.165  92.865  79.897  1.00  0.00           C  
ATOM   2309  O   GLY   173      84.495  92.126  80.810  1.00  0.00           O  
ATOM   2310  N   GLY   174      85.045  93.790  79.459  1.00  0.00           N  
ATOM   2311  H   GLY   174      85.911  93.777  79.978  1.00  0.00           H  
ATOM   2312  CA  GLY   174      84.861  94.826  78.503  1.00  0.00           C  
ATOM   2313  HA2 GLY   174      84.015  95.472  78.739  1.00  0.00           H  
ATOM   2314  HA3 GLY   174      85.739  95.464  78.604  1.00  0.00           H  
ATOM   2315  C   GLY   174      84.752  94.358  77.068  1.00  0.00           C  
ATOM   2316  O   GLY   174      84.469  93.203  76.834  1.00  0.00           O  
ATOM   2317  N   GLY   175      85.062  95.273  76.113  1.00  0.00           N  
ATOM   2318  H   GLY   175      85.301  96.206  76.419  1.00  0.00           H  
ATOM   2319  CA  GLY   175      85.284  94.957  74.688  1.00  0.00           C  
ATOM   2320  HA2 GLY   175      85.320  95.920  74.177  1.00  0.00           H  
ATOM   2321  HA3 GLY   175      86.234  94.451  74.515  1.00  0.00           H  
ATOM   2322  C   GLY   175      84.173  94.115  74.032  1.00  0.00           C  
ATOM   2323  O   GLY   175      84.417  93.208  73.120  1.00  0.00           O  
ATOM   2324  N   ASN   176      82.928  94.326  74.525  1.00  0.00           N  
ATOM   2325  H   ASN   176      82.905  95.100  75.172  1.00  0.00           H  
ATOM   2326  CA  ASN   176      81.652  93.612  74.282  1.00  0.00           C  
ATOM   2327  HA  ASN   176      81.624  93.283  73.243  1.00  0.00           H  
ATOM   2328  CB  ASN   176      81.765  92.285  75.070  1.00  0.00           C  
ATOM   2329  HB2 ASN   176      82.622  91.706  74.724  1.00  0.00           H  
ATOM   2330  HB3 ASN   176      81.907  92.456  76.137  1.00  0.00           H  
ATOM   2331  CG  ASN   176      80.560  91.443  74.916  1.00  0.00           C  
ATOM   2332  OD1 ASN   176      80.334  90.747  73.917  1.00  0.00           O  
ATOM   2333  ND2 ASN   176      79.680  91.429  75.877  1.00  0.00           N  
ATOM   2334 HD21 ASN   176      78.868  90.832  75.824  1.00  0.00           H  
ATOM   2335 HD22 ASN   176      79.819  92.036  76.673  1.00  0.00           H  
ATOM   2336  C   ASN   176      80.467  94.435  74.819  1.00  0.00           C  
ATOM   2337  O   ASN   176      80.552  95.065  75.863  1.00  0.00           O  
ATOM   2338  N   TYR   177      79.357  94.329  74.159  1.00  0.00           N  
ATOM   2339  H   TYR   177      79.529  93.884  73.268  1.00  0.00           H  
ATOM   2340  CA  TYR   177      78.013  94.975  74.522  1.00  0.00           C  
ATOM   2341  HA  TYR   177      78.072  95.165  75.594  1.00  0.00           H  
ATOM   2342  CB  TYR   177      77.775  96.323  73.845  1.00  0.00           C  
ATOM   2343  HB2 TYR   177      77.682  96.189  72.767  1.00  0.00           H  
ATOM   2344  HB3 TYR   177      76.774  96.653  74.124  1.00  0.00           H  
ATOM   2345  CG  TYR   177      78.758  97.413  74.257  1.00  0.00           C  
ATOM   2346  CD1 TYR   177      79.473  98.039  73.218  1.00  0.00           C  
ATOM   2347  HD1 TYR   177      79.428  97.738  72.182  1.00  0.00           H  
ATOM   2348  CE1 TYR   177      80.333  99.124  73.524  1.00  0.00           C  
ATOM   2349  HE1 TYR   177      80.911  99.649  72.777  1.00  0.00           H  
ATOM   2350  CZ  TYR   177      80.435  99.643  74.871  1.00  0.00           C  
ATOM   2351  OH  TYR   177      81.258 100.621  75.209  1.00  0.00           O  
ATOM   2352  HH  TYR   177      81.331 100.786  76.152  1.00  0.00           H  
ATOM   2353  CE2 TYR   177      79.771  98.944  75.891  1.00  0.00           C  
ATOM   2354  HE2 TYR   177      79.887  99.203  76.933  1.00  0.00           H  
ATOM   2355  CD2 TYR   177      78.934  97.826  75.618  1.00  0.00           C  
ATOM   2356  HD2 TYR   177      78.391  97.310  76.397  1.00  0.00           H  
ATOM   2357  C   TYR   177      76.919  93.920  74.303  1.00  0.00           C  
ATOM   2358  O   TYR   177      76.863  93.264  73.259  1.00  0.00           O  
ATOM   2359  N   GLY   178      75.996  93.791  75.264  1.00  0.00           N  
ATOM   2360  H   GLY   178      75.158  93.298  74.993  1.00  0.00           H  
ATOM   2361  CA  GLY   178      75.888  94.555  76.519  1.00  0.00           C  
ATOM   2362  HA2 GLY   178      75.214  94.182  77.290  1.00  0.00           H  
ATOM   2363  HA3 GLY   178      76.837  94.560  77.054  1.00  0.00           H  
ATOM   2364  C   GLY   178      75.500  96.037  76.378  1.00  0.00           C  
ATOM   2365  O   GLY   178      74.813  96.377  75.428  1.00  0.00           O  
ATOM   2366  N   GLN   179      75.756  96.830  77.395  1.00  0.00           N  
ATOM   2367  H   GLN   179      76.329  96.511  78.163  1.00  0.00           H  
ATOM   2368  CA  GLN   179      75.438  98.220  77.475  1.00  0.00           C  
ATOM   2369  HA  GLN   179      75.183  98.615  76.492  1.00  0.00           H  
ATOM   2370  CB  GLN   179      74.062  98.436  78.108  1.00  0.00           C  
ATOM   2371  HB2 GLN   179      73.877  99.510  78.074  1.00  0.00           H  
ATOM   2372  HB3 GLN   179      73.389  97.811  77.521  1.00  0.00           H  
ATOM   2373  CG  GLN   179      74.041  98.207  79.666  1.00  0.00           C  
ATOM   2374  HG2 GLN   179      74.623  99.010  80.119  1.00  0.00           H  
ATOM   2375  HG3 GLN   179      73.009  98.355  79.985  1.00  0.00           H  
ATOM   2376  CD  GLN   179      74.449  96.879  80.288  1.00  0.00           C  
ATOM   2377  OE1 GLN   179      74.219  95.811  79.766  1.00  0.00           O  
ATOM   2378  NE2 GLN   179      74.999  96.895  81.468  1.00  0.00           N  
ATOM   2379 HE21 GLN   179      75.259  97.760  81.920  1.00  0.00           H  
ATOM   2380 HE22 GLN   179      75.457  96.051  81.781  1.00  0.00           H  
ATOM   2381  C   GLN   179      76.557  99.056  78.137  1.00  0.00           C  
ATOM   2382  O   GLN   179      77.031  98.745  79.174  1.00  0.00           O  
ATOM   2383  N   ASP   180      77.010 100.213  77.572  1.00  0.00           N  
ATOM   2384  H   ASP   180      77.641 100.770  78.131  1.00  0.00           H  
ATOM   2385  CA  ASP   180      76.630 100.859  76.254  1.00  0.00           C  
ATOM   2386  HA  ASP   180      76.502 100.125  75.459  1.00  0.00           H  
ATOM   2387  CB  ASP   180      75.298 101.594  76.330  1.00  0.00           C  
ATOM   2388  HB2 ASP   180      75.062 102.196  75.452  1.00  0.00           H  
ATOM   2389  HB3 ASP   180      74.572 100.802  76.517  1.00  0.00           H  
ATOM   2390  CG  ASP   180      75.223 102.590  77.450  1.00  0.00           C  
ATOM   2391  OD1 ASP   180      74.124 102.783  77.951  1.00  0.00           O  
ATOM   2392  OD2 ASP   180      76.253 103.178  77.969  1.00  0.00           O  
ATOM   2393  C   ASP   180      77.776 101.705  75.749  1.00  0.00           C  
ATOM   2394  O   ASP   180      78.751 101.905  76.467  1.00  0.00           O  
ATOM   2395  N   GLN   181      77.708 102.253  74.502  1.00  0.00           N  
ATOM   2396  H   GLN   181      76.795 102.116  74.092  1.00  0.00           H  
ATOM   2397  CA  GLN   181      78.669 103.060  73.811  1.00  0.00           C  
ATOM   2398  HA  GLN   181      79.532 102.403  73.709  1.00  0.00           H  
ATOM   2399  CB  GLN   181      78.166 103.407  72.414  1.00  0.00           C  
ATOM   2400  HB2 GLN   181      77.388 104.157  72.554  1.00  0.00           H  
ATOM   2401  HB3 GLN   181      79.002 103.861  71.882  1.00  0.00           H  
ATOM   2402  CG  GLN   181      77.613 102.253  71.475  1.00  0.00           C  
ATOM   2403  HG2 GLN   181      76.864 101.751  72.087  1.00  0.00           H  
ATOM   2404  HG3 GLN   181      77.173 102.646  70.558  1.00  0.00           H  
ATOM   2405  CD  GLN   181      78.549 101.162  71.107  1.00  0.00           C  
ATOM   2406  OE1 GLN   181      79.740 101.283  71.079  1.00  0.00           O  
ATOM   2407  NE2 GLN   181      78.100  99.945  70.862  1.00  0.00           N  
ATOM   2408 HE21 GLN   181      77.093  99.878  70.824  1.00  0.00           H  
ATOM   2409 HE22 GLN   181      78.702  99.147  70.714  1.00  0.00           H  
ATOM   2410  C   GLN   181      79.206 104.331  74.529  1.00  0.00           C  
ATOM   2411  O   GLN   181      80.382 104.605  74.432  1.00  0.00           O  
ATOM   2412  N   SER   182      78.320 104.941  75.336  1.00  0.00           N  
ATOM   2413  H   SER   182      77.384 104.561  75.323  1.00  0.00           H  
ATOM   2414  CA  SER   182      78.582 106.201  76.052  1.00  0.00           C  
ATOM   2415  HA  SER   182      78.672 107.048  75.371  1.00  0.00           H  
ATOM   2416  CB  SER   182      77.341 106.385  76.858  1.00  0.00           C  
ATOM   2417  HB2 SER   182      76.523 106.377  76.138  1.00  0.00           H  
ATOM   2418  HB3 SER   182      77.165 105.579  77.570  1.00  0.00           H  
ATOM   2419  OG  SER   182      77.362 107.682  77.425  1.00  0.00           O  
ATOM   2420  HG  SER   182      78.020 107.714  78.123  1.00  0.00           H  
ATOM   2421  C   SER   182      79.784 106.149  76.967  1.00  0.00           C  
ATOM   2422  O   SER   182      79.815 105.376  77.936  1.00  0.00           O  
ATOM   2423  N   SER   183      80.785 107.028  76.821  1.00  0.00           N  
ATOM   2424  H   SER   183      81.359 107.172  77.639  1.00  0.00           H  
ATOM   2425  CA  SER   183      80.877 108.119  75.839  1.00  0.00           C  
ATOM   2426  HA  SER   183      80.314 107.820  74.955  1.00  0.00           H  
ATOM   2427  CB  SER   183      80.141 109.374  76.330  1.00  0.00           C  
ATOM   2428  HB2 SER   183      80.403 110.193  75.661  1.00  0.00           H  
ATOM   2429  HB3 SER   183      79.067 109.214  76.234  1.00  0.00           H  
ATOM   2430  OG  SER   183      80.491 109.748  77.678  1.00  0.00           O  
ATOM   2431  HG  SER   183      80.108 109.096  78.268  1.00  0.00           H  
ATOM   2432  C   SER   183      82.255 108.292  75.398  1.00  0.00           C  
ATOM   2433  O   SER   183      83.245 108.155  76.172  1.00  0.00           O  
ATOM   2434  N   MET   184      82.503 108.615  74.127  1.00  0.00           N  
ATOM   2435  H   MET   184      81.621 108.646  73.636  1.00  0.00           H  
ATOM   2436  CA  MET   184      83.757 108.487  73.403  1.00  0.00           C  
ATOM   2437  HA  MET   184      84.545 108.004  73.980  1.00  0.00           H  
ATOM   2438  CB  MET   184      83.512 107.661  72.100  1.00  0.00           C  
ATOM   2439  HB2 MET   184      82.653 108.098  71.592  1.00  0.00           H  
ATOM   2440  HB3 MET   184      84.427 107.751  71.515  1.00  0.00           H  
ATOM   2441  CG  MET   184      83.148 106.156  72.409  1.00  0.00           C  
ATOM   2442  HG2 MET   184      83.802 105.706  73.155  1.00  0.00           H  
ATOM   2443  HG3 MET   184      82.142 106.154  72.829  1.00  0.00           H  
ATOM   2444  SD  MET   184      83.281 105.003  71.012  1.00  0.00           S  
ATOM   2445  CE  MET   184      81.839 103.926  71.193  1.00  0.00           C  
ATOM   2446  HE1 MET   184      81.985 102.946  70.738  1.00  0.00           H  
ATOM   2447  HE2 MET   184      81.641 103.812  72.259  1.00  0.00           H  
ATOM   2448  HE3 MET   184      81.000 104.486  70.781  1.00  0.00           H  
ATOM   2449  C   MET   184      84.291 109.923  73.066  1.00  0.00           C  
ATOM   2450  O   MET   184      83.594 110.703  72.395  1.00  0.00           O  
ATOM   2451  N   SER   185      85.505 110.262  73.469  1.00  0.00           N  
ATOM   2452  H   SER   185      86.068 109.626  74.015  1.00  0.00           H  
ATOM   2453  CA  SER   185      86.043 111.599  73.221  1.00  0.00           C  
ATOM   2454  HA  SER   185      85.419 112.366  73.680  1.00  0.00           H  
ATOM   2455  CB  SER   185      87.425 111.605  73.844  1.00  0.00           C  
ATOM   2456  HB2 SER   185      87.298 111.805  74.908  1.00  0.00           H  
ATOM   2457  HB3 SER   185      87.876 110.690  73.460  1.00  0.00           H  
ATOM   2458  OG  SER   185      88.365 112.535  73.218  1.00  0.00           O  
ATOM   2459  HG  SER   185      88.017 113.418  73.359  1.00  0.00           H  
ATOM   2460  C   SER   185      86.008 111.921  71.740  1.00  0.00           C  
ATOM   2461  O   SER   185      86.394 111.103  70.872  1.00  0.00           O  
ATOM   2462  N   SER   186      85.590 113.154  71.367  1.00  0.00           N  
ATOM   2463  H   SER   186      85.340 113.682  72.190  1.00  0.00           H  
ATOM   2464  CA  SER   186      85.789 113.721  70.043  1.00  0.00           C  
ATOM   2465  HA  SER   186      86.666 113.190  69.674  1.00  0.00           H  
ATOM   2466  CB  SER   186      84.653 113.421  69.109  1.00  0.00           C  
ATOM   2467  HB2 SER   186      84.990 113.742  68.124  1.00  0.00           H  
ATOM   2468  HB3 SER   186      84.460 112.349  69.103  1.00  0.00           H  
ATOM   2469  OG  SER   186      83.461 114.088  69.526  1.00  0.00           O  
ATOM   2470  HG  SER   186      82.806 113.760  68.906  1.00  0.00           H  
ATOM   2471  C   SER   186      85.955 115.183  70.280  1.00  0.00           C  
ATOM   2472  O   SER   186      85.564 115.638  71.333  1.00  0.00           O  
ATOM   2473  N   GLY   187      86.405 115.965  69.328  1.00  0.00           N  
ATOM   2474  H   GLY   187      86.496 116.915  69.659  1.00  0.00           H  
ATOM   2475  CA  GLY   187      87.057 115.764  68.090  1.00  0.00           C  
ATOM   2476  HA2 GLY   187      88.062 116.177  68.006  1.00  0.00           H  
ATOM   2477  HA3 GLY   187      87.296 114.702  68.052  1.00  0.00           H  
ATOM   2478  C   GLY   187      86.259 116.188  66.839  1.00  0.00           C  
ATOM   2479  O   GLY   187      86.764 116.506  65.824  1.00  0.00           O  
ATOM   2480  N   GLY   188      84.956 116.343  67.034  1.00  0.00           N  
ATOM   2481  H   GLY   188      84.692 116.075  67.971  1.00  0.00           H  
ATOM   2482  CA  GLY   188      83.962 116.964  66.140  1.00  0.00           C  
ATOM   2483  HA2 GLY   188      84.479 117.650  65.469  1.00  0.00           H  
ATOM   2484  HA3 GLY   188      83.529 116.230  65.460  1.00  0.00           H  
ATOM   2485  C   GLY   188      82.863 117.776  66.971  1.00  0.00           C  
ATOM   2486  O   GLY   188      82.795 117.699  68.188  1.00  0.00           O  
ATOM   2487  N   GLY   189      82.056 118.520  66.223  1.00  0.00           N  
ATOM   2488  H   GLY   189      81.423 119.118  66.735  1.00  0.00           H  
ATOM   2489  CA  GLY   189      81.981 118.716  64.769  1.00  0.00           C  
ATOM   2490  HA2 GLY   189      82.100 117.793  64.202  1.00  0.00           H  
ATOM   2491  HA3 GLY   189      80.983 119.100  64.560  1.00  0.00           H  
ATOM   2492  C   GLY   189      83.098 119.744  64.341  1.00  0.00           C  
ATOM   2493  O   GLY   189      84.044 120.048  65.052  1.00  0.00           O  
ATOM   2494  N   SER   190      82.864 120.474  63.275  1.00  0.00           N  
ATOM   2495  H   SER   190      81.955 120.385  62.845  1.00  0.00           H  
ATOM   2496  CA  SER   190      83.704 121.706  62.841  1.00  0.00           C  
ATOM   2497  HA  SER   190      84.536 121.293  62.270  1.00  0.00           H  
ATOM   2498  CB  SER   190      82.754 122.525  61.862  1.00  0.00           C  
ATOM   2499  HB2 SER   190      81.796 122.763  62.324  1.00  0.00           H  
ATOM   2500  HB3 SER   190      83.356 123.360  61.505  1.00  0.00           H  
ATOM   2501  OG  SER   190      82.526 121.762  60.667  1.00  0.00           O  
ATOM   2502  HG  SER   190      83.302 121.369  60.262  1.00  0.00           H  
ATOM   2503  C   SER   190      84.256 122.532  63.949  1.00  0.00           C  
ATOM   2504  O   SER   190      83.531 123.037  64.793  1.00  0.00           O  
ATOM   2505  N   GLY   191      85.558 122.717  64.147  1.00  0.00           N  
ATOM   2506  H   GLY   191      85.745 123.306  64.946  1.00  0.00           H  
ATOM   2507  CA  GLY   191      86.727 122.127  63.419  1.00  0.00           C  
ATOM   2508  HA2 GLY   191      87.653 122.577  63.778  1.00  0.00           H  
ATOM   2509  HA3 GLY   191      86.932 121.066  63.561  1.00  0.00           H  
ATOM   2510  C   GLY   191      86.681 122.386  61.884  1.00  0.00           C  
ATOM   2511  O   GLY   191      86.150 123.377  61.444  1.00  0.00           O  
ATOM   2512  N   GLY   192      87.306 121.561  61.091  1.00  0.00           N  
ATOM   2513  H   GLY   192      87.751 120.737  61.470  1.00  0.00           H  
ATOM   2514  CA  GLY   192      87.352 121.602  59.608  1.00  0.00           C  
ATOM   2515  HA2 GLY   192      87.876 122.525  59.360  1.00  0.00           H  
ATOM   2516  HA3 GLY   192      87.925 120.791  59.158  1.00  0.00           H  
ATOM   2517  C   GLY   192      85.914 121.591  59.030  1.00  0.00           C  
ATOM   2518  O   GLY   192      84.991 121.034  59.588  1.00  0.00           O  
ATOM   2519  N   GLY   193      85.781 122.159  57.824  1.00  0.00           N  
ATOM   2520  H   GLY   193      86.640 122.573  57.489  1.00  0.00           H  
ATOM   2521  CA  GLY   193      84.507 122.266  57.133  1.00  0.00           C  
ATOM   2522  HA2 GLY   193      84.766 122.583  56.123  1.00  0.00           H  
ATOM   2523  HA3 GLY   193      84.098 121.256  57.126  1.00  0.00           H  
ATOM   2524  C   GLY   193      83.567 123.240  57.750  1.00  0.00           C  
ATOM   2525  O   GLY   193      83.915 124.407  58.092  1.00  0.00           O  
ATOM   2526  N   TYR   194      82.298 122.861  57.600  1.00  0.00           N  
ATOM   2527  H   TYR   194      82.098 121.872  57.543  1.00  0.00           H  
ATOM   2528  CA  TYR   194      81.204 123.837  57.415  1.00  0.00           C  
ATOM   2529  HA  TYR   194      81.491 124.810  57.814  1.00  0.00           H  
ATOM   2530  CB  TYR   194      80.937 123.914  55.978  1.00  0.00           C  
ATOM   2531  HB2 TYR   194      80.514 122.964  55.651  1.00  0.00           H  
ATOM   2532  HB3 TYR   194      80.139 124.656  55.936  1.00  0.00           H  
ATOM   2533  CG  TYR   194      82.093 124.252  55.075  1.00  0.00           C  
ATOM   2534  CD1 TYR   194      82.595 125.527  54.953  1.00  0.00           C  
ATOM   2535  HD1 TYR   194      82.024 126.346  55.365  1.00  0.00           H  
ATOM   2536  CE1 TYR   194      83.801 125.889  54.289  1.00  0.00           C  
ATOM   2537  HE1 TYR   194      84.182 126.896  54.375  1.00  0.00           H  
ATOM   2538  CZ  TYR   194      84.508 124.978  53.538  1.00  0.00           C  
ATOM   2539  OH  TYR   194      85.588 125.408  52.782  1.00  0.00           O  
ATOM   2540  HH  TYR   194      85.286 126.141  52.241  1.00  0.00           H  
ATOM   2541  CE2 TYR   194      84.029 123.592  53.577  1.00  0.00           C  
ATOM   2542  HE2 TYR   194      84.697 122.918  53.061  1.00  0.00           H  
ATOM   2543  CD2 TYR   194      82.854 123.230  54.396  1.00  0.00           C  
ATOM   2544  HD2 TYR   194      82.576 122.197  54.546  1.00  0.00           H  
ATOM   2545  C   TYR   194      79.994 123.270  58.229  1.00  0.00           C  
ATOM   2546  O   TYR   194      79.364 122.401  57.623  1.00  0.00           O  
ATOM   2547  N   GLY   195      79.755 123.682  59.537  1.00  0.00           N  
ATOM   2548  H   GLY   195      78.960 123.266  60.000  1.00  0.00           H  
ATOM   2549  CA  GLY   195      80.593 124.559  60.351  1.00  0.00           C  
ATOM   2550  HA2 GLY   195      80.556 124.260  61.399  1.00  0.00           H  
ATOM   2551  HA3 GLY   195      81.632 124.355  60.091  1.00  0.00           H  
ATOM   2552  C   GLY   195      80.415 126.101  60.209  1.00  0.00           C  
ATOM   2553  O   GLY   195      80.374 126.544  59.069  1.00  0.00           O  
ATOM   2554  N   ASN   196      80.056 126.725  61.339  1.00  0.00           N  
ATOM   2555  H   ASN   196      80.029 126.133  62.157  1.00  0.00           H  
ATOM   2556  CA  ASN   196      79.658 128.086  61.451  1.00  0.00           C  
ATOM   2557  HA  ASN   196      79.320 128.188  62.482  1.00  0.00           H  
ATOM   2558  CB  ASN   196      80.882 129.037  61.257  1.00  0.00           C  
ATOM   2559  HB2 ASN   196      81.769 128.694  61.790  1.00  0.00           H  
ATOM   2560  HB3 ASN   196      81.130 129.208  60.209  1.00  0.00           H  
ATOM   2561  CG  ASN   196      80.472 130.412  61.825  1.00  0.00           C  
ATOM   2562  OD1 ASN   196      79.807 130.596  62.848  1.00  0.00           O  
ATOM   2563  ND2 ASN   196      80.745 131.439  61.119  1.00  0.00           N  
ATOM   2564 HD21 ASN   196      80.876 132.321  61.594  1.00  0.00           H  
ATOM   2565 HD22 ASN   196      81.275 131.283  60.273  1.00  0.00           H  
ATOM   2566  C   ASN   196      78.370 128.403  60.706  1.00  0.00           C  
ATOM   2567  O   ASN   196      78.196 129.458  60.108  1.00  0.00           O  
ATOM   2568  N   GLN   197      77.354 127.574  60.867  1.00  0.00           N  
ATOM   2569  H   GLN   197      77.520 126.861  61.562  1.00  0.00           H  
ATOM   2570  CA  GLN   197      76.010 127.745  60.426  1.00  0.00           C  
ATOM   2571  HA  GLN   197      75.951 127.729  59.338  1.00  0.00           H  
ATOM   2572  CB  GLN   197      75.118 126.666  60.989  1.00  0.00           C  
ATOM   2573  HB2 GLN   197      75.368 126.563  62.045  1.00  0.00           H  
ATOM   2574  HB3 GLN   197      74.068 126.958  60.967  1.00  0.00           H  
ATOM   2575  CG  GLN   197      75.329 125.209  60.455  1.00  0.00           C  
ATOM   2576  HG2 GLN   197      74.964 125.176  59.429  1.00  0.00           H  
ATOM   2577  HG3 GLN   197      76.415 125.115  60.467  1.00  0.00           H  
ATOM   2578  CD  GLN   197      74.751 124.098  61.337  1.00  0.00           C  
ATOM   2579  OE1 GLN   197      74.079 124.352  62.336  1.00  0.00           O  
ATOM   2580  NE2 GLN   197      74.989 122.822  61.106  1.00  0.00           N  
ATOM   2581 HE21 GLN   197      75.447 122.497  60.266  1.00  0.00           H  
ATOM   2582 HE22 GLN   197      74.657 122.127  61.759  1.00  0.00           H  
ATOM   2583  C   GLN   197      75.408 129.066  60.817  1.00  0.00           C  
ATOM   2584  O   GLN   197      75.406 129.509  61.925  1.00  0.00           O  
ATOM   2585  N   ASP   198      74.725 129.688  59.835  1.00  0.00           N  
ATOM   2586  H   ASP   198      74.804 129.312  58.901  1.00  0.00           H  
ATOM   2587  CA  ASP   198      73.724 130.720  60.001  1.00  0.00           C  
ATOM   2588  HA  ASP   198      74.317 131.559  60.365  1.00  0.00           H  
ATOM   2589  CB  ASP   198      73.202 131.116  58.519  1.00  0.00           C  
ATOM   2590  HB2 ASP   198      72.740 130.287  57.983  1.00  0.00           H  
ATOM   2591  HB3 ASP   198      72.478 131.925  58.618  1.00  0.00           H  
ATOM   2592  CG  ASP   198      74.352 131.628  57.694  1.00  0.00           C  
ATOM   2593  OD1 ASP   198      75.367 132.049  58.235  1.00  0.00           O  
ATOM   2594  OD2 ASP   198      74.176 131.684  56.476  1.00  0.00           O  
ATOM   2595  C   ASP   198      72.538 130.335  60.930  1.00  0.00           C  
ATOM   2596  O   ASP   198      71.895 129.296  60.837  1.00  0.00           O  
ATOM   2597  N   GLN   199      72.296 131.282  61.831  1.00  0.00           N  
ATOM   2598  H   GLN   199      73.052 131.927  62.013  1.00  0.00           H  
ATOM   2599  CA  GLN   199      71.324 131.347  62.902  1.00  0.00           C  
ATOM   2600  HA  GLN   199      70.478 130.720  62.620  1.00  0.00           H  
ATOM   2601  CB  GLN   199      71.875 130.809  64.267  1.00  0.00           C  
ATOM   2602  HB2 GLN   199      72.155 129.766  64.124  1.00  0.00           H  
ATOM   2603  HB3 GLN   199      72.750 131.397  64.543  1.00  0.00           H  
ATOM   2604  CG  GLN   199      70.804 130.855  65.319  1.00  0.00           C  
ATOM   2605  HG2 GLN   199      70.492 131.885  65.492  1.00  0.00           H  
ATOM   2606  HG3 GLN   199      70.008 130.246  64.893  1.00  0.00           H  
ATOM   2607  CD  GLN   199      71.244 130.238  66.630  1.00  0.00           C  
ATOM   2608  OE1 GLN   199      70.728 130.560  67.686  1.00  0.00           O  
ATOM   2609  NE2 GLN   199      72.294 129.406  66.726  1.00  0.00           N  
ATOM   2610 HE21 GLN   199      72.960 129.355  65.968  1.00  0.00           H  
ATOM   2611 HE22 GLN   199      72.368 128.817  67.543  1.00  0.00           H  
ATOM   2612  C   GLN   199      70.910 132.824  62.993  1.00  0.00           C  
ATOM   2613  O   GLN   199      71.785 133.649  63.211  1.00  0.00           O  
ATOM   2614  N   SER   200      69.635 133.133  62.902  1.00  0.00           N  
ATOM   2615  H   SER   200      69.494 134.128  62.802  1.00  0.00           H  
ATOM   2616  CA  SER   200      68.480 132.242  62.507  1.00  0.00           C  
ATOM   2617  HA  SER   200      68.288 131.515  63.297  1.00  0.00           H  
ATOM   2618  CB  SER   200      67.237 133.046  62.251  1.00  0.00           C  
ATOM   2619  HB2 SER   200      67.416 133.667  61.374  1.00  0.00           H  
ATOM   2620  HB3 SER   200      66.454 132.315  62.046  1.00  0.00           H  
ATOM   2621  OG  SER   200      66.949 133.813  63.402  1.00  0.00           O  
ATOM   2622  HG  SER   200      67.200 133.306  64.177  1.00  0.00           H  
ATOM   2623  C   SER   200      68.639 131.536  61.216  1.00  0.00           C  
ATOM   2624  O   SER   200      69.423 131.873  60.330  1.00  0.00           O  
ATOM   2625  N   GLY   201      67.941 130.399  61.101  1.00  0.00           N  
ATOM   2626  H   GLY   201      67.472 130.051  61.924  1.00  0.00           H  
ATOM   2627  CA  GLY   201      67.981 129.500  59.930  1.00  0.00           C  
ATOM   2628  HA2 GLY   201      69.040 129.324  59.743  1.00  0.00           H  
ATOM   2629  HA3 GLY   201      67.414 128.584  60.096  1.00  0.00           H  
ATOM   2630  C   GLY   201      67.286 130.190  58.780  1.00  0.00           C  
ATOM   2631  O   GLY   201      66.492 131.098  59.006  1.00  0.00           O  
ATOM   2632  N   GLY   202      67.558 129.822  57.531  1.00  0.00           N  
ATOM   2633  H   GLY   202      67.026 130.252  56.788  1.00  0.00           H  
ATOM   2634  CA  GLY   202      68.512 128.804  57.063  1.00  0.00           C  
ATOM   2635  HA2 GLY   202      69.425 129.312  56.751  1.00  0.00           H  
ATOM   2636  HA3 GLY   202      68.748 128.106  57.866  1.00  0.00           H  
ATOM   2637  C   GLY   202      67.983 127.936  55.861  1.00  0.00           C  
ATOM   2638  O   GLY   202      66.954 128.212  55.278  1.00  0.00           O  
ATOM   2639  N   GLY   203      68.536 126.770  55.574  1.00  0.00           N  
ATOM   2640  H   GLY   203      68.104 126.090  54.965  1.00  0.00           H  
ATOM   2641  CA  GLY   203      69.852 126.344  56.091  1.00  0.00           C  
ATOM   2642  HA2 GLY   203      69.754 126.413  57.175  1.00  0.00           H  
ATOM   2643  HA3 GLY   203      70.048 125.281  55.954  1.00  0.00           H  
ATOM   2644  C   GLY   203      71.182 127.014  55.590  1.00  0.00           C  
ATOM   2645  O   GLY   203      71.233 128.072  54.976  1.00  0.00           O  
ATOM   2646  N   GLY   204      72.320 126.298  55.781  1.00  0.00           N  
ATOM   2647  H   GLY   204      72.266 125.393  56.226  1.00  0.00           H  
ATOM   2648  CA  GLY   204      73.699 126.590  55.376  1.00  0.00           C  
ATOM   2649  HA2 GLY   204      74.189 125.666  55.070  1.00  0.00           H  
ATOM   2650  HA3 GLY   204      73.794 127.229  54.498  1.00  0.00           H  
ATOM   2651  C   GLY   204      74.427 127.365  56.543  1.00  0.00           C  
ATOM   2652  O   GLY   204      73.860 128.016  57.418  1.00  0.00           O  
ATOM   2653  N   SER   205      75.700 127.113  56.715  1.00  0.00           N  
ATOM   2654  H   SER   205      76.075 127.742  57.409  1.00  0.00           H  
ATOM   2655  CA  SER   205      76.634 126.415  55.784  1.00  0.00           C  
ATOM   2656  HA  SER   205      76.749 126.949  54.841  1.00  0.00           H  
ATOM   2657  CB  SER   205      78.037 126.575  56.316  1.00  0.00           C  
ATOM   2658  HB2 SER   205      78.803 126.224  55.624  1.00  0.00           H  
ATOM   2659  HB3 SER   205      78.331 127.608  56.501  1.00  0.00           H  
ATOM   2660  OG  SER   205      78.116 125.858  57.544  1.00  0.00           O  
ATOM   2661  HG  SER   205      78.982 125.969  57.943  1.00  0.00           H  
ATOM   2662  C   SER   205      76.416 124.926  55.716  1.00  0.00           C  
ATOM   2663  O   SER   205      75.636 124.330  56.517  1.00  0.00           O  
ATOM   2664  N   GLY   206      77.092 124.282  54.784  1.00  0.00           N  
ATOM   2665  H   GLY   206      77.584 124.942  54.200  1.00  0.00           H  
ATOM   2666  CA  GLY   206      76.905 122.893  54.411  1.00  0.00           C  
ATOM   2667  HA2 GLY   206      77.637 122.648  53.642  1.00  0.00           H  
ATOM   2668  HA3 GLY   206      77.079 122.274  55.291  1.00  0.00           H  
ATOM   2669  C   GLY   206      75.524 122.620  53.800  1.00  0.00           C  
ATOM   2670  O   GLY   206      74.846 123.512  53.313  1.00  0.00           O  
ATOM   2671  N   GLY   207      75.044 121.405  53.759  1.00  0.00           N  
ATOM   2672  H   GLY   207      74.144 121.277  53.320  1.00  0.00           H  
ATOM   2673  CA  GLY   207      75.630 120.299  54.486  1.00  0.00           C  
ATOM   2674  HA2 GLY   207      75.839 120.480  55.540  1.00  0.00           H  
ATOM   2675  HA3 GLY   207      74.909 119.485  54.570  1.00  0.00           H  
ATOM   2676  C   GLY   207      76.855 119.601  53.901  1.00  0.00           C  
ATOM   2677  O   GLY   207      77.752 120.174  53.209  1.00  0.00           O  
ATOM   2678  N   TYR   208      76.914 118.333  54.339  1.00  0.00           N  
ATOM   2679  H   TYR   208      76.131 117.880  54.789  1.00  0.00           H  
ATOM   2680  CA  TYR   208      78.053 117.468  54.087  1.00  0.00           C  
ATOM   2681  HA  TYR   208      78.902 118.101  54.342  1.00  0.00           H  
ATOM   2682  CB  TYR   208      78.114 116.384  55.178  1.00  0.00           C  
ATOM   2683  HB2 TYR   208      77.934 116.794  56.172  1.00  0.00           H  
ATOM   2684  HB3 TYR   208      77.251 115.734  55.032  1.00  0.00           H  
ATOM   2685  CG  TYR   208      79.411 115.499  55.084  1.00  0.00           C  
ATOM   2686  CD1 TYR   208      80.592 115.972  55.616  1.00  0.00           C  
ATOM   2687  HD1 TYR   208      80.633 116.933  56.108  1.00  0.00           H  
ATOM   2688  CE1 TYR   208      81.820 115.165  55.508  1.00  0.00           C  
ATOM   2689  HE1 TYR   208      82.799 115.451  55.865  1.00  0.00           H  
ATOM   2690  CZ  TYR   208      81.727 113.827  55.077  1.00  0.00           C  
ATOM   2691  OH  TYR   208      82.817 112.952  55.146  1.00  0.00           O  
ATOM   2692  HH  TYR   208      82.744 112.258  54.486  1.00  0.00           H  
ATOM   2693  CE2 TYR   208      80.536 113.363  54.564  1.00  0.00           C  
ATOM   2694  HE2 TYR   208      80.463 112.343  54.216  1.00  0.00           H  
ATOM   2695  CD2 TYR   208      79.374 114.136  54.631  1.00  0.00           C  
ATOM   2696  HD2 TYR   208      78.433 113.651  54.415  1.00  0.00           H  
ATOM   2697  C   TYR   208      78.125 117.025  52.590  1.00  0.00           C  
ATOM   2698  O   TYR   208      77.106 116.698  51.972  1.00  0.00           O  
ATOM   2699  N   GLY   209      79.328 116.963  52.054  1.00  0.00           N  
ATOM   2700  H   GLY   209      80.154 117.084  52.622  1.00  0.00           H  
ATOM   2701  CA  GLY   209      79.552 116.386  50.750  1.00  0.00           C  
ATOM   2702  HA2 GLY   209      79.421 115.304  50.751  1.00  0.00           H  
ATOM   2703  HA3 GLY   209      78.822 116.787  50.047  1.00  0.00           H  
ATOM   2704  C   GLY   209      80.837 116.834  50.063  1.00  0.00           C  
ATOM   2705  O   GLY   209      80.973 118.092  49.901  1.00  0.00           O  
ATOM   2706  N   GLN   210      81.702 115.974  49.583  1.00  0.00           N  
ATOM   2707  H   GLN   210      82.606 116.296  49.267  1.00  0.00           H  
ATOM   2708  CA  GLN   210      81.736 114.543  49.897  1.00  0.00           C  
ATOM   2709  HA  GLN   210      82.639 114.160  49.423  1.00  0.00           H  
ATOM   2710  CB  GLN   210      82.086 114.245  51.387  1.00  0.00           C  
ATOM   2711  HB2 GLN   210      81.310 114.465  52.121  1.00  0.00           H  
ATOM   2712  HB3 GLN   210      82.258 113.170  51.443  1.00  0.00           H  
ATOM   2713  CG  GLN   210      83.354 114.971  51.912  1.00  0.00           C  
ATOM   2714  HG2 GLN   210      83.760 114.462  52.786  1.00  0.00           H  
ATOM   2715  HG3 GLN   210      84.078 114.864  51.104  1.00  0.00           H  
ATOM   2716  CD  GLN   210      83.210 116.375  52.389  1.00  0.00           C  
ATOM   2717  OE1 GLN   210      82.123 116.889  52.647  1.00  0.00           O  
ATOM   2718  NE2 GLN   210      84.281 117.181  52.405  1.00  0.00           N  
ATOM   2719 HE21 GLN   210      84.060 118.083  52.802  1.00  0.00           H  
ATOM   2720 HE22 GLN   210      85.222 116.877  52.202  1.00  0.00           H  
ATOM   2721  C   GLN   210      80.639 113.675  49.365  1.00  0.00           C  
ATOM   2722  O   GLN   210      80.152 112.782  50.061  1.00  0.00           O  
ATOM   2723  N   GLN   211      80.120 113.912  48.149  1.00  0.00           N  
ATOM   2724  H   GLN   211      80.637 114.523  47.533  1.00  0.00           H  
ATOM   2725  CA  GLN   211      79.093 113.059  47.515  1.00  0.00           C  
ATOM   2726  HA  GLN   211      78.210 112.891  48.132  1.00  0.00           H  
ATOM   2727  CB  GLN   211      78.856 113.567  46.102  1.00  0.00           C  
ATOM   2728  HB2 GLN   211      79.808 113.575  45.570  1.00  0.00           H  
ATOM   2729  HB3 GLN   211      78.315 112.836  45.501  1.00  0.00           H  
ATOM   2730  CG  GLN   211      78.015 114.885  46.132  1.00  0.00           C  
ATOM   2731  HG2 GLN   211      77.014 114.666  46.501  1.00  0.00           H  
ATOM   2732  HG3 GLN   211      78.335 115.636  46.855  1.00  0.00           H  
ATOM   2733  CD  GLN   211      77.913 115.662  44.847  1.00  0.00           C  
ATOM   2734  OE1 GLN   211      78.467 115.407  43.757  1.00  0.00           O  
ATOM   2735  NE2 GLN   211      77.130 116.761  44.909  1.00  0.00           N  
ATOM   2736 HE21 GLN   211      76.667 116.980  45.779  1.00  0.00           H  
ATOM   2737 HE22 GLN   211      77.225 117.450  44.177  1.00  0.00           H  
ATOM   2738  C   GLN   211      79.554 111.584  47.509  1.00  0.00           C  
ATOM   2739  O   GLN   211      78.741 110.707  47.885  1.00  0.00           O  
ATOM   2740  N   ASP   212      80.801 111.275  47.130  1.00  0.00           N  
ATOM   2741  H   ASP   212      81.291 112.047  46.699  1.00  0.00           H  
ATOM   2742  CA  ASP   212      81.248 109.881  46.925  1.00  0.00           C  
ATOM   2743  HA  ASP   212      80.606 109.169  47.444  1.00  0.00           H  
ATOM   2744  CB  ASP   212      81.236 109.585  45.410  1.00  0.00           C  
ATOM   2745  HB2 ASP   212      81.918 110.257  44.888  1.00  0.00           H  
ATOM   2746  HB3 ASP   212      81.437 108.539  45.176  1.00  0.00           H  
ATOM   2747  CG  ASP   212      79.850 109.764  44.876  1.00  0.00           C  
ATOM   2748  OD1 ASP   212      78.973 108.992  45.250  1.00  0.00           O  
ATOM   2749  OD2 ASP   212      79.669 110.740  44.145  1.00  0.00           O  
ATOM   2750  C   ASP   212      82.661 109.590  47.601  1.00  0.00           C  
ATOM   2751  O   ASP   212      83.093 108.432  47.660  1.00  0.00           O  
ATOM   2752  N   ARG   213      83.373 110.642  47.974  1.00  0.00           N  
ATOM   2753  H   ARG   213      82.922 111.545  47.996  1.00  0.00           H  
ATOM   2754  CA  ARG   213      84.754 110.575  48.444  1.00  0.00           C  
ATOM   2755  HA  ARG   213      84.958 109.575  48.827  1.00  0.00           H  
ATOM   2756  CB  ARG   213      85.635 110.811  47.201  1.00  0.00           C  
ATOM   2757  HB2 ARG   213      85.435 110.054  46.443  1.00  0.00           H  
ATOM   2758  HB3 ARG   213      85.384 111.802  46.821  1.00  0.00           H  
ATOM   2759  CG  ARG   213      87.099 110.920  47.483  1.00  0.00           C  
ATOM   2760  HG2 ARG   213      87.684 111.494  46.764  1.00  0.00           H  
ATOM   2761  HG3 ARG   213      87.288 111.397  48.445  1.00  0.00           H  
ATOM   2762  CD  ARG   213      87.799 109.525  47.480  1.00  0.00           C  
ATOM   2763  HD2 ARG   213      87.106 108.848  47.978  1.00  0.00           H  
ATOM   2764  HD3 ARG   213      87.935 109.201  46.448  1.00  0.00           H  
ATOM   2765  NE  ARG   213      89.106 109.672  48.092  1.00  0.00           N  
ATOM   2766  HE  ARG   213      89.487 110.587  47.899  1.00  0.00           H  
ATOM   2767  CZ  ARG   213      89.730 108.919  48.953  1.00  0.00           C  
ATOM   2768  NH1 ARG   213      89.217 107.840  49.542  1.00  0.00           N  
ATOM   2769 HH11 ARG   213      89.757 107.303  50.205  1.00  0.00           H  
ATOM   2770 HH12 ARG   213      88.275 107.558  49.310  1.00  0.00           H  
ATOM   2771  NH2 ARG   213      91.000 109.240  49.238  1.00  0.00           N  
ATOM   2772 HH21 ARG   213      91.450 108.749  49.997  1.00  0.00           H  
ATOM   2773 HH22 ARG   213      91.452 110.025  48.790  1.00  0.00           H  
ATOM   2774  C   ARG   213      84.929 111.652  49.547  1.00  0.00           C  
ATOM   2775  O   ARG   213      84.628 112.823  49.288  1.00  0.00           O  
ATOM   2776  N   GLY   214      85.329 111.231  50.812  1.00  0.00           N  
ATOM   2777  H   GLY   214      85.259 111.879  51.584  1.00  0.00           H  
ATOM   2778  CA  GLY   214      85.843 109.892  51.134  1.00  0.00           C  
ATOM   2779  HA2 GLY   214      85.117 109.122  50.874  1.00  0.00           H  
ATOM   2780  HA3 GLY   214      86.726 109.681  50.529  1.00  0.00           H  
ATOM   2781  C   GLY   214      86.151 109.712  52.635  1.00  0.00           C  
ATOM   2782  O   GLY   214      87.361 109.517  52.914  1.00  0.00           O  
ATOM   2783  OXT GLY   214      85.340 110.181  53.444  1.00  0.00           O  
TER    2784      GLY   214 
END   
