# Supplementary material for: Visualization of oligomerization, clustering, and density transition of intrinsically disordered proteins
Source: Natl Sci Rev. 2026 Feb 14;13(7):nwag107. doi: 10.1093/nsr/nwag107 (PMC13114874; doi:10.1093/nsr/nwag107)
Supplement: nwag107_Supplemental_Files [file nwag107_supplemental_files.zip › SI-MD-Structures/MD-Sturctures/frame221.pdb]

CRYST1  135.116  149.281  136.879  90.00  90.00  90.00               1
ATOM      1  N   MET     1      28.652 106.995  78.884  1.00  0.00           N  
ATOM      2  H1  MET     1      28.138 107.192  79.731  1.00  0.00           H  
ATOM      3  H2  MET     1      29.167 107.846  78.710  1.00  0.00           H  
ATOM      4  H3  MET     1      28.061 106.759  78.099  1.00  0.00           H  
ATOM      5  CA  MET     1      29.507 105.790  78.988  1.00  0.00           C  
ATOM      6  HA  MET     1      30.073 105.762  78.057  1.00  0.00           H  
ATOM      7  CB  MET     1      30.525 105.920  80.194  1.00  0.00           C  
ATOM      8  HB2 MET     1      29.879 106.025  81.066  1.00  0.00           H  
ATOM      9  HB3 MET     1      31.118 105.008  80.249  1.00  0.00           H  
ATOM     10  CG  MET     1      31.579 107.075  80.158  1.00  0.00           C  
ATOM     11  HG2 MET     1      32.204 106.880  79.287  1.00  0.00           H  
ATOM     12  HG3 MET     1      31.042 108.023  80.132  1.00  0.00           H  
ATOM     13  SD  MET     1      32.684 107.109  81.640  1.00  0.00           S  
ATOM     14  CE  MET     1      31.453 107.364  82.955  1.00  0.00           C  
ATOM     15  HE1 MET     1      30.746 106.534  82.964  1.00  0.00           H  
ATOM     16  HE2 MET     1      31.903 107.259  83.943  1.00  0.00           H  
ATOM     17  HE3 MET     1      30.975 108.333  82.814  1.00  0.00           H  
ATOM     18  C   MET     1      28.670 104.502  79.204  1.00  0.00           C  
ATOM     19  O   MET     1      27.844 104.480  80.080  1.00  0.00           O  
ATOM     20  N   ALA     2      28.911 103.362  78.581  1.00  0.00           N  
ATOM     21  H   ALA     2      28.359 102.615  78.978  1.00  0.00           H  
ATOM     22  CA  ALA     2      29.927 103.027  77.538  1.00  0.00           C  
ATOM     23  HA  ALA     2      29.933 101.941  77.451  1.00  0.00           H  
ATOM     24  CB  ALA     2      29.493 103.574  76.171  1.00  0.00           C  
ATOM     25  HB1 ALA     2      29.271 104.641  76.212  1.00  0.00           H  
ATOM     26  HB2 ALA     2      30.303 103.455  75.452  1.00  0.00           H  
ATOM     27  HB3 ALA     2      28.609 103.064  75.788  1.00  0.00           H  
ATOM     28  C   ALA     2      31.413 103.415  77.784  1.00  0.00           C  
ATOM     29  O   ALA     2      31.837 104.505  77.585  1.00  0.00           O  
ATOM     30  N   SER     3      32.293 102.449  78.109  1.00  0.00           N  
ATOM     31  H   SER     3      33.218 102.831  78.244  1.00  0.00           H  
ATOM     32  CA  SER     3      32.037 101.075  78.550  1.00  0.00           C  
ATOM     33  HA  SER     3      31.466 100.609  77.747  1.00  0.00           H  
ATOM     34  CB  SER     3      33.408 100.396  78.556  1.00  0.00           C  
ATOM     35  HB2 SER     3      33.947 100.631  77.638  1.00  0.00           H  
ATOM     36  HB3 SER     3      33.927 100.649  79.480  1.00  0.00           H  
ATOM     37  OG  SER     3      33.161  99.049  78.740  1.00  0.00           O  
ATOM     38  HG  SER     3      34.038  98.692  78.893  1.00  0.00           H  
ATOM     39  C   SER     3      31.388 101.040  80.004  1.00  0.00           C  
ATOM     40  O   SER     3      31.349 102.096  80.732  1.00  0.00           O  
ATOM     41  N   ASN     4      30.919  99.853  80.352  1.00  0.00           N  
ATOM     42  H   ASN     4      31.022  99.163  79.622  1.00  0.00           H  
ATOM     43  CA  ASN     4      30.337  99.560  81.660  1.00  0.00           C  
ATOM     44  HA  ASN     4      30.593 100.280  82.437  1.00  0.00           H  
ATOM     45  CB  ASN     4      28.766  99.490  81.704  1.00  0.00           C  
ATOM     46  HB2 ASN     4      28.356  98.783  80.983  1.00  0.00           H  
ATOM     47  HB3 ASN     4      28.438  99.021  82.632  1.00  0.00           H  
ATOM     48  CG  ASN     4      28.113 100.876  81.599  1.00  0.00           C  
ATOM     49  OD1 ASN     4      28.438 101.871  82.201  1.00  0.00           O  
ATOM     50  ND2 ASN     4      27.087 100.979  80.828  1.00  0.00           N  
ATOM     51 HD21 ASN     4      26.701 101.904  80.705  1.00  0.00           H  
ATOM     52 HD22 ASN     4      26.722 100.222  80.268  1.00  0.00           H  
ATOM     53  C   ASN     4      31.019  98.275  82.157  1.00  0.00           C  
ATOM     54  O   ASN     4      30.555  97.207  81.728  1.00  0.00           O  
ATOM     55  N   ASP     5      32.073  98.293  82.983  1.00  0.00           N  
ATOM     56  H   ASP     5      32.324  97.366  83.295  1.00  0.00           H  
ATOM     57  CA  ASP     5      32.692  99.451  83.605  1.00  0.00           C  
ATOM     58  HA  ASP     5      32.303 100.398  83.230  1.00  0.00           H  
ATOM     59  CB  ASP     5      32.382  99.358  85.118  1.00  0.00           C  
ATOM     60  HB2 ASP     5      32.882  98.468  85.499  1.00  0.00           H  
ATOM     61  HB3 ASP     5      32.884 100.236  85.524  1.00  0.00           H  
ATOM     62  CG  ASP     5      30.876  99.484  85.461  1.00  0.00           C  
ATOM     63  OD1 ASP     5      30.189 100.367  84.868  1.00  0.00           O  
ATOM     64  OD2 ASP     5      30.404  98.832  86.507  1.00  0.00           O  
ATOM     65  C   ASP     5      34.247  99.350  83.316  1.00  0.00           C  
ATOM     66  O   ASP     5      34.815  98.288  83.450  1.00  0.00           O  
ATOM     67  N   TYR     6      34.863 100.500  82.971  1.00  0.00           N  
ATOM     68  H   TYR     6      34.313 101.347  82.948  1.00  0.00           H  
ATOM     69  CA  TYR     6      36.311 100.727  82.752  1.00  0.00           C  
ATOM     70  HA  TYR     6      36.471 100.143  81.845  1.00  0.00           H  
ATOM     71  CB  TYR     6      36.515 102.198  82.479  1.00  0.00           C  
ATOM     72  HB2 TYR     6      36.152 102.936  83.194  1.00  0.00           H  
ATOM     73  HB3 TYR     6      37.587 102.381  82.552  1.00  0.00           H  
ATOM     74  CG  TYR     6      36.050 102.648  81.078  1.00  0.00           C  
ATOM     75  CD1 TYR     6      35.103 103.658  80.926  1.00  0.00           C  
ATOM     76  HD1 TYR     6      34.578 104.096  81.762  1.00  0.00           H  
ATOM     77  CE1 TYR     6      34.842 104.209  79.627  1.00  0.00           C  
ATOM     78  HE1 TYR     6      34.176 105.056  79.556  1.00  0.00           H  
ATOM     79  CZ  TYR     6      35.378 103.586  78.466  1.00  0.00           C  
ATOM     80  OH  TYR     6      34.923 103.930  77.210  1.00  0.00           O  
ATOM     81  HH  TYR     6      35.607 103.855  76.541  1.00  0.00           H  
ATOM     82  CE2 TYR     6      36.336 102.530  78.600  1.00  0.00           C  
ATOM     83  HE2 TYR     6      36.595 101.977  77.710  1.00  0.00           H  
ATOM     84  CD2 TYR     6      36.710 102.114  79.884  1.00  0.00           C  
ATOM     85  HD2 TYR     6      37.490 101.384  80.039  1.00  0.00           H  
ATOM     86  C   TYR     6      37.175 100.171  83.964  1.00  0.00           C  
ATOM     87  O   TYR     6      36.937 100.373  85.142  1.00  0.00           O  
ATOM     88  N   THR     7      38.295  99.490  83.667  1.00  0.00           N  
ATOM     89  H   THR     7      38.505  99.349  82.689  1.00  0.00           H  
ATOM     90  CA  THR     7      39.063  98.742  84.673  1.00  0.00           C  
ATOM     91  HA  THR     7      39.084  99.364  85.568  1.00  0.00           H  
ATOM     92  CB  THR     7      38.274  97.552  85.186  1.00  0.00           C  
ATOM     93  HB  THR     7      37.279  97.938  85.410  1.00  0.00           H  
ATOM     94  CG2 THR     7      38.154  96.400  84.206  1.00  0.00           C  
ATOM     95 HG21 THR     7      37.671  96.746  83.293  1.00  0.00           H  
ATOM     96 HG22 THR     7      39.082  95.839  84.093  1.00  0.00           H  
ATOM     97 HG23 THR     7      37.492  95.624  84.589  1.00  0.00           H  
ATOM     98  OG1 THR     7      38.850  97.032  86.374  1.00  0.00           O  
ATOM     99  HG1 THR     7      38.613  97.677  87.045  1.00  0.00           H  
ATOM    100  C   THR     7      40.519  98.516  84.234  1.00  0.00           C  
ATOM    101  O   THR     7      40.885  99.049  83.250  1.00  0.00           O  
ATOM    102  N   GLN     8      41.385  97.876  85.024  1.00  0.00           N  
ATOM    103  H   GLN     8      40.972  97.524  85.875  1.00  0.00           H  
ATOM    104  CA  GLN     8      42.755  97.425  84.631  1.00  0.00           C  
ATOM    105  HA  GLN     8      43.329  98.334  84.453  1.00  0.00           H  
ATOM    106  CB  GLN     8      43.374  96.617  85.833  1.00  0.00           C  
ATOM    107  HB2 GLN     8      44.288  96.134  85.488  1.00  0.00           H  
ATOM    108  HB3 GLN     8      43.636  97.375  86.571  1.00  0.00           H  
ATOM    109  CG  GLN     8      42.417  95.576  86.449  1.00  0.00           C  
ATOM    110  HG2 GLN     8      41.591  96.039  86.987  1.00  0.00           H  
ATOM    111  HG3 GLN     8      42.037  94.940  85.649  1.00  0.00           H  
ATOM    112  CD  GLN     8      43.253  94.723  87.348  1.00  0.00           C  
ATOM    113  OE1 GLN     8      43.171  93.506  87.506  1.00  0.00           O  
ATOM    114  NE2 GLN     8      44.137  95.289  88.208  1.00  0.00           N  
ATOM    115 HE21 GLN     8      44.424  96.257  88.195  1.00  0.00           H  
ATOM    116 HE22 GLN     8      44.676  94.750  88.871  1.00  0.00           H  
ATOM    117  C   GLN     8      42.739  96.678  83.193  1.00  0.00           C  
ATOM    118  O   GLN     8      41.806  95.929  82.829  1.00  0.00           O  
ATOM    119  N   GLN     9      43.819  96.710  82.390  1.00  0.00           N  
ATOM    120  H   GLN     9      43.815  96.066  81.611  1.00  0.00           H  
ATOM    121  CA  GLN     9      44.950  97.596  82.337  1.00  0.00           C  
ATOM    122  HA  GLN     9      45.664  97.111  81.671  1.00  0.00           H  
ATOM    123  CB  GLN     9      44.743  99.003  81.712  1.00  0.00           C  
ATOM    124  HB2 GLN     9      44.068  99.561  82.361  1.00  0.00           H  
ATOM    125  HB3 GLN     9      45.723  99.478  81.748  1.00  0.00           H  
ATOM    126  CG  GLN     9      44.141  98.857  80.311  1.00  0.00           C  
ATOM    127  HG2 GLN     9      43.273  98.202  80.387  1.00  0.00           H  
ATOM    128  HG3 GLN     9      43.880  99.829  79.894  1.00  0.00           H  
ATOM    129  CD  GLN     9      45.092  98.288  79.282  1.00  0.00           C  
ATOM    130  OE1 GLN     9      46.263  98.626  79.208  1.00  0.00           O  
ATOM    131  NE2 GLN     9      44.738  97.373  78.386  1.00  0.00           N  
ATOM    132 HE21 GLN     9      43.878  96.847  78.456  1.00  0.00           H  
ATOM    133 HE22 GLN     9      45.429  97.300  77.653  1.00  0.00           H  
ATOM    134  C   GLN     9      45.822  97.594  83.685  1.00  0.00           C  
ATOM    135  O   GLN     9      45.728  98.539  84.490  1.00  0.00           O  
ATOM    136  N   ALA    10      46.665  96.564  83.969  1.00  0.00           N  
ATOM    137  H   ALA    10      47.167  96.789  84.816  1.00  0.00           H  
ATOM    138  CA  ALA    10      46.966  95.295  83.323  1.00  0.00           C  
ATOM    139  HA  ALA    10      46.728  95.364  82.261  1.00  0.00           H  
ATOM    140  CB  ALA    10      48.466  94.975  83.261  1.00  0.00           C  
ATOM    141  HB1 ALA    10      48.810  94.857  84.289  1.00  0.00           H  
ATOM    142  HB2 ALA    10      48.726  94.074  82.705  1.00  0.00           H  
ATOM    143  HB3 ALA    10      48.930  95.822  82.756  1.00  0.00           H  
ATOM    144  C   ALA    10      46.122  94.171  83.997  1.00  0.00           C  
ATOM    145  O   ALA    10      46.268  93.855  85.178  1.00  0.00           O  
ATOM    146  N   THR    11      45.454  93.374  83.137  1.00  0.00           N  
ATOM    147  H   THR    11      45.407  93.682  82.176  1.00  0.00           H  
ATOM    148  CA  THR    11      44.732  92.132  83.466  1.00  0.00           C  
ATOM    149  HA  THR    11      45.410  91.610  84.141  1.00  0.00           H  
ATOM    150  CB  THR    11      43.500  92.371  84.339  1.00  0.00           C  
ATOM    151  HB  THR    11      43.550  93.222  85.018  1.00  0.00           H  
ATOM    152  CG2 THR    11      42.348  92.597  83.409  1.00  0.00           C  
ATOM    153 HG21 THR    11      42.194  91.658  82.878  1.00  0.00           H  
ATOM    154 HG22 THR    11      41.399  92.821  83.897  1.00  0.00           H  
ATOM    155 HG23 THR    11      42.592  93.345  82.655  1.00  0.00           H  
ATOM    156  OG1 THR    11      43.162  91.206  84.965  1.00  0.00           O  
ATOM    157  HG1 THR    11      43.842  91.071  85.629  1.00  0.00           H  
ATOM    158  C   THR    11      44.562  91.289  82.152  1.00  0.00           C  
ATOM    159  O   THR    11      44.536  91.884  81.029  1.00  0.00           O  
ATOM    160  N   GLN    12      44.326  89.975  82.093  1.00  0.00           N  
ATOM    161  H   GLN    12      44.134  89.585  81.181  1.00  0.00           H  
ATOM    162  CA  GLN    12      44.713  88.843  83.045  1.00  0.00           C  
ATOM    163  HA  GLN    12      43.889  88.861  83.758  1.00  0.00           H  
ATOM    164  CB  GLN    12      44.587  87.511  82.260  1.00  0.00           C  
ATOM    165  HB2 GLN    12      44.621  86.697  82.983  1.00  0.00           H  
ATOM    166  HB3 GLN    12      43.582  87.397  81.854  1.00  0.00           H  
ATOM    167  CG  GLN    12      45.663  87.344  81.159  1.00  0.00           C  
ATOM    168  HG2 GLN    12      45.667  88.211  80.499  1.00  0.00           H  
ATOM    169  HG3 GLN    12      46.629  87.230  81.650  1.00  0.00           H  
ATOM    170  CD  GLN    12      45.384  86.110  80.328  1.00  0.00           C  
ATOM    171  OE1 GLN    12      44.534  85.273  80.513  1.00  0.00           O  
ATOM    172  NE2 GLN    12      46.098  85.995  79.193  1.00  0.00           N  
ATOM    173 HE21 GLN    12      46.027  85.161  78.628  1.00  0.00           H  
ATOM    174 HE22 GLN    12      46.762  86.724  78.973  1.00  0.00           H  
ATOM    175  C   GLN    12      46.122  88.881  83.653  1.00  0.00           C  
ATOM    176  O   GLN    12      47.021  89.492  83.061  1.00  0.00           O  
ATOM    177  N   SER    13      46.330  88.177  84.778  1.00  0.00           N  
ATOM    178  H   SER    13      45.586  87.672  85.237  1.00  0.00           H  
ATOM    179  CA  SER    13      47.665  87.791  85.199  1.00  0.00           C  
ATOM    180  HA  SER    13      48.233  88.718  85.283  1.00  0.00           H  
ATOM    181  CB  SER    13      47.560  87.186  86.641  1.00  0.00           C  
ATOM    182  HB2 SER    13      48.547  86.790  86.881  1.00  0.00           H  
ATOM    183  HB3 SER    13      47.323  88.009  87.315  1.00  0.00           H  
ATOM    184  OG  SER    13      46.492  86.237  86.645  1.00  0.00           O  
ATOM    185  HG  SER    13      46.586  85.804  87.496  1.00  0.00           H  
ATOM    186  C   SER    13      48.398  86.804  84.349  1.00  0.00           C  
ATOM    187  O   SER    13      47.855  86.067  83.452  1.00  0.00           O  
ATOM    188  N   TYR    14      49.688  86.642  84.635  1.00  0.00           N  
ATOM    189  H   TYR    14      50.126  87.184  85.368  1.00  0.00           H  
ATOM    190  CA  TYR    14      50.636  85.776  83.808  1.00  0.00           C  
ATOM    191  HA  TYR    14      50.122  84.862  83.511  1.00  0.00           H  
ATOM    192  CB  TYR    14      51.058  86.725  82.620  1.00  0.00           C  
ATOM    193  HB2 TYR    14      50.148  87.206  82.263  1.00  0.00           H  
ATOM    194  HB3 TYR    14      51.771  87.484  82.943  1.00  0.00           H  
ATOM    195  CG  TYR    14      51.679  86.018  81.471  1.00  0.00           C  
ATOM    196  CD1 TYR    14      50.777  85.398  80.616  1.00  0.00           C  
ATOM    197  HD1 TYR    14      49.715  85.545  80.751  1.00  0.00           H  
ATOM    198  CE1 TYR    14      51.291  84.611  79.599  1.00  0.00           C  
ATOM    199  HE1 TYR    14      50.519  84.334  78.896  1.00  0.00           H  
ATOM    200  CZ  TYR    14      52.669  84.383  79.492  1.00  0.00           C  
ATOM    201  OH  TYR    14      53.039  83.628  78.428  1.00  0.00           O  
ATOM    202  HH  TYR    14      52.516  82.838  78.586  1.00  0.00           H  
ATOM    203  CE2 TYR    14      53.567  84.910  80.485  1.00  0.00           C  
ATOM    204  HE2 TYR    14      54.599  84.604  80.396  1.00  0.00           H  
ATOM    205  CD2 TYR    14      53.088  85.776  81.458  1.00  0.00           C  
ATOM    206  HD2 TYR    14      53.712  86.244  82.205  1.00  0.00           H  
ATOM    207  C   TYR    14      51.781  85.400  84.746  1.00  0.00           C  
ATOM    208  O   TYR    14      52.283  86.250  85.499  1.00  0.00           O  
ATOM    209  N   GLY    15      52.287  84.216  84.667  1.00  0.00           N  
ATOM    210  H   GLY    15      53.050  84.104  85.321  1.00  0.00           H  
ATOM    211  CA  GLY    15      52.061  83.056  83.784  1.00  0.00           C  
ATOM    212  HA2 GLY    15      51.225  82.507  84.218  1.00  0.00           H  
ATOM    213  HA3 GLY    15      51.772  83.391  82.788  1.00  0.00           H  
ATOM    214  C   GLY    15      53.343  82.202  83.612  1.00  0.00           C  
ATOM    215  O   GLY    15      54.455  82.663  83.741  1.00  0.00           O  
ATOM    216  N   ALA    16      53.131  80.915  83.364  1.00  0.00           N  
ATOM    217  H   ALA    16      52.153  80.668  83.420  1.00  0.00           H  
ATOM    218  CA  ALA    16      54.170  79.909  82.987  1.00  0.00           C  
ATOM    219  HA  ALA    16      55.119  80.164  83.459  1.00  0.00           H  
ATOM    220  CB  ALA    16      53.611  78.580  83.544  1.00  0.00           C  
ATOM    221  HB1 ALA    16      52.714  78.181  83.071  1.00  0.00           H  
ATOM    222  HB2 ALA    16      54.360  77.796  83.434  1.00  0.00           H  
ATOM    223  HB3 ALA    16      53.440  78.706  84.613  1.00  0.00           H  
ATOM    224  C   ALA    16      54.406  79.843  81.415  1.00  0.00           C  
ATOM    225  O   ALA    16      53.548  79.854  80.544  1.00  0.00           O  
ATOM    226  N   TYR    17      55.670  79.698  81.075  1.00  0.00           N  
ATOM    227  H   TYR    17      56.327  79.496  81.815  1.00  0.00           H  
ATOM    228  CA  TYR    17      56.161  79.790  79.695  1.00  0.00           C  
ATOM    229  HA  TYR    17      55.520  79.194  79.044  1.00  0.00           H  
ATOM    230  CB  TYR    17      56.012  81.226  79.217  1.00  0.00           C  
ATOM    231  HB2 TYR    17      55.124  81.796  79.492  1.00  0.00           H  
ATOM    232  HB3 TYR    17      56.871  81.745  79.642  1.00  0.00           H  
ATOM    233  CG  TYR    17      56.120  81.348  77.648  1.00  0.00           C  
ATOM    234  CD1 TYR    17      57.247  81.990  77.122  1.00  0.00           C  
ATOM    235  HD1 TYR    17      57.877  82.543  77.803  1.00  0.00           H  
ATOM    236  CE1 TYR    17      57.391  82.041  75.749  1.00  0.00           C  
ATOM    237  HE1 TYR    17      58.161  82.651  75.300  1.00  0.00           H  
ATOM    238  CZ  TYR    17      56.503  81.352  74.904  1.00  0.00           C  
ATOM    239  OH  TYR    17      56.659  81.540  73.518  1.00  0.00           O  
ATOM    240  HH  TYR    17      56.100  80.867  73.122  1.00  0.00           H  
ATOM    241  CE2 TYR    17      55.491  80.569  75.396  1.00  0.00           C  
ATOM    242  HE2 TYR    17      54.812  79.961  74.817  1.00  0.00           H  
ATOM    243  CD2 TYR    17      55.248  80.639  76.789  1.00  0.00           C  
ATOM    244  HD2 TYR    17      54.440  80.072  77.228  1.00  0.00           H  
ATOM    245  C   TYR    17      57.663  79.464  79.737  1.00  0.00           C  
ATOM    246  O   TYR    17      58.397  79.892  80.639  1.00  0.00           O  
ATOM    247  N   PRO    18      58.141  78.633  78.805  1.00  0.00           N  
ATOM    248  CD  PRO    18      57.375  78.157  77.646  1.00  0.00           C  
ATOM    249  HD2 PRO    18      57.233  78.973  76.937  1.00  0.00           H  
ATOM    250  HD3 PRO    18      56.410  77.749  77.948  1.00  0.00           H  
ATOM    251  CG  PRO    18      58.250  77.111  76.900  1.00  0.00           C  
ATOM    252  HG2 PRO    18      58.133  77.285  75.830  1.00  0.00           H  
ATOM    253  HG3 PRO    18      58.005  76.092  77.199  1.00  0.00           H  
ATOM    254  CB  PRO    18      59.644  77.517  77.229  1.00  0.00           C  
ATOM    255  HB2 PRO    18      59.957  78.232  76.469  1.00  0.00           H  
ATOM    256  HB3 PRO    18      60.296  76.644  77.244  1.00  0.00           H  
ATOM    257  CA  PRO    18      59.556  78.158  78.636  1.00  0.00           C  
ATOM    258  HA  PRO    18      59.709  77.355  79.357  1.00  0.00           H  
ATOM    259  C   PRO    18      60.534  79.321  78.783  1.00  0.00           C  
ATOM    260  O   PRO    18      60.252  80.393  78.275  1.00  0.00           O  
ATOM    261  N   THR    19      61.579  79.146  79.680  1.00  0.00           N  
ATOM    262  H   THR    19      61.702  78.251  80.132  1.00  0.00           H  
ATOM    263  CA  THR    19      62.567  80.205  79.947  1.00  0.00           C  
ATOM    264  HA  THR    19      62.841  80.883  79.139  1.00  0.00           H  
ATOM    265  CB  THR    19      62.095  81.026  81.228  1.00  0.00           C  
ATOM    266  HB  THR    19      61.917  80.268  81.991  1.00  0.00           H  
ATOM    267  CG2 THR    19      63.096  82.096  81.678  1.00  0.00           C  
ATOM    268 HG21 THR    19      62.648  82.623  82.520  1.00  0.00           H  
ATOM    269 HG22 THR    19      63.957  81.537  82.043  1.00  0.00           H  
ATOM    270 HG23 THR    19      63.214  82.750  80.814  1.00  0.00           H  
ATOM    271  OG1 THR    19      60.838  81.597  80.935  1.00  0.00           O  
ATOM    272  HG1 THR    19      60.138  80.978  81.153  1.00  0.00           H  
ATOM    273  C   THR    19      63.889  79.694  80.319  1.00  0.00           C  
ATOM    274  O   THR    19      64.010  78.772  81.112  1.00  0.00           O  
ATOM    275  N   GLN    20      64.982  80.283  79.771  1.00  0.00           N  
ATOM    276  H   GLN    20      64.742  81.028  79.133  1.00  0.00           H  
ATOM    277  CA  GLN    20      66.310  79.852  80.043  1.00  0.00           C  
ATOM    278  HA  GLN    20      66.345  78.778  80.225  1.00  0.00           H  
ATOM    279  CB  GLN    20      67.336  80.307  78.950  1.00  0.00           C  
ATOM    280  HB2 GLN    20      67.165  81.380  78.866  1.00  0.00           H  
ATOM    281  HB3 GLN    20      68.310  80.036  79.358  1.00  0.00           H  
ATOM    282  CG  GLN    20      67.155  79.670  77.524  1.00  0.00           C  
ATOM    283  HG2 GLN    20      66.330  80.181  77.027  1.00  0.00           H  
ATOM    284  HG3 GLN    20      68.054  79.837  76.931  1.00  0.00           H  
ATOM    285  CD  GLN    20      66.920  78.232  77.652  1.00  0.00           C  
ATOM    286  OE1 GLN    20      67.733  77.454  78.185  1.00  0.00           O  
ATOM    287  NE2 GLN    20      65.767  77.776  77.190  1.00  0.00           N  
ATOM    288 HE21 GLN    20      65.125  78.499  76.897  1.00  0.00           H  
ATOM    289 HE22 GLN    20      65.558  76.803  77.015  1.00  0.00           H  
ATOM    290  C   GLN    20      66.696  80.475  81.375  1.00  0.00           C  
ATOM    291  O   GLN    20      66.819  81.743  81.462  1.00  0.00           O  
ATOM    292  N   PRO    21      67.038  79.686  82.430  1.00  0.00           N  
ATOM    293  CD  PRO    21      66.933  78.261  82.508  1.00  0.00           C  
ATOM    294  HD2 PRO    21      67.580  77.752  81.794  1.00  0.00           H  
ATOM    295  HD3 PRO    21      65.927  77.868  82.356  1.00  0.00           H  
ATOM    296  CG  PRO    21      67.331  77.956  83.995  1.00  0.00           C  
ATOM    297  HG2 PRO    21      68.408  77.785  84.007  1.00  0.00           H  
ATOM    298  HG3 PRO    21      66.871  77.109  84.503  1.00  0.00           H  
ATOM    299  CB  PRO    21      67.053  79.219  84.809  1.00  0.00           C  
ATOM    300  HB2 PRO    21      67.560  79.286  85.771  1.00  0.00           H  
ATOM    301  HB3 PRO    21      65.973  79.285  84.936  1.00  0.00           H  
ATOM    302  CA  PRO    21      67.353  80.340  83.710  1.00  0.00           C  
ATOM    303  HA  PRO    21      66.699  81.202  83.839  1.00  0.00           H  
ATOM    304  C   PRO    21      68.859  80.660  83.842  1.00  0.00           C  
ATOM    305  O   PRO    21      69.694  80.159  83.049  1.00  0.00           O  
ATOM    306  N   GLY    22      69.154  81.647  84.705  1.00  0.00           N  
ATOM    307  H   GLY    22      68.381  82.157  85.109  1.00  0.00           H  
ATOM    308  CA  GLY    22      70.576  82.109  84.980  1.00  0.00           C  
ATOM    309  HA2 GLY    22      71.205  81.219  85.013  1.00  0.00           H  
ATOM    310  HA3 GLY    22      70.934  82.799  84.217  1.00  0.00           H  
ATOM    311  C   GLY    22      70.607  82.603  86.422  1.00  0.00           C  
ATOM    312  O   GLY    22      69.743  82.275  87.230  1.00  0.00           O  
ATOM    313  N   GLN    23      71.458  83.651  86.636  1.00  0.00           N  
ATOM    314  H   GLN    23      72.231  83.824  86.010  1.00  0.00           H  
ATOM    315  CA  GLN    23      71.285  84.480  87.838  1.00  0.00           C  
ATOM    316  HA  GLN    23      70.314  84.344  88.315  1.00  0.00           H  
ATOM    317  CB  GLN    23      72.320  83.972  88.903  1.00  0.00           C  
ATOM    318  HB2 GLN    23      72.116  82.934  89.163  1.00  0.00           H  
ATOM    319  HB3 GLN    23      73.317  84.142  88.496  1.00  0.00           H  
ATOM    320  CG  GLN    23      72.028  84.778  90.215  1.00  0.00           C  
ATOM    321  HG2 GLN    23      71.932  85.848  90.031  1.00  0.00           H  
ATOM    322  HG3 GLN    23      71.071  84.447  90.616  1.00  0.00           H  
ATOM    323  CD  GLN    23      73.099  84.689  91.361  1.00  0.00           C  
ATOM    324  OE1 GLN    23      74.275  84.539  91.036  1.00  0.00           O  
ATOM    325  NE2 GLN    23      72.766  84.832  92.627  1.00  0.00           N  
ATOM    326 HE21 GLN    23      71.802  84.971  92.896  1.00  0.00           H  
ATOM    327 HE22 GLN    23      73.514  84.810  93.305  1.00  0.00           H  
ATOM    328  C   GLN    23      71.483  85.962  87.428  1.00  0.00           C  
ATOM    329  O   GLN    23      72.522  86.265  86.898  1.00  0.00           O  
ATOM    330  N   GLY    24      70.440  86.782  87.698  1.00  0.00           N  
ATOM    331  H   GLY    24      69.667  86.282  88.111  1.00  0.00           H  
ATOM    332  CA  GLY    24      70.224  88.239  87.429  1.00  0.00           C  
ATOM    333  HA2 GLY    24      70.336  88.555  86.392  1.00  0.00           H  
ATOM    334  HA3 GLY    24      69.226  88.474  87.798  1.00  0.00           H  
ATOM    335  C   GLY    24      71.356  89.008  88.171  1.00  0.00           C  
ATOM    336  O   GLY    24      72.061  88.440  89.076  1.00  0.00           O  
ATOM    337  N   TYR    25      71.653  90.256  87.776  1.00  0.00           N  
ATOM    338  H   TYR    25      71.122  90.569  86.975  1.00  0.00           H  
ATOM    339  CA  TYR    25      72.569  91.089  88.482  1.00  0.00           C  
ATOM    340  HA  TYR    25      73.555  90.625  88.477  1.00  0.00           H  
ATOM    341  CB  TYR    25      72.591  92.324  87.541  1.00  0.00           C  
ATOM    342  HB2 TYR    25      72.784  92.049  86.504  1.00  0.00           H  
ATOM    343  HB3 TYR    25      71.619  92.818  87.545  1.00  0.00           H  
ATOM    344  CG  TYR    25      73.575  93.262  88.099  1.00  0.00           C  
ATOM    345  CD1 TYR    25      74.979  92.905  88.188  1.00  0.00           C  
ATOM    346  HD1 TYR    25      75.403  91.985  87.813  1.00  0.00           H  
ATOM    347  CE1 TYR    25      75.888  93.826  88.735  1.00  0.00           C  
ATOM    348  HE1 TYR    25      76.930  93.548  88.797  1.00  0.00           H  
ATOM    349  CZ  TYR    25      75.483  95.051  89.237  1.00  0.00           C  
ATOM    350  OH  TYR    25      76.355  95.935  89.756  1.00  0.00           O  
ATOM    351  HH  TYR    25      75.860  96.581  90.265  1.00  0.00           H  
ATOM    352  CE2 TYR    25      74.104  95.360  89.190  1.00  0.00           C  
ATOM    353  HE2 TYR    25      73.852  96.352  89.535  1.00  0.00           H  
ATOM    354  CD2 TYR    25      73.175  94.467  88.647  1.00  0.00           C  
ATOM    355  HD2 TYR    25      72.181  94.880  88.729  1.00  0.00           H  
ATOM    356  C   TYR    25      72.059  91.481  89.860  1.00  0.00           C  
ATOM    357  O   TYR    25      70.815  91.785  89.954  1.00  0.00           O  
ATOM    358  N   SER    26      72.860  91.431  90.924  1.00  0.00           N  
ATOM    359  H   SER    26      73.810  91.095  90.860  1.00  0.00           H  
ATOM    360  CA  SER    26      72.432  91.808  92.266  1.00  0.00           C  
ATOM    361  HA  SER    26      71.355  91.666  92.349  1.00  0.00           H  
ATOM    362  CB  SER    26      73.101  90.985  93.291  1.00  0.00           C  
ATOM    363  HB2 SER    26      72.612  90.012  93.347  1.00  0.00           H  
ATOM    364  HB3 SER    26      74.098  90.758  92.914  1.00  0.00           H  
ATOM    365  OG  SER    26      72.980  91.553  94.584  1.00  0.00           O  
ATOM    366  HG  SER    26      72.212  91.068  94.892  1.00  0.00           H  
ATOM    367  C   SER    26      72.751  93.297  92.483  1.00  0.00           C  
ATOM    368  O   SER    26      73.943  93.705  92.527  1.00  0.00           O  
ATOM    369  N   GLN    27      71.804  94.210  92.676  1.00  0.00           N  
ATOM    370  H   GLN    27      70.885  93.795  92.620  1.00  0.00           H  
ATOM    371  CA  GLN    27      71.945  95.607  93.108  1.00  0.00           C  
ATOM    372  HA  GLN    27      72.475  96.155  92.329  1.00  0.00           H  
ATOM    373  CB  GLN    27      70.620  96.293  93.354  1.00  0.00           C  
ATOM    374  HB2 GLN    27      70.050  96.178  92.432  1.00  0.00           H  
ATOM    375  HB3 GLN    27      70.096  95.770  94.153  1.00  0.00           H  
ATOM    376  CG  GLN    27      70.518  97.764  93.707  1.00  0.00           C  
ATOM    377  HG2 GLN    27      69.496  98.136  93.777  1.00  0.00           H  
ATOM    378  HG3 GLN    27      71.197  97.934  94.543  1.00  0.00           H  
ATOM    379  CD  GLN    27      71.060  98.674  92.573  1.00  0.00           C  
ATOM    380  OE1 GLN    27      71.681  98.328  91.528  1.00  0.00           O  
ATOM    381  NE2 GLN    27      70.876  99.930  92.726  1.00  0.00           N  
ATOM    382 HE21 GLN    27      70.579 100.345  93.598  1.00  0.00           H  
ATOM    383 HE22 GLN    27      71.312 100.483  92.001  1.00  0.00           H  
ATOM    384  C   GLN    27      72.844  95.770  94.381  1.00  0.00           C  
ATOM    385  O   GLN    27      73.608  96.727  94.419  1.00  0.00           O  
ATOM    386  N   GLN    28      72.736  94.864  95.347  1.00  0.00           N  
ATOM    387  H   GLN    28      72.213  94.019  95.169  1.00  0.00           H  
ATOM    388  CA  GLN    28      73.583  94.926  96.563  1.00  0.00           C  
ATOM    389  HA  GLN    28      73.436  95.895  97.041  1.00  0.00           H  
ATOM    390  CB  GLN    28      73.142  93.725  97.446  1.00  0.00           C  
ATOM    391  HB2 GLN    28      72.838  92.842  96.883  1.00  0.00           H  
ATOM    392  HB3 GLN    28      74.011  93.557  98.081  1.00  0.00           H  
ATOM    393  CG  GLN    28      72.079  94.025  98.441  1.00  0.00           C  
ATOM    394  HG2 GLN    28      72.059  93.286  99.242  1.00  0.00           H  
ATOM    395  HG3 GLN    28      72.324  94.952  98.959  1.00  0.00           H  
ATOM    396  CD  GLN    28      70.708  93.973  97.782  1.00  0.00           C  
ATOM    397  OE1 GLN    28      70.151  92.997  97.239  1.00  0.00           O  
ATOM    398  NE2 GLN    28      70.064  95.173  97.818  1.00  0.00           N  
ATOM    399 HE21 GLN    28      69.188  95.183  97.315  1.00  0.00           H  
ATOM    400 HE22 GLN    28      70.460  96.033  98.168  1.00  0.00           H  
ATOM    401  C   GLN    28      75.064  94.767  96.212  1.00  0.00           C  
ATOM    402  O   GLN    28      75.868  95.128  97.055  1.00  0.00           O  
ATOM    403  N   SER    29      75.375  94.233  95.056  1.00  0.00           N  
ATOM    404  H   SER    29      74.649  94.123  94.363  1.00  0.00           H  
ATOM    405  CA  SER    29      76.768  93.957  94.622  1.00  0.00           C  
ATOM    406  HA  SER    29      77.453  93.989  95.470  1.00  0.00           H  
ATOM    407  CB  SER    29      76.934  92.524  94.068  1.00  0.00           C  
ATOM    408  HB2 SER    29      77.953  92.141  94.122  1.00  0.00           H  
ATOM    409  HB3 SER    29      76.349  91.782  94.611  1.00  0.00           H  
ATOM    410  OG  SER    29      76.490  92.444  92.732  1.00  0.00           O  
ATOM    411  HG  SER    29      75.601  92.781  92.599  1.00  0.00           H  
ATOM    412  C   SER    29      77.221  95.131  93.766  1.00  0.00           C  
ATOM    413  O   SER    29      78.358  95.201  93.331  1.00  0.00           O  
ATOM    414  N   SER    30      76.511  96.281  93.697  1.00  0.00           N  
ATOM    415  H   SER    30      75.543  96.104  93.924  1.00  0.00           H  
ATOM    416  CA  SER    30      77.083  97.636  93.408  1.00  0.00           C  
ATOM    417  HA  SER    30      77.430  97.666  92.376  1.00  0.00           H  
ATOM    418  CB  SER    30      75.847  98.534  93.405  1.00  0.00           C  
ATOM    419  HB2 SER    30      75.025  98.099  92.837  1.00  0.00           H  
ATOM    420  HB3 SER    30      75.551  98.783  94.424  1.00  0.00           H  
ATOM    421  OG  SER    30      76.225  99.666  92.658  1.00  0.00           O  
ATOM    422  HG  SER    30      76.057  99.345  91.769  1.00  0.00           H  
ATOM    423  C   SER    30      78.213  98.107  94.363  1.00  0.00           C  
ATOM    424  O   SER    30      77.979  98.200  95.554  1.00  0.00           O  
ATOM    425  N   GLN    31      79.341  98.528  93.854  1.00  0.00           N  
ATOM    426  H   GLN    31      80.055  98.516  94.568  1.00  0.00           H  
ATOM    427  CA  GLN    31      79.988  98.251  92.560  1.00  0.00           C  
ATOM    428  HA  GLN    31      79.182  98.378  91.836  1.00  0.00           H  
ATOM    429  CB  GLN    31      80.981  99.395  92.302  1.00  0.00           C  
ATOM    430  HB2 GLN    31      81.620  99.470  93.182  1.00  0.00           H  
ATOM    431  HB3 GLN    31      81.646  99.221  91.456  1.00  0.00           H  
ATOM    432  CG  GLN    31      80.353 100.794  91.886  1.00  0.00           C  
ATOM    433  HG2 GLN    31      79.828 101.218  92.742  1.00  0.00           H  
ATOM    434  HG3 GLN    31      81.210 101.416  91.629  1.00  0.00           H  
ATOM    435  CD  GLN    31      79.534 100.753  90.602  1.00  0.00           C  
ATOM    436  OE1 GLN    31      79.680  99.896  89.762  1.00  0.00           O  
ATOM    437  NE2 GLN    31      78.544 101.559  90.402  1.00  0.00           N  
ATOM    438 HE21 GLN    31      78.032 101.585  89.532  1.00  0.00           H  
ATOM    439 HE22 GLN    31      78.402 102.323  91.047  1.00  0.00           H  
ATOM    440  C   GLN    31      80.672  96.828  92.422  1.00  0.00           C  
ATOM    441  O   GLN    31      81.119  96.187  93.422  1.00  0.00           O  
ATOM    442  N   PRO    32      80.901  96.321  91.190  1.00  0.00           N  
ATOM    443  CD  PRO    32      80.411  96.850  89.919  1.00  0.00           C  
ATOM    444  HD2 PRO    32      81.125  97.567  89.514  1.00  0.00           H  
ATOM    445  HD3 PRO    32      79.432  97.305  90.067  1.00  0.00           H  
ATOM    446  CG  PRO    32      80.279  95.733  88.891  1.00  0.00           C  
ATOM    447  HG2 PRO    32      81.115  95.582  88.209  1.00  0.00           H  
ATOM    448  HG3 PRO    32      79.385  95.794  88.271  1.00  0.00           H  
ATOM    449  CB  PRO    32      80.153  94.572  89.855  1.00  0.00           C  
ATOM    450  HB2 PRO    32      80.204  93.599  89.365  1.00  0.00           H  
ATOM    451  HB3 PRO    32      79.148  94.574  90.279  1.00  0.00           H  
ATOM    452  CA  PRO    32      81.086  94.835  91.028  1.00  0.00           C  
ATOM    453  HA  PRO    32      80.836  94.302  91.945  1.00  0.00           H  
ATOM    454  C   PRO    32      82.507  94.443  90.687  1.00  0.00           C  
ATOM    455  O   PRO    32      83.058  94.919  89.692  1.00  0.00           O  
ATOM    456  N   TYR    33      83.208  93.670  91.510  1.00  0.00           N  
ATOM    457  H   TYR    33      82.827  93.515  92.433  1.00  0.00           H  
ATOM    458  CA  TYR    33      84.634  93.313  91.312  1.00  0.00           C  
ATOM    459  HA  TYR    33      84.992  93.557  90.312  1.00  0.00           H  
ATOM    460  CB  TYR    33      85.588  94.158  92.170  1.00  0.00           C  
ATOM    461  HB2 TYR    33      85.459  93.824  93.199  1.00  0.00           H  
ATOM    462  HB3 TYR    33      86.617  93.982  91.857  1.00  0.00           H  
ATOM    463  CG  TYR    33      85.418  95.681  92.056  1.00  0.00           C  
ATOM    464  CD1 TYR    33      85.721  96.353  90.835  1.00  0.00           C  
ATOM    465  HD1 TYR    33      86.079  95.815  89.969  1.00  0.00           H  
ATOM    466  CE1 TYR    33      85.454  97.761  90.753  1.00  0.00           C  
ATOM    467  HE1 TYR    33      85.815  98.307  89.895  1.00  0.00           H  
ATOM    468  CZ  TYR    33      84.871  98.456  91.820  1.00  0.00           C  
ATOM    469  OH  TYR    33      84.544  99.795  91.721  1.00  0.00           O  
ATOM    470  HH  TYR    33      84.380 100.195  92.578  1.00  0.00           H  
ATOM    471  CE2 TYR    33      84.546  97.733  93.000  1.00  0.00           C  
ATOM    472  HE2 TYR    33      84.229  98.328  93.844  1.00  0.00           H  
ATOM    473  CD2 TYR    33      84.790  96.351  93.080  1.00  0.00           C  
ATOM    474  HD2 TYR    33      84.552  95.917  94.040  1.00  0.00           H  
ATOM    475  C   TYR    33      84.882  91.795  91.514  1.00  0.00           C  
ATOM    476  O   TYR    33      85.944  91.371  91.958  1.00  0.00           O  
ATOM    477  N   GLY    34      83.930  90.946  91.112  1.00  0.00           N  
ATOM    478  H   GLY    34      83.089  91.351  90.725  1.00  0.00           H  
ATOM    479  CA  GLY    34      83.974  89.535  91.155  1.00  0.00           C  
ATOM    480  HA2 GLY    34      83.183  89.101  90.544  1.00  0.00           H  
ATOM    481  HA3 GLY    34      84.992  89.338  90.817  1.00  0.00           H  
ATOM    482  C   GLY    34      83.814  89.021  92.619  1.00  0.00           C  
ATOM    483  O   GLY    34      83.447  89.813  93.466  1.00  0.00           O  
ATOM    484  N   GLN    35      84.031  87.701  92.845  1.00  0.00           N  
ATOM    485  H   GLN    35      84.067  87.066  92.060  1.00  0.00           H  
ATOM    486  CA  GLN    35      83.902  87.022  94.101  1.00  0.00           C  
ATOM    487  HA  GLN    35      83.672  87.769  94.861  1.00  0.00           H  
ATOM    488  CB  GLN    35      82.617  86.166  94.077  1.00  0.00           C  
ATOM    489  HB2 GLN    35      81.758  86.817  93.915  1.00  0.00           H  
ATOM    490  HB3 GLN    35      82.491  85.457  93.259  1.00  0.00           H  
ATOM    491  CG  GLN    35      82.442  85.306  95.348  1.00  0.00           C  
ATOM    492  HG2 GLN    35      81.855  84.443  95.034  1.00  0.00           H  
ATOM    493  HG3 GLN    35      83.417  85.003  95.729  1.00  0.00           H  
ATOM    494  CD  GLN    35      81.705  86.052  96.465  1.00  0.00           C  
ATOM    495  OE1 GLN    35      82.256  86.949  97.131  1.00  0.00           O  
ATOM    496  NE2 GLN    35      80.553  85.628  96.882  1.00  0.00           N  
ATOM    497 HE21 GLN    35      80.140  84.843  96.398  1.00  0.00           H  
ATOM    498 HE22 GLN    35      80.358  86.031  97.787  1.00  0.00           H  
ATOM    499  C   GLN    35      85.195  86.246  94.454  1.00  0.00           C  
ATOM    500  O   GLN    35      85.751  85.459  93.696  1.00  0.00           O  
ATOM    501  N   GLN    36      85.863  86.736  95.537  1.00  0.00           N  
ATOM    502  H   GLN    36      86.798  86.392  95.705  1.00  0.00           H  
ATOM    503  CA  GLN    36      85.459  87.873  96.444  1.00  0.00           C  
ATOM    504  HA  GLN    36      84.403  87.733  96.676  1.00  0.00           H  
ATOM    505  CB  GLN    36      86.253  87.820  97.771  1.00  0.00           C  
ATOM    506  HB2 GLN    36      85.892  88.527  98.519  1.00  0.00           H  
ATOM    507  HB3 GLN    36      85.987  86.855  98.203  1.00  0.00           H  
ATOM    508  CG  GLN    36      87.755  87.787  97.767  1.00  0.00           C  
ATOM    509  HG2 GLN    36      87.958  86.720  97.679  1.00  0.00           H  
ATOM    510  HG3 GLN    36      88.290  88.038  96.851  1.00  0.00           H  
ATOM    511  CD  GLN    36      88.360  88.494  98.966  1.00  0.00           C  
ATOM    512  OE1 GLN    36      87.834  89.490  99.467  1.00  0.00           O  
ATOM    513  NE2 GLN    36      89.341  87.883  99.577  1.00  0.00           N  
ATOM    514 HE21 GLN    36      89.776  87.079  99.149  1.00  0.00           H  
ATOM    515 HE22 GLN    36      89.721  88.340 100.394  1.00  0.00           H  
ATOM    516  C   GLN    36      85.655  89.263  95.802  1.00  0.00           C  
ATOM    517  O   GLN    36      86.436  89.362  94.888  1.00  0.00           O  
ATOM    518  N   SER    37      84.877  90.292  96.212  1.00  0.00           N  
ATOM    519  H   SER    37      84.351  90.180  97.067  1.00  0.00           H  
ATOM    520  CA  SER    37      85.027  91.643  95.637  1.00  0.00           C  
ATOM    521  HA  SER    37      85.059  91.517  94.554  1.00  0.00           H  
ATOM    522  CB  SER    37      83.728  92.388  95.933  1.00  0.00           C  
ATOM    523  HB2 SER    37      82.897  91.683  95.918  1.00  0.00           H  
ATOM    524  HB3 SER    37      83.818  92.939  96.869  1.00  0.00           H  
ATOM    525  OG  SER    37      83.541  93.293  94.861  1.00  0.00           O  
ATOM    526  HG  SER    37      82.647  93.627  94.965  1.00  0.00           H  
ATOM    527  C   SER    37      86.292  92.309  96.123  1.00  0.00           C  
ATOM    528  O   SER    37      86.450  92.559  97.324  1.00  0.00           O  
ATOM    529  N   TYR    38      87.219  92.550  95.162  1.00  0.00           N  
ATOM    530  H   TYR    38      87.052  92.325  94.192  1.00  0.00           H  
ATOM    531  CA  TYR    38      88.472  93.302  95.437  1.00  0.00           C  
ATOM    532  HA  TYR    38      88.353  94.141  96.124  1.00  0.00           H  
ATOM    533  CB  TYR    38      89.519  92.368  95.991  1.00  0.00           C  
ATOM    534  HB2 TYR    38      89.106  91.907  96.888  1.00  0.00           H  
ATOM    535  HB3 TYR    38      89.671  91.609  95.224  1.00  0.00           H  
ATOM    536  CG  TYR    38      90.757  93.146  96.396  1.00  0.00           C  
ATOM    537  CD1 TYR    38      91.845  93.254  95.529  1.00  0.00           C  
ATOM    538  HD1 TYR    38      91.750  92.765  94.571  1.00  0.00           H  
ATOM    539  CE1 TYR    38      92.878  94.155  95.815  1.00  0.00           C  
ATOM    540  HE1 TYR    38      93.680  94.326  95.112  1.00  0.00           H  
ATOM    541  CZ  TYR    38      92.881  94.863  97.022  1.00  0.00           C  
ATOM    542  OH  TYR    38      93.810  95.789  97.219  1.00  0.00           O  
ATOM    543  HH  TYR    38      93.680  96.214  98.070  1.00  0.00           H  
ATOM    544  CE2 TYR    38      91.787  94.701  97.920  1.00  0.00           C  
ATOM    545  HE2 TYR    38      91.813  95.166  98.894  1.00  0.00           H  
ATOM    546  CD2 TYR    38      90.755  93.929  97.583  1.00  0.00           C  
ATOM    547  HD2 TYR    38      89.897  93.787  98.223  1.00  0.00           H  
ATOM    548  C   TYR    38      88.993  93.980  94.158  1.00  0.00           C  
ATOM    549  O   TYR    38      88.995  93.306  93.085  1.00  0.00           O  
ATOM    550  N   SER    39      89.465  95.251  94.238  1.00  0.00           N  
ATOM    551  H   SER    39      89.343  95.858  95.036  1.00  0.00           H  
ATOM    552  CA  SER    39      90.055  95.974  93.138  1.00  0.00           C  
ATOM    553  HA  SER    39      90.587  95.235  92.539  1.00  0.00           H  
ATOM    554  CB  SER    39      89.098  96.749  92.330  1.00  0.00           C  
ATOM    555  HB2 SER    39      88.447  95.987  91.900  1.00  0.00           H  
ATOM    556  HB3 SER    39      88.586  97.532  92.890  1.00  0.00           H  
ATOM    557  OG  SER    39      89.763  97.356  91.229  1.00  0.00           O  
ATOM    558  HG  SER    39      90.019  96.655  90.625  1.00  0.00           H  
ATOM    559  C   SER    39      91.195  96.931  93.629  1.00  0.00           C  
ATOM    560  O   SER    39      90.902  97.950  94.261  1.00  0.00           O  
ATOM    561  N   GLY    40      92.416  96.563  93.312  1.00  0.00           N  
ATOM    562  H   GLY    40      92.490  95.640  92.909  1.00  0.00           H  
ATOM    563  CA  GLY    40      93.623  97.359  93.788  1.00  0.00           C  
ATOM    564  HA2 GLY    40      93.475  97.604  94.840  1.00  0.00           H  
ATOM    565  HA3 GLY    40      94.481  96.695  93.688  1.00  0.00           H  
ATOM    566  C   GLY    40      93.821  98.700  92.979  1.00  0.00           C  
ATOM    567  O   GLY    40      93.436  98.901  91.843  1.00  0.00           O  
ATOM    568  N   TYR    41      94.466  99.683  93.605  1.00  0.00           N  
ATOM    569  H   TYR    41      94.458 100.548  93.085  1.00  0.00           H  
ATOM    570  CA  TYR    41      95.121  99.814  94.850  1.00  0.00           C  
ATOM    571  HA  TYR    41      94.653  99.170  95.595  1.00  0.00           H  
ATOM    572  CB  TYR    41      96.583  99.374  94.662  1.00  0.00           C  
ATOM    573  HB2 TYR    41      96.999  99.970  93.850  1.00  0.00           H  
ATOM    574  HB3 TYR    41      97.156  99.550  95.573  1.00  0.00           H  
ATOM    575  CG  TYR    41      96.811  97.888  94.352  1.00  0.00           C  
ATOM    576  CD1 TYR    41      96.795  96.900  95.384  1.00  0.00           C  
ATOM    577  HD1 TYR    41      96.625  97.154  96.420  1.00  0.00           H  
ATOM    578  CE1 TYR    41      97.092  95.594  95.049  1.00  0.00           C  
ATOM    579  HE1 TYR    41      97.164  94.910  95.881  1.00  0.00           H  
ATOM    580  CZ  TYR    41      97.394  95.213  93.705  1.00  0.00           C  
ATOM    581  OH  TYR    41      97.797  93.936  93.481  1.00  0.00           O  
ATOM    582  HH  TYR    41      97.334  93.346  94.081  1.00  0.00           H  
ATOM    583  CE2 TYR    41      97.521  96.141  92.660  1.00  0.00           C  
ATOM    584  HE2 TYR    41      97.744  95.791  91.662  1.00  0.00           H  
ATOM    585  CD2 TYR    41      97.148  97.474  93.029  1.00  0.00           C  
ATOM    586  HD2 TYR    41      97.207  98.262  92.293  1.00  0.00           H  
ATOM    587  C   TYR    41      95.078 101.288  95.334  1.00  0.00           C  
ATOM    588  O   TYR    41      94.948 102.172  94.457  1.00  0.00           O  
ATOM    589  N   SER    42      95.187 101.507  96.629  1.00  0.00           N  
ATOM    590  H   SER    42      95.049 100.829  97.365  1.00  0.00           H  
ATOM    591  CA  SER    42      95.428 102.900  97.145  1.00  0.00           C  
ATOM    592  HA  SER    42      95.003 103.650  96.478  1.00  0.00           H  
ATOM    593  CB  SER    42      94.919 103.132  98.593  1.00  0.00           C  
ATOM    594  HB2 SER    42      95.374 102.477  99.336  1.00  0.00           H  
ATOM    595  HB3 SER    42      95.077 104.163  98.908  1.00  0.00           H  
ATOM    596  OG  SER    42      93.475 102.983  98.579  1.00  0.00           O  
ATOM    597  HG  SER    42      93.278 102.090  98.288  1.00  0.00           H  
ATOM    598  C   SER    42      96.938 102.986  97.114  1.00  0.00           C  
ATOM    599  O   SER    42      97.592 102.487  97.977  1.00  0.00           O  
ATOM    600  N   GLN    43      97.501 103.774  96.197  1.00  0.00           N  
ATOM    601  H   GLN    43      96.955 104.094  95.410  1.00  0.00           H  
ATOM    602  CA  GLN    43      98.961 104.087  96.110  1.00  0.00           C  
ATOM    603  HA  GLN    43      99.278 104.167  97.149  1.00  0.00           H  
ATOM    604  CB  GLN    43      99.710 102.787  95.715  1.00  0.00           C  
ATOM    605  HB2 GLN    43     100.751 103.110  95.732  1.00  0.00           H  
ATOM    606  HB3 GLN    43      99.561 101.955  96.403  1.00  0.00           H  
ATOM    607  CG  GLN    43      99.440 102.203  94.317  1.00  0.00           C  
ATOM    608  HG2 GLN    43      98.416 101.864  94.165  1.00  0.00           H  
ATOM    609  HG3 GLN    43      99.602 102.973  93.563  1.00  0.00           H  
ATOM    610  CD  GLN    43     100.371 101.051  93.969  1.00  0.00           C  
ATOM    611  OE1 GLN    43     100.138  99.934  94.385  1.00  0.00           O  
ATOM    612  NE2 GLN    43     101.413 101.292  93.265  1.00  0.00           N  
ATOM    613 HE21 GLN    43     101.545 102.230  92.913  1.00  0.00           H  
ATOM    614 HE22 GLN    43     101.919 100.522  92.851  1.00  0.00           H  
ATOM    615  C   GLN    43      99.367 105.351  95.277  1.00  0.00           C  
ATOM    616  O   GLN    43     100.441 105.389  94.742  1.00  0.00           O  
ATOM    617  N   SER    44      98.514 106.378  95.286  1.00  0.00           N  
ATOM    618  H   SER    44      97.714 106.325  95.901  1.00  0.00           H  
ATOM    619  CA  SER    44      98.586 107.596  94.463  1.00  0.00           C  
ATOM    620  HA  SER    44      98.836 107.241  93.463  1.00  0.00           H  
ATOM    621  CB  SER    44      97.199 108.268  94.393  1.00  0.00           C  
ATOM    622  HB2 SER    44      96.907 108.650  95.371  1.00  0.00           H  
ATOM    623  HB3 SER    44      97.094 109.165  93.783  1.00  0.00           H  
ATOM    624  OG  SER    44      96.263 107.319  93.848  1.00  0.00           O  
ATOM    625  HG  SER    44      96.556 106.868  93.053  1.00  0.00           H  
ATOM    626  C   SER    44      99.629 108.630  94.913  1.00  0.00           C  
ATOM    627  O   SER    44      99.328 109.578  95.658  1.00  0.00           O  
ATOM    628  N   THR    45     100.902 108.375  94.633  1.00  0.00           N  
ATOM    629  H   THR    45     100.998 107.542  94.070  1.00  0.00           H  
ATOM    630  CA  THR    45     102.083 109.043  95.231  1.00  0.00           C  
ATOM    631  HA  THR    45     101.830 110.099  95.327  1.00  0.00           H  
ATOM    632  CB  THR    45     102.394 108.490  96.635  1.00  0.00           C  
ATOM    633  HB  THR    45     102.500 107.406  96.682  1.00  0.00           H  
ATOM    634  CG2 THR    45     103.649 109.003  97.382  1.00  0.00           C  
ATOM    635 HG21 THR    45     103.585 110.091  97.367  1.00  0.00           H  
ATOM    636 HG22 THR    45     103.762 108.695  98.421  1.00  0.00           H  
ATOM    637 HG23 THR    45     104.494 108.681  96.774  1.00  0.00           H  
ATOM    638  OG1 THR    45     101.250 108.841  97.410  1.00  0.00           O  
ATOM    639  HG1 THR    45     100.618 109.201  96.783  1.00  0.00           H  
ATOM    640  C   THR    45     103.302 108.862  94.329  1.00  0.00           C  
ATOM    641  O   THR    45     103.539 107.720  93.960  1.00  0.00           O  
ATOM    642  N   ASP    46     104.049 109.976  94.146  1.00  0.00           N  
ATOM    643  H   ASP    46     103.860 110.839  94.635  1.00  0.00           H  
ATOM    644  CA  ASP    46     105.013 110.091  93.090  1.00  0.00           C  
ATOM    645  HA  ASP    46     105.619 109.205  92.901  1.00  0.00           H  
ATOM    646  CB  ASP    46     104.256 110.328  91.799  1.00  0.00           C  
ATOM    647  HB2 ASP    46     103.751 109.381  91.610  1.00  0.00           H  
ATOM    648  HB3 ASP    46     103.607 111.198  91.902  1.00  0.00           H  
ATOM    649  CG  ASP    46     105.152 110.521  90.623  1.00  0.00           C  
ATOM    650  OD1 ASP    46     105.116 111.510  89.933  1.00  0.00           O  
ATOM    651  OD2 ASP    46     106.013 109.623  90.490  1.00  0.00           O  
ATOM    652  C   ASP    46     105.935 111.292  93.499  1.00  0.00           C  
ATOM    653  O   ASP    46     105.633 112.058  94.369  1.00  0.00           O  
ATOM    654  N   THR    47     107.016 111.429  92.710  1.00  0.00           N  
ATOM    655  H   THR    47     107.135 110.774  91.950  1.00  0.00           H  
ATOM    656  CA  THR    47     108.005 112.461  92.921  1.00  0.00           C  
ATOM    657  HA  THR    47     108.061 112.784  93.960  1.00  0.00           H  
ATOM    658  CB  THR    47     109.390 111.932  92.659  1.00  0.00           C  
ATOM    659  HB  THR    47     110.046 112.766  92.907  1.00  0.00           H  
ATOM    660  CG2 THR    47     109.869 110.792  93.575  1.00  0.00           C  
ATOM    661 HG21 THR    47     109.815 111.135  94.608  1.00  0.00           H  
ATOM    662 HG22 THR    47     109.222 109.922  93.461  1.00  0.00           H  
ATOM    663 HG23 THR    47     110.903 110.571  93.308  1.00  0.00           H  
ATOM    664  OG1 THR    47     109.478 111.565  91.349  1.00  0.00           O  
ATOM    665  HG1 THR    47     109.613 112.307  90.755  1.00  0.00           H  
ATOM    666  C   THR    47     107.780 113.743  92.098  1.00  0.00           C  
ATOM    667  O   THR    47     108.490 114.746  92.277  1.00  0.00           O  
ATOM    668  N   SER    48     106.817 113.690  91.102  1.00  0.00           N  
ATOM    669  H   SER    48     106.378 112.823  90.827  1.00  0.00           H  
ATOM    670  CA  SER    48     106.391 114.986  90.498  1.00  0.00           C  
ATOM    671  HA  SER    48     107.274 115.505  90.125  1.00  0.00           H  
ATOM    672  CB  SER    48     105.515 114.779  89.215  1.00  0.00           C  
ATOM    673  HB2 SER    48     105.181 115.704  88.745  1.00  0.00           H  
ATOM    674  HB3 SER    48     106.139 114.218  88.519  1.00  0.00           H  
ATOM    675  OG  SER    48     104.321 114.007  89.435  1.00  0.00           O  
ATOM    676  HG  SER    48     104.618 113.147  89.742  1.00  0.00           H  
ATOM    677  C   SER    48     105.744 115.972  91.522  1.00  0.00           C  
ATOM    678  O   SER    48     105.200 115.512  92.518  1.00  0.00           O  
ATOM    679  N   GLY    49     105.564 117.215  91.148  1.00  0.00           N  
ATOM    680  H   GLY    49     105.974 117.431  90.250  1.00  0.00           H  
ATOM    681  CA  GLY    49     105.061 118.377  91.938  1.00  0.00           C  
ATOM    682  HA2 GLY    49     104.736 119.154  91.246  1.00  0.00           H  
ATOM    683  HA3 GLY    49     104.142 118.109  92.460  1.00  0.00           H  
ATOM    684  C   GLY    49     106.096 118.971  92.957  1.00  0.00           C  
ATOM    685  O   GLY    49     107.262 118.523  92.933  1.00  0.00           O  
ATOM    686  N   TYR    50     105.818 119.802  93.933  1.00  0.00           N  
ATOM    687  H   TYR    50     106.621 120.314  94.267  1.00  0.00           H  
ATOM    688  CA  TYR    50     104.533 120.347  94.422  1.00  0.00           C  
ATOM    689  HA  TYR    50     103.939 120.623  93.551  1.00  0.00           H  
ATOM    690  CB  TYR    50     103.884 119.235  95.335  1.00  0.00           C  
ATOM    691  HB2 TYR    50     103.821 118.353  94.698  1.00  0.00           H  
ATOM    692  HB3 TYR    50     104.664 118.941  96.036  1.00  0.00           H  
ATOM    693  CG  TYR    50     102.572 119.576  96.009  1.00  0.00           C  
ATOM    694  CD1 TYR    50     102.571 120.205  97.300  1.00  0.00           C  
ATOM    695  HD1 TYR    50     103.521 120.616  97.610  1.00  0.00           H  
ATOM    696  CE1 TYR    50     101.327 120.509  97.930  1.00  0.00           C  
ATOM    697  HE1 TYR    50     101.366 121.018  98.882  1.00  0.00           H  
ATOM    698  CZ  TYR    50     100.120 120.311  97.273  1.00  0.00           C  
ATOM    699  OH  TYR    50      98.932 120.716  97.818  1.00  0.00           O  
ATOM    700  HH  TYR    50      98.896 120.732  98.777  1.00  0.00           H  
ATOM    701  CE2 TYR    50     100.120 119.515  96.155  1.00  0.00           C  
ATOM    702  HE2 TYR    50      99.163 119.318  95.695  1.00  0.00           H  
ATOM    703  CD2 TYR    50     101.317 119.221  95.451  1.00  0.00           C  
ATOM    704  HD2 TYR    50     101.270 118.632  94.547  1.00  0.00           H  
ATOM    705  C   TYR    50     104.818 121.656  95.242  1.00  0.00           C  
ATOM    706  O   TYR    50     105.893 121.690  95.796  1.00  0.00           O  
ATOM    707  N   GLY    51     103.933 122.639  95.344  1.00  0.00           N  
ATOM    708  H   GLY    51     104.249 123.371  95.964  1.00  0.00           H  
ATOM    709  CA  GLY    51     102.551 122.624  94.849  1.00  0.00           C  
ATOM    710  HA2 GLY    51     102.140 121.629  94.681  1.00  0.00           H  
ATOM    711  HA3 GLY    51     102.056 123.139  95.672  1.00  0.00           H  
ATOM    712  C   GLY    51     102.296 123.322  93.489  1.00  0.00           C  
ATOM    713  O   GLY    51     103.158 123.481  92.657  1.00  0.00           O  
ATOM    714  N   GLN    52     101.006 123.615  93.242  1.00  0.00           N  
ATOM    715  H   GLN    52     100.417 123.554  94.061  1.00  0.00           H  
ATOM    716  CA  GLN    52     100.329 124.217  92.074  1.00  0.00           C  
ATOM    717  HA  GLN    52     100.004 123.441  91.381  1.00  0.00           H  
ATOM    718  CB  GLN    52      99.081 124.854  92.663  1.00  0.00           C  
ATOM    719  HB2 GLN    52      98.491 124.232  93.336  1.00  0.00           H  
ATOM    720  HB3 GLN    52      99.393 125.597  93.397  1.00  0.00           H  
ATOM    721  CG  GLN    52      98.104 125.539  91.738  1.00  0.00           C  
ATOM    722  HG2 GLN    52      97.360 126.124  92.278  1.00  0.00           H  
ATOM    723  HG3 GLN    52      98.713 126.171  91.091  1.00  0.00           H  
ATOM    724  CD  GLN    52      97.310 124.504  91.001  1.00  0.00           C  
ATOM    725  OE1 GLN    52      96.799 123.540  91.599  1.00  0.00           O  
ATOM    726  NE2 GLN    52      97.194 124.598  89.706  1.00  0.00           N  
ATOM    727 HE21 GLN    52      97.628 125.411  89.292  1.00  0.00           H  
ATOM    728 HE22 GLN    52      96.642 123.925  89.193  1.00  0.00           H  
ATOM    729  C   GLN    52     101.235 125.224  91.330  1.00  0.00           C  
ATOM    730  O   GLN    52     101.606 126.253  91.823  1.00  0.00           O  
ATOM    731  N   SER    53     101.245 125.125  89.997  1.00  0.00           N  
ATOM    732  H   SER    53     101.660 125.914  89.523  1.00  0.00           H  
ATOM    733  CA  SER    53     101.149 123.898  89.131  1.00  0.00           C  
ATOM    734  HA  SER    53     100.114 123.574  89.238  1.00  0.00           H  
ATOM    735  CB  SER    53     101.486 124.234  87.644  1.00  0.00           C  
ATOM    736  HB2 SER    53     100.769 124.991  87.323  1.00  0.00           H  
ATOM    737  HB3 SER    53     102.495 124.641  87.707  1.00  0.00           H  
ATOM    738  OG  SER    53     101.348 122.950  86.951  1.00  0.00           O  
ATOM    739  HG  SER    53     100.591 122.435  87.238  1.00  0.00           H  
ATOM    740  C   SER    53     102.085 122.763  89.644  1.00  0.00           C  
ATOM    741  O   SER    53     103.279 122.992  89.851  1.00  0.00           O  
ATOM    742  N   SER    54     101.519 121.554  89.645  1.00  0.00           N  
ATOM    743  H   SER    54     100.536 121.583  89.413  1.00  0.00           H  
ATOM    744  CA  SER    54     102.137 120.288  90.119  1.00  0.00           C  
ATOM    745  HA  SER    54     103.058 120.562  90.633  1.00  0.00           H  
ATOM    746  CB  SER    54     101.208 119.613  91.111  1.00  0.00           C  
ATOM    747  HB2 SER    54     100.260 119.630  90.572  1.00  0.00           H  
ATOM    748  HB3 SER    54     101.572 118.612  91.344  1.00  0.00           H  
ATOM    749  OG  SER    54     100.861 120.338  92.291  1.00  0.00           O  
ATOM    750  HG  SER    54     100.066 119.934  92.648  1.00  0.00           H  
ATOM    751  C   SER    54     102.578 119.282  89.061  1.00  0.00           C  
ATOM    752  O   SER    54     102.923 118.165  89.366  1.00  0.00           O  
ATOM    753  N   TYR    55     102.688 119.754  87.777  1.00  0.00           N  
ATOM    754  H   TYR    55     102.438 120.716  87.600  1.00  0.00           H  
ATOM    755  CA  TYR    55     103.737 119.332  86.862  1.00  0.00           C  
ATOM    756  HA  TYR    55     104.503 118.769  87.394  1.00  0.00           H  
ATOM    757  CB  TYR    55     103.100 118.504  85.744  1.00  0.00           C  
ATOM    758  HB2 TYR    55     102.254 119.035  85.308  1.00  0.00           H  
ATOM    759  HB3 TYR    55     103.865 118.483  84.968  1.00  0.00           H  
ATOM    760  CG  TYR    55     102.670 117.109  86.059  1.00  0.00           C  
ATOM    761  CD1 TYR    55     101.313 116.832  86.064  1.00  0.00           C  
ATOM    762  HD1 TYR    55     100.511 117.478  85.739  1.00  0.00           H  
ATOM    763  CE1 TYR    55     100.944 115.530  86.461  1.00  0.00           C  
ATOM    764  HE1 TYR    55      99.935 115.173  86.607  1.00  0.00           H  
ATOM    765  CZ  TYR    55     101.873 114.555  86.738  1.00  0.00           C  
ATOM    766  OH  TYR    55     101.416 113.346  87.138  1.00  0.00           O  
ATOM    767  HH  TYR    55     102.129 112.704  87.100  1.00  0.00           H  
ATOM    768  CE2 TYR    55     103.240 114.805  86.594  1.00  0.00           C  
ATOM    769  HE2 TYR    55     103.995 114.102  86.912  1.00  0.00           H  
ATOM    770  CD2 TYR    55     103.621 116.129  86.379  1.00  0.00           C  
ATOM    771  HD2 TYR    55     104.646 116.453  86.269  1.00  0.00           H  
ATOM    772  C   TYR    55     104.414 120.590  86.312  1.00  0.00           C  
ATOM    773  O   TYR    55     103.798 121.253  85.528  1.00  0.00           O  
ATOM    774  N   SER    56     105.669 120.982  86.694  1.00  0.00           N  
ATOM    775  H   SER    56     105.897 121.861  86.254  1.00  0.00           H  
ATOM    776  CA  SER    56     106.594 120.403  87.724  1.00  0.00           C  
ATOM    777  HA  SER    56     107.509 120.994  87.732  1.00  0.00           H  
ATOM    778  CB  SER    56     105.996 120.747  89.058  1.00  0.00           C  
ATOM    779  HB2 SER    56     105.746 121.807  89.017  1.00  0.00           H  
ATOM    780  HB3 SER    56     105.074 120.199  89.254  1.00  0.00           H  
ATOM    781  OG  SER    56     106.950 120.566  90.074  1.00  0.00           O  
ATOM    782  HG  SER    56     106.478 120.891  90.844  1.00  0.00           H  
ATOM    783  C   SER    56     106.938 118.937  87.497  1.00  0.00           C  
ATOM    784  O   SER    56     106.915 118.226  88.509  1.00  0.00           O  
ATOM    785  N   SER    57     107.445 118.448  86.323  1.00  0.00           N  
ATOM    786  H   SER    57     107.935 117.570  86.419  1.00  0.00           H  
ATOM    787  CA  SER    57     107.644 119.172  85.016  1.00  0.00           C  
ATOM    788  HA  SER    57     107.821 120.244  85.105  1.00  0.00           H  
ATOM    789  CB  SER    57     108.954 118.672  84.347  1.00  0.00           C  
ATOM    790  HB2 SER    57     108.894 118.822  83.269  1.00  0.00           H  
ATOM    791  HB3 SER    57     109.779 119.214  84.809  1.00  0.00           H  
ATOM    792  OG  SER    57     109.192 117.328  84.633  1.00  0.00           O  
ATOM    793  HG  SER    57     109.425 116.906  83.802  1.00  0.00           H  
ATOM    794  C   SER    57     106.481 118.992  84.050  1.00  0.00           C  
ATOM    795  O   SER    57     105.947 117.884  83.896  1.00  0.00           O  
ATOM    796  N   TYR    58     106.155 120.055  83.335  1.00  0.00           N  
ATOM    797  H   TYR    58     106.877 120.760  83.293  1.00  0.00           H  
ATOM    798  CA  TYR    58     104.954 120.216  82.433  1.00  0.00           C  
ATOM    799  HA  TYR    58     104.092 120.058  83.079  1.00  0.00           H  
ATOM    800  CB  TYR    58     104.944 121.642  82.006  1.00  0.00           C  
ATOM    801  HB2 TYR    58     105.080 122.256  82.896  1.00  0.00           H  
ATOM    802  HB3 TYR    58     105.783 121.843  81.339  1.00  0.00           H  
ATOM    803  CG  TYR    58     103.672 122.101  81.379  1.00  0.00           C  
ATOM    804  CD1 TYR    58     103.595 122.568  80.068  1.00  0.00           C  
ATOM    805  HD1 TYR    58     104.461 122.536  79.423  1.00  0.00           H  
ATOM    806  CE1 TYR    58     102.421 123.018  79.501  1.00  0.00           C  
ATOM    807  HE1 TYR    58     102.491 123.271  78.453  1.00  0.00           H  
ATOM    808  CZ  TYR    58     101.281 123.105  80.340  1.00  0.00           C  
ATOM    809  OH  TYR    58     100.147 123.590  79.809  1.00  0.00           O  
ATOM    810  HH  TYR    58     100.290 124.135  79.031  1.00  0.00           H  
ATOM    811  CE2 TYR    58     101.334 122.750  81.712  1.00  0.00           C  
ATOM    812  HE2 TYR    58     100.487 122.864  82.372  1.00  0.00           H  
ATOM    813  CD2 TYR    58     102.524 122.213  82.164  1.00  0.00           C  
ATOM    814  HD2 TYR    58     102.560 121.913  83.201  1.00  0.00           H  
ATOM    815  C   TYR    58     105.029 119.278  81.204  1.00  0.00           C  
ATOM    816  O   TYR    58     105.928 119.255  80.380  1.00  0.00           O  
ATOM    817  N   GLY    59     104.044 118.408  80.987  1.00  0.00           N  
ATOM    818  H   GLY    59     104.151 117.993  80.072  1.00  0.00           H  
ATOM    819  CA  GLY    59     102.730 118.257  81.638  1.00  0.00           C  
ATOM    820  HA2 GLY    59     102.535 117.185  81.674  1.00  0.00           H  
ATOM    821  HA3 GLY    59     102.685 118.677  82.643  1.00  0.00           H  
ATOM    822  C   GLY    59     101.553 118.828  80.821  1.00  0.00           C  
ATOM    823  O   GLY    59     101.690 119.463  79.754  1.00  0.00           O  
ATOM    824  N   GLN    60     100.351 118.771  81.273  1.00  0.00           N  
ATOM    825  H   GLN    60      99.688 119.219  80.657  1.00  0.00           H  
ATOM    826  CA  GLN    60      99.921 118.284  82.592  1.00  0.00           C  
ATOM    827  HA  GLN    60     100.814 117.853  83.045  1.00  0.00           H  
ATOM    828  CB  GLN    60      99.682 119.485  83.555  1.00  0.00           C  
ATOM    829  HB2 GLN    60      99.662 119.175  84.600  1.00  0.00           H  
ATOM    830  HB3 GLN    60     100.556 120.137  83.552  1.00  0.00           H  
ATOM    831  CG  GLN    60      98.475 120.316  83.130  1.00  0.00           C  
ATOM    832  HG2 GLN    60      98.623 120.584  82.084  1.00  0.00           H  
ATOM    833  HG3 GLN    60      97.587 119.683  83.101  1.00  0.00           H  
ATOM    834  CD  GLN    60      98.279 121.576  83.917  1.00  0.00           C  
ATOM    835  OE1 GLN    60      98.994 121.882  84.889  1.00  0.00           O  
ATOM    836  NE2 GLN    60      97.316 122.412  83.491  1.00  0.00           N  
ATOM    837 HE21 GLN    60      96.706 122.016  82.790  1.00  0.00           H  
ATOM    838 HE22 GLN    60      97.148 123.296  83.950  1.00  0.00           H  
ATOM    839  C   GLN    60      98.731 117.266  82.587  1.00  0.00           C  
ATOM    840  O   GLN    60      98.584 116.654  83.615  1.00  0.00           O  
ATOM    841  N   SER    61      97.968 117.080  81.471  1.00  0.00           N  
ATOM    842  H   SER    61      98.235 117.640  80.675  1.00  0.00           H  
ATOM    843  CA  SER    61      96.854 116.078  81.394  1.00  0.00           C  
ATOM    844  HA  SER    61      97.063 115.137  81.902  1.00  0.00           H  
ATOM    845  CB  SER    61      95.526 116.542  82.055  1.00  0.00           C  
ATOM    846  HB2 SER    61      94.770 115.757  82.022  1.00  0.00           H  
ATOM    847  HB3 SER    61      95.787 116.865  83.063  1.00  0.00           H  
ATOM    848  OG  SER    61      95.070 117.711  81.372  1.00  0.00           O  
ATOM    849  HG  SER    61      94.469 118.128  81.994  1.00  0.00           H  
ATOM    850  C   SER    61      96.417 115.764  79.976  1.00  0.00           C  
ATOM    851  O   SER    61      96.714 116.510  79.034  1.00  0.00           O  
ATOM    852  N   GLN    62      95.840 114.561  79.743  1.00  0.00           N  
ATOM    853  H   GLN    62      95.781 113.884  80.490  1.00  0.00           H  
ATOM    854  CA  GLN    62      95.348 114.052  78.510  1.00  0.00           C  
ATOM    855  HA  GLN    62      96.237 113.966  77.886  1.00  0.00           H  
ATOM    856  CB  GLN    62      94.831 112.639  78.827  1.00  0.00           C  
ATOM    857  HB2 GLN    62      95.548 112.057  79.406  1.00  0.00           H  
ATOM    858  HB3 GLN    62      94.056 112.762  79.583  1.00  0.00           H  
ATOM    859  CG  GLN    62      94.301 111.868  77.687  1.00  0.00           C  
ATOM    860  HG2 GLN    62      93.802 111.021  78.157  1.00  0.00           H  
ATOM    861  HG3 GLN    62      93.485 112.371  77.168  1.00  0.00           H  
ATOM    862  CD  GLN    62      95.379 111.464  76.695  1.00  0.00           C  
ATOM    863  OE1 GLN    62      96.579 111.607  76.926  1.00  0.00           O  
ATOM    864  NE2 GLN    62      94.988 110.879  75.578  1.00  0.00           N  
ATOM    865 HE21 GLN    62      95.705 110.262  75.224  1.00  0.00           H  
ATOM    866 HE22 GLN    62      94.010 110.720  75.382  1.00  0.00           H  
ATOM    867  C   GLN    62      94.494 115.015  77.722  1.00  0.00           C  
ATOM    868  O   GLN    62      94.251 114.804  76.527  1.00  0.00           O  
ATOM    869  N   ASN    63      93.917 116.022  78.373  1.00  0.00           N  
ATOM    870  H   ASN    63      94.178 116.133  79.342  1.00  0.00           H  
ATOM    871  CA  ASN    63      93.225 117.207  77.754  1.00  0.00           C  
ATOM    872  HA  ASN    63      92.939 116.950  76.735  1.00  0.00           H  
ATOM    873  CB  ASN    63      91.924 117.344  78.602  1.00  0.00           C  
ATOM    874  HB2 ASN    63      91.322 118.206  78.313  1.00  0.00           H  
ATOM    875  HB3 ASN    63      91.283 116.558  78.204  1.00  0.00           H  
ATOM    876  CG  ASN    63      92.052 117.314  80.057  1.00  0.00           C  
ATOM    877  OD1 ASN    63      92.288 116.254  80.632  1.00  0.00           O  
ATOM    878  ND2 ASN    63      91.979 118.378  80.795  1.00  0.00           N  
ATOM    879 HD21 ASN    63      92.216 118.389  81.777  1.00  0.00           H  
ATOM    880 HD22 ASN    63      91.709 119.279  80.427  1.00  0.00           H  
ATOM    881  C   ASN    63      94.024 118.485  77.662  1.00  0.00           C  
ATOM    882  O   ASN    63      93.543 119.374  76.925  1.00  0.00           O  
ATOM    883  N   THR    64      95.160 118.723  78.316  1.00  0.00           N  
ATOM    884  H   THR    64      95.383 117.988  78.972  1.00  0.00           H  
ATOM    885  CA  THR    64      96.016 119.940  78.308  1.00  0.00           C  
ATOM    886  HA  THR    64      95.863 120.498  77.384  1.00  0.00           H  
ATOM    887  CB  THR    64      95.834 120.846  79.493  1.00  0.00           C  
ATOM    888  HB  THR    64      96.112 120.260  80.369  1.00  0.00           H  
ATOM    889  CG2 THR    64      96.652 122.123  79.251  1.00  0.00           C  
ATOM    890 HG21 THR    64      96.382 122.688  78.358  1.00  0.00           H  
ATOM    891 HG22 THR    64      96.519 122.825  80.074  1.00  0.00           H  
ATOM    892 HG23 THR    64      97.697 121.821  79.181  1.00  0.00           H  
ATOM    893  OG1 THR    64      94.491 121.302  79.554  1.00  0.00           O  
ATOM    894  HG1 THR    64      94.288 121.589  80.447  1.00  0.00           H  
ATOM    895  C   THR    64      97.468 119.545  78.060  1.00  0.00           C  
ATOM    896  O   THR    64      98.297 119.488  79.001  1.00  0.00           O  
ATOM    897  N   GLY    65      97.921 119.212  76.831  1.00  0.00           N  
ATOM    898  H   GLY    65      98.897 118.969  76.747  1.00  0.00           H  
ATOM    899  CA  GLY    65      97.257 119.259  75.456  1.00  0.00           C  
ATOM    900  HA2 GLY    65      96.781 120.225  75.289  1.00  0.00           H  
ATOM    901  HA3 GLY    65      98.037 119.117  74.709  1.00  0.00           H  
ATOM    902  C   GLY    65      96.266 118.162  75.045  1.00  0.00           C  
ATOM    903  O   GLY    65      95.975 117.274  75.869  1.00  0.00           O  
ATOM    904  N   TYR    66      95.741 118.313  73.846  1.00  0.00           N  
ATOM    905  H   TYR    66      96.064 119.094  73.293  1.00  0.00           H  
ATOM    906  CA  TYR    66      94.633 117.487  73.274  1.00  0.00           C  
ATOM    907  HA  TYR    66      93.944 117.332  74.104  1.00  0.00           H  
ATOM    908  CB  TYR    66      93.810 118.305  72.284  1.00  0.00           C  
ATOM    909  HB2 TYR    66      93.582 119.289  72.694  1.00  0.00           H  
ATOM    910  HB3 TYR    66      94.318 118.521  71.344  1.00  0.00           H  
ATOM    911  CG  TYR    66      92.465 117.711  71.846  1.00  0.00           C  
ATOM    912  CD1 TYR    66      92.445 116.757  70.784  1.00  0.00           C  
ATOM    913  HD1 TYR    66      93.328 116.499  70.219  1.00  0.00           H  
ATOM    914  CE1 TYR    66      91.226 116.243  70.315  1.00  0.00           C  
ATOM    915  HE1 TYR    66      91.256 115.621  69.433  1.00  0.00           H  
ATOM    916  CZ  TYR    66      90.043 116.612  71.041  1.00  0.00           C  
ATOM    917  OH  TYR    66      88.803 116.300  70.650  1.00  0.00           O  
ATOM    918  HH  TYR    66      88.152 116.875  71.059  1.00  0.00           H  
ATOM    919  CE2 TYR    66      90.127 117.468  72.123  1.00  0.00           C  
ATOM    920  HE2 TYR    66      89.259 117.653  72.739  1.00  0.00           H  
ATOM    921  CD2 TYR    66      91.298 117.976  72.556  1.00  0.00           C  
ATOM    922  HD2 TYR    66      91.319 118.666  73.387  1.00  0.00           H  
ATOM    923  C   TYR    66      95.162 116.106  72.870  1.00  0.00           C  
ATOM    924  O   TYR    66      95.431 115.828  71.676  1.00  0.00           O  
ATOM    925  N   GLY    67      95.283 115.219  73.846  1.00  0.00           N  
ATOM    926  H   GLY    67      94.962 115.503  74.761  1.00  0.00           H  
ATOM    927  CA  GLY    67      95.680 113.831  73.674  1.00  0.00           C  
ATOM    928  HA2 GLY    67      96.572 113.755  73.052  1.00  0.00           H  
ATOM    929  HA3 GLY    67      96.035 113.572  74.671  1.00  0.00           H  
ATOM    930  C   GLY    67      94.596 112.864  73.280  1.00  0.00           C  
ATOM    931  O   GLY    67      94.853 111.824  72.706  1.00  0.00           O  
ATOM    932  N   THR    68      93.331 113.315  73.303  1.00  0.00           N  
ATOM    933  H   THR    68      93.170 114.257  73.630  1.00  0.00           H  
ATOM    934  CA  THR    68      92.311 112.714  72.447  1.00  0.00           C  
ATOM    935  HA  THR    68      92.292 111.684  72.803  1.00  0.00           H  
ATOM    936  CB  THR    68      90.910 113.285  72.870  1.00  0.00           C  
ATOM    937  HB  THR    68      90.986 114.353  73.075  1.00  0.00           H  
ATOM    938  CG2 THR    68      89.680 113.009  71.982  1.00  0.00           C  
ATOM    939 HG21 THR    68      88.790 113.320  72.529  1.00  0.00           H  
ATOM    940 HG22 THR    68      89.652 113.714  71.151  1.00  0.00           H  
ATOM    941 HG23 THR    68      89.566 111.937  71.824  1.00  0.00           H  
ATOM    942  OG1 THR    68      90.501 112.690  74.081  1.00  0.00           O  
ATOM    943  HG1 THR    68      90.944 113.191  74.770  1.00  0.00           H  
ATOM    944  C   THR    68      92.590 112.828  70.921  1.00  0.00           C  
ATOM    945  O   THR    68      93.531 113.499  70.506  1.00  0.00           O  
ATOM    946  N   GLN    69      91.866 112.019  70.104  1.00  0.00           N  
ATOM    947  H   GLN    69      91.061 111.570  70.517  1.00  0.00           H  
ATOM    948  CA  GLN    69      91.982 111.782  68.618  1.00  0.00           C  
ATOM    949  HA  GLN    69      92.921 112.198  68.254  1.00  0.00           H  
ATOM    950  CB  GLN    69      91.851 110.307  68.363  1.00  0.00           C  
ATOM    951  HB2 GLN    69      92.140 110.061  67.342  1.00  0.00           H  
ATOM    952  HB3 GLN    69      92.609 109.777  68.941  1.00  0.00           H  
ATOM    953  CG  GLN    69      90.536 109.653  68.695  1.00  0.00           C  
ATOM    954  HG2 GLN    69      90.661 108.592  68.910  1.00  0.00           H  
ATOM    955  HG3 GLN    69      90.038 110.101  69.554  1.00  0.00           H  
ATOM    956  CD  GLN    69      89.474 109.602  67.529  1.00  0.00           C  
ATOM    957  OE1 GLN    69      89.843 109.745  66.360  1.00  0.00           O  
ATOM    958  NE2 GLN    69      88.241 109.277  67.872  1.00  0.00           N  
ATOM    959 HE21 GLN    69      87.967 108.996  68.802  1.00  0.00           H  
ATOM    960 HE22 GLN    69      87.560 109.323  67.127  1.00  0.00           H  
ATOM    961  C   GLN    69      90.990 112.619  67.766  1.00  0.00           C  
ATOM    962  O   GLN    69      89.963 113.082  68.260  1.00  0.00           O  
ATOM    963  N   SER    70      91.304 112.814  66.490  1.00  0.00           N  
ATOM    964  H   SER    70      92.091 112.298  66.124  1.00  0.00           H  
ATOM    965  CA  SER    70      90.677 113.935  65.670  1.00  0.00           C  
ATOM    966  HA  SER    70      90.255 114.670  66.356  1.00  0.00           H  
ATOM    967  CB  SER    70      91.774 114.668  64.869  1.00  0.00           C  
ATOM    968  HB2 SER    70      91.455 115.518  64.267  1.00  0.00           H  
ATOM    969  HB3 SER    70      92.467 115.114  65.583  1.00  0.00           H  
ATOM    970  OG  SER    70      92.488 113.703  64.123  1.00  0.00           O  
ATOM    971  HG  SER    70      93.339 113.551  64.542  1.00  0.00           H  
ATOM    972  C   SER    70      89.553 113.538  64.816  1.00  0.00           C  
ATOM    973  O   SER    70      89.176 114.364  63.991  1.00  0.00           O  
ATOM    974  N   THR    71      89.068 112.310  64.906  1.00  0.00           N  
ATOM    975  H   THR    71      89.477 111.676  65.577  1.00  0.00           H  
ATOM    976  CA  THR    71      87.975 111.776  64.049  1.00  0.00           C  
ATOM    977  HA  THR    71      87.821 112.530  63.277  1.00  0.00           H  
ATOM    978  CB  THR    71      88.421 110.498  63.352  1.00  0.00           C  
ATOM    979  HB  THR    71      87.943 110.376  62.380  1.00  0.00           H  
ATOM    980  CG2 THR    71      89.933 110.292  63.049  1.00  0.00           C  
ATOM    981 HG21 THR    71      90.614 110.126  63.884  1.00  0.00           H  
ATOM    982 HG22 THR    71      90.080 109.458  62.363  1.00  0.00           H  
ATOM    983 HG23 THR    71      90.388 111.169  62.589  1.00  0.00           H  
ATOM    984  OG1 THR    71      88.148 109.407  64.137  1.00  0.00           O  
ATOM    985  HG1 THR    71      88.679 109.559  64.923  1.00  0.00           H  
ATOM    986  C   THR    71      86.644 111.527  64.835  1.00  0.00           C  
ATOM    987  O   THR    71      86.713 111.256  66.063  1.00  0.00           O  
ATOM    988  N   PRO    72      85.461 111.705  64.188  1.00  0.00           N  
ATOM    989  CD  PRO    72      85.213 112.209  62.881  1.00  0.00           C  
ATOM    990  HD2 PRO    72      85.969 111.882  62.167  1.00  0.00           H  
ATOM    991  HD3 PRO    72      85.309 113.295  62.878  1.00  0.00           H  
ATOM    992  CG  PRO    72      83.801 111.772  62.478  1.00  0.00           C  
ATOM    993  HG2 PRO    72      83.782 110.691  62.336  1.00  0.00           H  
ATOM    994  HG3 PRO    72      83.428 112.346  61.630  1.00  0.00           H  
ATOM    995  CB  PRO    72      83.128 112.043  63.759  1.00  0.00           C  
ATOM    996  HB2 PRO    72      82.164 111.534  63.799  1.00  0.00           H  
ATOM    997  HB3 PRO    72      82.981 113.116  63.881  1.00  0.00           H  
ATOM    998  CA  PRO    72      84.162 111.480  64.743  1.00  0.00           C  
ATOM    999  HA  PRO    72      84.014 112.129  65.606  1.00  0.00           H  
ATOM   1000  C   PRO    72      83.863 110.016  65.136  1.00  0.00           C  
ATOM   1001  O   PRO    72      84.589 109.060  64.813  1.00  0.00           O  
ATOM   1002  N   GLN    73      82.769 109.831  65.907  1.00  0.00           N  
ATOM   1003  H   GLN    73      82.273 110.619  66.300  1.00  0.00           H  
ATOM   1004  CA  GLN    73      82.382 108.569  66.586  1.00  0.00           C  
ATOM   1005  HA  GLN    73      82.812 107.817  65.924  1.00  0.00           H  
ATOM   1006  CB  GLN    73      83.099 108.383  67.990  1.00  0.00           C  
ATOM   1007  HB2 GLN    73      83.045 107.312  68.184  1.00  0.00           H  
ATOM   1008  HB3 GLN    73      84.162 108.533  67.803  1.00  0.00           H  
ATOM   1009  CG  GLN    73      82.554 109.199  69.117  1.00  0.00           C  
ATOM   1010  HG2 GLN    73      83.362 109.112  69.843  1.00  0.00           H  
ATOM   1011  HG3 GLN    73      82.481 110.249  68.835  1.00  0.00           H  
ATOM   1012  CD  GLN    73      81.175 108.755  69.715  1.00  0.00           C  
ATOM   1013  OE1 GLN    73      80.655 107.704  69.327  1.00  0.00           O  
ATOM   1014  NE2 GLN    73      80.490 109.525  70.537  1.00  0.00           N  
ATOM   1015 HE21 GLN    73      80.942 110.281  71.033  1.00  0.00           H  
ATOM   1016 HE22 GLN    73      79.518 109.334  70.731  1.00  0.00           H  
ATOM   1017  C   GLN    73      80.885 108.233  66.460  1.00  0.00           C  
ATOM   1018  O   GLN    73      80.126 109.121  66.634  1.00  0.00           O  
ATOM   1019  N   GLY    74      80.436 107.093  66.045  1.00  0.00           N  
ATOM   1020  H   GLY    74      81.212 106.447  66.065  1.00  0.00           H  
ATOM   1021  CA  GLY    74      79.021 106.790  65.661  1.00  0.00           C  
ATOM   1022  HA2 GLY    74      78.478 107.639  65.245  1.00  0.00           H  
ATOM   1023  HA3 GLY    74      78.994 106.115  64.805  1.00  0.00           H  
ATOM   1024  C   GLY    74      78.093 106.255  66.780  1.00  0.00           C  
ATOM   1025  O   GLY    74      76.922 106.134  66.444  1.00  0.00           O  
ATOM   1026  N   TYR    75      78.467 106.197  68.071  1.00  0.00           N  
ATOM   1027  H   TYR    75      79.337 106.578  68.415  1.00  0.00           H  
ATOM   1028  CA  TYR    75      77.672 105.572  69.118  1.00  0.00           C  
ATOM   1029  HA  TYR    75      76.995 104.829  68.698  1.00  0.00           H  
ATOM   1030  CB  TYR    75      78.594 104.687  69.975  1.00  0.00           C  
ATOM   1031  HB2 TYR    75      79.472 105.241  70.308  1.00  0.00           H  
ATOM   1032  HB3 TYR    75      77.944 104.383  70.794  1.00  0.00           H  
ATOM   1033  CG  TYR    75      79.116 103.371  69.379  1.00  0.00           C  
ATOM   1034  CD1 TYR    75      80.238 103.324  68.518  1.00  0.00           C  
ATOM   1035  HD1 TYR    75      80.688 104.222  68.123  1.00  0.00           H  
ATOM   1036  CE1 TYR    75      80.820 102.099  68.153  1.00  0.00           C  
ATOM   1037  HE1 TYR    75      81.711 102.046  67.544  1.00  0.00           H  
ATOM   1038  CZ  TYR    75      80.299 100.904  68.714  1.00  0.00           C  
ATOM   1039  OH  TYR    75      80.782  99.714  68.189  1.00  0.00           O  
ATOM   1040  HH  TYR    75      81.503  99.842  67.567  1.00  0.00           H  
ATOM   1041  CE2 TYR    75      79.177 100.947  69.573  1.00  0.00           C  
ATOM   1042  HE2 TYR    75      78.842 100.027  70.029  1.00  0.00           H  
ATOM   1043  CD2 TYR    75      78.543 102.181  69.823  1.00  0.00           C  
ATOM   1044  HD2 TYR    75      77.760 102.125  70.565  1.00  0.00           H  
ATOM   1045  C   TYR    75      76.813 106.473  69.974  1.00  0.00           C  
ATOM   1046  O   TYR    75      76.147 105.958  70.857  1.00  0.00           O  
ATOM   1047  N   GLY    76      76.737 107.774  69.684  1.00  0.00           N  
ATOM   1048  H   GLY    76      77.194 108.049  68.827  1.00  0.00           H  
ATOM   1049  CA  GLY    76      76.044 108.735  70.593  1.00  0.00           C  
ATOM   1050  HA2 GLY    76      75.855 109.665  70.058  1.00  0.00           H  
ATOM   1051  HA3 GLY    76      75.063 108.332  70.845  1.00  0.00           H  
ATOM   1052  C   GLY    76      76.822 109.012  71.819  1.00  0.00           C  
ATOM   1053  O   GLY    76      78.051 108.806  71.839  1.00  0.00           O  
ATOM   1054  N   SER    77      76.168 109.207  72.931  1.00  0.00           N  
ATOM   1055  H   SER    77      75.162 109.293  72.903  1.00  0.00           H  
ATOM   1056  CA  SER    77      76.780 109.387  74.251  1.00  0.00           C  
ATOM   1057  HA  SER    77      77.737 108.868  74.299  1.00  0.00           H  
ATOM   1058  CB  SER    77      77.088 110.913  74.449  1.00  0.00           C  
ATOM   1059  HB2 SER    77      77.718 111.046  75.329  1.00  0.00           H  
ATOM   1060  HB3 SER    77      77.543 111.347  73.559  1.00  0.00           H  
ATOM   1061  OG  SER    77      75.943 111.653  74.702  1.00  0.00           O  
ATOM   1062  HG  SER    77      75.416 111.775  73.908  1.00  0.00           H  
ATOM   1063  C   SER    77      75.972 108.714  75.418  1.00  0.00           C  
ATOM   1064  O   SER    77      75.595 109.434  76.345  1.00  0.00           O  
ATOM   1065  N   THR    78      75.730 107.396  75.497  1.00  0.00           N  
ATOM   1066  H   THR    78      75.077 107.095  76.207  1.00  0.00           H  
ATOM   1067  CA  THR    78      76.156 106.428  74.518  1.00  0.00           C  
ATOM   1068  HA  THR    78      76.213 106.781  73.489  1.00  0.00           H  
ATOM   1069  CB  THR    78      77.513 105.738  74.895  1.00  0.00           C  
ATOM   1070  HB  THR    78      77.436 105.010  75.703  1.00  0.00           H  
ATOM   1071  CG2 THR    78      78.134 105.099  73.689  1.00  0.00           C  
ATOM   1072 HG21 THR    78      78.241 105.751  72.822  1.00  0.00           H  
ATOM   1073 HG22 THR    78      79.127 104.779  74.005  1.00  0.00           H  
ATOM   1074 HG23 THR    78      77.550 104.270  73.287  1.00  0.00           H  
ATOM   1075  OG1 THR    78      78.383 106.716  75.191  1.00  0.00           O  
ATOM   1076  HG1 THR    78      78.063 107.120  76.001  1.00  0.00           H  
ATOM   1077  C   THR    78      75.157 105.345  74.437  1.00  0.00           C  
ATOM   1078  O   THR    78      74.618 104.871  75.430  1.00  0.00           O  
ATOM   1079  N   GLY    79      75.024 104.805  73.186  1.00  0.00           N  
ATOM   1080  H   GLY    79      75.515 105.250  72.423  1.00  0.00           H  
ATOM   1081  CA  GLY    79      74.399 103.531  72.799  1.00  0.00           C  
ATOM   1082  HA2 GLY    79      73.607 103.275  73.503  1.00  0.00           H  
ATOM   1083  HA3 GLY    79      73.975 103.686  71.807  1.00  0.00           H  
ATOM   1084  C   GLY    79      75.416 102.289  72.834  1.00  0.00           C  
ATOM   1085  O   GLY    79      76.027 102.062  73.876  1.00  0.00           O  
ATOM   1086  N   GLY    80      75.493 101.354  71.826  1.00  0.00           N  
ATOM   1087  H   GLY    80      76.053 100.515  71.866  1.00  0.00           H  
ATOM   1088  CA  GLY    80      74.576 101.358  70.689  1.00  0.00           C  
ATOM   1089  HA2 GLY    80      74.795 102.356  70.309  1.00  0.00           H  
ATOM   1090  HA3 GLY    80      74.750 100.565  69.962  1.00  0.00           H  
ATOM   1091  C   GLY    80      73.110 101.279  71.122  1.00  0.00           C  
ATOM   1092  O   GLY    80      72.791 100.743  72.222  1.00  0.00           O  
ATOM   1093  N   TYR    81      72.277 101.958  70.333  1.00  0.00           N  
ATOM   1094  H   TYR    81      72.610 102.527  69.568  1.00  0.00           H  
ATOM   1095  CA  TYR    81      70.799 101.968  70.489  1.00  0.00           C  
ATOM   1096  HA  TYR    81      70.691 101.749  71.552  1.00  0.00           H  
ATOM   1097  CB  TYR    81      70.127 103.340  70.285  1.00  0.00           C  
ATOM   1098  HB2 TYR    81      70.009 103.535  69.219  1.00  0.00           H  
ATOM   1099  HB3 TYR    81      69.121 103.401  70.701  1.00  0.00           H  
ATOM   1100  CG  TYR    81      70.837 104.475  70.988  1.00  0.00           C  
ATOM   1101  CD1 TYR    81      70.815 104.520  72.402  1.00  0.00           C  
ATOM   1102  HD1 TYR    81      70.240 103.858  73.032  1.00  0.00           H  
ATOM   1103  CE1 TYR    81      71.619 105.452  73.101  1.00  0.00           C  
ATOM   1104  HE1 TYR    81      71.658 105.487  74.180  1.00  0.00           H  
ATOM   1105  CZ  TYR    81      72.486 106.328  72.414  1.00  0.00           C  
ATOM   1106  OH  TYR    81      73.194 107.346  73.071  1.00  0.00           O  
ATOM   1107  HH  TYR    81      72.942 107.268  73.994  1.00  0.00           H  
ATOM   1108  CE2 TYR    81      72.652 106.161  71.020  1.00  0.00           C  
ATOM   1109  HE2 TYR    81      73.430 106.748  70.555  1.00  0.00           H  
ATOM   1110  CD2 TYR    81      71.828 105.210  70.376  1.00  0.00           C  
ATOM   1111  HD2 TYR    81      71.803 105.246  69.296  1.00  0.00           H  
ATOM   1112  C   TYR    81      70.175 100.933  69.613  1.00  0.00           C  
ATOM   1113  O   TYR    81      70.177 101.014  68.386  1.00  0.00           O  
ATOM   1114  N   GLY    82      69.686  99.773  70.093  1.00  0.00           N  
ATOM   1115  H   GLY    82      69.397  99.181  69.327  1.00  0.00           H  
ATOM   1116  CA  GLY    82      69.492  99.366  71.510  1.00  0.00           C  
ATOM   1117  HA2 GLY    82      69.622  98.287  71.601  1.00  0.00           H  
ATOM   1118  HA3 GLY    82      70.258  99.775  72.169  1.00  0.00           H  
ATOM   1119  C   GLY    82      68.105  99.813  71.997  1.00  0.00           C  
ATOM   1120  O   GLY    82      67.730 100.935  71.717  1.00  0.00           O  
ATOM   1121  N   SER    83      67.477  98.954  72.862  1.00  0.00           N  
ATOM   1122  H   SER    83      67.968  98.092  73.053  1.00  0.00           H  
ATOM   1123  CA  SER    83      66.197  99.200  73.672  1.00  0.00           C  
ATOM   1124  HA  SER    83      65.819  98.178  73.678  1.00  0.00           H  
ATOM   1125  CB  SER    83      66.442  99.514  75.126  1.00  0.00           C  
ATOM   1126  HB2 SER    83      67.046 100.421  75.158  1.00  0.00           H  
ATOM   1127  HB3 SER    83      65.443  99.694  75.522  1.00  0.00           H  
ATOM   1128  OG  SER    83      66.919  98.482  75.945  1.00  0.00           O  
ATOM   1129  HG  SER    83      67.837  98.635  76.181  1.00  0.00           H  
ATOM   1130  C   SER    83      65.175 100.098  73.107  1.00  0.00           C  
ATOM   1131  O   SER    83      64.973 101.245  73.412  1.00  0.00           O  
ATOM   1132  N   SER    84      64.399  99.637  72.139  1.00  0.00           N  
ATOM   1133  H   SER    84      63.719 100.257  71.724  1.00  0.00           H  
ATOM   1134  CA  SER    84      64.356  98.342  71.459  1.00  0.00           C  
ATOM   1135  HA  SER    84      64.159  97.486  72.104  1.00  0.00           H  
ATOM   1136  CB  SER    84      63.141  98.238  70.556  1.00  0.00           C  
ATOM   1137  HB2 SER    84      63.119  99.051  69.831  1.00  0.00           H  
ATOM   1138  HB3 SER    84      63.181  97.204  70.215  1.00  0.00           H  
ATOM   1139  OG  SER    84      61.925  98.356  71.308  1.00  0.00           O  
ATOM   1140  HG  SER    84      61.810  99.269  71.582  1.00  0.00           H  
ATOM   1141  C   SER    84      65.535  98.024  70.545  1.00  0.00           C  
ATOM   1142  O   SER    84      66.118  98.950  69.899  1.00  0.00           O  
ATOM   1143  N   GLN    85      66.044  96.773  70.461  1.00  0.00           N  
ATOM   1144  H   GLN    85      65.622  96.086  71.069  1.00  0.00           H  
ATOM   1145  CA  GLN    85      67.321  96.430  69.924  1.00  0.00           C  
ATOM   1146  HA  GLN    85      68.159  96.831  70.495  1.00  0.00           H  
ATOM   1147  CB  GLN    85      67.452  94.885  70.102  1.00  0.00           C  
ATOM   1148  HB2 GLN    85      67.237  94.601  71.132  1.00  0.00           H  
ATOM   1149  HB3 GLN    85      66.654  94.385  69.552  1.00  0.00           H  
ATOM   1150  CG  GLN    85      68.810  94.346  69.813  1.00  0.00           C  
ATOM   1151  HG2 GLN    85      68.755  93.261  69.898  1.00  0.00           H  
ATOM   1152  HG3 GLN    85      69.127  94.540  68.788  1.00  0.00           H  
ATOM   1153  CD  GLN    85      69.924  94.896  70.683  1.00  0.00           C  
ATOM   1154  OE1 GLN    85      69.798  95.199  71.825  1.00  0.00           O  
ATOM   1155  NE2 GLN    85      71.155  95.077  70.215  1.00  0.00           N  
ATOM   1156 HE21 GLN    85      71.782  95.546  70.853  1.00  0.00           H  
ATOM   1157 HE22 GLN    85      71.327  94.955  69.227  1.00  0.00           H  
ATOM   1158  C   GLN    85      67.447  96.805  68.470  1.00  0.00           C  
ATOM   1159  O   GLN    85      68.543  97.106  68.005  1.00  0.00           O  
ATOM   1160  N   SER    86      66.343  96.848  67.699  1.00  0.00           N  
ATOM   1161  H   SER    86      65.457  96.675  68.152  1.00  0.00           H  
ATOM   1162  CA  SER    86      66.237  97.394  66.258  1.00  0.00           C  
ATOM   1163  HA  SER    86      65.298  97.036  65.836  1.00  0.00           H  
ATOM   1164  CB  SER    86      66.255  98.920  66.334  1.00  0.00           C  
ATOM   1165  HB2 SER    86      67.209  99.238  66.755  1.00  0.00           H  
ATOM   1166  HB3 SER    86      66.130  99.419  65.373  1.00  0.00           H  
ATOM   1167  OG  SER    86      65.283  99.421  67.271  1.00  0.00           O  
ATOM   1168  HG  SER    86      65.728  99.444  68.121  1.00  0.00           H  
ATOM   1169  C   SER    86      67.252  96.750  65.310  1.00  0.00           C  
ATOM   1170  O   SER    86      67.692  97.416  64.340  1.00  0.00           O  
ATOM   1171  N   SER    87      67.525  95.415  65.427  1.00  0.00           N  
ATOM   1172  H   SER    87      67.124  94.881  66.184  1.00  0.00           H  
ATOM   1173  CA  SER    87      68.439  94.742  64.448  1.00  0.00           C  
ATOM   1174  HA  SER    87      69.394  95.266  64.485  1.00  0.00           H  
ATOM   1175  CB  SER    87      68.781  93.395  64.889  1.00  0.00           C  
ATOM   1176  HB2 SER    87      67.949  92.720  65.094  1.00  0.00           H  
ATOM   1177  HB3 SER    87      69.331  92.852  64.120  1.00  0.00           H  
ATOM   1178  OG  SER    87      69.712  93.418  65.972  1.00  0.00           O  
ATOM   1179  HG  SER    87      69.663  92.560  66.399  1.00  0.00           H  
ATOM   1180  C   SER    87      68.094  94.716  63.049  1.00  0.00           C  
ATOM   1181  O   SER    87      69.057  94.715  62.262  1.00  0.00           O  
ATOM   1182  N   GLN    88      66.773  94.639  62.686  1.00  0.00           N  
ATOM   1183  H   GLN    88      66.055  94.731  63.391  1.00  0.00           H  
ATOM   1184  CA  GLN    88      66.401  94.618  61.281  1.00  0.00           C  
ATOM   1185  HA  GLN    88      65.316  94.560  61.195  1.00  0.00           H  
ATOM   1186  CB  GLN    88      66.660  95.982  60.563  1.00  0.00           C  
ATOM   1187  HB2 GLN    88      67.696  96.036  60.226  1.00  0.00           H  
ATOM   1188  HB3 GLN    88      66.187  95.888  59.585  1.00  0.00           H  
ATOM   1189  CG  GLN    88      66.205  97.266  61.217  1.00  0.00           C  
ATOM   1190  HG2 GLN    88      66.926  97.417  62.020  1.00  0.00           H  
ATOM   1191  HG3 GLN    88      66.330  98.071  60.492  1.00  0.00           H  
ATOM   1192  CD  GLN    88      64.792  97.216  61.761  1.00  0.00           C  
ATOM   1193  OE1 GLN    88      63.847  96.540  61.296  1.00  0.00           O  
ATOM   1194  NE2 GLN    88      64.613  97.951  62.841  1.00  0.00           N  
ATOM   1195 HE21 GLN    88      65.343  98.496  63.276  1.00  0.00           H  
ATOM   1196 HE22 GLN    88      63.686  98.162  63.183  1.00  0.00           H  
ATOM   1197  C   GLN    88      67.099  93.486  60.508  1.00  0.00           C  
ATOM   1198  O   GLN    88      67.453  93.721  59.330  1.00  0.00           O  
ATOM   1199  N   SER    89      67.178  92.305  61.068  1.00  0.00           N  
ATOM   1200  H   SER    89      66.759  92.139  61.972  1.00  0.00           H  
ATOM   1201  CA  SER    89      67.991  91.266  60.355  1.00  0.00           C  
ATOM   1202  HA  SER    89      68.923  91.683  59.972  1.00  0.00           H  
ATOM   1203  CB  SER    89      68.473  90.290  61.450  1.00  0.00           C  
ATOM   1204  HB2 SER    89      69.212  90.780  62.084  1.00  0.00           H  
ATOM   1205  HB3 SER    89      67.534  90.061  61.955  1.00  0.00           H  
ATOM   1206  OG  SER    89      68.991  89.047  61.064  1.00  0.00           O  
ATOM   1207  HG  SER    89      69.941  89.124  60.952  1.00  0.00           H  
ATOM   1208  C   SER    89      67.178  90.568  59.217  1.00  0.00           C  
ATOM   1209  O   SER    89      65.940  90.361  59.251  1.00  0.00           O  
ATOM   1210  N   SER    90      67.928  90.200  58.186  1.00  0.00           N  
ATOM   1211  H   SER    90      68.933  90.272  58.262  1.00  0.00           H  
ATOM   1212  CA  SER    90      67.428  89.561  56.968  1.00  0.00           C  
ATOM   1213  HA  SER    90      66.351  89.563  56.797  1.00  0.00           H  
ATOM   1214  CB  SER    90      67.935  90.375  55.748  1.00  0.00           C  
ATOM   1215  HB2 SER    90      67.885  91.450  55.920  1.00  0.00           H  
ATOM   1216  HB3 SER    90      68.966  90.096  55.528  1.00  0.00           H  
ATOM   1217  OG  SER    90      67.262  90.062  54.568  1.00  0.00           O  
ATOM   1218  HG  SER    90      67.651  90.555  53.843  1.00  0.00           H  
ATOM   1219  C   SER    90      67.922  88.075  56.904  1.00  0.00           C  
ATOM   1220  O   SER    90      68.401  87.669  55.859  1.00  0.00           O  
ATOM   1221  N   TYR    91      67.950  87.321  58.002  1.00  0.00           N  
ATOM   1222  H   TYR    91      67.653  87.634  58.916  1.00  0.00           H  
ATOM   1223  CA  TYR    91      68.387  85.933  57.963  1.00  0.00           C  
ATOM   1224  HA  TYR    91      68.268  85.469  56.985  1.00  0.00           H  
ATOM   1225  CB  TYR    91      69.949  85.909  58.360  1.00  0.00           C  
ATOM   1226  HB2 TYR    91      70.341  86.647  57.660  1.00  0.00           H  
ATOM   1227  HB3 TYR    91      70.144  86.333  59.346  1.00  0.00           H  
ATOM   1228  CG  TYR    91      70.685  84.602  58.101  1.00  0.00           C  
ATOM   1229  CD1 TYR    91      71.132  83.771  59.175  1.00  0.00           C  
ATOM   1230  HD1 TYR    91      70.893  84.080  60.182  1.00  0.00           H  
ATOM   1231  CE1 TYR    91      71.702  82.478  58.937  1.00  0.00           C  
ATOM   1232  HE1 TYR    91      72.010  81.887  59.787  1.00  0.00           H  
ATOM   1233  CZ  TYR    91      71.769  81.986  57.645  1.00  0.00           C  
ATOM   1234  OH  TYR    91      72.261  80.796  57.351  1.00  0.00           O  
ATOM   1235  HH  TYR    91      72.667  80.797  56.480  1.00  0.00           H  
ATOM   1236  CE2 TYR    91      71.363  82.764  56.572  1.00  0.00           C  
ATOM   1237  HE2 TYR    91      71.331  82.383  55.562  1.00  0.00           H  
ATOM   1238  CD2 TYR    91      70.832  84.040  56.827  1.00  0.00           C  
ATOM   1239  HD2 TYR    91      70.392  84.679  56.076  1.00  0.00           H  
ATOM   1240  C   TYR    91      67.582  85.141  58.998  1.00  0.00           C  
ATOM   1241  O   TYR    91      67.329  85.639  60.113  1.00  0.00           O  
ATOM   1242  N   GLY    92      67.178  83.862  58.861  1.00  0.00           N  
ATOM   1243  H   GLY    92      66.724  83.460  59.669  1.00  0.00           H  
ATOM   1244  CA  GLY    92      67.490  83.038  57.759  1.00  0.00           C  
ATOM   1245  HA2 GLY    92      66.554  82.990  57.202  1.00  0.00           H  
ATOM   1246  HA3 GLY    92      68.258  83.472  57.119  1.00  0.00           H  
ATOM   1247  C   GLY    92      67.943  81.580  58.067  1.00  0.00           C  
ATOM   1248  O   GLY    92      67.922  81.194  59.166  1.00  0.00           O  
ATOM   1249  N   GLN    93      68.518  80.874  57.061  1.00  0.00           N  
ATOM   1250  H   GLN    93      68.815  81.402  56.253  1.00  0.00           H  
ATOM   1251  CA  GLN    93      69.021  79.457  57.181  1.00  0.00           C  
ATOM   1252  HA  GLN    93      69.597  79.404  58.105  1.00  0.00           H  
ATOM   1253  CB  GLN    93      67.730  78.534  57.131  1.00  0.00           C  
ATOM   1254  HB2 GLN    93      67.950  77.507  57.423  1.00  0.00           H  
ATOM   1255  HB3 GLN    93      66.966  78.881  57.827  1.00  0.00           H  
ATOM   1256  CG  GLN    93      67.039  78.479  55.758  1.00  0.00           C  
ATOM   1257  HG2 GLN    93      66.703  79.485  55.507  1.00  0.00           H  
ATOM   1258  HG3 GLN    93      67.709  78.101  54.986  1.00  0.00           H  
ATOM   1259  CD  GLN    93      65.819  77.558  55.604  1.00  0.00           C  
ATOM   1260  OE1 GLN    93      65.631  76.600  56.411  1.00  0.00           O  
ATOM   1261  NE2 GLN    93      64.982  77.729  54.589  1.00  0.00           N  
ATOM   1262 HE21 GLN    93      64.285  77.005  54.485  1.00  0.00           H  
ATOM   1263 HE22 GLN    93      65.019  78.579  54.045  1.00  0.00           H  
ATOM   1264  C   GLN    93      69.985  79.084  56.112  1.00  0.00           C  
ATOM   1265  O   GLN    93      70.230  79.884  55.167  1.00  0.00           O  
ATOM   1266  N   GLN    94      70.552  77.879  56.206  1.00  0.00           N  
ATOM   1267  H   GLN    94      70.405  77.264  56.994  1.00  0.00           H  
ATOM   1268  CA  GLN    94      71.632  77.372  55.314  1.00  0.00           C  
ATOM   1269  HA  GLN    94      72.281  78.232  55.147  1.00  0.00           H  
ATOM   1270  CB  GLN    94      72.489  76.337  56.059  1.00  0.00           C  
ATOM   1271  HB2 GLN    94      71.858  75.480  56.295  1.00  0.00           H  
ATOM   1272  HB3 GLN    94      73.262  75.977  55.380  1.00  0.00           H  
ATOM   1273  CG  GLN    94      73.332  77.033  57.222  1.00  0.00           C  
ATOM   1274  HG2 GLN    94      73.820  77.860  56.706  1.00  0.00           H  
ATOM   1275  HG3 GLN    94      72.701  77.492  57.983  1.00  0.00           H  
ATOM   1276  CD  GLN    94      74.462  76.123  57.761  1.00  0.00           C  
ATOM   1277  OE1 GLN    94      74.553  75.880  58.968  1.00  0.00           O  
ATOM   1278  NE2 GLN    94      75.390  75.750  56.936  1.00  0.00           N  
ATOM   1279 HE21 GLN    94      75.390  75.948  55.946  1.00  0.00           H  
ATOM   1280 HE22 GLN    94      76.178  75.388  57.453  1.00  0.00           H  
ATOM   1281  C   GLN    94      71.209  76.873  53.934  1.00  0.00           C  
ATOM   1282  O   GLN    94      72.047  76.904  53.027  1.00  0.00           O  
ATOM   1283  N   SER    95      69.930  76.598  53.750  1.00  0.00           N  
ATOM   1284  H   SER    95      69.367  76.641  54.588  1.00  0.00           H  
ATOM   1285  CA  SER    95      69.363  76.116  52.464  1.00  0.00           C  
ATOM   1286  HA  SER    95      69.983  75.297  52.101  1.00  0.00           H  
ATOM   1287  CB  SER    95      67.936  75.519  52.786  1.00  0.00           C  
ATOM   1288  HB2 SER    95      67.928  74.874  53.665  1.00  0.00           H  
ATOM   1289  HB3 SER    95      67.299  76.345  53.102  1.00  0.00           H  
ATOM   1290  OG  SER    95      67.328  74.906  51.674  1.00  0.00           O  
ATOM   1291  HG  SER    95      66.385  74.960  51.844  1.00  0.00           H  
ATOM   1292  C   SER    95      69.263  77.111  51.315  1.00  0.00           C  
ATOM   1293  O   SER    95      69.238  78.292  51.501  1.00  0.00           O  
ATOM   1294  N   SER    96      69.147  76.570  50.074  1.00  0.00           N  
ATOM   1295  H   SER    96      68.950  75.579  50.047  1.00  0.00           H  
ATOM   1296  CA  SER    96      69.218  77.251  48.777  1.00  0.00           C  
ATOM   1297  HA  SER    96      69.970  78.037  48.711  1.00  0.00           H  
ATOM   1298  CB  SER    96      69.552  76.141  47.745  1.00  0.00           C  
ATOM   1299  HB2 SER    96      68.905  75.268  47.823  1.00  0.00           H  
ATOM   1300  HB3 SER    96      69.579  76.429  46.694  1.00  0.00           H  
ATOM   1301  OG  SER    96      70.884  75.715  48.088  1.00  0.00           O  
ATOM   1302  HG  SER    96      70.954  74.937  47.530  1.00  0.00           H  
ATOM   1303  C   SER    96      67.862  77.872  48.455  1.00  0.00           C  
ATOM   1304  O   SER    96      66.879  77.344  48.876  1.00  0.00           O  
ATOM   1305  N   TYR    97      67.754  79.070  47.817  1.00  0.00           N  
ATOM   1306  H   TYR    97      66.782  79.289  47.650  1.00  0.00           H  
ATOM   1307  CA  TYR    97      68.811  80.015  47.513  1.00  0.00           C  
ATOM   1308  HA  TYR    97      68.272  80.756  46.923  1.00  0.00           H  
ATOM   1309  CB  TYR    97      69.269  80.777  48.776  1.00  0.00           C  
ATOM   1310  HB2 TYR    97      68.361  81.184  49.223  1.00  0.00           H  
ATOM   1311  HB3 TYR    97      69.719  80.106  49.506  1.00  0.00           H  
ATOM   1312  CG  TYR    97      70.216  81.958  48.677  1.00  0.00           C  
ATOM   1313  CD1 TYR    97      71.532  81.713  49.005  1.00  0.00           C  
ATOM   1314  HD1 TYR    97      71.815  80.713  49.298  1.00  0.00           H  
ATOM   1315  CE1 TYR    97      72.494  82.713  48.735  1.00  0.00           C  
ATOM   1316  HE1 TYR    97      73.549  82.520  48.868  1.00  0.00           H  
ATOM   1317  CZ  TYR    97      72.160  83.976  48.171  1.00  0.00           C  
ATOM   1318  OH  TYR    97      73.206  84.811  47.782  1.00  0.00           O  
ATOM   1319  HH  TYR    97      72.921  85.651  47.416  1.00  0.00           H  
ATOM   1320  CE2 TYR    97      70.843  84.239  47.905  1.00  0.00           C  
ATOM   1321  HE2 TYR    97      70.552  85.061  47.269  1.00  0.00           H  
ATOM   1322  CD2 TYR    97      69.834  83.212  48.101  1.00  0.00           C  
ATOM   1323  HD2 TYR    97      68.892  83.336  47.589  1.00  0.00           H  
ATOM   1324  C   TYR    97      70.077  79.490  46.734  1.00  0.00           C  
ATOM   1325  O   TYR    97      71.218  79.434  47.229  1.00  0.00           O  
ATOM   1326  N   PRO    98      69.910  78.924  45.508  1.00  0.00           N  
ATOM   1327  CD  PRO    98      70.995  78.268  44.724  1.00  0.00           C  
ATOM   1328  HD2 PRO    98      71.284  77.388  45.298  1.00  0.00           H  
ATOM   1329  HD3 PRO    98      71.914  78.850  44.794  1.00  0.00           H  
ATOM   1330  CG  PRO    98      70.348  78.022  43.310  1.00  0.00           C  
ATOM   1331  HG2 PRO    98      69.989  77.001  43.447  1.00  0.00           H  
ATOM   1332  HG3 PRO    98      71.163  78.112  42.592  1.00  0.00           H  
ATOM   1333  CB  PRO    98      69.191  79.106  43.281  1.00  0.00           C  
ATOM   1334  HB2 PRO    98      68.360  78.818  42.637  1.00  0.00           H  
ATOM   1335  HB3 PRO    98      69.595  80.039  42.889  1.00  0.00           H  
ATOM   1336  CA  PRO    98      68.684  79.270  44.731  1.00  0.00           C  
ATOM   1337  HA  PRO    98      68.369  80.302  44.882  1.00  0.00           H  
ATOM   1338  C   PRO    98      67.509  78.195  44.821  1.00  0.00           C  
ATOM   1339  O   PRO    98      67.654  77.036  45.211  1.00  0.00           O  
ATOM   1340  N   GLY    99      66.284  78.664  44.445  1.00  0.00           N  
ATOM   1341  H   GLY    99      66.236  79.620  44.121  1.00  0.00           H  
ATOM   1342  CA  GLY    99      65.080  77.853  44.670  1.00  0.00           C  
ATOM   1343  HA2 GLY    99      65.103  77.446  45.681  1.00  0.00           H  
ATOM   1344  HA3 GLY    99      64.190  78.482  44.645  1.00  0.00           H  
ATOM   1345  C   GLY    99      64.855  76.690  43.659  1.00  0.00           C  
ATOM   1346  O   GLY    99      65.702  76.288  42.854  1.00  0.00           O  
ATOM   1347  N   TYR   100      63.650  76.159  43.715  1.00  0.00           N  
ATOM   1348  H   TYR   100      63.128  76.536  44.493  1.00  0.00           H  
ATOM   1349  CA  TYR   100      63.257  74.946  42.957  1.00  0.00           C  
ATOM   1350  HA  TYR   100      64.169  74.426  42.662  1.00  0.00           H  
ATOM   1351  CB  TYR   100      62.622  73.892  43.910  1.00  0.00           C  
ATOM   1352  HB2 TYR   100      62.639  72.902  43.455  1.00  0.00           H  
ATOM   1353  HB3 TYR   100      63.358  73.746  44.701  1.00  0.00           H  
ATOM   1354  CG  TYR   100      61.308  74.127  44.664  1.00  0.00           C  
ATOM   1355  CD1 TYR   100      60.223  74.747  44.013  1.00  0.00           C  
ATOM   1356  HD1 TYR   100      60.290  74.992  42.964  1.00  0.00           H  
ATOM   1357  CE1 TYR   100      59.120  75.049  44.748  1.00  0.00           C  
ATOM   1358  HE1 TYR   100      58.259  75.455  44.237  1.00  0.00           H  
ATOM   1359  CZ  TYR   100      59.125  74.783  46.132  1.00  0.00           C  
ATOM   1360  OH  TYR   100      58.034  75.274  46.783  1.00  0.00           O  
ATOM   1361  HH  TYR   100      57.604  76.041  46.396  1.00  0.00           H  
ATOM   1362  CE2 TYR   100      60.206  74.296  46.891  1.00  0.00           C  
ATOM   1363  HE2 TYR   100      60.236  74.095  47.952  1.00  0.00           H  
ATOM   1364  CD2 TYR   100      61.289  73.911  46.063  1.00  0.00           C  
ATOM   1365  HD2 TYR   100      62.204  73.712  46.600  1.00  0.00           H  
ATOM   1366  C   TYR   100      62.383  75.157  41.722  1.00  0.00           C  
ATOM   1367  O   TYR   100      61.787  74.246  41.183  1.00  0.00           O  
ATOM   1368  N   GLY   101      62.346  76.405  41.216  1.00  0.00           N  
ATOM   1369  H   GLY   101      63.023  77.080  41.541  1.00  0.00           H  
ATOM   1370  CA  GLY   101      61.543  76.651  40.053  1.00  0.00           C  
ATOM   1371  HA2 GLY   101      61.636  77.715  39.832  1.00  0.00           H  
ATOM   1372  HA3 GLY   101      61.993  76.191  39.173  1.00  0.00           H  
ATOM   1373  C   GLY   101      60.034  76.306  40.155  1.00  0.00           C  
ATOM   1374  O   GLY   101      59.389  76.573  41.138  1.00  0.00           O  
ATOM   1375  N   GLN   102      59.428  75.733  39.104  1.00  0.00           N  
ATOM   1376  H   GLN   102      59.981  75.672  38.261  1.00  0.00           H  
ATOM   1377  CA  GLN   102      57.987  75.442  38.947  1.00  0.00           C  
ATOM   1378  HA  GLN   102      57.472  76.400  39.001  1.00  0.00           H  
ATOM   1379  CB  GLN   102      57.674  74.877  37.564  1.00  0.00           C  
ATOM   1380  HB2 GLN   102      58.109  73.877  37.565  1.00  0.00           H  
ATOM   1381  HB3 GLN   102      56.592  74.856  37.428  1.00  0.00           H  
ATOM   1382  CG  GLN   102      58.249  75.677  36.367  1.00  0.00           C  
ATOM   1383  HG2 GLN   102      57.761  75.376  35.440  1.00  0.00           H  
ATOM   1384  HG3 GLN   102      57.961  76.717  36.525  1.00  0.00           H  
ATOM   1385  CD  GLN   102      59.789  75.731  36.125  1.00  0.00           C  
ATOM   1386  OE1 GLN   102      60.538  74.968  36.687  1.00  0.00           O  
ATOM   1387  NE2 GLN   102      60.180  76.519  35.148  1.00  0.00           N  
ATOM   1388 HE21 GLN   102      59.511  77.118  34.687  1.00  0.00           H  
ATOM   1389 HE22 GLN   102      61.165  76.742  35.164  1.00  0.00           H  
ATOM   1390  C   GLN   102      57.286  74.635  40.095  1.00  0.00           C  
ATOM   1391  O   GLN   102      56.353  75.139  40.739  1.00  0.00           O  
ATOM   1392  N   GLN   103      57.851  73.439  40.331  1.00  0.00           N  
ATOM   1393  H   GLN   103      58.639  73.141  39.774  1.00  0.00           H  
ATOM   1394  CA  GLN   103      57.235  72.463  41.274  1.00  0.00           C  
ATOM   1395  HA  GLN   103      56.273  72.830  41.631  1.00  0.00           H  
ATOM   1396  CB  GLN   103      56.674  71.321  40.452  1.00  0.00           C  
ATOM   1397  HB2 GLN   103      57.446  70.735  39.953  1.00  0.00           H  
ATOM   1398  HB3 GLN   103      56.128  70.686  41.149  1.00  0.00           H  
ATOM   1399  CG  GLN   103      55.741  71.630  39.270  1.00  0.00           C  
ATOM   1400  HG2 GLN   103      56.288  72.297  38.604  1.00  0.00           H  
ATOM   1401  HG3 GLN   103      55.551  70.660  38.811  1.00  0.00           H  
ATOM   1402  CD  GLN   103      54.403  72.308  39.710  1.00  0.00           C  
ATOM   1403  OE1 GLN   103      54.123  72.615  40.872  1.00  0.00           O  
ATOM   1404  NE2 GLN   103      53.478  72.423  38.796  1.00  0.00           N  
ATOM   1405 HE21 GLN   103      52.637  72.935  39.022  1.00  0.00           H  
ATOM   1406 HE22 GLN   103      53.619  71.955  37.912  1.00  0.00           H  
ATOM   1407  C   GLN   103      58.152  71.936  42.351  1.00  0.00           C  
ATOM   1408  O   GLN   103      59.249  71.502  42.017  1.00  0.00           O  
ATOM   1409  N   PRO   104      57.643  71.919  43.612  1.00  0.00           N  
ATOM   1410  CD  PRO   104      56.495  72.596  44.116  1.00  0.00           C  
ATOM   1411  HD2 PRO   104      55.680  72.677  43.398  1.00  0.00           H  
ATOM   1412  HD3 PRO   104      56.730  73.620  44.405  1.00  0.00           H  
ATOM   1413  CG  PRO   104      56.084  71.782  45.294  1.00  0.00           C  
ATOM   1414  HG2 PRO   104      55.448  70.986  44.909  1.00  0.00           H  
ATOM   1415  HG3 PRO   104      55.569  72.328  46.085  1.00  0.00           H  
ATOM   1416  CB  PRO   104      57.389  71.227  45.903  1.00  0.00           C  
ATOM   1417  HB2 PRO   104      57.275  70.274  46.420  1.00  0.00           H  
ATOM   1418  HB3 PRO   104      57.819  71.964  46.581  1.00  0.00           H  
ATOM   1419  CA  PRO   104      58.232  71.064  44.680  1.00  0.00           C  
ATOM   1420  HA  PRO   104      59.220  71.449  44.933  1.00  0.00           H  
ATOM   1421  C   PRO   104      58.231  69.640  44.126  1.00  0.00           C  
ATOM   1422  O   PRO   104      57.476  69.242  43.243  1.00  0.00           O  
ATOM   1423  N   ALA   105      59.216  68.901  44.632  1.00  0.00           N  
ATOM   1424  H   ALA   105      59.723  69.282  45.419  1.00  0.00           H  
ATOM   1425  CA  ALA   105      59.527  67.520  44.278  1.00  0.00           C  
ATOM   1426  HA  ALA   105      60.012  67.473  43.303  1.00  0.00           H  
ATOM   1427  CB  ALA   105      60.614  67.025  45.207  1.00  0.00           C  
ATOM   1428  HB1 ALA   105      60.406  67.437  46.194  1.00  0.00           H  
ATOM   1429  HB2 ALA   105      60.667  65.937  45.242  1.00  0.00           H  
ATOM   1430  HB3 ALA   105      61.600  67.410  44.946  1.00  0.00           H  
ATOM   1431  C   ALA   105      58.262  66.584  44.362  1.00  0.00           C  
ATOM   1432  O   ALA   105      57.368  66.748  45.202  1.00  0.00           O  
ATOM   1433  N   PRO   106      58.306  65.481  43.528  1.00  0.00           N  
ATOM   1434  CD  PRO   106      59.388  65.100  42.705  1.00  0.00           C  
ATOM   1435  HD2 PRO   106      60.350  65.153  43.215  1.00  0.00           H  
ATOM   1436  HD3 PRO   106      59.380  65.737  41.821  1.00  0.00           H  
ATOM   1437  CG  PRO   106      59.029  63.684  42.279  1.00  0.00           C  
ATOM   1438  HG2 PRO   106      59.563  62.931  42.859  1.00  0.00           H  
ATOM   1439  HG3 PRO   106      59.359  63.540  41.250  1.00  0.00           H  
ATOM   1440  CB  PRO   106      57.508  63.575  42.470  1.00  0.00           C  
ATOM   1441  HB2 PRO   106      57.182  62.545  42.612  1.00  0.00           H  
ATOM   1442  HB3 PRO   106      57.008  63.949  41.576  1.00  0.00           H  
ATOM   1443  CA  PRO   106      57.255  64.443  43.654  1.00  0.00           C  
ATOM   1444  HA  PRO   106      56.244  64.850  43.671  1.00  0.00           H  
ATOM   1445  C   PRO   106      57.512  63.603  44.930  1.00  0.00           C  
ATOM   1446  O   PRO   106      58.600  63.364  45.418  1.00  0.00           O  
ATOM   1447  N   SER   107      56.402  63.160  45.484  1.00  0.00           N  
ATOM   1448  H   SER   107      55.595  63.409  44.929  1.00  0.00           H  
ATOM   1449  CA  SER   107      56.276  62.761  46.874  1.00  0.00           C  
ATOM   1450  HA  SER   107      56.613  63.582  47.508  1.00  0.00           H  
ATOM   1451  CB  SER   107      54.820  62.622  47.275  1.00  0.00           C  
ATOM   1452  HB2 SER   107      54.252  61.823  46.798  1.00  0.00           H  
ATOM   1453  HB3 SER   107      54.856  62.498  48.357  1.00  0.00           H  
ATOM   1454  OG  SER   107      54.142  63.813  47.022  1.00  0.00           O  
ATOM   1455  HG  SER   107      54.137  64.292  47.854  1.00  0.00           H  
ATOM   1456  C   SER   107      57.032  61.485  47.343  1.00  0.00           C  
ATOM   1457  O   SER   107      57.173  61.206  48.563  1.00  0.00           O  
ATOM   1458  N   SER   108      57.367  60.617  46.416  1.00  0.00           N  
ATOM   1459  H   SER   108      57.138  60.857  45.461  1.00  0.00           H  
ATOM   1460  CA  SER   108      57.834  59.264  46.679  1.00  0.00           C  
ATOM   1461  HA  SER   108      57.096  58.724  47.273  1.00  0.00           H  
ATOM   1462  CB  SER   108      57.955  58.437  45.374  1.00  0.00           C  
ATOM   1463  HB2 SER   108      58.288  57.404  45.483  1.00  0.00           H  
ATOM   1464  HB3 SER   108      56.964  58.397  44.922  1.00  0.00           H  
ATOM   1465  OG  SER   108      58.821  59.148  44.500  1.00  0.00           O  
ATOM   1466  HG  SER   108      59.752  59.096  44.727  1.00  0.00           H  
ATOM   1467  C   SER   108      59.060  59.058  47.618  1.00  0.00           C  
ATOM   1468  O   SER   108      59.835  59.968  47.847  1.00  0.00           O  
ATOM   1469  N   THR   109      59.176  57.844  48.136  1.00  0.00           N  
ATOM   1470  H   THR   109      58.403  57.193  48.127  1.00  0.00           H  
ATOM   1471  CA  THR   109      60.535  57.345  48.619  1.00  0.00           C  
ATOM   1472  HA  THR   109      61.261  57.928  48.053  1.00  0.00           H  
ATOM   1473  CB  THR   109      60.639  57.476  50.170  1.00  0.00           C  
ATOM   1474  HB  THR   109      61.489  56.876  50.491  1.00  0.00           H  
ATOM   1475  CG2 THR   109      60.868  58.922  50.625  1.00  0.00           C  
ATOM   1476 HG21 THR   109      61.242  58.946  51.649  1.00  0.00           H  
ATOM   1477 HG22 THR   109      61.688  59.338  50.040  1.00  0.00           H  
ATOM   1478 HG23 THR   109      60.012  59.551  50.381  1.00  0.00           H  
ATOM   1479  OG1 THR   109      59.491  56.956  50.825  1.00  0.00           O  
ATOM   1480  HG1 THR   109      59.250  56.098  50.467  1.00  0.00           H  
ATOM   1481  C   THR   109      60.645  55.866  48.226  1.00  0.00           C  
ATOM   1482  O   THR   109      59.646  55.148  48.247  1.00  0.00           O  
ATOM   1483  N   SER   110      61.851  55.433  47.951  1.00  0.00           N  
ATOM   1484  H   SER   110      62.704  55.973  47.983  1.00  0.00           H  
ATOM   1485  CA  SER   110      62.055  54.063  47.343  1.00  0.00           C  
ATOM   1486  HA  SER   110      61.415  53.887  46.479  1.00  0.00           H  
ATOM   1487  CB  SER   110      63.528  53.964  46.853  1.00  0.00           C  
ATOM   1488  HB2 SER   110      63.690  53.000  46.370  1.00  0.00           H  
ATOM   1489  HB3 SER   110      63.667  54.571  45.959  1.00  0.00           H  
ATOM   1490  OG  SER   110      64.631  54.320  47.724  1.00  0.00           O  
ATOM   1491  HG  SER   110      64.804  55.251  47.572  1.00  0.00           H  
ATOM   1492  C   SER   110      61.808  52.922  48.322  1.00  0.00           C  
ATOM   1493  O   SER   110      62.179  53.143  49.500  1.00  0.00           O  
ATOM   1494  N   GLY   111      61.149  51.868  47.868  1.00  0.00           N  
ATOM   1495  H   GLY   111      60.878  51.746  46.902  1.00  0.00           H  
ATOM   1496  CA  GLY   111      60.685  50.775  48.675  1.00  0.00           C  
ATOM   1497  HA2 GLY   111      60.352  49.956  48.037  1.00  0.00           H  
ATOM   1498  HA3 GLY   111      61.537  50.570  49.324  1.00  0.00           H  
ATOM   1499  C   GLY   111      59.417  51.182  49.446  1.00  0.00           C  
ATOM   1500  O   GLY   111      58.738  52.171  48.967  1.00  0.00           O  
ATOM   1501  N   SER   112      59.047  50.621  50.588  1.00  0.00           N  
ATOM   1502  H   SER   112      58.162  50.939  50.956  1.00  0.00           H  
ATOM   1503  CA  SER   112      59.667  49.428  51.287  1.00  0.00           C  
ATOM   1504  HA  SER   112      58.829  49.085  51.893  1.00  0.00           H  
ATOM   1505  CB  SER   112      59.910  48.197  50.380  1.00  0.00           C  
ATOM   1506  HB2 SER   112      58.972  48.141  49.828  1.00  0.00           H  
ATOM   1507  HB3 SER   112      60.819  48.246  49.780  1.00  0.00           H  
ATOM   1508  OG  SER   112      60.028  47.073  51.238  1.00  0.00           O  
ATOM   1509  HG  SER   112      59.989  46.372  50.583  1.00  0.00           H  
ATOM   1510  C   SER   112      60.874  49.801  52.201  1.00  0.00           C  
ATOM   1511  O   SER   112      61.797  50.480  51.735  1.00  0.00           O  
ATOM   1512  N   TYR   113      60.893  49.502  53.475  1.00  0.00           N  
ATOM   1513  H   TYR   113      61.639  49.964  53.976  1.00  0.00           H  
ATOM   1514  CA  TYR   113      59.848  48.790  54.254  1.00  0.00           C  
ATOM   1515  HA  TYR   113      59.362  48.038  53.632  1.00  0.00           H  
ATOM   1516  CB  TYR   113      60.438  48.145  55.527  1.00  0.00           C  
ATOM   1517  HB2 TYR   113      60.749  48.851  56.297  1.00  0.00           H  
ATOM   1518  HB3 TYR   113      59.649  47.514  55.937  1.00  0.00           H  
ATOM   1519  CG  TYR   113      61.626  47.215  55.344  1.00  0.00           C  
ATOM   1520  CD1 TYR   113      61.369  45.894  55.009  1.00  0.00           C  
ATOM   1521  HD1 TYR   113      60.436  45.500  54.634  1.00  0.00           H  
ATOM   1522  CE1 TYR   113      62.422  44.931  55.129  1.00  0.00           C  
ATOM   1523  HE1 TYR   113      62.397  43.929  54.727  1.00  0.00           H  
ATOM   1524  CZ  TYR   113      63.710  45.283  55.515  1.00  0.00           C  
ATOM   1525  OH  TYR   113      64.668  44.382  55.482  1.00  0.00           O  
ATOM   1526  HH  TYR   113      64.461  43.503  55.809  1.00  0.00           H  
ATOM   1527  CE2 TYR   113      63.983  46.605  55.827  1.00  0.00           C  
ATOM   1528  HE2 TYR   113      64.979  46.778  56.208  1.00  0.00           H  
ATOM   1529  CD2 TYR   113      62.920  47.609  55.743  1.00  0.00           C  
ATOM   1530  HD2 TYR   113      63.176  48.618  56.032  1.00  0.00           H  
ATOM   1531  C   TYR   113      58.645  49.691  54.464  1.00  0.00           C  
ATOM   1532  O   TYR   113      57.527  49.200  54.484  1.00  0.00           O  
ATOM   1533  N   GLY   114      58.888  51.006  54.722  1.00  0.00           N  
ATOM   1534  H   GLY   114      59.839  51.337  54.645  1.00  0.00           H  
ATOM   1535  CA  GLY   114      57.860  52.010  54.950  1.00  0.00           C  
ATOM   1536  HA2 GLY   114      57.186  51.691  55.744  1.00  0.00           H  
ATOM   1537  HA3 GLY   114      58.383  52.910  55.275  1.00  0.00           H  
ATOM   1538  C   GLY   114      57.057  52.412  53.669  1.00  0.00           C  
ATOM   1539  O   GLY   114      57.051  51.550  52.778  1.00  0.00           O  
ATOM   1540  N   SER   115      56.477  53.693  53.529  1.00  0.00           N  
ATOM   1541  H   SER   115      55.989  53.875  52.663  1.00  0.00           H  
ATOM   1542  CA  SER   115      56.478  54.870  54.397  1.00  0.00           C  
ATOM   1543  HA  SER   115      57.440  55.077  54.866  1.00  0.00           H  
ATOM   1544  CB  SER   115      56.050  56.113  53.566  1.00  0.00           C  
ATOM   1545  HB2 SER   115      56.150  56.901  54.313  1.00  0.00           H  
ATOM   1546  HB3 SER   115      56.715  56.340  52.733  1.00  0.00           H  
ATOM   1547  OG  SER   115      54.744  55.940  53.129  1.00  0.00           O  
ATOM   1548  HG  SER   115      54.204  56.729  53.216  1.00  0.00           H  
ATOM   1549  C   SER   115      55.506  54.639  55.638  1.00  0.00           C  
ATOM   1550  O   SER   115      55.137  53.528  55.911  1.00  0.00           O  
ATOM   1551  N   SER   116      55.189  55.711  56.389  1.00  0.00           N  
ATOM   1552  H   SER   116      55.515  56.629  56.120  1.00  0.00           H  
ATOM   1553  CA  SER   116      54.083  55.727  57.343  1.00  0.00           C  
ATOM   1554  HA  SER   116      54.078  54.823  57.951  1.00  0.00           H  
ATOM   1555  CB  SER   116      54.136  56.890  58.422  1.00  0.00           C  
ATOM   1556  HB2 SER   116      55.129  56.828  58.866  1.00  0.00           H  
ATOM   1557  HB3 SER   116      54.063  57.867  57.944  1.00  0.00           H  
ATOM   1558  OG  SER   116      53.119  56.744  59.450  1.00  0.00           O  
ATOM   1559  HG  SER   116      52.260  57.011  59.116  1.00  0.00           H  
ATOM   1560  C   SER   116      52.724  55.700  56.623  1.00  0.00           C  
ATOM   1561  O   SER   116      52.156  56.714  56.193  1.00  0.00           O  
ATOM   1562  N   SER   117      52.120  54.534  56.604  1.00  0.00           N  
ATOM   1563  H   SER   117      52.663  53.727  56.878  1.00  0.00           H  
ATOM   1564  CA  SER   117      50.802  54.293  56.090  1.00  0.00           C  
ATOM   1565  HA  SER   117      50.263  55.190  55.783  1.00  0.00           H  
ATOM   1566  CB  SER   117      50.921  53.291  54.874  1.00  0.00           C  
ATOM   1567  HB2 SER   117      51.465  52.459  55.322  1.00  0.00           H  
ATOM   1568  HB3 SER   117      49.960  53.019  54.436  1.00  0.00           H  
ATOM   1569  OG  SER   117      51.820  53.721  53.829  1.00  0.00           O  
ATOM   1570  HG  SER   117      51.592  54.617  53.571  1.00  0.00           H  
ATOM   1571  C   SER   117      49.717  53.708  57.103  1.00  0.00           C  
ATOM   1572  O   SER   117      48.707  53.138  56.665  1.00  0.00           O  
ATOM   1573  N   GLN   118      49.866  53.884  58.399  1.00  0.00           N  
ATOM   1574  H   GLN   118      50.691  54.387  58.695  1.00  0.00           H  
ATOM   1575  CA  GLN   118      49.101  53.401  59.587  1.00  0.00           C  
ATOM   1576  HA  GLN   118      49.608  53.836  60.448  1.00  0.00           H  
ATOM   1577  CB  GLN   118      47.706  54.165  59.413  1.00  0.00           C  
ATOM   1578  HB2 GLN   118      47.973  55.207  59.589  1.00  0.00           H  
ATOM   1579  HB3 GLN   118      47.403  54.014  58.376  1.00  0.00           H  
ATOM   1580  CG  GLN   118      46.617  53.687  60.389  1.00  0.00           C  
ATOM   1581  HG2 GLN   118      47.041  53.347  61.334  1.00  0.00           H  
ATOM   1582  HG3 GLN   118      45.965  54.512  60.675  1.00  0.00           H  
ATOM   1583  CD  GLN   118      45.868  52.411  59.949  1.00  0.00           C  
ATOM   1584  OE1 GLN   118      45.411  52.300  58.790  1.00  0.00           O  
ATOM   1585  NE2 GLN   118      45.746  51.442  60.813  1.00  0.00           N  
ATOM   1586 HE21 GLN   118      46.254  51.584  61.675  1.00  0.00           H  
ATOM   1587 HE22 GLN   118      45.230  50.631  60.503  1.00  0.00           H  
ATOM   1588  C   GLN   118      48.986  51.875  59.863  1.00  0.00           C  
ATOM   1589  O   GLN   118      48.821  51.128  58.885  1.00  0.00           O  
ATOM   1590  N   SER   119      49.064  51.345  61.095  1.00  0.00           N  
ATOM   1591  H   SER   119      49.109  50.336  61.126  1.00  0.00           H  
ATOM   1592  CA  SER   119      49.249  52.079  62.450  1.00  0.00           C  
ATOM   1593  HA  SER   119      48.739  53.036  62.559  1.00  0.00           H  
ATOM   1594  CB  SER   119      48.524  51.316  63.611  1.00  0.00           C  
ATOM   1595  HB2 SER   119      48.963  50.324  63.716  1.00  0.00           H  
ATOM   1596  HB3 SER   119      48.789  51.906  64.489  1.00  0.00           H  
ATOM   1597  OG  SER   119      47.121  51.179  63.381  1.00  0.00           O  
ATOM   1598  HG  SER   119      46.665  51.157  64.225  1.00  0.00           H  
ATOM   1599  C   SER   119      50.735  52.286  62.729  1.00  0.00           C  
ATOM   1600  O   SER   119      51.664  51.848  61.960  1.00  0.00           O  
ATOM   1601  N   SER   120      51.102  52.981  63.813  1.00  0.00           N  
ATOM   1602  H   SER   120      50.412  53.516  64.320  1.00  0.00           H  
ATOM   1603  CA  SER   120      52.494  53.160  64.299  1.00  0.00           C  
ATOM   1604  HA  SER   120      53.112  53.254  63.407  1.00  0.00           H  
ATOM   1605  CB  SER   120      52.556  54.398  65.141  1.00  0.00           C  
ATOM   1606  HB2 SER   120      51.979  55.192  64.668  1.00  0.00           H  
ATOM   1607  HB3 SER   120      52.047  54.331  66.102  1.00  0.00           H  
ATOM   1608  OG  SER   120      53.893  54.683  65.390  1.00  0.00           O  
ATOM   1609  HG  SER   120      54.225  55.033  64.560  1.00  0.00           H  
ATOM   1610  C   SER   120      53.044  51.824  64.885  1.00  0.00           C  
ATOM   1611  O   SER   120      52.368  51.174  65.698  1.00  0.00           O  
ATOM   1612  N   SER   121      54.302  51.388  64.578  1.00  0.00           N  
ATOM   1613  H   SER   121      54.692  50.754  65.261  1.00  0.00           H  
ATOM   1614  CA  SER   121      55.180  51.915  63.458  1.00  0.00           C  
ATOM   1615  HA  SER   121      54.922  52.964  63.311  1.00  0.00           H  
ATOM   1616  CB  SER   121      56.630  51.917  63.790  1.00  0.00           C  
ATOM   1617  HB2 SER   121      56.936  50.919  64.103  1.00  0.00           H  
ATOM   1618  HB3 SER   121      57.343  52.294  63.056  1.00  0.00           H  
ATOM   1619  OG  SER   121      56.886  52.596  64.962  1.00  0.00           O  
ATOM   1620  HG  SER   121      56.308  52.260  65.651  1.00  0.00           H  
ATOM   1621  C   SER   121      54.978  51.335  62.063  1.00  0.00           C  
ATOM   1622  O   SER   121      55.507  51.973  61.196  1.00  0.00           O  
ATOM   1623  N   TYR   122      54.181  50.290  61.872  1.00  0.00           N  
ATOM   1624  H   TYR   122      53.738  49.888  62.685  1.00  0.00           H  
ATOM   1625  CA  TYR   122      53.919  49.609  60.617  1.00  0.00           C  
ATOM   1626  HA  TYR   122      54.017  50.340  59.815  1.00  0.00           H  
ATOM   1627  CB  TYR   122      54.819  48.415  60.322  1.00  0.00           C  
ATOM   1628  HB2 TYR   122      54.799  47.746  61.183  1.00  0.00           H  
ATOM   1629  HB3 TYR   122      54.388  47.822  59.515  1.00  0.00           H  
ATOM   1630  CG  TYR   122      56.304  48.713  60.156  1.00  0.00           C  
ATOM   1631  CD1 TYR   122      57.232  48.312  61.182  1.00  0.00           C  
ATOM   1632  HD1 TYR   122      56.922  47.751  62.051  1.00  0.00           H  
ATOM   1633  CE1 TYR   122      58.560  48.655  60.966  1.00  0.00           C  
ATOM   1634  HE1 TYR   122      59.341  48.280  61.611  1.00  0.00           H  
ATOM   1635  CZ  TYR   122      58.940  49.376  59.795  1.00  0.00           C  
ATOM   1636  OH  TYR   122      60.236  49.626  59.551  1.00  0.00           O  
ATOM   1637  HH  TYR   122      60.798  48.958  59.951  1.00  0.00           H  
ATOM   1638  CE2 TYR   122      57.987  49.757  58.865  1.00  0.00           C  
ATOM   1639  HE2 TYR   122      58.309  50.177  57.924  1.00  0.00           H  
ATOM   1640  CD2 TYR   122      56.664  49.385  58.988  1.00  0.00           C  
ATOM   1641  HD2 TYR   122      55.944  49.586  58.208  1.00  0.00           H  
ATOM   1642  C   TYR   122      52.404  49.161  60.655  1.00  0.00           C  
ATOM   1643  O   TYR   122      51.904  48.511  61.566  1.00  0.00           O  
ATOM   1644  N   GLY   123      51.555  49.393  59.685  1.00  0.00           N  
ATOM   1645  H   GLY   123      50.639  49.001  59.850  1.00  0.00           H  
ATOM   1646  CA  GLY   123      51.879  49.942  58.359  1.00  0.00           C  
ATOM   1647  HA2 GLY   123      51.425  50.932  58.390  1.00  0.00           H  
ATOM   1648  HA3 GLY   123      52.940  50.053  58.133  1.00  0.00           H  
ATOM   1649  C   GLY   123      51.197  49.144  57.230  1.00  0.00           C  
ATOM   1650  O   GLY   123      49.986  48.812  57.335  1.00  0.00           O  
ATOM   1651  N   GLN   124      51.878  49.021  56.077  1.00  0.00           N  
ATOM   1652  H   GLN   124      52.834  49.345  56.074  1.00  0.00           H  
ATOM   1653  CA  GLN   124      51.428  48.192  54.878  1.00  0.00           C  
ATOM   1654  HA  GLN   124      50.529  47.662  55.193  1.00  0.00           H  
ATOM   1655  CB  GLN   124      50.869  49.095  53.788  1.00  0.00           C  
ATOM   1656  HB2 GLN   124      51.665  49.770  53.474  1.00  0.00           H  
ATOM   1657  HB3 GLN   124      50.656  48.448  52.936  1.00  0.00           H  
ATOM   1658  CG  GLN   124      49.616  49.851  54.127  1.00  0.00           C  
ATOM   1659  HG2 GLN   124      48.743  49.245  54.371  1.00  0.00           H  
ATOM   1660  HG3 GLN   124      49.893  50.532  54.932  1.00  0.00           H  
ATOM   1661  CD  GLN   124      49.238  50.635  52.904  1.00  0.00           C  
ATOM   1662  OE1 GLN   124      49.936  51.295  52.163  1.00  0.00           O  
ATOM   1663  NE2 GLN   124      47.947  50.917  52.839  1.00  0.00           N  
ATOM   1664 HE21 GLN   124      47.322  50.421  53.459  1.00  0.00           H  
ATOM   1665 HE22 GLN   124      47.594  51.422  52.039  1.00  0.00           H  
ATOM   1666  C   GLN   124      52.541  47.257  54.336  1.00  0.00           C  
ATOM   1667  O   GLN   124      53.269  47.715  53.493  1.00  0.00           O  
ATOM   1668  N   PRO   125      52.523  45.955  54.720  1.00  0.00           N  
ATOM   1669  CD  PRO   125      53.522  45.009  54.208  1.00  0.00           C  
ATOM   1670  HD2 PRO   125      54.500  45.464  54.365  1.00  0.00           H  
ATOM   1671  HD3 PRO   125      53.409  44.928  53.127  1.00  0.00           H  
ATOM   1672  CG  PRO   125      53.265  43.679  54.963  1.00  0.00           C  
ATOM   1673  HG2 PRO   125      53.958  43.499  55.785  1.00  0.00           H  
ATOM   1674  HG3 PRO   125      53.372  42.866  54.244  1.00  0.00           H  
ATOM   1675  CB  PRO   125      51.789  43.799  55.483  1.00  0.00           C  
ATOM   1676  HB2 PRO   125      51.776  43.351  56.477  1.00  0.00           H  
ATOM   1677  HB3 PRO   125      51.227  43.363  54.657  1.00  0.00           H  
ATOM   1678  CA  PRO   125      51.521  45.304  55.644  1.00  0.00           C  
ATOM   1679  HA  PRO   125      50.542  45.608  55.276  1.00  0.00           H  
ATOM   1680  C   PRO   125      51.601  45.744  57.107  1.00  0.00           C  
ATOM   1681  O   PRO   125      52.591  46.269  57.561  1.00  0.00           O  
ATOM   1682  N   GLN   126      50.526  45.505  57.892  1.00  0.00           N  
ATOM   1683  H   GLN   126      49.717  45.021  57.529  1.00  0.00           H  
ATOM   1684  CA  GLN   126      50.416  45.842  59.335  1.00  0.00           C  
ATOM   1685  HA  GLN   126      50.732  46.882  59.413  1.00  0.00           H  
ATOM   1686  CB  GLN   126      48.901  45.603  59.560  1.00  0.00           C  
ATOM   1687  HB2 GLN   126      48.353  46.029  58.720  1.00  0.00           H  
ATOM   1688  HB3 GLN   126      48.754  44.523  59.588  1.00  0.00           H  
ATOM   1689  CG  GLN   126      48.336  46.190  60.909  1.00  0.00           C  
ATOM   1690  HG2 GLN   126      47.409  45.634  61.047  1.00  0.00           H  
ATOM   1691  HG3 GLN   126      48.965  45.828  61.722  1.00  0.00           H  
ATOM   1692  CD  GLN   126      48.089  47.621  61.110  1.00  0.00           C  
ATOM   1693  OE1 GLN   126      48.786  48.455  60.536  1.00  0.00           O  
ATOM   1694  NE2 GLN   126      47.121  48.085  61.850  1.00  0.00           N  
ATOM   1695 HE21 GLN   126      46.538  47.416  62.333  1.00  0.00           H  
ATOM   1696 HE22 GLN   126      46.980  49.082  61.921  1.00  0.00           H  
ATOM   1697  C   GLN   126      51.371  45.087  60.282  1.00  0.00           C  
ATOM   1698  O   GLN   126      51.685  43.915  60.016  1.00  0.00           O  
ATOM   1699  N   SER   127      51.787  45.721  61.365  1.00  0.00           N  
ATOM   1700  H   SER   127      51.553  46.695  61.494  1.00  0.00           H  
ATOM   1701  CA  SER   127      52.445  45.127  62.476  1.00  0.00           C  
ATOM   1702  HA  SER   127      52.315  45.869  63.264  1.00  0.00           H  
ATOM   1703  CB  SER   127      51.798  43.852  63.006  1.00  0.00           C  
ATOM   1704  HB2 SER   127      50.722  43.938  63.158  1.00  0.00           H  
ATOM   1705  HB3 SER   127      52.082  43.066  62.306  1.00  0.00           H  
ATOM   1706  OG  SER   127      52.430  43.476  64.206  1.00  0.00           O  
ATOM   1707  HG  SER   127      51.810  42.785  64.453  1.00  0.00           H  
ATOM   1708  C   SER   127      53.964  44.949  62.259  1.00  0.00           C  
ATOM   1709  O   SER   127      54.736  45.030  63.190  1.00  0.00           O  
ATOM   1710  N   GLY   128      54.373  44.829  60.997  1.00  0.00           N  
ATOM   1711  H   GLY   128      53.782  44.578  60.218  1.00  0.00           H  
ATOM   1712  CA  GLY   128      55.769  44.768  60.559  1.00  0.00           C  
ATOM   1713  HA2 GLY   128      56.158  45.743  60.267  1.00  0.00           H  
ATOM   1714  HA3 GLY   128      56.506  44.454  61.297  1.00  0.00           H  
ATOM   1715  C   GLY   128      55.969  43.868  59.335  1.00  0.00           C  
ATOM   1716  O   GLY   128      55.014  43.207  59.008  1.00  0.00           O  
ATOM   1717  N   SER   129      57.079  43.796  58.694  1.00  0.00           N  
ATOM   1718  H   SER   129      57.031  43.144  57.923  1.00  0.00           H  
ATOM   1719  CA  SER   129      58.410  44.461  58.884  1.00  0.00           C  
ATOM   1720  HA  SER   129      59.205  43.918  58.373  1.00  0.00           H  
ATOM   1721  CB  SER   129      58.389  45.845  58.129  1.00  0.00           C  
ATOM   1722  HB2 SER   129      57.929  46.585  58.784  1.00  0.00           H  
ATOM   1723  HB3 SER   129      59.421  46.131  57.931  1.00  0.00           H  
ATOM   1724  OG  SER   129      57.686  45.883  56.917  1.00  0.00           O  
ATOM   1725  HG  SER   129      56.762  46.078  57.085  1.00  0.00           H  
ATOM   1726  C   SER   129      58.861  44.568  60.320  1.00  0.00           C  
ATOM   1727  O   SER   129      59.354  45.536  60.934  1.00  0.00           O  
ATOM   1728  N   TYR   130      58.777  43.367  60.974  1.00  0.00           N  
ATOM   1729  H   TYR   130      58.353  42.573  60.517  1.00  0.00           H  
ATOM   1730  CA  TYR   130      59.104  43.113  62.369  1.00  0.00           C  
ATOM   1731  HA  TYR   130      58.401  43.690  62.969  1.00  0.00           H  
ATOM   1732  CB  TYR   130      58.653  41.602  62.740  1.00  0.00           C  
ATOM   1733  HB2 TYR   130      59.307  40.882  62.248  1.00  0.00           H  
ATOM   1734  HB3 TYR   130      58.647  41.400  63.811  1.00  0.00           H  
ATOM   1735  CG  TYR   130      57.217  41.247  62.379  1.00  0.00           C  
ATOM   1736  CD1 TYR   130      56.962  40.421  61.295  1.00  0.00           C  
ATOM   1737  HD1 TYR   130      57.835  40.148  60.720  1.00  0.00           H  
ATOM   1738  CE1 TYR   130      55.614  39.984  60.992  1.00  0.00           C  
ATOM   1739  HE1 TYR   130      55.483  39.378  60.108  1.00  0.00           H  
ATOM   1740  CZ  TYR   130      54.562  40.536  61.756  1.00  0.00           C  
ATOM   1741  OH  TYR   130      53.245  40.293  61.398  1.00  0.00           O  
ATOM   1742  HH  TYR   130      52.673  40.531  62.130  1.00  0.00           H  
ATOM   1743  CE2 TYR   130      54.809  41.410  62.821  1.00  0.00           C  
ATOM   1744  HE2 TYR   130      54.011  41.735  63.472  1.00  0.00           H  
ATOM   1745  CD2 TYR   130      56.101  41.745  63.152  1.00  0.00           C  
ATOM   1746  HD2 TYR   130      56.335  42.481  63.908  1.00  0.00           H  
ATOM   1747  C   TYR   130      60.578  43.292  62.720  1.00  0.00           C  
ATOM   1748  O   TYR   130      61.446  42.482  62.323  1.00  0.00           O  
ATOM   1749  N   SER   131      60.977  44.195  63.609  1.00  0.00           N  
ATOM   1750  H   SER   131      61.899  43.966  63.950  1.00  0.00           H  
ATOM   1751  CA  SER   131      60.122  44.969  64.514  1.00  0.00           C  
ATOM   1752  HA  SER   131      60.773  45.420  65.263  1.00  0.00           H  
ATOM   1753  CB  SER   131      59.481  46.141  63.850  1.00  0.00           C  
ATOM   1754  HB2 SER   131      60.270  46.647  63.295  1.00  0.00           H  
ATOM   1755  HB3 SER   131      58.669  45.787  63.215  1.00  0.00           H  
ATOM   1756  OG  SER   131      58.940  47.139  64.736  1.00  0.00           O  
ATOM   1757  HG  SER   131      57.991  47.003  64.788  1.00  0.00           H  
ATOM   1758  C   SER   131      59.043  44.177  65.378  1.00  0.00           C  
ATOM   1759  O   SER   131      57.818  44.112  65.101  1.00  0.00           O  
ATOM   1760  N   GLN   132      59.523  43.402  66.365  1.00  0.00           N  
ATOM   1761  H   GLN   132      58.791  42.919  66.867  1.00  0.00           H  
ATOM   1762  CA  GLN   132      60.858  43.028  66.773  1.00  0.00           C  
ATOM   1763  HA  GLN   132      61.591  43.022  65.967  1.00  0.00           H  
ATOM   1764  CB  GLN   132      61.517  44.004  67.740  1.00  0.00           C  
ATOM   1765  HB2 GLN   132      62.467  43.593  68.081  1.00  0.00           H  
ATOM   1766  HB3 GLN   132      61.717  44.955  67.246  1.00  0.00           H  
ATOM   1767  CG  GLN   132      60.855  44.333  68.988  1.00  0.00           C  
ATOM   1768  HG2 GLN   132      60.791  43.403  69.553  1.00  0.00           H  
ATOM   1769  HG3 GLN   132      61.511  44.986  69.563  1.00  0.00           H  
ATOM   1770  CD  GLN   132      59.499  45.042  68.896  1.00  0.00           C  
ATOM   1771  OE1 GLN   132      58.400  44.497  68.864  1.00  0.00           O  
ATOM   1772  NE2 GLN   132      59.572  46.397  68.953  1.00  0.00           N  
ATOM   1773 HE21 GLN   132      60.504  46.763  69.085  1.00  0.00           H  
ATOM   1774 HE22 GLN   132      58.716  46.910  69.108  1.00  0.00           H  
ATOM   1775  C   GLN   132      60.824  41.588  67.399  1.00  0.00           C  
ATOM   1776  O   GLN   132      59.834  41.250  68.007  1.00  0.00           O  
ATOM   1777  N   GLN   133      61.960  40.870  67.342  1.00  0.00           N  
ATOM   1778  H   GLN   133      62.772  41.254  66.881  1.00  0.00           H  
ATOM   1779  CA  GLN   133      62.157  39.501  67.828  1.00  0.00           C  
ATOM   1780  HA  GLN   133      63.075  39.114  67.385  1.00  0.00           H  
ATOM   1781  CB  GLN   133      62.408  39.546  69.332  1.00  0.00           C  
ATOM   1782  HB2 GLN   133      61.676  40.103  69.917  1.00  0.00           H  
ATOM   1783  HB3 GLN   133      62.345  38.517  69.687  1.00  0.00           H  
ATOM   1784  CG  GLN   133      63.844  40.070  69.749  1.00  0.00           C  
ATOM   1785  HG2 GLN   133      63.935  39.780  70.795  1.00  0.00           H  
ATOM   1786  HG3 GLN   133      64.675  39.611  69.214  1.00  0.00           H  
ATOM   1787  CD  GLN   133      63.991  41.630  69.689  1.00  0.00           C  
ATOM   1788  OE1 GLN   133      64.700  42.195  68.852  1.00  0.00           O  
ATOM   1789  NE2 GLN   133      63.358  42.342  70.600  1.00  0.00           N  
ATOM   1790 HE21 GLN   133      62.701  41.884  71.215  1.00  0.00           H  
ATOM   1791 HE22 GLN   133      63.527  43.332  70.708  1.00  0.00           H  
ATOM   1792  C   GLN   133      61.032  38.426  67.317  1.00  0.00           C  
ATOM   1793  O   GLN   133      60.171  38.262  68.182  1.00  0.00           O  
ATOM   1794  N   PRO   134      61.119  37.931  66.080  1.00  0.00           N  
ATOM   1795  CD  PRO   134      60.119  37.007  65.481  1.00  0.00           C  
ATOM   1796  HD2 PRO   134      59.339  37.720  65.215  1.00  0.00           H  
ATOM   1797  HD3 PRO   134      59.673  36.305  66.185  1.00  0.00           H  
ATOM   1798  CG  PRO   134      60.759  36.319  64.210  1.00  0.00           C  
ATOM   1799  HG2 PRO   134      60.077  36.211  63.367  1.00  0.00           H  
ATOM   1800  HG3 PRO   134      61.144  35.339  64.494  1.00  0.00           H  
ATOM   1801  CB  PRO   134      61.967  37.184  63.935  1.00  0.00           C  
ATOM   1802  HB2 PRO   134      61.928  37.738  62.998  1.00  0.00           H  
ATOM   1803  HB3 PRO   134      62.834  36.526  63.883  1.00  0.00           H  
ATOM   1804  CA  PRO   134      62.067  38.268  65.040  1.00  0.00           C  
ATOM   1805  HA  PRO   134      63.102  38.277  65.383  1.00  0.00           H  
ATOM   1806  C   PRO   134      61.863  39.733  64.489  1.00  0.00           C  
ATOM   1807  O   PRO   134      60.696  40.146  64.457  1.00  0.00           O  
ATOM   1808  N   SER   135      62.918  40.436  63.966  1.00  0.00           N  
ATOM   1809  H   SER   135      62.769  41.380  63.639  1.00  0.00           H  
ATOM   1810  CA  SER   135      64.372  40.056  63.869  1.00  0.00           C  
ATOM   1811  HA  SER   135      64.369  39.058  63.431  1.00  0.00           H  
ATOM   1812  CB  SER   135      65.168  40.850  62.781  1.00  0.00           C  
ATOM   1813  HB2 SER   135      66.205  40.566  62.602  1.00  0.00           H  
ATOM   1814  HB3 SER   135      64.622  40.572  61.880  1.00  0.00           H  
ATOM   1815  OG  SER   135      64.972  42.157  63.089  1.00  0.00           O  
ATOM   1816  HG  SER   135      65.351  42.800  62.485  1.00  0.00           H  
ATOM   1817  C   SER   135      65.112  40.084  65.214  1.00  0.00           C  
ATOM   1818  O   SER   135      64.667  40.719  66.167  1.00  0.00           O  
ATOM   1819  N   TYR   136      66.210  39.303  65.280  1.00  0.00           N  
ATOM   1820  H   TYR   136      66.613  38.838  64.479  1.00  0.00           H  
ATOM   1821  CA  TYR   136      67.022  39.153  66.539  1.00  0.00           C  
ATOM   1822  HA  TYR   136      66.535  39.492  67.454  1.00  0.00           H  
ATOM   1823  CB  TYR   136      67.236  37.659  66.875  1.00  0.00           C  
ATOM   1824  HB2 TYR   136      67.695  37.089  66.067  1.00  0.00           H  
ATOM   1825  HB3 TYR   136      67.883  37.737  67.749  1.00  0.00           H  
ATOM   1826  CG  TYR   136      65.946  36.997  67.280  1.00  0.00           C  
ATOM   1827  CD1 TYR   136      65.440  37.148  68.582  1.00  0.00           C  
ATOM   1828  HD1 TYR   136      66.050  37.665  69.309  1.00  0.00           H  
ATOM   1829  CE1 TYR   136      64.232  36.546  68.892  1.00  0.00           C  
ATOM   1830  HE1 TYR   136      63.976  36.527  69.941  1.00  0.00           H  
ATOM   1831  CZ  TYR   136      63.457  35.821  67.994  1.00  0.00           C  
ATOM   1832  OH  TYR   136      62.329  35.305  68.428  1.00  0.00           O  
ATOM   1833  HH  TYR   136      61.750  35.187  67.671  1.00  0.00           H  
ATOM   1834  CE2 TYR   136      63.850  35.716  66.650  1.00  0.00           C  
ATOM   1835  HE2 TYR   136      63.325  35.099  65.935  1.00  0.00           H  
ATOM   1836  CD2 TYR   136      65.050  36.366  66.309  1.00  0.00           C  
ATOM   1837  HD2 TYR   136      65.313  36.314  65.263  1.00  0.00           H  
ATOM   1838  C   TYR   136      68.400  39.878  66.417  1.00  0.00           C  
ATOM   1839  O   TYR   136      69.335  39.418  65.743  1.00  0.00           O  
ATOM   1840  N   GLY   137      68.602  41.060  67.034  1.00  0.00           N  
ATOM   1841  H   GLY   137      69.556  41.388  67.073  1.00  0.00           H  
ATOM   1842  CA  GLY   137      67.738  41.829  67.892  1.00  0.00           C  
ATOM   1843  HA2 GLY   137      68.028  42.868  67.731  1.00  0.00           H  
ATOM   1844  HA3 GLY   137      66.756  41.647  67.457  1.00  0.00           H  
ATOM   1845  C   GLY   137      67.822  41.450  69.386  1.00  0.00           C  
ATOM   1846  O   GLY   137      67.988  40.255  69.780  1.00  0.00           O  
ATOM   1847  N   GLY   138      67.625  42.436  70.236  1.00  0.00           N  
ATOM   1848  H   GLY   138      67.405  43.371  69.926  1.00  0.00           H  
ATOM   1849  CA  GLY   138      67.796  42.358  71.668  1.00  0.00           C  
ATOM   1850  HA2 GLY   138      67.584  43.343  72.086  1.00  0.00           H  
ATOM   1851  HA3 GLY   138      66.954  41.760  72.017  1.00  0.00           H  
ATOM   1852  C   GLY   138      69.189  41.815  72.107  1.00  0.00           C  
ATOM   1853  O   GLY   138      70.176  42.180  71.451  1.00  0.00           O  
ATOM   1854  N   GLN   139      69.384  41.099  73.191  1.00  0.00           N  
ATOM   1855  H   GLN   139      70.346  40.841  73.359  1.00  0.00           H  
ATOM   1856  CA  GLN   139      68.471  40.845  74.329  1.00  0.00           C  
ATOM   1857  HA  GLN   139      67.441  41.041  74.029  1.00  0.00           H  
ATOM   1858  CB  GLN   139      68.615  39.437  74.946  1.00  0.00           C  
ATOM   1859  HB2 GLN   139      69.595  39.198  75.359  1.00  0.00           H  
ATOM   1860  HB3 GLN   139      67.981  39.295  75.821  1.00  0.00           H  
ATOM   1861  CG  GLN   139      68.283  38.330  73.923  1.00  0.00           C  
ATOM   1862  HG2 GLN   139      68.954  38.458  73.074  1.00  0.00           H  
ATOM   1863  HG3 GLN   139      68.357  37.388  74.467  1.00  0.00           H  
ATOM   1864  CD  GLN   139      66.795  38.429  73.544  1.00  0.00           C  
ATOM   1865  OE1 GLN   139      66.005  39.094  74.169  1.00  0.00           O  
ATOM   1866  NE2 GLN   139      66.361  37.727  72.586  1.00  0.00           N  
ATOM   1867 HE21 GLN   139      66.977  37.169  72.012  1.00  0.00           H  
ATOM   1868 HE22 GLN   139      65.371  37.772  72.390  1.00  0.00           H  
ATOM   1869  C   GLN   139      68.616  41.996  75.373  1.00  0.00           C  
ATOM   1870  O   GLN   139      68.382  43.143  74.919  1.00  0.00           O  
ATOM   1871  N   GLN   140      68.877  41.761  76.662  1.00  0.00           N  
ATOM   1872  H   GLN   140      69.050  40.836  77.030  1.00  0.00           H  
ATOM   1873  CA  GLN   140      69.124  42.847  77.644  1.00  0.00           C  
ATOM   1874  HA  GLN   140      69.655  42.383  78.476  1.00  0.00           H  
ATOM   1875  CB  GLN   140      70.114  43.887  77.122  1.00  0.00           C  
ATOM   1876  HB2 GLN   140      70.948  43.470  76.558  1.00  0.00           H  
ATOM   1877  HB3 GLN   140      69.612  44.642  76.517  1.00  0.00           H  
ATOM   1878  CG  GLN   140      70.653  44.670  78.292  1.00  0.00           C  
ATOM   1879  HG2 GLN   140      69.858  44.996  78.964  1.00  0.00           H  
ATOM   1880  HG3 GLN   140      71.246  43.986  78.900  1.00  0.00           H  
ATOM   1881  CD  GLN   140      71.370  45.942  77.754  1.00  0.00           C  
ATOM   1882  OE1 GLN   140      71.869  46.138  76.636  1.00  0.00           O  
ATOM   1883  NE2 GLN   140      71.509  46.949  78.601  1.00  0.00           N  
ATOM   1884 HE21 GLN   140      71.101  46.860  79.521  1.00  0.00           H  
ATOM   1885 HE22 GLN   140      72.021  47.755  78.274  1.00  0.00           H  
ATOM   1886  C   GLN   140      67.816  43.422  78.230  1.00  0.00           C  
ATOM   1887  O   GLN   140      67.352  44.397  77.683  1.00  0.00           O  
ATOM   1888  N   GLN   141      67.288  42.811  79.248  1.00  0.00           N  
ATOM   1889  H   GLN   141      67.892  42.114  79.659  1.00  0.00           H  
ATOM   1890  CA  GLN   141      65.926  43.037  79.648  1.00  0.00           C  
ATOM   1891  HA  GLN   141      65.666  44.002  79.212  1.00  0.00           H  
ATOM   1892  CB  GLN   141      64.880  42.033  79.063  1.00  0.00           C  
ATOM   1893  HB2 GLN   141      65.298  41.139  79.525  1.00  0.00           H  
ATOM   1894  HB3 GLN   141      63.961  42.387  79.532  1.00  0.00           H  
ATOM   1895  CG  GLN   141      64.753  41.992  77.525  1.00  0.00           C  
ATOM   1896  HG2 GLN   141      65.673  41.782  76.978  1.00  0.00           H  
ATOM   1897  HG3 GLN   141      64.132  41.186  77.131  1.00  0.00           H  
ATOM   1898  CD  GLN   141      64.078  43.303  77.073  1.00  0.00           C  
ATOM   1899  OE1 GLN   141      62.900  43.465  76.976  1.00  0.00           O  
ATOM   1900  NE2 GLN   141      64.857  44.276  76.762  1.00  0.00           N  
ATOM   1901 HE21 GLN   141      65.841  44.238  76.986  1.00  0.00           H  
ATOM   1902 HE22 GLN   141      64.461  45.078  76.292  1.00  0.00           H  
ATOM   1903  C   GLN   141      65.796  43.064  81.216  1.00  0.00           C  
ATOM   1904  O   GLN   141      66.118  42.071  81.879  1.00  0.00           O  
ATOM   1905  N   SER   142      65.366  44.194  81.841  1.00  0.00           N  
ATOM   1906  H   SER   142      65.128  44.069  82.815  1.00  0.00           H  
ATOM   1907  CA  SER   142      65.046  45.488  81.268  1.00  0.00           C  
ATOM   1908  HA  SER   142      64.580  46.071  82.063  1.00  0.00           H  
ATOM   1909  CB  SER   142      66.296  46.221  80.790  1.00  0.00           C  
ATOM   1910  HB2 SER   142      66.741  45.621  79.996  1.00  0.00           H  
ATOM   1911  HB3 SER   142      65.992  47.227  80.499  1.00  0.00           H  
ATOM   1912  OG  SER   142      67.343  46.326  81.808  1.00  0.00           O  
ATOM   1913  HG  SER   142      67.547  45.460  82.168  1.00  0.00           H  
ATOM   1914  C   SER   142      63.908  45.464  80.205  1.00  0.00           C  
ATOM   1915  O   SER   142      63.859  46.133  79.213  1.00  0.00           O  
ATOM   1916  N   TYR   143      62.874  44.638  80.431  1.00  0.00           N  
ATOM   1917  H   TYR   143      62.766  44.309  81.380  1.00  0.00           H  
ATOM   1918  CA  TYR   143      61.630  44.646  79.652  1.00  0.00           C  
ATOM   1919  HA  TYR   143      61.867  44.489  78.600  1.00  0.00           H  
ATOM   1920  CB  TYR   143      60.682  43.651  80.246  1.00  0.00           C  
ATOM   1921  HB2 TYR   143      60.500  43.963  81.275  1.00  0.00           H  
ATOM   1922  HB3 TYR   143      59.681  43.734  79.823  1.00  0.00           H  
ATOM   1923  CG  TYR   143      61.176  42.187  80.251  1.00  0.00           C  
ATOM   1924  CD1 TYR   143      61.185  41.441  79.064  1.00  0.00           C  
ATOM   1925  HD1 TYR   143      60.733  41.868  78.181  1.00  0.00           H  
ATOM   1926  CE1 TYR   143      61.658  40.125  79.057  1.00  0.00           C  
ATOM   1927  HE1 TYR   143      61.666  39.539  78.150  1.00  0.00           H  
ATOM   1928  CZ  TYR   143      62.020  39.513  80.269  1.00  0.00           C  
ATOM   1929  OH  TYR   143      62.637  38.313  80.258  1.00  0.00           O  
ATOM   1930  HH  TYR   143      63.117  38.187  81.080  1.00  0.00           H  
ATOM   1931  CE2 TYR   143      61.918  40.213  81.500  1.00  0.00           C  
ATOM   1932  HE2 TYR   143      62.352  39.873  82.428  1.00  0.00           H  
ATOM   1933  CD2 TYR   143      61.475  41.518  81.458  1.00  0.00           C  
ATOM   1934  HD2 TYR   143      61.524  42.048  82.397  1.00  0.00           H  
ATOM   1935  C   TYR   143      60.914  46.044  79.732  1.00  0.00           C  
ATOM   1936  O   TYR   143      60.979  46.741  80.787  1.00  0.00           O  
ATOM   1937  N   GLY   144      60.137  46.453  78.767  1.00  0.00           N  
ATOM   1938  H   GLY   144      60.118  45.838  77.966  1.00  0.00           H  
ATOM   1939  CA  GLY   144      59.266  47.574  78.771  1.00  0.00           C  
ATOM   1940  HA2 GLY   144      58.415  47.229  78.184  1.00  0.00           H  
ATOM   1941  HA3 GLY   144      58.980  47.842  79.788  1.00  0.00           H  
ATOM   1942  C   GLY   144      59.775  48.917  78.219  1.00  0.00           C  
ATOM   1943  O   GLY   144      61.002  49.052  78.045  1.00  0.00           O  
ATOM   1944  N   GLN   145      58.886  49.795  77.864  1.00  0.00           N  
ATOM   1945  H   GLN   145      57.946  49.501  78.085  1.00  0.00           H  
ATOM   1946  CA  GLN   145      59.165  51.136  77.225  1.00  0.00           C  
ATOM   1947  HA  GLN   145      60.229  51.050  77.002  1.00  0.00           H  
ATOM   1948  CB  GLN   145      58.309  51.286  76.001  1.00  0.00           C  
ATOM   1949  HB2 GLN   145      57.306  51.028  76.342  1.00  0.00           H  
ATOM   1950  HB3 GLN   145      58.335  52.292  75.582  1.00  0.00           H  
ATOM   1951  CG  GLN   145      58.799  50.394  74.882  1.00  0.00           C  
ATOM   1952  HG2 GLN   145      58.566  50.757  73.881  1.00  0.00           H  
ATOM   1953  HG3 GLN   145      59.886  50.357  74.949  1.00  0.00           H  
ATOM   1954  CD  GLN   145      58.323  48.970  74.940  1.00  0.00           C  
ATOM   1955  OE1 GLN   145      57.168  48.670  75.237  1.00  0.00           O  
ATOM   1956  NE2 GLN   145      59.128  48.020  74.631  1.00  0.00           N  
ATOM   1957 HE21 GLN   145      58.729  47.131  74.363  1.00  0.00           H  
ATOM   1958 HE22 GLN   145      60.114  48.165  74.467  1.00  0.00           H  
ATOM   1959  C   GLN   145      59.158  52.355  78.123  1.00  0.00           C  
ATOM   1960  O   GLN   145      58.215  53.170  78.094  1.00  0.00           O  
ATOM   1961  N   GLN   146      60.293  52.591  78.890  1.00  0.00           N  
ATOM   1962  H   GLN   146      61.073  51.965  78.749  1.00  0.00           H  
ATOM   1963  CA  GLN   146      60.424  53.609  79.889  1.00  0.00           C  
ATOM   1964  HA  GLN   146      59.869  53.350  80.791  1.00  0.00           H  
ATOM   1965  CB  GLN   146      61.950  53.568  80.295  1.00  0.00           C  
ATOM   1966  HB2 GLN   146      62.102  52.543  80.633  1.00  0.00           H  
ATOM   1967  HB3 GLN   146      62.517  53.726  79.377  1.00  0.00           H  
ATOM   1968  CG  GLN   146      62.306  54.569  81.406  1.00  0.00           C  
ATOM   1969  HG2 GLN   146      63.334  54.380  81.718  1.00  0.00           H  
ATOM   1970  HG3 GLN   146      62.108  55.564  81.010  1.00  0.00           H  
ATOM   1971  CD  GLN   146      61.440  54.310  82.618  1.00  0.00           C  
ATOM   1972  OE1 GLN   146      61.232  53.163  83.016  1.00  0.00           O  
ATOM   1973  NE2 GLN   146      60.919  55.348  83.328  1.00  0.00           N  
ATOM   1974 HE21 GLN   146      61.117  56.306  83.074  1.00  0.00           H  
ATOM   1975 HE22 GLN   146      60.223  55.121  84.024  1.00  0.00           H  
ATOM   1976  C   GLN   146      59.994  55.026  79.375  1.00  0.00           C  
ATOM   1977  O   GLN   146      60.438  55.499  78.311  1.00  0.00           O  
ATOM   1978  N   GLN   147      59.088  55.726  80.083  1.00  0.00           N  
ATOM   1979  H   GLN   147      58.643  55.230  80.842  1.00  0.00           H  
ATOM   1980  CA  GLN   147      58.414  56.966  79.647  1.00  0.00           C  
ATOM   1981  HA  GLN   147      57.847  56.684  78.759  1.00  0.00           H  
ATOM   1982  CB  GLN   147      57.248  57.308  80.638  1.00  0.00           C  
ATOM   1983  HB2 GLN   147      56.809  58.181  80.155  1.00  0.00           H  
ATOM   1984  HB3 GLN   147      56.557  56.466  80.674  1.00  0.00           H  
ATOM   1985  CG  GLN   147      57.742  57.767  82.005  1.00  0.00           C  
ATOM   1986  HG2 GLN   147      58.719  58.246  81.947  1.00  0.00           H  
ATOM   1987  HG3 GLN   147      56.993  58.519  82.255  1.00  0.00           H  
ATOM   1988  CD  GLN   147      57.906  56.670  83.080  1.00  0.00           C  
ATOM   1989  OE1 GLN   147      57.837  55.460  82.889  1.00  0.00           O  
ATOM   1990  NE2 GLN   147      58.255  57.044  84.277  1.00  0.00           N  
ATOM   1991 HE21 GLN   147      58.513  58.000  84.476  1.00  0.00           H  
ATOM   1992 HE22 GLN   147      58.111  56.485  85.106  1.00  0.00           H  
ATOM   1993  C   GLN   147      59.442  58.048  79.340  1.00  0.00           C  
ATOM   1994  O   GLN   147      60.483  58.224  79.922  1.00  0.00           O  
ATOM   1995  N   SER   148      59.081  58.818  78.319  1.00  0.00           N  
ATOM   1996  H   SER   148      58.209  58.572  77.873  1.00  0.00           H  
ATOM   1997  CA  SER   148      59.688  60.071  77.867  1.00  0.00           C  
ATOM   1998  HA  SER   148      60.732  59.893  77.608  1.00  0.00           H  
ATOM   1999  CB  SER   148      58.956  60.495  76.570  1.00  0.00           C  
ATOM   2000  HB2 SER   148      59.181  59.778  75.779  1.00  0.00           H  
ATOM   2001  HB3 SER   148      57.892  60.501  76.805  1.00  0.00           H  
ATOM   2002  OG  SER   148      59.365  61.752  76.112  1.00  0.00           O  
ATOM   2003  HG  SER   148      58.614  62.319  76.301  1.00  0.00           H  
ATOM   2004  C   SER   148      59.610  61.189  78.960  1.00  0.00           C  
ATOM   2005  O   SER   148      58.697  61.100  79.833  1.00  0.00           O  
ATOM   2006  N   TYR   149      60.469  62.228  78.918  1.00  0.00           N  
ATOM   2007  H   TYR   149      61.189  62.185  78.211  1.00  0.00           H  
ATOM   2008  CA  TYR   149      60.519  63.315  79.869  1.00  0.00           C  
ATOM   2009  HA  TYR   149      60.789  62.974  80.868  1.00  0.00           H  
ATOM   2010  CB  TYR   149      61.752  64.190  79.538  1.00  0.00           C  
ATOM   2011  HB2 TYR   149      62.658  63.589  79.621  1.00  0.00           H  
ATOM   2012  HB3 TYR   149      61.731  64.582  78.521  1.00  0.00           H  
ATOM   2013  CG  TYR   149      61.881  65.388  80.468  1.00  0.00           C  
ATOM   2014  CD1 TYR   149      61.173  66.569  80.107  1.00  0.00           C  
ATOM   2015  HD1 TYR   149      60.649  66.542  79.164  1.00  0.00           H  
ATOM   2016  CE1 TYR   149      61.229  67.710  80.907  1.00  0.00           C  
ATOM   2017  HE1 TYR   149      60.528  68.500  80.679  1.00  0.00           H  
ATOM   2018  CZ  TYR   149      61.954  67.660  82.087  1.00  0.00           C  
ATOM   2019  OH  TYR   149      61.958  68.785  82.852  1.00  0.00           O  
ATOM   2020  HH  TYR   149      62.236  68.731  83.769  1.00  0.00           H  
ATOM   2021  CE2 TYR   149      62.783  66.522  82.386  1.00  0.00           C  
ATOM   2022  HE2 TYR   149      63.283  66.598  83.340  1.00  0.00           H  
ATOM   2023  CD2 TYR   149      62.725  65.352  81.593  1.00  0.00           C  
ATOM   2024  HD2 TYR   149      63.313  64.498  81.894  1.00  0.00           H  
ATOM   2025  C   TYR   149      59.172  64.147  80.040  1.00  0.00           C  
ATOM   2026  O   TYR   149      58.427  64.496  79.110  1.00  0.00           O  
ATOM   2027  N   ASN   150      58.952  64.557  81.283  1.00  0.00           N  
ATOM   2028  H   ASN   150      59.704  64.272  81.894  1.00  0.00           H  
ATOM   2029  CA  ASN   150      57.775  65.163  81.882  1.00  0.00           C  
ATOM   2030  HA  ASN   150      56.993  65.290  81.132  1.00  0.00           H  
ATOM   2031  CB  ASN   150      57.212  64.179  82.932  1.00  0.00           C  
ATOM   2032  HB2 ASN   150      57.129  63.224  82.412  1.00  0.00           H  
ATOM   2033  HB3 ASN   150      57.815  64.246  83.838  1.00  0.00           H  
ATOM   2034  CG  ASN   150      55.888  64.505  83.404  1.00  0.00           C  
ATOM   2035  OD1 ASN   150      55.320  65.600  83.189  1.00  0.00           O  
ATOM   2036  ND2 ASN   150      55.212  63.554  84.065  1.00  0.00           N  
ATOM   2037 HD21 ASN   150      54.446  63.967  84.578  1.00  0.00           H  
ATOM   2038 HD22 ASN   150      55.680  62.778  84.511  1.00  0.00           H  
ATOM   2039  C   ASN   150      58.229  66.483  82.481  1.00  0.00           C  
ATOM   2040  O   ASN   150      59.126  66.524  83.338  1.00  0.00           O  
ATOM   2041  N   PRO   151      57.773  67.676  82.053  1.00  0.00           N  
ATOM   2042  CD  PRO   151      56.775  67.935  80.998  1.00  0.00           C  
ATOM   2043  HD2 PRO   151      55.833  67.403  80.857  1.00  0.00           H  
ATOM   2044  HD3 PRO   151      57.297  67.853  80.044  1.00  0.00           H  
ATOM   2045  CG  PRO   151      56.339  69.387  81.048  1.00  0.00           C  
ATOM   2046  HG2 PRO   151      55.348  69.530  81.477  1.00  0.00           H  
ATOM   2047  HG3 PRO   151      56.286  69.855  80.065  1.00  0.00           H  
ATOM   2048  CB  PRO   151      57.483  70.125  81.817  1.00  0.00           C  
ATOM   2049  HB2 PRO   151      56.981  70.903  82.392  1.00  0.00           H  
ATOM   2050  HB3 PRO   151      58.245  70.530  81.151  1.00  0.00           H  
ATOM   2051  CA  PRO   151      58.072  69.016  82.722  1.00  0.00           C  
ATOM   2052  HA  PRO   151      59.155  69.125  82.779  1.00  0.00           H  
ATOM   2053  C   PRO   151      57.524  69.228  84.173  1.00  0.00           C  
ATOM   2054  O   PRO   151      56.341  68.998  84.388  1.00  0.00           O  
ATOM   2055  N   PRO   152      58.307  69.773  85.148  1.00  0.00           N  
ATOM   2056  CD  PRO   152      59.795  69.907  85.060  1.00  0.00           C  
ATOM   2057  HD2 PRO   152      60.039  70.822  84.521  1.00  0.00           H  
ATOM   2058  HD3 PRO   152      60.287  69.110  84.503  1.00  0.00           H  
ATOM   2059  CG  PRO   152      60.296  69.949  86.501  1.00  0.00           C  
ATOM   2060  HG2 PRO   152      61.116  70.667  86.525  1.00  0.00           H  
ATOM   2061  HG3 PRO   152      60.649  69.002  86.908  1.00  0.00           H  
ATOM   2062  CB  PRO   152      59.059  70.486  87.291  1.00  0.00           C  
ATOM   2063  HB2 PRO   152      58.995  71.574  87.304  1.00  0.00           H  
ATOM   2064  HB3 PRO   152      59.245  70.087  88.289  1.00  0.00           H  
ATOM   2065  CA  PRO   152      57.836  70.083  86.481  1.00  0.00           C  
ATOM   2066  HA  PRO   152      57.436  69.163  86.910  1.00  0.00           H  
ATOM   2067  C   PRO   152      56.743  71.190  86.406  1.00  0.00           C  
ATOM   2068  O   PRO   152      56.667  71.959  85.417  1.00  0.00           O  
ATOM   2069  N   GLN   153      55.856  71.373  87.401  1.00  0.00           N  
ATOM   2070  H   GLN   153      55.851  70.719  88.170  1.00  0.00           H  
ATOM   2071  CA  GLN   153      54.697  72.247  87.264  1.00  0.00           C  
ATOM   2072  HA  GLN   153      54.180  71.886  86.375  1.00  0.00           H  
ATOM   2073  CB  GLN   153      53.659  72.184  88.477  1.00  0.00           C  
ATOM   2074  HB2 GLN   153      53.422  71.139  88.675  1.00  0.00           H  
ATOM   2075  HB3 GLN   153      54.143  72.571  89.374  1.00  0.00           H  
ATOM   2076  CG  GLN   153      52.365  73.020  88.249  1.00  0.00           C  
ATOM   2077  HG2 GLN   153      52.648  74.072  88.228  1.00  0.00           H  
ATOM   2078  HG3 GLN   153      51.893  72.650  87.338  1.00  0.00           H  
ATOM   2079  CD  GLN   153      51.230  73.119  89.190  1.00  0.00           C  
ATOM   2080  OE1 GLN   153      51.263  72.544  90.315  1.00  0.00           O  
ATOM   2081  NE2 GLN   153      50.111  73.653  88.725  1.00  0.00           N  
ATOM   2082 HE21 GLN   153      50.055  74.043  87.795  1.00  0.00           H  
ATOM   2083 HE22 GLN   153      49.300  73.848  89.294  1.00  0.00           H  
ATOM   2084  C   GLN   153      55.128  73.734  87.045  1.00  0.00           C  
ATOM   2085  O   GLN   153      55.936  74.341  87.767  1.00  0.00           O  
ATOM   2086  N   GLY   154      54.376  74.304  86.058  1.00  0.00           N  
ATOM   2087  H   GLY   154      53.755  73.701  85.537  1.00  0.00           H  
ATOM   2088  CA  GLY   154      54.473  75.735  85.677  1.00  0.00           C  
ATOM   2089  HA2 GLY   154      55.507  75.924  85.388  1.00  0.00           H  
ATOM   2090  HA3 GLY   154      53.876  75.893  84.779  1.00  0.00           H  
ATOM   2091  C   GLY   154      53.972  76.754  86.723  1.00  0.00           C  
ATOM   2092  O   GLY   154      52.760  76.970  86.951  1.00  0.00           O  
ATOM   2093  N   TYR   155      54.913  77.580  87.169  1.00  0.00           N  
ATOM   2094  H   TYR   155      55.855  77.346  86.890  1.00  0.00           H  
ATOM   2095  CA  TYR   155      54.676  78.740  88.024  1.00  0.00           C  
ATOM   2096  HA  TYR   155      53.628  79.035  88.080  1.00  0.00           H  
ATOM   2097  CB  TYR   155      55.110  78.486  89.471  1.00  0.00           C  
ATOM   2098  HB2 TYR   155      56.120  78.082  89.536  1.00  0.00           H  
ATOM   2099  HB3 TYR   155      55.138  79.391  90.078  1.00  0.00           H  
ATOM   2100  CG  TYR   155      54.159  77.470  90.114  1.00  0.00           C  
ATOM   2101  CD1 TYR   155      52.942  77.960  90.601  1.00  0.00           C  
ATOM   2102  HD1 TYR   155      52.630  78.993  90.552  1.00  0.00           H  
ATOM   2103  CE1 TYR   155      52.018  77.072  91.202  1.00  0.00           C  
ATOM   2104  HE1 TYR   155      51.107  77.482  91.611  1.00  0.00           H  
ATOM   2105  CZ  TYR   155      52.308  75.691  91.273  1.00  0.00           C  
ATOM   2106  OH  TYR   155      51.496  74.766  91.871  1.00  0.00           O  
ATOM   2107  HH  TYR   155      51.573  73.873  91.526  1.00  0.00           H  
ATOM   2108  CE2 TYR   155      53.547  75.197  90.792  1.00  0.00           C  
ATOM   2109  HE2 TYR   155      53.807  74.157  90.922  1.00  0.00           H  
ATOM   2110  CD2 TYR   155      54.504  76.118  90.204  1.00  0.00           C  
ATOM   2111  HD2 TYR   155      55.429  75.780  89.762  1.00  0.00           H  
ATOM   2112  C   TYR   155      55.515  79.835  87.323  1.00  0.00           C  
ATOM   2113  O   TYR   155      56.598  79.529  86.811  1.00  0.00           O  
ATOM   2114  N   GLY   156      55.115  81.049  87.304  1.00  0.00           N  
ATOM   2115  H   GLY   156      55.782  81.673  86.874  1.00  0.00           H  
ATOM   2116  CA  GLY   156      53.894  81.540  87.920  1.00  0.00           C  
ATOM   2117  HA2 GLY   156      53.053  80.964  87.534  1.00  0.00           H  
ATOM   2118  HA3 GLY   156      53.796  81.395  88.996  1.00  0.00           H  
ATOM   2119  C   GLY   156      53.690  83.012  87.671  1.00  0.00           C  
ATOM   2120  O   GLY   156      54.204  83.629  86.724  1.00  0.00           O  
ATOM   2121  N   GLN   157      53.017  83.620  88.629  1.00  0.00           N  
ATOM   2122  H   GLN   157      52.802  83.044  89.431  1.00  0.00           H  
ATOM   2123  CA  GLN   157      52.703  85.081  88.756  1.00  0.00           C  
ATOM   2124  HA  GLN   157      53.335  85.551  88.003  1.00  0.00           H  
ATOM   2125  CB  GLN   157      51.168  85.241  88.541  1.00  0.00           C  
ATOM   2126  HB2 GLN   157      51.119  86.311  88.337  1.00  0.00           H  
ATOM   2127  HB3 GLN   157      50.890  84.774  87.596  1.00  0.00           H  
ATOM   2128  CG  GLN   157      50.285  84.711  89.719  1.00  0.00           C  
ATOM   2129  HG2 GLN   157      50.670  83.762  90.091  1.00  0.00           H  
ATOM   2130  HG3 GLN   157      50.352  85.442  90.525  1.00  0.00           H  
ATOM   2131  CD  GLN   157      48.844  84.505  89.372  1.00  0.00           C  
ATOM   2132  OE1 GLN   157      48.369  84.552  88.227  1.00  0.00           O  
ATOM   2133  NE2 GLN   157      47.986  84.206  90.312  1.00  0.00           N  
ATOM   2134 HE21 GLN   157      48.217  84.427  91.270  1.00  0.00           H  
ATOM   2135 HE22 GLN   157      47.040  84.172  89.961  1.00  0.00           H  
ATOM   2136  C   GLN   157      53.207  85.608  90.076  1.00  0.00           C  
ATOM   2137  O   GLN   157      53.108  84.847  90.994  1.00  0.00           O  
ATOM   2138  N   GLN   158      53.692  86.860  90.235  1.00  0.00           N  
ATOM   2139  H   GLN   158      53.912  87.095  91.193  1.00  0.00           H  
ATOM   2140  CA  GLN   158      54.031  87.924  89.196  1.00  0.00           C  
ATOM   2141  HA  GLN   158      53.137  88.071  88.590  1.00  0.00           H  
ATOM   2142  CB  GLN   158      54.430  89.176  90.038  1.00  0.00           C  
ATOM   2143  HB2 GLN   158      53.464  89.434  90.472  1.00  0.00           H  
ATOM   2144  HB3 GLN   158      55.177  89.004  90.812  1.00  0.00           H  
ATOM   2145  CG  GLN   158      55.013  90.301  89.197  1.00  0.00           C  
ATOM   2146  HG2 GLN   158      56.028  90.007  88.929  1.00  0.00           H  
ATOM   2147  HG3 GLN   158      54.457  90.466  88.274  1.00  0.00           H  
ATOM   2148  CD  GLN   158      54.997  91.705  89.888  1.00  0.00           C  
ATOM   2149  OE1 GLN   158      54.056  92.228  90.380  1.00  0.00           O  
ATOM   2150  NE2 GLN   158      56.150  92.382  89.771  1.00  0.00           N  
ATOM   2151 HE21 GLN   158      56.847  92.021  89.136  1.00  0.00           H  
ATOM   2152 HE22 GLN   158      56.161  93.305  90.182  1.00  0.00           H  
ATOM   2153  C   GLN   158      55.210  87.538  88.249  1.00  0.00           C  
ATOM   2154  O   GLN   158      56.264  87.145  88.702  1.00  0.00           O  
ATOM   2155  N   ASN   159      54.975  87.738  86.988  1.00  0.00           N  
ATOM   2156  H   ASN   159      54.106  87.980  86.534  1.00  0.00           H  
ATOM   2157  CA  ASN   159      56.049  87.449  86.059  1.00  0.00           C  
ATOM   2158  HA  ASN   159      56.635  86.569  86.324  1.00  0.00           H  
ATOM   2159  CB  ASN   159      55.365  87.203  84.662  1.00  0.00           C  
ATOM   2160  HB2 ASN   159      54.932  86.213  84.804  1.00  0.00           H  
ATOM   2161  HB3 ASN   159      54.564  87.932  84.536  1.00  0.00           H  
ATOM   2162  CG  ASN   159      56.294  87.216  83.492  1.00  0.00           C  
ATOM   2163  OD1 ASN   159      56.900  88.257  83.104  1.00  0.00           O  
ATOM   2164  ND2 ASN   159      56.631  86.029  82.944  1.00  0.00           N  
ATOM   2165 HD21 ASN   159      56.236  85.192  83.347  1.00  0.00           H  
ATOM   2166 HD22 ASN   159      57.392  86.015  82.280  1.00  0.00           H  
ATOM   2167  C   ASN   159      57.058  88.619  86.094  1.00  0.00           C  
ATOM   2168  O   ASN   159      56.695  89.787  86.087  1.00  0.00           O  
ATOM   2169  N   GLN   160      58.450  88.389  86.020  1.00  0.00           N  
ATOM   2170  H   GLN   160      58.963  89.238  86.211  1.00  0.00           H  
ATOM   2171  CA  GLN   160      59.140  87.102  85.669  1.00  0.00           C  
ATOM   2172  HA  GLN   160      58.450  86.545  85.035  1.00  0.00           H  
ATOM   2173  CB  GLN   160      60.353  87.452  84.842  1.00  0.00           C  
ATOM   2174  HB2 GLN   160      59.934  88.018  84.010  1.00  0.00           H  
ATOM   2175  HB3 GLN   160      61.085  88.141  85.264  1.00  0.00           H  
ATOM   2176  CG  GLN   160      61.071  86.099  84.358  1.00  0.00           C  
ATOM   2177  HG2 GLN   160      61.631  86.356  83.459  1.00  0.00           H  
ATOM   2178  HG3 GLN   160      61.823  85.791  85.084  1.00  0.00           H  
ATOM   2179  CD  GLN   160      60.114  84.992  84.011  1.00  0.00           C  
ATOM   2180  OE1 GLN   160      59.675  84.216  84.743  1.00  0.00           O  
ATOM   2181  NE2 GLN   160      59.557  84.943  82.842  1.00  0.00           N  
ATOM   2182 HE21 GLN   160      59.792  85.647  82.158  1.00  0.00           H  
ATOM   2183 HE22 GLN   160      58.819  84.301  82.592  1.00  0.00           H  
ATOM   2184  C   GLN   160      59.504  86.280  86.931  1.00  0.00           C  
ATOM   2185  O   GLN   160      60.489  86.507  87.593  1.00  0.00           O  
ATOM   2186  N   TYR   161      58.680  85.296  87.264  1.00  0.00           N  
ATOM   2187  H   TYR   161      58.110  85.015  86.479  1.00  0.00           H  
ATOM   2188  CA  TYR   161      58.693  84.413  88.460  1.00  0.00           C  
ATOM   2189  HA  TYR   161      58.639  85.020  89.363  1.00  0.00           H  
ATOM   2190  CB  TYR   161      57.457  83.606  88.380  1.00  0.00           C  
ATOM   2191  HB2 TYR   161      56.544  84.197  88.315  1.00  0.00           H  
ATOM   2192  HB3 TYR   161      57.494  82.992  87.481  1.00  0.00           H  
ATOM   2193  CG  TYR   161      57.270  82.733  89.624  1.00  0.00           C  
ATOM   2194  CD1 TYR   161      57.946  81.478  89.856  1.00  0.00           C  
ATOM   2195  HD1 TYR   161      58.590  81.017  89.121  1.00  0.00           H  
ATOM   2196  CE1 TYR   161      57.780  80.832  91.072  1.00  0.00           C  
ATOM   2197  HE1 TYR   161      58.385  79.953  91.241  1.00  0.00           H  
ATOM   2198  CZ  TYR   161      56.842  81.320  92.040  1.00  0.00           C  
ATOM   2199  OH  TYR   161      56.671  80.676  93.204  1.00  0.00           O  
ATOM   2200  HH  TYR   161      56.420  81.215  93.958  1.00  0.00           H  
ATOM   2201  CE2 TYR   161      56.099  82.480  91.722  1.00  0.00           C  
ATOM   2202  HE2 TYR   161      55.444  82.894  92.474  1.00  0.00           H  
ATOM   2203  CD2 TYR   161      56.374  83.218  90.558  1.00  0.00           C  
ATOM   2204  HD2 TYR   161      55.846  84.151  90.424  1.00  0.00           H  
ATOM   2205  C   TYR   161      60.037  83.621  88.551  1.00  0.00           C  
ATOM   2206  O   TYR   161      60.534  83.146  89.567  1.00  0.00           O  
ATOM   2207  N   ASN   162      60.640  83.287  87.389  1.00  0.00           N  
ATOM   2208  H   ASN   162      60.112  83.442  86.542  1.00  0.00           H  
ATOM   2209  CA  ASN   162      61.957  82.571  87.138  1.00  0.00           C  
ATOM   2210  HA  ASN   162      62.059  81.661  87.729  1.00  0.00           H  
ATOM   2211  CB  ASN   162      62.052  82.168  85.621  1.00  0.00           C  
ATOM   2212  HB2 ASN   162      61.994  83.019  84.943  1.00  0.00           H  
ATOM   2213  HB3 ASN   162      63.052  81.765  85.457  1.00  0.00           H  
ATOM   2214  CG  ASN   162      61.028  81.068  85.278  1.00  0.00           C  
ATOM   2215  OD1 ASN   162      61.184  79.958  85.801  1.00  0.00           O  
ATOM   2216  ND2 ASN   162      59.913  81.348  84.626  1.00  0.00           N  
ATOM   2217 HD21 ASN   162      59.146  80.702  84.504  1.00  0.00           H  
ATOM   2218 HD22 ASN   162      59.791  82.342  84.498  1.00  0.00           H  
ATOM   2219  C   ASN   162      63.143  83.528  87.559  1.00  0.00           C  
ATOM   2220  O   ASN   162      62.978  84.745  87.591  1.00  0.00           O  
ATOM   2221  N   SER   163      64.419  83.062  87.721  1.00  0.00           N  
ATOM   2222  H   SER   163      64.575  82.087  87.510  1.00  0.00           H  
ATOM   2223  CA  SER   163      65.637  83.928  87.868  1.00  0.00           C  
ATOM   2224  HA  SER   163      65.458  84.951  88.196  1.00  0.00           H  
ATOM   2225  CB  SER   163      66.639  83.134  88.723  1.00  0.00           C  
ATOM   2226  HB2 SER   163      66.284  83.188  89.752  1.00  0.00           H  
ATOM   2227  HB3 SER   163      66.756  82.084  88.456  1.00  0.00           H  
ATOM   2228  OG  SER   163      67.969  83.697  88.736  1.00  0.00           O  
ATOM   2229  HG  SER   163      68.524  83.243  88.098  1.00  0.00           H  
ATOM   2230  C   SER   163      66.269  83.919  86.475  1.00  0.00           C  
ATOM   2231  O   SER   163      66.622  82.845  85.905  1.00  0.00           O  
ATOM   2232  N   SER   164      66.412  85.123  85.931  1.00  0.00           N  
ATOM   2233  H   SER   164      66.254  85.984  86.434  1.00  0.00           H  
ATOM   2234  CA  SER   164      67.019  85.534  84.651  1.00  0.00           C  
ATOM   2235  HA  SER   164      66.878  86.615  84.623  1.00  0.00           H  
ATOM   2236  CB  SER   164      66.325  84.922  83.461  1.00  0.00           C  
ATOM   2237  HB2 SER   164      66.867  85.210  82.561  1.00  0.00           H  
ATOM   2238  HB3 SER   164      66.436  83.843  83.573  1.00  0.00           H  
ATOM   2239  OG  SER   164      64.934  85.246  83.451  1.00  0.00           O  
ATOM   2240  HG  SER   164      64.669  85.081  82.543  1.00  0.00           H  
ATOM   2241  C   SER   164      68.521  85.391  84.701  1.00  0.00           C  
ATOM   2242  O   SER   164      69.067  84.712  85.583  1.00  0.00           O  
ATOM   2243  N   SER   165      69.194  86.112  83.767  1.00  0.00           N  
ATOM   2244  H   SER   165      68.775  86.915  83.321  1.00  0.00           H  
ATOM   2245  CA  SER   165      70.617  86.152  83.738  1.00  0.00           C  
ATOM   2246  HA  SER   165      71.102  86.020  84.705  1.00  0.00           H  
ATOM   2247  CB  SER   165      71.111  85.091  82.736  1.00  0.00           C  
ATOM   2248  HB2 SER   165      70.388  84.275  82.726  1.00  0.00           H  
ATOM   2249  HB3 SER   165      71.187  85.571  81.761  1.00  0.00           H  
ATOM   2250  OG  SER   165      72.423  84.603  83.044  1.00  0.00           O  
ATOM   2251  HG  SER   165      72.695  84.020  82.331  1.00  0.00           H  
ATOM   2252  C   SER   165      71.236  87.542  83.397  1.00  0.00           C  
ATOM   2253  O   SER   165      70.489  88.507  83.205  1.00  0.00           O  
ATOM   2254  N   GLY   166      72.585  87.611  83.253  1.00  0.00           N  
ATOM   2255  H   GLY   166      73.138  86.792  83.462  1.00  0.00           H  
ATOM   2256  CA  GLY   166      73.168  88.823  82.656  1.00  0.00           C  
ATOM   2257  HA2 GLY   166      74.128  88.453  82.295  1.00  0.00           H  
ATOM   2258  HA3 GLY   166      72.580  89.147  81.797  1.00  0.00           H  
ATOM   2259  C   GLY   166      73.445  89.994  83.660  1.00  0.00           C  
ATOM   2260  O   GLY   166      72.848  90.135  84.694  1.00  0.00           O  
ATOM   2261  N   GLY   167      74.509  90.743  83.352  1.00  0.00           N  
ATOM   2262  H   GLY   167      75.114  90.551  82.566  1.00  0.00           H  
ATOM   2263  CA  GLY   167      75.067  91.686  84.352  1.00  0.00           C  
ATOM   2264  HA2 GLY   167      75.336  91.288  85.331  1.00  0.00           H  
ATOM   2265  HA3 GLY   167      76.112  91.825  84.072  1.00  0.00           H  
ATOM   2266  C   GLY   167      74.281  93.037  84.444  1.00  0.00           C  
ATOM   2267  O   GLY   167      73.206  93.058  84.010  1.00  0.00           O  
ATOM   2268  N   GLY   168      74.833  94.050  85.102  1.00  0.00           N  
ATOM   2269  H   GLY   168      75.799  93.961  85.385  1.00  0.00           H  
ATOM   2270  CA  GLY   168      74.167  95.194  85.654  1.00  0.00           C  
ATOM   2271  HA2 GLY   168      73.118  95.031  85.902  1.00  0.00           H  
ATOM   2272  HA3 GLY   168      74.638  95.480  86.594  1.00  0.00           H  
ATOM   2273  C   GLY   168      74.013  96.340  84.666  1.00  0.00           C  
ATOM   2274  O   GLY   168      73.148  96.154  83.777  1.00  0.00           O  
ATOM   2275  N   GLY   169      74.835  97.416  84.644  1.00  0.00           N  
ATOM   2276  H   GLY   169      74.778  97.979  83.808  1.00  0.00           H  
ATOM   2277  CA  GLY   169      75.903  97.776  85.544  1.00  0.00           C  
ATOM   2278  HA2 GLY   169      76.167  98.788  85.233  1.00  0.00           H  
ATOM   2279  HA3 GLY   169      75.644  97.738  86.602  1.00  0.00           H  
ATOM   2280  C   GLY   169      77.216  96.980  85.461  1.00  0.00           C  
ATOM   2281  O   GLY   169      77.273  95.910  84.864  1.00  0.00           O  
ATOM   2282  N   GLY   170      78.294  97.614  86.008  1.00  0.00           N  
ATOM   2283  H   GLY   170      78.108  98.532  86.386  1.00  0.00           H  
ATOM   2284  CA  GLY   170      79.720  97.270  85.681  1.00  0.00           C  
ATOM   2285  HA2 GLY   170      80.441  97.958  86.122  1.00  0.00           H  
ATOM   2286  HA3 GLY   170      79.992  96.319  86.139  1.00  0.00           H  
ATOM   2287  C   GLY   170      79.924  97.297  84.192  1.00  0.00           C  
ATOM   2288  O   GLY   170      79.194  98.056  83.578  1.00  0.00           O  
ATOM   2289  N   GLY   171      80.859  96.617  83.529  1.00  0.00           N  
ATOM   2290  H   GLY   171      80.901  96.858  82.549  1.00  0.00           H  
ATOM   2291  CA  GLY   171      81.602  95.469  84.026  1.00  0.00           C  
ATOM   2292  HA2 GLY   171      82.494  95.380  83.406  1.00  0.00           H  
ATOM   2293  HA3 GLY   171      82.086  95.640  84.987  1.00  0.00           H  
ATOM   2294  C   GLY   171      80.837  94.158  84.291  1.00  0.00           C  
ATOM   2295  O   GLY   171      79.618  94.237  84.251  1.00  0.00           O  
ATOM   2296  N   GLY   172      81.477  93.020  84.431  1.00  0.00           N  
ATOM   2297  H   GLY   172      80.879  92.209  84.501  1.00  0.00           H  
ATOM   2298  CA  GLY   172      82.914  92.774  84.283  1.00  0.00           C  
ATOM   2299  HA2 GLY   172      83.456  93.492  84.898  1.00  0.00           H  
ATOM   2300  HA3 GLY   172      83.120  91.843  84.810  1.00  0.00           H  
ATOM   2301  C   GLY   172      83.431  92.718  82.879  1.00  0.00           C  
ATOM   2302  O   GLY   172      82.719  92.317  81.925  1.00  0.00           O  
ATOM   2303  N   GLY   173      84.682  93.126  82.659  1.00  0.00           N  
ATOM   2304  H   GLY   173      85.218  93.271  83.503  1.00  0.00           H  
ATOM   2305  CA  GLY   173      85.389  92.965  81.414  1.00  0.00           C  
ATOM   2306  HA2 GLY   173      85.237  91.915  81.163  1.00  0.00           H  
ATOM   2307  HA3 GLY   173      84.893  93.582  80.665  1.00  0.00           H  
ATOM   2308  C   GLY   173      86.851  93.307  81.487  1.00  0.00           C  
ATOM   2309  O   GLY   173      87.457  93.077  82.522  1.00  0.00           O  
ATOM   2310  N   GLY   174      87.503  93.710  80.381  1.00  0.00           N  
ATOM   2311  H   GLY   174      88.496  93.891  80.409  1.00  0.00           H  
ATOM   2312  CA  GLY   174      87.043  93.837  78.972  1.00  0.00           C  
ATOM   2313  HA2 GLY   174      86.078  94.340  78.907  1.00  0.00           H  
ATOM   2314  HA3 GLY   174      87.784  94.431  78.437  1.00  0.00           H  
ATOM   2315  C   GLY   174      86.878  92.544  78.249  1.00  0.00           C  
ATOM   2316  O   GLY   174      86.841  91.491  78.885  1.00  0.00           O  
ATOM   2317  N   GLY   175      86.723  92.574  76.884  1.00  0.00           N  
ATOM   2318  H   GLY   175      86.779  93.467  76.416  1.00  0.00           H  
ATOM   2319  CA  GLY   175      86.822  91.277  76.207  1.00  0.00           C  
ATOM   2320  HA2 GLY   175      87.567  91.398  75.421  1.00  0.00           H  
ATOM   2321  HA3 GLY   175      87.265  90.470  76.789  1.00  0.00           H  
ATOM   2322  C   GLY   175      85.503  90.803  75.529  1.00  0.00           C  
ATOM   2323  O   GLY   175      85.550  89.803  74.874  1.00  0.00           O  
ATOM   2324  N   ASN   176      84.339  91.482  75.743  1.00  0.00           N  
ATOM   2325  H   ASN   176      84.384  92.357  76.246  1.00  0.00           H  
ATOM   2326  CA  ASN   176      82.985  91.230  75.235  1.00  0.00           C  
ATOM   2327  HA  ASN   176      83.034  91.216  74.147  1.00  0.00           H  
ATOM   2328  CB  ASN   176      82.431  89.801  75.627  1.00  0.00           C  
ATOM   2329  HB2 ASN   176      83.205  89.076  75.373  1.00  0.00           H  
ATOM   2330  HB3 ASN   176      82.336  89.817  76.712  1.00  0.00           H  
ATOM   2331  CG  ASN   176      81.202  89.247  74.922  1.00  0.00           C  
ATOM   2332  OD1 ASN   176      80.821  89.635  73.837  1.00  0.00           O  
ATOM   2333  ND2 ASN   176      80.484  88.336  75.483  1.00  0.00           N  
ATOM   2334 HD21 ASN   176      79.850  87.846  74.868  1.00  0.00           H  
ATOM   2335 HD22 ASN   176      80.837  87.879  76.312  1.00  0.00           H  
ATOM   2336  C   ASN   176      81.976  92.263  75.729  1.00  0.00           C  
ATOM   2337  O   ASN   176      82.068  92.840  76.831  1.00  0.00           O  
ATOM   2338  N   TYR   177      80.866  92.366  75.049  1.00  0.00           N  
ATOM   2339  H   TYR   177      80.763  91.686  74.310  1.00  0.00           H  
ATOM   2340  CA  TYR   177      79.762  93.308  75.384  1.00  0.00           C  
ATOM   2341  HA  TYR   177      80.008  93.692  76.374  1.00  0.00           H  
ATOM   2342  CB  TYR   177      79.827  94.397  74.279  1.00  0.00           C  
ATOM   2343  HB2 TYR   177      79.936  93.844  73.347  1.00  0.00           H  
ATOM   2344  HB3 TYR   177      78.913  94.982  74.171  1.00  0.00           H  
ATOM   2345  CG  TYR   177      81.004  95.381  74.509  1.00  0.00           C  
ATOM   2346  CD1 TYR   177      82.157  95.483  73.718  1.00  0.00           C  
ATOM   2347  HD1 TYR   177      82.196  94.863  72.834  1.00  0.00           H  
ATOM   2348  CE1 TYR   177      83.228  96.362  74.004  1.00  0.00           C  
ATOM   2349  HE1 TYR   177      84.148  96.355  73.438  1.00  0.00           H  
ATOM   2350  CZ  TYR   177      83.202  97.256  75.076  1.00  0.00           C  
ATOM   2351  OH  TYR   177      84.289  97.960  75.451  1.00  0.00           O  
ATOM   2352  HH  TYR   177      84.125  98.663  76.084  1.00  0.00           H  
ATOM   2353  CE2 TYR   177      82.092  97.222  75.952  1.00  0.00           C  
ATOM   2354  HE2 TYR   177      82.117  97.829  76.845  1.00  0.00           H  
ATOM   2355  CD2 TYR   177      80.981  96.322  75.676  1.00  0.00           C  
ATOM   2356  HD2 TYR   177      80.034  96.336  76.195  1.00  0.00           H  
ATOM   2357  C   TYR   177      78.449  92.578  75.247  1.00  0.00           C  
ATOM   2358  O   TYR   177      77.999  92.129  74.204  1.00  0.00           O  
ATOM   2359  N   GLY   178      77.743  92.334  76.331  1.00  0.00           N  
ATOM   2360  H   GLY   178      77.051  91.607  76.211  1.00  0.00           H  
ATOM   2361  CA  GLY   178      77.891  92.860  77.670  1.00  0.00           C  
ATOM   2362  HA2 GLY   178      77.082  92.454  78.277  1.00  0.00           H  
ATOM   2363  HA3 GLY   178      78.826  92.546  78.134  1.00  0.00           H  
ATOM   2364  C   GLY   178      77.649  94.391  77.685  1.00  0.00           C  
ATOM   2365  O   GLY   178      77.283  95.008  76.655  1.00  0.00           O  
ATOM   2366  N   GLN   179      77.930  95.001  78.858  1.00  0.00           N  
ATOM   2367  H   GLN   179      78.435  94.424  79.515  1.00  0.00           H  
ATOM   2368  CA  GLN   179      77.795  96.382  79.274  1.00  0.00           C  
ATOM   2369  HA  GLN   179      77.516  96.888  78.349  1.00  0.00           H  
ATOM   2370  CB  GLN   179      76.554  96.579  80.192  1.00  0.00           C  
ATOM   2371  HB2 GLN   179      76.593  97.637  80.450  1.00  0.00           H  
ATOM   2372  HB3 GLN   179      75.672  96.293  79.619  1.00  0.00           H  
ATOM   2373  CG  GLN   179      76.548  95.821  81.563  1.00  0.00           C  
ATOM   2374  HG2 GLN   179      77.391  96.185  82.149  1.00  0.00           H  
ATOM   2375  HG3 GLN   179      75.692  96.013  82.210  1.00  0.00           H  
ATOM   2376  CD  GLN   179      76.630  94.312  81.580  1.00  0.00           C  
ATOM   2377  OE1 GLN   179      75.991  93.591  80.779  1.00  0.00           O  
ATOM   2378  NE2 GLN   179      77.429  93.746  82.484  1.00  0.00           N  
ATOM   2379 HE21 GLN   179      77.841  94.365  83.167  1.00  0.00           H  
ATOM   2380 HE22 GLN   179      77.779  92.821  82.277  1.00  0.00           H  
ATOM   2381  C   GLN   179      79.184  96.880  79.783  1.00  0.00           C  
ATOM   2382  O   GLN   179      79.813  96.241  80.664  1.00  0.00           O  
ATOM   2383  N   ASP   180      79.670  97.982  79.243  1.00  0.00           N  
ATOM   2384  H   ASP   180      80.640  98.135  79.480  1.00  0.00           H  
ATOM   2385  CA  ASP   180      79.002  99.123  78.553  1.00  0.00           C  
ATOM   2386  HA  ASP   180      78.214  98.756  77.894  1.00  0.00           H  
ATOM   2387  CB  ASP   180      78.398 100.093  79.584  1.00  0.00           C  
ATOM   2388  HB2 ASP   180      78.006 100.913  78.984  1.00  0.00           H  
ATOM   2389  HB3 ASP   180      77.547  99.666  80.114  1.00  0.00           H  
ATOM   2390  CG  ASP   180      79.307 100.676  80.624  1.00  0.00           C  
ATOM   2391  OD1 ASP   180      78.747 101.309  81.516  1.00  0.00           O  
ATOM   2392  OD2 ASP   180      80.549 100.531  80.538  1.00  0.00           O  
ATOM   2393  C   ASP   180      79.984  99.908  77.598  1.00  0.00           C  
ATOM   2394  O   ASP   180      81.213  99.992  77.727  1.00  0.00           O  
ATOM   2395  N   GLN   181      79.422 100.497  76.555  1.00  0.00           N  
ATOM   2396  H   GLN   181      78.453 100.299  76.351  1.00  0.00           H  
ATOM   2397  CA  GLN   181      80.000 101.434  75.591  1.00  0.00           C  
ATOM   2398  HA  GLN   181      80.888 100.966  75.166  1.00  0.00           H  
ATOM   2399  CB  GLN   181      79.058 101.762  74.422  1.00  0.00           C  
ATOM   2400  HB2 GLN   181      78.189 102.322  74.768  1.00  0.00           H  
ATOM   2401  HB3 GLN   181      79.520 102.432  73.698  1.00  0.00           H  
ATOM   2402  CG  GLN   181      78.538 100.554  73.590  1.00  0.00           C  
ATOM   2403  HG2 GLN   181      77.797  99.955  74.120  1.00  0.00           H  
ATOM   2404  HG3 GLN   181      78.102 101.043  72.719  1.00  0.00           H  
ATOM   2405  CD  GLN   181      79.725  99.677  73.158  1.00  0.00           C  
ATOM   2406  OE1 GLN   181      80.860 100.148  72.789  1.00  0.00           O  
ATOM   2407  NE2 GLN   181      79.629  98.342  73.137  1.00  0.00           N  
ATOM   2408 HE21 GLN   181      78.746  97.917  73.381  1.00  0.00           H  
ATOM   2409 HE22 GLN   181      80.442  97.817  72.847  1.00  0.00           H  
ATOM   2410  C   GLN   181      80.450 102.853  76.171  1.00  0.00           C  
ATOM   2411  O   GLN   181      81.123 103.594  75.455  1.00  0.00           O  
ATOM   2412  N   SER   182      79.985 103.267  77.407  1.00  0.00           N  
ATOM   2413  H   SER   182      79.697 102.610  78.119  1.00  0.00           H  
ATOM   2414  CA  SER   182      80.110 104.644  77.870  1.00  0.00           C  
ATOM   2415  HA  SER   182      79.766 105.221  77.012  1.00  0.00           H  
ATOM   2416  CB  SER   182      79.085 104.893  79.041  1.00  0.00           C  
ATOM   2417  HB2 SER   182      78.114 104.646  78.611  1.00  0.00           H  
ATOM   2418  HB3 SER   182      79.343 104.194  79.836  1.00  0.00           H  
ATOM   2419  OG  SER   182      79.198 106.258  79.465  1.00  0.00           O  
ATOM   2420  HG  SER   182      78.992 106.863  78.748  1.00  0.00           H  
ATOM   2421  C   SER   182      81.559 105.067  78.232  1.00  0.00           C  
ATOM   2422  O   SER   182      82.034 104.510  79.242  1.00  0.00           O  
ATOM   2423  N   SER   183      82.350 105.925  77.555  1.00  0.00           N  
ATOM   2424  H   SER   183      83.297 106.001  77.899  1.00  0.00           H  
ATOM   2425  CA  SER   183      82.041 106.643  76.341  1.00  0.00           C  
ATOM   2426  HA  SER   183      81.067 106.436  75.897  1.00  0.00           H  
ATOM   2427  CB  SER   183      82.026 108.167  76.560  1.00  0.00           C  
ATOM   2428  HB2 SER   183      81.603 108.718  75.720  1.00  0.00           H  
ATOM   2429  HB3 SER   183      81.239 108.145  77.313  1.00  0.00           H  
ATOM   2430  OG  SER   183      83.233 108.743  77.006  1.00  0.00           O  
ATOM   2431  HG  SER   183      83.085 108.899  77.941  1.00  0.00           H  
ATOM   2432  C   SER   183      83.158 106.325  75.323  1.00  0.00           C  
ATOM   2433  O   SER   183      84.342 106.270  75.661  1.00  0.00           O  
ATOM   2434  N   MET   184      82.850 106.200  74.051  1.00  0.00           N  
ATOM   2435  H   MET   184      81.876 106.273  73.795  1.00  0.00           H  
ATOM   2436  CA  MET   184      83.746 106.393  72.976  1.00  0.00           C  
ATOM   2437  HA  MET   184      84.574 105.687  73.035  1.00  0.00           H  
ATOM   2438  CB  MET   184      83.004 106.382  71.643  1.00  0.00           C  
ATOM   2439  HB2 MET   184      82.119 107.019  71.658  1.00  0.00           H  
ATOM   2440  HB3 MET   184      83.659 106.792  70.874  1.00  0.00           H  
ATOM   2441  CG  MET   184      82.511 105.054  71.101  1.00  0.00           C  
ATOM   2442  HG2 MET   184      81.503 104.773  71.406  1.00  0.00           H  
ATOM   2443  HG3 MET   184      82.251 105.324  70.077  1.00  0.00           H  
ATOM   2444  SD  MET   184      83.661 103.629  71.070  1.00  0.00           S  
ATOM   2445  CE  MET   184      83.119 102.875  72.585  1.00  0.00           C  
ATOM   2446  HE1 MET   184      82.076 102.591  72.443  1.00  0.00           H  
ATOM   2447  HE2 MET   184      83.766 102.063  72.916  1.00  0.00           H  
ATOM   2448  HE3 MET   184      82.973 103.573  73.410  1.00  0.00           H  
ATOM   2449  C   MET   184      84.425 107.773  73.060  1.00  0.00           C  
ATOM   2450  O   MET   184      83.791 108.797  73.372  1.00  0.00           O  
ATOM   2451  N   SER   185      85.708 107.835  72.676  1.00  0.00           N  
ATOM   2452  H   SER   185      86.056 106.982  72.262  1.00  0.00           H  
ATOM   2453  CA  SER   185      86.514 109.048  72.509  1.00  0.00           C  
ATOM   2454  HA  SER   185      86.202 109.831  73.199  1.00  0.00           H  
ATOM   2455  CB  SER   185      87.851 108.700  72.992  1.00  0.00           C  
ATOM   2456  HB2 SER   185      87.875 108.702  74.082  1.00  0.00           H  
ATOM   2457  HB3 SER   185      88.154 107.727  72.605  1.00  0.00           H  
ATOM   2458  OG  SER   185      88.796 109.721  72.776  1.00  0.00           O  
ATOM   2459  HG  SER   185      88.582 110.465  73.344  1.00  0.00           H  
ATOM   2460  C   SER   185      86.498 109.629  71.066  1.00  0.00           C  
ATOM   2461  O   SER   185      86.506 108.879  70.105  1.00  0.00           O  
ATOM   2462  N   SER   186      86.586 110.962  71.006  1.00  0.00           N  
ATOM   2463  H   SER   186      86.275 111.415  71.853  1.00  0.00           H  
ATOM   2464  CA  SER   186      86.568 111.820  69.862  1.00  0.00           C  
ATOM   2465  HA  SER   186      87.439 111.637  69.234  1.00  0.00           H  
ATOM   2466  CB  SER   186      85.236 111.690  68.974  1.00  0.00           C  
ATOM   2467  HB2 SER   186      85.222 112.345  68.103  1.00  0.00           H  
ATOM   2468  HB3 SER   186      84.952 110.679  68.681  1.00  0.00           H  
ATOM   2469  OG  SER   186      84.149 111.984  69.836  1.00  0.00           O  
ATOM   2470  HG  SER   186      83.487 112.462  69.330  1.00  0.00           H  
ATOM   2471  C   SER   186      86.734 113.283  70.243  1.00  0.00           C  
ATOM   2472  O   SER   186      86.603 113.649  71.435  1.00  0.00           O  
ATOM   2473  N   GLY   187      86.890 114.279  69.355  1.00  0.00           N  
ATOM   2474  H   GLY   187      87.076 115.142  69.846  1.00  0.00           H  
ATOM   2475  CA  GLY   187      86.999 114.209  67.890  1.00  0.00           C  
ATOM   2476  HA2 GLY   187      87.879 114.801  67.636  1.00  0.00           H  
ATOM   2477  HA3 GLY   187      87.343 113.235  67.543  1.00  0.00           H  
ATOM   2478  C   GLY   187      85.855 114.729  67.071  1.00  0.00           C  
ATOM   2479  O   GLY   187      85.828 114.340  65.876  1.00  0.00           O  
ATOM   2480  N   GLY   188      84.899 115.509  67.639  1.00  0.00           N  
ATOM   2481  H   GLY   188      84.969 115.693  68.630  1.00  0.00           H  
ATOM   2482  CA  GLY   188      83.855 116.158  66.804  1.00  0.00           C  
ATOM   2483  HA2 GLY   188      84.271 116.993  66.241  1.00  0.00           H  
ATOM   2484  HA3 GLY   188      83.479 115.460  66.056  1.00  0.00           H  
ATOM   2485  C   GLY   188      82.683 116.804  67.615  1.00  0.00           C  
ATOM   2486  O   GLY   188      82.428 116.580  68.830  1.00  0.00           O  
ATOM   2487  N   GLY   189      81.896 117.714  67.049  1.00  0.00           N  
ATOM   2488  H   GLY   189      81.111 117.942  67.643  1.00  0.00           H  
ATOM   2489  CA  GLY   189      82.174 118.533  65.888  1.00  0.00           C  
ATOM   2490  HA2 GLY   189      82.523 117.893  65.078  1.00  0.00           H  
ATOM   2491  HA3 GLY   189      81.270 118.887  65.393  1.00  0.00           H  
ATOM   2492  C   GLY   189      83.275 119.637  66.177  1.00  0.00           C  
ATOM   2493  O   GLY   189      84.254 119.315  66.848  1.00  0.00           O  
ATOM   2494  N   SER   190      83.156 120.878  65.637  1.00  0.00           N  
ATOM   2495  H   SER   190      82.340 121.078  65.077  1.00  0.00           H  
ATOM   2496  CA  SER   190      84.175 121.961  65.810  1.00  0.00           C  
ATOM   2497  HA  SER   190      84.981 121.652  65.144  1.00  0.00           H  
ATOM   2498  CB  SER   190      83.534 123.264  65.300  1.00  0.00           C  
ATOM   2499  HB2 SER   190      82.567 123.352  65.795  1.00  0.00           H  
ATOM   2500  HB3 SER   190      84.192 124.124  65.421  1.00  0.00           H  
ATOM   2501  OG  SER   190      83.375 123.133  63.879  1.00  0.00           O  
ATOM   2502  HG  SER   190      84.209 123.312  63.438  1.00  0.00           H  
ATOM   2503  C   SER   190      84.785 122.255  67.160  1.00  0.00           C  
ATOM   2504  O   SER   190      84.222 121.987  68.243  1.00  0.00           O  
ATOM   2505  N   GLY   191      86.128 122.559  67.194  1.00  0.00           N  
ATOM   2506  H   GLY   191      86.528 122.769  68.098  1.00  0.00           H  
ATOM   2507  CA  GLY   191      87.156 122.300  66.110  1.00  0.00           C  
ATOM   2508  HA2 GLY   191      88.158 122.336  66.537  1.00  0.00           H  
ATOM   2509  HA3 GLY   191      87.192 121.282  65.721  1.00  0.00           H  
ATOM   2510  C   GLY   191      87.271 123.354  65.017  1.00  0.00           C  
ATOM   2511  O   GLY   191      86.721 124.502  65.105  1.00  0.00           O  
ATOM   2512  N   GLY   192      88.057 122.930  63.974  1.00  0.00           N  
ATOM   2513  H   GLY   192      88.491 122.020  64.036  1.00  0.00           H  
ATOM   2514  CA  GLY   192      88.027 123.616  62.696  1.00  0.00           C  
ATOM   2515  HA2 GLY   192      88.276 124.652  62.926  1.00  0.00           H  
ATOM   2516  HA3 GLY   192      88.844 123.214  62.097  1.00  0.00           H  
ATOM   2517  C   GLY   192      86.666 123.513  61.897  1.00  0.00           C  
ATOM   2518  O   GLY   192      85.559 123.356  62.403  1.00  0.00           O  
ATOM   2519  N   GLY   193      86.869 123.761  60.529  1.00  0.00           N  
ATOM   2520  H   GLY   193      87.845 123.762  60.269  1.00  0.00           H  
ATOM   2521  CA  GLY   193      85.873 123.601  59.566  1.00  0.00           C  
ATOM   2522  HA2 GLY   193      86.434 123.665  58.634  1.00  0.00           H  
ATOM   2523  HA3 GLY   193      85.501 122.578  59.615  1.00  0.00           H  
ATOM   2524  C   GLY   193      84.681 124.509  59.635  1.00  0.00           C  
ATOM   2525  O   GLY   193      84.721 125.589  60.219  1.00  0.00           O  
ATOM   2526  N   TYR   194      83.586 124.080  59.000  1.00  0.00           N  
ATOM   2527  H   TYR   194      83.666 123.234  58.456  1.00  0.00           H  
ATOM   2528  CA  TYR   194      82.347 124.802  58.956  1.00  0.00           C  
ATOM   2529  HA  TYR   194      82.498 125.770  59.435  1.00  0.00           H  
ATOM   2530  CB  TYR   194      81.930 125.119  57.495  1.00  0.00           C  
ATOM   2531  HB2 TYR   194      81.799 124.205  56.917  1.00  0.00           H  
ATOM   2532  HB3 TYR   194      80.922 125.530  57.441  1.00  0.00           H  
ATOM   2533  CG  TYR   194      82.931 125.946  56.685  1.00  0.00           C  
ATOM   2534  CD1 TYR   194      83.114 127.288  57.121  1.00  0.00           C  
ATOM   2535  HD1 TYR   194      82.603 127.630  58.010  1.00  0.00           H  
ATOM   2536  CE1 TYR   194      83.892 128.187  56.409  1.00  0.00           C  
ATOM   2537  HE1 TYR   194      84.084 129.170  56.814  1.00  0.00           H  
ATOM   2538  CZ  TYR   194      84.394 127.748  55.151  1.00  0.00           C  
ATOM   2539  OH  TYR   194      84.977 128.691  54.300  1.00  0.00           O  
ATOM   2540  HH  TYR   194      85.192 128.341  53.432  1.00  0.00           H  
ATOM   2541  CE2 TYR   194      84.243 126.389  54.771  1.00  0.00           C  
ATOM   2542  HE2 TYR   194      84.483 126.132  53.750  1.00  0.00           H  
ATOM   2543  CD2 TYR   194      83.555 125.518  55.497  1.00  0.00           C  
ATOM   2544  HD2 TYR   194      83.368 124.555  55.044  1.00  0.00           H  
ATOM   2545  C   TYR   194      81.274 124.065  59.725  1.00  0.00           C  
ATOM   2546  O   TYR   194      80.545 123.300  59.115  1.00  0.00           O  
ATOM   2547  N   GLY   195      81.108 124.211  61.057  1.00  0.00           N  
ATOM   2548  H   GLY   195      80.400 123.641  61.497  1.00  0.00           H  
ATOM   2549  CA  GLY   195      81.608 125.181  62.049  1.00  0.00           C  
ATOM   2550  HA2 GLY   195      81.466 124.696  63.015  1.00  0.00           H  
ATOM   2551  HA3 GLY   195      82.681 125.355  61.971  1.00  0.00           H  
ATOM   2552  C   GLY   195      80.928 126.508  61.996  1.00  0.00           C  
ATOM   2553  O   GLY   195      80.800 127.110  60.961  1.00  0.00           O  
ATOM   2554  N   ASN   196      80.423 126.893  63.175  1.00  0.00           N  
ATOM   2555  H   ASN   196      80.610 126.364  64.015  1.00  0.00           H  
ATOM   2556  CA  ASN   196      79.852 128.181  63.446  1.00  0.00           C  
ATOM   2557  HA  ASN   196      79.508 128.101  64.477  1.00  0.00           H  
ATOM   2558  CB  ASN   196      81.024 129.192  63.419  1.00  0.00           C  
ATOM   2559  HB2 ASN   196      81.947 128.776  63.824  1.00  0.00           H  
ATOM   2560  HB3 ASN   196      81.193 129.504  62.388  1.00  0.00           H  
ATOM   2561  CG  ASN   196      80.720 130.448  64.307  1.00  0.00           C  
ATOM   2562  OD1 ASN   196      81.309 130.718  65.346  1.00  0.00           O  
ATOM   2563  ND2 ASN   196      79.738 131.187  63.975  1.00  0.00           N  
ATOM   2564 HD21 ASN   196      79.700 132.073  64.458  1.00  0.00           H  
ATOM   2565 HD22 ASN   196      79.236 131.020  63.114  1.00  0.00           H  
ATOM   2566  C   ASN   196      78.509 128.498  62.731  1.00  0.00           C  
ATOM   2567  O   ASN   196      78.514 129.190  61.705  1.00  0.00           O  
ATOM   2568  N   GLN   197      77.457 127.836  63.153  1.00  0.00           N  
ATOM   2569  H   GLN   197      77.500 127.380  64.053  1.00  0.00           H  
ATOM   2570  CA  GLN   197      76.146 127.982  62.531  1.00  0.00           C  
ATOM   2571  HA  GLN   197      76.306 127.904  61.456  1.00  0.00           H  
ATOM   2572  CB  GLN   197      75.183 126.840  62.834  1.00  0.00           C  
ATOM   2573  HB2 GLN   197      74.758 126.949  63.832  1.00  0.00           H  
ATOM   2574  HB3 GLN   197      74.331 126.935  62.160  1.00  0.00           H  
ATOM   2575  CG  GLN   197      75.798 125.475  62.808  1.00  0.00           C  
ATOM   2576  HG2 GLN   197      76.500 125.474  61.974  1.00  0.00           H  
ATOM   2577  HG3 GLN   197      76.345 125.502  63.750  1.00  0.00           H  
ATOM   2578  CD  GLN   197      74.801 124.293  62.655  1.00  0.00           C  
ATOM   2579  OE1 GLN   197      74.273 123.985  61.566  1.00  0.00           O  
ATOM   2580  NE2 GLN   197      74.672 123.536  63.722  1.00  0.00           N  
ATOM   2581 HE21 GLN   197      75.128 123.798  64.585  1.00  0.00           H  
ATOM   2582 HE22 GLN   197      74.310 122.607  63.560  1.00  0.00           H  
ATOM   2583  C   GLN   197      75.564 129.349  62.717  1.00  0.00           C  
ATOM   2584  O   GLN   197      75.745 130.004  63.796  1.00  0.00           O  
ATOM   2585  N   ASP   198      74.717 129.727  61.806  1.00  0.00           N  
ATOM   2586  H   ASP   198      74.575 129.162  60.980  1.00  0.00           H  
ATOM   2587  CA  ASP   198      73.813 130.906  61.999  1.00  0.00           C  
ATOM   2588  HA  ASP   198      74.507 131.692  62.298  1.00  0.00           H  
ATOM   2589  CB  ASP   198      73.112 131.297  60.642  1.00  0.00           C  
ATOM   2590  HB2 ASP   198      72.610 130.411  60.253  1.00  0.00           H  
ATOM   2591  HB3 ASP   198      72.384 132.109  60.651  1.00  0.00           H  
ATOM   2592  CG  ASP   198      74.067 131.782  59.532  1.00  0.00           C  
ATOM   2593  OD1 ASP   198      75.303 131.890  59.820  1.00  0.00           O  
ATOM   2594  OD2 ASP   198      73.576 132.014  58.434  1.00  0.00           O  
ATOM   2595  C   ASP   198      72.739 130.771  63.061  1.00  0.00           C  
ATOM   2596  O   ASP   198      72.316 129.707  63.598  1.00  0.00           O  
ATOM   2597  N   GLN   199      72.154 131.955  63.414  1.00  0.00           N  
ATOM   2598  H   GLN   199      72.524 132.725  62.875  1.00  0.00           H  
ATOM   2599  CA  GLN   199      71.069 132.152  64.391  1.00  0.00           C  
ATOM   2600  HA  GLN   199      70.267 131.452  64.157  1.00  0.00           H  
ATOM   2601  CB  GLN   199      71.643 131.831  65.805  1.00  0.00           C  
ATOM   2602  HB2 GLN   199      71.765 130.762  65.979  1.00  0.00           H  
ATOM   2603  HB3 GLN   199      72.610 132.333  65.815  1.00  0.00           H  
ATOM   2604  CG  GLN   199      70.838 132.425  66.945  1.00  0.00           C  
ATOM   2605  HG2 GLN   199      69.898 132.840  66.582  1.00  0.00           H  
ATOM   2606  HG3 GLN   199      70.488 131.661  67.640  1.00  0.00           H  
ATOM   2607  CD  GLN   199      71.641 133.434  67.739  1.00  0.00           C  
ATOM   2608  OE1 GLN   199      71.602 134.640  67.507  1.00  0.00           O  
ATOM   2609  NE2 GLN   199      72.303 132.965  68.787  1.00  0.00           N  
ATOM   2610 HE21 GLN   199      72.280 132.001  69.086  1.00  0.00           H  
ATOM   2611 HE22 GLN   199      72.890 133.658  69.229  1.00  0.00           H  
ATOM   2612  C   GLN   199      70.637 133.732  64.268  1.00  0.00           C  
ATOM   2613  O   GLN   199      71.541 134.523  64.392  1.00  0.00           O  
ATOM   2614  N   SER   200      69.448 134.136  63.873  1.00  0.00           N  
ATOM   2615  H   SER   200      69.331 135.062  63.487  1.00  0.00           H  
ATOM   2616  CA  SER   200      68.216 133.406  63.775  1.00  0.00           C  
ATOM   2617  HA  SER   200      68.122 132.767  64.654  1.00  0.00           H  
ATOM   2618  CB  SER   200      66.961 134.350  63.760  1.00  0.00           C  
ATOM   2619  HB2 SER   200      66.996 134.969  62.864  1.00  0.00           H  
ATOM   2620  HB3 SER   200      66.041 133.765  63.736  1.00  0.00           H  
ATOM   2621  OG  SER   200      67.000 135.013  65.005  1.00  0.00           O  
ATOM   2622  HG  SER   200      66.351 135.720  64.970  1.00  0.00           H  
ATOM   2623  C   SER   200      68.249 132.476  62.521  1.00  0.00           C  
ATOM   2624  O   SER   200      68.633 132.932  61.478  1.00  0.00           O  
ATOM   2625  N   GLY   201      67.789 131.253  62.682  1.00  0.00           N  
ATOM   2626  H   GLY   201      67.468 130.991  63.603  1.00  0.00           H  
ATOM   2627  CA  GLY   201      68.027 130.243  61.569  1.00  0.00           C  
ATOM   2628  HA2 GLY   201      69.088 130.078  61.381  1.00  0.00           H  
ATOM   2629  HA3 GLY   201      67.667 129.281  61.934  1.00  0.00           H  
ATOM   2630  C   GLY   201      67.217 130.680  60.269  1.00  0.00           C  
ATOM   2631  O   GLY   201      66.437 131.615  60.245  1.00  0.00           O  
ATOM   2632  N   GLY   202      67.429 130.002  59.165  1.00  0.00           N  
ATOM   2633  H   GLY   202      66.855 130.069  58.336  1.00  0.00           H  
ATOM   2634  CA  GLY   202      68.526 129.055  59.044  1.00  0.00           C  
ATOM   2635  HA2 GLY   202      69.487 129.563  58.959  1.00  0.00           H  
ATOM   2636  HA3 GLY   202      68.508 128.411  59.924  1.00  0.00           H  
ATOM   2637  C   GLY   202      68.493 128.295  57.673  1.00  0.00           C  
ATOM   2638  O   GLY   202      67.718 128.641  56.774  1.00  0.00           O  
ATOM   2639  N   GLY   203      69.075 127.180  57.474  1.00  0.00           N  
ATOM   2640  H   GLY   203      68.883 126.786  56.564  1.00  0.00           H  
ATOM   2641  CA  GLY   203      70.024 126.604  58.367  1.00  0.00           C  
ATOM   2642  HA2 GLY   203      69.744 126.863  59.388  1.00  0.00           H  
ATOM   2643  HA3 GLY   203      69.918 125.524  58.256  1.00  0.00           H  
ATOM   2644  C   GLY   203      71.424 127.164  58.132  1.00  0.00           C  
ATOM   2645  O   GLY   203      71.610 128.384  57.943  1.00  0.00           O  
ATOM   2646  N   GLY   204      72.380 126.213  58.112  1.00  0.00           N  
ATOM   2647  H   GLY   204      72.104 125.272  58.352  1.00  0.00           H  
ATOM   2648  CA  GLY   204      73.847 126.401  57.770  1.00  0.00           C  
ATOM   2649  HA2 GLY   204      74.233 125.443  57.420  1.00  0.00           H  
ATOM   2650  HA3 GLY   204      73.900 127.102  56.937  1.00  0.00           H  
ATOM   2651  C   GLY   204      74.565 127.021  59.040  1.00  0.00           C  
ATOM   2652  O   GLY   204      73.892 127.539  59.930  1.00  0.00           O  
ATOM   2653  N   SER   205      75.856 126.847  59.171  1.00  0.00           N  
ATOM   2654  H   SER   205      76.278 127.369  59.926  1.00  0.00           H  
ATOM   2655  CA  SER   205      76.816 126.397  58.130  1.00  0.00           C  
ATOM   2656  HA  SER   205      76.599 126.840  57.158  1.00  0.00           H  
ATOM   2657  CB  SER   205      78.183 126.879  58.589  1.00  0.00           C  
ATOM   2658  HB2 SER   205      78.916 126.468  57.896  1.00  0.00           H  
ATOM   2659  HB3 SER   205      78.440 127.938  58.607  1.00  0.00           H  
ATOM   2660  OG  SER   205      78.477 126.327  59.816  1.00  0.00           O  
ATOM   2661  HG  SER   205      79.313 126.648  60.162  1.00  0.00           H  
ATOM   2662  C   SER   205      76.854 124.882  57.887  1.00  0.00           C  
ATOM   2663  O   SER   205      76.301 124.094  58.682  1.00  0.00           O  
ATOM   2664  N   GLY   206      77.591 124.412  56.842  1.00  0.00           N  
ATOM   2665  H   GLY   206      77.920 125.018  56.104  1.00  0.00           H  
ATOM   2666  CA  GLY   206      77.954 122.995  56.756  1.00  0.00           C  
ATOM   2667  HA2 GLY   206      78.883 122.975  56.187  1.00  0.00           H  
ATOM   2668  HA3 GLY   206      78.176 122.657  57.768  1.00  0.00           H  
ATOM   2669  C   GLY   206      76.874 122.229  56.020  1.00  0.00           C  
ATOM   2670  O   GLY   206      76.400 122.822  54.995  1.00  0.00           O  
ATOM   2671  N   GLY   207      76.462 121.008  56.384  1.00  0.00           N  
ATOM   2672  H   GLY   207      75.827 120.589  55.719  1.00  0.00           H  
ATOM   2673  CA  GLY   207      76.828 120.201  57.568  1.00  0.00           C  
ATOM   2674  HA2 GLY   207      76.815 120.786  58.487  1.00  0.00           H  
ATOM   2675  HA3 GLY   207      76.096 119.418  57.767  1.00  0.00           H  
ATOM   2676  C   GLY   207      78.286 119.575  57.417  1.00  0.00           C  
ATOM   2677  O   GLY   207      79.169 120.095  56.758  1.00  0.00           O  
ATOM   2678  N   TYR   208      78.561 118.409  58.100  1.00  0.00           N  
ATOM   2679  H   TYR   208      77.866 118.012  58.716  1.00  0.00           H  
ATOM   2680  CA  TYR   208      79.751 117.559  57.876  1.00  0.00           C  
ATOM   2681  HA  TYR   208      80.658 118.084  58.177  1.00  0.00           H  
ATOM   2682  CB  TYR   208      79.742 116.288  58.729  1.00  0.00           C  
ATOM   2683  HB2 TYR   208      79.947 116.524  59.773  1.00  0.00           H  
ATOM   2684  HB3 TYR   208      78.750 115.849  58.623  1.00  0.00           H  
ATOM   2685  CG  TYR   208      80.788 115.278  58.179  1.00  0.00           C  
ATOM   2686  CD1 TYR   208      82.180 115.296  58.470  1.00  0.00           C  
ATOM   2687  HD1 TYR   208      82.548 115.930  59.263  1.00  0.00           H  
ATOM   2688  CE1 TYR   208      83.111 114.379  57.912  1.00  0.00           C  
ATOM   2689  HE1 TYR   208      84.161 114.359  58.162  1.00  0.00           H  
ATOM   2690  CZ  TYR   208      82.704 113.503  56.943  1.00  0.00           C  
ATOM   2691  OH  TYR   208      83.569 112.690  56.327  1.00  0.00           O  
ATOM   2692  HH  TYR   208      83.067 111.958  55.962  1.00  0.00           H  
ATOM   2693  CE2 TYR   208      81.301 113.419  56.699  1.00  0.00           C  
ATOM   2694  HE2 TYR   208      80.928 112.696  55.989  1.00  0.00           H  
ATOM   2695  CD2 TYR   208      80.371 114.341  57.237  1.00  0.00           C  
ATOM   2696  HD2 TYR   208      79.353 114.334  56.877  1.00  0.00           H  
ATOM   2697  C   TYR   208      79.942 117.253  56.365  1.00  0.00           C  
ATOM   2698  O   TYR   208      79.081 116.661  55.748  1.00  0.00           O  
ATOM   2699  N   GLY   209      81.022 117.567  55.684  1.00  0.00           N  
ATOM   2700  H   GLY   209      81.799 118.050  56.112  1.00  0.00           H  
ATOM   2701  CA  GLY   209      81.234 117.253  54.251  1.00  0.00           C  
ATOM   2702  HA2 GLY   209      81.371 116.173  54.189  1.00  0.00           H  
ATOM   2703  HA3 GLY   209      80.360 117.450  53.631  1.00  0.00           H  
ATOM   2704  C   GLY   209      82.349 118.064  53.556  1.00  0.00           C  
ATOM   2705  O   GLY   209      82.434 119.254  53.584  1.00  0.00           O  
ATOM   2706  N   GLN   210      83.224 117.375  52.821  1.00  0.00           N  
ATOM   2707  H   GLN   210      83.952 117.933  52.399  1.00  0.00           H  
ATOM   2708  CA  GLN   210      83.541 115.930  52.680  1.00  0.00           C  
ATOM   2709  HA  GLN   210      84.354 115.975  51.956  1.00  0.00           H  
ATOM   2710  CB  GLN   210      84.045 115.333  54.008  1.00  0.00           C  
ATOM   2711  HB2 GLN   210      83.258 115.516  54.739  1.00  0.00           H  
ATOM   2712  HB3 GLN   210      84.101 114.246  53.958  1.00  0.00           H  
ATOM   2713  CG  GLN   210      85.426 115.820  54.404  1.00  0.00           C  
ATOM   2714  HG2 GLN   210      85.828 115.003  55.003  1.00  0.00           H  
ATOM   2715  HG3 GLN   210      86.013 116.098  53.529  1.00  0.00           H  
ATOM   2716  CD  GLN   210      85.382 116.942  55.460  1.00  0.00           C  
ATOM   2717  OE1 GLN   210      84.322 117.572  55.708  1.00  0.00           O  
ATOM   2718  NE2 GLN   210      86.409 117.216  56.166  1.00  0.00           N  
ATOM   2719 HE21 GLN   210      86.396 117.903  56.906  1.00  0.00           H  
ATOM   2720 HE22 GLN   210      87.251 116.715  55.922  1.00  0.00           H  
ATOM   2721  C   GLN   210      82.490 115.094  51.877  1.00  0.00           C  
ATOM   2722  O   GLN   210      82.399 113.873  52.051  1.00  0.00           O  
ATOM   2723  N   GLN   211      81.655 115.700  51.036  1.00  0.00           N  
ATOM   2724  H   GLN   211      81.945 116.662  50.925  1.00  0.00           H  
ATOM   2725  CA  GLN   211      80.467 115.184  50.429  1.00  0.00           C  
ATOM   2726  HA  GLN   211      79.941 114.578  51.167  1.00  0.00           H  
ATOM   2727  CB  GLN   211      79.583 116.354  49.936  1.00  0.00           C  
ATOM   2728  HB2 GLN   211      80.129 116.820  49.116  1.00  0.00           H  
ATOM   2729  HB3 GLN   211      78.574 116.005  49.715  1.00  0.00           H  
ATOM   2730  CG  GLN   211      79.247 117.537  50.911  1.00  0.00           C  
ATOM   2731  HG2 GLN   211      79.075 117.078  51.885  1.00  0.00           H  
ATOM   2732  HG3 GLN   211      80.166 118.091  51.105  1.00  0.00           H  
ATOM   2733  CD  GLN   211      78.087 118.466  50.532  1.00  0.00           C  
ATOM   2734  OE1 GLN   211      78.309 119.683  50.496  1.00  0.00           O  
ATOM   2735  NE2 GLN   211      76.948 117.947  50.183  1.00  0.00           N  
ATOM   2736 HE21 GLN   211      76.696 117.019  50.489  1.00  0.00           H  
ATOM   2737 HE22 GLN   211      76.261 118.605  49.844  1.00  0.00           H  
ATOM   2738  C   GLN   211      80.677 114.227  49.225  1.00  0.00           C  
ATOM   2739  O   GLN   211      79.855 113.339  48.947  1.00  0.00           O  
ATOM   2740  N   ASP   212      81.828 114.215  48.593  1.00  0.00           N  
ATOM   2741  H   ASP   212      82.428 115.000  48.800  1.00  0.00           H  
ATOM   2742  CA  ASP   212      82.378 113.298  47.609  1.00  0.00           C  
ATOM   2743  HA  ASP   212      81.556 112.624  47.367  1.00  0.00           H  
ATOM   2744  CB  ASP   212      82.944 114.027  46.298  1.00  0.00           C  
ATOM   2745  HB2 ASP   212      83.699 114.681  46.733  1.00  0.00           H  
ATOM   2746  HB3 ASP   212      83.382 113.326  45.587  1.00  0.00           H  
ATOM   2747  CG  ASP   212      81.976 114.901  45.532  1.00  0.00           C  
ATOM   2748  OD1 ASP   212      80.817 114.405  45.269  1.00  0.00           O  
ATOM   2749  OD2 ASP   212      82.334 116.015  45.186  1.00  0.00           O  
ATOM   2750  C   ASP   212      83.253 112.216  48.192  1.00  0.00           C  
ATOM   2751  O   ASP   212      83.169 111.080  47.734  1.00  0.00           O  
ATOM   2752  N   ARG   213      84.145 112.675  49.144  1.00  0.00           N  
ATOM   2753  H   ARG   213      84.190 113.679  49.244  1.00  0.00           H  
ATOM   2754  CA  ARG   213      85.220 111.936  49.700  1.00  0.00           C  
ATOM   2755  HA  ARG   213      84.814 110.955  49.950  1.00  0.00           H  
ATOM   2756  CB  ARG   213      86.276 111.821  48.585  1.00  0.00           C  
ATOM   2757  HB2 ARG   213      85.892 111.268  47.728  1.00  0.00           H  
ATOM   2758  HB3 ARG   213      86.712 112.775  48.289  1.00  0.00           H  
ATOM   2759  CG  ARG   213      87.582 111.123  49.107  1.00  0.00           C  
ATOM   2760  HG2 ARG   213      88.305 111.241  48.300  1.00  0.00           H  
ATOM   2761  HG3 ARG   213      88.040 111.523  50.011  1.00  0.00           H  
ATOM   2762  CD  ARG   213      87.345 109.666  49.467  1.00  0.00           C  
ATOM   2763  HD2 ARG   213      86.736 109.761  50.366  1.00  0.00           H  
ATOM   2764  HD3 ARG   213      86.770 109.107  48.729  1.00  0.00           H  
ATOM   2765  NE  ARG   213      88.648 109.091  49.864  1.00  0.00           N  
ATOM   2766  HE  ARG   213      89.392 109.130  49.182  1.00  0.00           H  
ATOM   2767  CZ  ARG   213      88.993 108.645  51.100  1.00  0.00           C  
ATOM   2768  NH1 ARG   213      88.153 108.765  52.021  1.00  0.00           N  
ATOM   2769 HH11 ARG   213      88.511 108.879  52.958  1.00  0.00           H  
ATOM   2770 HH12 ARG   213      87.176 108.938  51.835  1.00  0.00           H  
ATOM   2771  NH2 ARG   213      90.172 108.213  51.422  1.00  0.00           N  
ATOM   2772 HH21 ARG   213      90.386 107.919  52.364  1.00  0.00           H  
ATOM   2773 HH22 ARG   213      90.864 108.123  50.692  1.00  0.00           H  
ATOM   2774  C   ARG   213      85.655 112.660  50.948  1.00  0.00           C  
ATOM   2775  O   ARG   213      86.461 113.540  50.907  1.00  0.00           O  
ATOM   2776  N   GLY   214      85.226 112.290  52.160  1.00  0.00           N  
ATOM   2777  H   GLY   214      85.560 112.916  52.878  1.00  0.00           H  
ATOM   2778  CA  GLY   214      84.150 111.386  52.632  1.00  0.00           C  
ATOM   2779  HA2 GLY   214      83.640 111.878  53.461  1.00  0.00           H  
ATOM   2780  HA3 GLY   214      83.539 111.338  51.730  1.00  0.00           H  
ATOM   2781  C   GLY   214      84.646 109.955  53.060  1.00  0.00           C  
ATOM   2782  O   GLY   214      84.311 109.565  54.198  1.00  0.00           O  
ATOM   2783  OXT GLY   214      85.279 109.246  52.281  1.00  0.00           O  
TER    2784      GLY   214 
END   
