# Supplementary material for: Visualization of oligomerization, clustering, and density transition of intrinsically disordered proteins
Source: Natl Sci Rev. 2026 Feb 14;13(7):nwag107. doi: 10.1093/nsr/nwag107 (PMC13114874; doi:10.1093/nsr/nwag107)
Supplement: nwag107_Supplemental_Files [file nwag107_supplemental_files.zip › SI-MD-Structures/MD-Sturctures/frame222.pdb]

CRYST1  135.046  149.204  136.809  90.00  90.00  90.00               1
ATOM      1  N   MET     1      30.325 107.997  80.113  1.00  0.00           N  
ATOM      2  H1  MET     1      30.669 108.876  79.756  1.00  0.00           H  
ATOM      3  H2  MET     1      29.340 108.058  79.895  1.00  0.00           H  
ATOM      4  H3  MET     1      30.559 107.885  81.089  1.00  0.00           H  
ATOM      5  CA  MET     1      30.823 106.861  79.233  1.00  0.00           C  
ATOM      6  HA  MET     1      30.441 107.034  78.226  1.00  0.00           H  
ATOM      7  CB  MET     1      32.430 106.902  79.076  1.00  0.00           C  
ATOM      8  HB2 MET     1      32.817 106.675  80.069  1.00  0.00           H  
ATOM      9  HB3 MET     1      32.619 106.029  78.451  1.00  0.00           H  
ATOM     10  CG  MET     1      33.005 108.204  78.467  1.00  0.00           C  
ATOM     11  HG2 MET     1      34.072 108.034  78.321  1.00  0.00           H  
ATOM     12  HG3 MET     1      32.629 108.406  77.464  1.00  0.00           H  
ATOM     13  SD  MET     1      32.945 109.650  79.488  1.00  0.00           S  
ATOM     14  CE  MET     1      34.555 109.411  80.193  1.00  0.00           C  
ATOM     15  HE1 MET     1      35.367 109.494  79.471  1.00  0.00           H  
ATOM     16  HE2 MET     1      34.771 110.142  80.973  1.00  0.00           H  
ATOM     17  HE3 MET     1      34.664 108.403  80.594  1.00  0.00           H  
ATOM     18  C   MET     1      30.346 105.465  79.753  1.00  0.00           C  
ATOM     19  O   MET     1      30.399 105.361  81.001  1.00  0.00           O  
ATOM     20  N   ALA     2      30.022 104.394  79.005  1.00  0.00           N  
ATOM     21  H   ALA     2      29.776 103.586  79.559  1.00  0.00           H  
ATOM     22  CA  ALA     2      29.720 104.473  77.539  1.00  0.00           C  
ATOM     23  HA  ALA     2      29.371 103.513  77.160  1.00  0.00           H  
ATOM     24  CB  ALA     2      28.502 105.319  77.222  1.00  0.00           C  
ATOM     25  HB1 ALA     2      28.660 106.389  77.351  1.00  0.00           H  
ATOM     26  HB2 ALA     2      28.106 105.040  76.245  1.00  0.00           H  
ATOM     27  HB3 ALA     2      27.726 104.983  77.910  1.00  0.00           H  
ATOM     28  C   ALA     2      30.956 104.752  76.659  1.00  0.00           C  
ATOM     29  O   ALA     2      31.302 105.871  76.399  1.00  0.00           O  
ATOM     30  N   SER     3      31.723 103.838  76.106  1.00  0.00           N  
ATOM     31  H   SER     3      32.472 104.167  75.514  1.00  0.00           H  
ATOM     32  CA  SER     3      31.401 102.363  76.067  1.00  0.00           C  
ATOM     33  HA  SER     3      30.386 102.251  75.686  1.00  0.00           H  
ATOM     34  CB  SER     3      32.383 101.840  74.975  1.00  0.00           C  
ATOM     35  HB2 SER     3      32.201 102.217  73.969  1.00  0.00           H  
ATOM     36  HB3 SER     3      33.382 102.174  75.253  1.00  0.00           H  
ATOM     37  OG  SER     3      32.327 100.463  74.918  1.00  0.00           O  
ATOM     38  HG  SER     3      31.536 100.230  74.428  1.00  0.00           H  
ATOM     39  C   SER     3      31.460 101.599  77.346  1.00  0.00           C  
ATOM     40  O   SER     3      32.294 101.773  78.212  1.00  0.00           O  
ATOM     41  N   ASN     4      30.454 100.729  77.563  1.00  0.00           N  
ATOM     42  H   ASN     4      29.854 100.502  76.783  1.00  0.00           H  
ATOM     43  CA  ASN     4      30.241  99.821  78.707  1.00  0.00           C  
ATOM     44  HA  ASN     4      30.396 100.361  79.641  1.00  0.00           H  
ATOM     45  CB  ASN     4      28.750  99.385  78.688  1.00  0.00           C  
ATOM     46  HB2 ASN     4      28.423  99.046  77.706  1.00  0.00           H  
ATOM     47  HB3 ASN     4      28.518  98.581  79.388  1.00  0.00           H  
ATOM     48  CG  ASN     4      27.858 100.557  79.196  1.00  0.00           C  
ATOM     49  OD1 ASN     4      28.283 101.700  79.332  1.00  0.00           O  
ATOM     50  ND2 ASN     4      26.677 100.197  79.673  1.00  0.00           N  
ATOM     51 HD21 ASN     4      26.134 100.911  80.138  1.00  0.00           H  
ATOM     52 HD22 ASN     4      26.516  99.201  79.641  1.00  0.00           H  
ATOM     53  C   ASN     4      31.249  98.625  78.667  1.00  0.00           C  
ATOM     54  O   ASN     4      31.140  97.752  77.797  1.00  0.00           O  
ATOM     55  N   ASP     5      32.255  98.432  79.523  1.00  0.00           N  
ATOM     56  H   ASP     5      32.753  97.573  79.337  1.00  0.00           H  
ATOM     57  CA  ASP     5      32.534  99.229  80.752  1.00  0.00           C  
ATOM     58  HA  ASP     5      31.951 100.149  80.724  1.00  0.00           H  
ATOM     59  CB  ASP     5      31.933  98.562  81.987  1.00  0.00           C  
ATOM     60  HB2 ASP     5      32.431  97.599  82.103  1.00  0.00           H  
ATOM     61  HB3 ASP     5      32.105  99.123  82.906  1.00  0.00           H  
ATOM     62  CG  ASP     5      30.449  98.289  81.965  1.00  0.00           C  
ATOM     63  OD1 ASP     5      29.653  99.237  82.084  1.00  0.00           O  
ATOM     64  OD2 ASP     5      30.114  97.045  82.028  1.00  0.00           O  
ATOM     65  C   ASP     5      34.033  99.416  81.096  1.00  0.00           C  
ATOM     66  O   ASP     5      34.765  98.385  81.139  1.00  0.00           O  
ATOM     67  N   TYR     6      34.432 100.674  81.274  1.00  0.00           N  
ATOM     68  H   TYR     6      33.699 101.368  81.312  1.00  0.00           H  
ATOM     69  CA  TYR     6      35.737 101.054  81.718  1.00  0.00           C  
ATOM     70  HA  TYR     6      36.524 100.713  81.045  1.00  0.00           H  
ATOM     71  CB  TYR     6      35.886 102.552  81.822  1.00  0.00           C  
ATOM     72  HB2 TYR     6      35.071 102.971  82.413  1.00  0.00           H  
ATOM     73  HB3 TYR     6      36.710 102.802  82.490  1.00  0.00           H  
ATOM     74  CG  TYR     6      35.987 103.070  80.431  1.00  0.00           C  
ATOM     75  CD1 TYR     6      34.809 103.541  79.840  1.00  0.00           C  
ATOM     76  HD1 TYR     6      33.871 103.555  80.375  1.00  0.00           H  
ATOM     77  CE1 TYR     6      34.840 103.886  78.467  1.00  0.00           C  
ATOM     78  HE1 TYR     6      33.921 104.129  77.953  1.00  0.00           H  
ATOM     79  CZ  TYR     6      36.043 103.884  77.827  1.00  0.00           C  
ATOM     80  OH  TYR     6      36.141 104.293  76.577  1.00  0.00           O  
ATOM     81  HH  TYR     6      37.062 104.358  76.314  1.00  0.00           H  
ATOM     82  CE2 TYR     6      37.170 103.435  78.450  1.00  0.00           C  
ATOM     83  HE2 TYR     6      38.021 103.330  77.794  1.00  0.00           H  
ATOM     84  CD2 TYR     6      37.201 102.970  79.772  1.00  0.00           C  
ATOM     85  HD2 TYR     6      38.088 102.443  80.091  1.00  0.00           H  
ATOM     86  C   TYR     6      35.927 100.401  83.115  1.00  0.00           C  
ATOM     87  O   TYR     6      35.212 100.748  84.078  1.00  0.00           O  
ATOM     88  N   THR     7      36.841  99.466  83.232  1.00  0.00           N  
ATOM     89  H   THR     7      37.221  99.249  82.321  1.00  0.00           H  
ATOM     90  CA  THR     7      37.330  98.808  84.471  1.00  0.00           C  
ATOM     91  HA  THR     7      37.378  99.593  85.225  1.00  0.00           H  
ATOM     92  CB  THR     7      36.269  97.793  84.975  1.00  0.00           C  
ATOM     93  HB  THR     7      35.283  98.237  85.117  1.00  0.00           H  
ATOM     94  CG2 THR     7      36.063  96.547  84.093  1.00  0.00           C  
ATOM     95 HG21 THR     7      36.010  96.807  83.036  1.00  0.00           H  
ATOM     96 HG22 THR     7      36.905  95.855  84.055  1.00  0.00           H  
ATOM     97 HG23 THR     7      35.222  95.928  84.404  1.00  0.00           H  
ATOM     98  OG1 THR     7      36.678  97.254  86.250  1.00  0.00           O  
ATOM     99  HG1 THR     7      35.891  96.769  86.509  1.00  0.00           H  
ATOM    100  C   THR     7      38.757  98.149  84.235  1.00  0.00           C  
ATOM    101  O   THR     7      39.324  98.325  83.137  1.00  0.00           O  
ATOM    102  N   GLN     8      39.349  97.572  85.242  1.00  0.00           N  
ATOM    103  H   GLN     8      38.857  97.488  86.120  1.00  0.00           H  
ATOM    104  CA  GLN     8      40.597  96.779  85.190  1.00  0.00           C  
ATOM    105  HA  GLN     8      41.357  97.560  85.177  1.00  0.00           H  
ATOM    106  CB  GLN     8      40.808  96.063  86.555  1.00  0.00           C  
ATOM    107  HB2 GLN     8      41.878  95.884  86.669  1.00  0.00           H  
ATOM    108  HB3 GLN     8      40.600  96.818  87.313  1.00  0.00           H  
ATOM    109  CG  GLN     8      39.989  94.733  86.681  1.00  0.00           C  
ATOM    110  HG2 GLN     8      38.940  94.880  86.425  1.00  0.00           H  
ATOM    111  HG3 GLN     8      40.387  94.036  85.943  1.00  0.00           H  
ATOM    112  CD  GLN     8      40.012  94.129  88.063  1.00  0.00           C  
ATOM    113  OE1 GLN     8      40.575  94.647  89.048  1.00  0.00           O  
ATOM    114  NE2 GLN     8      39.367  92.979  88.173  1.00  0.00           N  
ATOM    115 HE21 GLN     8      38.825  92.633  87.394  1.00  0.00           H  
ATOM    116 HE22 GLN     8      39.154  92.684  89.115  1.00  0.00           H  
ATOM    117  C   GLN     8      40.752  95.788  84.010  1.00  0.00           C  
ATOM    118  O   GLN     8      39.775  95.278  83.491  1.00  0.00           O  
ATOM    119  N   GLN     9      42.004  95.405  83.605  1.00  0.00           N  
ATOM    120  H   GLN     9      42.050  94.766  82.825  1.00  0.00           H  
ATOM    121  CA  GLN     9      43.238  96.272  83.650  1.00  0.00           C  
ATOM    122  HA  GLN     9      43.897  95.839  82.897  1.00  0.00           H  
ATOM    123  CB  GLN     9      43.005  97.602  83.001  1.00  0.00           C  
ATOM    124  HB2 GLN     9      42.558  98.218  83.781  1.00  0.00           H  
ATOM    125  HB3 GLN     9      43.984  98.077  82.946  1.00  0.00           H  
ATOM    126  CG  GLN     9      42.329  97.771  81.622  1.00  0.00           C  
ATOM    127  HG2 GLN     9      41.279  97.479  81.609  1.00  0.00           H  
ATOM    128  HG3 GLN     9      42.382  98.833  81.382  1.00  0.00           H  
ATOM    129  CD  GLN     9      42.961  97.094  80.394  1.00  0.00           C  
ATOM    130  OE1 GLN     9      44.186  97.102  80.193  1.00  0.00           O  
ATOM    131  NE2 GLN     9      42.222  96.302  79.612  1.00  0.00           N  
ATOM    132 HE21 GLN     9      41.228  96.166  79.727  1.00  0.00           H  
ATOM    133 HE22 GLN     9      42.708  95.745  78.924  1.00  0.00           H  
ATOM    134  C   GLN     9      44.034  96.272  84.993  1.00  0.00           C  
ATOM    135  O   GLN     9      43.847  97.164  85.780  1.00  0.00           O  
ATOM    136  N   ALA    10      44.964  95.319  85.215  1.00  0.00           N  
ATOM    137  H   ALA    10      45.538  95.472  86.031  1.00  0.00           H  
ATOM    138  CA  ALA    10      45.056  94.053  84.546  1.00  0.00           C  
ATOM    139  HA  ALA    10      45.048  94.241  83.472  1.00  0.00           H  
ATOM    140  CB  ALA    10      46.442  93.479  84.862  1.00  0.00           C  
ATOM    141  HB1 ALA    10      46.345  93.073  85.869  1.00  0.00           H  
ATOM    142  HB2 ALA    10      46.678  92.766  84.072  1.00  0.00           H  
ATOM    143  HB3 ALA    10      47.117  94.335  84.851  1.00  0.00           H  
ATOM    144  C   ALA    10      43.855  93.073  84.705  1.00  0.00           C  
ATOM    145  O   ALA    10      43.073  93.316  85.613  1.00  0.00           O  
ATOM    146  N   THR    11      43.794  92.001  83.813  1.00  0.00           N  
ATOM    147  H   THR    11      44.591  91.787  83.231  1.00  0.00           H  
ATOM    148  CA  THR    11      42.683  90.993  83.749  1.00  0.00           C  
ATOM    149  HA  THR    11      42.678  90.353  84.631  1.00  0.00           H  
ATOM    150  CB  THR    11      41.226  91.664  83.828  1.00  0.00           C  
ATOM    151  HB  THR    11      41.170  92.390  84.638  1.00  0.00           H  
ATOM    152  CG2 THR    11      40.739  92.219  82.505  1.00  0.00           C  
ATOM    153 HG21 THR    11      41.500  92.978  82.320  1.00  0.00           H  
ATOM    154 HG22 THR    11      40.497  91.414  81.810  1.00  0.00           H  
ATOM    155 HG23 THR    11      39.761  92.689  82.607  1.00  0.00           H  
ATOM    156  OG1 THR    11      40.374  90.536  83.977  1.00  0.00           O  
ATOM    157  HG1 THR    11      40.440  90.238  84.887  1.00  0.00           H  
ATOM    158  C   THR    11      42.878  90.142  82.499  1.00  0.00           C  
ATOM    159  O   THR    11      43.037  90.670  81.415  1.00  0.00           O  
ATOM    160  N   GLN    12      42.614  88.838  82.478  1.00  0.00           N  
ATOM    161  H   GLN    12      42.393  88.421  81.585  1.00  0.00           H  
ATOM    162  CA  GLN    12      42.780  87.878  83.623  1.00  0.00           C  
ATOM    163  HA  GLN    12      42.290  88.173  84.550  1.00  0.00           H  
ATOM    164  CB  GLN    12      42.024  86.493  83.367  1.00  0.00           C  
ATOM    165  HB2 GLN    12      41.972  85.898  84.279  1.00  0.00           H  
ATOM    166  HB3 GLN    12      41.008  86.698  83.031  1.00  0.00           H  
ATOM    167  CG  GLN    12      42.686  85.532  82.367  1.00  0.00           C  
ATOM    168  HG2 GLN    12      42.842  86.173  81.499  1.00  0.00           H  
ATOM    169  HG3 GLN    12      43.615  85.211  82.838  1.00  0.00           H  
ATOM    170  CD  GLN    12      41.754  84.288  82.092  1.00  0.00           C  
ATOM    171  OE1 GLN    12      40.887  83.797  82.813  1.00  0.00           O  
ATOM    172  NE2 GLN    12      42.027  83.629  81.019  1.00  0.00           N  
ATOM    173 HE21 GLN    12      41.678  82.695  80.859  1.00  0.00           H  
ATOM    174 HE22 GLN    12      42.889  83.764  80.510  1.00  0.00           H  
ATOM    175  C   GLN    12      44.274  87.640  83.970  1.00  0.00           C  
ATOM    176  O   GLN    12      45.224  88.243  83.428  1.00  0.00           O  
ATOM    177  N   SER    13      44.507  86.997  85.109  1.00  0.00           N  
ATOM    178  H   SER    13      43.674  86.509  85.405  1.00  0.00           H  
ATOM    179  CA  SER    13      45.743  86.626  85.615  1.00  0.00           C  
ATOM    180  HA  SER    13      46.322  87.544  85.712  1.00  0.00           H  
ATOM    181  CB  SER    13      45.572  86.386  87.085  1.00  0.00           C  
ATOM    182  HB2 SER    13      46.525  86.258  87.597  1.00  0.00           H  
ATOM    183  HB3 SER    13      45.148  87.280  87.544  1.00  0.00           H  
ATOM    184  OG  SER    13      44.597  85.406  87.443  1.00  0.00           O  
ATOM    185  HG  SER    13      45.043  84.588  87.212  1.00  0.00           H  
ATOM    186  C   SER    13      46.522  85.494  84.864  1.00  0.00           C  
ATOM    187  O   SER    13      45.954  84.600  84.180  1.00  0.00           O  
ATOM    188  N   TYR    14      47.840  85.377  85.108  1.00  0.00           N  
ATOM    189  H   TYR    14      48.304  86.010  85.743  1.00  0.00           H  
ATOM    190  CA  TYR    14      48.807  84.483  84.611  1.00  0.00           C  
ATOM    191  HA  TYR    14      48.342  83.498  84.577  1.00  0.00           H  
ATOM    192  CB  TYR    14      49.164  84.989  83.222  1.00  0.00           C  
ATOM    193  HB2 TYR    14      48.212  85.055  82.696  1.00  0.00           H  
ATOM    194  HB3 TYR    14      49.739  85.915  83.185  1.00  0.00           H  
ATOM    195  CG  TYR    14      50.034  84.103  82.370  1.00  0.00           C  
ATOM    196  CD1 TYR    14      49.819  82.706  82.255  1.00  0.00           C  
ATOM    197  HD1 TYR    14      48.899  82.280  82.629  1.00  0.00           H  
ATOM    198  CE1 TYR    14      50.608  81.859  81.378  1.00  0.00           C  
ATOM    199  HE1 TYR    14      50.541  80.781  81.358  1.00  0.00           H  
ATOM    200  CZ  TYR    14      51.585  82.457  80.632  1.00  0.00           C  
ATOM    201  OH  TYR    14      52.303  81.687  79.782  1.00  0.00           O  
ATOM    202  HH  TYR    14      53.007  82.212  79.395  1.00  0.00           H  
ATOM    203  CE2 TYR    14      51.814  83.835  80.673  1.00  0.00           C  
ATOM    204  HE2 TYR    14      52.514  84.320  80.010  1.00  0.00           H  
ATOM    205  CD2 TYR    14      50.998  84.618  81.522  1.00  0.00           C  
ATOM    206  HD2 TYR    14      51.071  85.690  81.421  1.00  0.00           H  
ATOM    207  C   TYR    14      50.067  84.574  85.575  1.00  0.00           C  
ATOM    208  O   TYR    14      50.524  85.672  85.942  1.00  0.00           O  
ATOM    209  N   GLY    15      50.748  83.480  85.913  1.00  0.00           N  
ATOM    210  H   GLY    15      51.552  83.671  86.493  1.00  0.00           H  
ATOM    211  CA  GLY    15      50.580  82.057  85.482  1.00  0.00           C  
ATOM    212  HA2 GLY    15      50.073  81.524  86.286  1.00  0.00           H  
ATOM    213  HA3 GLY    15      49.821  82.030  84.699  1.00  0.00           H  
ATOM    214  C   GLY    15      51.897  81.415  85.087  1.00  0.00           C  
ATOM    215  O   GLY    15      52.677  81.878  84.250  1.00  0.00           O  
ATOM    216  N   ALA    16      52.049  80.175  85.633  1.00  0.00           N  
ATOM    217  H   ALA    16      51.259  79.755  86.101  1.00  0.00           H  
ATOM    218  CA  ALA    16      53.194  79.282  85.455  1.00  0.00           C  
ATOM    219  HA  ALA    16      54.087  79.714  85.906  1.00  0.00           H  
ATOM    220  CB  ALA    16      52.860  78.038  86.234  1.00  0.00           C  
ATOM    221  HB1 ALA    16      52.125  77.385  85.764  1.00  0.00           H  
ATOM    222  HB2 ALA    16      53.765  77.471  86.454  1.00  0.00           H  
ATOM    223  HB3 ALA    16      52.416  78.311  87.192  1.00  0.00           H  
ATOM    224  C   ALA    16      53.388  78.905  83.903  1.00  0.00           C  
ATOM    225  O   ALA    16      52.401  78.888  83.143  1.00  0.00           O  
ATOM    226  N   TYR    17      54.662  78.666  83.493  1.00  0.00           N  
ATOM    227  H   TYR    17      55.409  78.610  84.171  1.00  0.00           H  
ATOM    228  CA  TYR    17      55.177  78.518  82.105  1.00  0.00           C  
ATOM    229  HA  TYR    17      54.647  77.727  81.574  1.00  0.00           H  
ATOM    230  CB  TYR    17      54.950  79.927  81.393  1.00  0.00           C  
ATOM    231  HB2 TYR    17      53.895  80.195  81.424  1.00  0.00           H  
ATOM    232  HB3 TYR    17      55.579  80.670  81.883  1.00  0.00           H  
ATOM    233  CG  TYR    17      55.404  79.862  79.949  1.00  0.00           C  
ATOM    234  CD1 TYR    17      56.645  80.363  79.567  1.00  0.00           C  
ATOM    235  HD1 TYR    17      57.263  80.896  80.274  1.00  0.00           H  
ATOM    236  CE1 TYR    17      57.105  80.095  78.284  1.00  0.00           C  
ATOM    237  HE1 TYR    17      58.044  80.488  77.926  1.00  0.00           H  
ATOM    238  CZ  TYR    17      56.317  79.315  77.351  1.00  0.00           C  
ATOM    239  OH  TYR    17      56.781  78.968  76.148  1.00  0.00           O  
ATOM    240  HH  TYR    17      56.247  78.277  75.749  1.00  0.00           H  
ATOM    241  CE2 TYR    17      55.132  78.725  77.816  1.00  0.00           C  
ATOM    242  HE2 TYR    17      54.677  77.963  77.200  1.00  0.00           H  
ATOM    243  CD2 TYR    17      54.612  79.154  79.052  1.00  0.00           C  
ATOM    244  HD2 TYR    17      53.629  78.833  79.365  1.00  0.00           H  
ATOM    245  C   TYR    17      56.683  78.268  82.241  1.00  0.00           C  
ATOM    246  O   TYR    17      57.415  79.112  82.776  1.00  0.00           O  
ATOM    247  N   PRO    18      57.196  77.187  81.660  1.00  0.00           N  
ATOM    248  CD  PRO    18      56.523  76.274  80.724  1.00  0.00           C  
ATOM    249  HD2 PRO    18      55.838  76.895  80.147  1.00  0.00           H  
ATOM    250  HD3 PRO    18      55.931  75.575  81.315  1.00  0.00           H  
ATOM    251  CG  PRO    18      57.601  75.652  79.855  1.00  0.00           C  
ATOM    252  HG2 PRO    18      57.733  76.198  78.921  1.00  0.00           H  
ATOM    253  HG3 PRO    18      57.260  74.647  79.608  1.00  0.00           H  
ATOM    254  CB  PRO    18      58.819  75.711  80.708  1.00  0.00           C  
ATOM    255  HB2 PRO    18      59.717  75.679  80.092  1.00  0.00           H  
ATOM    256  HB3 PRO    18      58.936  74.866  81.386  1.00  0.00           H  
ATOM    257  CA  PRO    18      58.648  76.939  81.690  1.00  0.00           C  
ATOM    258  HA  PRO    18      58.975  76.473  82.619  1.00  0.00           H  
ATOM    259  C   PRO    18      59.669  78.075  81.310  1.00  0.00           C  
ATOM    260  O   PRO    18      59.694  78.682  80.241  1.00  0.00           O  
ATOM    261  N   THR    19      60.443  78.464  82.336  1.00  0.00           N  
ATOM    262  H   THR    19      60.292  77.956  83.196  1.00  0.00           H  
ATOM    263  CA  THR    19      61.586  79.465  82.350  1.00  0.00           C  
ATOM    264  HA  THR    19      62.218  79.086  81.547  1.00  0.00           H  
ATOM    265  CB  THR    19      61.045  80.862  82.088  1.00  0.00           C  
ATOM    266  HB  THR    19      60.128  81.093  82.630  1.00  0.00           H  
ATOM    267  CG2 THR    19      62.000  82.051  82.358  1.00  0.00           C  
ATOM    268 HG21 THR    19      62.954  81.806  81.892  1.00  0.00           H  
ATOM    269 HG22 THR    19      61.641  82.985  81.926  1.00  0.00           H  
ATOM    270 HG23 THR    19      62.256  82.121  83.415  1.00  0.00           H  
ATOM    271  OG1 THR    19      60.779  81.013  80.714  1.00  0.00           O  
ATOM    272  HG1 THR    19      60.077  80.424  80.428  1.00  0.00           H  
ATOM    273  C   THR    19      62.358  79.299  83.656  1.00  0.00           C  
ATOM    274  O   THR    19      61.791  79.310  84.786  1.00  0.00           O  
ATOM    275  N   GLN    20      63.650  79.161  83.657  1.00  0.00           N  
ATOM    276  H   GLN    20      64.067  79.324  82.751  1.00  0.00           H  
ATOM    277  CA  GLN    20      64.613  78.886  84.743  1.00  0.00           C  
ATOM    278  HA  GLN    20      64.115  78.113  85.329  1.00  0.00           H  
ATOM    279  CB  GLN    20      65.995  78.332  84.272  1.00  0.00           C  
ATOM    280  HB2 GLN    20      66.397  79.028  83.535  1.00  0.00           H  
ATOM    281  HB3 GLN    20      66.726  78.251  85.076  1.00  0.00           H  
ATOM    282  CG  GLN    20      65.701  76.994  83.654  1.00  0.00           C  
ATOM    283  HG2 GLN    20      65.597  76.286  84.477  1.00  0.00           H  
ATOM    284  HG3 GLN    20      64.826  77.065  83.009  1.00  0.00           H  
ATOM    285  CD  GLN    20      66.792  76.417  82.822  1.00  0.00           C  
ATOM    286  OE1 GLN    20      67.994  76.780  82.709  1.00  0.00           O  
ATOM    287  NE2 GLN    20      66.522  75.207  82.403  1.00  0.00           N  
ATOM    288 HE21 GLN    20      65.598  74.809  82.500  1.00  0.00           H  
ATOM    289 HE22 GLN    20      67.196  74.695  81.852  1.00  0.00           H  
ATOM    290  C   GLN    20      64.901  80.155  85.511  1.00  0.00           C  
ATOM    291  O   GLN    20      65.092  81.177  84.897  1.00  0.00           O  
ATOM    292  N   PRO    21      64.931  80.074  86.857  1.00  0.00           N  
ATOM    293  CD  PRO    21      64.626  78.899  87.610  1.00  0.00           C  
ATOM    294  HD2 PRO    21      65.310  78.103  87.315  1.00  0.00           H  
ATOM    295  HD3 PRO    21      63.618  78.597  87.327  1.00  0.00           H  
ATOM    296  CG  PRO    21      64.519  79.220  89.091  1.00  0.00           C  
ATOM    297  HG2 PRO    21      65.409  78.967  89.668  1.00  0.00           H  
ATOM    298  HG3 PRO    21      63.555  78.851  89.440  1.00  0.00           H  
ATOM    299  CB  PRO    21      64.304  80.675  89.141  1.00  0.00           C  
ATOM    300  HB2 PRO    21      64.875  81.157  89.934  1.00  0.00           H  
ATOM    301  HB3 PRO    21      63.253  80.951  89.225  1.00  0.00           H  
ATOM    302  CA  PRO    21      64.935  81.209  87.817  1.00  0.00           C  
ATOM    303  HA  PRO    21      64.458  82.125  87.468  1.00  0.00           H  
ATOM    304  C   PRO    21      66.391  81.611  88.041  1.00  0.00           C  
ATOM    305  O   PRO    21      67.171  80.812  88.556  1.00  0.00           O  
ATOM    306  N   GLY    22      66.829  82.815  87.555  1.00  0.00           N  
ATOM    307  H   GLY    22      66.100  83.446  87.256  1.00  0.00           H  
ATOM    308  CA  GLY    22      68.198  83.354  87.619  1.00  0.00           C  
ATOM    309  HA2 GLY    22      68.807  82.464  87.770  1.00  0.00           H  
ATOM    310  HA3 GLY    22      68.429  83.883  86.694  1.00  0.00           H  
ATOM    311  C   GLY    22      68.413  84.260  88.808  1.00  0.00           C  
ATOM    312  O   GLY    22      67.901  84.077  89.927  1.00  0.00           O  
ATOM    313  N   GLN    23      69.201  85.288  88.565  1.00  0.00           N  
ATOM    314  H   GLN    23      69.744  85.178  87.721  1.00  0.00           H  
ATOM    315  CA  GLN    23      69.402  86.419  89.451  1.00  0.00           C  
ATOM    316  HA  GLN    23      68.481  86.773  89.913  1.00  0.00           H  
ATOM    317  CB  GLN    23      70.370  85.953  90.619  1.00  0.00           C  
ATOM    318  HB2 GLN    23      69.989  85.101  91.182  1.00  0.00           H  
ATOM    319  HB3 GLN    23      71.362  85.654  90.281  1.00  0.00           H  
ATOM    320  CG  GLN    23      70.568  87.079  91.618  1.00  0.00           C  
ATOM    321  HG2 GLN    23      70.985  87.960  91.130  1.00  0.00           H  
ATOM    322  HG3 GLN    23      69.572  87.350  91.968  1.00  0.00           H  
ATOM    323  CD  GLN    23      71.441  86.687  92.849  1.00  0.00           C  
ATOM    324  OE1 GLN    23      72.522  87.167  93.071  1.00  0.00           O  
ATOM    325  NE2 GLN    23      70.959  85.857  93.747  1.00  0.00           N  
ATOM    326 HE21 GLN    23      70.009  85.515  93.741  1.00  0.00           H  
ATOM    327 HE22 GLN    23      71.535  85.727  94.566  1.00  0.00           H  
ATOM    328  C   GLN    23      69.995  87.642  88.700  1.00  0.00           C  
ATOM    329  O   GLN    23      71.145  87.689  88.369  1.00  0.00           O  
ATOM    330  N   GLY    24      69.075  88.625  88.446  1.00  0.00           N  
ATOM    331  H   GLY    24      68.147  88.422  88.788  1.00  0.00           H  
ATOM    332  CA  GLY    24      69.404  89.952  87.983  1.00  0.00           C  
ATOM    333  HA2 GLY    24      69.685  89.809  86.940  1.00  0.00           H  
ATOM    334  HA3 GLY    24      68.448  90.466  87.883  1.00  0.00           H  
ATOM    335  C   GLY    24      70.458  90.751  88.722  1.00  0.00           C  
ATOM    336  O   GLY    24      70.679  90.542  89.892  1.00  0.00           O  
ATOM    337  N   TYR    25      71.067  91.733  88.065  1.00  0.00           N  
ATOM    338  H   TYR    25      70.832  91.991  87.117  1.00  0.00           H  
ATOM    339  CA  TYR    25      72.210  92.482  88.660  1.00  0.00           C  
ATOM    340  HA  TYR    25      72.947  91.711  88.885  1.00  0.00           H  
ATOM    341  CB  TYR    25      72.986  93.335  87.676  1.00  0.00           C  
ATOM    342  HB2 TYR    25      73.412  92.668  86.926  1.00  0.00           H  
ATOM    343  HB3 TYR    25      72.301  94.013  87.166  1.00  0.00           H  
ATOM    344  CG  TYR    25      74.113  94.195  88.371  1.00  0.00           C  
ATOM    345  CD1 TYR    25      75.404  93.628  88.647  1.00  0.00           C  
ATOM    346  HD1 TYR    25      75.668  92.636  88.313  1.00  0.00           H  
ATOM    347  CE1 TYR    25      76.355  94.465  89.199  1.00  0.00           C  
ATOM    348  HE1 TYR    25      77.307  94.055  89.503  1.00  0.00           H  
ATOM    349  CZ  TYR    25      76.186  95.828  89.395  1.00  0.00           C  
ATOM    350  OH  TYR    25      77.186  96.589  89.752  1.00  0.00           O  
ATOM    351  HH  TYR    25      76.890  97.502  89.734  1.00  0.00           H  
ATOM    352  CE2 TYR    25      74.868  96.360  89.159  1.00  0.00           C  
ATOM    353  HE2 TYR    25      74.714  97.411  89.352  1.00  0.00           H  
ATOM    354  CD2 TYR    25      73.857  95.567  88.604  1.00  0.00           C  
ATOM    355  HD2 TYR    25      72.898  96.010  88.380  1.00  0.00           H  
ATOM    356  C   TYR    25      71.765  93.163  89.952  1.00  0.00           C  
ATOM    357  O   TYR    25      70.720  93.778  90.014  1.00  0.00           O  
ATOM    358  N   SER    26      72.605  93.081  91.007  1.00  0.00           N  
ATOM    359  H   SER    26      73.461  92.585  90.803  1.00  0.00           H  
ATOM    360  CA  SER    26      72.500  93.729  92.265  1.00  0.00           C  
ATOM    361  HA  SER    26      71.435  93.884  92.443  1.00  0.00           H  
ATOM    362  CB  SER    26      72.949  92.864  93.405  1.00  0.00           C  
ATOM    363  HB2 SER    26      72.376  91.941  93.493  1.00  0.00           H  
ATOM    364  HB3 SER    26      73.993  92.637  93.190  1.00  0.00           H  
ATOM    365  OG  SER    26      72.875  93.581  94.624  1.00  0.00           O  
ATOM    366  HG  SER    26      71.986  93.550  94.983  1.00  0.00           H  
ATOM    367  C   SER    26      73.140  95.092  92.273  1.00  0.00           C  
ATOM    368  O   SER    26      74.368  95.210  92.425  1.00  0.00           O  
ATOM    369  N   GLN    27      72.346  96.189  92.408  1.00  0.00           N  
ATOM    370  H   GLN    27      71.351  96.147  92.240  1.00  0.00           H  
ATOM    371  CA  GLN    27      72.896  97.476  92.795  1.00  0.00           C  
ATOM    372  HA  GLN    27      73.668  97.759  92.079  1.00  0.00           H  
ATOM    373  CB  GLN    27      71.725  98.554  92.710  1.00  0.00           C  
ATOM    374  HB2 GLN    27      71.266  98.650  91.726  1.00  0.00           H  
ATOM    375  HB3 GLN    27      70.960  98.277  93.435  1.00  0.00           H  
ATOM    376  CG  GLN    27      72.104  99.981  93.178  1.00  0.00           C  
ATOM    377  HG2 GLN    27      71.291 100.675  92.967  1.00  0.00           H  
ATOM    378  HG3 GLN    27      72.316  99.990  94.247  1.00  0.00           H  
ATOM    379  CD  GLN    27      73.411 100.506  92.551  1.00  0.00           C  
ATOM    380  OE1 GLN    27      73.894 100.045  91.552  1.00  0.00           O  
ATOM    381  NE2 GLN    27      74.030 101.480  93.179  1.00  0.00           N  
ATOM    382 HE21 GLN    27      73.804 101.669  94.146  1.00  0.00           H  
ATOM    383 HE22 GLN    27      74.855 101.787  92.685  1.00  0.00           H  
ATOM    384  C   GLN    27      73.493  97.472  94.184  1.00  0.00           C  
ATOM    385  O   GLN    27      74.428  98.278  94.487  1.00  0.00           O  
ATOM    386  N   GLN    28      73.149  96.497  95.038  1.00  0.00           N  
ATOM    387  H   GLN    28      72.457  95.816  94.758  1.00  0.00           H  
ATOM    388  CA  GLN    28      73.791  96.292  96.327  1.00  0.00           C  
ATOM    389  HA  GLN    28      74.007  97.290  96.708  1.00  0.00           H  
ATOM    390  CB  GLN    28      72.897  95.494  97.364  1.00  0.00           C  
ATOM    391  HB2 GLN    28      72.962  94.421  97.187  1.00  0.00           H  
ATOM    392  HB3 GLN    28      73.357  95.647  98.341  1.00  0.00           H  
ATOM    393  CG  GLN    28      71.483  95.907  97.617  1.00  0.00           C  
ATOM    394  HG2 GLN    28      71.173  95.503  98.581  1.00  0.00           H  
ATOM    395  HG3 GLN    28      71.393  96.990  97.538  1.00  0.00           H  
ATOM    396  CD  GLN    28      70.525  95.252  96.631  1.00  0.00           C  
ATOM    397  OE1 GLN    28      70.707  94.156  96.058  1.00  0.00           O  
ATOM    398  NE2 GLN    28      69.555  95.964  96.084  1.00  0.00           N  
ATOM    399 HE21 GLN    28      69.154  95.556  95.251  1.00  0.00           H  
ATOM    400 HE22 GLN    28      69.404  96.913  96.394  1.00  0.00           H  
ATOM    401  C   GLN    28      75.217  95.736  96.165  1.00  0.00           C  
ATOM    402  O   GLN    28      76.055  95.944  97.071  1.00  0.00           O  
ATOM    403  N   SER    29      75.687  95.132  94.968  1.00  0.00           N  
ATOM    404  H   SER    29      75.002  95.078  94.228  1.00  0.00           H  
ATOM    405  CA  SER    29      77.019  94.723  94.655  1.00  0.00           C  
ATOM    406  HA  SER    29      77.510  94.218  95.487  1.00  0.00           H  
ATOM    407  CB  SER    29      77.087  93.591  93.549  1.00  0.00           C  
ATOM    408  HB2 SER    29      78.053  93.103  93.424  1.00  0.00           H  
ATOM    409  HB3 SER    29      76.357  92.819  93.790  1.00  0.00           H  
ATOM    410  OG  SER    29      76.708  94.106  92.291  1.00  0.00           O  
ATOM    411  HG  SER    29      75.833  94.494  92.367  1.00  0.00           H  
ATOM    412  C   SER    29      77.918  95.932  94.187  1.00  0.00           C  
ATOM    413  O   SER    29      79.145  95.926  94.221  1.00  0.00           O  
ATOM    414  N   SER    30      77.295  96.985  93.590  1.00  0.00           N  
ATOM    415  H   SER    30      76.288  96.919  93.633  1.00  0.00           H  
ATOM    416  CA  SER    30      78.021  98.183  93.012  1.00  0.00           C  
ATOM    417  HA  SER    30      78.531  97.854  92.107  1.00  0.00           H  
ATOM    418  CB  SER    30      76.919  99.206  92.636  1.00  0.00           C  
ATOM    419  HB2 SER    30      76.085  98.770  92.087  1.00  0.00           H  
ATOM    420  HB3 SER    30      76.522  99.610  93.568  1.00  0.00           H  
ATOM    421  OG  SER    30      77.555 100.394  92.033  1.00  0.00           O  
ATOM    422  HG  SER    30      77.468 101.118  92.658  1.00  0.00           H  
ATOM    423  C   SER    30      78.981  98.787  94.090  1.00  0.00           C  
ATOM    424  O   SER    30      78.604  99.005  95.266  1.00  0.00           O  
ATOM    425  N   GLN    31      80.131  99.275  93.747  1.00  0.00           N  
ATOM    426  H   GLN    31      80.623  99.725  94.506  1.00  0.00           H  
ATOM    427  CA  GLN    31      80.951  99.032  92.503  1.00  0.00           C  
ATOM    428  HA  GLN    31      80.433  99.269  91.574  1.00  0.00           H  
ATOM    429  CB  GLN    31      82.117 100.074  92.447  1.00  0.00           C  
ATOM    430  HB2 GLN    31      82.788  99.863  93.279  1.00  0.00           H  
ATOM    431  HB3 GLN    31      82.637 100.080  91.489  1.00  0.00           H  
ATOM    432  CG  GLN    31      81.668 101.568  92.649  1.00  0.00           C  
ATOM    433  HG2 GLN    31      80.916 101.679  93.430  1.00  0.00           H  
ATOM    434  HG3 GLN    31      82.507 102.203  92.933  1.00  0.00           H  
ATOM    435  CD  GLN    31      81.060 102.244  91.485  1.00  0.00           C  
ATOM    436  OE1 GLN    31      80.709 101.619  90.503  1.00  0.00           O  
ATOM    437  NE2 GLN    31      80.861 103.496  91.382  1.00  0.00           N  
ATOM    438 HE21 GLN    31      80.349 103.845  90.584  1.00  0.00           H  
ATOM    439 HE22 GLN    31      81.212 104.228  91.983  1.00  0.00           H  
ATOM    440  C   GLN    31      81.556  97.624  92.519  1.00  0.00           C  
ATOM    441  O   GLN    31      81.972  97.132  93.534  1.00  0.00           O  
ATOM    442  N   PRO    32      81.496  96.816  91.416  1.00  0.00           N  
ATOM    443  CD  PRO    32      80.770  97.173  90.216  1.00  0.00           C  
ATOM    444  HD2 PRO    32      81.265  97.906  89.580  1.00  0.00           H  
ATOM    445  HD3 PRO    32      79.768  97.546  90.426  1.00  0.00           H  
ATOM    446  CG  PRO    32      80.569  95.865  89.454  1.00  0.00           C  
ATOM    447  HG2 PRO    32      81.466  95.714  88.854  1.00  0.00           H  
ATOM    448  HG3 PRO    32      79.641  95.791  88.887  1.00  0.00           H  
ATOM    449  CB  PRO    32      80.633  94.783  90.547  1.00  0.00           C  
ATOM    450  HB2 PRO    32      80.952  93.845  90.094  1.00  0.00           H  
ATOM    451  HB3 PRO    32      79.727  94.611  91.128  1.00  0.00           H  
ATOM    452  CA  PRO    32      81.675  95.375  91.400  1.00  0.00           C  
ATOM    453  HA  PRO    32      81.416  94.912  92.352  1.00  0.00           H  
ATOM    454  C   PRO    32      83.112  95.034  91.031  1.00  0.00           C  
ATOM    455  O   PRO    32      83.657  95.508  89.986  1.00  0.00           O  
ATOM    456  N   TYR    33      83.727  94.123  91.775  1.00  0.00           N  
ATOM    457  H   TYR    33      83.193  93.683  92.511  1.00  0.00           H  
ATOM    458  CA  TYR    33      85.120  93.697  91.604  1.00  0.00           C  
ATOM    459  HA  TYR    33      85.513  93.918  90.612  1.00  0.00           H  
ATOM    460  CB  TYR    33      85.964  94.590  92.503  1.00  0.00           C  
ATOM    461  HB2 TYR    33      85.624  94.491  93.534  1.00  0.00           H  
ATOM    462  HB3 TYR    33      87.019  94.318  92.538  1.00  0.00           H  
ATOM    463  CG  TYR    33      86.010  96.032  92.039  1.00  0.00           C  
ATOM    464  CD1 TYR    33      86.555  96.383  90.810  1.00  0.00           C  
ATOM    465  HD1 TYR    33      86.952  95.649  90.124  1.00  0.00           H  
ATOM    466  CE1 TYR    33      86.601  97.702  90.435  1.00  0.00           C  
ATOM    467  HE1 TYR    33      87.149  98.002  89.554  1.00  0.00           H  
ATOM    468  CZ  TYR    33      86.058  98.736  91.222  1.00  0.00           C  
ATOM    469  OH  TYR    33      86.290 100.027  90.854  1.00  0.00           O  
ATOM    470  HH  TYR    33      86.675 100.072  89.975  1.00  0.00           H  
ATOM    471  CE2 TYR    33      85.457  98.381  92.449  1.00  0.00           C  
ATOM    472  HE2 TYR    33      85.209  99.263  93.021  1.00  0.00           H  
ATOM    473  CD2 TYR    33      85.459  97.043  92.861  1.00  0.00           C  
ATOM    474  HD2 TYR    33      84.853  96.685  93.680  1.00  0.00           H  
ATOM    475  C   TYR    33      85.221  92.216  91.863  1.00  0.00           C  
ATOM    476  O   TYR    33      86.174  91.861  92.530  1.00  0.00           O  
ATOM    477  N   GLY    34      84.256  91.423  91.376  1.00  0.00           N  
ATOM    478  H   GLY    34      83.564  91.892  90.809  1.00  0.00           H  
ATOM    479  CA  GLY    34      84.200  90.017  91.598  1.00  0.00           C  
ATOM    480  HA2 GLY    34      83.260  89.649  91.186  1.00  0.00           H  
ATOM    481  HA3 GLY    34      85.042  89.543  91.094  1.00  0.00           H  
ATOM    482  C   GLY    34      84.228  89.698  93.047  1.00  0.00           C  
ATOM    483  O   GLY    34      83.647  90.463  93.836  1.00  0.00           O  
ATOM    484  N   GLN    35      84.722  88.550  93.394  1.00  0.00           N  
ATOM    485  H   GLN    35      85.306  88.041  92.746  1.00  0.00           H  
ATOM    486  CA  GLN    35      84.630  88.004  94.813  1.00  0.00           C  
ATOM    487  HA  GLN    35      84.100  88.725  95.435  1.00  0.00           H  
ATOM    488  CB  GLN    35      83.647  86.800  94.573  1.00  0.00           C  
ATOM    489  HB2 GLN    35      82.778  87.104  93.990  1.00  0.00           H  
ATOM    490  HB3 GLN    35      84.056  86.059  93.886  1.00  0.00           H  
ATOM    491  CG  GLN    35      83.076  86.179  95.834  1.00  0.00           C  
ATOM    492  HG2 GLN    35      82.315  85.416  95.673  1.00  0.00           H  
ATOM    493  HG3 GLN    35      83.923  85.568  96.147  1.00  0.00           H  
ATOM    494  CD  GLN    35      82.588  87.172  96.929  1.00  0.00           C  
ATOM    495  OE1 GLN    35      81.906  88.093  96.724  1.00  0.00           O  
ATOM    496  NE2 GLN    35      83.039  86.992  98.168  1.00  0.00           N  
ATOM    497 HE21 GLN    35      83.704  86.261  98.374  1.00  0.00           H  
ATOM    498 HE22 GLN    35      82.788  87.618  98.919  1.00  0.00           H  
ATOM    499  C   GLN    35      85.890  87.505  95.555  1.00  0.00           C  
ATOM    500  O   GLN    35      86.504  86.611  95.044  1.00  0.00           O  
ATOM    501  N   GLN    36      86.197  87.922  96.799  1.00  0.00           N  
ATOM    502  H   GLN    36      86.983  87.382  97.132  1.00  0.00           H  
ATOM    503  CA  GLN    36      85.701  89.103  97.630  1.00  0.00           C  
ATOM    504  HA  GLN    36      84.619  88.982  97.690  1.00  0.00           H  
ATOM    505  CB  GLN    36      86.304  89.181  99.009  1.00  0.00           C  
ATOM    506  HB2 GLN    36      85.734  89.856  99.647  1.00  0.00           H  
ATOM    507  HB3 GLN    36      86.176  88.180  99.420  1.00  0.00           H  
ATOM    508  CG  GLN    36      87.833  89.495  98.975  1.00  0.00           C  
ATOM    509  HG2 GLN    36      88.238  88.837  99.743  1.00  0.00           H  
ATOM    510  HG3 GLN    36      88.248  89.158  98.025  1.00  0.00           H  
ATOM    511  CD  GLN    36      88.273  90.918  99.259  1.00  0.00           C  
ATOM    512  OE1 GLN    36      87.544  91.872  99.317  1.00  0.00           O  
ATOM    513  NE2 GLN    36      89.527  91.146  99.633  1.00  0.00           N  
ATOM    514 HE21 GLN    36      90.216  90.432  99.821  1.00  0.00           H  
ATOM    515 HE22 GLN    36      89.737  92.093  99.916  1.00  0.00           H  
ATOM    516  C   GLN    36      86.022  90.389  96.864  1.00  0.00           C  
ATOM    517  O   GLN    36      86.997  90.413  96.048  1.00  0.00           O  
ATOM    518  N   SER    37      85.222  91.441  97.075  1.00  0.00           N  
ATOM    519  H   SER    37      84.467  91.405  97.745  1.00  0.00           H  
ATOM    520  CA  SER    37      85.099  92.519  96.104  1.00  0.00           C  
ATOM    521  HA  SER    37      85.273  92.220  95.071  1.00  0.00           H  
ATOM    522  CB  SER    37      83.764  93.149  96.208  1.00  0.00           C  
ATOM    523  HB2 SER    37      82.932  92.545  95.845  1.00  0.00           H  
ATOM    524  HB3 SER    37      83.623  93.537  97.216  1.00  0.00           H  
ATOM    525  OG  SER    37      83.680  94.237  95.372  1.00  0.00           O  
ATOM    526  HG  SER    37      82.785  94.547  95.525  1.00  0.00           H  
ATOM    527  C   SER    37      86.187  93.568  96.397  1.00  0.00           C  
ATOM    528  O   SER    37      86.083  94.497  97.217  1.00  0.00           O  
ATOM    529  N   TYR    38      87.254  93.420  95.648  1.00  0.00           N  
ATOM    530  H   TYR    38      87.483  92.628  95.065  1.00  0.00           H  
ATOM    531  CA  TYR    38      88.317  94.402  95.744  1.00  0.00           C  
ATOM    532  HA  TYR    38      87.941  95.382  96.039  1.00  0.00           H  
ATOM    533  CB  TYR    38      89.216  93.805  96.829  1.00  0.00           C  
ATOM    534  HB2 TYR    38      88.730  93.656  97.793  1.00  0.00           H  
ATOM    535  HB3 TYR    38      89.434  92.760  96.609  1.00  0.00           H  
ATOM    536  CG  TYR    38      90.606  94.497  97.036  1.00  0.00           C  
ATOM    537  CD1 TYR    38      91.753  93.702  97.003  1.00  0.00           C  
ATOM    538  HD1 TYR    38      91.671  92.672  96.688  1.00  0.00           H  
ATOM    539  CE1 TYR    38      93.052  94.341  97.170  1.00  0.00           C  
ATOM    540  HE1 TYR    38      94.009  93.856  97.051  1.00  0.00           H  
ATOM    541  CZ  TYR    38      93.098  95.725  97.364  1.00  0.00           C  
ATOM    542  OH  TYR    38      94.292  96.290  97.465  1.00  0.00           O  
ATOM    543  HH  TYR    38      94.886  95.627  97.825  1.00  0.00           H  
ATOM    544  CE2 TYR    38      91.927  96.465  97.456  1.00  0.00           C  
ATOM    545  HE2 TYR    38      92.020  97.515  97.692  1.00  0.00           H  
ATOM    546  CD2 TYR    38      90.689  95.899  97.230  1.00  0.00           C  
ATOM    547  HD2 TYR    38      89.805  96.515  97.307  1.00  0.00           H  
ATOM    548  C   TYR    38      89.161  94.647  94.524  1.00  0.00           C  
ATOM    549  O   TYR    38      89.541  93.723  93.797  1.00  0.00           O  
ATOM    550  N   SER    39      89.438  95.919  94.287  1.00  0.00           N  
ATOM    551  H   SER    39      89.025  96.651  94.847  1.00  0.00           H  
ATOM    552  CA  SER    39      90.388  96.297  93.204  1.00  0.00           C  
ATOM    553  HA  SER    39      90.502  95.441  92.539  1.00  0.00           H  
ATOM    554  CB  SER    39      89.829  97.393  92.266  1.00  0.00           C  
ATOM    555  HB2 SER    39      88.839  97.085  91.931  1.00  0.00           H  
ATOM    556  HB3 SER    39      89.703  98.291  92.872  1.00  0.00           H  
ATOM    557  OG  SER    39      90.700  97.644  91.152  1.00  0.00           O  
ATOM    558  HG  SER    39      90.692  96.872  90.581  1.00  0.00           H  
ATOM    559  C   SER    39      91.863  96.591  93.615  1.00  0.00           C  
ATOM    560  O   SER    39      92.265  97.674  93.957  1.00  0.00           O  
ATOM    561  N   GLY    40      92.629  95.469  93.662  1.00  0.00           N  
ATOM    562  H   GLY    40      92.175  94.581  93.502  1.00  0.00           H  
ATOM    563  CA  GLY    40      94.107  95.573  93.853  1.00  0.00           C  
ATOM    564  HA2 GLY    40      94.252  96.036  94.829  1.00  0.00           H  
ATOM    565  HA3 GLY    40      94.590  94.608  94.006  1.00  0.00           H  
ATOM    566  C   GLY    40      94.959  96.285  92.773  1.00  0.00           C  
ATOM    567  O   GLY    40      94.549  96.285  91.632  1.00  0.00           O  
ATOM    568  N   TYR    41      96.004  97.010  93.107  1.00  0.00           N  
ATOM    569  H   TYR    41      96.299  97.669  92.401  1.00  0.00           H  
ATOM    570  CA  TYR    41      96.719  96.942  94.401  1.00  0.00           C  
ATOM    571  HA  TYR    41      96.021  96.859  95.234  1.00  0.00           H  
ATOM    572  CB  TYR    41      97.813  95.873  94.346  1.00  0.00           C  
ATOM    573  HB2 TYR    41      98.485  96.131  93.527  1.00  0.00           H  
ATOM    574  HB3 TYR    41      98.372  96.100  95.253  1.00  0.00           H  
ATOM    575  CG  TYR    41      97.293  94.512  94.286  1.00  0.00           C  
ATOM    576  CD1 TYR    41      97.041  93.866  95.524  1.00  0.00           C  
ATOM    577  HD1 TYR    41      96.972  94.469  96.418  1.00  0.00           H  
ATOM    578  CE1 TYR    41      96.599  92.525  95.562  1.00  0.00           C  
ATOM    579  HE1 TYR    41      96.320  92.021  96.475  1.00  0.00           H  
ATOM    580  CZ  TYR    41      96.369  91.846  94.292  1.00  0.00           C  
ATOM    581  OH  TYR    41      95.991  90.537  94.308  1.00  0.00           O  
ATOM    582  HH  TYR    41      95.738  90.185  95.164  1.00  0.00           H  
ATOM    583  CE2 TYR    41      96.619  92.480  93.069  1.00  0.00           C  
ATOM    584  HE2 TYR    41      96.471  91.853  92.202  1.00  0.00           H  
ATOM    585  CD2 TYR    41      97.155  93.795  93.033  1.00  0.00           C  
ATOM    586  HD2 TYR    41      97.468  94.227  92.094  1.00  0.00           H  
ATOM    587  C   TYR    41      97.455  98.324  94.656  1.00  0.00           C  
ATOM    588  O   TYR    41      98.025  98.957  93.781  1.00  0.00           O  
ATOM    589  N   SER    42      97.474  98.676  95.974  1.00  0.00           N  
ATOM    590  H   SER    42      97.006  98.115  96.671  1.00  0.00           H  
ATOM    591  CA  SER    42      97.983 100.023  96.356  1.00  0.00           C  
ATOM    592  HA  SER    42      97.646 100.678  95.552  1.00  0.00           H  
ATOM    593  CB  SER    42      97.152 100.591  97.566  1.00  0.00           C  
ATOM    594  HB2 SER    42      97.205  99.965  98.457  1.00  0.00           H  
ATOM    595  HB3 SER    42      97.542 101.577  97.819  1.00  0.00           H  
ATOM    596  OG  SER    42      95.792 100.731  97.162  1.00  0.00           O  
ATOM    597  HG  SER    42      95.174 101.006  97.844  1.00  0.00           H  
ATOM    598  C   SER    42      99.449 100.128  96.683  1.00  0.00           C  
ATOM    599  O   SER    42      99.818 100.263  97.846  1.00  0.00           O  
ATOM    600  N   GLN    43     100.228  99.950  95.640  1.00  0.00           N  
ATOM    601  H   GLN    43      99.731  99.734  94.788  1.00  0.00           H  
ATOM    602  CA  GLN    43     101.707  99.798  95.800  1.00  0.00           C  
ATOM    603  HA  GLN    43     101.951 100.267  96.754  1.00  0.00           H  
ATOM    604  CB  GLN    43     102.032  98.331  95.910  1.00  0.00           C  
ATOM    605  HB2 GLN    43     103.005  98.316  96.402  1.00  0.00           H  
ATOM    606  HB3 GLN    43     101.222  97.871  96.476  1.00  0.00           H  
ATOM    607  CG  GLN    43     101.973  97.685  94.548  1.00  0.00           C  
ATOM    608  HG2 GLN    43     101.135  98.122  94.005  1.00  0.00           H  
ATOM    609  HG3 GLN    43     102.879  97.982  94.020  1.00  0.00           H  
ATOM    610  CD  GLN    43     101.729  96.213  94.533  1.00  0.00           C  
ATOM    611  OE1 GLN    43     102.052  95.464  95.438  1.00  0.00           O  
ATOM    612  NE2 GLN    43     101.122  95.796  93.472  1.00  0.00           N  
ATOM    613 HE21 GLN    43     100.726  96.480  92.843  1.00  0.00           H  
ATOM    614 HE22 GLN    43     100.978  94.811  93.300  1.00  0.00           H  
ATOM    615  C   GLN    43     102.488 100.566  94.760  1.00  0.00           C  
ATOM    616  O   GLN    43     103.687 100.351  94.552  1.00  0.00           O  
ATOM    617  N   SER    44     101.868 101.552  94.099  1.00  0.00           N  
ATOM    618  H   SER    44     100.914 101.841  94.258  1.00  0.00           H  
ATOM    619  CA  SER    44     102.475 102.347  93.026  1.00  0.00           C  
ATOM    620  HA  SER    44     103.046 101.693  92.367  1.00  0.00           H  
ATOM    621  CB  SER    44     101.486 103.123  92.216  1.00  0.00           C  
ATOM    622  HB2 SER    44     100.524 102.612  92.185  1.00  0.00           H  
ATOM    623  HB3 SER    44     101.154 103.960  92.830  1.00  0.00           H  
ATOM    624  OG  SER    44     102.039 103.401  90.925  1.00  0.00           O  
ATOM    625  HG  SER    44     102.295 102.594  90.473  1.00  0.00           H  
ATOM    626  C   SER    44     103.509 103.376  93.481  1.00  0.00           C  
ATOM    627  O   SER    44     103.446 103.650  94.655  1.00  0.00           O  
ATOM    628  N   THR    45     104.394 103.891  92.667  1.00  0.00           N  
ATOM    629  H   THR    45     104.263 103.720  91.681  1.00  0.00           H  
ATOM    630  CA  THR    45     105.508 104.804  92.937  1.00  0.00           C  
ATOM    631  HA  THR    45     105.389 105.396  93.845  1.00  0.00           H  
ATOM    632  CB  THR    45     106.856 104.007  93.045  1.00  0.00           C  
ATOM    633  HB  THR    45     107.069 103.480  92.115  1.00  0.00           H  
ATOM    634  CG2 THR    45     108.036 104.855  93.242  1.00  0.00           C  
ATOM    635 HG21 THR    45     108.227 105.426  92.334  1.00  0.00           H  
ATOM    636 HG22 THR    45     107.801 105.522  94.071  1.00  0.00           H  
ATOM    637 HG23 THR    45     108.943 104.275  93.413  1.00  0.00           H  
ATOM    638  OG1 THR    45     106.837 103.078  94.142  1.00  0.00           O  
ATOM    639  HG1 THR    45     106.489 103.535  94.911  1.00  0.00           H  
ATOM    640  C   THR    45     105.602 105.873  91.783  1.00  0.00           C  
ATOM    641  O   THR    45     105.378 105.529  90.635  1.00  0.00           O  
ATOM    642  N   ASP    46     105.838 107.130  92.182  1.00  0.00           N  
ATOM    643  H   ASP    46     105.953 107.376  93.155  1.00  0.00           H  
ATOM    644  CA  ASP    46     105.837 108.241  91.238  1.00  0.00           C  
ATOM    645  HA  ASP    46     106.208 107.803  90.311  1.00  0.00           H  
ATOM    646  CB  ASP    46     104.352 108.677  91.088  1.00  0.00           C  
ATOM    647  HB2 ASP    46     103.795 107.894  90.574  1.00  0.00           H  
ATOM    648  HB3 ASP    46     103.926 108.860  92.074  1.00  0.00           H  
ATOM    649  CG  ASP    46     104.061 109.881  90.272  1.00  0.00           C  
ATOM    650  OD1 ASP    46     102.931 110.385  90.381  1.00  0.00           O  
ATOM    651  OD2 ASP    46     104.902 110.507  89.577  1.00  0.00           O  
ATOM    652  C   ASP    46     106.802 109.401  91.748  1.00  0.00           C  
ATOM    653  O   ASP    46     106.946 109.618  92.946  1.00  0.00           O  
ATOM    654  N   THR    47     107.415 110.131  90.846  1.00  0.00           N  
ATOM    655  H   THR    47     107.317 109.819  89.890  1.00  0.00           H  
ATOM    656  CA  THR    47     108.424 111.155  91.236  1.00  0.00           C  
ATOM    657  HA  THR    47     108.676 111.112  92.296  1.00  0.00           H  
ATOM    658  CB  THR    47     109.676 110.889  90.446  1.00  0.00           C  
ATOM    659  HB  THR    47     110.389 111.692  90.631  1.00  0.00           H  
ATOM    660  CG2 THR    47     110.305 109.509  90.863  1.00  0.00           C  
ATOM    661 HG21 THR    47     111.223 109.341  90.300  1.00  0.00           H  
ATOM    662 HG22 THR    47     110.447 109.365  91.934  1.00  0.00           H  
ATOM    663 HG23 THR    47     109.661 108.704  90.509  1.00  0.00           H  
ATOM    664  OG1 THR    47     109.533 110.766  89.044  1.00  0.00           O  
ATOM    665  HG1 THR    47     109.975 111.564  88.744  1.00  0.00           H  
ATOM    666  C   THR    47     107.911 112.655  91.026  1.00  0.00           C  
ATOM    667  O   THR    47     108.684 113.582  91.235  1.00  0.00           O  
ATOM    668  N   SER    48     106.656 112.765  90.589  1.00  0.00           N  
ATOM    669  H   SER    48     106.157 111.896  90.463  1.00  0.00           H  
ATOM    670  CA  SER    48     105.998 114.073  90.363  1.00  0.00           C  
ATOM    671  HA  SER    48     106.654 114.761  89.829  1.00  0.00           H  
ATOM    672  CB  SER    48     104.796 113.852  89.434  1.00  0.00           C  
ATOM    673  HB2 SER    48     104.313 114.774  89.110  1.00  0.00           H  
ATOM    674  HB3 SER    48     105.114 113.140  88.673  1.00  0.00           H  
ATOM    675  OG  SER    48     103.741 113.292  90.189  1.00  0.00           O  
ATOM    676  HG  SER    48     103.785 112.344  90.040  1.00  0.00           H  
ATOM    677  C   SER    48     105.559 114.801  91.672  1.00  0.00           C  
ATOM    678  O   SER    48     105.773 114.315  92.789  1.00  0.00           O  
ATOM    679  N   GLY    49     104.789 115.860  91.532  1.00  0.00           N  
ATOM    680  H   GLY    49     104.562 116.144  90.590  1.00  0.00           H  
ATOM    681  CA  GLY    49     104.367 116.684  92.612  1.00  0.00           C  
ATOM    682  HA2 GLY    49     103.488 117.269  92.342  1.00  0.00           H  
ATOM    683  HA3 GLY    49     103.979 116.000  93.366  1.00  0.00           H  
ATOM    684  C   GLY    49     105.407 117.606  93.178  1.00  0.00           C  
ATOM    685  O   GLY    49     106.364 117.963  92.525  1.00  0.00           O  
ATOM    686  N   TYR    50     105.248 118.127  94.400  1.00  0.00           N  
ATOM    687  H   TYR    50     105.941 118.857  94.476  1.00  0.00           H  
ATOM    688  CA  TYR    50     104.476 117.568  95.517  1.00  0.00           C  
ATOM    689  HA  TYR    50     103.453 117.437  95.164  1.00  0.00           H  
ATOM    690  CB  TYR    50     105.021 116.185  95.970  1.00  0.00           C  
ATOM    691  HB2 TYR    50     105.412 115.642  95.110  1.00  0.00           H  
ATOM    692  HB3 TYR    50     105.851 116.339  96.659  1.00  0.00           H  
ATOM    693  CG  TYR    50     103.996 115.280  96.611  1.00  0.00           C  
ATOM    694  CD1 TYR    50     103.675 115.463  97.958  1.00  0.00           C  
ATOM    695  HD1 TYR    50     104.209 116.224  98.508  1.00  0.00           H  
ATOM    696  CE1 TYR    50     102.682 114.657  98.549  1.00  0.00           C  
ATOM    697  HE1 TYR    50     102.432 114.771  99.593  1.00  0.00           H  
ATOM    698  CZ  TYR    50     102.101 113.608  97.727  1.00  0.00           C  
ATOM    699  OH  TYR    50     101.107 112.850  98.180  1.00  0.00           O  
ATOM    700  HH  TYR    50     100.988 113.045  99.112  1.00  0.00           H  
ATOM    701  CE2 TYR    50     102.579 113.406  96.431  1.00  0.00           C  
ATOM    702  HE2 TYR    50     102.042 112.626  95.911  1.00  0.00           H  
ATOM    703  CD2 TYR    50     103.511 114.244  95.863  1.00  0.00           C  
ATOM    704  HD2 TYR    50     103.623 114.226  94.789  1.00  0.00           H  
ATOM    705  C   TYR    50     104.581 118.555  96.675  1.00  0.00           C  
ATOM    706  O   TYR    50     105.638 118.749  97.159  1.00  0.00           O  
ATOM    707  N   GLY    51     103.522 119.160  97.241  1.00  0.00           N  
ATOM    708  H   GLY    51     103.749 119.816  97.975  1.00  0.00           H  
ATOM    709  CA  GLY    51     102.143 119.089  96.759  1.00  0.00           C  
ATOM    710  HA2 GLY    51     101.862 118.054  96.560  1.00  0.00           H  
ATOM    711  HA3 GLY    51     101.547 119.371  97.627  1.00  0.00           H  
ATOM    712  C   GLY    51     101.890 119.978  95.504  1.00  0.00           C  
ATOM    713  O   GLY    51     102.807 120.220  94.687  1.00  0.00           O  
ATOM    714  N   GLN    52     100.662 120.420  95.269  1.00  0.00           N  
ATOM    715  H   GLN    52      99.895 119.923  95.699  1.00  0.00           H  
ATOM    716  CA  GLN    52     100.133 121.177  94.102  1.00  0.00           C  
ATOM    717  HA  GLN    52      99.938 120.515  93.258  1.00  0.00           H  
ATOM    718  CB  GLN    52      98.770 121.768  94.618  1.00  0.00           C  
ATOM    719  HB2 GLN    52      98.102 120.937  94.846  1.00  0.00           H  
ATOM    720  HB3 GLN    52      98.883 122.369  95.520  1.00  0.00           H  
ATOM    721  CG  GLN    52      97.988 122.566  93.627  1.00  0.00           C  
ATOM    722  HG2 GLN    52      97.322 123.194  94.219  1.00  0.00           H  
ATOM    723  HG3 GLN    52      98.632 123.245  93.068  1.00  0.00           H  
ATOM    724  CD  GLN    52      97.197 121.798  92.562  1.00  0.00           C  
ATOM    725  OE1 GLN    52      97.658 121.099  91.630  1.00  0.00           O  
ATOM    726  NE2 GLN    52      95.867 121.757  92.602  1.00  0.00           N  
ATOM    727 HE21 GLN    52      95.266 122.266  93.235  1.00  0.00           H  
ATOM    728 HE22 GLN    52      95.425 120.976  92.138  1.00  0.00           H  
ATOM    729  C   GLN    52     101.096 122.318  93.682  1.00  0.00           C  
ATOM    730  O   GLN    52     101.814 122.956  94.450  1.00  0.00           O  
ATOM    731  N   SER    53     101.306 122.584  92.380  1.00  0.00           N  
ATOM    732  H   SER    53     101.889 123.397  92.243  1.00  0.00           H  
ATOM    733  CA  SER    53     100.918 121.871  91.126  1.00  0.00           C  
ATOM    734  HA  SER    53      99.862 122.114  91.007  1.00  0.00           H  
ATOM    735  CB  SER    53     101.702 122.503  89.991  1.00  0.00           C  
ATOM    736  HB2 SER    53     101.388 123.543  90.073  1.00  0.00           H  
ATOM    737  HB3 SER    53     102.772 122.427  90.186  1.00  0.00           H  
ATOM    738  OG  SER    53     101.298 121.772  88.789  1.00  0.00           O  
ATOM    739  HG  SER    53     100.666 122.253  88.250  1.00  0.00           H  
ATOM    740  C   SER    53     101.356 120.387  91.234  1.00  0.00           C  
ATOM    741  O   SER    53     102.450 120.145  91.696  1.00  0.00           O  
ATOM    742  N   SER    54     100.561 119.421  90.689  1.00  0.00           N  
ATOM    743  H   SER    54      99.639 119.668  90.358  1.00  0.00           H  
ATOM    744  CA  SER    54     100.903 117.948  90.570  1.00  0.00           C  
ATOM    745  HA  SER    54     101.113 117.531  91.555  1.00  0.00           H  
ATOM    746  CB  SER    54      99.707 117.329  89.885  1.00  0.00           C  
ATOM    747  HB2 SER    54      99.603 117.509  88.815  1.00  0.00           H  
ATOM    748  HB3 SER    54      99.774 116.241  89.923  1.00  0.00           H  
ATOM    749  OG  SER    54      98.480 117.607  90.574  1.00  0.00           O  
ATOM    750  HG  SER    54      97.822 117.421  89.900  1.00  0.00           H  
ATOM    751  C   SER    54     102.117 117.641  89.602  1.00  0.00           C  
ATOM    752  O   SER    54     102.688 116.548  89.554  1.00  0.00           O  
ATOM    753  N   TYR    55     102.398 118.579  88.726  1.00  0.00           N  
ATOM    754  H   TYR    55     101.729 119.326  88.607  1.00  0.00           H  
ATOM    755  CA  TYR    55     103.336 118.445  87.574  1.00  0.00           C  
ATOM    756  HA  TYR    55     104.174 117.809  87.860  1.00  0.00           H  
ATOM    757  CB  TYR    55     102.646 117.726  86.423  1.00  0.00           C  
ATOM    758  HB2 TYR    55     101.597 118.015  86.358  1.00  0.00           H  
ATOM    759  HB3 TYR    55     103.054 118.113  85.489  1.00  0.00           H  
ATOM    760  CG  TYR    55     102.662 116.205  86.540  1.00  0.00           C  
ATOM    761  CD1 TYR    55     101.536 115.504  86.997  1.00  0.00           C  
ATOM    762  HD1 TYR    55     100.677 116.107  87.252  1.00  0.00           H  
ATOM    763  CE1 TYR    55     101.549 114.130  87.025  1.00  0.00           C  
ATOM    764  HE1 TYR    55     100.721 113.528  87.369  1.00  0.00           H  
ATOM    765  CZ  TYR    55     102.676 113.478  86.505  1.00  0.00           C  
ATOM    766  OH  TYR    55     102.643 112.120  86.279  1.00  0.00           O  
ATOM    767  HH  TYR    55     102.361 111.620  87.049  1.00  0.00           H  
ATOM    768  CE2 TYR    55     103.857 114.117  86.158  1.00  0.00           C  
ATOM    769  HE2 TYR    55     104.733 113.535  85.913  1.00  0.00           H  
ATOM    770  CD2 TYR    55     103.871 115.524  86.143  1.00  0.00           C  
ATOM    771  HD2 TYR    55     104.802 116.025  85.920  1.00  0.00           H  
ATOM    772  C   TYR    55     103.882 119.808  87.052  1.00  0.00           C  
ATOM    773  O   TYR    55     103.234 120.589  86.364  1.00  0.00           O  
ATOM    774  N   SER    56     105.084 120.277  87.411  1.00  0.00           N  
ATOM    775  H   SER    56     105.252 121.230  87.123  1.00  0.00           H  
ATOM    776  CA  SER    56     106.174 119.691  88.237  1.00  0.00           C  
ATOM    777  HA  SER    56     107.074 120.271  88.035  1.00  0.00           H  
ATOM    778  CB  SER    56     105.773 119.949  89.688  1.00  0.00           C  
ATOM    779  HB2 SER    56     105.558 121.014  89.596  1.00  0.00           H  
ATOM    780  HB3 SER    56     104.857 119.399  89.902  1.00  0.00           H  
ATOM    781  OG  SER    56     106.767 119.669  90.638  1.00  0.00           O  
ATOM    782  HG  SER    56     106.430 119.013  91.252  1.00  0.00           H  
ATOM    783  C   SER    56     106.646 118.282  88.026  1.00  0.00           C  
ATOM    784  O   SER    56     106.280 117.434  88.791  1.00  0.00           O  
ATOM    785  N   SER    57     107.317 117.942  86.888  1.00  0.00           N  
ATOM    786  H   SER    57     107.561 116.972  86.751  1.00  0.00           H  
ATOM    787  CA  SER    57     107.714 118.944  85.828  1.00  0.00           C  
ATOM    788  HA  SER    57     107.976 119.927  86.221  1.00  0.00           H  
ATOM    789  CB  SER    57     108.955 118.483  85.051  1.00  0.00           C  
ATOM    790  HB2 SER    57     109.290 119.354  84.487  1.00  0.00           H  
ATOM    791  HB3 SER    57     109.685 118.227  85.819  1.00  0.00           H  
ATOM    792  OG  SER    57     108.598 117.368  84.152  1.00  0.00           O  
ATOM    793  HG  SER    57     109.154 117.411  83.371  1.00  0.00           H  
ATOM    794  C   SER    57     106.590 119.253  84.895  1.00  0.00           C  
ATOM    795  O   SER    57     105.595 118.522  84.819  1.00  0.00           O  
ATOM    796  N   TYR    58     106.631 120.449  84.278  1.00  0.00           N  
ATOM    797  H   TYR    58     107.430 121.065  84.330  1.00  0.00           H  
ATOM    798  CA  TYR    58     105.584 120.821  83.363  1.00  0.00           C  
ATOM    799  HA  TYR    58     104.711 120.741  84.011  1.00  0.00           H  
ATOM    800  CB  TYR    58     105.839 122.325  83.033  1.00  0.00           C  
ATOM    801  HB2 TYR    58     105.997 122.906  83.941  1.00  0.00           H  
ATOM    802  HB3 TYR    58     106.735 122.479  82.431  1.00  0.00           H  
ATOM    803  CG  TYR    58     104.606 123.012  82.361  1.00  0.00           C  
ATOM    804  CD1 TYR    58     104.603 123.298  80.977  1.00  0.00           C  
ATOM    805  HD1 TYR    58     105.444 122.970  80.385  1.00  0.00           H  
ATOM    806  CE1 TYR    58     103.551 124.033  80.468  1.00  0.00           C  
ATOM    807  HE1 TYR    58     103.603 124.506  79.498  1.00  0.00           H  
ATOM    808  CZ  TYR    58     102.381 124.294  81.233  1.00  0.00           C  
ATOM    809  OH  TYR    58     101.291 124.896  80.721  1.00  0.00           O  
ATOM    810  HH  TYR    58     101.307 124.655  79.792  1.00  0.00           H  
ATOM    811  CE2 TYR    58     102.364 123.899  82.622  1.00  0.00           C  
ATOM    812  HE2 TYR    58     101.491 124.153  83.205  1.00  0.00           H  
ATOM    813  CD2 TYR    58     103.517 123.349  83.199  1.00  0.00           C  
ATOM    814  HD2 TYR    58     103.499 123.133  84.257  1.00  0.00           H  
ATOM    815  C   TYR    58     105.377 120.022  82.095  1.00  0.00           C  
ATOM    816  O   TYR    58     106.285 119.739  81.348  1.00  0.00           O  
ATOM    817  N   GLY    59     104.179 119.626  81.742  1.00  0.00           N  
ATOM    818  H   GLY    59     104.113 119.118  80.872  1.00  0.00           H  
ATOM    819  CA  GLY    59     102.921 119.740  82.480  1.00  0.00           C  
ATOM    820  HA2 GLY    59     103.047 118.893  83.155  1.00  0.00           H  
ATOM    821  HA3 GLY    59     102.899 120.711  82.975  1.00  0.00           H  
ATOM    822  C   GLY    59     101.660 119.389  81.731  1.00  0.00           C  
ATOM    823  O   GLY    59     101.620 119.421  80.553  1.00  0.00           O  
ATOM    824  N   GLN    60     100.459 119.294  82.392  1.00  0.00           N  
ATOM    825  H   GLN    60      99.648 119.242  81.794  1.00  0.00           H  
ATOM    826  CA  GLN    60     100.197 119.203  83.821  1.00  0.00           C  
ATOM    827  HA  GLN    60     100.986 118.612  84.287  1.00  0.00           H  
ATOM    828  CB  GLN    60     100.044 120.547  84.540  1.00  0.00           C  
ATOM    829  HB2 GLN    60     100.052 120.499  85.628  1.00  0.00           H  
ATOM    830  HB3 GLN    60     100.988 121.044  84.317  1.00  0.00           H  
ATOM    831  CG  GLN    60      98.975 121.404  83.884  1.00  0.00           C  
ATOM    832  HG2 GLN    60      99.155 121.435  82.810  1.00  0.00           H  
ATOM    833  HG3 GLN    60      98.004 120.936  84.043  1.00  0.00           H  
ATOM    834  CD  GLN    60      98.981 122.848  84.418  1.00  0.00           C  
ATOM    835  OE1 GLN    60     100.014 123.432  84.737  1.00  0.00           O  
ATOM    836  NE2 GLN    60      97.880 123.482  84.646  1.00  0.00           N  
ATOM    837 HE21 GLN    60      96.942 123.148  84.476  1.00  0.00           H  
ATOM    838 HE22 GLN    60      97.972 124.283  85.255  1.00  0.00           H  
ATOM    839  C   GLN    60      98.899 118.375  84.163  1.00  0.00           C  
ATOM    840  O   GLN    60      98.617 118.059  85.331  1.00  0.00           O  
ATOM    841  N   SER    61      98.007 118.260  83.154  1.00  0.00           N  
ATOM    842  H   SER    61      98.237 118.602  82.232  1.00  0.00           H  
ATOM    843  CA  SER    61      96.650 117.652  83.336  1.00  0.00           C  
ATOM    844  HA  SER    61      96.662 116.897  84.122  1.00  0.00           H  
ATOM    845  CB  SER    61      95.685 118.853  83.582  1.00  0.00           C  
ATOM    846  HB2 SER    61      94.670 118.481  83.724  1.00  0.00           H  
ATOM    847  HB3 SER    61      95.866 119.396  84.509  1.00  0.00           H  
ATOM    848  OG  SER    61      95.598 119.750  82.493  1.00  0.00           O  
ATOM    849  HG  SER    61      95.318 120.602  82.835  1.00  0.00           H  
ATOM    850  C   SER    61      96.242 116.903  82.058  1.00  0.00           C  
ATOM    851  O   SER    61      96.927 116.979  81.028  1.00  0.00           O  
ATOM    852  N   GLN    62      95.062 116.283  82.058  1.00  0.00           N  
ATOM    853  H   GLN    62      94.637 116.099  82.956  1.00  0.00           H  
ATOM    854  CA  GLN    62      94.480 115.724  80.842  1.00  0.00           C  
ATOM    855  HA  GLN    62      95.214 115.069  80.374  1.00  0.00           H  
ATOM    856  CB  GLN    62      93.206 114.896  81.149  1.00  0.00           C  
ATOM    857  HB2 GLN    62      93.614 114.199  81.881  1.00  0.00           H  
ATOM    858  HB3 GLN    62      92.398 115.433  81.647  1.00  0.00           H  
ATOM    859  CG  GLN    62      92.566 114.098  79.922  1.00  0.00           C  
ATOM    860  HG2 GLN    62      91.543 113.742  80.043  1.00  0.00           H  
ATOM    861  HG3 GLN    62      92.396 114.661  79.004  1.00  0.00           H  
ATOM    862  CD  GLN    62      93.316 112.823  79.434  1.00  0.00           C  
ATOM    863  OE1 GLN    62      94.197 112.349  80.085  1.00  0.00           O  
ATOM    864  NE2 GLN    62      92.937 112.237  78.330  1.00  0.00           N  
ATOM    865 HE21 GLN    62      93.359 111.359  78.065  1.00  0.00           H  
ATOM    866 HE22 GLN    62      92.153 112.610  77.814  1.00  0.00           H  
ATOM    867  C   GLN    62      94.169 116.688  79.680  1.00  0.00           C  
ATOM    868  O   GLN    62      94.408 116.403  78.541  1.00  0.00           O  
ATOM    869  N   ASN    63      93.622 117.847  79.988  1.00  0.00           N  
ATOM    870  H   ASN    63      93.431 118.083  80.951  1.00  0.00           H  
ATOM    871  CA  ASN    63      93.364 118.855  79.015  1.00  0.00           C  
ATOM    872  HA  ASN    63      92.871 118.465  78.125  1.00  0.00           H  
ATOM    873  CB  ASN    63      92.313 119.841  79.605  1.00  0.00           C  
ATOM    874  HB2 ASN    63      91.944 120.519  78.836  1.00  0.00           H  
ATOM    875  HB3 ASN    63      91.490 119.245  79.999  1.00  0.00           H  
ATOM    876  CG  ASN    63      92.847 120.690  80.797  1.00  0.00           C  
ATOM    877  OD1 ASN    63      93.625 121.613  80.608  1.00  0.00           O  
ATOM    878  ND2 ASN    63      92.368 120.424  81.981  1.00  0.00           N  
ATOM    879 HD21 ASN    63      92.599 121.053  82.737  1.00  0.00           H  
ATOM    880 HD22 ASN    63      91.718 119.663  82.118  1.00  0.00           H  
ATOM    881  C   ASN    63      94.622 119.654  78.624  1.00  0.00           C  
ATOM    882  O   ASN    63      94.560 120.304  77.535  1.00  0.00           O  
ATOM    883  N   THR    64      95.717 119.709  79.429  1.00  0.00           N  
ATOM    884  H   THR    64      95.704 119.283  80.344  1.00  0.00           H  
ATOM    885  CA  THR    64      96.920 120.576  79.140  1.00  0.00           C  
ATOM    886  HA  THR    64      96.836 121.062  78.168  1.00  0.00           H  
ATOM    887  CB  THR    64      96.989 121.743  80.161  1.00  0.00           C  
ATOM    888  HB  THR    64      96.831 121.390  81.180  1.00  0.00           H  
ATOM    889  CG2 THR    64      98.354 122.565  80.098  1.00  0.00           C  
ATOM    890 HG21 THR    64      98.652 122.918  79.111  1.00  0.00           H  
ATOM    891 HG22 THR    64      98.169 123.427  80.739  1.00  0.00           H  
ATOM    892 HG23 THR    64      99.129 121.974  80.587  1.00  0.00           H  
ATOM    893  OG1 THR    64      96.075 122.732  79.712  1.00  0.00           O  
ATOM    894  HG1 THR    64      95.189 122.416  79.906  1.00  0.00           H  
ATOM    895  C   THR    64      98.250 119.803  79.435  1.00  0.00           C  
ATOM    896  O   THR    64      98.389 119.286  80.515  1.00  0.00           O  
ATOM    897  N   GLY    65      99.130 119.596  78.429  1.00  0.00           N  
ATOM    898  H   GLY    65      99.898 119.071  78.823  1.00  0.00           H  
ATOM    899  CA  GLY    65      99.069 119.783  77.018  1.00  0.00           C  
ATOM    900  HA2 GLY    65      98.755 120.817  76.869  1.00  0.00           H  
ATOM    901  HA3 GLY    65     100.034 119.675  76.522  1.00  0.00           H  
ATOM    902  C   GLY    65      98.024 118.838  76.348  1.00  0.00           C  
ATOM    903  O   GLY    65      97.458 117.934  76.992  1.00  0.00           O  
ATOM    904  N   TYR    66      97.829 118.983  75.031  1.00  0.00           N  
ATOM    905  H   TYR    66      98.339 119.712  74.553  1.00  0.00           H  
ATOM    906  CA  TYR    66      96.820 118.149  74.281  1.00  0.00           C  
ATOM    907  HA  TYR    66      96.028 117.864  74.974  1.00  0.00           H  
ATOM    908  CB  TYR    66      96.256 118.974  73.149  1.00  0.00           C  
ATOM    909  HB2 TYR    66      95.953 119.848  73.726  1.00  0.00           H  
ATOM    910  HB3 TYR    66      96.915 119.196  72.310  1.00  0.00           H  
ATOM    911  CG  TYR    66      94.999 118.326  72.521  1.00  0.00           C  
ATOM    912  CD1 TYR    66      95.118 117.590  71.336  1.00  0.00           C  
ATOM    913  HD1 TYR    66      96.117 117.594  70.926  1.00  0.00           H  
ATOM    914  CE1 TYR    66      93.996 116.915  70.797  1.00  0.00           C  
ATOM    915  HE1 TYR    66      94.107 116.340  69.889  1.00  0.00           H  
ATOM    916  CZ  TYR    66      92.724 116.988  71.461  1.00  0.00           C  
ATOM    917  OH  TYR    66      91.738 116.340  70.846  1.00  0.00           O  
ATOM    918  HH  TYR    66      91.720 116.318  69.886  1.00  0.00           H  
ATOM    919  CE2 TYR    66      92.627 117.630  72.724  1.00  0.00           C  
ATOM    920  HE2 TYR    66      91.727 117.643  73.321  1.00  0.00           H  
ATOM    921  CD2 TYR    66      93.792 118.279  73.255  1.00  0.00           C  
ATOM    922  HD2 TYR    66      93.921 118.639  74.265  1.00  0.00           H  
ATOM    923  C   TYR    66      97.384 116.784  73.797  1.00  0.00           C  
ATOM    924  O   TYR    66      98.297 116.680  72.916  1.00  0.00           O  
ATOM    925  N   GLY    67      97.099 115.690  74.518  1.00  0.00           N  
ATOM    926  H   GLY    67      96.420 115.704  75.265  1.00  0.00           H  
ATOM    927  CA  GLY    67      97.448 114.300  74.267  1.00  0.00           C  
ATOM    928  HA2 GLY    67      98.178 114.225  73.461  1.00  0.00           H  
ATOM    929  HA3 GLY    67      97.918 113.951  75.187  1.00  0.00           H  
ATOM    930  C   GLY    67      96.284 113.370  73.896  1.00  0.00           C  
ATOM    931  O   GLY    67      96.429 112.196  73.639  1.00  0.00           O  
ATOM    932  N   THR    68      95.069 113.964  73.715  1.00  0.00           N  
ATOM    933  H   THR    68      94.927 114.935  73.954  1.00  0.00           H  
ATOM    934  CA  THR    68      93.985 113.169  73.042  1.00  0.00           C  
ATOM    935  HA  THR    68      93.952 112.137  73.391  1.00  0.00           H  
ATOM    936  CB  THR    68      92.664 113.818  73.209  1.00  0.00           C  
ATOM    937  HB  THR    68      92.712 114.808  72.756  1.00  0.00           H  
ATOM    938  CG2 THR    68      91.477 113.004  72.629  1.00  0.00           C  
ATOM    939 HG21 THR    68      90.580 113.364  73.132  1.00  0.00           H  
ATOM    940 HG22 THR    68      91.233 113.226  71.590  1.00  0.00           H  
ATOM    941 HG23 THR    68      91.613 111.923  72.588  1.00  0.00           H  
ATOM    942  OG1 THR    68      92.310 114.005  74.543  1.00  0.00           O  
ATOM    943  HG1 THR    68      92.944 114.588  74.965  1.00  0.00           H  
ATOM    944  C   THR    68      94.339 113.074  71.512  1.00  0.00           C  
ATOM    945  O   THR    68      95.113 113.853  70.990  1.00  0.00           O  
ATOM    946  N   GLN    69      93.712 112.066  70.816  1.00  0.00           N  
ATOM    947  H   GLN    69      93.206 111.387  71.366  1.00  0.00           H  
ATOM    948  CA  GLN    69      93.662 111.974  69.380  1.00  0.00           C  
ATOM    949  HA  GLN    69      94.667 111.920  68.960  1.00  0.00           H  
ATOM    950  CB  GLN    69      92.984 110.665  68.899  1.00  0.00           C  
ATOM    951  HB2 GLN    69      93.088 110.634  67.814  1.00  0.00           H  
ATOM    952  HB3 GLN    69      93.428 109.761  69.317  1.00  0.00           H  
ATOM    953  CG  GLN    69      91.425 110.706  69.079  1.00  0.00           C  
ATOM    954  HG2 GLN    69      91.173 110.909  70.120  1.00  0.00           H  
ATOM    955  HG3 GLN    69      91.016 111.511  68.468  1.00  0.00           H  
ATOM    956  CD  GLN    69      90.832 109.389  68.620  1.00  0.00           C  
ATOM    957  OE1 GLN    69      91.398 108.373  68.565  1.00  0.00           O  
ATOM    958  NE2 GLN    69      89.629 109.441  68.218  1.00  0.00           N  
ATOM    959 HE21 GLN    69      89.097 110.299  68.229  1.00  0.00           H  
ATOM    960 HE22 GLN    69      89.317 108.505  68.003  1.00  0.00           H  
ATOM    961  C   GLN    69      93.045 113.224  68.643  1.00  0.00           C  
ATOM    962  O   GLN    69      92.049 113.836  69.117  1.00  0.00           O  
ATOM    963  N   SER    70      93.538 113.600  67.495  1.00  0.00           N  
ATOM    964  H   SER    70      94.523 113.389  67.423  1.00  0.00           H  
ATOM    965  CA  SER    70      92.942 114.643  66.640  1.00  0.00           C  
ATOM    966  HA  SER    70      92.731 115.536  67.228  1.00  0.00           H  
ATOM    967  CB  SER    70      93.979 115.128  65.608  1.00  0.00           C  
ATOM    968  HB2 SER    70      93.612 116.069  65.198  1.00  0.00           H  
ATOM    969  HB3 SER    70      94.872 115.380  66.179  1.00  0.00           H  
ATOM    970  OG  SER    70      94.151 114.009  64.732  1.00  0.00           O  
ATOM    971  HG  SER    70      93.569 114.075  63.971  1.00  0.00           H  
ATOM    972  C   SER    70      91.631 114.242  65.944  1.00  0.00           C  
ATOM    973  O   SER    70      90.915 115.191  65.611  1.00  0.00           O  
ATOM    974  N   THR    71      91.387 112.943  65.673  1.00  0.00           N  
ATOM    975  H   THR    71      92.203 112.381  65.865  1.00  0.00           H  
ATOM    976  CA  THR    71      90.312 112.444  64.816  1.00  0.00           C  
ATOM    977  HA  THR    71      90.280 113.150  63.987  1.00  0.00           H  
ATOM    978  CB  THR    71      90.525 111.047  64.155  1.00  0.00           C  
ATOM    979  HB  THR    71      89.612 110.717  63.659  1.00  0.00           H  
ATOM    980  CG2 THR    71      91.851 110.953  63.315  1.00  0.00           C  
ATOM    981 HG21 THR    71      91.925 109.898  63.053  1.00  0.00           H  
ATOM    982 HG22 THR    71      91.795 111.503  62.376  1.00  0.00           H  
ATOM    983 HG23 THR    71      92.789 111.291  63.756  1.00  0.00           H  
ATOM    984  OG1 THR    71      90.777 110.012  65.077  1.00  0.00           O  
ATOM    985  HG1 THR    71      89.985 109.796  65.574  1.00  0.00           H  
ATOM    986  C   THR    71      89.005 112.352  65.595  1.00  0.00           C  
ATOM    987  O   THR    71      88.958 112.035  66.808  1.00  0.00           O  
ATOM    988  N   PRO    72      87.891 112.515  64.886  1.00  0.00           N  
ATOM    989  CD  PRO    72      87.706 113.068  63.559  1.00  0.00           C  
ATOM    990  HD2 PRO    72      88.368 112.563  62.855  1.00  0.00           H  
ATOM    991  HD3 PRO    72      88.020 114.089  63.339  1.00  0.00           H  
ATOM    992  CG  PRO    72      86.276 112.813  63.134  1.00  0.00           C  
ATOM    993  HG2 PRO    72      86.213 111.772  62.816  1.00  0.00           H  
ATOM    994  HG3 PRO    72      85.960 113.362  62.248  1.00  0.00           H  
ATOM    995  CB  PRO    72      85.502 112.940  64.458  1.00  0.00           C  
ATOM    996  HB2 PRO    72      84.536 112.446  64.351  1.00  0.00           H  
ATOM    997  HB3 PRO    72      85.452 114.018  64.609  1.00  0.00           H  
ATOM    998  CA  PRO    72      86.522 112.307  65.456  1.00  0.00           C  
ATOM    999  HA  PRO    72      86.468 112.795  66.429  1.00  0.00           H  
ATOM   1000  C   PRO    72      86.185 110.818  65.792  1.00  0.00           C  
ATOM   1001  O   PRO    72      86.624 109.927  65.030  1.00  0.00           O  
ATOM   1002  N   GLN    73      85.473 110.573  66.910  1.00  0.00           N  
ATOM   1003  H   GLN    73      85.108 111.402  67.358  1.00  0.00           H  
ATOM   1004  CA  GLN    73      84.918 109.335  67.402  1.00  0.00           C  
ATOM   1005  HA  GLN    73      85.579 108.495  67.192  1.00  0.00           H  
ATOM   1006  CB  GLN    73      84.795 109.440  68.929  1.00  0.00           C  
ATOM   1007  HB2 GLN    73      84.591 108.493  69.429  1.00  0.00           H  
ATOM   1008  HB3 GLN    73      85.778 109.779  69.257  1.00  0.00           H  
ATOM   1009  CG  GLN    73      83.847 110.480  69.498  1.00  0.00           C  
ATOM   1010  HG2 GLN    73      84.242 110.728  70.483  1.00  0.00           H  
ATOM   1011  HG3 GLN    73      83.822 111.417  68.940  1.00  0.00           H  
ATOM   1012  CD  GLN    73      82.434 109.981  69.797  1.00  0.00           C  
ATOM   1013  OE1 GLN    73      81.897 108.924  69.402  1.00  0.00           O  
ATOM   1014  NE2 GLN    73      81.648 110.755  70.502  1.00  0.00           N  
ATOM   1015 HE21 GLN    73      82.102 111.530  70.965  1.00  0.00           H  
ATOM   1016 HE22 GLN    73      80.777 110.421  70.888  1.00  0.00           H  
ATOM   1017  C   GLN    73      83.560 108.974  66.734  1.00  0.00           C  
ATOM   1018  O   GLN    73      82.721 109.862  66.441  1.00  0.00           O  
ATOM   1019  N   GLY    74      83.358 107.716  66.467  1.00  0.00           N  
ATOM   1020  H   GLY    74      84.100 107.103  66.774  1.00  0.00           H  
ATOM   1021  CA  GLY    74      82.230 107.110  65.775  1.00  0.00           C  
ATOM   1022  HA2 GLY    74      81.642 107.910  65.326  1.00  0.00           H  
ATOM   1023  HA3 GLY    74      82.624 106.409  65.039  1.00  0.00           H  
ATOM   1024  C   GLY    74      81.247 106.334  66.623  1.00  0.00           C  
ATOM   1025  O   GLY    74      80.585 105.548  66.024  1.00  0.00           O  
ATOM   1026  N   TYR    75      81.227 106.623  67.981  1.00  0.00           N  
ATOM   1027  H   TYR    75      81.856 107.318  68.360  1.00  0.00           H  
ATOM   1028  CA  TYR    75      80.256 105.938  68.960  1.00  0.00           C  
ATOM   1029  HA  TYR    75      79.789 105.119  68.414  1.00  0.00           H  
ATOM   1030  CB  TYR    75      81.128 105.258  69.967  1.00  0.00           C  
ATOM   1031  HB2 TYR    75      81.840 105.970  70.383  1.00  0.00           H  
ATOM   1032  HB3 TYR    75      80.524 104.791  70.745  1.00  0.00           H  
ATOM   1033  CG  TYR    75      82.064 104.168  69.340  1.00  0.00           C  
ATOM   1034  CD1 TYR    75      83.418 104.457  68.895  1.00  0.00           C  
ATOM   1035  HD1 TYR    75      83.720 105.483  68.749  1.00  0.00           H  
ATOM   1036  CE1 TYR    75      84.181 103.397  68.387  1.00  0.00           C  
ATOM   1037  HE1 TYR    75      85.123 103.598  67.898  1.00  0.00           H  
ATOM   1038  CZ  TYR    75      83.749 102.021  68.483  1.00  0.00           C  
ATOM   1039  OH  TYR    75      84.494 101.058  67.983  1.00  0.00           O  
ATOM   1040  HH  TYR    75      84.145 100.249  68.363  1.00  0.00           H  
ATOM   1041  CE2 TYR    75      82.527 101.762  69.171  1.00  0.00           C  
ATOM   1042  HE2 TYR    75      82.166 100.746  69.227  1.00  0.00           H  
ATOM   1043  CD2 TYR    75      81.684 102.818  69.446  1.00  0.00           C  
ATOM   1044  HD2 TYR    75      80.718 102.592  69.872  1.00  0.00           H  
ATOM   1045  C   TYR    75      79.107 106.698  69.712  1.00  0.00           C  
ATOM   1046  O   TYR    75      78.476 106.017  70.504  1.00  0.00           O  
ATOM   1047  N   GLY    76      78.997 108.023  69.446  1.00  0.00           N  
ATOM   1048  H   GLY    76      79.590 108.562  68.831  1.00  0.00           H  
ATOM   1049  CA  GLY    76      78.074 108.857  70.166  1.00  0.00           C  
ATOM   1050  HA2 GLY    76      78.022 109.834  69.687  1.00  0.00           H  
ATOM   1051  HA3 GLY    76      77.100 108.369  70.207  1.00  0.00           H  
ATOM   1052  C   GLY    76      78.507 108.963  71.665  1.00  0.00           C  
ATOM   1053  O   GLY    76      79.694 109.002  71.953  1.00  0.00           O  
ATOM   1054  N   SER    77      77.434 109.011  72.520  1.00  0.00           N  
ATOM   1055  H   SER    77      76.494 108.948  72.155  1.00  0.00           H  
ATOM   1056  CA  SER    77      77.701 109.324  73.929  1.00  0.00           C  
ATOM   1057  HA  SER    77      78.732 109.061  74.165  1.00  0.00           H  
ATOM   1058  CB  SER    77      77.469 110.792  74.242  1.00  0.00           C  
ATOM   1059  HB2 SER    77      77.909 110.963  75.224  1.00  0.00           H  
ATOM   1060  HB3 SER    77      78.071 111.321  73.503  1.00  0.00           H  
ATOM   1061  OG  SER    77      76.102 111.113  74.212  1.00  0.00           O  
ATOM   1062  HG  SER    77      75.911 111.518  73.363  1.00  0.00           H  
ATOM   1063  C   SER    77      76.956 108.319  74.927  1.00  0.00           C  
ATOM   1064  O   SER    77      76.250 108.802  75.800  1.00  0.00           O  
ATOM   1065  N   THR    78      77.135 106.995  74.932  1.00  0.00           N  
ATOM   1066  H   THR    78      76.613 106.565  75.681  1.00  0.00           H  
ATOM   1067  CA  THR    78      78.004 106.116  74.101  1.00  0.00           C  
ATOM   1068  HA  THR    78      78.192 106.614  73.150  1.00  0.00           H  
ATOM   1069  CB  THR    78      79.301 105.781  74.723  1.00  0.00           C  
ATOM   1070  HB  THR    78      79.303 105.105  75.578  1.00  0.00           H  
ATOM   1071  CG2 THR    78      80.299 105.124  73.703  1.00  0.00           C  
ATOM   1072 HG21 THR    78      79.904 104.166  73.364  1.00  0.00           H  
ATOM   1073 HG22 THR    78      80.424 105.827  72.879  1.00  0.00           H  
ATOM   1074 HG23 THR    78      81.180 105.007  74.334  1.00  0.00           H  
ATOM   1075  OG1 THR    78      79.984 106.875  75.274  1.00  0.00           O  
ATOM   1076  HG1 THR    78      79.406 107.304  75.909  1.00  0.00           H  
ATOM   1077  C   THR    78      77.257 104.813  73.714  1.00  0.00           C  
ATOM   1078  O   THR    78      77.031 104.002  74.599  1.00  0.00           O  
ATOM   1079  N   GLY    79      77.037 104.588  72.470  1.00  0.00           N  
ATOM   1080  H   GLY    79      77.361 105.260  71.789  1.00  0.00           H  
ATOM   1081  CA  GLY    79      76.586 103.281  72.068  1.00  0.00           C  
ATOM   1082  HA2 GLY    79      75.787 102.950  72.732  1.00  0.00           H  
ATOM   1083  HA3 GLY    79      76.053 103.545  71.155  1.00  0.00           H  
ATOM   1084  C   GLY    79      77.661 102.273  71.868  1.00  0.00           C  
ATOM   1085  O   GLY    79      78.139 101.729  72.857  1.00  0.00           O  
ATOM   1086  N   GLY    80      77.983 101.851  70.640  1.00  0.00           N  
ATOM   1087  H   GLY    80      78.758 101.231  70.453  1.00  0.00           H  
ATOM   1088  CA  GLY    80      77.168 102.060  69.415  1.00  0.00           C  
ATOM   1089  HA2 GLY    80      77.091 103.121  69.178  1.00  0.00           H  
ATOM   1090  HA3 GLY    80      77.692 101.626  68.564  1.00  0.00           H  
ATOM   1091  C   GLY    80      75.762 101.549  69.571  1.00  0.00           C  
ATOM   1092  O   GLY    80      75.529 100.740  70.493  1.00  0.00           O  
ATOM   1093  N   TYR    81      74.889 102.150  68.788  1.00  0.00           N  
ATOM   1094  H   TYR    81      75.279 102.505  67.926  1.00  0.00           H  
ATOM   1095  CA  TYR    81      73.450 101.947  68.984  1.00  0.00           C  
ATOM   1096  HA  TYR    81      73.304 101.734  70.043  1.00  0.00           H  
ATOM   1097  CB  TYR    81      72.780 103.263  68.702  1.00  0.00           C  
ATOM   1098  HB2 TYR    81      73.211 103.701  67.802  1.00  0.00           H  
ATOM   1099  HB3 TYR    81      71.700 103.125  68.655  1.00  0.00           H  
ATOM   1100  CG  TYR    81      73.047 104.302  69.758  1.00  0.00           C  
ATOM   1101  CD1 TYR    81      72.437 104.099  71.039  1.00  0.00           C  
ATOM   1102  HD1 TYR    81      71.691 103.336  71.199  1.00  0.00           H  
ATOM   1103  CE1 TYR    81      72.928 104.825  72.150  1.00  0.00           C  
ATOM   1104  HE1 TYR    81      72.605 104.722  73.175  1.00  0.00           H  
ATOM   1105  CZ  TYR    81      73.821 105.952  71.885  1.00  0.00           C  
ATOM   1106  OH  TYR    81      74.187 106.845  72.797  1.00  0.00           O  
ATOM   1107  HH  TYR    81      73.921 106.747  73.714  1.00  0.00           H  
ATOM   1108  CE2 TYR    81      74.296 106.259  70.564  1.00  0.00           C  
ATOM   1109  HE2 TYR    81      75.044 107.028  70.436  1.00  0.00           H  
ATOM   1110  CD2 TYR    81      73.972 105.337  69.551  1.00  0.00           C  
ATOM   1111  HD2 TYR    81      74.423 105.481  68.580  1.00  0.00           H  
ATOM   1112  C   TYR    81      72.889 100.812  68.162  1.00  0.00           C  
ATOM   1113  O   TYR    81      73.050 100.736  66.928  1.00  0.00           O  
ATOM   1114  N   GLY    82      72.136  99.859  68.790  1.00  0.00           N  
ATOM   1115  H   GLY    82      71.610  99.371  68.080  1.00  0.00           H  
ATOM   1116  CA  GLY    82      71.897  99.598  70.256  1.00  0.00           C  
ATOM   1117  HA2 GLY    82      71.740  98.558  70.543  1.00  0.00           H  
ATOM   1118  HA3 GLY    82      72.572 100.142  70.916  1.00  0.00           H  
ATOM   1119  C   GLY    82      70.621 100.447  70.626  1.00  0.00           C  
ATOM   1120  O   GLY    82      70.304 101.361  69.868  1.00  0.00           O  
ATOM   1121  N   SER    83      70.039 100.188  71.793  1.00  0.00           N  
ATOM   1122  H   SER    83      70.431  99.481  72.399  1.00  0.00           H  
ATOM   1123  CA  SER    83      69.001 100.996  72.480  1.00  0.00           C  
ATOM   1124  HA  SER    83      68.586 100.468  73.339  1.00  0.00           H  
ATOM   1125  CB  SER    83      69.711 102.136  73.169  1.00  0.00           C  
ATOM   1126  HB2 SER    83      70.511 101.659  73.736  1.00  0.00           H  
ATOM   1127  HB3 SER    83      70.045 102.974  72.557  1.00  0.00           H  
ATOM   1128  OG  SER    83      68.921 102.795  74.068  1.00  0.00           O  
ATOM   1129  HG  SER    83      69.533 103.390  74.506  1.00  0.00           H  
ATOM   1130  C   SER    83      67.889 101.558  71.506  1.00  0.00           C  
ATOM   1131  O   SER    83      67.965 102.778  71.202  1.00  0.00           O  
ATOM   1132  N   SER    84      66.988 100.770  71.008  1.00  0.00           N  
ATOM   1133  H   SER    84      66.332 101.160  70.346  1.00  0.00           H  
ATOM   1134  CA  SER    84      67.015  99.297  71.028  1.00  0.00           C  
ATOM   1135  HA  SER    84      67.241  98.814  71.979  1.00  0.00           H  
ATOM   1136  CB  SER    84      65.553  98.926  70.678  1.00  0.00           C  
ATOM   1137  HB2 SER    84      65.242  99.287  69.698  1.00  0.00           H  
ATOM   1138  HB3 SER    84      65.428  97.844  70.625  1.00  0.00           H  
ATOM   1139  OG  SER    84      64.625  99.370  71.666  1.00  0.00           O  
ATOM   1140  HG  SER    84      63.764  99.434  71.246  1.00  0.00           H  
ATOM   1141  C   SER    84      67.958  98.677  70.016  1.00  0.00           C  
ATOM   1142  O   SER    84      68.241  99.339  69.069  1.00  0.00           O  
ATOM   1143  N   GLN    85      68.333  97.404  70.102  1.00  0.00           N  
ATOM   1144  H   GLN    85      67.925  96.872  70.858  1.00  0.00           H  
ATOM   1145  CA  GLN    85      69.319  96.817  69.207  1.00  0.00           C  
ATOM   1146  HA  GLN    85      70.327  97.221  69.302  1.00  0.00           H  
ATOM   1147  CB  GLN    85      69.394  95.272  69.485  1.00  0.00           C  
ATOM   1148  HB2 GLN    85      69.435  95.116  70.563  1.00  0.00           H  
ATOM   1149  HB3 GLN    85      68.422  94.811  69.310  1.00  0.00           H  
ATOM   1150  CG  GLN    85      70.393  94.552  68.671  1.00  0.00           C  
ATOM   1151  HG2 GLN    85      70.469  93.505  68.965  1.00  0.00           H  
ATOM   1152  HG3 GLN    85      70.190  94.740  67.617  1.00  0.00           H  
ATOM   1153  CD  GLN    85      71.749  95.160  69.079  1.00  0.00           C  
ATOM   1154  OE1 GLN    85      72.097  95.107  70.203  1.00  0.00           O  
ATOM   1155  NE2 GLN    85      72.531  95.613  68.131  1.00  0.00           N  
ATOM   1156 HE21 GLN    85      73.329  96.157  68.428  1.00  0.00           H  
ATOM   1157 HE22 GLN    85      72.229  95.626  67.168  1.00  0.00           H  
ATOM   1158  C   GLN    85      68.983  96.953  67.744  1.00  0.00           C  
ATOM   1159  O   GLN    85      69.862  97.318  66.934  1.00  0.00           O  
ATOM   1160  N   SER    86      67.749  96.595  67.380  1.00  0.00           N  
ATOM   1161  H   SER    86      67.096  96.313  68.096  1.00  0.00           H  
ATOM   1162  CA  SER    86      67.111  96.964  66.093  1.00  0.00           C  
ATOM   1163  HA  SER    86      66.108  96.537  66.118  1.00  0.00           H  
ATOM   1164  CB  SER    86      67.064  98.468  66.030  1.00  0.00           C  
ATOM   1165  HB2 SER    86      68.023  98.952  65.846  1.00  0.00           H  
ATOM   1166  HB3 SER    86      66.509  98.632  65.106  1.00  0.00           H  
ATOM   1167  OG  SER    86      66.499  99.125  67.120  1.00  0.00           O  
ATOM   1168  HG  SER    86      67.299  99.247  67.635  1.00  0.00           H  
ATOM   1169  C   SER    86      67.886  96.361  64.935  1.00  0.00           C  
ATOM   1170  O   SER    86      68.332  97.059  64.041  1.00  0.00           O  
ATOM   1171  N   SER    87      68.140  95.044  64.929  1.00  0.00           N  
ATOM   1172  H   SER    87      67.790  94.489  65.698  1.00  0.00           H  
ATOM   1173  CA  SER    87      68.980  94.345  64.004  1.00  0.00           C  
ATOM   1174  HA  SER    87      69.961  94.819  64.007  1.00  0.00           H  
ATOM   1175  CB  SER    87      69.064  92.880  64.446  1.00  0.00           C  
ATOM   1176  HB2 SER    87      68.112  92.383  64.634  1.00  0.00           H  
ATOM   1177  HB3 SER    87      69.708  92.346  63.747  1.00  0.00           H  
ATOM   1178  OG  SER    87      69.910  92.908  65.630  1.00  0.00           O  
ATOM   1179  HG  SER    87      69.473  92.386  66.307  1.00  0.00           H  
ATOM   1180  C   SER    87      68.439  94.432  62.559  1.00  0.00           C  
ATOM   1181  O   SER    87      69.173  94.567  61.561  1.00  0.00           O  
ATOM   1182  N   GLN    88      67.110  94.521  62.341  1.00  0.00           N  
ATOM   1183  H   GLN    88      66.530  94.354  63.150  1.00  0.00           H  
ATOM   1184  CA  GLN    88      66.407  94.648  61.071  1.00  0.00           C  
ATOM   1185  HA  GLN    88      65.369  94.417  61.310  1.00  0.00           H  
ATOM   1186  CB  GLN    88      66.409  96.109  60.632  1.00  0.00           C  
ATOM   1187  HB2 GLN    88      67.440  96.286  60.325  1.00  0.00           H  
ATOM   1188  HB3 GLN    88      65.878  96.125  59.680  1.00  0.00           H  
ATOM   1189  CG  GLN    88      65.898  97.039  61.760  1.00  0.00           C  
ATOM   1190  HG2 GLN    88      66.037  96.560  62.729  1.00  0.00           H  
ATOM   1191  HG3 GLN    88      66.458  97.967  61.867  1.00  0.00           H  
ATOM   1192  CD  GLN    88      64.393  97.227  61.671  1.00  0.00           C  
ATOM   1193  OE1 GLN    88      63.626  96.436  61.138  1.00  0.00           O  
ATOM   1194  NE2 GLN    88      63.842  98.303  62.259  1.00  0.00           N  
ATOM   1195 HE21 GLN    88      64.375  99.033  62.710  1.00  0.00           H  
ATOM   1196 HE22 GLN    88      62.890  98.437  61.952  1.00  0.00           H  
ATOM   1197  C   GLN    88      66.851  93.607  59.964  1.00  0.00           C  
ATOM   1198  O   GLN    88      67.000  93.890  58.746  1.00  0.00           O  
ATOM   1199  N   SER    89      67.206  92.368  60.280  1.00  0.00           N  
ATOM   1200  H   SER    89      67.068  92.147  61.256  1.00  0.00           H  
ATOM   1201  CA  SER    89      67.733  91.390  59.342  1.00  0.00           C  
ATOM   1202  HA  SER    89      68.572  91.764  58.756  1.00  0.00           H  
ATOM   1203  CB  SER    89      68.282  90.231  60.153  1.00  0.00           C  
ATOM   1204  HB2 SER    89      69.063  90.594  60.820  1.00  0.00           H  
ATOM   1205  HB3 SER    89      67.495  89.760  60.742  1.00  0.00           H  
ATOM   1206  OG  SER    89      68.868  89.281  59.329  1.00  0.00           O  
ATOM   1207  HG  SER    89      69.682  88.948  59.715  1.00  0.00           H  
ATOM   1208  C   SER    89      66.679  90.915  58.407  1.00  0.00           C  
ATOM   1209  O   SER    89      65.566  90.531  58.800  1.00  0.00           O  
ATOM   1210  N   SER    90      67.014  90.942  57.106  1.00  0.00           N  
ATOM   1211  H   SER    90      67.984  91.192  56.979  1.00  0.00           H  
ATOM   1212  CA  SER    90      66.258  90.293  56.051  1.00  0.00           C  
ATOM   1213  HA  SER    90      65.252  90.324  56.470  1.00  0.00           H  
ATOM   1214  CB  SER    90      66.365  91.176  54.757  1.00  0.00           C  
ATOM   1215  HB2 SER    90      66.088  92.224  54.872  1.00  0.00           H  
ATOM   1216  HB3 SER    90      67.438  91.284  54.604  1.00  0.00           H  
ATOM   1217  OG  SER    90      65.661  90.680  53.701  1.00  0.00           O  
ATOM   1218  HG  SER    90      64.737  90.767  53.948  1.00  0.00           H  
ATOM   1219  C   SER    90      66.720  88.895  55.821  1.00  0.00           C  
ATOM   1220  O   SER    90      65.830  88.082  55.417  1.00  0.00           O  
ATOM   1221  N   TYR    91      68.040  88.547  56.100  1.00  0.00           N  
ATOM   1222  H   TYR    91      68.697  89.268  56.364  1.00  0.00           H  
ATOM   1223  CA  TYR    91      68.419  87.193  56.325  1.00  0.00           C  
ATOM   1224  HA  TYR    91      68.255  86.633  55.405  1.00  0.00           H  
ATOM   1225  CB  TYR    91      69.898  87.111  56.703  1.00  0.00           C  
ATOM   1226  HB2 TYR    91      70.455  87.956  56.298  1.00  0.00           H  
ATOM   1227  HB3 TYR    91      70.051  87.157  57.781  1.00  0.00           H  
ATOM   1228  CG  TYR    91      70.375  85.807  56.278  1.00  0.00           C  
ATOM   1229  CD1 TYR    91      70.734  84.852  57.239  1.00  0.00           C  
ATOM   1230  HD1 TYR    91      70.524  85.109  58.266  1.00  0.00           H  
ATOM   1231  CE1 TYR    91      71.190  83.549  56.902  1.00  0.00           C  
ATOM   1232  HE1 TYR    91      71.398  82.790  57.642  1.00  0.00           H  
ATOM   1233  CZ  TYR    91      71.454  83.204  55.544  1.00  0.00           C  
ATOM   1234  OH  TYR    91      71.980  82.034  55.112  1.00  0.00           O  
ATOM   1235  HH  TYR    91      72.635  82.117  54.415  1.00  0.00           H  
ATOM   1236  CE2 TYR    91      71.133  84.165  54.587  1.00  0.00           C  
ATOM   1237  HE2 TYR    91      71.316  83.955  53.544  1.00  0.00           H  
ATOM   1238  CD2 TYR    91      70.663  85.470  54.912  1.00  0.00           C  
ATOM   1239  HD2 TYR    91      70.505  86.238  54.169  1.00  0.00           H  
ATOM   1240  C   TYR    91      67.533  86.494  57.480  1.00  0.00           C  
ATOM   1241  O   TYR    91      67.186  87.100  58.482  1.00  0.00           O  
ATOM   1242  N   GLY    92      67.045  85.307  57.277  1.00  0.00           N  
ATOM   1243  H   GLY    92      66.520  84.896  58.035  1.00  0.00           H  
ATOM   1244  CA  GLY    92      67.268  84.494  56.085  1.00  0.00           C  
ATOM   1245  HA2 GLY    92      66.438  84.675  55.403  1.00  0.00           H  
ATOM   1246  HA3 GLY    92      68.213  84.702  55.582  1.00  0.00           H  
ATOM   1247  C   GLY    92      67.449  82.970  56.417  1.00  0.00           C  
ATOM   1248  O   GLY    92      67.579  82.572  57.568  1.00  0.00           O  
ATOM   1249  N   GLN    93      67.807  82.167  55.368  1.00  0.00           N  
ATOM   1250  H   GLN    93      67.791  82.476  54.406  1.00  0.00           H  
ATOM   1251  CA  GLN    93      68.095  80.718  55.595  1.00  0.00           C  
ATOM   1252  HA  GLN    93      68.661  80.709  56.527  1.00  0.00           H  
ATOM   1253  CB  GLN    93      66.777  80.003  55.794  1.00  0.00           C  
ATOM   1254  HB2 GLN    93      66.925  78.935  55.955  1.00  0.00           H  
ATOM   1255  HB3 GLN    93      66.393  80.346  56.755  1.00  0.00           H  
ATOM   1256  CG  GLN    93      65.734  80.159  54.660  1.00  0.00           C  
ATOM   1257  HG2 GLN    93      65.118  81.033  54.870  1.00  0.00           H  
ATOM   1258  HG3 GLN    93      66.209  80.314  53.691  1.00  0.00           H  
ATOM   1259  CD  GLN    93      64.791  78.936  54.530  1.00  0.00           C  
ATOM   1260  OE1 GLN    93      64.349  78.377  55.554  1.00  0.00           O  
ATOM   1261  NE2 GLN    93      64.300  78.626  53.322  1.00  0.00           N  
ATOM   1262 HE21 GLN    93      63.888  77.724  53.131  1.00  0.00           H  
ATOM   1263 HE22 GLN    93      64.688  79.101  52.519  1.00  0.00           H  
ATOM   1264  C   GLN    93      68.959  80.096  54.490  1.00  0.00           C  
ATOM   1265  O   GLN    93      68.948  80.612  53.385  1.00  0.00           O  
ATOM   1266  N   GLN    94      69.600  78.944  54.778  1.00  0.00           N  
ATOM   1267  H   GLN    94      69.541  78.562  55.711  1.00  0.00           H  
ATOM   1268  CA  GLN    94      70.532  78.238  53.893  1.00  0.00           C  
ATOM   1269  HA  GLN    94      71.348  78.917  53.645  1.00  0.00           H  
ATOM   1270  CB  GLN    94      71.157  76.995  54.647  1.00  0.00           C  
ATOM   1271  HB2 GLN    94      71.793  77.487  55.383  1.00  0.00           H  
ATOM   1272  HB3 GLN    94      70.388  76.368  55.098  1.00  0.00           H  
ATOM   1273  CG  GLN    94      72.038  76.156  53.785  1.00  0.00           C  
ATOM   1274  HG2 GLN    94      71.580  75.663  52.927  1.00  0.00           H  
ATOM   1275  HG3 GLN    94      72.885  76.767  53.472  1.00  0.00           H  
ATOM   1276  CD  GLN    94      72.646  74.962  54.515  1.00  0.00           C  
ATOM   1277  OE1 GLN    94      72.472  74.865  55.732  1.00  0.00           O  
ATOM   1278  NE2 GLN    94      73.280  74.073  53.780  1.00  0.00           N  
ATOM   1279 HE21 GLN    94      73.462  74.379  52.835  1.00  0.00           H  
ATOM   1280 HE22 GLN    94      73.583  73.218  54.225  1.00  0.00           H  
ATOM   1281  C   GLN    94      69.903  77.710  52.596  1.00  0.00           C  
ATOM   1282  O   GLN    94      70.609  77.766  51.541  1.00  0.00           O  
ATOM   1283  N   SER    95      68.677  77.151  52.657  1.00  0.00           N  
ATOM   1284  H   SER    95      68.190  77.193  53.541  1.00  0.00           H  
ATOM   1285  CA  SER    95      68.036  76.470  51.477  1.00  0.00           C  
ATOM   1286  HA  SER    95      68.634  75.588  51.247  1.00  0.00           H  
ATOM   1287  CB  SER    95      66.713  75.841  51.875  1.00  0.00           C  
ATOM   1288  HB2 SER    95      66.022  76.577  52.285  1.00  0.00           H  
ATOM   1289  HB3 SER    95      66.260  75.303  51.043  1.00  0.00           H  
ATOM   1290  OG  SER    95      66.923  74.946  52.909  1.00  0.00           O  
ATOM   1291  HG  SER    95      66.765  75.396  53.742  1.00  0.00           H  
ATOM   1292  C   SER    95      67.841  77.236  50.160  1.00  0.00           C  
ATOM   1293  O   SER    95      67.591  78.396  50.177  1.00  0.00           O  
ATOM   1294  N   SER    96      67.996  76.532  49.076  1.00  0.00           N  
ATOM   1295  H   SER    96      68.179  75.541  49.148  1.00  0.00           H  
ATOM   1296  CA  SER    96      68.072  77.061  47.715  1.00  0.00           C  
ATOM   1297  HA  SER    96      68.856  77.816  47.655  1.00  0.00           H  
ATOM   1298  CB  SER    96      68.232  75.879  46.683  1.00  0.00           C  
ATOM   1299  HB2 SER    96      67.595  75.079  47.059  1.00  0.00           H  
ATOM   1300  HB3 SER    96      67.953  76.291  45.713  1.00  0.00           H  
ATOM   1301  OG  SER    96      69.561  75.573  46.700  1.00  0.00           O  
ATOM   1302  HG  SER    96      69.770  75.240  47.576  1.00  0.00           H  
ATOM   1303  C   SER    96      66.833  77.910  47.313  1.00  0.00           C  
ATOM   1304  O   SER    96      65.749  77.440  47.683  1.00  0.00           O  
ATOM   1305  N   TYR    97      66.865  79.087  46.650  1.00  0.00           N  
ATOM   1306  H   TYR    97      65.954  79.487  46.475  1.00  0.00           H  
ATOM   1307  CA  TYR    97      68.003  79.889  46.236  1.00  0.00           C  
ATOM   1308  HA  TYR    97      67.607  80.729  45.664  1.00  0.00           H  
ATOM   1309  CB  TYR    97      68.657  80.549  47.471  1.00  0.00           C  
ATOM   1310  HB2 TYR    97      67.867  80.880  48.146  1.00  0.00           H  
ATOM   1311  HB3 TYR    97      69.283  79.900  48.083  1.00  0.00           H  
ATOM   1312  CG  TYR    97      69.566  81.667  47.085  1.00  0.00           C  
ATOM   1313  CD1 TYR    97      70.970  81.664  47.360  1.00  0.00           C  
ATOM   1314  HD1 TYR    97      71.406  80.718  47.646  1.00  0.00           H  
ATOM   1315  CE1 TYR    97      71.755  82.830  47.252  1.00  0.00           C  
ATOM   1316  HE1 TYR    97      72.762  82.721  47.627  1.00  0.00           H  
ATOM   1317  CZ  TYR    97      71.133  84.008  46.770  1.00  0.00           C  
ATOM   1318  OH  TYR    97      71.839  85.164  46.690  1.00  0.00           O  
ATOM   1319  HH  TYR    97      71.375  85.911  46.304  1.00  0.00           H  
ATOM   1320  CE2 TYR    97      69.784  84.100  46.452  1.00  0.00           C  
ATOM   1321  HE2 TYR    97      69.272  84.986  46.105  1.00  0.00           H  
ATOM   1322  CD2 TYR    97      69.024  82.899  46.655  1.00  0.00           C  
ATOM   1323  HD2 TYR    97      67.959  83.006  46.511  1.00  0.00           H  
ATOM   1324  C   TYR    97      69.050  79.187  45.384  1.00  0.00           C  
ATOM   1325  O   TYR    97      70.063  78.829  45.942  1.00  0.00           O  
ATOM   1326  N   PRO    98      68.838  79.064  44.041  1.00  0.00           N  
ATOM   1327  CD  PRO    98      69.789  78.643  43.100  1.00  0.00           C  
ATOM   1328  HD2 PRO    98      70.078  77.634  43.393  1.00  0.00           H  
ATOM   1329  HD3 PRO    98      70.673  79.264  43.250  1.00  0.00           H  
ATOM   1330  CG  PRO    98      69.093  78.509  41.673  1.00  0.00           C  
ATOM   1331  HG2 PRO    98      68.715  77.490  41.595  1.00  0.00           H  
ATOM   1332  HG3 PRO    98      69.692  78.809  40.813  1.00  0.00           H  
ATOM   1333  CB  PRO    98      67.874  79.461  41.919  1.00  0.00           C  
ATOM   1334  HB2 PRO    98      67.059  79.205  41.242  1.00  0.00           H  
ATOM   1335  HB3 PRO    98      68.109  80.493  41.660  1.00  0.00           H  
ATOM   1336  CA  PRO    98      67.574  79.316  43.406  1.00  0.00           C  
ATOM   1337  HA  PRO    98      67.108  80.281  43.603  1.00  0.00           H  
ATOM   1338  C   PRO    98      66.515  78.265  43.752  1.00  0.00           C  
ATOM   1339  O   PRO    98      66.791  77.043  43.890  1.00  0.00           O  
ATOM   1340  N   GLY    99      65.275  78.761  43.938  1.00  0.00           N  
ATOM   1341  H   GLY    99      65.235  79.718  43.617  1.00  0.00           H  
ATOM   1342  CA  GLY    99      64.037  78.057  44.240  1.00  0.00           C  
ATOM   1343  HA2 GLY    99      64.184  77.363  45.068  1.00  0.00           H  
ATOM   1344  HA3 GLY    99      63.328  78.784  44.637  1.00  0.00           H  
ATOM   1345  C   GLY    99      63.476  77.210  43.041  1.00  0.00           C  
ATOM   1346  O   GLY    99      64.075  77.187  41.938  1.00  0.00           O  
ATOM   1347  N   TYR   100      62.313  76.571  43.241  1.00  0.00           N  
ATOM   1348  H   TYR   100      61.753  76.809  44.047  1.00  0.00           H  
ATOM   1349  CA  TYR   100      61.693  75.682  42.220  1.00  0.00           C  
ATOM   1350  HA  TYR   100      62.443  74.951  41.918  1.00  0.00           H  
ATOM   1351  CB  TYR   100      60.708  74.702  42.902  1.00  0.00           C  
ATOM   1352  HB2 TYR   100      60.459  74.071  42.049  1.00  0.00           H  
ATOM   1353  HB3 TYR   100      61.045  74.022  43.684  1.00  0.00           H  
ATOM   1354  CG  TYR   100      59.554  75.508  43.482  1.00  0.00           C  
ATOM   1355  CD1 TYR   100      58.509  75.959  42.645  1.00  0.00           C  
ATOM   1356  HD1 TYR   100      58.496  75.898  41.566  1.00  0.00           H  
ATOM   1357  CE1 TYR   100      57.337  76.608  43.180  1.00  0.00           C  
ATOM   1358  HE1 TYR   100      56.516  76.867  42.528  1.00  0.00           H  
ATOM   1359  CZ  TYR   100      57.310  76.826  44.560  1.00  0.00           C  
ATOM   1360  OH  TYR   100      56.150  77.253  45.086  1.00  0.00           O  
ATOM   1361  HH  TYR   100      56.119  77.284  46.045  1.00  0.00           H  
ATOM   1362  CE2 TYR   100      58.306  76.344  45.412  1.00  0.00           C  
ATOM   1363  HE2 TYR   100      58.150  76.434  46.477  1.00  0.00           H  
ATOM   1364  CD2 TYR   100      59.412  75.655  44.872  1.00  0.00           C  
ATOM   1365  HD2 TYR   100      60.189  75.373  45.567  1.00  0.00           H  
ATOM   1366  C   TYR   100      61.147  76.315  40.879  1.00  0.00           C  
ATOM   1367  O   TYR   100      60.908  75.630  39.963  1.00  0.00           O  
ATOM   1368  N   GLY   101      60.883  77.591  40.801  1.00  0.00           N  
ATOM   1369  H   GLY   101      61.053  78.192  41.594  1.00  0.00           H  
ATOM   1370  CA  GLY   101      60.355  78.407  39.670  1.00  0.00           C  
ATOM   1371  HA2 GLY   101      60.453  79.480  39.834  1.00  0.00           H  
ATOM   1372  HA3 GLY   101      60.805  78.168  38.707  1.00  0.00           H  
ATOM   1373  C   GLY   101      58.853  78.055  39.428  1.00  0.00           C  
ATOM   1374  O   GLY   101      58.036  78.002  40.334  1.00  0.00           O  
ATOM   1375  N   GLN   102      58.567  77.672  38.181  1.00  0.00           N  
ATOM   1376  H   GLN   102      59.337  77.604  37.531  1.00  0.00           H  
ATOM   1377  CA  GLN   102      57.291  77.299  37.707  1.00  0.00           C  
ATOM   1378  HA  GLN   102      56.660  78.174  37.860  1.00  0.00           H  
ATOM   1379  CB  GLN   102      57.451  77.043  36.213  1.00  0.00           C  
ATOM   1380  HB2 GLN   102      58.017  76.114  36.142  1.00  0.00           H  
ATOM   1381  HB3 GLN   102      56.471  76.757  35.831  1.00  0.00           H  
ATOM   1382  CG  GLN   102      58.065  78.107  35.312  1.00  0.00           C  
ATOM   1383  HG2 GLN   102      57.196  78.661  34.958  1.00  0.00           H  
ATOM   1384  HG3 GLN   102      58.764  78.715  35.888  1.00  0.00           H  
ATOM   1385  CD  GLN   102      58.796  77.633  34.037  1.00  0.00           C  
ATOM   1386  OE1 GLN   102      59.376  76.597  33.979  1.00  0.00           O  
ATOM   1387  NE2 GLN   102      58.799  78.485  33.021  1.00  0.00           N  
ATOM   1388 HE21 GLN   102      58.122  79.232  33.074  1.00  0.00           H  
ATOM   1389 HE22 GLN   102      59.456  78.428  32.255  1.00  0.00           H  
ATOM   1390  C   GLN   102      56.595  76.214  38.528  1.00  0.00           C  
ATOM   1391  O   GLN   102      55.408  76.381  38.869  1.00  0.00           O  
ATOM   1392  N   GLN   103      57.266  75.070  38.730  1.00  0.00           N  
ATOM   1393  H   GLN   103      58.237  74.961  38.476  1.00  0.00           H  
ATOM   1394  CA  GLN   103      56.658  73.831  39.283  1.00  0.00           C  
ATOM   1395  HA  GLN   103      55.665  74.041  39.680  1.00  0.00           H  
ATOM   1396  CB  GLN   103      56.553  72.778  38.162  1.00  0.00           C  
ATOM   1397  HB2 GLN   103      57.546  72.667  37.727  1.00  0.00           H  
ATOM   1398  HB3 GLN   103      56.254  71.897  38.728  1.00  0.00           H  
ATOM   1399  CG  GLN   103      55.509  73.149  37.078  1.00  0.00           C  
ATOM   1400  HG2 GLN   103      55.819  74.087  36.616  1.00  0.00           H  
ATOM   1401  HG3 GLN   103      55.491  72.469  36.226  1.00  0.00           H  
ATOM   1402  CD  GLN   103      54.043  73.325  37.595  1.00  0.00           C  
ATOM   1403  OE1 GLN   103      53.746  73.151  38.771  1.00  0.00           O  
ATOM   1404  NE2 GLN   103      53.140  73.726  36.717  1.00  0.00           N  
ATOM   1405 HE21 GLN   103      52.184  73.781  37.040  1.00  0.00           H  
ATOM   1406 HE22 GLN   103      53.424  73.910  35.766  1.00  0.00           H  
ATOM   1407  C   GLN   103      57.596  73.206  40.430  1.00  0.00           C  
ATOM   1408  O   GLN   103      58.827  73.018  40.324  1.00  0.00           O  
ATOM   1409  N   PRO   104      56.968  72.915  41.620  1.00  0.00           N  
ATOM   1410  CD  PRO   104      55.560  73.082  41.970  1.00  0.00           C  
ATOM   1411  HD2 PRO   104      54.893  72.479  41.354  1.00  0.00           H  
ATOM   1412  HD3 PRO   104      55.411  74.155  41.845  1.00  0.00           H  
ATOM   1413  CG  PRO   104      55.394  72.719  43.416  1.00  0.00           C  
ATOM   1414  HG2 PRO   104      54.939  71.732  43.498  1.00  0.00           H  
ATOM   1415  HG3 PRO   104      54.740  73.449  43.895  1.00  0.00           H  
ATOM   1416  CB  PRO   104      56.803  72.780  44.023  1.00  0.00           C  
ATOM   1417  HB2 PRO   104      56.876  72.035  44.815  1.00  0.00           H  
ATOM   1418  HB3 PRO   104      56.800  73.788  44.438  1.00  0.00           H  
ATOM   1419  CA  PRO   104      57.707  72.456  42.827  1.00  0.00           C  
ATOM   1420  HA  PRO   104      58.674  72.953  42.914  1.00  0.00           H  
ATOM   1421  C   PRO   104      58.042  70.966  42.777  1.00  0.00           C  
ATOM   1422  O   PRO   104      57.594  70.265  41.819  1.00  0.00           O  
ATOM   1423  N   ALA   105      58.737  70.387  43.751  1.00  0.00           N  
ATOM   1424  H   ALA   105      59.170  70.932  44.483  1.00  0.00           H  
ATOM   1425  CA  ALA   105      59.084  68.955  43.777  1.00  0.00           C  
ATOM   1426  HA  ALA   105      59.665  68.730  42.883  1.00  0.00           H  
ATOM   1427  CB  ALA   105      60.003  68.791  45.030  1.00  0.00           C  
ATOM   1428  HB1 ALA   105      60.329  67.789  45.311  1.00  0.00           H  
ATOM   1429  HB2 ALA   105      60.934  69.343  44.899  1.00  0.00           H  
ATOM   1430  HB3 ALA   105      59.514  69.161  45.931  1.00  0.00           H  
ATOM   1431  C   ALA   105      57.844  68.007  43.832  1.00  0.00           C  
ATOM   1432  O   ALA   105      56.783  68.457  44.298  1.00  0.00           O  
ATOM   1433  N   PRO   106      57.980  66.740  43.454  1.00  0.00           N  
ATOM   1434  CD  PRO   106      59.207  66.073  43.115  1.00  0.00           C  
ATOM   1435  HD2 PRO   106      60.051  66.315  43.761  1.00  0.00           H  
ATOM   1436  HD3 PRO   106      59.602  66.439  42.167  1.00  0.00           H  
ATOM   1437  CG  PRO   106      58.928  64.578  43.261  1.00  0.00           C  
ATOM   1438  HG2 PRO   106      59.170  64.253  44.273  1.00  0.00           H  
ATOM   1439  HG3 PRO   106      59.322  63.938  42.472  1.00  0.00           H  
ATOM   1440  CB  PRO   106      57.389  64.488  43.187  1.00  0.00           C  
ATOM   1441  HB2 PRO   106      57.002  63.637  43.747  1.00  0.00           H  
ATOM   1442  HB3 PRO   106      57.130  64.466  42.128  1.00  0.00           H  
ATOM   1443  CA  PRO   106      56.932  65.771  43.850  1.00  0.00           C  
ATOM   1444  HA  PRO   106      55.923  66.121  43.632  1.00  0.00           H  
ATOM   1445  C   PRO   106      57.037  65.675  45.367  1.00  0.00           C  
ATOM   1446  O   PRO   106      58.063  65.756  45.946  1.00  0.00           O  
ATOM   1447  N   SER   107      55.884  65.432  46.006  1.00  0.00           N  
ATOM   1448  H   SER   107      55.095  65.308  45.388  1.00  0.00           H  
ATOM   1449  CA  SER   107      55.789  65.336  47.493  1.00  0.00           C  
ATOM   1450  HA  SER   107      56.486  66.042  47.945  1.00  0.00           H  
ATOM   1451  CB  SER   107      54.370  65.756  47.843  1.00  0.00           C  
ATOM   1452  HB2 SER   107      53.695  65.134  47.254  1.00  0.00           H  
ATOM   1453  HB3 SER   107      54.200  65.665  48.916  1.00  0.00           H  
ATOM   1454  OG  SER   107      54.179  67.122  47.348  1.00  0.00           O  
ATOM   1455  HG  SER   107      54.424  67.703  48.072  1.00  0.00           H  
ATOM   1456  C   SER   107      56.196  63.931  47.961  1.00  0.00           C  
ATOM   1457  O   SER   107      56.447  63.666  49.137  1.00  0.00           O  
ATOM   1458  N   SER   108      56.454  63.012  47.007  1.00  0.00           N  
ATOM   1459  H   SER   108      56.430  63.168  46.009  1.00  0.00           H  
ATOM   1460  CA  SER   108      57.142  61.771  47.314  1.00  0.00           C  
ATOM   1461  HA  SER   108      56.485  61.348  48.074  1.00  0.00           H  
ATOM   1462  CB  SER   108      57.308  60.881  46.117  1.00  0.00           C  
ATOM   1463  HB2 SER   108      57.807  59.970  46.448  1.00  0.00           H  
ATOM   1464  HB3 SER   108      56.307  60.797  45.695  1.00  0.00           H  
ATOM   1465  OG  SER   108      58.082  61.473  45.114  1.00  0.00           O  
ATOM   1466  HG  SER   108      57.703  61.174  44.284  1.00  0.00           H  
ATOM   1467  C   SER   108      58.508  61.782  47.918  1.00  0.00           C  
ATOM   1468  O   SER   108      59.412  62.610  47.691  1.00  0.00           O  
ATOM   1469  N   THR   109      58.771  60.709  48.624  1.00  0.00           N  
ATOM   1470  H   THR   109      58.041  60.027  48.776  1.00  0.00           H  
ATOM   1471  CA  THR   109      60.003  60.346  49.236  1.00  0.00           C  
ATOM   1472  HA  THR   109      60.784  61.037  48.920  1.00  0.00           H  
ATOM   1473  CB  THR   109      59.846  60.465  50.754  1.00  0.00           C  
ATOM   1474  HB  THR   109      60.686  60.016  51.284  1.00  0.00           H  
ATOM   1475  CG2 THR   109      59.591  61.890  51.229  1.00  0.00           C  
ATOM   1476 HG21 THR   109      59.712  61.773  52.306  1.00  0.00           H  
ATOM   1477 HG22 THR   109      60.354  62.572  50.853  1.00  0.00           H  
ATOM   1478 HG23 THR   109      58.609  62.276  50.955  1.00  0.00           H  
ATOM   1479  OG1 THR   109      58.638  59.854  51.138  1.00  0.00           O  
ATOM   1480  HG1 THR   109      58.706  58.920  50.927  1.00  0.00           H  
ATOM   1481  C   THR   109      60.427  58.917  48.796  1.00  0.00           C  
ATOM   1482  O   THR   109      59.572  58.031  48.639  1.00  0.00           O  
ATOM   1483  N   SER   110      61.728  58.775  48.541  1.00  0.00           N  
ATOM   1484  H   SER   110      62.302  59.596  48.663  1.00  0.00           H  
ATOM   1485  CA  SER   110      62.368  57.453  48.356  1.00  0.00           C  
ATOM   1486  HA  SER   110      61.931  57.184  47.394  1.00  0.00           H  
ATOM   1487  CB  SER   110      63.869  57.628  48.157  1.00  0.00           C  
ATOM   1488  HB2 SER   110      64.282  56.675  47.825  1.00  0.00           H  
ATOM   1489  HB3 SER   110      63.999  58.429  47.430  1.00  0.00           H  
ATOM   1490  OG  SER   110      64.551  57.952  49.341  1.00  0.00           O  
ATOM   1491  HG  SER   110      65.457  57.718  49.129  1.00  0.00           H  
ATOM   1492  C   SER   110      62.088  56.472  49.548  1.00  0.00           C  
ATOM   1493  O   SER   110      62.009  56.909  50.690  1.00  0.00           O  
ATOM   1494  N   GLY   111      62.131  55.172  49.225  1.00  0.00           N  
ATOM   1495  H   GLY   111      62.200  54.827  48.278  1.00  0.00           H  
ATOM   1496  CA  GLY   111      61.994  54.065  50.184  1.00  0.00           C  
ATOM   1497  HA2 GLY   111      62.189  53.163  49.604  1.00  0.00           H  
ATOM   1498  HA3 GLY   111      62.766  54.161  50.948  1.00  0.00           H  
ATOM   1499  C   GLY   111      60.630  53.862  50.828  1.00  0.00           C  
ATOM   1500  O   GLY   111      59.651  54.419  50.288  1.00  0.00           O  
ATOM   1501  N   SER   112      60.380  53.096  51.931  1.00  0.00           N  
ATOM   1502  H   SER   112      59.413  52.990  52.202  1.00  0.00           H  
ATOM   1503  CA  SER   112      61.273  52.154  52.664  1.00  0.00           C  
ATOM   1504  HA  SER   112      60.627  51.384  53.085  1.00  0.00           H  
ATOM   1505  CB  SER   112      62.263  51.494  51.746  1.00  0.00           C  
ATOM   1506  HB2 SER   112      61.831  51.128  50.815  1.00  0.00           H  
ATOM   1507  HB3 SER   112      63.188  52.027  51.528  1.00  0.00           H  
ATOM   1508  OG  SER   112      62.686  50.318  52.494  1.00  0.00           O  
ATOM   1509  HG  SER   112      62.129  49.568  52.275  1.00  0.00           H  
ATOM   1510  C   SER   112      61.927  52.929  53.858  1.00  0.00           C  
ATOM   1511  O   SER   112      62.627  53.892  53.624  1.00  0.00           O  
ATOM   1512  N   TYR   113      61.689  52.463  55.106  1.00  0.00           N  
ATOM   1513  H   TYR   113      62.387  52.737  55.782  1.00  0.00           H  
ATOM   1514  CA  TYR   113      60.725  51.377  55.566  1.00  0.00           C  
ATOM   1515  HA  TYR   113      60.843  50.539  54.879  1.00  0.00           H  
ATOM   1516  CB  TYR   113      61.043  50.681  56.945  1.00  0.00           C  
ATOM   1517  HB2 TYR   113      61.139  51.381  57.775  1.00  0.00           H  
ATOM   1518  HB3 TYR   113      60.272  49.970  57.243  1.00  0.00           H  
ATOM   1519  CG  TYR   113      62.362  49.908  57.056  1.00  0.00           C  
ATOM   1520  CD1 TYR   113      63.262  49.849  55.986  1.00  0.00           C  
ATOM   1521  HD1 TYR   113      63.067  50.339  55.044  1.00  0.00           H  
ATOM   1522  CE1 TYR   113      64.498  49.128  56.078  1.00  0.00           C  
ATOM   1523  HE1 TYR   113      65.192  49.293  55.267  1.00  0.00           H  
ATOM   1524  CZ  TYR   113      64.808  48.338  57.201  1.00  0.00           C  
ATOM   1525  OH  TYR   113      66.004  47.792  57.464  1.00  0.00           O  
ATOM   1526  HH  TYR   113      66.628  47.949  56.752  1.00  0.00           H  
ATOM   1527  CE2 TYR   113      63.767  48.268  58.192  1.00  0.00           C  
ATOM   1528  HE2 TYR   113      63.988  47.639  59.041  1.00  0.00           H  
ATOM   1529  CD2 TYR   113      62.595  49.032  58.157  1.00  0.00           C  
ATOM   1530  HD2 TYR   113      61.894  49.006  58.978  1.00  0.00           H  
ATOM   1531  C   TYR   113      59.218  51.750  55.466  1.00  0.00           C  
ATOM   1532  O   TYR   113      58.458  50.841  55.068  1.00  0.00           O  
ATOM   1533  N   GLY   114      58.962  53.022  55.657  1.00  0.00           N  
ATOM   1534  H   GLY   114      59.735  53.542  56.048  1.00  0.00           H  
ATOM   1535  CA  GLY   114      57.634  53.682  55.547  1.00  0.00           C  
ATOM   1536  HA2 GLY   114      56.822  53.141  56.034  1.00  0.00           H  
ATOM   1537  HA3 GLY   114      57.686  54.596  56.137  1.00  0.00           H  
ATOM   1538  C   GLY   114      57.083  54.000  54.115  1.00  0.00           C  
ATOM   1539  O   GLY   114      57.441  53.321  53.157  1.00  0.00           O  
ATOM   1540  N   SER   115      56.424  55.143  53.858  1.00  0.00           N  
ATOM   1541  H   SER   115      56.197  55.332  52.892  1.00  0.00           H  
ATOM   1542  CA  SER   115      55.981  56.145  54.813  1.00  0.00           C  
ATOM   1543  HA  SER   115      56.767  56.557  55.446  1.00  0.00           H  
ATOM   1544  CB  SER   115      55.423  57.302  53.977  1.00  0.00           C  
ATOM   1545  HB2 SER   115      55.156  58.074  54.699  1.00  0.00           H  
ATOM   1546  HB3 SER   115      56.190  57.729  53.330  1.00  0.00           H  
ATOM   1547  OG  SER   115      54.296  57.027  53.287  1.00  0.00           O  
ATOM   1548  HG  SER   115      54.474  56.461  52.532  1.00  0.00           H  
ATOM   1549  C   SER   115      54.921  55.669  55.911  1.00  0.00           C  
ATOM   1550  O   SER   115      54.625  54.442  55.891  1.00  0.00           O  
ATOM   1551  N   SER   116      54.354  56.497  56.773  1.00  0.00           N  
ATOM   1552  H   SER   116      54.512  57.489  56.671  1.00  0.00           H  
ATOM   1553  CA  SER   116      53.222  56.210  57.676  1.00  0.00           C  
ATOM   1554  HA  SER   116      53.513  55.410  58.357  1.00  0.00           H  
ATOM   1555  CB  SER   116      52.962  57.352  58.673  1.00  0.00           C  
ATOM   1556  HB2 SER   116      53.862  57.668  59.200  1.00  0.00           H  
ATOM   1557  HB3 SER   116      52.764  58.234  58.064  1.00  0.00           H  
ATOM   1558  OG  SER   116      51.922  57.192  59.621  1.00  0.00           O  
ATOM   1559  HG  SER   116      52.116  56.324  59.983  1.00  0.00           H  
ATOM   1560  C   SER   116      51.913  55.872  56.996  1.00  0.00           C  
ATOM   1561  O   SER   116      51.584  56.441  55.942  1.00  0.00           O  
ATOM   1562  N   SER   117      51.306  54.821  57.500  1.00  0.00           N  
ATOM   1563  H   SER   117      51.885  54.239  58.089  1.00  0.00           H  
ATOM   1564  CA  SER   117      50.043  54.285  57.096  1.00  0.00           C  
ATOM   1565  HA  SER   117      49.387  55.072  56.725  1.00  0.00           H  
ATOM   1566  CB  SER   117      50.124  53.362  55.885  1.00  0.00           C  
ATOM   1567  HB2 SER   117      49.187  52.917  55.548  1.00  0.00           H  
ATOM   1568  HB3 SER   117      50.630  53.920  55.097  1.00  0.00           H  
ATOM   1569  OG  SER   117      50.806  52.222  56.276  1.00  0.00           O  
ATOM   1570  HG  SER   117      51.473  52.084  55.600  1.00  0.00           H  
ATOM   1571  C   SER   117      49.225  53.626  58.221  1.00  0.00           C  
ATOM   1572  O   SER   117      48.277  52.960  57.906  1.00  0.00           O  
ATOM   1573  N   GLN   118      49.722  53.747  59.451  1.00  0.00           N  
ATOM   1574  H   GLN   118      50.593  54.223  59.637  1.00  0.00           H  
ATOM   1575  CA  GLN   118      48.901  53.550  60.705  1.00  0.00           C  
ATOM   1576  HA  GLN   118      49.355  54.212  61.442  1.00  0.00           H  
ATOM   1577  CB  GLN   118      47.395  54.012  60.385  1.00  0.00           C  
ATOM   1578  HB2 GLN   118      47.455  54.828  59.665  1.00  0.00           H  
ATOM   1579  HB3 GLN   118      46.953  53.157  59.874  1.00  0.00           H  
ATOM   1580  CG  GLN   118      46.569  54.521  61.516  1.00  0.00           C  
ATOM   1581  HG2 GLN   118      47.202  54.927  62.305  1.00  0.00           H  
ATOM   1582  HG3 GLN   118      45.868  55.238  61.088  1.00  0.00           H  
ATOM   1583  CD  GLN   118      45.753  53.499  62.316  1.00  0.00           C  
ATOM   1584  OE1 GLN   118      45.509  52.420  61.895  1.00  0.00           O  
ATOM   1585  NE2 GLN   118      45.296  53.879  63.493  1.00  0.00           N  
ATOM   1586 HE21 GLN   118      45.539  54.766  63.910  1.00  0.00           H  
ATOM   1587 HE22 GLN   118      44.548  53.381  63.955  1.00  0.00           H  
ATOM   1588  C   GLN   118      48.815  52.085  61.231  1.00  0.00           C  
ATOM   1589  O   GLN   118      48.662  51.113  60.428  1.00  0.00           O  
ATOM   1590  N   SER   119      48.909  51.821  62.577  1.00  0.00           N  
ATOM   1591  H   SER   119      48.763  50.862  62.857  1.00  0.00           H  
ATOM   1592  CA  SER   119      49.413  52.594  63.627  1.00  0.00           C  
ATOM   1593  HA  SER   119      48.782  53.477  63.729  1.00  0.00           H  
ATOM   1594  CB  SER   119      49.258  51.650  64.853  1.00  0.00           C  
ATOM   1595  HB2 SER   119      49.807  50.710  64.809  1.00  0.00           H  
ATOM   1596  HB3 SER   119      49.565  52.162  65.766  1.00  0.00           H  
ATOM   1597  OG  SER   119      47.793  51.341  64.932  1.00  0.00           O  
ATOM   1598  HG  SER   119      47.356  51.723  65.697  1.00  0.00           H  
ATOM   1599  C   SER   119      50.820  53.051  63.381  1.00  0.00           C  
ATOM   1600  O   SER   119      51.440  52.711  62.410  1.00  0.00           O  
ATOM   1601  N   SER   120      51.352  53.900  64.346  1.00  0.00           N  
ATOM   1602  H   SER   120      50.720  54.238  65.058  1.00  0.00           H  
ATOM   1603  CA  SER   120      52.737  54.271  64.442  1.00  0.00           C  
ATOM   1604  HA  SER   120      53.223  54.079  63.486  1.00  0.00           H  
ATOM   1605  CB  SER   120      52.887  55.721  64.796  1.00  0.00           C  
ATOM   1606  HB2 SER   120      52.296  56.316  64.099  1.00  0.00           H  
ATOM   1607  HB3 SER   120      52.538  55.902  65.812  1.00  0.00           H  
ATOM   1608  OG  SER   120      54.262  56.016  64.798  1.00  0.00           O  
ATOM   1609  HG  SER   120      54.538  55.893  65.709  1.00  0.00           H  
ATOM   1610  C   SER   120      53.453  53.398  65.455  1.00  0.00           C  
ATOM   1611  O   SER   120      52.989  53.193  66.559  1.00  0.00           O  
ATOM   1612  N   SER   121      54.634  52.807  65.189  1.00  0.00           N  
ATOM   1613  H   SER   121      54.976  52.355  66.025  1.00  0.00           H  
ATOM   1614  CA  SER   121      55.393  52.788  63.978  1.00  0.00           C  
ATOM   1615  HA  SER   121      55.543  53.857  63.827  1.00  0.00           H  
ATOM   1616  CB  SER   121      56.756  52.043  64.109  1.00  0.00           C  
ATOM   1617  HB2 SER   121      56.611  50.963  64.101  1.00  0.00           H  
ATOM   1618  HB3 SER   121      57.323  52.282  63.209  1.00  0.00           H  
ATOM   1619  OG  SER   121      57.474  52.309  65.338  1.00  0.00           O  
ATOM   1620  HG  SER   121      57.838  53.198  65.329  1.00  0.00           H  
ATOM   1621  C   SER   121      54.676  52.188  62.762  1.00  0.00           C  
ATOM   1622  O   SER   121      54.580  52.899  61.759  1.00  0.00           O  
ATOM   1623  N   TYR   122      54.028  51.004  62.866  1.00  0.00           N  
ATOM   1624  H   TYR   122      54.059  50.375  63.656  1.00  0.00           H  
ATOM   1625  CA  TYR   122      53.457  50.318  61.698  1.00  0.00           C  
ATOM   1626  HA  TYR   122      53.498  51.078  60.918  1.00  0.00           H  
ATOM   1627  CB  TYR   122      54.362  49.117  61.240  1.00  0.00           C  
ATOM   1628  HB2 TYR   122      54.241  48.296  61.947  1.00  0.00           H  
ATOM   1629  HB3 TYR   122      53.918  48.779  60.304  1.00  0.00           H  
ATOM   1630  CG  TYR   122      55.857  49.416  60.992  1.00  0.00           C  
ATOM   1631  CD1 TYR   122      56.732  49.422  62.081  1.00  0.00           C  
ATOM   1632  HD1 TYR   122      56.448  49.176  63.093  1.00  0.00           H  
ATOM   1633  CE1 TYR   122      58.095  49.781  61.753  1.00  0.00           C  
ATOM   1634  HE1 TYR   122      58.850  49.736  62.524  1.00  0.00           H  
ATOM   1635  CZ  TYR   122      58.454  50.233  60.505  1.00  0.00           C  
ATOM   1636  OH  TYR   122      59.782  50.565  60.354  1.00  0.00           O  
ATOM   1637  HH  TYR   122      60.320  50.627  61.147  1.00  0.00           H  
ATOM   1638  CE2 TYR   122      57.545  50.337  59.461  1.00  0.00           C  
ATOM   1639  HE2 TYR   122      57.858  50.583  58.457  1.00  0.00           H  
ATOM   1640  CD2 TYR   122      56.215  50.034  59.773  1.00  0.00           C  
ATOM   1641  HD2 TYR   122      55.459  50.062  59.002  1.00  0.00           H  
ATOM   1642  C   TYR   122      52.031  49.821  61.855  1.00  0.00           C  
ATOM   1643  O   TYR   122      51.682  49.256  62.938  1.00  0.00           O  
ATOM   1644  N   GLY   123      51.280  49.886  60.765  1.00  0.00           N  
ATOM   1645  H   GLY   123      50.302  49.654  60.862  1.00  0.00           H  
ATOM   1646  CA  GLY   123      51.559  50.336  59.457  1.00  0.00           C  
ATOM   1647  HA2 GLY   123      51.111  51.319  59.314  1.00  0.00           H  
ATOM   1648  HA3 GLY   123      52.634  50.305  59.277  1.00  0.00           H  
ATOM   1649  C   GLY   123      50.742  49.463  58.446  1.00  0.00           C  
ATOM   1650  O   GLY   123      49.606  49.054  58.734  1.00  0.00           O  
ATOM   1651  N   GLN   124      51.374  49.146  57.372  1.00  0.00           N  
ATOM   1652  H   GLN   124      52.151  49.680  57.011  1.00  0.00           H  
ATOM   1653  CA  GLN   124      50.945  48.193  56.344  1.00  0.00           C  
ATOM   1654  HA  GLN   124      50.405  47.442  56.922  1.00  0.00           H  
ATOM   1655  CB  GLN   124      50.173  48.942  55.250  1.00  0.00           C  
ATOM   1656  HB2 GLN   124      50.809  49.641  54.706  1.00  0.00           H  
ATOM   1657  HB3 GLN   124      49.840  48.193  54.531  1.00  0.00           H  
ATOM   1658  CG  GLN   124      48.819  49.563  55.743  1.00  0.00           C  
ATOM   1659  HG2 GLN   124      48.164  48.753  56.064  1.00  0.00           H  
ATOM   1660  HG3 GLN   124      49.156  50.317  56.455  1.00  0.00           H  
ATOM   1661  CD  GLN   124      48.063  50.413  54.730  1.00  0.00           C  
ATOM   1662  OE1 GLN   124      48.326  50.330  53.522  1.00  0.00           O  
ATOM   1663  NE2 GLN   124      47.127  51.191  55.117  1.00  0.00           N  
ATOM   1664 HE21 GLN   124      46.934  51.259  56.106  1.00  0.00           H  
ATOM   1665 HE22 GLN   124      46.749  51.899  54.504  1.00  0.00           H  
ATOM   1666  C   GLN   124      52.205  47.386  55.807  1.00  0.00           C  
ATOM   1667  O   GLN   124      52.701  47.830  54.800  1.00  0.00           O  
ATOM   1668  N   PRO   125      52.660  46.245  56.379  1.00  0.00           N  
ATOM   1669  CD  PRO   125      53.702  45.454  55.683  1.00  0.00           C  
ATOM   1670  HD2 PRO   125      54.657  45.795  56.083  1.00  0.00           H  
ATOM   1671  HD3 PRO   125      53.669  45.604  54.604  1.00  0.00           H  
ATOM   1672  CG  PRO   125      53.411  44.024  56.151  1.00  0.00           C  
ATOM   1673  HG2 PRO   125      54.312  43.440  56.341  1.00  0.00           H  
ATOM   1674  HG3 PRO   125      52.734  43.561  55.434  1.00  0.00           H  
ATOM   1675  CB  PRO   125      52.582  44.088  57.472  1.00  0.00           C  
ATOM   1676  HB2 PRO   125      53.260  43.998  58.321  1.00  0.00           H  
ATOM   1677  HB3 PRO   125      51.746  43.389  57.489  1.00  0.00           H  
ATOM   1678  CA  PRO   125      51.916  45.464  57.466  1.00  0.00           C  
ATOM   1679  HA  PRO   125      50.866  45.382  57.186  1.00  0.00           H  
ATOM   1680  C   PRO   125      51.894  46.072  58.894  1.00  0.00           C  
ATOM   1681  O   PRO   125      52.607  47.075  59.170  1.00  0.00           O  
ATOM   1682  N   GLN   126      51.005  45.639  59.778  1.00  0.00           N  
ATOM   1683  H   GLN   126      50.436  44.882  59.424  1.00  0.00           H  
ATOM   1684  CA  GLN   126      50.872  46.120  61.130  1.00  0.00           C  
ATOM   1685  HA  GLN   126      51.137  47.176  61.190  1.00  0.00           H  
ATOM   1686  CB  GLN   126      49.388  46.041  61.601  1.00  0.00           C  
ATOM   1687  HB2 GLN   126      48.926  46.698  60.864  1.00  0.00           H  
ATOM   1688  HB3 GLN   126      48.963  45.050  61.440  1.00  0.00           H  
ATOM   1689  CG  GLN   126      48.983  46.637  63.031  1.00  0.00           C  
ATOM   1690  HG2 GLN   126      48.150  46.010  63.350  1.00  0.00           H  
ATOM   1691  HG3 GLN   126      49.810  46.435  63.712  1.00  0.00           H  
ATOM   1692  CD  GLN   126      48.553  48.110  62.928  1.00  0.00           C  
ATOM   1693  OE1 GLN   126      48.680  48.815  61.969  1.00  0.00           O  
ATOM   1694  NE2 GLN   126      48.120  48.591  64.066  1.00  0.00           N  
ATOM   1695 HE21 GLN   126      47.989  47.965  64.848  1.00  0.00           H  
ATOM   1696 HE22 GLN   126      47.845  49.552  64.210  1.00  0.00           H  
ATOM   1697  C   GLN   126      51.908  45.510  62.097  1.00  0.00           C  
ATOM   1698  O   GLN   126      52.265  44.368  61.946  1.00  0.00           O  
ATOM   1699  N   SER   127      52.286  46.255  63.114  1.00  0.00           N  
ATOM   1700  H   SER   127      52.018  47.229  63.088  1.00  0.00           H  
ATOM   1701  CA  SER   127      53.100  45.844  64.309  1.00  0.00           C  
ATOM   1702  HA  SER   127      53.000  46.696  64.982  1.00  0.00           H  
ATOM   1703  CB  SER   127      52.604  44.515  64.885  1.00  0.00           C  
ATOM   1704  HB2 SER   127      51.531  44.571  65.069  1.00  0.00           H  
ATOM   1705  HB3 SER   127      52.915  43.701  64.230  1.00  0.00           H  
ATOM   1706  OG  SER   127      53.172  44.472  66.209  1.00  0.00           O  
ATOM   1707  HG  SER   127      52.598  43.896  66.720  1.00  0.00           H  
ATOM   1708  C   SER   127      54.578  45.694  64.005  1.00  0.00           C  
ATOM   1709  O   SER   127      55.426  46.209  64.759  1.00  0.00           O  
ATOM   1710  N   GLY   128      54.869  45.170  62.833  1.00  0.00           N  
ATOM   1711  H   GLY   128      54.184  44.598  62.362  1.00  0.00           H  
ATOM   1712  CA  GLY   128      56.192  45.373  62.209  1.00  0.00           C  
ATOM   1713  HA2 GLY   128      56.394  46.444  62.200  1.00  0.00           H  
ATOM   1714  HA3 GLY   128      56.747  44.711  62.874  1.00  0.00           H  
ATOM   1715  C   GLY   128      56.188  44.763  60.755  1.00  0.00           C  
ATOM   1716  O   GLY   128      55.124  44.241  60.260  1.00  0.00           O  
ATOM   1717  N   SER   129      57.312  44.649  59.991  1.00  0.00           N  
ATOM   1718  H   SER   129      57.173  43.993  59.235  1.00  0.00           H  
ATOM   1719  CA  SER   129      58.568  45.420  60.090  1.00  0.00           C  
ATOM   1720  HA  SER   129      59.241  44.986  59.352  1.00  0.00           H  
ATOM   1721  CB  SER   129      58.353  46.935  59.741  1.00  0.00           C  
ATOM   1722  HB2 SER   129      57.569  47.377  60.355  1.00  0.00           H  
ATOM   1723  HB3 SER   129      59.280  47.466  59.958  1.00  0.00           H  
ATOM   1724  OG  SER   129      57.971  47.133  58.411  1.00  0.00           O  
ATOM   1725  HG  SER   129      57.017  47.193  58.328  1.00  0.00           H  
ATOM   1726  C   SER   129      59.228  45.317  61.530  1.00  0.00           C  
ATOM   1727  O   SER   129      59.701  46.269  62.065  1.00  0.00           O  
ATOM   1728  N   TYR   130      59.316  44.086  62.015  1.00  0.00           N  
ATOM   1729  H   TYR   130      59.075  43.269  61.472  1.00  0.00           H  
ATOM   1730  CA  TYR   130      59.868  43.845  63.364  1.00  0.00           C  
ATOM   1731  HA  TYR   130      59.224  44.466  63.988  1.00  0.00           H  
ATOM   1732  CB  TYR   130      59.628  42.471  63.906  1.00  0.00           C  
ATOM   1733  HB2 TYR   130      60.181  41.722  63.339  1.00  0.00           H  
ATOM   1734  HB3 TYR   130      60.007  42.434  64.927  1.00  0.00           H  
ATOM   1735  CG  TYR   130      58.197  42.000  63.943  1.00  0.00           C  
ATOM   1736  CD1 TYR   130      57.405  41.774  62.757  1.00  0.00           C  
ATOM   1737  HD1 TYR   130      57.887  41.757  61.791  1.00  0.00           H  
ATOM   1738  CE1 TYR   130      56.059  41.452  62.829  1.00  0.00           C  
ATOM   1739  HE1 TYR   130      55.465  41.477  61.927  1.00  0.00           H  
ATOM   1740  CZ  TYR   130      55.392  41.466  64.150  1.00  0.00           C  
ATOM   1741  OH  TYR   130      54.028  41.326  64.242  1.00  0.00           O  
ATOM   1742  HH  TYR   130      53.737  41.310  65.157  1.00  0.00           H  
ATOM   1743  CE2 TYR   130      56.144  41.611  65.308  1.00  0.00           C  
ATOM   1744  HE2 TYR   130      55.617  41.737  66.243  1.00  0.00           H  
ATOM   1745  CD2 TYR   130      57.542  41.864  65.182  1.00  0.00           C  
ATOM   1746  HD2 TYR   130      58.070  41.885  66.124  1.00  0.00           H  
ATOM   1747  C   TYR   130      61.308  44.342  63.588  1.00  0.00           C  
ATOM   1748  O   TYR   130      62.068  44.055  62.661  1.00  0.00           O  
ATOM   1749  N   SER   131      61.776  44.879  64.741  1.00  0.00           N  
ATOM   1750  H   SER   131      62.774  45.009  64.656  1.00  0.00           H  
ATOM   1751  CA  SER   131      61.020  45.484  65.849  1.00  0.00           C  
ATOM   1752  HA  SER   131      61.767  45.859  66.548  1.00  0.00           H  
ATOM   1753  CB  SER   131      60.240  46.781  65.457  1.00  0.00           C  
ATOM   1754  HB2 SER   131      61.006  47.430  65.034  1.00  0.00           H  
ATOM   1755  HB3 SER   131      59.454  46.767  64.702  1.00  0.00           H  
ATOM   1756  OG  SER   131      59.618  47.335  66.624  1.00  0.00           O  
ATOM   1757  HG  SER   131      59.146  48.118  66.329  1.00  0.00           H  
ATOM   1758  C   SER   131      60.212  44.438  66.625  1.00  0.00           C  
ATOM   1759  O   SER   131      59.001  44.410  66.511  1.00  0.00           O  
ATOM   1760  N   GLN   132      60.812  43.470  67.292  1.00  0.00           N  
ATOM   1761  H   GLN   132      60.121  42.854  67.694  1.00  0.00           H  
ATOM   1762  CA  GLN   132      62.211  43.249  67.574  1.00  0.00           C  
ATOM   1763  HA  GLN   132      62.774  43.636  66.725  1.00  0.00           H  
ATOM   1764  CB  GLN   132      62.612  43.958  68.957  1.00  0.00           C  
ATOM   1765  HB2 GLN   132      63.701  43.927  69.005  1.00  0.00           H  
ATOM   1766  HB3 GLN   132      62.255  44.988  68.966  1.00  0.00           H  
ATOM   1767  CG  GLN   132      62.101  43.200  70.282  1.00  0.00           C  
ATOM   1768  HG2 GLN   132      62.175  42.127  70.105  1.00  0.00           H  
ATOM   1769  HG3 GLN   132      62.773  43.409  71.115  1.00  0.00           H  
ATOM   1770  CD  GLN   132      60.671  43.526  70.725  1.00  0.00           C  
ATOM   1771  OE1 GLN   132      59.773  42.696  70.534  1.00  0.00           O  
ATOM   1772  NE2 GLN   132      60.443  44.733  71.143  1.00  0.00           N  
ATOM   1773 HE21 GLN   132      61.240  45.350  71.207  1.00  0.00           H  
ATOM   1774 HE22 GLN   132      59.495  45.072  71.232  1.00  0.00           H  
ATOM   1775  C   GLN   132      62.547  41.752  67.588  1.00  0.00           C  
ATOM   1776  O   GLN   132      61.673  40.891  67.523  1.00  0.00           O  
ATOM   1777  N   GLN   133      63.812  41.424  67.715  1.00  0.00           N  
ATOM   1778  H   GLN   133      64.508  42.155  67.730  1.00  0.00           H  
ATOM   1779  CA  GLN   133      64.505  40.124  67.554  1.00  0.00           C  
ATOM   1780  HA  GLN   133      65.419  40.366  67.013  1.00  0.00           H  
ATOM   1781  CB  GLN   133      64.833  39.600  68.971  1.00  0.00           C  
ATOM   1782  HB2 GLN   133      63.838  39.481  69.400  1.00  0.00           H  
ATOM   1783  HB3 GLN   133      65.249  38.602  68.833  1.00  0.00           H  
ATOM   1784  CG  GLN   133      65.882  40.492  69.704  1.00  0.00           C  
ATOM   1785  HG2 GLN   133      66.400  39.885  70.447  1.00  0.00           H  
ATOM   1786  HG3 GLN   133      66.666  40.839  69.031  1.00  0.00           H  
ATOM   1787  CD  GLN   133      65.157  41.548  70.498  1.00  0.00           C  
ATOM   1788  OE1 GLN   133      65.482  42.733  70.474  1.00  0.00           O  
ATOM   1789  NE2 GLN   133      64.381  41.056  71.498  1.00  0.00           N  
ATOM   1790 HE21 GLN   133      64.455  40.067  71.692  1.00  0.00           H  
ATOM   1791 HE22 GLN   133      64.101  41.729  72.197  1.00  0.00           H  
ATOM   1792  C   GLN   133      63.735  39.096  66.592  1.00  0.00           C  
ATOM   1793  O   GLN   133      63.393  37.969  67.004  1.00  0.00           O  
ATOM   1794  N   PRO   134      63.751  39.333  65.256  1.00  0.00           N  
ATOM   1795  CD  PRO   134      63.270  38.386  64.280  1.00  0.00           C  
ATOM   1796  HD2 PRO   134      62.289  38.076  64.642  1.00  0.00           H  
ATOM   1797  HD3 PRO   134      63.928  37.517  64.275  1.00  0.00           H  
ATOM   1798  CG  PRO   134      63.283  38.990  62.926  1.00  0.00           C  
ATOM   1799  HG2 PRO   134      62.352  39.474  62.630  1.00  0.00           H  
ATOM   1800  HG3 PRO   134      63.382  38.248  62.133  1.00  0.00           H  
ATOM   1801  CB  PRO   134      64.505  39.897  63.050  1.00  0.00           C  
ATOM   1802  HB2 PRO   134      64.481  40.711  62.326  1.00  0.00           H  
ATOM   1803  HB3 PRO   134      65.468  39.424  62.859  1.00  0.00           H  
ATOM   1804  CA  PRO   134      64.497  40.383  64.517  1.00  0.00           C  
ATOM   1805  HA  PRO   134      65.538  40.447  64.833  1.00  0.00           H  
ATOM   1806  C   PRO   134      63.734  41.731  64.585  1.00  0.00           C  
ATOM   1807  O   PRO   134      62.532  41.726  64.475  1.00  0.00           O  
ATOM   1808  N   SER   135      64.346  42.915  64.407  1.00  0.00           N  
ATOM   1809  H   SER   135      63.851  43.791  64.316  1.00  0.00           H  
ATOM   1810  CA  SER   135      65.792  43.142  64.269  1.00  0.00           C  
ATOM   1811  HA  SER   135      66.198  42.515  63.475  1.00  0.00           H  
ATOM   1812  CB  SER   135      65.946  44.622  63.960  1.00  0.00           C  
ATOM   1813  HB2 SER   135      66.970  44.972  63.825  1.00  0.00           H  
ATOM   1814  HB3 SER   135      65.237  44.887  63.176  1.00  0.00           H  
ATOM   1815  OG  SER   135      65.359  45.352  65.019  1.00  0.00           O  
ATOM   1816  HG  SER   135      65.588  46.259  64.804  1.00  0.00           H  
ATOM   1817  C   SER   135      66.580  42.838  65.539  1.00  0.00           C  
ATOM   1818  O   SER   135      66.009  42.721  66.625  1.00  0.00           O  
ATOM   1819  N   TYR   136      67.863  42.527  65.344  1.00  0.00           N  
ATOM   1820  H   TYR   136      68.294  42.673  64.443  1.00  0.00           H  
ATOM   1821  CA  TYR   136      68.855  42.126  66.391  1.00  0.00           C  
ATOM   1822  HA  TYR   136      68.306  41.949  67.316  1.00  0.00           H  
ATOM   1823  CB  TYR   136      69.561  40.769  66.079  1.00  0.00           C  
ATOM   1824  HB2 TYR   136      70.177  40.790  65.180  1.00  0.00           H  
ATOM   1825  HB3 TYR   136      70.046  40.493  67.016  1.00  0.00           H  
ATOM   1826  CG  TYR   136      68.536  39.647  65.767  1.00  0.00           C  
ATOM   1827  CD1 TYR   136      67.718  39.061  66.742  1.00  0.00           C  
ATOM   1828  HD1 TYR   136      67.816  39.470  67.737  1.00  0.00           H  
ATOM   1829  CE1 TYR   136      66.911  37.947  66.394  1.00  0.00           C  
ATOM   1830  HE1 TYR   136      66.438  37.372  67.175  1.00  0.00           H  
ATOM   1831  CZ  TYR   136      66.865  37.546  64.984  1.00  0.00           C  
ATOM   1832  OH  TYR   136      66.137  36.453  64.714  1.00  0.00           O  
ATOM   1833  HH  TYR   136      66.020  36.438  63.762  1.00  0.00           H  
ATOM   1834  CE2 TYR   136      67.620  38.185  64.010  1.00  0.00           C  
ATOM   1835  HE2 TYR   136      67.470  37.897  62.980  1.00  0.00           H  
ATOM   1836  CD2 TYR   136      68.450  39.246  64.419  1.00  0.00           C  
ATOM   1837  HD2 TYR   136      69.015  39.856  63.730  1.00  0.00           H  
ATOM   1838  C   TYR   136      69.914  43.247  66.626  1.00  0.00           C  
ATOM   1839  O   TYR   136      70.863  43.362  65.885  1.00  0.00           O  
ATOM   1840  N   GLY   137      69.928  43.969  67.790  1.00  0.00           N  
ATOM   1841  H   GLY   137      70.686  44.635  67.835  1.00  0.00           H  
ATOM   1842  CA  GLY   137      68.906  43.952  68.869  1.00  0.00           C  
ATOM   1843  HA2 GLY   137      68.917  44.893  69.419  1.00  0.00           H  
ATOM   1844  HA3 GLY   137      67.918  43.875  68.416  1.00  0.00           H  
ATOM   1845  C   GLY   137      69.110  42.795  69.914  1.00  0.00           C  
ATOM   1846  O   GLY   137      69.830  41.809  69.636  1.00  0.00           O  
ATOM   1847  N   GLY   138      68.424  42.838  71.049  1.00  0.00           N  
ATOM   1848  H   GLY   138      67.706  43.541  71.154  1.00  0.00           H  
ATOM   1849  CA  GLY   138      68.633  41.917  72.183  1.00  0.00           C  
ATOM   1850  HA2 GLY   138      67.835  42.074  72.909  1.00  0.00           H  
ATOM   1851  HA3 GLY   138      68.494  40.936  71.729  1.00  0.00           H  
ATOM   1852  C   GLY   138      69.932  42.026  73.006  1.00  0.00           C  
ATOM   1853  O   GLY   138      71.057  42.085  72.495  1.00  0.00           O  
ATOM   1854  N   GLN   139      69.880  42.002  74.350  1.00  0.00           N  
ATOM   1855  H   GLN   139      70.820  41.878  74.695  1.00  0.00           H  
ATOM   1856  CA  GLN   139      68.725  42.210  75.289  1.00  0.00           C  
ATOM   1857  HA  GLN   139      67.756  42.155  74.792  1.00  0.00           H  
ATOM   1858  CB  GLN   139      68.716  41.019  76.298  1.00  0.00           C  
ATOM   1859  HB2 GLN   139      69.691  40.909  76.774  1.00  0.00           H  
ATOM   1860  HB3 GLN   139      68.053  41.253  77.130  1.00  0.00           H  
ATOM   1861  CG  GLN   139      68.412  39.644  75.684  1.00  0.00           C  
ATOM   1862  HG2 GLN   139      69.065  39.492  74.824  1.00  0.00           H  
ATOM   1863  HG3 GLN   139      68.665  38.790  76.312  1.00  0.00           H  
ATOM   1864  CD  GLN   139      67.028  39.633  75.050  1.00  0.00           C  
ATOM   1865  OE1 GLN   139      66.087  40.309  75.430  1.00  0.00           O  
ATOM   1866  NE2 GLN   139      66.829  38.774  74.075  1.00  0.00           N  
ATOM   1867 HE21 GLN   139      67.532  38.069  73.908  1.00  0.00           H  
ATOM   1868 HE22 GLN   139      65.923  38.758  73.628  1.00  0.00           H  
ATOM   1869  C   GLN   139      68.822  43.629  75.967  1.00  0.00           C  
ATOM   1870  O   GLN   139      68.126  44.511  75.469  1.00  0.00           O  
ATOM   1871  N   GLN   140      69.627  43.753  76.994  1.00  0.00           N  
ATOM   1872  H   GLN   140      70.223  42.981  77.258  1.00  0.00           H  
ATOM   1873  CA  GLN   140      69.830  45.005  77.754  1.00  0.00           C  
ATOM   1874  HA  GLN   140      70.552  44.770  78.536  1.00  0.00           H  
ATOM   1875  CB  GLN   140      70.682  45.978  76.827  1.00  0.00           C  
ATOM   1876  HB2 GLN   140      71.653  45.541  76.596  1.00  0.00           H  
ATOM   1877  HB3 GLN   140      70.245  46.201  75.854  1.00  0.00           H  
ATOM   1878  CG  GLN   140      71.106  47.194  77.707  1.00  0.00           C  
ATOM   1879  HG2 GLN   140      70.273  47.891  77.617  1.00  0.00           H  
ATOM   1880  HG3 GLN   140      71.280  46.830  78.720  1.00  0.00           H  
ATOM   1881  CD  GLN   140      72.469  47.869  77.237  1.00  0.00           C  
ATOM   1882  OE1 GLN   140      73.062  48.583  78.069  1.00  0.00           O  
ATOM   1883  NE2 GLN   140      72.974  47.748  76.079  1.00  0.00           N  
ATOM   1884 HE21 GLN   140      72.436  47.294  75.355  1.00  0.00           H  
ATOM   1885 HE22 GLN   140      73.858  48.172  75.839  1.00  0.00           H  
ATOM   1886  C   GLN   140      68.520  45.621  78.240  1.00  0.00           C  
ATOM   1887  O   GLN   140      68.163  46.768  77.908  1.00  0.00           O  
ATOM   1888  N   GLN   141      67.803  44.832  79.014  1.00  0.00           N  
ATOM   1889  H   GLN   141      68.195  43.976  79.379  1.00  0.00           H  
ATOM   1890  CA  GLN   141      66.528  45.113  79.578  1.00  0.00           C  
ATOM   1891  HA  GLN   141      66.180  46.073  79.197  1.00  0.00           H  
ATOM   1892  CB  GLN   141      65.566  44.016  79.084  1.00  0.00           C  
ATOM   1893  HB2 GLN   141      66.006  43.046  79.316  1.00  0.00           H  
ATOM   1894  HB3 GLN   141      64.637  44.271  79.594  1.00  0.00           H  
ATOM   1895  CG  GLN   141      65.218  44.076  77.544  1.00  0.00           C  
ATOM   1896  HG2 GLN   141      66.133  44.049  76.951  1.00  0.00           H  
ATOM   1897  HG3 GLN   141      64.624  43.187  77.333  1.00  0.00           H  
ATOM   1898  CD  GLN   141      64.398  45.318  77.205  1.00  0.00           C  
ATOM   1899  OE1 GLN   141      63.167  45.268  77.167  1.00  0.00           O  
ATOM   1900  NE2 GLN   141      65.067  46.373  76.729  1.00  0.00           N  
ATOM   1901 HE21 GLN   141      66.076  46.415  76.737  1.00  0.00           H  
ATOM   1902 HE22 GLN   141      64.564  47.172  76.371  1.00  0.00           H  
ATOM   1903  C   GLN   141      66.644  45.118  81.146  1.00  0.00           C  
ATOM   1904  O   GLN   141      67.309  44.244  81.710  1.00  0.00           O  
ATOM   1905  N   SER   142      65.978  46.067  81.884  1.00  0.00           N  
ATOM   1906  H   SER   142      66.067  46.008  82.889  1.00  0.00           H  
ATOM   1907  CA  SER   142      65.057  47.215  81.478  1.00  0.00           C  
ATOM   1908  HA  SER   142      64.650  47.710  82.360  1.00  0.00           H  
ATOM   1909  CB  SER   142      65.790  48.357  80.617  1.00  0.00           C  
ATOM   1910  HB2 SER   142      66.025  48.027  79.605  1.00  0.00           H  
ATOM   1911  HB3 SER   142      65.199  49.271  80.554  1.00  0.00           H  
ATOM   1912  OG  SER   142      66.956  48.687  81.238  1.00  0.00           O  
ATOM   1913  HG  SER   142      66.922  49.462  81.804  1.00  0.00           H  
ATOM   1914  C   SER   142      63.748  46.669  80.854  1.00  0.00           C  
ATOM   1915  O   SER   142      63.364  47.168  79.780  1.00  0.00           O  
ATOM   1916  N   TYR   143      63.151  45.759  81.557  1.00  0.00           N  
ATOM   1917  H   TYR   143      63.597  45.548  82.439  1.00  0.00           H  
ATOM   1918  CA  TYR   143      61.881  45.147  81.190  1.00  0.00           C  
ATOM   1919  HA  TYR   143      61.865  44.996  80.110  1.00  0.00           H  
ATOM   1920  CB  TYR   143      61.787  43.769  81.835  1.00  0.00           C  
ATOM   1921  HB2 TYR   143      61.982  43.878  82.902  1.00  0.00           H  
ATOM   1922  HB3 TYR   143      60.783  43.349  81.788  1.00  0.00           H  
ATOM   1923  CG  TYR   143      62.849  42.877  81.261  1.00  0.00           C  
ATOM   1924  CD1 TYR   143      62.585  42.069  80.183  1.00  0.00           C  
ATOM   1925  HD1 TYR   143      61.593  42.050  79.756  1.00  0.00           H  
ATOM   1926  CE1 TYR   143      63.559  41.136  79.754  1.00  0.00           C  
ATOM   1927  HE1 TYR   143      63.273  40.526  78.910  1.00  0.00           H  
ATOM   1928  CZ  TYR   143      64.851  41.102  80.394  1.00  0.00           C  
ATOM   1929  OH  TYR   143      65.771  40.279  79.905  1.00  0.00           O  
ATOM   1930  HH  TYR   143      65.453  39.878  79.094  1.00  0.00           H  
ATOM   1931  CE2 TYR   143      65.056  41.933  81.533  1.00  0.00           C  
ATOM   1932  HE2 TYR   143      65.980  41.914  82.093  1.00  0.00           H  
ATOM   1933  CD2 TYR   143      64.049  42.779  81.946  1.00  0.00           C  
ATOM   1934  HD2 TYR   143      64.161  43.424  82.805  1.00  0.00           H  
ATOM   1935  C   TYR   143      60.624  45.894  81.588  1.00  0.00           C  
ATOM   1936  O   TYR   143      60.458  46.579  82.579  1.00  0.00           O  
ATOM   1937  N   GLY   144      59.817  45.968  80.569  1.00  0.00           N  
ATOM   1938  H   GLY   144      60.122  45.655  79.658  1.00  0.00           H  
ATOM   1939  CA  GLY   144      58.487  46.609  80.621  1.00  0.00           C  
ATOM   1940  HA2 GLY   144      57.935  46.028  79.882  1.00  0.00           H  
ATOM   1941  HA3 GLY   144      57.969  46.464  81.570  1.00  0.00           H  
ATOM   1942  C   GLY   144      58.506  48.168  80.347  1.00  0.00           C  
ATOM   1943  O   GLY   144      59.483  48.894  80.462  1.00  0.00           O  
ATOM   1944  N   GLN   145      57.368  48.592  79.875  1.00  0.00           N  
ATOM   1945  H   GLN   145      56.670  47.881  79.709  1.00  0.00           H  
ATOM   1946  CA  GLN   145      57.108  50.083  79.792  1.00  0.00           C  
ATOM   1947  HA  GLN   145      57.718  50.582  79.039  1.00  0.00           H  
ATOM   1948  CB  GLN   145      55.628  50.405  79.333  1.00  0.00           C  
ATOM   1949  HB2 GLN   145      54.953  50.089  80.129  1.00  0.00           H  
ATOM   1950  HB3 GLN   145      55.593  51.491  79.246  1.00  0.00           H  
ATOM   1951  CG  GLN   145      55.217  49.853  77.922  1.00  0.00           C  
ATOM   1952  HG2 GLN   145      56.069  49.800  77.245  1.00  0.00           H  
ATOM   1953  HG3 GLN   145      54.961  48.809  78.105  1.00  0.00           H  
ATOM   1954  CD  GLN   145      54.018  50.503  77.272  1.00  0.00           C  
ATOM   1955  OE1 GLN   145      53.759  51.689  77.432  1.00  0.00           O  
ATOM   1956  NE2 GLN   145      53.316  49.877  76.376  1.00  0.00           N  
ATOM   1957 HE21 GLN   145      52.579  50.444  75.981  1.00  0.00           H  
ATOM   1958 HE22 GLN   145      53.511  48.899  76.221  1.00  0.00           H  
ATOM   1959  C   GLN   145      57.409  50.776  81.112  1.00  0.00           C  
ATOM   1960  O   GLN   145      56.827  50.404  82.137  1.00  0.00           O  
ATOM   1961  N   GLN   146      58.277  51.768  81.154  1.00  0.00           N  
ATOM   1962  H   GLN   146      58.584  52.165  80.278  1.00  0.00           H  
ATOM   1963  CA  GLN   146      58.635  52.461  82.385  1.00  0.00           C  
ATOM   1964  HA  GLN   146      58.637  51.751  83.212  1.00  0.00           H  
ATOM   1965  CB  GLN   146      59.971  53.146  82.199  1.00  0.00           C  
ATOM   1966  HB2 GLN   146      60.705  52.412  81.868  1.00  0.00           H  
ATOM   1967  HB3 GLN   146      59.751  53.976  81.527  1.00  0.00           H  
ATOM   1968  CG  GLN   146      60.646  53.877  83.424  1.00  0.00           C  
ATOM   1969  HG2 GLN   146      61.372  54.606  83.063  1.00  0.00           H  
ATOM   1970  HG3 GLN   146      59.869  54.451  83.929  1.00  0.00           H  
ATOM   1971  CD  GLN   146      61.317  52.921  84.463  1.00  0.00           C  
ATOM   1972  OE1 GLN   146      60.943  51.779  84.620  1.00  0.00           O  
ATOM   1973  NE2 GLN   146      62.362  53.455  85.109  1.00  0.00           N  
ATOM   1974 HE21 GLN   146      62.810  54.335  84.900  1.00  0.00           H  
ATOM   1975 HE22 GLN   146      62.548  53.158  86.056  1.00  0.00           H  
ATOM   1976  C   GLN   146      57.453  53.411  82.762  1.00  0.00           C  
ATOM   1977  O   GLN   146      56.796  53.935  81.870  1.00  0.00           O  
ATOM   1978  N   GLN   147      57.377  53.713  84.019  1.00  0.00           N  
ATOM   1979  H   GLN   147      57.908  53.175  84.689  1.00  0.00           H  
ATOM   1980  CA  GLN   147      56.355  54.596  84.557  1.00  0.00           C  
ATOM   1981  HA  GLN   147      55.419  54.120  84.263  1.00  0.00           H  
ATOM   1982  CB  GLN   147      56.428  54.672  86.115  1.00  0.00           C  
ATOM   1983  HB2 GLN   147      55.636  55.306  86.512  1.00  0.00           H  
ATOM   1984  HB3 GLN   147      56.353  53.649  86.483  1.00  0.00           H  
ATOM   1985  CG  GLN   147      57.707  55.260  86.775  1.00  0.00           C  
ATOM   1986  HG2 GLN   147      58.052  56.178  86.299  1.00  0.00           H  
ATOM   1987  HG3 GLN   147      57.526  55.429  87.836  1.00  0.00           H  
ATOM   1988  CD  GLN   147      58.917  54.273  86.780  1.00  0.00           C  
ATOM   1989  OE1 GLN   147      58.768  53.116  86.386  1.00  0.00           O  
ATOM   1990  NE2 GLN   147      60.001  54.657  87.383  1.00  0.00           N  
ATOM   1991 HE21 GLN   147      60.049  55.580  87.790  1.00  0.00           H  
ATOM   1992 HE22 GLN   147      60.734  53.962  87.383  1.00  0.00           H  
ATOM   1993  C   GLN   147      56.304  55.986  84.047  1.00  0.00           C  
ATOM   1994  O   GLN   147      57.363  56.608  83.836  1.00  0.00           O  
ATOM   1995  N   SER   148      55.056  56.520  83.884  1.00  0.00           N  
ATOM   1996  H   SER   148      54.261  56.140  84.377  1.00  0.00           H  
ATOM   1997  CA  SER   148      54.782  57.792  83.194  1.00  0.00           C  
ATOM   1998  HA  SER   148      55.418  57.953  82.323  1.00  0.00           H  
ATOM   1999  CB  SER   148      53.336  57.799  82.647  1.00  0.00           C  
ATOM   2000  HB2 SER   148      53.291  57.085  81.825  1.00  0.00           H  
ATOM   2001  HB3 SER   148      52.600  57.599  83.426  1.00  0.00           H  
ATOM   2002  OG  SER   148      53.093  59.114  82.138  1.00  0.00           O  
ATOM   2003  HG  SER   148      52.314  59.240  81.591  1.00  0.00           H  
ATOM   2004  C   SER   148      54.849  58.912  84.242  1.00  0.00           C  
ATOM   2005  O   SER   148      54.400  58.761  85.401  1.00  0.00           O  
ATOM   2006  N   TYR   149      55.525  60.001  83.840  1.00  0.00           N  
ATOM   2007  H   TYR   149      55.783  60.040  82.864  1.00  0.00           H  
ATOM   2008  CA  TYR   149      55.902  61.195  84.543  1.00  0.00           C  
ATOM   2009  HA  TYR   149      56.515  60.869  85.383  1.00  0.00           H  
ATOM   2010  CB  TYR   149      56.822  61.907  83.527  1.00  0.00           C  
ATOM   2011  HB2 TYR   149      57.546  61.145  83.238  1.00  0.00           H  
ATOM   2012  HB3 TYR   149      56.288  62.038  82.586  1.00  0.00           H  
ATOM   2013  CG  TYR   149      57.439  63.250  83.978  1.00  0.00           C  
ATOM   2014  CD1 TYR   149      57.396  64.342  83.068  1.00  0.00           C  
ATOM   2015  HD1 TYR   149      56.913  64.216  82.110  1.00  0.00           H  
ATOM   2016  CE1 TYR   149      57.982  65.554  83.402  1.00  0.00           C  
ATOM   2017  HE1 TYR   149      57.938  66.404  82.737  1.00  0.00           H  
ATOM   2018  CZ  TYR   149      58.697  65.672  84.648  1.00  0.00           C  
ATOM   2019  OH  TYR   149      59.292  66.794  85.010  1.00  0.00           O  
ATOM   2020  HH  TYR   149      60.138  66.637  85.435  1.00  0.00           H  
ATOM   2021  CE2 TYR   149      58.781  64.580  85.551  1.00  0.00           C  
ATOM   2022  HE2 TYR   149      59.275  64.748  86.497  1.00  0.00           H  
ATOM   2023  CD2 TYR   149      58.150  63.333  85.185  1.00  0.00           C  
ATOM   2024  HD2 TYR   149      58.193  62.419  85.760  1.00  0.00           H  
ATOM   2025  C   TYR   149      54.837  62.178  85.023  1.00  0.00           C  
ATOM   2026  O   TYR   149      53.997  62.553  84.258  1.00  0.00           O  
ATOM   2027  N   ASN   150      55.028  62.576  86.270  1.00  0.00           N  
ATOM   2028  H   ASN   150      55.744  62.067  86.768  1.00  0.00           H  
ATOM   2029  CA  ASN   150      54.338  63.683  86.962  1.00  0.00           C  
ATOM   2030  HA  ASN   150      53.655  64.089  86.216  1.00  0.00           H  
ATOM   2031  CB  ASN   150      53.572  63.133  88.194  1.00  0.00           C  
ATOM   2032  HB2 ASN   150      54.175  62.682  88.982  1.00  0.00           H  
ATOM   2033  HB3 ASN   150      53.121  64.031  88.616  1.00  0.00           H  
ATOM   2034  CG  ASN   150      52.416  62.157  87.882  1.00  0.00           C  
ATOM   2035  OD1 ASN   150      51.785  62.136  86.822  1.00  0.00           O  
ATOM   2036  ND2 ASN   150      52.141  61.356  88.885  1.00  0.00           N  
ATOM   2037 HD21 ASN   150      51.637  60.522  88.620  1.00  0.00           H  
ATOM   2038 HD22 ASN   150      52.724  61.317  89.708  1.00  0.00           H  
ATOM   2039  C   ASN   150      55.326  64.819  87.333  1.00  0.00           C  
ATOM   2040  O   ASN   150      55.985  64.518  88.262  1.00  0.00           O  
ATOM   2041  N   PRO   151      55.387  65.980  86.610  1.00  0.00           N  
ATOM   2042  CD  PRO   151      54.545  66.266  85.493  1.00  0.00           C  
ATOM   2043  HD2 PRO   151      53.538  66.516  85.826  1.00  0.00           H  
ATOM   2044  HD3 PRO   151      54.521  65.541  84.680  1.00  0.00           H  
ATOM   2045  CG  PRO   151      55.224  67.507  84.909  1.00  0.00           C  
ATOM   2046  HG2 PRO   151      54.680  68.145  84.213  1.00  0.00           H  
ATOM   2047  HG3 PRO   151      56.184  67.241  84.466  1.00  0.00           H  
ATOM   2048  CB  PRO   151      55.626  68.296  86.118  1.00  0.00           C  
ATOM   2049  HB2 PRO   151      54.763  68.758  86.598  1.00  0.00           H  
ATOM   2050  HB3 PRO   151      56.446  68.967  85.863  1.00  0.00           H  
ATOM   2051  CA  PRO   151      56.242  67.119  86.947  1.00  0.00           C  
ATOM   2052  HA  PRO   151      57.286  66.977  86.664  1.00  0.00           H  
ATOM   2053  C   PRO   151      56.133  67.576  88.418  1.00  0.00           C  
ATOM   2054  O   PRO   151      55.029  67.380  88.998  1.00  0.00           O  
ATOM   2055  N   PRO   152      57.208  68.182  89.004  1.00  0.00           N  
ATOM   2056  CD  PRO   152      58.586  68.195  88.567  1.00  0.00           C  
ATOM   2057  HD2 PRO   152      58.717  68.451  87.515  1.00  0.00           H  
ATOM   2058  HD3 PRO   152      58.995  67.227  88.857  1.00  0.00           H  
ATOM   2059  CG  PRO   152      59.323  69.256  89.374  1.00  0.00           C  
ATOM   2060  HG2 PRO   152      59.141  70.179  88.825  1.00  0.00           H  
ATOM   2061  HG3 PRO   152      60.388  69.046  89.474  1.00  0.00           H  
ATOM   2062  CB  PRO   152      58.496  69.298  90.700  1.00  0.00           C  
ATOM   2063  HB2 PRO   152      58.472  70.278  91.177  1.00  0.00           H  
ATOM   2064  HB3 PRO   152      58.895  68.535  91.368  1.00  0.00           H  
ATOM   2065  CA  PRO   152      57.078  68.925  90.299  1.00  0.00           C  
ATOM   2066  HA  PRO   152      56.611  68.246  91.012  1.00  0.00           H  
ATOM   2067  C   PRO   152      56.171  70.197  90.100  1.00  0.00           C  
ATOM   2068  O   PRO   152      56.061  70.658  88.963  1.00  0.00           O  
ATOM   2069  N   GLN   153      55.446  70.587  91.196  1.00  0.00           N  
ATOM   2070  H   GLN   153      55.499  70.170  92.114  1.00  0.00           H  
ATOM   2071  CA  GLN   153      54.338  71.608  91.058  1.00  0.00           C  
ATOM   2072  HA  GLN   153      53.601  71.216  90.356  1.00  0.00           H  
ATOM   2073  CB  GLN   153      53.589  71.790  92.364  1.00  0.00           C  
ATOM   2074  HB2 GLN   153      53.310  70.763  92.599  1.00  0.00           H  
ATOM   2075  HB3 GLN   153      54.302  72.168  93.098  1.00  0.00           H  
ATOM   2076  CG  GLN   153      52.362  72.684  92.434  1.00  0.00           C  
ATOM   2077  HG2 GLN   153      52.678  73.727  92.485  1.00  0.00           H  
ATOM   2078  HG3 GLN   153      51.798  72.623  91.504  1.00  0.00           H  
ATOM   2079  CD  GLN   153      51.321  72.545  93.501  1.00  0.00           C  
ATOM   2080  OE1 GLN   153      50.957  71.427  93.864  1.00  0.00           O  
ATOM   2081  NE2 GLN   153      50.791  73.608  94.038  1.00  0.00           N  
ATOM   2082 HE21 GLN   153      51.041  74.479  93.591  1.00  0.00           H  
ATOM   2083 HE22 GLN   153      50.129  73.448  94.784  1.00  0.00           H  
ATOM   2084  C   GLN   153      54.791  73.043  90.555  1.00  0.00           C  
ATOM   2085  O   GLN   153      55.871  73.555  90.860  1.00  0.00           O  
ATOM   2086  N   GLY   154      53.891  73.634  89.765  1.00  0.00           N  
ATOM   2087  H   GLY   154      53.013  73.152  89.630  1.00  0.00           H  
ATOM   2088  CA  GLY   154      54.132  74.833  88.981  1.00  0.00           C  
ATOM   2089  HA2 GLY   154      55.042  74.758  88.386  1.00  0.00           H  
ATOM   2090  HA3 GLY   154      53.430  74.894  88.149  1.00  0.00           H  
ATOM   2091  C   GLY   154      53.929  76.244  89.602  1.00  0.00           C  
ATOM   2092  O   GLY   154      53.009  76.429  90.379  1.00  0.00           O  
ATOM   2093  N   TYR   155      54.754  77.214  89.214  1.00  0.00           N  
ATOM   2094  H   TYR   155      55.403  77.071  88.454  1.00  0.00           H  
ATOM   2095  CA  TYR   155      54.920  78.509  89.762  1.00  0.00           C  
ATOM   2096  HA  TYR   155      53.940  78.719  90.191  1.00  0.00           H  
ATOM   2097  CB  TYR   155      55.922  78.458  90.828  1.00  0.00           C  
ATOM   2098  HB2 TYR   155      56.809  77.943  90.459  1.00  0.00           H  
ATOM   2099  HB3 TYR   155      56.231  79.465  91.110  1.00  0.00           H  
ATOM   2100  CG  TYR   155      55.391  77.756  92.042  1.00  0.00           C  
ATOM   2101  CD1 TYR   155      54.299  78.227  92.717  1.00  0.00           C  
ATOM   2102  HD1 TYR   155      53.903  79.195  92.447  1.00  0.00           H  
ATOM   2103  CE1 TYR   155      53.619  77.515  93.729  1.00  0.00           C  
ATOM   2104  HE1 TYR   155      52.720  77.929  94.162  1.00  0.00           H  
ATOM   2105  CZ  TYR   155      53.991  76.145  93.974  1.00  0.00           C  
ATOM   2106  OH  TYR   155      53.327  75.466  95.025  1.00  0.00           O  
ATOM   2107  HH  TYR   155      53.647  74.587  95.241  1.00  0.00           H  
ATOM   2108  CE2 TYR   155      55.169  75.616  93.357  1.00  0.00           C  
ATOM   2109  HE2 TYR   155      55.446  74.605  93.616  1.00  0.00           H  
ATOM   2110  CD2 TYR   155      55.791  76.410  92.412  1.00  0.00           C  
ATOM   2111  HD2 TYR   155      56.664  75.997  91.929  1.00  0.00           H  
ATOM   2112  C   TYR   155      55.370  79.532  88.721  1.00  0.00           C  
ATOM   2113  O   TYR   155      56.474  79.512  88.126  1.00  0.00           O  
ATOM   2114  N   GLY   156      54.621  80.622  88.425  1.00  0.00           N  
ATOM   2115  H   GLY   156      54.936  81.157  87.629  1.00  0.00           H  
ATOM   2116  CA  GLY   156      53.517  81.093  89.249  1.00  0.00           C  
ATOM   2117  HA2 GLY   156      52.750  80.319  89.201  1.00  0.00           H  
ATOM   2118  HA3 GLY   156      53.892  81.236  90.262  1.00  0.00           H  
ATOM   2119  C   GLY   156      53.017  82.389  88.657  1.00  0.00           C  
ATOM   2120  O   GLY   156      52.927  82.678  87.448  1.00  0.00           O  
ATOM   2121  N   GLN   157      52.598  83.333  89.598  1.00  0.00           N  
ATOM   2122  H   GLN   157      52.652  82.956  90.534  1.00  0.00           H  
ATOM   2123  CA  GLN   157      51.937  84.575  89.213  1.00  0.00           C  
ATOM   2124  HA  GLN   157      52.157  84.766  88.162  1.00  0.00           H  
ATOM   2125  CB  GLN   157      50.395  84.597  89.333  1.00  0.00           C  
ATOM   2126  HB2 GLN   157      50.047  85.581  89.020  1.00  0.00           H  
ATOM   2127  HB3 GLN   157      49.996  83.701  88.856  1.00  0.00           H  
ATOM   2128  CG  GLN   157      49.911  84.571  90.799  1.00  0.00           C  
ATOM   2129  HG2 GLN   157      50.384  83.730  91.307  1.00  0.00           H  
ATOM   2130  HG3 GLN   157      50.202  85.541  91.203  1.00  0.00           H  
ATOM   2131  CD  GLN   157      48.362  84.365  90.914  1.00  0.00           C  
ATOM   2132  OE1 GLN   157      47.594  84.343  89.930  1.00  0.00           O  
ATOM   2133  NE2 GLN   157      47.811  84.520  92.150  1.00  0.00           N  
ATOM   2134 HE21 GLN   157      48.401  84.625  92.963  1.00  0.00           H  
ATOM   2135 HE22 GLN   157      46.803  84.539  92.224  1.00  0.00           H  
ATOM   2136  C   GLN   157      52.536  85.579  90.085  1.00  0.00           C  
ATOM   2137  O   GLN   157      52.681  85.395  91.263  1.00  0.00           O  
ATOM   2138  N   GLN   158      52.848  86.789  89.578  1.00  0.00           N  
ATOM   2139  H   GLN   158      53.302  87.360  90.276  1.00  0.00           H  
ATOM   2140  CA  GLN   158      52.625  87.431  88.244  1.00  0.00           C  
ATOM   2141  HA  GLN   158      51.635  87.081  87.950  1.00  0.00           H  
ATOM   2142  CB  GLN   158      52.644  88.952  88.430  1.00  0.00           C  
ATOM   2143  HB2 GLN   158      52.018  89.418  87.669  1.00  0.00           H  
ATOM   2144  HB3 GLN   158      52.212  89.193  89.401  1.00  0.00           H  
ATOM   2145  CG  GLN   158      53.962  89.734  88.424  1.00  0.00           C  
ATOM   2146  HG2 GLN   158      54.518  89.291  89.250  1.00  0.00           H  
ATOM   2147  HG3 GLN   158      54.522  89.471  87.526  1.00  0.00           H  
ATOM   2148  CD  GLN   158      53.789  91.247  88.553  1.00  0.00           C  
ATOM   2149  OE1 GLN   158      54.118  91.880  89.579  1.00  0.00           O  
ATOM   2150  NE2 GLN   158      53.204  91.875  87.563  1.00  0.00           N  
ATOM   2151 HE21 GLN   158      53.147  91.532  86.615  1.00  0.00           H  
ATOM   2152 HE22 GLN   158      52.964  92.842  87.730  1.00  0.00           H  
ATOM   2153  C   GLN   158      53.618  86.949  87.200  1.00  0.00           C  
ATOM   2154  O   GLN   158      54.745  86.684  87.609  1.00  0.00           O  
ATOM   2155  N   ASN   159      53.244  86.715  85.943  1.00  0.00           N  
ATOM   2156  H   ASN   159      52.293  86.840  85.629  1.00  0.00           H  
ATOM   2157  CA  ASN   159      54.150  86.124  84.943  1.00  0.00           C  
ATOM   2158  HA  ASN   159      54.553  85.253  85.460  1.00  0.00           H  
ATOM   2159  CB  ASN   159      53.261  85.662  83.731  1.00  0.00           C  
ATOM   2160  HB2 ASN   159      52.614  84.879  84.126  1.00  0.00           H  
ATOM   2161  HB3 ASN   159      52.656  86.439  83.263  1.00  0.00           H  
ATOM   2162  CG  ASN   159      54.121  85.071  82.649  1.00  0.00           C  
ATOM   2163  OD1 ASN   159      54.646  85.746  81.703  1.00  0.00           O  
ATOM   2164  ND2 ASN   159      54.321  83.799  82.760  1.00  0.00           N  
ATOM   2165 HD21 ASN   159      53.741  83.302  83.420  1.00  0.00           H  
ATOM   2166 HD22 ASN   159      54.921  83.314  82.109  1.00  0.00           H  
ATOM   2167  C   ASN   159      55.239  87.097  84.421  1.00  0.00           C  
ATOM   2168  O   ASN   159      54.911  88.170  83.922  1.00  0.00           O  
ATOM   2169  N   GLN   160      56.503  86.780  84.444  1.00  0.00           N  
ATOM   2170  H   GLN   160      57.194  87.447  84.132  1.00  0.00           H  
ATOM   2171  CA  GLN   160      57.191  85.558  84.747  1.00  0.00           C  
ATOM   2172  HA  GLN   160      56.460  84.765  84.588  1.00  0.00           H  
ATOM   2173  CB  GLN   160      58.302  85.436  83.699  1.00  0.00           C  
ATOM   2174  HB2 GLN   160      57.926  85.267  82.690  1.00  0.00           H  
ATOM   2175  HB3 GLN   160      58.869  86.357  83.831  1.00  0.00           H  
ATOM   2176  CG  GLN   160      59.244  84.284  83.989  1.00  0.00           C  
ATOM   2177  HG2 GLN   160      59.956  84.162  83.173  1.00  0.00           H  
ATOM   2178  HG3 GLN   160      59.782  84.584  84.888  1.00  0.00           H  
ATOM   2179  CD  GLN   160      58.540  82.873  84.053  1.00  0.00           C  
ATOM   2180  OE1 GLN   160      58.620  82.290  85.120  1.00  0.00           O  
ATOM   2181  NE2 GLN   160      57.925  82.389  83.027  1.00  0.00           N  
ATOM   2182 HE21 GLN   160      57.966  82.936  82.179  1.00  0.00           H  
ATOM   2183 HE22 GLN   160      57.478  81.485  83.082  1.00  0.00           H  
ATOM   2184  C   GLN   160      57.735  85.506  86.162  1.00  0.00           C  
ATOM   2185  O   GLN   160      58.599  86.333  86.578  1.00  0.00           O  
ATOM   2186  N   TYR   161      57.244  84.557  86.986  1.00  0.00           N  
ATOM   2187  H   TYR   161      56.641  83.883  86.535  1.00  0.00           H  
ATOM   2188  CA  TYR   161      57.612  84.390  88.402  1.00  0.00           C  
ATOM   2189  HA  TYR   161      57.321  85.298  88.931  1.00  0.00           H  
ATOM   2190  CB  TYR   161      56.749  83.215  88.930  1.00  0.00           C  
ATOM   2191  HB2 TYR   161      55.712  83.396  88.646  1.00  0.00           H  
ATOM   2192  HB3 TYR   161      57.045  82.240  88.542  1.00  0.00           H  
ATOM   2193  CG  TYR   161      56.699  83.132  90.428  1.00  0.00           C  
ATOM   2194  CD1 TYR   161      57.409  82.116  91.130  1.00  0.00           C  
ATOM   2195  HD1 TYR   161      57.913  81.297  90.638  1.00  0.00           H  
ATOM   2196  CE1 TYR   161      57.436  82.236  92.534  1.00  0.00           C  
ATOM   2197  HE1 TYR   161      58.074  81.584  93.113  1.00  0.00           H  
ATOM   2198  CZ  TYR   161      56.670  83.163  93.234  1.00  0.00           C  
ATOM   2199  OH  TYR   161      56.801  83.158  94.589  1.00  0.00           O  
ATOM   2200  HH  TYR   161      57.098  82.310  94.926  1.00  0.00           H  
ATOM   2201  CE2 TYR   161      55.839  84.070  92.523  1.00  0.00           C  
ATOM   2202  HE2 TYR   161      55.264  84.824  93.039  1.00  0.00           H  
ATOM   2203  CD2 TYR   161      55.940  84.133  91.125  1.00  0.00           C  
ATOM   2204  HD2 TYR   161      55.402  84.908  90.600  1.00  0.00           H  
ATOM   2205  C   TYR   161      59.106  84.155  88.615  1.00  0.00           C  
ATOM   2206  O   TYR   161      59.695  84.580  89.605  1.00  0.00           O  
ATOM   2207  N   ASN   162      59.739  83.436  87.664  1.00  0.00           N  
ATOM   2208  H   ASN   162      59.209  83.256  86.823  1.00  0.00           H  
ATOM   2209  CA  ASN   162      61.157  83.045  87.760  1.00  0.00           C  
ATOM   2210  HA  ASN   162      61.381  83.014  88.826  1.00  0.00           H  
ATOM   2211  CB  ASN   162      61.271  81.648  87.088  1.00  0.00           C  
ATOM   2212  HB2 ASN   162      61.010  81.688  86.030  1.00  0.00           H  
ATOM   2213  HB3 ASN   162      62.276  81.245  87.208  1.00  0.00           H  
ATOM   2214  CG  ASN   162      60.339  80.705  87.765  1.00  0.00           C  
ATOM   2215  OD1 ASN   162      60.536  80.330  88.915  1.00  0.00           O  
ATOM   2216  ND2 ASN   162      59.262  80.369  87.100  1.00  0.00           N  
ATOM   2217 HD21 ASN   162      58.532  79.764  87.449  1.00  0.00           H  
ATOM   2218 HD22 ASN   162      59.094  80.835  86.220  1.00  0.00           H  
ATOM   2219  C   ASN   162      62.102  84.096  87.090  1.00  0.00           C  
ATOM   2220  O   ASN   162      61.904  84.495  85.913  1.00  0.00           O  
ATOM   2221  N   SER   163      62.934  84.784  87.939  1.00  0.00           N  
ATOM   2222  H   SER   163      63.024  84.470  88.895  1.00  0.00           H  
ATOM   2223  CA  SER   163      63.730  86.010  87.537  1.00  0.00           C  
ATOM   2224  HA  SER   163      63.048  86.824  87.289  1.00  0.00           H  
ATOM   2225  CB  SER   163      64.476  86.523  88.827  1.00  0.00           C  
ATOM   2226  HB2 SER   163      63.830  86.392  89.694  1.00  0.00           H  
ATOM   2227  HB3 SER   163      65.316  85.869  89.060  1.00  0.00           H  
ATOM   2228  OG  SER   163      64.840  87.859  88.777  1.00  0.00           O  
ATOM   2229  HG  SER   163      65.450  87.981  89.508  1.00  0.00           H  
ATOM   2230  C   SER   163      64.773  85.839  86.412  1.00  0.00           C  
ATOM   2231  O   SER   163      65.345  84.781  86.452  1.00  0.00           O  
ATOM   2232  N   SER   164      65.031  86.834  85.559  1.00  0.00           N  
ATOM   2233  H   SER   164      64.493  87.658  85.784  1.00  0.00           H  
ATOM   2234  CA  SER   164      66.048  86.860  84.438  1.00  0.00           C  
ATOM   2235  HA  SER   164      65.846  87.676  83.744  1.00  0.00           H  
ATOM   2236  CB  SER   164      66.025  85.558  83.594  1.00  0.00           C  
ATOM   2237  HB2 SER   164      66.995  85.391  83.125  1.00  0.00           H  
ATOM   2238  HB3 SER   164      65.700  84.701  84.185  1.00  0.00           H  
ATOM   2239  OG  SER   164      65.039  85.861  82.627  1.00  0.00           O  
ATOM   2240  HG  SER   164      64.215  85.942  83.114  1.00  0.00           H  
ATOM   2241  C   SER   164      67.377  87.220  85.019  1.00  0.00           C  
ATOM   2242  O   SER   164      67.675  87.069  86.220  1.00  0.00           O  
ATOM   2243  N   SER   165      68.341  87.667  84.260  1.00  0.00           N  
ATOM   2244  H   SER   165      68.174  87.606  83.265  1.00  0.00           H  
ATOM   2245  CA  SER   165      69.737  88.029  84.755  1.00  0.00           C  
ATOM   2246  HA  SER   165      69.586  88.376  85.777  1.00  0.00           H  
ATOM   2247  CB  SER   165      70.635  86.834  84.846  1.00  0.00           C  
ATOM   2248  HB2 SER   165      70.079  86.024  85.317  1.00  0.00           H  
ATOM   2249  HB3 SER   165      70.802  86.476  83.831  1.00  0.00           H  
ATOM   2250  OG  SER   165      71.840  87.010  85.489  1.00  0.00           O  
ATOM   2251  HG  SER   165      71.640  87.057  86.427  1.00  0.00           H  
ATOM   2252  C   SER   165      70.488  89.113  83.909  1.00  0.00           C  
ATOM   2253  O   SER   165      71.607  88.856  83.471  1.00  0.00           O  
ATOM   2254  N   GLY   166      69.880  90.355  83.785  1.00  0.00           N  
ATOM   2255  H   GLY   166      68.895  90.476  83.974  1.00  0.00           H  
ATOM   2256  CA  GLY   166      70.540  91.458  83.060  1.00  0.00           C  
ATOM   2257  HA2 GLY   166      70.814  91.149  82.051  1.00  0.00           H  
ATOM   2258  HA3 GLY   166      69.976  92.389  83.108  1.00  0.00           H  
ATOM   2259  C   GLY   166      71.811  91.973  83.795  1.00  0.00           C  
ATOM   2260  O   GLY   166      71.892  91.702  84.942  1.00  0.00           O  
ATOM   2261  N   GLY   167      72.835  92.428  83.061  1.00  0.00           N  
ATOM   2262  H   GLY   167      72.605  92.715  82.120  1.00  0.00           H  
ATOM   2263  CA  GLY   167      74.130  92.791  83.633  1.00  0.00           C  
ATOM   2264  HA2 GLY   167      74.470  91.926  84.202  1.00  0.00           H  
ATOM   2265  HA3 GLY   167      74.936  92.736  82.902  1.00  0.00           H  
ATOM   2266  C   GLY   167      74.229  94.118  84.396  1.00  0.00           C  
ATOM   2267  O   GLY   167      73.222  94.808  84.574  1.00  0.00           O  
ATOM   2268  N   GLY   168      75.357  94.527  84.839  1.00  0.00           N  
ATOM   2269  H   GLY   168      76.165  93.952  84.649  1.00  0.00           H  
ATOM   2270  CA  GLY   168      75.718  95.659  85.689  1.00  0.00           C  
ATOM   2271  HA2 GLY   168      74.920  95.995  86.352  1.00  0.00           H  
ATOM   2272  HA3 GLY   168      76.613  95.506  86.291  1.00  0.00           H  
ATOM   2273  C   GLY   168      75.933  96.827  84.777  1.00  0.00           C  
ATOM   2274  O   GLY   168      75.355  96.870  83.685  1.00  0.00           O  
ATOM   2275  N   GLY   169      76.793  97.783  85.125  1.00  0.00           N  
ATOM   2276  H   GLY   169      76.872  98.556  84.480  1.00  0.00           H  
ATOM   2277  CA  GLY   169      77.631  97.976  86.394  1.00  0.00           C  
ATOM   2278  HA2 GLY   169      77.959  99.016  86.419  1.00  0.00           H  
ATOM   2279  HA3 GLY   169      77.026  97.755  87.273  1.00  0.00           H  
ATOM   2280  C   GLY   169      79.005  97.274  86.349  1.00  0.00           C  
ATOM   2281  O   GLY   169      79.056  96.086  86.170  1.00  0.00           O  
ATOM   2282  N   GLY   170      80.094  97.960  86.613  1.00  0.00           N  
ATOM   2283  H   GLY   170      80.102  98.931  86.890  1.00  0.00           H  
ATOM   2284  CA  GLY   170      81.440  97.478  86.378  1.00  0.00           C  
ATOM   2285  HA2 GLY   170      82.125  98.165  86.876  1.00  0.00           H  
ATOM   2286  HA3 GLY   170      81.733  96.591  86.939  1.00  0.00           H  
ATOM   2287  C   GLY   170      81.833  97.473  84.939  1.00  0.00           C  
ATOM   2288  O   GLY   170      81.330  98.351  84.217  1.00  0.00           O  
ATOM   2289  N   GLY   171      82.713  96.658  84.411  1.00  0.00           N  
ATOM   2290  H   GLY   171      82.697  96.720  83.403  1.00  0.00           H  
ATOM   2291  CA  GLY   171      83.450  95.545  85.044  1.00  0.00           C  
ATOM   2292  HA2 GLY   171      84.338  95.436  84.422  1.00  0.00           H  
ATOM   2293  HA3 GLY   171      83.676  95.708  86.098  1.00  0.00           H  
ATOM   2294  C   GLY   171      82.602  94.294  84.996  1.00  0.00           C  
ATOM   2295  O   GLY   171      81.386  94.339  84.699  1.00  0.00           O  
ATOM   2296  N   GLY   172      83.163  93.067  85.033  1.00  0.00           N  
ATOM   2297  H   GLY   172      82.538  92.273  85.030  1.00  0.00           H  
ATOM   2298  CA  GLY   172      84.518  92.761  85.363  1.00  0.00           C  
ATOM   2299  HA2 GLY   172      84.718  93.482  86.156  1.00  0.00           H  
ATOM   2300  HA3 GLY   172      84.777  91.763  85.716  1.00  0.00           H  
ATOM   2301  C   GLY   172      85.470  93.005  84.180  1.00  0.00           C  
ATOM   2302  O   GLY   172      85.227  93.873  83.352  1.00  0.00           O  
ATOM   2303  N   GLY   173      86.500  92.149  84.092  1.00  0.00           N  
ATOM   2304  H   GLY   173      86.602  91.485  84.847  1.00  0.00           H  
ATOM   2305  CA  GLY   173      87.610  92.234  83.052  1.00  0.00           C  
ATOM   2306  HA2 GLY   173      88.433  91.614  83.406  1.00  0.00           H  
ATOM   2307  HA3 GLY   173      87.237  91.943  82.070  1.00  0.00           H  
ATOM   2308  C   GLY   173      88.127  93.610  82.871  1.00  0.00           C  
ATOM   2309  O   GLY   173      88.525  94.279  83.809  1.00  0.00           O  
ATOM   2310  N   GLY   174      88.361  94.160  81.702  1.00  0.00           N  
ATOM   2311  H   GLY   174      88.854  95.039  81.635  1.00  0.00           H  
ATOM   2312  CA  GLY   174      87.752  93.651  80.381  1.00  0.00           C  
ATOM   2313  HA2 GLY   174      86.684  93.485  80.516  1.00  0.00           H  
ATOM   2314  HA3 GLY   174      87.843  94.477  79.676  1.00  0.00           H  
ATOM   2315  C   GLY   174      88.391  92.320  79.714  1.00  0.00           C  
ATOM   2316  O   GLY   174      89.163  91.594  80.344  1.00  0.00           O  
ATOM   2317  N   GLY   175      87.889  92.011  78.474  1.00  0.00           N  
ATOM   2318  H   GLY   175      87.148  92.600  78.121  1.00  0.00           H  
ATOM   2319  CA  GLY   175      88.040  90.764  77.742  1.00  0.00           C  
ATOM   2320  HA2 GLY   175      88.852  90.882  77.024  1.00  0.00           H  
ATOM   2321  HA3 GLY   175      88.426  89.962  78.371  1.00  0.00           H  
ATOM   2322  C   GLY   175      86.725  90.175  77.123  1.00  0.00           C  
ATOM   2323  O   GLY   175      86.708  89.491  76.064  1.00  0.00           O  
ATOM   2324  N   ASN   176      85.594  90.513  77.695  1.00  0.00           N  
ATOM   2325  H   ASN   176      85.655  90.842  78.648  1.00  0.00           H  
ATOM   2326  CA  ASN   176      84.238  90.016  77.354  1.00  0.00           C  
ATOM   2327  HA  ASN   176      84.111  89.935  76.274  1.00  0.00           H  
ATOM   2328  CB  ASN   176      83.934  88.649  77.997  1.00  0.00           C  
ATOM   2329  HB2 ASN   176      84.227  88.669  79.046  1.00  0.00           H  
ATOM   2330  HB3 ASN   176      82.860  88.460  77.998  1.00  0.00           H  
ATOM   2331  CG  ASN   176      84.594  87.418  77.358  1.00  0.00           C  
ATOM   2332  OD1 ASN   176      84.172  86.973  76.351  1.00  0.00           O  
ATOM   2333  ND2 ASN   176      85.604  86.881  77.903  1.00  0.00           N  
ATOM   2334 HD21 ASN   176      86.078  86.027  77.647  1.00  0.00           H  
ATOM   2335 HD22 ASN   176      85.953  87.283  78.761  1.00  0.00           H  
ATOM   2336  C   ASN   176      83.120  90.980  77.826  1.00  0.00           C  
ATOM   2337  O   ASN   176      82.665  90.848  78.991  1.00  0.00           O  
ATOM   2338  N   TYR   177      82.662  91.852  76.923  1.00  0.00           N  
ATOM   2339  H   TYR   177      83.120  91.861  76.023  1.00  0.00           H  
ATOM   2340  CA  TYR   177      81.582  92.814  77.138  1.00  0.00           C  
ATOM   2341  HA  TYR   177      81.642  93.153  78.172  1.00  0.00           H  
ATOM   2342  CB  TYR   177      81.782  94.047  76.258  1.00  0.00           C  
ATOM   2343  HB2 TYR   177      81.811  93.673  75.234  1.00  0.00           H  
ATOM   2344  HB3 TYR   177      80.892  94.653  76.427  1.00  0.00           H  
ATOM   2345  CG  TYR   177      82.987  94.910  76.537  1.00  0.00           C  
ATOM   2346  CD1 TYR   177      84.002  94.907  75.638  1.00  0.00           C  
ATOM   2347  HD1 TYR   177      84.036  94.355  74.711  1.00  0.00           H  
ATOM   2348  CE1 TYR   177      85.077  95.727  75.902  1.00  0.00           C  
ATOM   2349  HE1 TYR   177      85.900  95.739  75.203  1.00  0.00           H  
ATOM   2350  CZ  TYR   177      85.236  96.478  77.095  1.00  0.00           C  
ATOM   2351  OH  TYR   177      86.320  97.241  77.278  1.00  0.00           O  
ATOM   2352  HH  TYR   177      86.301  97.633  78.154  1.00  0.00           H  
ATOM   2353  CE2 TYR   177      84.204  96.475  78.032  1.00  0.00           C  
ATOM   2354  HE2 TYR   177      84.226  97.126  78.893  1.00  0.00           H  
ATOM   2355  CD2 TYR   177      83.072  95.698  77.724  1.00  0.00           C  
ATOM   2356  HD2 TYR   177      82.219  95.697  78.386  1.00  0.00           H  
ATOM   2357  C   TYR   177      80.187  92.137  76.901  1.00  0.00           C  
ATOM   2358  O   TYR   177      79.960  91.379  75.922  1.00  0.00           O  
ATOM   2359  N   GLY   178      79.226  92.180  77.803  1.00  0.00           N  
ATOM   2360  H   GLY   178      78.374  91.670  77.618  1.00  0.00           H  
ATOM   2361  CA  GLY   178      79.276  92.983  79.038  1.00  0.00           C  
ATOM   2362  HA2 GLY   178      78.350  92.812  79.586  1.00  0.00           H  
ATOM   2363  HA3 GLY   178      80.062  92.603  79.691  1.00  0.00           H  
ATOM   2364  C   GLY   178      79.395  94.453  78.856  1.00  0.00           C  
ATOM   2365  O   GLY   178      78.940  95.028  77.856  1.00  0.00           O  
ATOM   2366  N   GLN   179      79.959  95.181  79.838  1.00  0.00           N  
ATOM   2367  H   GLN   179      80.224  94.760  80.717  1.00  0.00           H  
ATOM   2368  CA  GLN   179      79.936  96.671  80.009  1.00  0.00           C  
ATOM   2369  HA  GLN   179      79.761  97.030  78.995  1.00  0.00           H  
ATOM   2370  CB  GLN   179      78.722  97.141  80.817  1.00  0.00           C  
ATOM   2371  HB2 GLN   179      78.745  98.231  80.818  1.00  0.00           H  
ATOM   2372  HB3 GLN   179      77.757  96.855  80.399  1.00  0.00           H  
ATOM   2373  CG  GLN   179      78.653  96.816  82.308  1.00  0.00           C  
ATOM   2374  HG2 GLN   179      79.612  96.885  82.822  1.00  0.00           H  
ATOM   2375  HG3 GLN   179      77.953  97.497  82.791  1.00  0.00           H  
ATOM   2376  CD  GLN   179      78.250  95.356  82.603  1.00  0.00           C  
ATOM   2377  OE1 GLN   179      77.689  94.718  81.737  1.00  0.00           O  
ATOM   2378  NE2 GLN   179      78.570  94.840  83.769  1.00  0.00           N  
ATOM   2379 HE21 GLN   179      78.979  95.437  84.474  1.00  0.00           H  
ATOM   2380 HE22 GLN   179      78.357  93.879  83.996  1.00  0.00           H  
ATOM   2381  C   GLN   179      81.298  97.269  80.551  1.00  0.00           C  
ATOM   2382  O   GLN   179      81.971  96.594  81.286  1.00  0.00           O  
ATOM   2383  N   ASP   180      81.678  98.481  80.199  1.00  0.00           N  
ATOM   2384  H   ASP   180      82.470  98.835  80.717  1.00  0.00           H  
ATOM   2385  CA  ASP   180      81.211  99.221  79.030  1.00  0.00           C  
ATOM   2386  HA  ASP   180      81.085  98.532  78.195  1.00  0.00           H  
ATOM   2387  CB  ASP   180      79.970 100.159  79.247  1.00  0.00           C  
ATOM   2388  HB2 ASP   180      79.941 100.880  78.429  1.00  0.00           H  
ATOM   2389  HB3 ASP   180      79.099  99.504  79.214  1.00  0.00           H  
ATOM   2390  CG  ASP   180      79.822 100.995  80.514  1.00  0.00           C  
ATOM   2391  OD1 ASP   180      78.685 101.490  80.658  1.00  0.00           O  
ATOM   2392  OD2 ASP   180      80.782 101.239  81.295  1.00  0.00           O  
ATOM   2393  C   ASP   180      82.317 100.213  78.558  1.00  0.00           C  
ATOM   2394  O   ASP   180      83.300 100.403  79.232  1.00  0.00           O  
ATOM   2395  N   GLN   181      82.213 100.778  77.362  1.00  0.00           N  
ATOM   2396  H   GLN   181      81.310 100.796  76.912  1.00  0.00           H  
ATOM   2397  CA  GLN   181      83.289 101.464  76.599  1.00  0.00           C  
ATOM   2398  HA  GLN   181      84.257 101.092  76.935  1.00  0.00           H  
ATOM   2399  CB  GLN   181      83.022 101.122  75.100  1.00  0.00           C  
ATOM   2400  HB2 GLN   181      81.979 101.408  74.971  1.00  0.00           H  
ATOM   2401  HB3 GLN   181      83.701 101.706  74.478  1.00  0.00           H  
ATOM   2402  CG  GLN   181      83.276  99.618  74.714  1.00  0.00           C  
ATOM   2403  HG2 GLN   181      84.348  99.483  74.855  1.00  0.00           H  
ATOM   2404  HG3 GLN   181      82.666  98.881  75.236  1.00  0.00           H  
ATOM   2405  CD  GLN   181      82.892  99.204  73.271  1.00  0.00           C  
ATOM   2406  OE1 GLN   181      83.694  99.059  72.367  1.00  0.00           O  
ATOM   2407  NE2 GLN   181      81.663  99.166  72.936  1.00  0.00           N  
ATOM   2408 HE21 GLN   181      80.978  99.456  73.620  1.00  0.00           H  
ATOM   2409 HE22 GLN   181      81.410  98.888  71.999  1.00  0.00           H  
ATOM   2410  C   GLN   181      83.225 103.058  76.700  1.00  0.00           C  
ATOM   2411  O   GLN   181      83.603 103.798  75.786  1.00  0.00           O  
ATOM   2412  N   SER   182      82.657 103.595  77.822  1.00  0.00           N  
ATOM   2413  H   SER   182      82.403 102.970  78.573  1.00  0.00           H  
ATOM   2414  CA  SER   182      82.250 104.987  77.949  1.00  0.00           C  
ATOM   2415  HA  SER   182      81.946 105.317  76.956  1.00  0.00           H  
ATOM   2416  CB  SER   182      81.006 105.045  78.847  1.00  0.00           C  
ATOM   2417  HB2 SER   182      80.186 104.529  78.346  1.00  0.00           H  
ATOM   2418  HB3 SER   182      81.059 104.442  79.753  1.00  0.00           H  
ATOM   2419  OG  SER   182      80.776 106.385  79.093  1.00  0.00           O  
ATOM   2420  HG  SER   182      80.133 106.776  78.497  1.00  0.00           H  
ATOM   2421  C   SER   182      83.366 105.842  78.626  1.00  0.00           C  
ATOM   2422  O   SER   182      83.818 105.579  79.769  1.00  0.00           O  
ATOM   2423  N   SER   183      83.794 106.985  78.074  1.00  0.00           N  
ATOM   2424  H   SER   183      84.638 107.389  78.454  1.00  0.00           H  
ATOM   2425  CA  SER   183      83.511 107.570  76.728  1.00  0.00           C  
ATOM   2426  HA  SER   183      82.695 107.054  76.223  1.00  0.00           H  
ATOM   2427  CB  SER   183      82.967 108.946  76.956  1.00  0.00           C  
ATOM   2428  HB2 SER   183      82.562 109.338  76.023  1.00  0.00           H  
ATOM   2429  HB3 SER   183      82.135 108.908  77.659  1.00  0.00           H  
ATOM   2430  OG  SER   183      83.904 109.832  77.463  1.00  0.00           O  
ATOM   2431  HG  SER   183      84.073 109.558  78.367  1.00  0.00           H  
ATOM   2432  C   SER   183      84.697 107.661  75.785  1.00  0.00           C  
ATOM   2433  O   SER   183      85.866 107.741  76.208  1.00  0.00           O  
ATOM   2434  N   MET   184      84.440 107.590  74.459  1.00  0.00           N  
ATOM   2435  H   MET   184      83.504 107.722  74.104  1.00  0.00           H  
ATOM   2436  CA  MET   184      85.491 107.488  73.422  1.00  0.00           C  
ATOM   2437  HA  MET   184      86.287 106.831  73.772  1.00  0.00           H  
ATOM   2438  CB  MET   184      84.855 106.933  72.127  1.00  0.00           C  
ATOM   2439  HB2 MET   184      83.840 107.317  72.021  1.00  0.00           H  
ATOM   2440  HB3 MET   184      85.527 107.195  71.310  1.00  0.00           H  
ATOM   2441  CG  MET   184      84.650 105.426  72.082  1.00  0.00           C  
ATOM   2442  HG2 MET   184      84.267 105.094  73.046  1.00  0.00           H  
ATOM   2443  HG3 MET   184      83.992 105.380  71.214  1.00  0.00           H  
ATOM   2444  SD  MET   184      86.196 104.426  71.754  1.00  0.00           S  
ATOM   2445  CE  MET   184      85.300 102.868  71.964  1.00  0.00           C  
ATOM   2446  HE1 MET   184      86.015 102.061  71.805  1.00  0.00           H  
ATOM   2447  HE2 MET   184      85.093 102.835  73.034  1.00  0.00           H  
ATOM   2448  HE3 MET   184      84.413 102.805  71.335  1.00  0.00           H  
ATOM   2449  C   MET   184      86.020 108.845  73.190  1.00  0.00           C  
ATOM   2450  O   MET   184      85.293 109.764  72.819  1.00  0.00           O  
ATOM   2451  N   SER   185      87.319 108.995  73.371  1.00  0.00           N  
ATOM   2452  H   SER   185      87.882 108.184  73.583  1.00  0.00           H  
ATOM   2453  CA  SER   185      87.965 110.310  73.241  1.00  0.00           C  
ATOM   2454  HA  SER   185      87.337 110.968  73.842  1.00  0.00           H  
ATOM   2455  CB  SER   185      89.369 110.256  73.751  1.00  0.00           C  
ATOM   2456  HB2 SER   185      89.724 111.287  73.749  1.00  0.00           H  
ATOM   2457  HB3 SER   185      89.446 109.925  74.786  1.00  0.00           H  
ATOM   2458  OG  SER   185      90.220 109.436  72.949  1.00  0.00           O  
ATOM   2459  HG  SER   185      91.144 109.692  72.987  1.00  0.00           H  
ATOM   2460  C   SER   185      88.025 110.979  71.821  1.00  0.00           C  
ATOM   2461  O   SER   185      88.154 110.348  70.784  1.00  0.00           O  
ATOM   2462  N   SER   186      87.945 112.333  71.821  1.00  0.00           N  
ATOM   2463  H   SER   186      87.742 112.816  72.684  1.00  0.00           H  
ATOM   2464  CA  SER   186      88.155 113.091  70.623  1.00  0.00           C  
ATOM   2465  HA  SER   186      88.965 112.715  69.998  1.00  0.00           H  
ATOM   2466  CB  SER   186      86.812 113.102  69.853  1.00  0.00           C  
ATOM   2467  HB2 SER   186      87.059 113.317  68.813  1.00  0.00           H  
ATOM   2468  HB3 SER   186      86.345 112.121  69.943  1.00  0.00           H  
ATOM   2469  OG  SER   186      85.864 114.082  70.279  1.00  0.00           O  
ATOM   2470  HG  SER   186      85.259 114.261  69.556  1.00  0.00           H  
ATOM   2471  C   SER   186      88.609 114.557  70.922  1.00  0.00           C  
ATOM   2472  O   SER   186      88.619 114.961  72.050  1.00  0.00           O  
ATOM   2473  N   GLY   187      88.991 115.447  69.961  1.00  0.00           N  
ATOM   2474  H   GLY   187      89.391 116.284  70.360  1.00  0.00           H  
ATOM   2475  CA  GLY   187      89.134 115.128  68.501  1.00  0.00           C  
ATOM   2476  HA2 GLY   187      89.770 115.896  68.060  1.00  0.00           H  
ATOM   2477  HA3 GLY   187      89.399 114.102  68.247  1.00  0.00           H  
ATOM   2478  C   GLY   187      87.881 115.425  67.703  1.00  0.00           C  
ATOM   2479  O   GLY   187      87.772 114.989  66.593  1.00  0.00           O  
ATOM   2480  N   GLY   188      86.912 116.199  68.103  1.00  0.00           N  
ATOM   2481  H   GLY   188      87.044 116.676  68.983  1.00  0.00           H  
ATOM   2482  CA  GLY   188      85.756 116.639  67.341  1.00  0.00           C  
ATOM   2483  HA2 GLY   188      86.015 117.568  66.833  1.00  0.00           H  
ATOM   2484  HA3 GLY   188      85.460 115.943  66.555  1.00  0.00           H  
ATOM   2485  C   GLY   188      84.489 116.884  68.194  1.00  0.00           C  
ATOM   2486  O   GLY   188      84.346 116.336  69.281  1.00  0.00           O  
ATOM   2487  N   GLY   189      83.571 117.751  67.740  1.00  0.00           N  
ATOM   2488  H   GLY   189      82.790 117.700  68.378  1.00  0.00           H  
ATOM   2489  CA  GLY   189      83.334 118.273  66.396  1.00  0.00           C  
ATOM   2490  HA2 GLY   189      83.710 117.679  65.563  1.00  0.00           H  
ATOM   2491  HA3 GLY   189      82.273 118.268  66.147  1.00  0.00           H  
ATOM   2492  C   GLY   189      83.795 119.742  66.185  1.00  0.00           C  
ATOM   2493  O   GLY   189      84.891 120.082  66.623  1.00  0.00           O  
ATOM   2494  N   SER   190      83.200 120.486  65.277  1.00  0.00           N  
ATOM   2495  H   SER   190      82.341 120.104  64.909  1.00  0.00           H  
ATOM   2496  CA  SER   190      83.642 121.758  64.704  1.00  0.00           C  
ATOM   2497  HA  SER   190      84.594 121.652  64.183  1.00  0.00           H  
ATOM   2498  CB  SER   190      82.549 122.047  63.670  1.00  0.00           C  
ATOM   2499  HB2 SER   190      81.537 121.848  64.025  1.00  0.00           H  
ATOM   2500  HB3 SER   190      82.491 123.091  63.362  1.00  0.00           H  
ATOM   2501  OG  SER   190      82.751 121.183  62.606  1.00  0.00           O  
ATOM   2502  HG  SER   190      83.499 121.521  62.108  1.00  0.00           H  
ATOM   2503  C   SER   190      83.663 122.948  65.776  1.00  0.00           C  
ATOM   2504  O   SER   190      82.771 122.958  66.659  1.00  0.00           O  
ATOM   2505  N   GLY   191      84.689 123.792  65.865  1.00  0.00           N  
ATOM   2506  H   GLY   191      84.560 124.499  66.575  1.00  0.00           H  
ATOM   2507  CA  GLY   191      85.923 123.882  65.000  1.00  0.00           C  
ATOM   2508  HA2 GLY   191      86.666 124.593  65.359  1.00  0.00           H  
ATOM   2509  HA3 GLY   191      86.417 122.912  65.049  1.00  0.00           H  
ATOM   2510  C   GLY   191      85.722 124.055  63.536  1.00  0.00           C  
ATOM   2511  O   GLY   191      84.656 124.518  63.028  1.00  0.00           O  
ATOM   2512  N   GLY   192      86.746 123.596  62.782  1.00  0.00           N  
ATOM   2513  H   GLY   192      87.426 123.020  63.258  1.00  0.00           H  
ATOM   2514  CA  GLY   192      86.702 123.703  61.358  1.00  0.00           C  
ATOM   2515  HA2 GLY   192      86.407 124.703  61.039  1.00  0.00           H  
ATOM   2516  HA3 GLY   192      87.654 123.326  60.987  1.00  0.00           H  
ATOM   2517  C   GLY   192      85.767 122.715  60.648  1.00  0.00           C  
ATOM   2518  O   GLY   192      85.135 121.889  61.294  1.00  0.00           O  
ATOM   2519  N   GLY   193      85.602 122.707  59.339  1.00  0.00           N  
ATOM   2520  H   GLY   193      86.160 123.399  58.861  1.00  0.00           H  
ATOM   2521  CA  GLY   193      84.479 122.150  58.665  1.00  0.00           C  
ATOM   2522  HA2 GLY   193      84.747 121.844  57.654  1.00  0.00           H  
ATOM   2523  HA3 GLY   193      84.138 121.321  59.285  1.00  0.00           H  
ATOM   2524  C   GLY   193      83.277 123.026  58.592  1.00  0.00           C  
ATOM   2525  O   GLY   193      83.277 124.040  57.923  1.00  0.00           O  
ATOM   2526  N   TYR   194      82.137 122.716  59.251  1.00  0.00           N  
ATOM   2527  H   TYR   194      82.119 121.838  59.750  1.00  0.00           H  
ATOM   2528  CA  TYR   194      80.959 123.562  59.355  1.00  0.00           C  
ATOM   2529  HA  TYR   194      81.190 124.577  59.033  1.00  0.00           H  
ATOM   2530  CB  TYR   194      79.832 122.974  58.479  1.00  0.00           C  
ATOM   2531  HB2 TYR   194      79.676 121.979  58.897  1.00  0.00           H  
ATOM   2532  HB3 TYR   194      78.982 123.628  58.672  1.00  0.00           H  
ATOM   2533  CG  TYR   194      80.002 122.840  56.986  1.00  0.00           C  
ATOM   2534  CD1 TYR   194      80.534 123.899  56.230  1.00  0.00           C  
ATOM   2535  HD1 TYR   194      80.712 124.794  56.808  1.00  0.00           H  
ATOM   2536  CE1 TYR   194      80.771 123.745  54.844  1.00  0.00           C  
ATOM   2537  HE1 TYR   194      81.226 124.486  54.203  1.00  0.00           H  
ATOM   2538  CZ  TYR   194      80.312 122.567  54.135  1.00  0.00           C  
ATOM   2539  OH  TYR   194      80.469 122.267  52.843  1.00  0.00           O  
ATOM   2540  HH  TYR   194      81.144 122.863  52.511  1.00  0.00           H  
ATOM   2541  CE2 TYR   194      79.724 121.532  54.890  1.00  0.00           C  
ATOM   2542  HE2 TYR   194      79.422 120.597  54.443  1.00  0.00           H  
ATOM   2543  CD2 TYR   194      79.518 121.642  56.315  1.00  0.00           C  
ATOM   2544  HD2 TYR   194      79.106 120.789  56.834  1.00  0.00           H  
ATOM   2545  C   TYR   194      80.593 123.508  60.876  1.00  0.00           C  
ATOM   2546  O   TYR   194      79.804 122.657  61.260  1.00  0.00           O  
ATOM   2547  N   GLY   195      80.995 124.391  61.751  1.00  0.00           N  
ATOM   2548  H   GLY   195      80.381 124.618  62.520  1.00  0.00           H  
ATOM   2549  CA  GLY   195      82.025 125.404  61.510  1.00  0.00           C  
ATOM   2550  HA2 GLY   195      82.596 125.566  62.424  1.00  0.00           H  
ATOM   2551  HA3 GLY   195      82.721 125.034  60.757  1.00  0.00           H  
ATOM   2552  C   GLY   195      81.323 126.705  61.143  1.00  0.00           C  
ATOM   2553  O   GLY   195      80.902 126.816  60.014  1.00  0.00           O  
ATOM   2554  N   ASN   196      81.406 127.810  61.958  1.00  0.00           N  
ATOM   2555  H   ASN   196      81.679 127.510  62.882  1.00  0.00           H  
ATOM   2556  CA  ASN   196      80.750 129.076  61.762  1.00  0.00           C  
ATOM   2557  HA  ASN   196      81.065 129.787  62.526  1.00  0.00           H  
ATOM   2558  CB  ASN   196      81.123 129.649  60.387  1.00  0.00           C  
ATOM   2559  HB2 ASN   196      82.068 129.124  60.253  1.00  0.00           H  
ATOM   2560  HB3 ASN   196      80.402 129.324  59.638  1.00  0.00           H  
ATOM   2561  CG  ASN   196      81.333 131.107  60.296  1.00  0.00           C  
ATOM   2562  OD1 ASN   196      82.522 131.455  60.263  1.00  0.00           O  
ATOM   2563  ND2 ASN   196      80.289 131.866  60.340  1.00  0.00           N  
ATOM   2564 HD21 ASN   196      80.396 132.865  60.442  1.00  0.00           H  
ATOM   2565 HD22 ASN   196      79.383 131.428  60.423  1.00  0.00           H  
ATOM   2566  C   ASN   196      79.202 129.047  61.881  1.00  0.00           C  
ATOM   2567  O   ASN   196      78.507 129.920  61.317  1.00  0.00           O  
ATOM   2568  N   GLN   197      78.664 128.213  62.731  1.00  0.00           N  
ATOM   2569  H   GLN   197      79.202 127.853  63.506  1.00  0.00           H  
ATOM   2570  CA  GLN   197      77.195 128.161  62.903  1.00  0.00           C  
ATOM   2571  HA  GLN   197      76.632 127.954  61.992  1.00  0.00           H  
ATOM   2572  CB  GLN   197      76.789 127.003  63.817  1.00  0.00           C  
ATOM   2573  HB2 GLN   197      77.177 127.233  64.810  1.00  0.00           H  
ATOM   2574  HB3 GLN   197      75.703 126.989  63.909  1.00  0.00           H  
ATOM   2575  CG  GLN   197      77.200 125.532  63.475  1.00  0.00           C  
ATOM   2576  HG2 GLN   197      76.427 125.100  62.838  1.00  0.00           H  
ATOM   2577  HG3 GLN   197      78.121 125.629  62.901  1.00  0.00           H  
ATOM   2578  CD  GLN   197      77.376 124.670  64.711  1.00  0.00           C  
ATOM   2579  OE1 GLN   197      77.982 123.659  64.676  1.00  0.00           O  
ATOM   2580  NE2 GLN   197      76.814 125.098  65.869  1.00  0.00           N  
ATOM   2581 HE21 GLN   197      76.423 126.027  65.934  1.00  0.00           H  
ATOM   2582 HE22 GLN   197      76.627 124.459  66.629  1.00  0.00           H  
ATOM   2583  C   GLN   197      76.483 129.329  63.637  1.00  0.00           C  
ATOM   2584  O   GLN   197      77.022 129.864  64.604  1.00  0.00           O  
ATOM   2585  N   ASP   198      75.306 129.789  63.215  1.00  0.00           N  
ATOM   2586  H   ASP   198      74.877 129.341  62.418  1.00  0.00           H  
ATOM   2587  CA  ASP   198      74.549 130.856  63.866  1.00  0.00           C  
ATOM   2588  HA  ASP   198      75.144 131.769  63.861  1.00  0.00           H  
ATOM   2589  CB  ASP   198      73.331 131.147  62.975  1.00  0.00           C  
ATOM   2590  HB2 ASP   198      72.784 130.225  62.781  1.00  0.00           H  
ATOM   2591  HB3 ASP   198      72.650 131.748  63.578  1.00  0.00           H  
ATOM   2592  CG  ASP   198      73.576 131.911  61.692  1.00  0.00           C  
ATOM   2593  OD1 ASP   198      74.749 132.123  61.260  1.00  0.00           O  
ATOM   2594  OD2 ASP   198      72.562 132.359  61.080  1.00  0.00           O  
ATOM   2595  C   ASP   198      74.024 130.500  65.297  1.00  0.00           C  
ATOM   2596  O   ASP   198      73.741 129.306  65.460  1.00  0.00           O  
ATOM   2597  N   GLN   199      73.820 131.458  66.145  1.00  0.00           N  
ATOM   2598  H   GLN   199      74.089 132.392  65.870  1.00  0.00           H  
ATOM   2599  CA  GLN   199      73.352 131.317  67.525  1.00  0.00           C  
ATOM   2600  HA  GLN   199      72.452 130.704  67.464  1.00  0.00           H  
ATOM   2601  CB  GLN   199      74.363 130.580  68.378  1.00  0.00           C  
ATOM   2602  HB2 GLN   199      74.907 129.769  67.894  1.00  0.00           H  
ATOM   2603  HB3 GLN   199      75.199 131.249  68.584  1.00  0.00           H  
ATOM   2604  CG  GLN   199      73.659 130.137  69.743  1.00  0.00           C  
ATOM   2605  HG2 GLN   199      72.719 129.652  69.478  1.00  0.00           H  
ATOM   2606  HG3 GLN   199      74.313 129.340  70.097  1.00  0.00           H  
ATOM   2607  CD  GLN   199      73.341 131.163  70.806  1.00  0.00           C  
ATOM   2608  OE1 GLN   199      73.911 132.195  70.861  1.00  0.00           O  
ATOM   2609  NE2 GLN   199      72.395 130.861  71.656  1.00  0.00           N  
ATOM   2610 HE21 GLN   199      72.253 129.863  71.714  1.00  0.00           H  
ATOM   2611 HE22 GLN   199      72.448 131.337  72.545  1.00  0.00           H  
ATOM   2612  C   GLN   199      73.007 132.733  67.947  1.00  0.00           C  
ATOM   2613  O   GLN   199      73.829 133.630  67.903  1.00  0.00           O  
ATOM   2614  N   SER   200      71.741 133.026  68.247  1.00  0.00           N  
ATOM   2615  H   SER   200      71.617 133.919  68.703  1.00  0.00           H  
ATOM   2616  CA  SER   200      70.524 132.231  68.018  1.00  0.00           C  
ATOM   2617  HA  SER   200      70.637 131.237  68.451  1.00  0.00           H  
ATOM   2618  CB  SER   200      69.379 132.919  68.695  1.00  0.00           C  
ATOM   2619  HB2 SER   200      69.151 133.873  68.220  1.00  0.00           H  
ATOM   2620  HB3 SER   200      68.493 132.299  68.556  1.00  0.00           H  
ATOM   2621  OG  SER   200      69.710 133.095  70.091  1.00  0.00           O  
ATOM   2622  HG  SER   200      69.547 132.248  70.512  1.00  0.00           H  
ATOM   2623  C   SER   200      70.285 132.011  66.523  1.00  0.00           C  
ATOM   2624  O   SER   200      70.653 132.808  65.686  1.00  0.00           O  
ATOM   2625  N   GLY   201      69.800 130.806  66.274  1.00  0.00           N  
ATOM   2626  H   GLY   201      69.536 130.181  67.023  1.00  0.00           H  
ATOM   2627  CA  GLY   201      69.575 130.203  64.952  1.00  0.00           C  
ATOM   2628  HA2 GLY   201      70.513 130.328  64.412  1.00  0.00           H  
ATOM   2629  HA3 GLY   201      69.390 129.133  65.050  1.00  0.00           H  
ATOM   2630  C   GLY   201      68.405 130.897  64.227  1.00  0.00           C  
ATOM   2631  O   GLY   201      67.852 131.883  64.721  1.00  0.00           O  
ATOM   2632  N   GLY   202      67.973 130.215  63.139  1.00  0.00           N  
ATOM   2633  H   GLY   202      67.206 130.584  62.594  1.00  0.00           H  
ATOM   2634  CA  GLY   202      68.559 129.005  62.516  1.00  0.00           C  
ATOM   2635  HA2 GLY   202      69.543 129.158  62.073  1.00  0.00           H  
ATOM   2636  HA3 GLY   202      68.597 128.238  63.290  1.00  0.00           H  
ATOM   2637  C   GLY   202      67.772 128.515  61.358  1.00  0.00           C  
ATOM   2638  O   GLY   202      66.639 128.902  61.061  1.00  0.00           O  
ATOM   2639  N   GLY   203      68.351 127.673  60.532  1.00  0.00           N  
ATOM   2640  H   GLY   203      68.072 127.679  59.561  1.00  0.00           H  
ATOM   2641  CA  GLY   203      69.528 126.870  60.731  1.00  0.00           C  
ATOM   2642  HA2 GLY   203      69.645 126.475  61.740  1.00  0.00           H  
ATOM   2643  HA3 GLY   203      69.350 125.911  60.245  1.00  0.00           H  
ATOM   2644  C   GLY   203      70.911 127.292  60.145  1.00  0.00           C  
ATOM   2645  O   GLY   203      71.050 128.523  59.919  1.00  0.00           O  
ATOM   2646  N   GLY   204      71.833 126.405  59.827  1.00  0.00           N  
ATOM   2647  H   GLY   204      71.616 125.423  59.927  1.00  0.00           H  
ATOM   2648  CA  GLY   204      73.139 126.741  59.213  1.00  0.00           C  
ATOM   2649  HA2 GLY   204      73.577 125.853  58.757  1.00  0.00           H  
ATOM   2650  HA3 GLY   204      73.019 127.533  58.475  1.00  0.00           H  
ATOM   2651  C   GLY   204      74.223 127.342  60.187  1.00  0.00           C  
ATOM   2652  O   GLY   204      73.884 127.988  61.140  1.00  0.00           O  
ATOM   2653  N   SER   205      75.463 126.888  60.015  1.00  0.00           N  
ATOM   2654  H   SER   205      76.078 127.081  60.793  1.00  0.00           H  
ATOM   2655  CA  SER   205      75.984 126.053  58.920  1.00  0.00           C  
ATOM   2656  HA  SER   205      75.662 126.397  57.937  1.00  0.00           H  
ATOM   2657  CB  SER   205      77.561 126.438  58.911  1.00  0.00           C  
ATOM   2658  HB2 SER   205      77.995 125.992  58.017  1.00  0.00           H  
ATOM   2659  HB3 SER   205      77.668 127.522  58.951  1.00  0.00           H  
ATOM   2660  OG  SER   205      78.212 125.954  60.021  1.00  0.00           O  
ATOM   2661  HG  SER   205      79.152 126.132  59.943  1.00  0.00           H  
ATOM   2662  C   SER   205      75.698 124.534  58.965  1.00  0.00           C  
ATOM   2663  O   SER   205      75.055 124.052  59.883  1.00  0.00           O  
ATOM   2664  N   GLY   206      76.145 123.808  57.945  1.00  0.00           N  
ATOM   2665  H   GLY   206      76.662 124.337  57.259  1.00  0.00           H  
ATOM   2666  CA  GLY   206      75.794 122.392  57.624  1.00  0.00           C  
ATOM   2667  HA2 GLY   206      76.717 121.840  57.449  1.00  0.00           H  
ATOM   2668  HA3 GLY   206      75.455 121.932  58.551  1.00  0.00           H  
ATOM   2669  C   GLY   206      74.716 122.108  56.629  1.00  0.00           C  
ATOM   2670  O   GLY   206      74.071 123.027  56.151  1.00  0.00           O  
ATOM   2671  N   GLY   207      74.375 120.898  56.282  1.00  0.00           N  
ATOM   2672  H   GLY   207      73.495 120.801  55.795  1.00  0.00           H  
ATOM   2673  CA  GLY   207      74.959 119.672  56.803  1.00  0.00           C  
ATOM   2674  HA2 GLY   207      74.895 119.647  57.890  1.00  0.00           H  
ATOM   2675  HA3 GLY   207      74.297 118.853  56.520  1.00  0.00           H  
ATOM   2676  C   GLY   207      76.418 119.239  56.437  1.00  0.00           C  
ATOM   2677  O   GLY   207      77.097 119.940  55.707  1.00  0.00           O  
ATOM   2678  N   TYR   208      76.884 118.155  57.024  1.00  0.00           N  
ATOM   2679  H   TYR   208      76.360 117.747  57.785  1.00  0.00           H  
ATOM   2680  CA  TYR   208      78.287 117.602  56.718  1.00  0.00           C  
ATOM   2681  HA  TYR   208      79.031 118.215  57.228  1.00  0.00           H  
ATOM   2682  CB  TYR   208      78.211 116.200  57.347  1.00  0.00           C  
ATOM   2683  HB2 TYR   208      77.977 116.338  58.403  1.00  0.00           H  
ATOM   2684  HB3 TYR   208      77.390 115.694  56.841  1.00  0.00           H  
ATOM   2685  CG  TYR   208      79.561 115.472  57.412  1.00  0.00           C  
ATOM   2686  CD1 TYR   208      80.599 116.014  58.155  1.00  0.00           C  
ATOM   2687  HD1 TYR   208      80.417 116.849  58.815  1.00  0.00           H  
ATOM   2688  CE1 TYR   208      81.868 115.388  58.229  1.00  0.00           C  
ATOM   2689  HE1 TYR   208      82.536 115.721  59.010  1.00  0.00           H  
ATOM   2690  CZ  TYR   208      82.057 114.185  57.550  1.00  0.00           C  
ATOM   2691  OH  TYR   208      83.211 113.618  57.825  1.00  0.00           O  
ATOM   2692  HH  TYR   208      83.375 112.841  57.286  1.00  0.00           H  
ATOM   2693  CE2 TYR   208      80.995 113.608  56.870  1.00  0.00           C  
ATOM   2694  HE2 TYR   208      81.174 112.723  56.277  1.00  0.00           H  
ATOM   2695  CD2 TYR   208      79.746 114.234  56.827  1.00  0.00           C  
ATOM   2696  HD2 TYR   208      78.952 113.675  56.353  1.00  0.00           H  
ATOM   2697  C   TYR   208      78.675 117.518  55.264  1.00  0.00           C  
ATOM   2698  O   TYR   208      77.763 117.380  54.412  1.00  0.00           O  
ATOM   2699  N   GLY   209      79.928 117.573  54.909  1.00  0.00           N  
ATOM   2700  H   GLY   209      80.613 117.957  55.543  1.00  0.00           H  
ATOM   2701  CA  GLY   209      80.447 116.952  53.655  1.00  0.00           C  
ATOM   2702  HA2 GLY   209      80.609 115.892  53.850  1.00  0.00           H  
ATOM   2703  HA3 GLY   209      79.677 116.990  52.885  1.00  0.00           H  
ATOM   2704  C   GLY   209      81.738 117.637  53.154  1.00  0.00           C  
ATOM   2705  O   GLY   209      81.776 118.878  53.114  1.00  0.00           O  
ATOM   2706  N   GLN   210      82.793 116.956  52.677  1.00  0.00           N  
ATOM   2707  H   GLN   210      83.530 117.531  52.293  1.00  0.00           H  
ATOM   2708  CA  GLN   210      83.038 115.459  52.661  1.00  0.00           C  
ATOM   2709  HA  GLN   210      83.998 115.388  52.150  1.00  0.00           H  
ATOM   2710  CB  GLN   210      83.299 114.906  54.030  1.00  0.00           C  
ATOM   2711  HB2 GLN   210      82.425 115.052  54.665  1.00  0.00           H  
ATOM   2712  HB3 GLN   210      83.502 113.844  53.892  1.00  0.00           H  
ATOM   2713  CG  GLN   210      84.619 115.460  54.599  1.00  0.00           C  
ATOM   2714  HG2 GLN   210      85.011 114.733  55.310  1.00  0.00           H  
ATOM   2715  HG3 GLN   210      85.331 115.592  53.784  1.00  0.00           H  
ATOM   2716  CD  GLN   210      84.428 116.843  55.209  1.00  0.00           C  
ATOM   2717  OE1 GLN   210      83.592 117.014  56.024  1.00  0.00           O  
ATOM   2718  NE2 GLN   210      85.117 117.859  54.798  1.00  0.00           N  
ATOM   2719 HE21 GLN   210      84.825 118.770  55.124  1.00  0.00           H  
ATOM   2720 HE22 GLN   210      85.802 117.737  54.066  1.00  0.00           H  
ATOM   2721  C   GLN   210      82.017 114.709  51.791  1.00  0.00           C  
ATOM   2722  O   GLN   210      81.427 113.663  52.229  1.00  0.00           O  
ATOM   2723  N   GLN   211      81.775 115.178  50.509  1.00  0.00           N  
ATOM   2724  H   GLN   211      82.376 115.881  50.103  1.00  0.00           H  
ATOM   2725  CA  GLN   211      80.675 114.642  49.660  1.00  0.00           C  
ATOM   2726  HA  GLN   211      79.720 114.716  50.180  1.00  0.00           H  
ATOM   2727  CB  GLN   211      80.463 115.585  48.482  1.00  0.00           C  
ATOM   2728  HB2 GLN   211      81.321 115.533  47.812  1.00  0.00           H  
ATOM   2729  HB3 GLN   211      79.618 115.283  47.863  1.00  0.00           H  
ATOM   2730  CG  GLN   211      80.049 117.039  48.828  1.00  0.00           C  
ATOM   2731  HG2 GLN   211      79.154 117.011  49.449  1.00  0.00           H  
ATOM   2732  HG3 GLN   211      80.749 117.557  49.484  1.00  0.00           H  
ATOM   2733  CD  GLN   211      79.869 117.898  47.569  1.00  0.00           C  
ATOM   2734  OE1 GLN   211      80.731 118.692  47.293  1.00  0.00           O  
ATOM   2735  NE2 GLN   211      78.905 117.694  46.708  1.00  0.00           N  
ATOM   2736 HE21 GLN   211      78.189 117.018  46.932  1.00  0.00           H  
ATOM   2737 HE22 GLN   211      78.937 118.228  45.851  1.00  0.00           H  
ATOM   2738  C   GLN   211      80.893 113.143  49.323  1.00  0.00           C  
ATOM   2739  O   GLN   211      79.932 112.408  49.492  1.00  0.00           O  
ATOM   2740  N   ASP   212      82.116 112.681  48.917  1.00  0.00           N  
ATOM   2741  H   ASP   212      82.830 113.387  48.810  1.00  0.00           H  
ATOM   2742  CA  ASP   212      82.408 111.289  48.678  1.00  0.00           C  
ATOM   2743  HA  ASP   212      81.436 110.891  48.387  1.00  0.00           H  
ATOM   2744  CB  ASP   212      83.437 111.330  47.476  1.00  0.00           C  
ATOM   2745  HB2 ASP   212      83.992 112.264  47.570  1.00  0.00           H  
ATOM   2746  HB3 ASP   212      84.180 110.582  47.755  1.00  0.00           H  
ATOM   2747  CG  ASP   212      82.815 111.166  46.078  1.00  0.00           C  
ATOM   2748  OD1 ASP   212      81.600 110.959  45.992  1.00  0.00           O  
ATOM   2749  OD2 ASP   212      83.520 111.333  45.069  1.00  0.00           O  
ATOM   2750  C   ASP   212      82.837 110.448  49.902  1.00  0.00           C  
ATOM   2751  O   ASP   212      82.952 109.267  49.680  1.00  0.00           O  
ATOM   2752  N   ARG   213      82.865 110.978  51.126  1.00  0.00           N  
ATOM   2753  H   ARG   213      82.601 111.952  51.104  1.00  0.00           H  
ATOM   2754  CA  ARG   213      83.133 110.157  52.326  1.00  0.00           C  
ATOM   2755  HA  ARG   213      82.869 109.107  52.204  1.00  0.00           H  
ATOM   2756  CB  ARG   213      84.704 110.248  52.631  1.00  0.00           C  
ATOM   2757  HB2 ARG   213      85.238 109.849  51.768  1.00  0.00           H  
ATOM   2758  HB3 ARG   213      84.735 111.331  52.753  1.00  0.00           H  
ATOM   2759  CG  ARG   213      85.126 109.384  53.851  1.00  0.00           C  
ATOM   2760  HG2 ARG   213      86.107 109.744  54.164  1.00  0.00           H  
ATOM   2761  HG3 ARG   213      84.488 109.539  54.721  1.00  0.00           H  
ATOM   2762  CD  ARG   213      84.987 107.872  53.484  1.00  0.00           C  
ATOM   2763  HD2 ARG   213      83.945 107.579  53.355  1.00  0.00           H  
ATOM   2764  HD3 ARG   213      85.530 107.734  52.550  1.00  0.00           H  
ATOM   2765  NE  ARG   213      85.366 106.845  54.505  1.00  0.00           N  
ATOM   2766  HE  ARG   213      85.891 107.166  55.306  1.00  0.00           H  
ATOM   2767  CZ  ARG   213      85.225 105.491  54.501  1.00  0.00           C  
ATOM   2768  NH1 ARG   213      84.571 104.883  53.559  1.00  0.00           N  
ATOM   2769 HH11 ARG   213      84.566 103.874  53.511  1.00  0.00           H  
ATOM   2770 HH12 ARG   213      84.209 105.416  52.781  1.00  0.00           H  
ATOM   2771  NH2 ARG   213      85.773 104.777  55.426  1.00  0.00           N  
ATOM   2772 HH21 ARG   213      85.851 103.770  55.400  1.00  0.00           H  
ATOM   2773 HH22 ARG   213      86.284 105.192  56.191  1.00  0.00           H  
ATOM   2774  C   ARG   213      82.442 110.602  53.597  1.00  0.00           C  
ATOM   2775  O   ARG   213      82.866 111.485  54.272  1.00  0.00           O  
ATOM   2776  N   GLY   214      81.268 110.028  53.972  1.00  0.00           N  
ATOM   2777  H   GLY   214      80.815 110.501  54.741  1.00  0.00           H  
ATOM   2778  CA  GLY   214      80.577 108.906  53.314  1.00  0.00           C  
ATOM   2779  HA2 GLY   214      79.516 108.882  53.563  1.00  0.00           H  
ATOM   2780  HA3 GLY   214      80.652 108.995  52.230  1.00  0.00           H  
ATOM   2781  C   GLY   214      81.198 107.551  53.800  1.00  0.00           C  
ATOM   2782  O   GLY   214      81.195 107.241  55.007  1.00  0.00           O  
ATOM   2783  OXT GLY   214      81.769 106.847  52.909  1.00  0.00           O  
TER    2784      GLY   214 
END   
