# Supplementary material for: Visualization of oligomerization, clustering, and density transition of intrinsically disordered proteins
Source: Natl Sci Rev. 2026 Feb 14;13(7):nwag107. doi: 10.1093/nsr/nwag107 (PMC13114874; doi:10.1093/nsr/nwag107)
Supplement: nwag107_Supplemental_Files [file nwag107_supplemental_files.zip › SI-MD-Structures/MD-Sturctures/frame223.pdb]

CRYST1  135.037  149.194  136.800  90.00  90.00  90.00               1
ATOM      1  N   MET     1      30.434 104.190  85.356  1.00  0.00           N  
ATOM      2  H1  MET     1      29.441 104.372  85.309  1.00  0.00           H  
ATOM      3  H2  MET     1      30.492 103.309  85.846  1.00  0.00           H  
ATOM      4  H3  MET     1      30.781 104.882  86.004  1.00  0.00           H  
ATOM      5  CA  MET     1      31.171 104.261  84.096  1.00  0.00           C  
ATOM      6  HA  MET     1      31.127 105.277  83.703  1.00  0.00           H  
ATOM      7  CB  MET     1      32.679 103.830  84.280  1.00  0.00           C  
ATOM      8  HB2 MET     1      32.683 102.766  84.515  1.00  0.00           H  
ATOM      9  HB3 MET     1      33.160 103.899  83.304  1.00  0.00           H  
ATOM     10  CG  MET     1      33.484 104.746  85.238  1.00  0.00           C  
ATOM     11  HG2 MET     1      34.527 104.627  84.945  1.00  0.00           H  
ATOM     12  HG3 MET     1      33.099 105.766  85.219  1.00  0.00           H  
ATOM     13  SD  MET     1      33.244 104.243  86.980  1.00  0.00           S  
ATOM     14  CE  MET     1      34.279 102.758  87.207  1.00  0.00           C  
ATOM     15  HE1 MET     1      33.877 101.980  86.558  1.00  0.00           H  
ATOM     16  HE2 MET     1      35.302 102.920  86.866  1.00  0.00           H  
ATOM     17  HE3 MET     1      34.248 102.426  88.245  1.00  0.00           H  
ATOM     18  C   MET     1      30.563 103.292  83.128  1.00  0.00           C  
ATOM     19  O   MET     1      30.161 102.153  83.519  1.00  0.00           O  
ATOM     20  N   ALA     2      30.373 103.588  81.818  1.00  0.00           N  
ATOM     21  H   ALA     2      29.851 102.910  81.281  1.00  0.00           H  
ATOM     22  CA  ALA     2      30.458 104.888  81.135  1.00  0.00           C  
ATOM     23  HA  ALA     2      30.113 104.700  80.119  1.00  0.00           H  
ATOM     24  CB  ALA     2      29.344 105.865  81.611  1.00  0.00           C  
ATOM     25  HB1 ALA     2      29.689 106.169  82.600  1.00  0.00           H  
ATOM     26  HB2 ALA     2      29.112 106.678  80.923  1.00  0.00           H  
ATOM     27  HB3 ALA     2      28.382 105.392  81.809  1.00  0.00           H  
ATOM     28  C   ALA     2      31.881 105.415  80.954  1.00  0.00           C  
ATOM     29  O   ALA     2      32.422 105.934  81.920  1.00  0.00           O  
ATOM     30  N   SER     3      32.618 105.229  79.863  1.00  0.00           N  
ATOM     31  H   SER     3      33.549 105.608  79.958  1.00  0.00           H  
ATOM     32  CA  SER     3      32.478 104.161  78.915  1.00  0.00           C  
ATOM     33  HA  SER     3      31.425 104.227  78.640  1.00  0.00           H  
ATOM     34  CB  SER     3      33.412 104.296  77.708  1.00  0.00           C  
ATOM     35  HB2 SER     3      33.290 105.306  77.319  1.00  0.00           H  
ATOM     36  HB3 SER     3      34.474 104.135  77.897  1.00  0.00           H  
ATOM     37  OG  SER     3      32.948 103.356  76.690  1.00  0.00           O  
ATOM     38  HG  SER     3      33.309 103.722  75.879  1.00  0.00           H  
ATOM     39  C   SER     3      32.686 102.768  79.506  1.00  0.00           C  
ATOM     40  O   SER     3      33.472 102.572  80.403  1.00  0.00           O  
ATOM     41  N   ASN     4      31.769 101.920  79.111  1.00  0.00           N  
ATOM     42  H   ASN     4      31.074 102.150  78.415  1.00  0.00           H  
ATOM     43  CA  ASN     4      31.643 100.589  79.571  1.00  0.00           C  
ATOM     44  HA  ASN     4      31.792 100.595  80.651  1.00  0.00           H  
ATOM     45  CB  ASN     4      30.235 100.052  79.203  1.00  0.00           C  
ATOM     46  HB2 ASN     4      29.932 100.165  78.162  1.00  0.00           H  
ATOM     47  HB3 ASN     4      30.341  98.981  79.375  1.00  0.00           H  
ATOM     48  CG  ASN     4      29.163 100.593  80.107  1.00  0.00           C  
ATOM     49  OD1 ASN     4      28.509 101.622  79.822  1.00  0.00           O  
ATOM     50  ND2 ASN     4      29.133 100.084  81.270  1.00  0.00           N  
ATOM     51 HD21 ASN     4      28.569 100.579  81.945  1.00  0.00           H  
ATOM     52 HD22 ASN     4      29.796  99.398  81.601  1.00  0.00           H  
ATOM     53  C   ASN     4      32.752  99.706  79.062  1.00  0.00           C  
ATOM     54  O   ASN     4      32.985  99.667  77.844  1.00  0.00           O  
ATOM     55  N   ASP     5      33.665  99.124  79.891  1.00  0.00           N  
ATOM     56  H   ASP     5      34.404  98.614  79.429  1.00  0.00           H  
ATOM     57  CA  ASP     5      33.774  99.083  81.318  1.00  0.00           C  
ATOM     58  HA  ASP     5      33.235  99.905  81.789  1.00  0.00           H  
ATOM     59  CB  ASP     5      33.328  97.640  81.737  1.00  0.00           C  
ATOM     60  HB2 ASP     5      33.877  96.867  81.199  1.00  0.00           H  
ATOM     61  HB3 ASP     5      33.488  97.591  82.814  1.00  0.00           H  
ATOM     62  CG  ASP     5      31.838  97.521  81.561  1.00  0.00           C  
ATOM     63  OD1 ASP     5      31.031  98.265  82.174  1.00  0.00           O  
ATOM     64  OD2 ASP     5      31.535  96.753  80.570  1.00  0.00           O  
ATOM     65  C   ASP     5      35.264  99.232  81.751  1.00  0.00           C  
ATOM     66  O   ASP     5      36.095  98.567  81.153  1.00  0.00           O  
ATOM     67  N   TYR     6      35.513  99.940  82.790  1.00  0.00           N  
ATOM     68  H   TYR     6      34.686 100.178  83.319  1.00  0.00           H  
ATOM     69  CA  TYR     6      36.916 100.064  83.334  1.00  0.00           C  
ATOM     70  HA  TYR     6      37.613 100.345  82.543  1.00  0.00           H  
ATOM     71  CB  TYR     6      37.013 101.374  84.248  1.00  0.00           C  
ATOM     72  HB2 TYR     6      36.215 101.442  84.988  1.00  0.00           H  
ATOM     73  HB3 TYR     6      37.983 101.308  84.741  1.00  0.00           H  
ATOM     74  CG  TYR     6      36.895 102.626  83.393  1.00  0.00           C  
ATOM     75  CD1 TYR     6      35.638 103.056  82.929  1.00  0.00           C  
ATOM     76  HD1 TYR     6      34.754 102.435  82.957  1.00  0.00           H  
ATOM     77  CE1 TYR     6      35.636 104.184  82.093  1.00  0.00           C  
ATOM     78  HE1 TYR     6      34.687 104.556  81.738  1.00  0.00           H  
ATOM     79  CZ  TYR     6      36.715 105.026  81.859  1.00  0.00           C  
ATOM     80  OH  TYR     6      36.545 106.120  81.119  1.00  0.00           O  
ATOM     81  HH  TYR     6      37.286 106.730  81.120  1.00  0.00           H  
ATOM     82  CE2 TYR     6      37.963 104.676  82.394  1.00  0.00           C  
ATOM     83  HE2 TYR     6      38.822 105.276  82.130  1.00  0.00           H  
ATOM     84  CD2 TYR     6      38.057 103.450  83.141  1.00  0.00           C  
ATOM     85  HD2 TYR     6      38.940 103.105  83.658  1.00  0.00           H  
ATOM     86  C   TYR     6      37.537  98.807  84.005  1.00  0.00           C  
ATOM     87  O   TYR     6      38.781  98.664  83.984  1.00  0.00           O  
ATOM     88  N   THR     7      36.735  97.902  84.457  1.00  0.00           N  
ATOM     89  H   THR     7      35.751  98.034  84.270  1.00  0.00           H  
ATOM     90  CA  THR     7      37.261  96.621  85.025  1.00  0.00           C  
ATOM     91  HA  THR     7      38.027  96.820  85.774  1.00  0.00           H  
ATOM     92  CB  THR     7      36.180  95.744  85.594  1.00  0.00           C  
ATOM     93  HB  THR     7      35.663  96.349  86.338  1.00  0.00           H  
ATOM     94  CG2 THR     7      35.141  95.296  84.576  1.00  0.00           C  
ATOM     95 HG21 THR     7      34.371  94.752  85.124  1.00  0.00           H  
ATOM     96 HG22 THR     7      34.607  96.104  84.075  1.00  0.00           H  
ATOM     97 HG23 THR     7      35.619  94.711  83.790  1.00  0.00           H  
ATOM     98  OG1 THR     7      36.671  94.679  86.412  1.00  0.00           O  
ATOM     99  HG1 THR     7      36.735  93.869  85.901  1.00  0.00           H  
ATOM    100  C   THR     7      38.148  95.875  84.013  1.00  0.00           C  
ATOM    101  O   THR     7      38.193  96.066  82.819  1.00  0.00           O  
ATOM    102  N   GLN     8      38.938  94.976  84.559  1.00  0.00           N  
ATOM    103  H   GLN     8      38.844  94.797  85.549  1.00  0.00           H  
ATOM    104  CA  GLN     8      39.945  94.191  83.825  1.00  0.00           C  
ATOM    105  HA  GLN     8      40.636  94.841  83.287  1.00  0.00           H  
ATOM    106  CB  GLN     8      40.782  93.360  84.763  1.00  0.00           C  
ATOM    107  HB2 GLN     8      41.310  92.620  84.162  1.00  0.00           H  
ATOM    108  HB3 GLN     8      41.465  94.048  85.261  1.00  0.00           H  
ATOM    109  CG  GLN     8      39.913  92.618  85.807  1.00  0.00           C  
ATOM    110  HG2 GLN     8      39.480  93.302  86.536  1.00  0.00           H  
ATOM    111  HG3 GLN     8      39.117  92.087  85.285  1.00  0.00           H  
ATOM    112  CD  GLN     8      40.616  91.623  86.737  1.00  0.00           C  
ATOM    113  OE1 GLN     8      41.848  91.497  86.750  1.00  0.00           O  
ATOM    114  NE2 GLN     8      39.949  90.937  87.602  1.00  0.00           N  
ATOM    115 HE21 GLN     8      38.943  91.028  87.596  1.00  0.00           H  
ATOM    116 HE22 GLN     8      40.345  90.417  88.371  1.00  0.00           H  
ATOM    117  C   GLN     8      39.383  93.343  82.697  1.00  0.00           C  
ATOM    118  O   GLN     8      38.305  92.846  82.800  1.00  0.00           O  
ATOM    119  N   GLN     9      40.000  93.197  81.526  1.00  0.00           N  
ATOM    120  H   GLN     9      39.422  92.586  80.966  1.00  0.00           H  
ATOM    121  CA  GLN     9      41.266  93.667  81.050  1.00  0.00           C  
ATOM    122  HA  GLN     9      41.536  93.249  80.080  1.00  0.00           H  
ATOM    123  CB  GLN     9      41.218  95.152  80.661  1.00  0.00           C  
ATOM    124  HB2 GLN     9      40.926  95.756  81.520  1.00  0.00           H  
ATOM    125  HB3 GLN     9      42.192  95.527  80.346  1.00  0.00           H  
ATOM    126  CG  GLN     9      40.226  95.651  79.569  1.00  0.00           C  
ATOM    127  HG2 GLN     9      39.174  95.549  79.835  1.00  0.00           H  
ATOM    128  HG3 GLN     9      40.307  96.738  79.575  1.00  0.00           H  
ATOM    129  CD  GLN     9      40.509  95.203  78.165  1.00  0.00           C  
ATOM    130  OE1 GLN     9      41.334  94.322  77.803  1.00  0.00           O  
ATOM    131  NE2 GLN     9      39.816  95.929  77.303  1.00  0.00           N  
ATOM    132 HE21 GLN     9      39.232  96.672  77.660  1.00  0.00           H  
ATOM    133 HE22 GLN     9      39.941  95.786  76.311  1.00  0.00           H  
ATOM    134  C   GLN     9      42.480  93.217  81.906  1.00  0.00           C  
ATOM    135  O   GLN     9      43.135  94.065  82.440  1.00  0.00           O  
ATOM    136  N   ALA    10      42.810  91.943  82.091  1.00  0.00           N  
ATOM    137  H   ALA    10      43.553  91.700  82.730  1.00  0.00           H  
ATOM    138  CA  ALA    10      42.099  90.723  81.518  1.00  0.00           C  
ATOM    139  HA  ALA    10      41.290  91.059  80.869  1.00  0.00           H  
ATOM    140  CB  ALA    10      43.124  90.000  80.602  1.00  0.00           C  
ATOM    141  HB1 ALA    10      44.051  89.762  81.124  1.00  0.00           H  
ATOM    142  HB2 ALA    10      42.668  89.079  80.239  1.00  0.00           H  
ATOM    143  HB3 ALA    10      43.368  90.723  79.824  1.00  0.00           H  
ATOM    144  C   ALA    10      41.636  89.745  82.580  1.00  0.00           C  
ATOM    145  O   ALA    10      42.117  89.869  83.682  1.00  0.00           O  
ATOM    146  N   THR    11      40.764  88.754  82.254  1.00  0.00           N  
ATOM    147  H   THR    11      40.381  88.668  81.323  1.00  0.00           H  
ATOM    148  CA  THR    11      40.345  87.686  83.180  1.00  0.00           C  
ATOM    149  HA  THR    11      41.019  87.571  84.029  1.00  0.00           H  
ATOM    150  CB  THR    11      39.028  88.219  83.893  1.00  0.00           C  
ATOM    151  HB  THR    11      39.380  89.166  84.301  1.00  0.00           H  
ATOM    152  CG2 THR    11      37.838  88.366  82.913  1.00  0.00           C  
ATOM    153 HG21 THR    11      38.095  89.033  82.091  1.00  0.00           H  
ATOM    154 HG22 THR    11      37.634  87.379  82.498  1.00  0.00           H  
ATOM    155 HG23 THR    11      36.992  88.826  83.425  1.00  0.00           H  
ATOM    156  OG1 THR    11      38.697  87.438  85.024  1.00  0.00           O  
ATOM    157  HG1 THR    11      39.371  87.610  85.685  1.00  0.00           H  
ATOM    158  C   THR    11      40.082  86.414  82.390  1.00  0.00           C  
ATOM    159  O   THR    11      39.929  86.419  81.194  1.00  0.00           O  
ATOM    160  N   GLN    12      40.081  85.177  82.964  1.00  0.00           N  
ATOM    161  H   GLN    12      39.809  84.433  82.337  1.00  0.00           H  
ATOM    162  CA  GLN    12      40.606  84.727  84.235  1.00  0.00           C  
ATOM    163  HA  GLN    12      40.085  85.220  85.056  1.00  0.00           H  
ATOM    164  CB  GLN    12      40.172  83.245  84.310  1.00  0.00           C  
ATOM    165  HB2 GLN    12      40.061  82.906  85.340  1.00  0.00           H  
ATOM    166  HB3 GLN    12      39.117  83.106  84.072  1.00  0.00           H  
ATOM    167  CG  GLN    12      40.905  82.180  83.523  1.00  0.00           C  
ATOM    168  HG2 GLN    12      40.808  82.519  82.491  1.00  0.00           H  
ATOM    169  HG3 GLN    12      41.958  82.151  83.801  1.00  0.00           H  
ATOM    170  CD  GLN    12      40.258  80.810  83.597  1.00  0.00           C  
ATOM    171  OE1 GLN    12      39.219  80.589  84.192  1.00  0.00           O  
ATOM    172  NE2 GLN    12      40.775  79.826  82.920  1.00  0.00           N  
ATOM    173 HE21 GLN    12      40.335  78.920  82.850  1.00  0.00           H  
ATOM    174 HE22 GLN    12      41.658  79.858  82.430  1.00  0.00           H  
ATOM    175  C   GLN    12      42.153  84.941  84.410  1.00  0.00           C  
ATOM    176  O   GLN    12      42.849  85.355  83.466  1.00  0.00           O  
ATOM    177  N   SER    13      42.579  84.556  85.569  1.00  0.00           N  
ATOM    178  H   SER    13      41.989  83.990  86.162  1.00  0.00           H  
ATOM    179  CA  SER    13      43.930  84.856  86.038  1.00  0.00           C  
ATOM    180  HA  SER    13      44.270  85.879  85.880  1.00  0.00           H  
ATOM    181  CB  SER    13      43.874  84.604  87.584  1.00  0.00           C  
ATOM    182  HB2 SER    13      44.603  85.113  88.214  1.00  0.00           H  
ATOM    183  HB3 SER    13      42.860  84.926  87.825  1.00  0.00           H  
ATOM    184  OG  SER    13      43.983  83.188  87.860  1.00  0.00           O  
ATOM    185  HG  SER    13      44.836  82.980  88.248  1.00  0.00           H  
ATOM    186  C   SER    13      44.927  83.932  85.334  1.00  0.00           C  
ATOM    187  O   SER    13      44.547  83.055  84.562  1.00  0.00           O  
ATOM    188  N   TYR    14      46.230  84.171  85.413  1.00  0.00           N  
ATOM    189  H   TYR    14      46.556  85.006  85.879  1.00  0.00           H  
ATOM    190  CA  TYR    14      47.257  83.692  84.477  1.00  0.00           C  
ATOM    191  HA  TYR    14      47.087  82.622  84.354  1.00  0.00           H  
ATOM    192  CB  TYR    14      46.966  84.290  83.079  1.00  0.00           C  
ATOM    193  HB2 TYR    14      46.053  83.828  82.705  1.00  0.00           H  
ATOM    194  HB3 TYR    14      46.767  85.360  83.144  1.00  0.00           H  
ATOM    195  CG  TYR    14      48.022  84.119  82.027  1.00  0.00           C  
ATOM    196  CD1 TYR    14      48.131  82.892  81.309  1.00  0.00           C  
ATOM    197  HD1 TYR    14      47.403  82.113  81.477  1.00  0.00           H  
ATOM    198  CE1 TYR    14      49.184  82.781  80.295  1.00  0.00           C  
ATOM    199  HE1 TYR    14      49.215  81.880  79.701  1.00  0.00           H  
ATOM    200  CZ  TYR    14      49.997  83.842  80.014  1.00  0.00           C  
ATOM    201  OH  TYR    14      50.991  83.775  79.083  1.00  0.00           O  
ATOM    202  HH  TYR    14      50.775  83.291  78.282  1.00  0.00           H  
ATOM    203  CE2 TYR    14      49.927  85.052  80.795  1.00  0.00           C  
ATOM    204  HE2 TYR    14      50.576  85.884  80.567  1.00  0.00           H  
ATOM    205  CD2 TYR    14      48.984  85.206  81.764  1.00  0.00           C  
ATOM    206  HD2 TYR    14      49.034  86.065  82.416  1.00  0.00           H  
ATOM    207  C   TYR    14      48.666  84.082  84.962  1.00  0.00           C  
ATOM    208  O   TYR    14      48.971  85.247  85.262  1.00  0.00           O  
ATOM    209  N   GLY    15      49.530  83.122  84.925  1.00  0.00           N  
ATOM    210  H   GLY    15      50.471  83.341  85.220  1.00  0.00           H  
ATOM    211  CA  GLY    15      49.401  81.726  84.540  1.00  0.00           C  
ATOM    212  HA2 GLY    15      48.883  81.074  85.244  1.00  0.00           H  
ATOM    213  HA3 GLY    15      48.791  81.712  83.638  1.00  0.00           H  
ATOM    214  C   GLY    15      50.795  81.155  84.140  1.00  0.00           C  
ATOM    215  O   GLY    15      51.623  81.762  83.509  1.00  0.00           O  
ATOM    216  N   ALA    16      50.975  79.839  84.376  1.00  0.00           N  
ATOM    217  H   ALA    16      50.211  79.311  84.771  1.00  0.00           H  
ATOM    218  CA  ALA    16      52.312  79.221  84.231  1.00  0.00           C  
ATOM    219  HA  ALA    16      53.083  79.866  84.651  1.00  0.00           H  
ATOM    220  CB  ALA    16      52.317  78.050  85.241  1.00  0.00           C  
ATOM    221  HB1 ALA    16      51.821  77.250  84.691  1.00  0.00           H  
ATOM    222  HB2 ALA    16      53.364  77.804  85.417  1.00  0.00           H  
ATOM    223  HB3 ALA    16      51.942  78.256  86.244  1.00  0.00           H  
ATOM    224  C   ALA    16      52.724  78.879  82.727  1.00  0.00           C  
ATOM    225  O   ALA    16      53.097  77.732  82.386  1.00  0.00           O  
ATOM    226  N   TYR    17      52.762  79.890  81.891  1.00  0.00           N  
ATOM    227  H   TYR    17      52.521  80.741  82.379  1.00  0.00           H  
ATOM    228  CA  TYR    17      53.165  79.879  80.480  1.00  0.00           C  
ATOM    229  HA  TYR    17      52.651  79.096  79.922  1.00  0.00           H  
ATOM    230  CB  TYR    17      52.949  81.214  79.881  1.00  0.00           C  
ATOM    231  HB2 TYR    17      51.881  81.361  79.725  1.00  0.00           H  
ATOM    232  HB3 TYR    17      53.169  82.027  80.574  1.00  0.00           H  
ATOM    233  CG  TYR    17      53.635  81.472  78.550  1.00  0.00           C  
ATOM    234  CD1 TYR    17      54.734  82.320  78.675  1.00  0.00           C  
ATOM    235  HD1 TYR    17      55.164  82.696  79.591  1.00  0.00           H  
ATOM    236  CE1 TYR    17      55.476  82.633  77.538  1.00  0.00           C  
ATOM    237  HE1 TYR    17      56.399  83.193  77.508  1.00  0.00           H  
ATOM    238  CZ  TYR    17      55.009  82.182  76.296  1.00  0.00           C  
ATOM    239  OH  TYR    17      55.494  82.634  75.134  1.00  0.00           O  
ATOM    240  HH  TYR    17      56.259  83.204  75.238  1.00  0.00           H  
ATOM    241  CE2 TYR    17      53.860  81.357  76.168  1.00  0.00           C  
ATOM    242  HE2 TYR    17      53.469  81.110  75.192  1.00  0.00           H  
ATOM    243  CD2 TYR    17      53.113  81.033  77.289  1.00  0.00           C  
ATOM    244  HD2 TYR    17      52.266  80.383  77.129  1.00  0.00           H  
ATOM    245  C   TYR    17      54.753  79.640  80.601  1.00  0.00           C  
ATOM    246  O   TYR    17      55.402  80.443  81.298  1.00  0.00           O  
ATOM    247  N   PRO    18      55.329  78.608  79.992  1.00  0.00           N  
ATOM    248  CD  PRO    18      54.767  77.968  78.741  1.00  0.00           C  
ATOM    249  HD2 PRO    18      54.288  78.603  77.996  1.00  0.00           H  
ATOM    250  HD3 PRO    18      54.043  77.186  78.971  1.00  0.00           H  
ATOM    251  CG  PRO    18      56.031  77.361  78.106  1.00  0.00           C  
ATOM    252  HG2 PRO    18      56.501  78.094  77.450  1.00  0.00           H  
ATOM    253  HG3 PRO    18      55.755  76.450  77.574  1.00  0.00           H  
ATOM    254  CB  PRO    18      56.964  77.014  79.322  1.00  0.00           C  
ATOM    255  HB2 PRO    18      57.977  76.929  78.928  1.00  0.00           H  
ATOM    256  HB3 PRO    18      56.624  76.167  79.918  1.00  0.00           H  
ATOM    257  CA  PRO    18      56.726  78.257  80.181  1.00  0.00           C  
ATOM    258  HA  PRO    18      56.842  77.875  81.196  1.00  0.00           H  
ATOM    259  C   PRO    18      57.723  79.356  80.063  1.00  0.00           C  
ATOM    260  O   PRO    18      57.816  79.985  79.028  1.00  0.00           O  
ATOM    261  N   THR    19      58.495  79.514  81.148  1.00  0.00           N  
ATOM    262  H   THR    19      58.253  78.915  81.925  1.00  0.00           H  
ATOM    263  CA  THR    19      59.765  80.415  81.169  1.00  0.00           C  
ATOM    264  HA  THR    19      60.388  80.146  80.316  1.00  0.00           H  
ATOM    265  CB  THR    19      59.416  81.909  81.145  1.00  0.00           C  
ATOM    266  HB  THR    19      58.683  82.140  81.919  1.00  0.00           H  
ATOM    267  CG2 THR    19      60.506  82.953  81.367  1.00  0.00           C  
ATOM    268 HG21 THR    19      61.344  82.649  80.741  1.00  0.00           H  
ATOM    269 HG22 THR    19      60.162  83.947  81.078  1.00  0.00           H  
ATOM    270 HG23 THR    19      60.827  83.000  82.408  1.00  0.00           H  
ATOM    271  OG1 THR    19      58.950  82.318  79.874  1.00  0.00           O  
ATOM    272  HG1 THR    19      58.240  81.697  79.695  1.00  0.00           H  
ATOM    273  C   THR    19      60.536  80.176  82.490  1.00  0.00           C  
ATOM    274  O   THR    19      59.960  80.242  83.565  1.00  0.00           O  
ATOM    275  N   GLN    20      61.862  79.945  82.443  1.00  0.00           N  
ATOM    276  H   GLN    20      62.328  79.966  81.547  1.00  0.00           H  
ATOM    277  CA  GLN    20      62.671  79.691  83.661  1.00  0.00           C  
ATOM    278  HA  GLN    20      62.081  79.266  84.473  1.00  0.00           H  
ATOM    279  CB  GLN    20      63.760  78.643  83.382  1.00  0.00           C  
ATOM    280  HB2 GLN    20      64.312  78.893  82.476  1.00  0.00           H  
ATOM    281  HB3 GLN    20      64.497  78.586  84.183  1.00  0.00           H  
ATOM    282  CG  GLN    20      63.070  77.256  83.238  1.00  0.00           C  
ATOM    283  HG2 GLN    20      62.973  76.957  84.282  1.00  0.00           H  
ATOM    284  HG3 GLN    20      62.006  77.415  83.064  1.00  0.00           H  
ATOM    285  CD  GLN    20      63.799  76.317  82.221  1.00  0.00           C  
ATOM    286  OE1 GLN    20      65.023  76.195  82.088  1.00  0.00           O  
ATOM    287  NE2 GLN    20      63.080  75.541  81.424  1.00  0.00           N  
ATOM    288 HE21 GLN    20      62.077  75.662  81.442  1.00  0.00           H  
ATOM    289 HE22 GLN    20      63.650  75.057  80.745  1.00  0.00           H  
ATOM    290  C   GLN    20      63.290  80.913  84.337  1.00  0.00           C  
ATOM    291  O   GLN    20      63.664  81.856  83.645  1.00  0.00           O  
ATOM    292  N   PRO    21      63.418  80.971  85.678  1.00  0.00           N  
ATOM    293  CD  PRO    21      62.683  80.122  86.628  1.00  0.00           C  
ATOM    294  HD2 PRO    21      62.994  79.079  86.565  1.00  0.00           H  
ATOM    295  HD3 PRO    21      61.600  80.158  86.512  1.00  0.00           H  
ATOM    296  CG  PRO    21      63.067  80.650  87.966  1.00  0.00           C  
ATOM    297  HG2 PRO    21      64.022  80.231  88.285  1.00  0.00           H  
ATOM    298  HG3 PRO    21      62.176  80.777  88.581  1.00  0.00           H  
ATOM    299  CB  PRO    21      63.404  82.066  87.670  1.00  0.00           C  
ATOM    300  HB2 PRO    21      63.995  82.448  88.502  1.00  0.00           H  
ATOM    301  HB3 PRO    21      62.506  82.676  87.571  1.00  0.00           H  
ATOM    302  CA  PRO    21      64.142  82.118  86.362  1.00  0.00           C  
ATOM    303  HA  PRO    21      63.999  83.111  85.935  1.00  0.00           H  
ATOM    304  C   PRO    21      65.684  81.897  86.523  1.00  0.00           C  
ATOM    305  O   PRO    21      66.176  80.895  86.023  1.00  0.00           O  
ATOM    306  N   GLY    22      66.436  82.831  87.120  1.00  0.00           N  
ATOM    307  H   GLY    22      66.013  83.643  87.547  1.00  0.00           H  
ATOM    308  CA  GLY    22      67.894  82.920  87.006  1.00  0.00           C  
ATOM    309  HA2 GLY    22      68.269  81.901  87.092  1.00  0.00           H  
ATOM    310  HA3 GLY    22      68.180  83.326  86.035  1.00  0.00           H  
ATOM    311  C   GLY    22      68.406  83.800  88.158  1.00  0.00           C  
ATOM    312  O   GLY    22      67.996  83.761  89.289  1.00  0.00           O  
ATOM    313  N   GLN    23      69.494  84.386  87.770  1.00  0.00           N  
ATOM    314  H   GLN    23      69.749  84.289  86.797  1.00  0.00           H  
ATOM    315  CA  GLN    23      70.520  85.059  88.664  1.00  0.00           C  
ATOM    316  HA  GLN    23      69.907  85.368  89.511  1.00  0.00           H  
ATOM    317  CB  GLN    23      71.605  84.082  89.097  1.00  0.00           C  
ATOM    318  HB2 GLN    23      71.101  83.271  89.623  1.00  0.00           H  
ATOM    319  HB3 GLN    23      72.138  83.641  88.254  1.00  0.00           H  
ATOM    320  CG  GLN    23      72.548  84.701  90.075  1.00  0.00           C  
ATOM    321  HG2 GLN    23      73.277  85.320  89.553  1.00  0.00           H  
ATOM    322  HG3 GLN    23      72.036  85.264  90.856  1.00  0.00           H  
ATOM    323  CD  GLN    23      73.384  83.649  90.775  1.00  0.00           C  
ATOM    324  OE1 GLN    23      73.485  82.477  90.394  1.00  0.00           O  
ATOM    325  NE2 GLN    23      74.057  84.108  91.855  1.00  0.00           N  
ATOM    326 HE21 GLN    23      74.031  85.055  92.204  1.00  0.00           H  
ATOM    327 HE22 GLN    23      74.669  83.477  92.353  1.00  0.00           H  
ATOM    328  C   GLN    23      71.132  86.254  87.999  1.00  0.00           C  
ATOM    329  O   GLN    23      71.874  86.166  86.990  1.00  0.00           O  
ATOM    330  N   GLY    24      70.883  87.498  88.541  1.00  0.00           N  
ATOM    331  H   GLY    24      70.199  87.532  89.283  1.00  0.00           H  
ATOM    332  CA  GLY    24      71.401  88.736  88.020  1.00  0.00           C  
ATOM    333  HA2 GLY    24      71.538  88.533  86.958  1.00  0.00           H  
ATOM    334  HA3 GLY    24      70.590  89.439  88.211  1.00  0.00           H  
ATOM    335  C   GLY    24      72.748  89.103  88.614  1.00  0.00           C  
ATOM    336  O   GLY    24      73.597  88.254  88.880  1.00  0.00           O  
ATOM    337  N   TYR    25      72.919  90.423  88.794  1.00  0.00           N  
ATOM    338  H   TYR    25      72.182  90.999  88.413  1.00  0.00           H  
ATOM    339  CA  TYR    25      74.070  91.017  89.477  1.00  0.00           C  
ATOM    340  HA  TYR    25      74.849  90.262  89.371  1.00  0.00           H  
ATOM    341  CB  TYR    25      74.523  92.237  88.644  1.00  0.00           C  
ATOM    342  HB2 TYR    25      74.823  91.950  87.636  1.00  0.00           H  
ATOM    343  HB3 TYR    25      73.675  92.921  88.671  1.00  0.00           H  
ATOM    344  CG  TYR    25      75.679  92.987  89.296  1.00  0.00           C  
ATOM    345  CD1 TYR    25      77.036  92.525  89.041  1.00  0.00           C  
ATOM    346  HD1 TYR    25      77.258  91.662  88.430  1.00  0.00           H  
ATOM    347  CE1 TYR    25      78.131  93.324  89.523  1.00  0.00           C  
ATOM    348  HE1 TYR    25      79.157  93.016  89.392  1.00  0.00           H  
ATOM    349  CZ  TYR    25      77.897  94.369  90.402  1.00  0.00           C  
ATOM    350  OH  TYR    25      78.942  95.017  90.910  1.00  0.00           O  
ATOM    351  HH  TYR    25      78.778  95.936  91.133  1.00  0.00           H  
ATOM    352  CE2 TYR    25      76.577  94.798  90.740  1.00  0.00           C  
ATOM    353  HE2 TYR    25      76.438  95.633  91.411  1.00  0.00           H  
ATOM    354  CD2 TYR    25      75.472  94.111  90.195  1.00  0.00           C  
ATOM    355  HD2 TYR    25      74.463  94.386  90.464  1.00  0.00           H  
ATOM    356  C   TYR    25      73.839  91.275  90.943  1.00  0.00           C  
ATOM    357  O   TYR    25      72.860  91.909  91.417  1.00  0.00           O  
ATOM    358  N   SER    26      74.673  90.685  91.801  1.00  0.00           N  
ATOM    359  H   SER    26      75.382  90.050  91.464  1.00  0.00           H  
ATOM    360  CA  SER    26      74.600  90.928  93.224  1.00  0.00           C  
ATOM    361  HA  SER    26      73.546  90.796  93.472  1.00  0.00           H  
ATOM    362  CB  SER    26      75.436  89.883  94.023  1.00  0.00           C  
ATOM    363  HB2 SER    26      74.814  89.000  94.170  1.00  0.00           H  
ATOM    364  HB3 SER    26      76.354  89.598  93.510  1.00  0.00           H  
ATOM    365  OG  SER    26      75.643  90.319  95.414  1.00  0.00           O  
ATOM    366  HG  SER    26      75.598  89.569  96.011  1.00  0.00           H  
ATOM    367  C   SER    26      75.095  92.306  93.574  1.00  0.00           C  
ATOM    368  O   SER    26      76.316  92.658  93.743  1.00  0.00           O  
ATOM    369  N   GLN    27      74.123  93.215  93.794  1.00  0.00           N  
ATOM    370  H   GLN    27      73.158  92.921  93.753  1.00  0.00           H  
ATOM    371  CA  GLN    27      74.467  94.669  94.015  1.00  0.00           C  
ATOM    372  HA  GLN    27      75.183  94.860  93.216  1.00  0.00           H  
ATOM    373  CB  GLN    27      73.210  95.491  93.896  1.00  0.00           C  
ATOM    374  HB2 GLN    27      72.766  95.169  92.953  1.00  0.00           H  
ATOM    375  HB3 GLN    27      72.485  95.342  94.696  1.00  0.00           H  
ATOM    376  CG  GLN    27      73.642  97.000  93.733  1.00  0.00           C  
ATOM    377  HG2 GLN    27      72.731  97.586  93.857  1.00  0.00           H  
ATOM    378  HG3 GLN    27      74.283  97.313  94.557  1.00  0.00           H  
ATOM    379  CD  GLN    27      74.318  97.349  92.397  1.00  0.00           C  
ATOM    380  OE1 GLN    27      73.920  97.018  91.282  1.00  0.00           O  
ATOM    381  NE2 GLN    27      75.350  98.221  92.456  1.00  0.00           N  
ATOM    382 HE21 GLN    27      75.667  98.678  93.299  1.00  0.00           H  
ATOM    383 HE22 GLN    27      75.983  98.268  91.671  1.00  0.00           H  
ATOM    384  C   GLN    27      75.212  94.833  95.334  1.00  0.00           C  
ATOM    385  O   GLN    27      76.098  95.675  95.497  1.00  0.00           O  
ATOM    386  N   GLN    28      74.926  93.936  96.272  1.00  0.00           N  
ATOM    387  H   GLN    28      74.205  93.315  95.934  1.00  0.00           H  
ATOM    388  CA  GLN    28      75.615  93.779  97.564  1.00  0.00           C  
ATOM    389  HA  GLN    28      75.517  94.634  98.233  1.00  0.00           H  
ATOM    390  CB  GLN    28      75.045  92.549  98.305  1.00  0.00           C  
ATOM    391  HB2 GLN    28      74.750  91.848  97.523  1.00  0.00           H  
ATOM    392  HB3 GLN    28      75.708  92.130  99.062  1.00  0.00           H  
ATOM    393  CG  GLN    28      73.779  93.054  99.087  1.00  0.00           C  
ATOM    394  HG2 GLN    28      74.080  93.721  99.896  1.00  0.00           H  
ATOM    395  HG3 GLN    28      73.220  93.640  98.358  1.00  0.00           H  
ATOM    396  CD  GLN    28      72.946  91.927  99.730  1.00  0.00           C  
ATOM    397  OE1 GLN    28      73.464  90.835 100.138  1.00  0.00           O  
ATOM    398  NE2 GLN    28      71.663  92.151  99.880  1.00  0.00           N  
ATOM    399 HE21 GLN    28      71.088  91.366 100.151  1.00  0.00           H  
ATOM    400 HE22 GLN    28      71.272  93.060  99.676  1.00  0.00           H  
ATOM    401  C   GLN    28      77.132  93.536  97.345  1.00  0.00           C  
ATOM    402  O   GLN    28      77.921  94.053  98.147  1.00  0.00           O  
ATOM    403  N   SER    29      77.538  92.696  96.335  1.00  0.00           N  
ATOM    404  H   SER    29      76.780  92.520  95.691  1.00  0.00           H  
ATOM    405  CA  SER    29      78.933  92.408  95.977  1.00  0.00           C  
ATOM    406  HA  SER    29      79.530  92.323  96.885  1.00  0.00           H  
ATOM    407  CB  SER    29      79.059  91.153  95.165  1.00  0.00           C  
ATOM    408  HB2 SER    29      80.110  90.882  95.265  1.00  0.00           H  
ATOM    409  HB3 SER    29      78.404  90.358  95.519  1.00  0.00           H  
ATOM    410  OG  SER    29      78.820  91.298  93.779  1.00  0.00           O  
ATOM    411  HG  SER    29      77.867  91.416  93.781  1.00  0.00           H  
ATOM    412  C   SER    29      79.662  93.573  95.239  1.00  0.00           C  
ATOM    413  O   SER    29      80.897  93.612  95.256  1.00  0.00           O  
ATOM    414  N   SER    30      78.984  94.632  94.729  1.00  0.00           N  
ATOM    415  H   SER    30      77.992  94.468  94.630  1.00  0.00           H  
ATOM    416  CA  SER    30      79.616  95.782  94.159  1.00  0.00           C  
ATOM    417  HA  SER    30      80.318  95.261  93.508  1.00  0.00           H  
ATOM    418  CB  SER    30      78.547  96.621  93.529  1.00  0.00           C  
ATOM    419  HB2 SER    30      77.695  96.012  93.228  1.00  0.00           H  
ATOM    420  HB3 SER    30      78.242  97.424  94.200  1.00  0.00           H  
ATOM    421  OG  SER    30      79.059  97.294  92.413  1.00  0.00           O  
ATOM    422  HG  SER    30      78.816  98.213  92.543  1.00  0.00           H  
ATOM    423  C   SER    30      80.446  96.631  95.165  1.00  0.00           C  
ATOM    424  O   SER    30      80.130  96.716  96.333  1.00  0.00           O  
ATOM    425  N   GLN    31      81.593  97.235  94.763  1.00  0.00           N  
ATOM    426  H   GLN    31      81.914  97.850  95.497  1.00  0.00           H  
ATOM    427  CA  GLN    31      82.431  96.871  93.565  1.00  0.00           C  
ATOM    428  HA  GLN    31      81.783  96.707  92.704  1.00  0.00           H  
ATOM    429  CB  GLN    31      83.390  98.015  93.268  1.00  0.00           C  
ATOM    430  HB2 GLN    31      83.618  98.622  94.144  1.00  0.00           H  
ATOM    431  HB3 GLN    31      84.303  97.589  92.853  1.00  0.00           H  
ATOM    432  CG  GLN    31      82.759  99.016  92.194  1.00  0.00           C  
ATOM    433  HG2 GLN    31      81.725  99.255  92.443  1.00  0.00           H  
ATOM    434  HG3 GLN    31      83.392  99.903  92.155  1.00  0.00           H  
ATOM    435  CD  GLN    31      82.573  98.482  90.713  1.00  0.00           C  
ATOM    436  OE1 GLN    31      83.303  97.596  90.285  1.00  0.00           O  
ATOM    437  NE2 GLN    31      81.693  99.121  90.033  1.00  0.00           N  
ATOM    438 HE21 GLN    31      81.640  98.956  89.038  1.00  0.00           H  
ATOM    439 HE22 GLN    31      81.183  99.916  90.390  1.00  0.00           H  
ATOM    440  C   GLN    31      83.281  95.610  93.877  1.00  0.00           C  
ATOM    441  O   GLN    31      83.726  95.475  95.010  1.00  0.00           O  
ATOM    442  N   PRO    32      83.325  94.680  92.929  1.00  0.00           N  
ATOM    443  CD  PRO    32      82.604  94.619  91.661  1.00  0.00           C  
ATOM    444  HD2 PRO    32      83.015  95.167  90.813  1.00  0.00           H  
ATOM    445  HD3 PRO    32      81.537  94.798  91.792  1.00  0.00           H  
ATOM    446  CG  PRO    32      82.601  93.121  91.298  1.00  0.00           C  
ATOM    447  HG2 PRO    32      83.190  92.865  90.418  1.00  0.00           H  
ATOM    448  HG3 PRO    32      81.569  92.938  91.000  1.00  0.00           H  
ATOM    449  CB  PRO    32      83.173  92.406  92.532  1.00  0.00           C  
ATOM    450  HB2 PRO    32      83.761  91.607  92.080  1.00  0.00           H  
ATOM    451  HB3 PRO    32      82.549  91.986  93.321  1.00  0.00           H  
ATOM    452  CA  PRO    32      83.982  93.400  93.273  1.00  0.00           C  
ATOM    453  HA  PRO    32      83.957  93.088  94.317  1.00  0.00           H  
ATOM    454  C   PRO    32      85.458  93.394  92.776  1.00  0.00           C  
ATOM    455  O   PRO    32      85.833  92.941  91.676  1.00  0.00           O  
ATOM    456  N   TYR    33      86.364  93.772  93.636  1.00  0.00           N  
ATOM    457  H   TYR    33      86.100  93.976  94.590  1.00  0.00           H  
ATOM    458  CA  TYR    33      87.785  93.857  93.273  1.00  0.00           C  
ATOM    459  HA  TYR    33      87.820  94.041  92.200  1.00  0.00           H  
ATOM    460  CB  TYR    33      88.353  95.045  94.114  1.00  0.00           C  
ATOM    461  HB2 TYR    33      88.251  94.888  95.188  1.00  0.00           H  
ATOM    462  HB3 TYR    33      89.436  95.099  94.002  1.00  0.00           H  
ATOM    463  CG  TYR    33      87.781  96.427  93.855  1.00  0.00           C  
ATOM    464  CD1 TYR    33      87.874  97.110  92.638  1.00  0.00           C  
ATOM    465  HD1 TYR    33      88.412  96.655  91.820  1.00  0.00           H  
ATOM    466  CE1 TYR    33      87.252  98.336  92.494  1.00  0.00           C  
ATOM    467  HE1 TYR    33      87.241  98.927  91.590  1.00  0.00           H  
ATOM    468  CZ  TYR    33      86.617  99.004  93.567  1.00  0.00           C  
ATOM    469  OH  TYR    33      86.221 100.316  93.450  1.00  0.00           O  
ATOM    470  HH  TYR    33      86.405 100.652  92.570  1.00  0.00           H  
ATOM    471  CE2 TYR    33      86.514  98.281  94.760  1.00  0.00           C  
ATOM    472  HE2 TYR    33      86.130  98.749  95.655  1.00  0.00           H  
ATOM    473  CD2 TYR    33      86.988  96.979  94.889  1.00  0.00           C  
ATOM    474  HD2 TYR    33      86.951  96.392  95.795  1.00  0.00           H  
ATOM    475  C   TYR    33      88.594  92.539  93.481  1.00  0.00           C  
ATOM    476  O   TYR    33      89.379  92.443  94.398  1.00  0.00           O  
ATOM    477  N   GLY    34      88.373  91.550  92.627  1.00  0.00           N  
ATOM    478  H   GLY    34      87.588  91.731  92.018  1.00  0.00           H  
ATOM    479  CA  GLY    34      88.803  90.130  92.715  1.00  0.00           C  
ATOM    480  HA2 GLY    34      88.710  89.686  91.723  1.00  0.00           H  
ATOM    481  HA3 GLY    34      89.847  90.169  93.027  1.00  0.00           H  
ATOM    482  C   GLY    34      87.951  89.327  93.691  1.00  0.00           C  
ATOM    483  O   GLY    34      86.747  89.614  94.026  1.00  0.00           O  
ATOM    484  N   GLN    35      88.656  88.412  94.332  1.00  0.00           N  
ATOM    485  H   GLN    35      89.578  88.210  93.974  1.00  0.00           H  
ATOM    486  CA  GLN    35      87.983  87.556  95.275  1.00  0.00           C  
ATOM    487  HA  GLN    35      87.336  88.240  95.824  1.00  0.00           H  
ATOM    488  CB  GLN    35      87.089  86.463  94.536  1.00  0.00           C  
ATOM    489  HB2 GLN    35      86.193  86.917  94.111  1.00  0.00           H  
ATOM    490  HB3 GLN    35      87.654  86.164  93.653  1.00  0.00           H  
ATOM    491  CG  GLN    35      86.722  85.302  95.425  1.00  0.00           C  
ATOM    492  HG2 GLN    35      85.995  84.590  95.035  1.00  0.00           H  
ATOM    493  HG3 GLN    35      87.646  84.744  95.579  1.00  0.00           H  
ATOM    494  CD  GLN    35      86.098  85.811  96.770  1.00  0.00           C  
ATOM    495  OE1 GLN    35      85.332  86.745  96.851  1.00  0.00           O  
ATOM    496  NE2 GLN    35      86.492  85.102  97.894  1.00  0.00           N  
ATOM    497 HE21 GLN    35      87.078  84.297  97.725  1.00  0.00           H  
ATOM    498 HE22 GLN    35      86.392  85.533  98.802  1.00  0.00           H  
ATOM    499  C   GLN    35      89.035  87.022  96.256  1.00  0.00           C  
ATOM    500  O   GLN    35      89.911  86.306  95.872  1.00  0.00           O  
ATOM    501  N   GLN    36      89.026  87.275  97.554  1.00  0.00           N  
ATOM    502  H   GLN    36      89.696  86.774  98.120  1.00  0.00           H  
ATOM    503  CA  GLN    36      88.252  88.287  98.340  1.00  0.00           C  
ATOM    504  HA  GLN    36      87.194  88.036  98.273  1.00  0.00           H  
ATOM    505  CB  GLN    36      88.608  88.245  99.824  1.00  0.00           C  
ATOM    506  HB2 GLN    36      88.041  89.002 100.364  1.00  0.00           H  
ATOM    507  HB3 GLN    36      88.354  87.266 100.231  1.00  0.00           H  
ATOM    508  CG  GLN    36      90.114  88.579 100.158  1.00  0.00           C  
ATOM    509  HG2 GLN    36      90.414  87.869 100.929  1.00  0.00           H  
ATOM    510  HG3 GLN    36      90.703  88.300  99.284  1.00  0.00           H  
ATOM    511  CD  GLN    36      90.522  89.970 100.549  1.00  0.00           C  
ATOM    512  OE1 GLN    36      89.671  90.858 100.642  1.00  0.00           O  
ATOM    513  NE2 GLN    36      91.788  90.118 100.791  1.00  0.00           N  
ATOM    514 HE21 GLN    36      92.498  89.409 100.677  1.00  0.00           H  
ATOM    515 HE22 GLN    36      92.043  91.041 101.114  1.00  0.00           H  
ATOM    516  C   GLN    36      88.384  89.659  97.700  1.00  0.00           C  
ATOM    517  O   GLN    36      89.398  89.918  97.009  1.00  0.00           O  
ATOM    518  N   SER    37      87.400  90.504  97.898  1.00  0.00           N  
ATOM    519  H   SER    37      86.687  90.226  98.557  1.00  0.00           H  
ATOM    520  CA  SER    37      87.241  91.757  97.158  1.00  0.00           C  
ATOM    521  HA  SER    37      87.890  91.603  96.296  1.00  0.00           H  
ATOM    522  CB  SER    37      85.792  92.003  96.905  1.00  0.00           C  
ATOM    523  HB2 SER    37      85.568  91.336  96.072  1.00  0.00           H  
ATOM    524  HB3 SER    37      85.227  91.879  97.829  1.00  0.00           H  
ATOM    525  OG  SER    37      85.459  93.397  96.560  1.00  0.00           O  
ATOM    526  HG  SER    37      84.576  93.625  96.861  1.00  0.00           H  
ATOM    527  C   SER    37      87.906  92.924  97.850  1.00  0.00           C  
ATOM    528  O   SER    37      87.388  93.323  98.882  1.00  0.00           O  
ATOM    529  N   TYR    38      88.991  93.507  97.316  1.00  0.00           N  
ATOM    530  H   TYR    38      89.411  93.000  96.550  1.00  0.00           H  
ATOM    531  CA  TYR    38      89.695  94.730  97.682  1.00  0.00           C  
ATOM    532  HA  TYR    38      89.024  95.551  97.936  1.00  0.00           H  
ATOM    533  CB  TYR    38      90.616  94.423  98.898  1.00  0.00           C  
ATOM    534  HB2 TYR    38      89.972  94.262  99.763  1.00  0.00           H  
ATOM    535  HB3 TYR    38      91.272  93.565  98.748  1.00  0.00           H  
ATOM    536  CG  TYR    38      91.455  95.541  99.388  1.00  0.00           C  
ATOM    537  CD1 TYR    38      92.848  95.551  99.369  1.00  0.00           C  
ATOM    538  HD1 TYR    38      93.325  94.722  98.867  1.00  0.00           H  
ATOM    539  CE1 TYR    38      93.618  96.679  99.833  1.00  0.00           C  
ATOM    540  HE1 TYR    38      94.695  96.610  99.836  1.00  0.00           H  
ATOM    541  CZ  TYR    38      92.985  97.874 100.300  1.00  0.00           C  
ATOM    542  OH  TYR    38      93.657  98.939 100.794  1.00  0.00           O  
ATOM    543  HH  TYR    38      94.574  98.677 100.907  1.00  0.00           H  
ATOM    544  CE2 TYR    38      91.586  97.907 100.259  1.00  0.00           C  
ATOM    545  HE2 TYR    38      91.063  98.761 100.664  1.00  0.00           H  
ATOM    546  CD2 TYR    38      90.867  96.754  99.859  1.00  0.00           C  
ATOM    547  HD2 TYR    38      89.794  96.870  99.842  1.00  0.00           H  
ATOM    548  C   TYR    38      90.639  95.233  96.536  1.00  0.00           C  
ATOM    549  O   TYR    38      91.433  94.443  96.054  1.00  0.00           O  
ATOM    550  N   SER    39      90.658  96.505  96.185  1.00  0.00           N  
ATOM    551  H   SER    39      90.022  97.052  96.747  1.00  0.00           H  
ATOM    552  CA  SER    39      91.598  97.084  95.247  1.00  0.00           C  
ATOM    553  HA  SER    39      91.867  96.346  94.491  1.00  0.00           H  
ATOM    554  CB  SER    39      90.935  98.242  94.574  1.00  0.00           C  
ATOM    555  HB2 SER    39      89.934  97.939  94.268  1.00  0.00           H  
ATOM    556  HB3 SER    39      90.970  99.153  95.173  1.00  0.00           H  
ATOM    557  OG  SER    39      91.701  98.577  93.502  1.00  0.00           O  
ATOM    558  HG  SER    39      91.892  97.789  92.987  1.00  0.00           H  
ATOM    559  C   SER    39      92.927  97.503  95.920  1.00  0.00           C  
ATOM    560  O   SER    39      93.267  98.615  96.316  1.00  0.00           O  
ATOM    561  N   GLY    40      93.796  96.476  95.970  1.00  0.00           N  
ATOM    562  H   GLY    40      93.383  95.628  95.611  1.00  0.00           H  
ATOM    563  CA  GLY    40      95.219  96.589  96.246  1.00  0.00           C  
ATOM    564  HA2 GLY    40      95.501  97.641  96.293  1.00  0.00           H  
ATOM    565  HA3 GLY    40      95.354  95.968  97.132  1.00  0.00           H  
ATOM    566  C   GLY    40      96.106  95.956  95.080  1.00  0.00           C  
ATOM    567  O   GLY    40      95.563  95.336  94.129  1.00  0.00           O  
ATOM    568  N   TYR    41      97.460  96.140  95.142  1.00  0.00           N  
ATOM    569  H   TYR    41      97.977  95.705  94.391  1.00  0.00           H  
ATOM    570  CA  TYR    41      98.267  96.484  96.265  1.00  0.00           C  
ATOM    571  HA  TYR    41      97.679  96.829  97.116  1.00  0.00           H  
ATOM    572  CB  TYR    41      98.852  95.168  96.699  1.00  0.00           C  
ATOM    573  HB2 TYR    41      99.160  94.642  95.796  1.00  0.00           H  
ATOM    574  HB3 TYR    41      99.704  95.314  97.364  1.00  0.00           H  
ATOM    575  CG  TYR    41      97.760  94.307  97.348  1.00  0.00           C  
ATOM    576  CD1 TYR    41      97.437  94.394  98.727  1.00  0.00           C  
ATOM    577  HD1 TYR    41      97.890  95.197  99.290  1.00  0.00           H  
ATOM    578  CE1 TYR    41      96.328  93.625  99.194  1.00  0.00           C  
ATOM    579  HE1 TYR    41      95.840  93.739 100.151  1.00  0.00           H  
ATOM    580  CZ  TYR    41      95.739  92.669  98.394  1.00  0.00           C  
ATOM    581  OH  TYR    41      94.643  91.984  98.788  1.00  0.00           O  
ATOM    582  HH  TYR    41      94.900  91.492  99.572  1.00  0.00           H  
ATOM    583  CE2 TYR    41      96.208  92.451  97.097  1.00  0.00           C  
ATOM    584  HE2 TYR    41      95.803  91.674  96.467  1.00  0.00           H  
ATOM    585  CD2 TYR    41      97.228  93.306  96.565  1.00  0.00           C  
ATOM    586  HD2 TYR    41      97.552  93.131  95.549  1.00  0.00           H  
ATOM    587  C   TYR    41      99.467  97.396  96.014  1.00  0.00           C  
ATOM    588  O   TYR    41      99.910  97.548  94.896  1.00  0.00           O  
ATOM    589  N   SER    42     100.117  97.936  97.035  1.00  0.00           N  
ATOM    590  H   SER    42      99.814  97.645  97.954  1.00  0.00           H  
ATOM    591  CA  SER    42     100.883  99.177  96.876  1.00  0.00           C  
ATOM    592  HA  SER    42     100.599  99.736  95.984  1.00  0.00           H  
ATOM    593  CB  SER    42     100.688 100.137  98.075  1.00  0.00           C  
ATOM    594  HB2 SER    42     100.914  99.652  99.025  1.00  0.00           H  
ATOM    595  HB3 SER    42     101.272 101.056  98.016  1.00  0.00           H  
ATOM    596  OG  SER    42      99.361 100.540  98.230  1.00  0.00           O  
ATOM    597  HG  SER    42      99.317 101.224  98.902  1.00  0.00           H  
ATOM    598  C   SER    42     102.421  99.026  96.765  1.00  0.00           C  
ATOM    599  O   SER    42     103.221  99.893  97.059  1.00  0.00           O  
ATOM    600  N   GLN    43     102.837  97.789  96.451  1.00  0.00           N  
ATOM    601  H   GLN    43     102.122  97.103  96.257  1.00  0.00           H  
ATOM    602  CA  GLN    43     104.245  97.291  96.565  1.00  0.00           C  
ATOM    603  HA  GLN    43     104.582  97.668  97.531  1.00  0.00           H  
ATOM    604  CB  GLN    43     104.212  95.723  96.567  1.00  0.00           C  
ATOM    605  HB2 GLN    43     105.274  95.511  96.690  1.00  0.00           H  
ATOM    606  HB3 GLN    43     103.643  95.141  97.291  1.00  0.00           H  
ATOM    607  CG  GLN    43     103.765  95.291  95.174  1.00  0.00           C  
ATOM    608  HG2 GLN    43     103.389  96.043  94.480  1.00  0.00           H  
ATOM    609  HG3 GLN    43     104.554  94.754  94.646  1.00  0.00           H  
ATOM    610  CD  GLN    43     102.580  94.355  95.098  1.00  0.00           C  
ATOM    611  OE1 GLN    43     101.505  94.559  94.519  1.00  0.00           O  
ATOM    612  NE2 GLN    43     102.625  93.258  95.787  1.00  0.00           N  
ATOM    613 HE21 GLN    43     103.463  92.934  96.249  1.00  0.00           H  
ATOM    614 HE22 GLN    43     101.775  92.712  95.760  1.00  0.00           H  
ATOM    615  C   GLN    43     105.119  97.889  95.467  1.00  0.00           C  
ATOM    616  O   GLN    43     106.366  97.885  95.560  1.00  0.00           O  
ATOM    617  N   SER    44     104.576  98.520  94.399  1.00  0.00           N  
ATOM    618  H   SER    44     103.576  98.660  94.373  1.00  0.00           H  
ATOM    619  CA  SER    44     105.271  99.197  93.318  1.00  0.00           C  
ATOM    620  HA  SER    44     106.307  98.866  93.382  1.00  0.00           H  
ATOM    621  CB  SER    44     104.769  98.674  91.975  1.00  0.00           C  
ATOM    622  HB2 SER    44     104.700  97.586  91.974  1.00  0.00           H  
ATOM    623  HB3 SER    44     103.798  99.170  91.964  1.00  0.00           H  
ATOM    624  OG  SER    44     105.578  99.167  90.902  1.00  0.00           O  
ATOM    625  HG  SER    44     106.359  98.610  90.875  1.00  0.00           H  
ATOM    626  C   SER    44     105.047 100.738  93.480  1.00  0.00           C  
ATOM    627  O   SER    44     103.928 101.190  93.435  1.00  0.00           O  
ATOM    628  N   THR    45     106.085 101.633  93.564  1.00  0.00           N  
ATOM    629  H   THR    45     107.033 101.297  93.466  1.00  0.00           H  
ATOM    630  CA  THR    45     105.806 103.073  93.652  1.00  0.00           C  
ATOM    631  HA  THR    45     104.801 103.271  94.026  1.00  0.00           H  
ATOM    632  CB  THR    45     106.736 103.662  94.671  1.00  0.00           C  
ATOM    633  HB  THR    45     107.734 103.491  94.265  1.00  0.00           H  
ATOM    634  CG2 THR    45     106.637 105.152  95.038  1.00  0.00           C  
ATOM    635 HG21 THR    45     105.669 105.268  95.526  1.00  0.00           H  
ATOM    636 HG22 THR    45     107.441 105.385  95.737  1.00  0.00           H  
ATOM    637 HG23 THR    45     106.803 105.890  94.254  1.00  0.00           H  
ATOM    638  OG1 THR    45     106.534 102.982  95.897  1.00  0.00           O  
ATOM    639  HG1 THR    45     106.788 102.082  95.678  1.00  0.00           H  
ATOM    640  C   THR    45     106.086 103.736  92.280  1.00  0.00           C  
ATOM    641  O   THR    45     107.056 103.406  91.565  1.00  0.00           O  
ATOM    642  N   ASP    46     105.192 104.621  91.854  1.00  0.00           N  
ATOM    643  H   ASP    46     104.296 104.644  92.318  1.00  0.00           H  
ATOM    644  CA  ASP    46     105.338 105.554  90.749  1.00  0.00           C  
ATOM    645  HA  ASP    46     105.128 105.066  89.797  1.00  0.00           H  
ATOM    646  CB  ASP    46     104.146 106.532  90.937  1.00  0.00           C  
ATOM    647  HB2 ASP    46     103.244 105.922  90.986  1.00  0.00           H  
ATOM    648  HB3 ASP    46     104.361 107.220  91.755  1.00  0.00           H  
ATOM    649  CG  ASP    46     103.712 107.455  89.757  1.00  0.00           C  
ATOM    650  OD1 ASP    46     102.602 108.047  89.845  1.00  0.00           O  
ATOM    651  OD2 ASP    46     104.378 107.688  88.696  1.00  0.00           O  
ATOM    652  C   ASP    46     106.630 106.314  90.698  1.00  0.00           C  
ATOM    653  O   ASP    46     107.140 106.744  91.701  1.00  0.00           O  
ATOM    654  N   THR    47     107.178 106.479  89.495  1.00  0.00           N  
ATOM    655  H   THR    47     106.781 106.023  88.685  1.00  0.00           H  
ATOM    656  CA  THR    47     108.367 107.373  89.281  1.00  0.00           C  
ATOM    657  HA  THR    47     108.784 107.462  90.284  1.00  0.00           H  
ATOM    658  CB  THR    47     109.382 106.830  88.229  1.00  0.00           C  
ATOM    659  HB  THR    47     110.060 107.674  88.107  1.00  0.00           H  
ATOM    660  CG2 THR    47     110.137 105.519  88.583  1.00  0.00           C  
ATOM    661 HG21 THR    47     110.523 105.619  89.597  1.00  0.00           H  
ATOM    662 HG22 THR    47     109.448 104.674  88.579  1.00  0.00           H  
ATOM    663 HG23 THR    47     110.927 105.285  87.870  1.00  0.00           H  
ATOM    664  OG1 THR    47     108.777 106.529  86.978  1.00  0.00           O  
ATOM    665  HG1 THR    47     109.296 105.803  86.625  1.00  0.00           H  
ATOM    666  C   THR    47     108.065 108.915  88.996  1.00  0.00           C  
ATOM    667  O   THR    47     109.001 109.725  89.110  1.00  0.00           O  
ATOM    668  N   SER    48     106.766 109.248  88.872  1.00  0.00           N  
ATOM    669  H   SER    48     106.094 108.510  88.720  1.00  0.00           H  
ATOM    670  CA  SER    48     106.374 110.671  88.671  1.00  0.00           C  
ATOM    671  HA  SER    48     107.230 111.124  88.170  1.00  0.00           H  
ATOM    672  CB  SER    48     105.293 110.866  87.633  1.00  0.00           C  
ATOM    673  HB2 SER    48     105.210 111.941  87.470  1.00  0.00           H  
ATOM    674  HB3 SER    48     105.549 110.262  86.763  1.00  0.00           H  
ATOM    675  OG  SER    48     104.157 110.320  88.202  1.00  0.00           O  
ATOM    676  HG  SER    48     104.397 109.393  88.269  1.00  0.00           H  
ATOM    677  C   SER    48     106.068 111.301  90.070  1.00  0.00           C  
ATOM    678  O   SER    48     106.444 110.674  91.076  1.00  0.00           O  
ATOM    679  N   GLY    49     105.319 112.417  90.181  1.00  0.00           N  
ATOM    680  H   GLY    49     104.999 112.822  89.313  1.00  0.00           H  
ATOM    681  CA  GLY    49     104.866 113.062  91.448  1.00  0.00           C  
ATOM    682  HA2 GLY    49     103.880 113.505  91.310  1.00  0.00           H  
ATOM    683  HA3 GLY    49     104.769 112.308  92.230  1.00  0.00           H  
ATOM    684  C   GLY    49     105.862 114.128  92.015  1.00  0.00           C  
ATOM    685  O   GLY    49     106.795 114.525  91.340  1.00  0.00           O  
ATOM    686  N   TYR    50     105.663 114.497  93.257  1.00  0.00           N  
ATOM    687  H   TYR    50     106.405 115.115  93.552  1.00  0.00           H  
ATOM    688  CA  TYR    50     104.670 114.110  94.220  1.00  0.00           C  
ATOM    689  HA  TYR    50     103.830 113.807  93.594  1.00  0.00           H  
ATOM    690  CB  TYR    50     105.026 112.816  94.989  1.00  0.00           C  
ATOM    691  HB2 TYR    50     104.933 111.981  94.294  1.00  0.00           H  
ATOM    692  HB3 TYR    50     106.083 112.895  95.242  1.00  0.00           H  
ATOM    693  CG  TYR    50     104.293 112.538  96.273  1.00  0.00           C  
ATOM    694  CD1 TYR    50     104.919 112.880  97.493  1.00  0.00           C  
ATOM    695  HD1 TYR    50     105.895 113.343  97.490  1.00  0.00           H  
ATOM    696  CE1 TYR    50     104.243 112.687  98.662  1.00  0.00           C  
ATOM    697  HE1 TYR    50     104.648 113.092  99.578  1.00  0.00           H  
ATOM    698  CZ  TYR    50     103.020 112.018  98.616  1.00  0.00           C  
ATOM    699  OH  TYR    50     102.466 111.721  99.801  1.00  0.00           O  
ATOM    700  HH  TYR    50     103.092 111.606 100.519  1.00  0.00           H  
ATOM    701  CE2 TYR    50     102.313 111.772  97.435  1.00  0.00           C  
ATOM    702  HE2 TYR    50     101.282 111.450  97.455  1.00  0.00           H  
ATOM    703  CD2 TYR    50     102.956 112.035  96.238  1.00  0.00           C  
ATOM    704  HD2 TYR    50     102.510 111.918  95.261  1.00  0.00           H  
ATOM    705  C   TYR    50     104.284 115.294  95.234  1.00  0.00           C  
ATOM    706  O   TYR    50     105.190 115.958  95.726  1.00  0.00           O  
ATOM    707  N   GLY    51     103.042 115.576  95.585  1.00  0.00           N  
ATOM    708  H   GLY    51     102.926 116.294  96.286  1.00  0.00           H  
ATOM    709  CA  GLY    51     101.812 114.992  94.988  1.00  0.00           C  
ATOM    710  HA2 GLY    51     102.031 114.091  94.415  1.00  0.00           H  
ATOM    711  HA3 GLY    51     101.071 114.886  95.781  1.00  0.00           H  
ATOM    712  C   GLY    51     101.216 116.041  94.085  1.00  0.00           C  
ATOM    713  O   GLY    51     100.121 115.859  93.560  1.00  0.00           O  
ATOM    714  N   GLN    52     101.953 117.139  93.860  1.00  0.00           N  
ATOM    715  H   GLN    52     102.958 117.145  93.957  1.00  0.00           H  
ATOM    716  CA  GLN    52     101.352 118.359  93.366  1.00  0.00           C  
ATOM    717  HA  GLN    52     100.776 118.316  92.442  1.00  0.00           H  
ATOM    718  CB  GLN    52     100.416 118.903  94.461  1.00  0.00           C  
ATOM    719  HB2 GLN    52      99.565 118.224  94.498  1.00  0.00           H  
ATOM    720  HB3 GLN    52     100.943 118.819  95.411  1.00  0.00           H  
ATOM    721  CG  GLN    52      99.908 120.317  94.240  1.00  0.00           C  
ATOM    722  HG2 GLN    52      99.073 120.478  94.923  1.00  0.00           H  
ATOM    723  HG3 GLN    52     100.682 121.069  94.392  1.00  0.00           H  
ATOM    724  CD  GLN    52      99.242 120.544  92.931  1.00  0.00           C  
ATOM    725  OE1 GLN    52      98.532 119.664  92.474  1.00  0.00           O  
ATOM    726  NE2 GLN    52      99.462 121.670  92.283  1.00  0.00           N  
ATOM    727 HE21 GLN    52      99.920 122.389  92.824  1.00  0.00           H  
ATOM    728 HE22 GLN    52      99.096 121.713  91.343  1.00  0.00           H  
ATOM    729  C   GLN    52     102.565 119.358  93.274  1.00  0.00           C  
ATOM    730  O   GLN    52     103.165 119.838  94.226  1.00  0.00           O  
ATOM    731  N   SER    53     102.999 119.632  92.060  1.00  0.00           N  
ATOM    732  H   SER    53     103.636 120.405  91.927  1.00  0.00           H  
ATOM    733  CA  SER    53     102.657 118.942  90.874  1.00  0.00           C  
ATOM    734  HA  SER    53     101.655 119.318  90.668  1.00  0.00           H  
ATOM    735  CB  SER    53     103.544 119.464  89.693  1.00  0.00           C  
ATOM    736  HB2 SER    53     103.629 120.548  89.773  1.00  0.00           H  
ATOM    737  HB3 SER    53     104.546 119.036  89.720  1.00  0.00           H  
ATOM    738  OG  SER    53     103.054 119.087  88.386  1.00  0.00           O  
ATOM    739  HG  SER    53     103.524 119.670  87.785  1.00  0.00           H  
ATOM    740  C   SER    53     102.733 117.441  90.815  1.00  0.00           C  
ATOM    741  O   SER    53     103.440 116.712  91.562  1.00  0.00           O  
ATOM    742  N   SER    54     101.819 116.838  89.999  1.00  0.00           N  
ATOM    743  H   SER    54     101.056 117.310  89.536  1.00  0.00           H  
ATOM    744  CA  SER    54     101.777 115.385  89.702  1.00  0.00           C  
ATOM    745  HA  SER    54     102.127 114.869  90.596  1.00  0.00           H  
ATOM    746  CB  SER    54     100.339 114.857  89.667  1.00  0.00           C  
ATOM    747  HB2 SER    54     100.263 113.853  89.250  1.00  0.00           H  
ATOM    748  HB3 SER    54      99.789 114.797  90.606  1.00  0.00           H  
ATOM    749  OG  SER    54      99.566 115.551  88.718  1.00  0.00           O  
ATOM    750  HG  SER    54      99.636 116.478  88.955  1.00  0.00           H  
ATOM    751  C   SER    54     102.631 115.053  88.480  1.00  0.00           C  
ATOM    752  O   SER    54     103.045 113.886  88.369  1.00  0.00           O  
ATOM    753  N   TYR    55     103.063 116.001  87.628  1.00  0.00           N  
ATOM    754  H   TYR    55     102.686 116.929  87.762  1.00  0.00           H  
ATOM    755  CA  TYR    55     103.792 115.591  86.411  1.00  0.00           C  
ATOM    756  HA  TYR    55     104.384 114.691  86.578  1.00  0.00           H  
ATOM    757  CB  TYR    55     102.687 115.059  85.402  1.00  0.00           C  
ATOM    758  HB2 TYR    55     101.897 115.807  85.334  1.00  0.00           H  
ATOM    759  HB3 TYR    55     103.082 115.023  84.387  1.00  0.00           H  
ATOM    760  CG  TYR    55     102.055 113.716  85.638  1.00  0.00           C  
ATOM    761  CD1 TYR    55     100.679 113.687  86.008  1.00  0.00           C  
ATOM    762  HD1 TYR    55     100.093 114.594  85.994  1.00  0.00           H  
ATOM    763  CE1 TYR    55     100.135 112.499  86.426  1.00  0.00           C  
ATOM    764  HE1 TYR    55      99.104 112.489  86.747  1.00  0.00           H  
ATOM    765  CZ  TYR    55     100.843 111.324  86.497  1.00  0.00           C  
ATOM    766  OH  TYR    55     100.267 110.134  86.853  1.00  0.00           O  
ATOM    767  HH  TYR    55      99.309 110.192  86.845  1.00  0.00           H  
ATOM    768  CE2 TYR    55     102.209 111.326  86.031  1.00  0.00           C  
ATOM    769  HE2 TYR    55     102.791 110.417  86.042  1.00  0.00           H  
ATOM    770  CD2 TYR    55     102.835 112.534  85.625  1.00  0.00           C  
ATOM    771  HD2 TYR    55     103.863 112.471  85.300  1.00  0.00           H  
ATOM    772  C   TYR    55     104.587 116.850  85.970  1.00  0.00           C  
ATOM    773  O   TYR    55     104.005 117.742  85.323  1.00  0.00           O  
ATOM    774  N   SER    56     105.980 116.981  86.188  1.00  0.00           N  
ATOM    775  H   SER    56     106.451 117.742  85.722  1.00  0.00           H  
ATOM    776  CA  SER    56     106.798 116.164  87.139  1.00  0.00           C  
ATOM    777  HA  SER    56     107.833 116.496  87.054  1.00  0.00           H  
ATOM    778  CB  SER    56     106.334 116.556  88.533  1.00  0.00           C  
ATOM    779  HB2 SER    56     105.865 117.537  88.464  1.00  0.00           H  
ATOM    780  HB3 SER    56     105.613 115.832  88.913  1.00  0.00           H  
ATOM    781  OG  SER    56     107.377 116.646  89.497  1.00  0.00           O  
ATOM    782  HG  SER    56     107.435 115.845  90.023  1.00  0.00           H  
ATOM    783  C   SER    56     106.936 114.661  86.954  1.00  0.00           C  
ATOM    784  O   SER    56     106.571 113.962  87.838  1.00  0.00           O  
ATOM    785  N   SER    57     107.278 114.058  85.780  1.00  0.00           N  
ATOM    786  H   SER    57     107.447 113.062  85.811  1.00  0.00           H  
ATOM    787  CA  SER    57     107.969 114.729  84.612  1.00  0.00           C  
ATOM    788  HA  SER    57     108.543 115.586  84.965  1.00  0.00           H  
ATOM    789  CB  SER    57     108.971 113.718  84.036  1.00  0.00           C  
ATOM    790  HB2 SER    57     109.547 114.062  83.177  1.00  0.00           H  
ATOM    791  HB3 SER    57     109.693 113.347  84.764  1.00  0.00           H  
ATOM    792  OG  SER    57     108.316 112.529  83.624  1.00  0.00           O  
ATOM    793  HG  SER    57     108.224 112.084  84.470  1.00  0.00           H  
ATOM    794  C   SER    57     106.970 115.204  83.511  1.00  0.00           C  
ATOM    795  O   SER    57     105.800 114.817  83.462  1.00  0.00           O  
ATOM    796  N   TYR    58     107.292 116.285  82.798  1.00  0.00           N  
ATOM    797  H   TYR    58     108.218 116.627  83.010  1.00  0.00           H  
ATOM    798  CA  TYR    58     106.260 117.118  82.177  1.00  0.00           C  
ATOM    799  HA  TYR    58     105.551 117.453  82.934  1.00  0.00           H  
ATOM    800  CB  TYR    58     106.812 118.414  81.614  1.00  0.00           C  
ATOM    801  HB2 TYR    58     107.465 118.915  82.329  1.00  0.00           H  
ATOM    802  HB3 TYR    58     107.349 118.353  80.667  1.00  0.00           H  
ATOM    803  CG  TYR    58     105.645 119.321  81.295  1.00  0.00           C  
ATOM    804  CD1 TYR    58     105.082 119.308  79.966  1.00  0.00           C  
ATOM    805  HD1 TYR    58     105.317 118.488  79.304  1.00  0.00           H  
ATOM    806  CE1 TYR    58     104.086 120.240  79.503  1.00  0.00           C  
ATOM    807  HE1 TYR    58     103.583 120.144  78.551  1.00  0.00           H  
ATOM    808  CZ  TYR    58     103.797 121.257  80.389  1.00  0.00           C  
ATOM    809  OH  TYR    58     102.790 122.115  80.043  1.00  0.00           O  
ATOM    810  HH  TYR    58     102.223 121.785  79.341  1.00  0.00           H  
ATOM    811  CE2 TYR    58     104.401 121.344  81.653  1.00  0.00           C  
ATOM    812  HE2 TYR    58     104.236 122.156  82.346  1.00  0.00           H  
ATOM    813  CD2 TYR    58     105.281 120.362  82.140  1.00  0.00           C  
ATOM    814  HD2 TYR    58     105.702 120.527  83.120  1.00  0.00           H  
ATOM    815  C   TYR    58     105.417 116.465  81.053  1.00  0.00           C  
ATOM    816  O   TYR    58     105.990 115.667  80.281  1.00  0.00           O  
ATOM    817  N   GLY    59     104.045 116.493  80.956  1.00  0.00           N  
ATOM    818  H   GLY    59     103.699 115.811  80.296  1.00  0.00           H  
ATOM    819  CA  GLY    59     103.134 117.217  81.895  1.00  0.00           C  
ATOM    820  HA2 GLY    59     102.647 116.466  82.516  1.00  0.00           H  
ATOM    821  HA3 GLY    59     103.649 117.945  82.521  1.00  0.00           H  
ATOM    822  C   GLY    59     101.889 117.736  81.220  1.00  0.00           C  
ATOM    823  O   GLY    59     101.711 117.473  80.049  1.00  0.00           O  
ATOM    824  N   GLN    60     101.130 118.614  81.869  1.00  0.00           N  
ATOM    825  H   GLN    60     100.354 119.047  81.390  1.00  0.00           H  
ATOM    826  CA  GLN    60     101.102 118.792  83.334  1.00  0.00           C  
ATOM    827  HA  GLN    60     101.840 118.181  83.855  1.00  0.00           H  
ATOM    828  CB  GLN    60     101.620 120.211  83.685  1.00  0.00           C  
ATOM    829  HB2 GLN    60     101.612 120.241  84.774  1.00  0.00           H  
ATOM    830  HB3 GLN    60     102.645 120.215  83.312  1.00  0.00           H  
ATOM    831  CG  GLN    60     100.845 121.349  83.077  1.00  0.00           C  
ATOM    832  HG2 GLN    60     100.969 121.361  81.995  1.00  0.00           H  
ATOM    833  HG3 GLN    60      99.815 121.248  83.421  1.00  0.00           H  
ATOM    834  CD  GLN    60     101.321 122.700  83.736  1.00  0.00           C  
ATOM    835  OE1 GLN    60     101.635 122.735  84.894  1.00  0.00           O  
ATOM    836  NE2 GLN    60     101.242 123.846  83.025  1.00  0.00           N  
ATOM    837 HE21 GLN    60     100.885 123.797  82.081  1.00  0.00           H  
ATOM    838 HE22 GLN    60     101.473 124.739  83.437  1.00  0.00           H  
ATOM    839  C   GLN    60      99.719 118.432  83.998  1.00  0.00           C  
ATOM    840  O   GLN    60      99.547 118.494  85.228  1.00  0.00           O  
ATOM    841  N   SER    61      98.694 118.096  83.166  1.00  0.00           N  
ATOM    842  H   SER    61      98.838 118.180  82.170  1.00  0.00           H  
ATOM    843  CA  SER    61      97.337 117.857  83.671  1.00  0.00           C  
ATOM    844  HA  SER    61      97.366 117.406  84.663  1.00  0.00           H  
ATOM    845  CB  SER    61      96.625 119.214  83.615  1.00  0.00           C  
ATOM    846  HB2 SER    61      95.767 119.197  84.286  1.00  0.00           H  
ATOM    847  HB3 SER    61      97.308 119.949  84.041  1.00  0.00           H  
ATOM    848  OG  SER    61      96.379 119.623  82.320  1.00  0.00           O  
ATOM    849  HG  SER    61      97.247 119.686  81.915  1.00  0.00           H  
ATOM    850  C   SER    61      96.532 116.789  82.926  1.00  0.00           C  
ATOM    851  O   SER    61      96.767 116.429  81.809  1.00  0.00           O  
ATOM    852  N   GLN    62      95.401 116.465  83.537  1.00  0.00           N  
ATOM    853  H   GLN    62      95.206 116.919  84.418  1.00  0.00           H  
ATOM    854  CA  GLN    62      94.519 115.459  82.983  1.00  0.00           C  
ATOM    855  HA  GLN    62      95.125 114.604  82.681  1.00  0.00           H  
ATOM    856  CB  GLN    62      93.549 114.924  84.083  1.00  0.00           C  
ATOM    857  HB2 GLN    62      94.186 114.647  84.923  1.00  0.00           H  
ATOM    858  HB3 GLN    62      92.838 115.715  84.325  1.00  0.00           H  
ATOM    859  CG  GLN    62      92.843 113.667  83.653  1.00  0.00           C  
ATOM    860  HG2 GLN    62      92.052 113.909  82.943  1.00  0.00           H  
ATOM    861  HG3 GLN    62      93.519 112.907  83.262  1.00  0.00           H  
ATOM    862  CD  GLN    62      92.233 112.895  84.841  1.00  0.00           C  
ATOM    863  OE1 GLN    62      92.684 112.833  85.961  1.00  0.00           O  
ATOM    864  NE2 GLN    62      91.029 112.383  84.621  1.00  0.00           N  
ATOM    865 HE21 GLN    62      90.538 111.945  85.387  1.00  0.00           H  
ATOM    866 HE22 GLN    62      90.673 112.377  83.676  1.00  0.00           H  
ATOM    867  C   GLN    62      93.784 115.991  81.698  1.00  0.00           C  
ATOM    868  O   GLN    62      93.307 115.112  80.918  1.00  0.00           O  
ATOM    869  N   ASN    63      93.767 117.298  81.380  1.00  0.00           N  
ATOM    870  H   ASN    63      94.355 117.849  81.988  1.00  0.00           H  
ATOM    871  CA  ASN    63      93.291 117.825  80.106  1.00  0.00           C  
ATOM    872  HA  ASN    63      93.100 116.908  79.549  1.00  0.00           H  
ATOM    873  CB  ASN    63      91.977 118.536  80.540  1.00  0.00           C  
ATOM    874  HB2 ASN    63      91.353 118.921  79.734  1.00  0.00           H  
ATOM    875  HB3 ASN    63      91.391 117.796  81.085  1.00  0.00           H  
ATOM    876  CG  ASN    63      92.162 119.763  81.389  1.00  0.00           C  
ATOM    877  OD1 ASN    63      93.189 120.338  81.532  1.00  0.00           O  
ATOM    878  ND2 ASN    63      91.107 120.182  81.951  1.00  0.00           N  
ATOM    879 HD21 ASN    63      91.162 121.018  82.515  1.00  0.00           H  
ATOM    880 HD22 ASN    63      90.267 119.643  81.797  1.00  0.00           H  
ATOM    881  C   ASN    63      94.269 118.702  79.271  1.00  0.00           C  
ATOM    882  O   ASN    63      93.810 119.413  78.339  1.00  0.00           O  
ATOM    883  N   THR    64      95.551 118.692  79.543  1.00  0.00           N  
ATOM    884  H   THR    64      95.736 118.272  80.443  1.00  0.00           H  
ATOM    885  CA  THR    64      96.620 119.436  78.945  1.00  0.00           C  
ATOM    886  HA  THR    64      96.554 119.191  77.885  1.00  0.00           H  
ATOM    887  CB  THR    64      96.541 120.962  79.116  1.00  0.00           C  
ATOM    888  HB  THR    64      96.172 121.255  80.098  1.00  0.00           H  
ATOM    889  CG2 THR    64      97.865 121.716  79.106  1.00  0.00           C  
ATOM    890 HG21 THR    64      98.410 121.450  78.201  1.00  0.00           H  
ATOM    891 HG22 THR    64      97.636 122.781  79.070  1.00  0.00           H  
ATOM    892 HG23 THR    64      98.379 121.466  80.034  1.00  0.00           H  
ATOM    893  OG1 THR    64      95.685 121.402  78.041  1.00  0.00           O  
ATOM    894  HG1 THR    64      94.794 121.153  78.298  1.00  0.00           H  
ATOM    895  C   THR    64      97.956 118.847  79.436  1.00  0.00           C  
ATOM    896  O   THR    64      98.229 118.904  80.647  1.00  0.00           O  
ATOM    897  N   GLY    65      98.846 118.247  78.661  1.00  0.00           N  
ATOM    898  H   GLY    65      99.662 117.902  79.146  1.00  0.00           H  
ATOM    899  CA  GLY    65      98.810 117.993  77.247  1.00  0.00           C  
ATOM    900  HA2 GLY    65      98.707 118.926  76.693  1.00  0.00           H  
ATOM    901  HA3 GLY    65      99.675 117.405  76.939  1.00  0.00           H  
ATOM    902  C   GLY    65      97.563 117.247  76.850  1.00  0.00           C  
ATOM    903  O   GLY    65      96.842 116.553  77.663  1.00  0.00           O  
ATOM    904  N   TYR    66      97.266 117.248  75.545  1.00  0.00           N  
ATOM    905  H   TYR    66      98.001 117.540  74.917  1.00  0.00           H  
ATOM    906  CA  TYR    66      95.944 116.782  75.034  1.00  0.00           C  
ATOM    907  HA  TYR    66      95.195 117.051  75.778  1.00  0.00           H  
ATOM    908  CB  TYR    66      95.650 117.335  73.676  1.00  0.00           C  
ATOM    909  HB2 TYR    66      95.872 118.395  73.792  1.00  0.00           H  
ATOM    910  HB3 TYR    66      96.308 116.855  72.951  1.00  0.00           H  
ATOM    911  CG  TYR    66      94.248 117.106  73.265  1.00  0.00           C  
ATOM    912  CD1 TYR    66      94.003 116.056  72.308  1.00  0.00           C  
ATOM    913  HD1 TYR    66      94.841 115.522  71.888  1.00  0.00           H  
ATOM    914  CE1 TYR    66      92.730 115.872  71.796  1.00  0.00           C  
ATOM    915  HE1 TYR    66      92.589 115.127  71.027  1.00  0.00           H  
ATOM    916  CZ  TYR    66      91.631 116.566  72.384  1.00  0.00           C  
ATOM    917  OH  TYR    66      90.348 116.324  71.928  1.00  0.00           O  
ATOM    918  HH  TYR    66      90.150 115.427  71.649  1.00  0.00           H  
ATOM    919  CE2 TYR    66      91.836 117.517  73.451  1.00  0.00           C  
ATOM    920  HE2 TYR    66      91.021 118.117  73.828  1.00  0.00           H  
ATOM    921  CD2 TYR    66      93.136 117.823  73.837  1.00  0.00           C  
ATOM    922  HD2 TYR    66      93.320 118.642  74.516  1.00  0.00           H  
ATOM    923  C   TYR    66      95.962 115.198  75.040  1.00  0.00           C  
ATOM    924  O   TYR    66      96.746 114.591  74.272  1.00  0.00           O  
ATOM    925  N   GLY    67      95.146 114.593  75.946  1.00  0.00           N  
ATOM    926  H   GLY    67      94.522 115.166  76.495  1.00  0.00           H  
ATOM    927  CA  GLY    67      95.139 113.151  76.254  1.00  0.00           C  
ATOM    928  HA2 GLY    67      95.926 112.579  75.763  1.00  0.00           H  
ATOM    929  HA3 GLY    67      95.254 112.904  77.310  1.00  0.00           H  
ATOM    930  C   GLY    67      93.842 112.524  75.759  1.00  0.00           C  
ATOM    931  O   GLY    67      93.853 111.331  75.429  1.00  0.00           O  
ATOM    932  N   THR    68      92.672 113.217  75.681  1.00  0.00           N  
ATOM    933  H   THR    68      92.639 114.134  76.102  1.00  0.00           H  
ATOM    934  CA  THR    68      91.463 112.726  75.083  1.00  0.00           C  
ATOM    935  HA  THR    68      91.240 111.775  75.566  1.00  0.00           H  
ATOM    936  CB  THR    68      90.340 113.801  75.444  1.00  0.00           C  
ATOM    937  HB  THR    68      90.780 114.791  75.321  1.00  0.00           H  
ATOM    938  CG2 THR    68      89.030 113.782  74.660  1.00  0.00           C  
ATOM    939 HG21 THR    68      89.216 114.437  73.809  1.00  0.00           H  
ATOM    940 HG22 THR    68      88.752 112.762  74.392  1.00  0.00           H  
ATOM    941 HG23 THR    68      88.226 114.131  75.307  1.00  0.00           H  
ATOM    942  OG1 THR    68      90.056 113.546  76.819  1.00  0.00           O  
ATOM    943  HG1 THR    68      90.728 113.997  77.336  1.00  0.00           H  
ATOM    944  C   THR    68      91.530 112.595  73.533  1.00  0.00           C  
ATOM    945  O   THR    68      92.452 113.101  72.938  1.00  0.00           O  
ATOM    946  N   GLN    69      90.707 111.771  72.860  1.00  0.00           N  
ATOM    947  H   GLN    69      90.117 111.159  73.406  1.00  0.00           H  
ATOM    948  CA  GLN    69      90.640 111.562  71.389  1.00  0.00           C  
ATOM    949  HA  GLN    69      91.693 111.391  71.166  1.00  0.00           H  
ATOM    950  CB  GLN    69      89.853 110.308  71.061  1.00  0.00           C  
ATOM    951  HB2 GLN    69      89.954 110.148  69.987  1.00  0.00           H  
ATOM    952  HB3 GLN    69      90.268 109.444  71.580  1.00  0.00           H  
ATOM    953  CG  GLN    69      88.405 110.501  71.356  1.00  0.00           C  
ATOM    954  HG2 GLN    69      88.315 110.876  72.375  1.00  0.00           H  
ATOM    955  HG3 GLN    69      87.899 111.225  70.716  1.00  0.00           H  
ATOM    956  CD  GLN    69      87.641 109.194  71.293  1.00  0.00           C  
ATOM    957  OE1 GLN    69      87.981 108.264  70.614  1.00  0.00           O  
ATOM    958  NE2 GLN    69      86.524 109.064  71.996  1.00  0.00           N  
ATOM    959 HE21 GLN    69      86.082 109.839  72.469  1.00  0.00           H  
ATOM    960 HE22 GLN    69      86.114 108.141  71.989  1.00  0.00           H  
ATOM    961  C   GLN    69      90.254 112.808  70.527  1.00  0.00           C  
ATOM    962  O   GLN    69      89.542 113.717  70.979  1.00  0.00           O  
ATOM    963  N   SER    70      90.697 112.847  69.284  1.00  0.00           N  
ATOM    964  H   SER    70      91.345 112.119  69.017  1.00  0.00           H  
ATOM    965  CA  SER    70      90.527 114.009  68.375  1.00  0.00           C  
ATOM    966  HA  SER    70      90.467 114.966  68.894  1.00  0.00           H  
ATOM    967  CB  SER    70      91.871 113.984  67.588  1.00  0.00           C  
ATOM    968  HB2 SER    70      91.957 114.795  66.865  1.00  0.00           H  
ATOM    969  HB3 SER    70      92.714 114.049  68.275  1.00  0.00           H  
ATOM    970  OG  SER    70      91.975 112.749  66.899  1.00  0.00           O  
ATOM    971  HG  SER    70      92.677 112.871  66.256  1.00  0.00           H  
ATOM    972  C   SER    70      89.296 113.755  67.501  1.00  0.00           C  
ATOM    973  O   SER    70      89.239 114.311  66.398  1.00  0.00           O  
ATOM    974  N   THR    71      88.293 112.935  67.881  1.00  0.00           N  
ATOM    975  H   THR    71      88.263 112.699  68.862  1.00  0.00           H  
ATOM    976  CA  THR    71      87.159 112.515  67.020  1.00  0.00           C  
ATOM    977  HA  THR    71      86.963 113.361  66.361  1.00  0.00           H  
ATOM    978  CB  THR    71      87.414 111.281  66.186  1.00  0.00           C  
ATOM    979  HB  THR    71      86.532 110.747  65.831  1.00  0.00           H  
ATOM    980  CG2 THR    71      88.287 111.689  64.963  1.00  0.00           C  
ATOM    981 HG21 THR    71      87.947 112.654  64.587  1.00  0.00           H  
ATOM    982 HG22 THR    71      89.343 111.777  65.217  1.00  0.00           H  
ATOM    983 HG23 THR    71      88.178 110.881  64.239  1.00  0.00           H  
ATOM    984  OG1 THR    71      88.072 110.288  66.971  1.00  0.00           O  
ATOM    985  HG1 THR    71      87.398 109.789  67.439  1.00  0.00           H  
ATOM    986  C   THR    71      85.880 112.298  67.916  1.00  0.00           C  
ATOM    987  O   THR    71      85.982 112.047  69.119  1.00  0.00           O  
ATOM    988  N   PRO    72      84.671 112.434  67.323  1.00  0.00           N  
ATOM    989  CD  PRO    72      84.499 112.648  65.917  1.00  0.00           C  
ATOM    990  HD2 PRO    72      84.382 111.700  65.392  1.00  0.00           H  
ATOM    991  HD3 PRO    72      85.232 113.354  65.529  1.00  0.00           H  
ATOM    992  CG  PRO    72      83.200 113.352  65.880  1.00  0.00           C  
ATOM    993  HG2 PRO    72      82.630 113.067  64.995  1.00  0.00           H  
ATOM    994  HG3 PRO    72      83.412 114.420  65.941  1.00  0.00           H  
ATOM    995  CB  PRO    72      82.360 112.816  67.041  1.00  0.00           C  
ATOM    996  HB2 PRO    72      81.780 111.981  66.647  1.00  0.00           H  
ATOM    997  HB3 PRO    72      81.727 113.612  67.434  1.00  0.00           H  
ATOM    998  CA  PRO    72      83.400 112.370  68.067  1.00  0.00           C  
ATOM    999  HA  PRO    72      83.378 113.057  68.913  1.00  0.00           H  
ATOM   1000  C   PRO    72      83.030 110.881  68.514  1.00  0.00           C  
ATOM   1001  O   PRO    72      83.320 109.905  67.781  1.00  0.00           O  
ATOM   1002  N   GLN    73      82.313 110.794  69.631  1.00  0.00           N  
ATOM   1003  H   GLN    73      81.947 111.628  70.069  1.00  0.00           H  
ATOM   1004  CA  GLN    73      81.906 109.544  70.399  1.00  0.00           C  
ATOM   1005  HA  GLN    73      82.654 108.807  70.104  1.00  0.00           H  
ATOM   1006  CB  GLN    73      81.955 109.723  71.923  1.00  0.00           C  
ATOM   1007  HB2 GLN    73      81.708 108.814  72.470  1.00  0.00           H  
ATOM   1008  HB3 GLN    73      83.021 109.922  72.028  1.00  0.00           H  
ATOM   1009  CG  GLN    73      81.095 110.859  72.574  1.00  0.00           C  
ATOM   1010  HG2 GLN    73      81.352 110.975  73.626  1.00  0.00           H  
ATOM   1011  HG3 GLN    73      81.389 111.815  72.140  1.00  0.00           H  
ATOM   1012  CD  GLN    73      79.592 110.777  72.400  1.00  0.00           C  
ATOM   1013  OE1 GLN    73      79.023 109.718  72.032  1.00  0.00           O  
ATOM   1014  NE2 GLN    73      78.860 111.779  72.833  1.00  0.00           N  
ATOM   1015 HE21 GLN    73      79.256 112.654  73.146  1.00  0.00           H  
ATOM   1016 HE22 GLN    73      77.867 111.674  72.683  1.00  0.00           H  
ATOM   1017  C   GLN    73      80.619 108.945  69.817  1.00  0.00           C  
ATOM   1018  O   GLN    73      79.779 109.680  69.291  1.00  0.00           O  
ATOM   1019  N   GLY    74      80.417 107.662  70.025  1.00  0.00           N  
ATOM   1020  H   GLY    74      81.140 107.103  70.455  1.00  0.00           H  
ATOM   1021  CA  GLY    74      79.319 106.842  69.458  1.00  0.00           C  
ATOM   1022  HA2 GLY    74      78.763 107.420  68.720  1.00  0.00           H  
ATOM   1023  HA3 GLY    74      79.794 106.012  68.935  1.00  0.00           H  
ATOM   1024  C   GLY    74      78.304 106.323  70.503  1.00  0.00           C  
ATOM   1025  O   GLY    74      77.465 105.526  70.188  1.00  0.00           O  
ATOM   1026  N   TYR    75      78.363 106.777  71.750  1.00  0.00           N  
ATOM   1027  H   TYR    75      79.053 107.488  71.945  1.00  0.00           H  
ATOM   1028  CA  TYR    75      77.803 106.070  72.937  1.00  0.00           C  
ATOM   1029  HA  TYR    75      77.263 105.247  72.468  1.00  0.00           H  
ATOM   1030  CB  TYR    75      78.946 105.311  73.668  1.00  0.00           C  
ATOM   1031  HB2 TYR    75      79.647 106.133  73.807  1.00  0.00           H  
ATOM   1032  HB3 TYR    75      78.615 105.044  74.672  1.00  0.00           H  
ATOM   1033  CG  TYR    75      79.616 104.129  73.047  1.00  0.00           C  
ATOM   1034  CD1 TYR    75      80.942 104.281  72.726  1.00  0.00           C  
ATOM   1035  HD1 TYR    75      81.393 105.248  72.896  1.00  0.00           H  
ATOM   1036  CE1 TYR    75      81.684 103.129  72.281  1.00  0.00           C  
ATOM   1037  HE1 TYR    75      82.742 103.225  72.083  1.00  0.00           H  
ATOM   1038  CZ  TYR    75      80.933 101.953  72.100  1.00  0.00           C  
ATOM   1039  OH  TYR    75      81.470 100.778  71.650  1.00  0.00           O  
ATOM   1040  HH  TYR    75      82.354 100.962  71.322  1.00  0.00           H  
ATOM   1041  CE2 TYR    75      79.549 101.840  72.418  1.00  0.00           C  
ATOM   1042  HE2 TYR    75      79.092 100.866  72.317  1.00  0.00           H  
ATOM   1043  CD2 TYR    75      78.889 102.939  72.937  1.00  0.00           C  
ATOM   1044  HD2 TYR    75      77.892 102.829  73.335  1.00  0.00           H  
ATOM   1045  C   TYR    75      76.909 106.913  73.913  1.00  0.00           C  
ATOM   1046  O   TYR    75      76.463 106.309  74.893  1.00  0.00           O  
ATOM   1047  N   GLY    76      76.585 108.178  73.621  1.00  0.00           N  
ATOM   1048  H   GLY    76      76.882 108.548  72.730  1.00  0.00           H  
ATOM   1049  CA  GLY    76      75.939 109.103  74.627  1.00  0.00           C  
ATOM   1050  HA2 GLY    76      75.766 110.035  74.089  1.00  0.00           H  
ATOM   1051  HA3 GLY    76      75.021 108.590  74.913  1.00  0.00           H  
ATOM   1052  C   GLY    76      76.820 109.357  75.856  1.00  0.00           C  
ATOM   1053  O   GLY    76      78.043 109.347  75.817  1.00  0.00           O  
ATOM   1054  N   SER    77      76.140 109.481  77.050  1.00  0.00           N  
ATOM   1055  H   SER    77      75.135 109.382  77.037  1.00  0.00           H  
ATOM   1056  CA  SER    77      76.762 109.405  78.386  1.00  0.00           C  
ATOM   1057  HA  SER    77      77.635 108.754  78.434  1.00  0.00           H  
ATOM   1058  CB  SER    77      77.257 110.858  78.747  1.00  0.00           C  
ATOM   1059  HB2 SER    77      77.900 110.863  79.627  1.00  0.00           H  
ATOM   1060  HB3 SER    77      77.865 111.219  77.917  1.00  0.00           H  
ATOM   1061  OG  SER    77      76.237 111.844  78.838  1.00  0.00           O  
ATOM   1062  HG  SER    77      75.606 111.548  79.498  1.00  0.00           H  
ATOM   1063  C   SER    77      75.804 108.787  79.374  1.00  0.00           C  
ATOM   1064  O   SER    77      75.213 109.435  80.217  1.00  0.00           O  
ATOM   1065  N   THR    78      75.525 107.455  79.370  1.00  0.00           N  
ATOM   1066  H   THR    78      74.812 107.098  79.990  1.00  0.00           H  
ATOM   1067  CA  THR    78      76.077 106.493  78.447  1.00  0.00           C  
ATOM   1068  HA  THR    78      76.359 106.975  77.510  1.00  0.00           H  
ATOM   1069  CB  THR    78      77.369 105.940  79.019  1.00  0.00           C  
ATOM   1070  HB  THR    78      77.141 105.158  79.742  1.00  0.00           H  
ATOM   1071  CG2 THR    78      78.193 105.270  77.849  1.00  0.00           C  
ATOM   1072 HG21 THR    78      78.272 105.910  76.971  1.00  0.00           H  
ATOM   1073 HG22 THR    78      79.128 104.992  78.335  1.00  0.00           H  
ATOM   1074 HG23 THR    78      77.659 104.373  77.535  1.00  0.00           H  
ATOM   1075  OG1 THR    78      78.158 106.885  79.704  1.00  0.00           O  
ATOM   1076  HG1 THR    78      77.902 106.983  80.624  1.00  0.00           H  
ATOM   1077  C   THR    78      75.208 105.283  78.130  1.00  0.00           C  
ATOM   1078  O   THR    78      74.619 104.778  79.030  1.00  0.00           O  
ATOM   1079  N   GLY    79      75.002 104.921  76.847  1.00  0.00           N  
ATOM   1080  H   GLY    79      75.501 105.438  76.136  1.00  0.00           H  
ATOM   1081  CA  GLY    79      74.134 103.826  76.354  1.00  0.00           C  
ATOM   1082  HA2 GLY    79      73.425 103.502  77.116  1.00  0.00           H  
ATOM   1083  HA3 GLY    79      73.501 104.196  75.547  1.00  0.00           H  
ATOM   1084  C   GLY    79      74.984 102.617  75.878  1.00  0.00           C  
ATOM   1085  O   GLY    79      75.605 101.960  76.723  1.00  0.00           O  
ATOM   1086  N   GLY    80      75.217 102.307  74.558  1.00  0.00           N  
ATOM   1087  H   GLY    80      75.808 101.496  74.438  1.00  0.00           H  
ATOM   1088  CA  GLY    80      74.828 103.037  73.367  1.00  0.00           C  
ATOM   1089  HA2 GLY    80      74.618 104.092  73.548  1.00  0.00           H  
ATOM   1090  HA3 GLY    80      75.595 102.868  72.611  1.00  0.00           H  
ATOM   1091  C   GLY    80      73.414 102.737  72.895  1.00  0.00           C  
ATOM   1092  O   GLY    80      72.636 102.191  73.646  1.00  0.00           O  
ATOM   1093  N   TYR    81      73.155 103.035  71.675  1.00  0.00           N  
ATOM   1094  H   TYR    81      73.822 103.536  71.106  1.00  0.00           H  
ATOM   1095  CA  TYR    81      71.908 102.812  71.049  1.00  0.00           C  
ATOM   1096  HA  TYR    81      71.366 102.026  71.575  1.00  0.00           H  
ATOM   1097  CB  TYR    81      71.096 104.136  71.098  1.00  0.00           C  
ATOM   1098  HB2 TYR    81      71.663 104.966  70.677  1.00  0.00           H  
ATOM   1099  HB3 TYR    81      70.146 103.917  70.612  1.00  0.00           H  
ATOM   1100  CG  TYR    81      70.742 104.527  72.527  1.00  0.00           C  
ATOM   1101  CD1 TYR    81      69.695 103.843  73.157  1.00  0.00           C  
ATOM   1102  HD1 TYR    81      69.037 103.129  72.684  1.00  0.00           H  
ATOM   1103  CE1 TYR    81      69.400 104.025  74.473  1.00  0.00           C  
ATOM   1104  HE1 TYR    81      68.722 103.401  75.037  1.00  0.00           H  
ATOM   1105  CZ  TYR    81      70.184 105.033  75.180  1.00  0.00           C  
ATOM   1106  OH  TYR    81      69.999 105.171  76.518  1.00  0.00           O  
ATOM   1107  HH  TYR    81      69.588 104.419  76.949  1.00  0.00           H  
ATOM   1108  CE2 TYR    81      71.374 105.558  74.574  1.00  0.00           C  
ATOM   1109  HE2 TYR    81      71.927 106.290  75.144  1.00  0.00           H  
ATOM   1110  CD2 TYR    81      71.617 105.332  73.219  1.00  0.00           C  
ATOM   1111  HD2 TYR    81      72.430 105.810  72.694  1.00  0.00           H  
ATOM   1112  C   TYR    81      72.021 102.313  69.593  1.00  0.00           C  
ATOM   1113  O   TYR    81      72.539 103.056  68.772  1.00  0.00           O  
ATOM   1114  N   GLY    82      71.306 101.260  69.097  1.00  0.00           N  
ATOM   1115  H   GLY    82      71.537 101.026  68.142  1.00  0.00           H  
ATOM   1116  CA  GLY    82      70.321 100.306  69.822  1.00  0.00           C  
ATOM   1117  HA2 GLY    82      70.318  99.275  69.466  1.00  0.00           H  
ATOM   1118  HA3 GLY    82      70.736 100.163  70.819  1.00  0.00           H  
ATOM   1119  C   GLY    82      68.848 100.759  70.019  1.00  0.00           C  
ATOM   1120  O   GLY    82      68.387 101.779  69.429  1.00  0.00           O  
ATOM   1121  N   SER    83      68.126 100.046  70.869  1.00  0.00           N  
ATOM   1122  H   SER    83      68.633  99.301  71.326  1.00  0.00           H  
ATOM   1123  CA  SER    83      66.672 100.317  71.169  1.00  0.00           C  
ATOM   1124  HA  SER    83      66.407  99.534  71.879  1.00  0.00           H  
ATOM   1125  CB  SER    83      66.394 101.627  71.926  1.00  0.00           C  
ATOM   1126  HB2 SER    83      66.900 101.666  72.890  1.00  0.00           H  
ATOM   1127  HB3 SER    83      66.890 102.438  71.392  1.00  0.00           H  
ATOM   1128  OG  SER    83      65.024 101.933  72.171  1.00  0.00           O  
ATOM   1129  HG  SER    83      64.605 101.179  72.591  1.00  0.00           H  
ATOM   1130  C   SER    83      65.819 100.056  69.952  1.00  0.00           C  
ATOM   1131  O   SER    83      65.204 100.944  69.339  1.00  0.00           O  
ATOM   1132  N   SER    84      65.781  98.794  69.508  1.00  0.00           N  
ATOM   1133  H   SER    84      65.285  98.626  68.645  1.00  0.00           H  
ATOM   1134  CA  SER    84      66.534  97.609  69.993  1.00  0.00           C  
ATOM   1135  HA  SER    84      66.831  97.654  71.041  1.00  0.00           H  
ATOM   1136  CB  SER    84      65.598  96.365  69.856  1.00  0.00           C  
ATOM   1137  HB2 SER    84      65.200  96.329  68.841  1.00  0.00           H  
ATOM   1138  HB3 SER    84      66.047  95.477  70.301  1.00  0.00           H  
ATOM   1139  OG  SER    84      64.437  96.492  70.623  1.00  0.00           O  
ATOM   1140  HG  SER    84      63.967  95.657  70.688  1.00  0.00           H  
ATOM   1141  C   SER    84      67.800  97.363  69.182  1.00  0.00           C  
ATOM   1142  O   SER    84      68.270  98.197  68.421  1.00  0.00           O  
ATOM   1143  N   GLN    85      68.320  96.122  69.250  1.00  0.00           N  
ATOM   1144  H   GLN    85      68.032  95.647  70.093  1.00  0.00           H  
ATOM   1145  CA  GLN    85      69.361  95.483  68.418  1.00  0.00           C  
ATOM   1146  HA  GLN    85      70.297  95.944  68.735  1.00  0.00           H  
ATOM   1147  CB  GLN    85      69.507  94.059  68.813  1.00  0.00           C  
ATOM   1148  HB2 GLN    85      69.895  94.059  69.832  1.00  0.00           H  
ATOM   1149  HB3 GLN    85      68.544  93.549  68.824  1.00  0.00           H  
ATOM   1150  CG  GLN    85      70.397  93.161  67.935  1.00  0.00           C  
ATOM   1151  HG2 GLN    85      70.604  92.176  68.355  1.00  0.00           H  
ATOM   1152  HG3 GLN    85      69.985  93.029  66.935  1.00  0.00           H  
ATOM   1153  CD  GLN    85      71.796  93.720  67.769  1.00  0.00           C  
ATOM   1154  OE1 GLN    85      72.159  94.749  68.303  1.00  0.00           O  
ATOM   1155  NE2 GLN    85      72.642  93.075  67.004  1.00  0.00           N  
ATOM   1156 HE21 GLN    85      73.440  93.651  66.779  1.00  0.00           H  
ATOM   1157 HE22 GLN    85      72.330  92.278  66.467  1.00  0.00           H  
ATOM   1158  C   GLN    85      69.139  95.693  66.899  1.00  0.00           C  
ATOM   1159  O   GLN    85      70.139  95.891  66.141  1.00  0.00           O  
ATOM   1160  N   SER    86      67.898  95.673  66.509  1.00  0.00           N  
ATOM   1161  H   SER    86      67.197  95.340  67.156  1.00  0.00           H  
ATOM   1162  CA  SER    86      67.431  95.977  65.141  1.00  0.00           C  
ATOM   1163  HA  SER    86      66.359  95.816  65.028  1.00  0.00           H  
ATOM   1164  CB  SER    86      67.602  97.403  64.837  1.00  0.00           C  
ATOM   1165  HB2 SER    86      68.675  97.588  64.902  1.00  0.00           H  
ATOM   1166  HB3 SER    86      67.230  97.526  63.820  1.00  0.00           H  
ATOM   1167  OG  SER    86      66.862  98.147  65.799  1.00  0.00           O  
ATOM   1168  HG  SER    86      67.200  99.042  65.713  1.00  0.00           H  
ATOM   1169  C   SER    86      68.115  95.050  64.050  1.00  0.00           C  
ATOM   1170  O   SER    86      68.560  95.452  62.955  1.00  0.00           O  
ATOM   1171  N   SER    87      68.152  93.770  64.328  1.00  0.00           N  
ATOM   1172  H   SER    87      67.696  93.406  65.152  1.00  0.00           H  
ATOM   1173  CA  SER    87      68.798  92.807  63.350  1.00  0.00           C  
ATOM   1174  HA  SER    87      69.869  93.013  63.331  1.00  0.00           H  
ATOM   1175  CB  SER    87      68.601  91.360  63.934  1.00  0.00           C  
ATOM   1176  HB2 SER    87      67.526  91.187  63.965  1.00  0.00           H  
ATOM   1177  HB3 SER    87      69.089  90.636  63.283  1.00  0.00           H  
ATOM   1178  OG  SER    87      69.246  91.259  65.210  1.00  0.00           O  
ATOM   1179  HG  SER    87      70.154  90.958  65.131  1.00  0.00           H  
ATOM   1180  C   SER    87      68.205  92.861  61.965  1.00  0.00           C  
ATOM   1181  O   SER    87      68.999  92.816  61.034  1.00  0.00           O  
ATOM   1182  N   GLN    88      66.909  92.922  61.768  1.00  0.00           N  
ATOM   1183  H   GLN    88      66.406  92.868  62.642  1.00  0.00           H  
ATOM   1184  CA  GLN    88      66.228  93.410  60.527  1.00  0.00           C  
ATOM   1185  HA  GLN    88      65.213  93.013  60.547  1.00  0.00           H  
ATOM   1186  CB  GLN    88      66.230  94.999  60.546  1.00  0.00           C  
ATOM   1187  HB2 GLN    88      67.313  95.128  60.550  1.00  0.00           H  
ATOM   1188  HB3 GLN    88      65.871  95.407  59.602  1.00  0.00           H  
ATOM   1189  CG  GLN    88      65.433  95.616  61.675  1.00  0.00           C  
ATOM   1190  HG2 GLN    88      65.808  95.182  62.602  1.00  0.00           H  
ATOM   1191  HG3 GLN    88      65.720  96.664  61.759  1.00  0.00           H  
ATOM   1192  CD  GLN    88      63.871  95.479  61.648  1.00  0.00           C  
ATOM   1193  OE1 GLN    88      63.150  96.496  61.288  1.00  0.00           O  
ATOM   1194  NE2 GLN    88      63.300  94.382  62.064  1.00  0.00           N  
ATOM   1195 HE21 GLN    88      63.838  93.606  62.420  1.00  0.00           H  
ATOM   1196 HE22 GLN    88      62.353  94.444  62.409  1.00  0.00           H  
ATOM   1197  C   GLN    88      66.818  92.826  59.169  1.00  0.00           C  
ATOM   1198  O   GLN    88      67.122  93.674  58.248  1.00  0.00           O  
ATOM   1199  N   SER    89      67.203  91.558  58.992  1.00  0.00           N  
ATOM   1200  H   SER    89      66.987  90.957  59.775  1.00  0.00           H  
ATOM   1201  CA  SER    89      67.441  90.893  57.716  1.00  0.00           C  
ATOM   1202  HA  SER    89      68.332  91.308  57.245  1.00  0.00           H  
ATOM   1203  CB  SER    89      67.696  89.384  58.028  1.00  0.00           C  
ATOM   1204  HB2 SER    89      68.231  89.275  58.972  1.00  0.00           H  
ATOM   1205  HB3 SER    89      66.718  88.933  58.193  1.00  0.00           H  
ATOM   1206  OG  SER    89      68.247  88.521  56.986  1.00  0.00           O  
ATOM   1207  HG  SER    89      69.198  88.501  57.116  1.00  0.00           H  
ATOM   1208  C   SER    89      66.343  90.898  56.651  1.00  0.00           C  
ATOM   1209  O   SER    89      65.224  91.244  56.970  1.00  0.00           O  
ATOM   1210  N   SER    90      66.644  90.477  55.417  1.00  0.00           N  
ATOM   1211  H   SER    90      67.611  90.503  55.127  1.00  0.00           H  
ATOM   1212  CA  SER    90      65.686  90.048  54.450  1.00  0.00           C  
ATOM   1213  HA  SER    90      64.693  90.111  54.895  1.00  0.00           H  
ATOM   1214  CB  SER    90      65.752  91.101  53.256  1.00  0.00           C  
ATOM   1215  HB2 SER    90      65.883  92.093  53.686  1.00  0.00           H  
ATOM   1216  HB3 SER    90      66.582  90.898  52.579  1.00  0.00           H  
ATOM   1217  OG  SER    90      64.570  90.943  52.531  1.00  0.00           O  
ATOM   1218  HG  SER    90      63.819  91.075  53.114  1.00  0.00           H  
ATOM   1219  C   SER    90      65.955  88.570  53.966  1.00  0.00           C  
ATOM   1220  O   SER    90      65.300  88.166  53.034  1.00  0.00           O  
ATOM   1221  N   TYR    91      66.795  87.823  54.641  1.00  0.00           N  
ATOM   1222  H   TYR    91      67.401  88.222  55.344  1.00  0.00           H  
ATOM   1223  CA  TYR    91      66.939  86.366  54.350  1.00  0.00           C  
ATOM   1224  HA  TYR    91      67.216  86.381  53.296  1.00  0.00           H  
ATOM   1225  CB  TYR    91      68.070  85.821  55.166  1.00  0.00           C  
ATOM   1226  HB2 TYR    91      68.944  86.370  54.814  1.00  0.00           H  
ATOM   1227  HB3 TYR    91      67.982  86.046  56.229  1.00  0.00           H  
ATOM   1228  CG  TYR    91      68.271  84.298  54.984  1.00  0.00           C  
ATOM   1229  CD1 TYR    91      67.477  83.303  55.686  1.00  0.00           C  
ATOM   1230  HD1 TYR    91      66.681  83.519  56.384  1.00  0.00           H  
ATOM   1231  CE1 TYR    91      67.604  81.903  55.422  1.00  0.00           C  
ATOM   1232  HE1 TYR    91      66.940  81.252  55.970  1.00  0.00           H  
ATOM   1233  CZ  TYR    91      68.500  81.454  54.484  1.00  0.00           C  
ATOM   1234  OH  TYR    91      68.704  80.164  54.433  1.00  0.00           O  
ATOM   1235  HH  TYR    91      67.911  79.786  54.820  1.00  0.00           H  
ATOM   1236  CE2 TYR    91      69.336  82.420  53.821  1.00  0.00           C  
ATOM   1237  HE2 TYR    91      70.103  82.067  53.147  1.00  0.00           H  
ATOM   1238  CD2 TYR    91      69.271  83.842  54.171  1.00  0.00           C  
ATOM   1239  HD2 TYR    91      69.958  84.503  53.662  1.00  0.00           H  
ATOM   1240  C   TYR    91      65.598  85.558  54.430  1.00  0.00           C  
ATOM   1241  O   TYR    91      64.713  85.873  55.284  1.00  0.00           O  
ATOM   1242  N   GLY    92      65.365  84.485  53.654  1.00  0.00           N  
ATOM   1243  H   GLY    92      64.391  84.228  53.729  1.00  0.00           H  
ATOM   1244  CA  GLY    92      66.036  83.865  52.529  1.00  0.00           C  
ATOM   1245  HA2 GLY    92      65.458  84.022  51.618  1.00  0.00           H  
ATOM   1246  HA3 GLY    92      67.036  84.287  52.430  1.00  0.00           H  
ATOM   1247  C   GLY    92      66.150  82.347  52.545  1.00  0.00           C  
ATOM   1248  O   GLY    92      65.444  81.629  53.246  1.00  0.00           O  
ATOM   1249  N   GLN    93      66.855  81.855  51.552  1.00  0.00           N  
ATOM   1250  H   GLN    93      67.315  82.500  50.925  1.00  0.00           H  
ATOM   1251  CA  GLN    93      67.135  80.418  51.417  1.00  0.00           C  
ATOM   1252  HA  GLN    93      67.232  79.963  52.402  1.00  0.00           H  
ATOM   1253  CB  GLN    93      65.956  79.632  50.697  1.00  0.00           C  
ATOM   1254  HB2 GLN    93      66.099  78.554  50.777  1.00  0.00           H  
ATOM   1255  HB3 GLN    93      65.013  79.879  51.186  1.00  0.00           H  
ATOM   1256  CG  GLN    93      65.804  79.960  49.243  1.00  0.00           C  
ATOM   1257  HG2 GLN    93      64.828  79.621  48.893  1.00  0.00           H  
ATOM   1258  HG3 GLN    93      65.774  81.021  48.997  1.00  0.00           H  
ATOM   1259  CD  GLN    93      66.695  79.269  48.289  1.00  0.00           C  
ATOM   1260  OE1 GLN    93      67.471  78.407  48.608  1.00  0.00           O  
ATOM   1261  NE2 GLN    93      66.641  79.702  47.066  1.00  0.00           N  
ATOM   1262 HE21 GLN    93      67.011  79.099  46.345  1.00  0.00           H  
ATOM   1263 HE22 GLN    93      66.302  80.640  46.902  1.00  0.00           H  
ATOM   1264  C   GLN    93      68.536  80.271  50.737  1.00  0.00           C  
ATOM   1265  O   GLN    93      69.023  81.196  50.047  1.00  0.00           O  
ATOM   1266  N   GLN    94      69.184  79.148  50.899  1.00  0.00           N  
ATOM   1267  H   GLN    94      68.719  78.428  51.434  1.00  0.00           H  
ATOM   1268  CA  GLN    94      70.630  78.976  50.632  1.00  0.00           C  
ATOM   1269  HA  GLN    94      71.041  79.975  50.485  1.00  0.00           H  
ATOM   1270  CB  GLN    94      71.272  78.523  51.979  1.00  0.00           C  
ATOM   1271  HB2 GLN    94      71.162  79.240  52.792  1.00  0.00           H  
ATOM   1272  HB3 GLN    94      70.808  77.604  52.337  1.00  0.00           H  
ATOM   1273  CG  GLN    94      72.798  78.330  51.951  1.00  0.00           C  
ATOM   1274  HG2 GLN    94      72.991  77.606  51.159  1.00  0.00           H  
ATOM   1275  HG3 GLN    94      73.352  79.241  51.725  1.00  0.00           H  
ATOM   1276  CD  GLN    94      73.340  77.704  53.270  1.00  0.00           C  
ATOM   1277  OE1 GLN    94      72.634  76.955  53.930  1.00  0.00           O  
ATOM   1278  NE2 GLN    94      74.561  78.075  53.656  1.00  0.00           N  
ATOM   1279 HE21 GLN    94      74.887  78.886  53.149  1.00  0.00           H  
ATOM   1280 HE22 GLN    94      74.846  77.976  54.619  1.00  0.00           H  
ATOM   1281  C   GLN    94      71.018  78.066  49.464  1.00  0.00           C  
ATOM   1282  O   GLN    94      72.083  78.190  48.921  1.00  0.00           O  
ATOM   1283  N   SER    95      70.072  77.197  49.043  1.00  0.00           N  
ATOM   1284  H   SER    95      69.177  77.228  49.510  1.00  0.00           H  
ATOM   1285  CA  SER    95      70.126  76.345  47.859  1.00  0.00           C  
ATOM   1286  HA  SER    95      71.020  75.729  47.952  1.00  0.00           H  
ATOM   1287  CB  SER    95      68.888  75.514  47.817  1.00  0.00           C  
ATOM   1288  HB2 SER    95      67.979  76.113  47.766  1.00  0.00           H  
ATOM   1289  HB3 SER    95      68.802  74.945  46.891  1.00  0.00           H  
ATOM   1290  OG  SER    95      68.915  74.563  48.845  1.00  0.00           O  
ATOM   1291  HG  SER    95      68.088  74.093  48.977  1.00  0.00           H  
ATOM   1292  C   SER    95      70.135  77.202  46.547  1.00  0.00           C  
ATOM   1293  O   SER    95      70.020  78.421  46.491  1.00  0.00           O  
ATOM   1294  N   SER    96      70.197  76.521  45.412  1.00  0.00           N  
ATOM   1295  H   SER    96      70.231  75.513  45.472  1.00  0.00           H  
ATOM   1296  CA  SER    96      69.743  77.167  44.098  1.00  0.00           C  
ATOM   1297  HA  SER    96      70.409  77.961  43.759  1.00  0.00           H  
ATOM   1298  CB  SER    96      69.793  76.136  42.945  1.00  0.00           C  
ATOM   1299  HB2 SER    96      68.959  75.434  42.969  1.00  0.00           H  
ATOM   1300  HB3 SER    96      69.856  76.695  42.012  1.00  0.00           H  
ATOM   1301  OG  SER    96      71.024  75.400  42.911  1.00  0.00           O  
ATOM   1302  HG  SER    96      71.828  75.922  42.848  1.00  0.00           H  
ATOM   1303  C   SER    96      68.363  77.907  44.269  1.00  0.00           C  
ATOM   1304  O   SER    96      67.460  77.607  45.001  1.00  0.00           O  
ATOM   1305  N   TYR    97      68.194  79.019  43.630  1.00  0.00           N  
ATOM   1306  H   TYR    97      67.248  79.298  43.844  1.00  0.00           H  
ATOM   1307  CA  TYR    97      68.994  79.859  42.787  1.00  0.00           C  
ATOM   1308  HA  TYR    97      68.283  80.560  42.349  1.00  0.00           H  
ATOM   1309  CB  TYR    97      69.977  80.743  43.578  1.00  0.00           C  
ATOM   1310  HB2 TYR    97      69.468  81.295  44.368  1.00  0.00           H  
ATOM   1311  HB3 TYR    97      70.713  80.153  44.124  1.00  0.00           H  
ATOM   1312  CG  TYR    97      70.713  81.754  42.723  1.00  0.00           C  
ATOM   1313  CD1 TYR    97      72.038  81.519  42.498  1.00  0.00           C  
ATOM   1314  HD1 TYR    97      72.494  80.659  42.966  1.00  0.00           H  
ATOM   1315  CE1 TYR    97      72.835  82.394  41.696  1.00  0.00           C  
ATOM   1316  HE1 TYR    97      73.849  82.175  41.393  1.00  0.00           H  
ATOM   1317  CZ  TYR    97      72.257  83.531  41.097  1.00  0.00           C  
ATOM   1318  OH  TYR    97      73.026  84.418  40.367  1.00  0.00           O  
ATOM   1319  HH  TYR    97      72.754  85.317  40.570  1.00  0.00           H  
ATOM   1320  CE2 TYR    97      70.912  83.834  41.416  1.00  0.00           C  
ATOM   1321  HE2 TYR    97      70.370  84.664  40.988  1.00  0.00           H  
ATOM   1322  CD2 TYR    97      70.130  82.987  42.276  1.00  0.00           C  
ATOM   1323  HD2 TYR    97      69.069  83.172  42.352  1.00  0.00           H  
ATOM   1324  C   TYR    97      69.600  79.192  41.550  1.00  0.00           C  
ATOM   1325  O   TYR    97      70.795  78.913  41.625  1.00  0.00           O  
ATOM   1326  N   PRO    98      68.813  78.643  40.571  1.00  0.00           N  
ATOM   1327  CD  PRO    98      69.325  77.976  39.352  1.00  0.00           C  
ATOM   1328  HD2 PRO    98      69.935  77.121  39.644  1.00  0.00           H  
ATOM   1329  HD3 PRO    98      69.945  78.673  38.789  1.00  0.00           H  
ATOM   1330  CG  PRO    98      68.116  77.684  38.521  1.00  0.00           C  
ATOM   1331  HG2 PRO    98      67.748  76.702  38.816  1.00  0.00           H  
ATOM   1332  HG3 PRO    98      68.200  77.728  37.435  1.00  0.00           H  
ATOM   1333  CB  PRO    98      66.993  78.654  39.050  1.00  0.00           C  
ATOM   1334  HB2 PRO    98      65.969  78.298  38.932  1.00  0.00           H  
ATOM   1335  HB3 PRO    98      67.070  79.603  38.520  1.00  0.00           H  
ATOM   1336  CA  PRO    98      67.379  78.809  40.480  1.00  0.00           C  
ATOM   1337  HA  PRO    98      66.961  79.768  40.784  1.00  0.00           H  
ATOM   1338  C   PRO    98      66.604  77.742  41.303  1.00  0.00           C  
ATOM   1339  O   PRO    98      67.056  76.652  41.589  1.00  0.00           O  
ATOM   1340  N   GLY    99      65.364  78.026  41.624  1.00  0.00           N  
ATOM   1341  H   GLY    99      65.019  78.940  41.365  1.00  0.00           H  
ATOM   1342  CA  GLY    99      64.597  77.186  42.551  1.00  0.00           C  
ATOM   1343  HA2 GLY    99      65.265  76.668  43.239  1.00  0.00           H  
ATOM   1344  HA3 GLY    99      63.900  77.766  43.155  1.00  0.00           H  
ATOM   1345  C   GLY    99      63.652  76.142  41.958  1.00  0.00           C  
ATOM   1346  O   GLY    99      63.873  75.670  40.819  1.00  0.00           O  
ATOM   1347  N   TYR   100      62.607  75.827  42.642  1.00  0.00           N  
ATOM   1348  H   TYR   100      62.439  76.258  43.540  1.00  0.00           H  
ATOM   1349  CA  TYR   100      61.690  74.700  42.299  1.00  0.00           C  
ATOM   1350  HA  TYR   100      62.300  73.819  42.100  1.00  0.00           H  
ATOM   1351  CB  TYR   100      60.941  74.417  43.655  1.00  0.00           C  
ATOM   1352  HB2 TYR   100      60.259  73.664  43.261  1.00  0.00           H  
ATOM   1353  HB3 TYR   100      61.667  74.009  44.358  1.00  0.00           H  
ATOM   1354  CG  TYR   100      60.233  75.567  44.354  1.00  0.00           C  
ATOM   1355  CD1 TYR   100      58.829  75.697  44.047  1.00  0.00           C  
ATOM   1356  HD1 TYR   100      58.375  75.078  43.288  1.00  0.00           H  
ATOM   1357  CE1 TYR   100      58.128  76.798  44.550  1.00  0.00           C  
ATOM   1358  HE1 TYR   100      57.070  76.885  44.352  1.00  0.00           H  
ATOM   1359  CZ  TYR   100      58.643  77.577  45.612  1.00  0.00           C  
ATOM   1360  OH  TYR   100      57.951  78.486  46.273  1.00  0.00           O  
ATOM   1361  HH  TYR   100      58.455  78.872  46.993  1.00  0.00           H  
ATOM   1362  CE2 TYR   100      60.039  77.349  45.952  1.00  0.00           C  
ATOM   1363  HE2 TYR   100      60.496  77.907  46.756  1.00  0.00           H  
ATOM   1364  CD2 TYR   100      60.859  76.388  45.299  1.00  0.00           C  
ATOM   1365  HD2 TYR   100      61.909  76.215  45.483  1.00  0.00           H  
ATOM   1366  C   TYR   100      60.786  74.907  41.055  1.00  0.00           C  
ATOM   1367  O   TYR   100      60.154  73.932  40.749  1.00  0.00           O  
ATOM   1368  N   GLY   101      60.706  76.145  40.547  1.00  0.00           N  
ATOM   1369  H   GLY   101      61.307  76.880  40.893  1.00  0.00           H  
ATOM   1370  CA  GLY   101      59.918  76.585  39.413  1.00  0.00           C  
ATOM   1371  HA2 GLY   101      60.322  77.444  38.876  1.00  0.00           H  
ATOM   1372  HA3 GLY   101      59.920  75.744  38.719  1.00  0.00           H  
ATOM   1373  C   GLY   101      58.437  76.765  39.747  1.00  0.00           C  
ATOM   1374  O   GLY   101      58.047  77.190  40.815  1.00  0.00           O  
ATOM   1375  N   GLN   102      57.521  76.369  38.824  1.00  0.00           N  
ATOM   1376  H   GLN   102      58.013  76.181  37.962  1.00  0.00           H  
ATOM   1377  CA  GLN   102      56.071  76.607  38.899  1.00  0.00           C  
ATOM   1378  HA  GLN   102      56.049  77.693  38.999  1.00  0.00           H  
ATOM   1379  CB  GLN   102      55.419  76.241  37.601  1.00  0.00           C  
ATOM   1380  HB2 GLN   102      55.952  76.654  36.744  1.00  0.00           H  
ATOM   1381  HB3 GLN   102      55.546  75.163  37.691  1.00  0.00           H  
ATOM   1382  CG  GLN   102      53.915  76.676  37.517  1.00  0.00           C  
ATOM   1383  HG2 GLN   102      53.411  76.160  38.335  1.00  0.00           H  
ATOM   1384  HG3 GLN   102      53.741  77.730  37.734  1.00  0.00           H  
ATOM   1385  CD  GLN   102      53.240  76.224  36.255  1.00  0.00           C  
ATOM   1386  OE1 GLN   102      53.841  75.877  35.216  1.00  0.00           O  
ATOM   1387  NE2 GLN   102      51.895  76.214  36.349  1.00  0.00           N  
ATOM   1388 HE21 GLN   102      51.465  76.342  37.254  1.00  0.00           H  
ATOM   1389 HE22 GLN   102      51.380  75.645  35.693  1.00  0.00           H  
ATOM   1390  C   GLN   102      55.306  75.924  40.161  1.00  0.00           C  
ATOM   1391  O   GLN   102      54.356  76.490  40.710  1.00  0.00           O  
ATOM   1392  N   GLN   103      55.813  74.806  40.596  1.00  0.00           N  
ATOM   1393  H   GLN   103      56.663  74.544  40.118  1.00  0.00           H  
ATOM   1394  CA  GLN   103      55.156  73.879  41.546  1.00  0.00           C  
ATOM   1395  HA  GLN   103      54.200  74.327  41.818  1.00  0.00           H  
ATOM   1396  CB  GLN   103      54.818  72.505  40.849  1.00  0.00           C  
ATOM   1397  HB2 GLN   103      55.743  71.960  40.663  1.00  0.00           H  
ATOM   1398  HB3 GLN   103      54.153  71.972  41.528  1.00  0.00           H  
ATOM   1399  CG  GLN   103      54.039  72.767  39.522  1.00  0.00           C  
ATOM   1400  HG2 GLN   103      54.643  73.289  38.780  1.00  0.00           H  
ATOM   1401  HG3 GLN   103      53.940  71.831  38.972  1.00  0.00           H  
ATOM   1402  CD  GLN   103      52.615  73.330  39.721  1.00  0.00           C  
ATOM   1403  OE1 GLN   103      52.190  73.979  40.671  1.00  0.00           O  
ATOM   1404  NE2 GLN   103      51.767  73.308  38.687  1.00  0.00           N  
ATOM   1405 HE21 GLN   103      50.858  73.722  38.832  1.00  0.00           H  
ATOM   1406 HE22 GLN   103      51.931  72.732  37.873  1.00  0.00           H  
ATOM   1407  C   GLN   103      55.997  73.565  42.825  1.00  0.00           C  
ATOM   1408  O   GLN   103      57.161  73.131  42.780  1.00  0.00           O  
ATOM   1409  N   PRO   104      55.410  73.854  44.000  1.00  0.00           N  
ATOM   1410  CD  PRO   104      54.078  74.358  44.267  1.00  0.00           C  
ATOM   1411  HD2 PRO   104      53.321  73.849  43.671  1.00  0.00           H  
ATOM   1412  HD3 PRO   104      54.128  75.441  44.155  1.00  0.00           H  
ATOM   1413  CG  PRO   104      53.967  74.101  45.793  1.00  0.00           C  
ATOM   1414  HG2 PRO   104      53.595  73.104  46.027  1.00  0.00           H  
ATOM   1415  HG3 PRO   104      53.250  74.734  46.315  1.00  0.00           H  
ATOM   1416  CB  PRO   104      55.356  74.399  46.317  1.00  0.00           C  
ATOM   1417  HB2 PRO   104      55.658  73.860  47.215  1.00  0.00           H  
ATOM   1418  HB3 PRO   104      55.589  75.461  46.401  1.00  0.00           H  
ATOM   1419  CA  PRO   104      56.206  73.789  45.223  1.00  0.00           C  
ATOM   1420  HA  PRO   104      57.124  74.373  45.175  1.00  0.00           H  
ATOM   1421  C   PRO   104      56.507  72.285  45.509  1.00  0.00           C  
ATOM   1422  O   PRO   104      55.714  71.407  45.207  1.00  0.00           O  
ATOM   1423  N   ALA   105      57.654  72.085  46.147  1.00  0.00           N  
ATOM   1424  H   ALA   105      58.245  72.886  46.319  1.00  0.00           H  
ATOM   1425  CA  ALA   105      58.129  70.697  46.443  1.00  0.00           C  
ATOM   1426  HA  ALA   105      58.262  70.074  45.559  1.00  0.00           H  
ATOM   1427  CB  ALA   105      59.532  70.920  47.053  1.00  0.00           C  
ATOM   1428  HB1 ALA   105      59.428  71.525  47.954  1.00  0.00           H  
ATOM   1429  HB2 ALA   105      59.908  69.949  47.375  1.00  0.00           H  
ATOM   1430  HB3 ALA   105      60.178  71.405  46.321  1.00  0.00           H  
ATOM   1431  C   ALA   105      57.136  69.973  47.425  1.00  0.00           C  
ATOM   1432  O   ALA   105      56.557  70.647  48.260  1.00  0.00           O  
ATOM   1433  N   PRO   106      56.896  68.649  47.329  1.00  0.00           N  
ATOM   1434  CD  PRO   106      57.740  67.647  46.675  1.00  0.00           C  
ATOM   1435  HD2 PRO   106      58.787  67.944  46.736  1.00  0.00           H  
ATOM   1436  HD3 PRO   106      57.454  67.505  45.633  1.00  0.00           H  
ATOM   1437  CG  PRO   106      57.539  66.329  47.410  1.00  0.00           C  
ATOM   1438  HG2 PRO   106      58.155  66.187  48.298  1.00  0.00           H  
ATOM   1439  HG3 PRO   106      57.732  65.478  46.757  1.00  0.00           H  
ATOM   1440  CB  PRO   106      56.048  66.451  47.799  1.00  0.00           C  
ATOM   1441  HB2 PRO   106      55.838  65.970  48.754  1.00  0.00           H  
ATOM   1442  HB3 PRO   106      55.451  66.084  46.964  1.00  0.00           H  
ATOM   1443  CA  PRO   106      55.723  67.913  48.024  1.00  0.00           C  
ATOM   1444  HA  PRO   106      54.808  68.122  47.470  1.00  0.00           H  
ATOM   1445  C   PRO   106      55.636  68.220  49.566  1.00  0.00           C  
ATOM   1446  O   PRO   106      56.736  68.364  50.120  1.00  0.00           O  
ATOM   1447  N   SER   107      54.436  68.343  50.152  1.00  0.00           N  
ATOM   1448  H   SER   107      53.615  68.424  49.570  1.00  0.00           H  
ATOM   1449  CA  SER   107      54.231  68.256  51.580  1.00  0.00           C  
ATOM   1450  HA  SER   107      55.198  68.585  51.961  1.00  0.00           H  
ATOM   1451  CB  SER   107      53.129  69.139  52.158  1.00  0.00           C  
ATOM   1452  HB2 SER   107      52.162  68.923  51.703  1.00  0.00           H  
ATOM   1453  HB3 SER   107      53.047  68.832  53.200  1.00  0.00           H  
ATOM   1454  OG  SER   107      53.398  70.533  51.995  1.00  0.00           O  
ATOM   1455  HG  SER   107      53.460  70.779  51.069  1.00  0.00           H  
ATOM   1456  C   SER   107      53.994  66.903  52.162  1.00  0.00           C  
ATOM   1457  O   SER   107      53.978  66.704  53.425  1.00  0.00           O  
ATOM   1458  N   SER   108      53.871  65.822  51.311  1.00  0.00           N  
ATOM   1459  H   SER   108      53.848  65.899  50.304  1.00  0.00           H  
ATOM   1460  CA  SER   108      53.942  64.445  51.809  1.00  0.00           C  
ATOM   1461  HA  SER   108      53.478  64.418  52.795  1.00  0.00           H  
ATOM   1462  CB  SER   108      53.078  63.547  50.893  1.00  0.00           C  
ATOM   1463  HB2 SER   108      52.897  62.648  51.482  1.00  0.00           H  
ATOM   1464  HB3 SER   108      52.113  64.020  50.713  1.00  0.00           H  
ATOM   1465  OG  SER   108      53.730  63.148  49.679  1.00  0.00           O  
ATOM   1466  HG  SER   108      53.436  62.246  49.529  1.00  0.00           H  
ATOM   1467  C   SER   108      55.347  63.849  51.963  1.00  0.00           C  
ATOM   1468  O   SER   108      56.402  64.526  51.860  1.00  0.00           O  
ATOM   1469  N   THR   109      55.368  62.582  52.391  1.00  0.00           N  
ATOM   1470  H   THR   109      54.506  62.097  52.186  1.00  0.00           H  
ATOM   1471  CA  THR   109      56.600  61.847  52.639  1.00  0.00           C  
ATOM   1472  HA  THR   109      57.433  62.548  52.701  1.00  0.00           H  
ATOM   1473  CB  THR   109      56.485  61.070  54.040  1.00  0.00           C  
ATOM   1474  HB  THR   109      57.339  60.405  54.169  1.00  0.00           H  
ATOM   1475  CG2 THR   109      56.496  62.114  55.156  1.00  0.00           C  
ATOM   1476 HG21 THR   109      55.809  62.924  54.911  1.00  0.00           H  
ATOM   1477 HG22 THR   109      56.209  61.752  56.143  1.00  0.00           H  
ATOM   1478 HG23 THR   109      57.539  62.409  55.276  1.00  0.00           H  
ATOM   1479  OG1 THR   109      55.245  60.333  54.114  1.00  0.00           O  
ATOM   1480  HG1 THR   109      55.243  59.559  53.547  1.00  0.00           H  
ATOM   1481  C   THR   109      56.823  60.809  51.557  1.00  0.00           C  
ATOM   1482  O   THR   109      55.895  60.087  51.298  1.00  0.00           O  
ATOM   1483  N   SER   110      58.042  60.626  51.075  1.00  0.00           N  
ATOM   1484  H   SER   110      58.750  61.147  51.573  1.00  0.00           H  
ATOM   1485  CA  SER   110      58.451  59.487  50.301  1.00  0.00           C  
ATOM   1486  HA  SER   110      57.696  59.423  49.516  1.00  0.00           H  
ATOM   1487  CB  SER   110      59.831  59.679  49.684  1.00  0.00           C  
ATOM   1488  HB2 SER   110      59.940  59.010  48.830  1.00  0.00           H  
ATOM   1489  HB3 SER   110      59.904  60.665  49.224  1.00  0.00           H  
ATOM   1490  OG  SER   110      60.895  59.625  50.609  1.00  0.00           O  
ATOM   1491  HG  SER   110      61.128  60.503  50.921  1.00  0.00           H  
ATOM   1492  C   SER   110      58.494  58.194  51.054  1.00  0.00           C  
ATOM   1493  O   SER   110      58.721  58.157  52.262  1.00  0.00           O  
ATOM   1494  N   GLY   111      58.181  57.140  50.400  1.00  0.00           N  
ATOM   1495  H   GLY   111      57.966  57.265  49.422  1.00  0.00           H  
ATOM   1496  CA  GLY   111      58.053  55.834  51.012  1.00  0.00           C  
ATOM   1497  HA2 GLY   111      57.812  55.164  50.186  1.00  0.00           H  
ATOM   1498  HA3 GLY   111      58.959  55.537  51.540  1.00  0.00           H  
ATOM   1499  C   GLY   111      56.846  55.681  52.006  1.00  0.00           C  
ATOM   1500  O   GLY   111      55.814  56.285  51.786  1.00  0.00           O  
ATOM   1501  N   SER   112      56.827  54.733  52.923  1.00  0.00           N  
ATOM   1502  H   SER   112      55.996  54.775  53.496  1.00  0.00           H  
ATOM   1503  CA  SER   112      57.632  53.519  53.152  1.00  0.00           C  
ATOM   1504  HA  SER   112      56.920  52.864  53.653  1.00  0.00           H  
ATOM   1505  CB  SER   112      58.028  52.814  51.842  1.00  0.00           C  
ATOM   1506  HB2 SER   112      57.213  52.964  51.135  1.00  0.00           H  
ATOM   1507  HB3 SER   112      58.987  53.227  51.530  1.00  0.00           H  
ATOM   1508  OG  SER   112      58.294  51.423  52.200  1.00  0.00           O  
ATOM   1509  HG  SER   112      57.474  50.935  52.099  1.00  0.00           H  
ATOM   1510  C   SER   112      58.897  53.803  54.131  1.00  0.00           C  
ATOM   1511  O   SER   112      59.670  54.742  54.060  1.00  0.00           O  
ATOM   1512  N   TYR   113      58.993  52.972  55.158  1.00  0.00           N  
ATOM   1513  H   TYR   113      59.787  53.202  55.738  1.00  0.00           H  
ATOM   1514  CA  TYR   113      58.075  51.931  55.614  1.00  0.00           C  
ATOM   1515  HA  TYR   113      57.587  51.439  54.773  1.00  0.00           H  
ATOM   1516  CB  TYR   113      58.744  50.842  56.461  1.00  0.00           C  
ATOM   1517  HB2 TYR   113      58.836  51.274  57.458  1.00  0.00           H  
ATOM   1518  HB3 TYR   113      58.034  50.023  56.574  1.00  0.00           H  
ATOM   1519  CG  TYR   113      60.021  50.290  55.891  1.00  0.00           C  
ATOM   1520  CD1 TYR   113      59.969  49.355  54.858  1.00  0.00           C  
ATOM   1521  HD1 TYR   113      59.006  49.250  54.381  1.00  0.00           H  
ATOM   1522  CE1 TYR   113      61.152  48.772  54.361  1.00  0.00           C  
ATOM   1523  HE1 TYR   113      61.118  48.161  53.471  1.00  0.00           H  
ATOM   1524  CZ  TYR   113      62.339  49.038  55.010  1.00  0.00           C  
ATOM   1525  OH  TYR   113      63.526  48.528  54.631  1.00  0.00           O  
ATOM   1526  HH  TYR   113      64.216  48.919  55.174  1.00  0.00           H  
ATOM   1527  CE2 TYR   113      62.436  49.963  56.127  1.00  0.00           C  
ATOM   1528  HE2 TYR   113      63.355  50.231  56.626  1.00  0.00           H  
ATOM   1529  CD2 TYR   113      61.273  50.533  56.555  1.00  0.00           C  
ATOM   1530  HD2 TYR   113      61.277  51.225  57.384  1.00  0.00           H  
ATOM   1531  C   TYR   113      56.785  52.424  56.271  1.00  0.00           C  
ATOM   1532  O   TYR   113      55.857  51.709  56.301  1.00  0.00           O  
ATOM   1533  N   GLY   114      56.732  53.693  56.729  1.00  0.00           N  
ATOM   1534  H   GLY   114      57.602  54.173  56.911  1.00  0.00           H  
ATOM   1535  CA  GLY   114      55.505  54.429  56.928  1.00  0.00           C  
ATOM   1536  HA2 GLY   114      54.909  53.876  57.653  1.00  0.00           H  
ATOM   1537  HA3 GLY   114      55.724  55.406  57.357  1.00  0.00           H  
ATOM   1538  C   GLY   114      54.607  54.642  55.672  1.00  0.00           C  
ATOM   1539  O   GLY   114      54.713  53.886  54.713  1.00  0.00           O  
ATOM   1540  N   SER   115      53.797  55.740  55.564  1.00  0.00           N  
ATOM   1541  H   SER   115      53.210  55.855  54.750  1.00  0.00           H  
ATOM   1542  CA  SER   115      53.512  56.740  56.597  1.00  0.00           C  
ATOM   1543  HA  SER   115      54.459  57.183  56.905  1.00  0.00           H  
ATOM   1544  CB  SER   115      52.620  57.789  55.973  1.00  0.00           C  
ATOM   1545  HB2 SER   115      52.205  58.508  56.679  1.00  0.00           H  
ATOM   1546  HB3 SER   115      53.288  58.277  55.263  1.00  0.00           H  
ATOM   1547  OG  SER   115      51.560  57.248  55.175  1.00  0.00           O  
ATOM   1548  HG  SER   115      50.736  57.523  55.584  1.00  0.00           H  
ATOM   1549  C   SER   115      52.946  56.302  57.924  1.00  0.00           C  
ATOM   1550  O   SER   115      52.846  55.152  58.255  1.00  0.00           O  
ATOM   1551  N   SER   116      52.638  57.257  58.810  1.00  0.00           N  
ATOM   1552  H   SER   116      52.800  58.244  58.673  1.00  0.00           H  
ATOM   1553  CA  SER   116      51.941  56.981  60.094  1.00  0.00           C  
ATOM   1554  HA  SER   116      52.366  56.092  60.560  1.00  0.00           H  
ATOM   1555  CB  SER   116      52.285  58.076  61.144  1.00  0.00           C  
ATOM   1556  HB2 SER   116      53.290  58.495  61.092  1.00  0.00           H  
ATOM   1557  HB3 SER   116      51.639  58.952  61.075  1.00  0.00           H  
ATOM   1558  OG  SER   116      52.091  57.534  62.409  1.00  0.00           O  
ATOM   1559  HG  SER   116      52.798  56.929  62.645  1.00  0.00           H  
ATOM   1560  C   SER   116      50.474  56.650  59.951  1.00  0.00           C  
ATOM   1561  O   SER   116      49.677  57.532  59.637  1.00  0.00           O  
ATOM   1562  N   SER   117      50.085  55.354  59.991  1.00  0.00           N  
ATOM   1563  H   SER   117      50.786  54.712  60.332  1.00  0.00           H  
ATOM   1564  CA  SER   117      48.682  54.875  59.820  1.00  0.00           C  
ATOM   1565  HA  SER   117      48.056  55.767  59.832  1.00  0.00           H  
ATOM   1566  CB  SER   117      48.459  54.233  58.455  1.00  0.00           C  
ATOM   1567  HB2 SER   117      47.401  54.255  58.195  1.00  0.00           H  
ATOM   1568  HB3 SER   117      48.974  54.844  57.713  1.00  0.00           H  
ATOM   1569  OG  SER   117      49.130  53.001  58.329  1.00  0.00           O  
ATOM   1570  HG  SER   117      48.757  52.512  57.592  1.00  0.00           H  
ATOM   1571  C   SER   117      48.011  53.944  60.889  1.00  0.00           C  
ATOM   1572  O   SER   117      46.917  53.423  60.622  1.00  0.00           O  
ATOM   1573  N   GLN   118      48.710  53.701  62.051  1.00  0.00           N  
ATOM   1574  H   GLN   118      49.529  54.286  62.139  1.00  0.00           H  
ATOM   1575  CA  GLN   118      48.388  52.912  63.193  1.00  0.00           C  
ATOM   1576  HA  GLN   118      48.995  53.316  64.003  1.00  0.00           H  
ATOM   1577  CB  GLN   118      46.926  53.065  63.672  1.00  0.00           C  
ATOM   1578  HB2 GLN   118      46.552  54.075  63.501  1.00  0.00           H  
ATOM   1579  HB3 GLN   118      46.242  52.428  63.112  1.00  0.00           H  
ATOM   1580  CG  GLN   118      46.850  52.687  65.141  1.00  0.00           C  
ATOM   1581  HG2 GLN   118      47.124  51.644  65.304  1.00  0.00           H  
ATOM   1582  HG3 GLN   118      47.453  53.318  65.794  1.00  0.00           H  
ATOM   1583  CD  GLN   118      45.434  52.750  65.614  1.00  0.00           C  
ATOM   1584  OE1 GLN   118      44.517  53.242  64.951  1.00  0.00           O  
ATOM   1585  NE2 GLN   118      45.214  52.332  66.861  1.00  0.00           N  
ATOM   1586 HE21 GLN   118      45.976  51.944  67.399  1.00  0.00           H  
ATOM   1587 HE22 GLN   118      44.271  52.470  67.195  1.00  0.00           H  
ATOM   1588  C   GLN   118      48.750  51.446  62.947  1.00  0.00           C  
ATOM   1589  O   GLN   118      48.516  50.892  61.967  1.00  0.00           O  
ATOM   1590  N   SER   119      49.354  50.730  63.890  1.00  0.00           N  
ATOM   1591  H   SER   119      49.168  49.739  63.847  1.00  0.00           H  
ATOM   1592  CA  SER   119      50.016  51.271  65.125  1.00  0.00           C  
ATOM   1593  HA  SER   119      49.342  51.884  65.724  1.00  0.00           H  
ATOM   1594  CB  SER   119      50.444  50.147  65.944  1.00  0.00           C  
ATOM   1595  HB2 SER   119      51.083  49.440  65.416  1.00  0.00           H  
ATOM   1596  HB3 SER   119      50.965  50.568  66.804  1.00  0.00           H  
ATOM   1597  OG  SER   119      49.304  49.424  66.329  1.00  0.00           O  
ATOM   1598  HG  SER   119      48.811  49.804  67.060  1.00  0.00           H  
ATOM   1599  C   SER   119      51.189  52.135  64.757  1.00  0.00           C  
ATOM   1600  O   SER   119      51.695  52.099  63.601  1.00  0.00           O  
ATOM   1601  N   SER   120      51.597  52.922  65.746  1.00  0.00           N  
ATOM   1602  H   SER   120      51.053  52.887  66.597  1.00  0.00           H  
ATOM   1603  CA  SER   120      52.949  53.584  65.685  1.00  0.00           C  
ATOM   1604  HA  SER   120      53.392  53.588  64.690  1.00  0.00           H  
ATOM   1605  CB  SER   120      52.783  55.037  66.208  1.00  0.00           C  
ATOM   1606  HB2 SER   120      52.128  55.656  65.594  1.00  0.00           H  
ATOM   1607  HB3 SER   120      52.323  55.094  67.194  1.00  0.00           H  
ATOM   1608  OG  SER   120      54.015  55.690  66.199  1.00  0.00           O  
ATOM   1609  HG  SER   120      54.200  56.033  65.322  1.00  0.00           H  
ATOM   1610  C   SER   120      53.949  52.913  66.558  1.00  0.00           C  
ATOM   1611  O   SER   120      53.652  52.579  67.705  1.00  0.00           O  
ATOM   1612  N   SER   121      55.151  52.531  66.114  1.00  0.00           N  
ATOM   1613  H   SER   121      55.768  52.285  66.875  1.00  0.00           H  
ATOM   1614  CA  SER   121      55.859  52.608  64.797  1.00  0.00           C  
ATOM   1615  HA  SER   121      55.821  53.653  64.490  1.00  0.00           H  
ATOM   1616  CB  SER   121      57.324  52.188  64.858  1.00  0.00           C  
ATOM   1617  HB2 SER   121      57.421  51.124  65.075  1.00  0.00           H  
ATOM   1618  HB3 SER   121      57.686  51.998  63.848  1.00  0.00           H  
ATOM   1619  OG  SER   121      58.112  53.068  65.711  1.00  0.00           O  
ATOM   1620  HG  SER   121      59.017  53.069  65.393  1.00  0.00           H  
ATOM   1621  C   SER   121      55.165  51.947  63.605  1.00  0.00           C  
ATOM   1622  O   SER   121      55.043  52.635  62.614  1.00  0.00           O  
ATOM   1623  N   TYR   122      54.624  50.748  63.689  1.00  0.00           N  
ATOM   1624  H   TYR   122      54.680  50.182  64.523  1.00  0.00           H  
ATOM   1625  CA  TYR   122      54.172  49.979  62.546  1.00  0.00           C  
ATOM   1626  HA  TYR   122      54.120  50.593  61.646  1.00  0.00           H  
ATOM   1627  CB  TYR   122      55.311  48.889  62.288  1.00  0.00           C  
ATOM   1628  HB2 TYR   122      55.396  48.340  63.226  1.00  0.00           H  
ATOM   1629  HB3 TYR   122      55.037  48.204  61.486  1.00  0.00           H  
ATOM   1630  CG  TYR   122      56.634  49.442  61.843  1.00  0.00           C  
ATOM   1631  CD1 TYR   122      57.806  49.287  62.606  1.00  0.00           C  
ATOM   1632  HD1 TYR   122      57.836  48.512  63.358  1.00  0.00           H  
ATOM   1633  CE1 TYR   122      58.947  50.026  62.269  1.00  0.00           C  
ATOM   1634  HE1 TYR   122      59.888  49.847  62.769  1.00  0.00           H  
ATOM   1635  CZ  TYR   122      58.955  50.772  61.109  1.00  0.00           C  
ATOM   1636  OH  TYR   122      60.137  51.410  60.743  1.00  0.00           O  
ATOM   1637  HH  TYR   122      60.847  51.190  61.350  1.00  0.00           H  
ATOM   1638  CE2 TYR   122      57.816  50.963  60.321  1.00  0.00           C  
ATOM   1639  HE2 TYR   122      57.842  51.664  59.500  1.00  0.00           H  
ATOM   1640  CD2 TYR   122      56.677  50.227  60.710  1.00  0.00           C  
ATOM   1641  HD2 TYR   122      55.732  50.261  60.190  1.00  0.00           H  
ATOM   1642  C   TYR   122      52.846  49.250  62.812  1.00  0.00           C  
ATOM   1643  O   TYR   122      52.839  48.513  63.787  1.00  0.00           O  
ATOM   1644  N   GLY   123      51.781  49.384  61.987  1.00  0.00           N  
ATOM   1645  H   GLY   123      50.985  48.787  62.158  1.00  0.00           H  
ATOM   1646  CA  GLY   123      51.801  50.125  60.706  1.00  0.00           C  
ATOM   1647  HA2 GLY   123      51.335  51.107  60.775  1.00  0.00           H  
ATOM   1648  HA3 GLY   123      52.812  50.299  60.337  1.00  0.00           H  
ATOM   1649  C   GLY   123      50.952  49.253  59.669  1.00  0.00           C  
ATOM   1650  O   GLY   123      49.941  48.692  60.076  1.00  0.00           O  
ATOM   1651  N   GLN   124      51.478  49.019  58.470  1.00  0.00           N  
ATOM   1652  H   GLN   124      52.206  49.652  58.171  1.00  0.00           H  
ATOM   1653  CA  GLN   124      50.944  48.104  57.465  1.00  0.00           C  
ATOM   1654  HA  GLN   124      50.318  47.359  57.956  1.00  0.00           H  
ATOM   1655  CB  GLN   124      49.955  48.832  56.569  1.00  0.00           C  
ATOM   1656  HB2 GLN   124      50.348  49.774  56.186  1.00  0.00           H  
ATOM   1657  HB3 GLN   124      49.839  48.230  55.667  1.00  0.00           H  
ATOM   1658  CG  GLN   124      48.596  49.114  57.223  1.00  0.00           C  
ATOM   1659  HG2 GLN   124      48.255  48.250  57.793  1.00  0.00           H  
ATOM   1660  HG3 GLN   124      48.842  49.853  57.986  1.00  0.00           H  
ATOM   1661  CD  GLN   124      47.353  49.428  56.283  1.00  0.00           C  
ATOM   1662  OE1 GLN   124      47.278  49.097  55.063  1.00  0.00           O  
ATOM   1663  NE2 GLN   124      46.322  50.006  56.857  1.00  0.00           N  
ATOM   1664 HE21 GLN   124      46.371  50.074  57.863  1.00  0.00           H  
ATOM   1665 HE22 GLN   124      45.451  49.986  56.347  1.00  0.00           H  
ATOM   1666  C   GLN   124      51.969  47.422  56.590  1.00  0.00           C  
ATOM   1667  O   GLN   124      52.477  48.066  55.664  1.00  0.00           O  
ATOM   1668  N   PRO   125      52.346  46.166  56.675  1.00  0.00           N  
ATOM   1669  CD  PRO   125      53.517  45.615  55.882  1.00  0.00           C  
ATOM   1670  HD2 PRO   125      54.361  46.305  55.859  1.00  0.00           H  
ATOM   1671  HD3 PRO   125      53.129  45.420  54.883  1.00  0.00           H  
ATOM   1672  CG  PRO   125      54.010  44.451  56.665  1.00  0.00           C  
ATOM   1673  HG2 PRO   125      54.630  44.702  57.525  1.00  0.00           H  
ATOM   1674  HG3 PRO   125      54.418  43.709  55.978  1.00  0.00           H  
ATOM   1675  CB  PRO   125      52.672  43.994  57.311  1.00  0.00           C  
ATOM   1676  HB2 PRO   125      52.982  43.299  58.091  1.00  0.00           H  
ATOM   1677  HB3 PRO   125      52.120  43.505  56.509  1.00  0.00           H  
ATOM   1678  CA  PRO   125      51.973  45.255  57.712  1.00  0.00           C  
ATOM   1679  HA  PRO   125      50.906  45.036  57.673  1.00  0.00           H  
ATOM   1680  C   PRO   125      52.248  45.646  59.216  1.00  0.00           C  
ATOM   1681  O   PRO   125      53.265  46.180  59.660  1.00  0.00           O  
ATOM   1682  N   GLN   126      51.254  45.404  60.020  1.00  0.00           N  
ATOM   1683  H   GLN   126      50.444  44.881  59.721  1.00  0.00           H  
ATOM   1684  CA  GLN   126      51.264  45.624  61.408  1.00  0.00           C  
ATOM   1685  HA  GLN   126      51.212  46.710  61.485  1.00  0.00           H  
ATOM   1686  CB  GLN   126      49.859  45.140  61.832  1.00  0.00           C  
ATOM   1687  HB2 GLN   126      49.032  45.649  61.337  1.00  0.00           H  
ATOM   1688  HB3 GLN   126      49.761  44.120  61.459  1.00  0.00           H  
ATOM   1689  CG  GLN   126      49.547  45.232  63.365  1.00  0.00           C  
ATOM   1690  HG2 GLN   126      48.541  44.852  63.545  1.00  0.00           H  
ATOM   1691  HG3 GLN   126      50.076  44.512  63.989  1.00  0.00           H  
ATOM   1692  CD  GLN   126      49.585  46.633  63.967  1.00  0.00           C  
ATOM   1693  OE1 GLN   126      49.469  47.613  63.232  1.00  0.00           O  
ATOM   1694  NE2 GLN   126      49.734  46.711  65.245  1.00  0.00           N  
ATOM   1695 HE21 GLN   126      49.803  45.902  65.846  1.00  0.00           H  
ATOM   1696 HE22 GLN   126      49.563  47.623  65.644  1.00  0.00           H  
ATOM   1697  C   GLN   126      52.349  44.860  62.220  1.00  0.00           C  
ATOM   1698  O   GLN   126      52.778  43.714  61.962  1.00  0.00           O  
ATOM   1699  N   SER   127      52.859  45.581  63.216  1.00  0.00           N  
ATOM   1700  H   SER   127      52.440  46.490  63.353  1.00  0.00           H  
ATOM   1701  CA  SER   127      53.940  45.141  64.120  1.00  0.00           C  
ATOM   1702  HA  SER   127      53.876  45.744  65.026  1.00  0.00           H  
ATOM   1703  CB  SER   127      53.743  43.794  64.785  1.00  0.00           C  
ATOM   1704  HB2 SER   127      52.682  43.573  64.902  1.00  0.00           H  
ATOM   1705  HB3 SER   127      54.117  43.127  64.008  1.00  0.00           H  
ATOM   1706  OG  SER   127      54.397  43.604  65.973  1.00  0.00           O  
ATOM   1707  HG  SER   127      53.995  44.147  66.655  1.00  0.00           H  
ATOM   1708  C   SER   127      55.377  45.330  63.557  1.00  0.00           C  
ATOM   1709  O   SER   127      56.250  45.702  64.356  1.00  0.00           O  
ATOM   1710  N   GLY   128      55.618  45.084  62.238  1.00  0.00           N  
ATOM   1711  H   GLY   128      54.910  44.590  61.714  1.00  0.00           H  
ATOM   1712  CA  GLY   128      56.832  45.475  61.545  1.00  0.00           C  
ATOM   1713  HA2 GLY   128      56.805  46.533  61.286  1.00  0.00           H  
ATOM   1714  HA3 GLY   128      57.625  45.207  62.244  1.00  0.00           H  
ATOM   1715  C   GLY   128      57.081  44.679  60.290  1.00  0.00           C  
ATOM   1716  O   GLY   128      56.153  43.881  59.904  1.00  0.00           O  
ATOM   1717  N   SER   129      58.207  44.793  59.586  1.00  0.00           N  
ATOM   1718  H   SER   129      58.149  44.234  58.747  1.00  0.00           H  
ATOM   1719  CA  SER   129      59.247  45.831  59.651  1.00  0.00           C  
ATOM   1720  HA  SER   129      59.895  45.608  58.804  1.00  0.00           H  
ATOM   1721  CB  SER   129      58.676  47.238  59.407  1.00  0.00           C  
ATOM   1722  HB2 SER   129      58.082  47.514  60.278  1.00  0.00           H  
ATOM   1723  HB3 SER   129      59.471  47.980  59.336  1.00  0.00           H  
ATOM   1724  OG  SER   129      57.774  47.260  58.268  1.00  0.00           O  
ATOM   1725  HG  SER   129      56.886  47.533  58.512  1.00  0.00           H  
ATOM   1726  C   SER   129      60.089  45.936  60.965  1.00  0.00           C  
ATOM   1727  O   SER   129      60.349  47.008  61.555  1.00  0.00           O  
ATOM   1728  N   TYR   130      60.387  44.774  61.542  1.00  0.00           N  
ATOM   1729  H   TYR   130      60.355  43.949  60.960  1.00  0.00           H  
ATOM   1730  CA  TYR   130      60.807  44.562  62.947  1.00  0.00           C  
ATOM   1731  HA  TYR   130      60.024  44.937  63.606  1.00  0.00           H  
ATOM   1732  CB  TYR   130      60.675  43.096  63.156  1.00  0.00           C  
ATOM   1733  HB2 TYR   130      61.232  42.541  62.401  1.00  0.00           H  
ATOM   1734  HB3 TYR   130      61.129  43.079  64.147  1.00  0.00           H  
ATOM   1735  CG  TYR   130      59.302  42.442  63.248  1.00  0.00           C  
ATOM   1736  CD1 TYR   130      58.777  41.734  62.123  1.00  0.00           C  
ATOM   1737  HD1 TYR   130      59.423  41.480  61.295  1.00  0.00           H  
ATOM   1738  CE1 TYR   130      57.417  41.196  62.202  1.00  0.00           C  
ATOM   1739  HE1 TYR   130      56.976  40.557  61.452  1.00  0.00           H  
ATOM   1740  CZ  TYR   130      56.703  41.340  63.416  1.00  0.00           C  
ATOM   1741  OH  TYR   130      55.450  40.793  63.541  1.00  0.00           O  
ATOM   1742  HH  TYR   130      54.898  41.023  62.790  1.00  0.00           H  
ATOM   1743  CE2 TYR   130      57.252  42.014  64.532  1.00  0.00           C  
ATOM   1744  HE2 TYR   130      56.567  42.188  65.349  1.00  0.00           H  
ATOM   1745  CD2 TYR   130      58.516  42.588  64.400  1.00  0.00           C  
ATOM   1746  HD2 TYR   130      58.806  43.273  65.183  1.00  0.00           H  
ATOM   1747  C   TYR   130      62.249  45.017  63.334  1.00  0.00           C  
ATOM   1748  O   TYR   130      63.254  44.745  62.628  1.00  0.00           O  
ATOM   1749  N   SER   131      62.550  45.676  64.421  1.00  0.00           N  
ATOM   1750  H   SER   131      63.528  45.833  64.617  1.00  0.00           H  
ATOM   1751  CA  SER   131      61.621  46.168  65.462  1.00  0.00           C  
ATOM   1752  HA  SER   131      62.258  46.556  66.257  1.00  0.00           H  
ATOM   1753  CB  SER   131      60.807  47.383  65.011  1.00  0.00           C  
ATOM   1754  HB2 SER   131      61.498  47.924  64.365  1.00  0.00           H  
ATOM   1755  HB3 SER   131      60.064  47.050  64.286  1.00  0.00           H  
ATOM   1756  OG  SER   131      60.421  48.313  66.036  1.00  0.00           O  
ATOM   1757  HG  SER   131      59.530  48.074  66.299  1.00  0.00           H  
ATOM   1758  C   SER   131      60.783  45.113  66.177  1.00  0.00           C  
ATOM   1759  O   SER   131      59.568  45.112  66.208  1.00  0.00           O  
ATOM   1760  N   GLN   132      61.394  44.087  66.749  1.00  0.00           N  
ATOM   1761  H   GLN   132      60.841  43.351  67.165  1.00  0.00           H  
ATOM   1762  CA  GLN   132      62.778  44.005  67.247  1.00  0.00           C  
ATOM   1763  HA  GLN   132      63.503  44.250  66.470  1.00  0.00           H  
ATOM   1764  CB  GLN   132      63.052  45.007  68.438  1.00  0.00           C  
ATOM   1765  HB2 GLN   132      64.119  44.877  68.621  1.00  0.00           H  
ATOM   1766  HB3 GLN   132      62.874  46.049  68.172  1.00  0.00           H  
ATOM   1767  CG  GLN   132      62.217  44.749  69.734  1.00  0.00           C  
ATOM   1768  HG2 GLN   132      62.056  43.679  69.860  1.00  0.00           H  
ATOM   1769  HG3 GLN   132      62.759  45.032  70.637  1.00  0.00           H  
ATOM   1770  CD  GLN   132      60.820  45.364  69.882  1.00  0.00           C  
ATOM   1771  OE1 GLN   132      60.241  46.106  69.121  1.00  0.00           O  
ATOM   1772  NE2 GLN   132      60.139  44.764  70.870  1.00  0.00           N  
ATOM   1773 HE21 GLN   132      60.531  44.055  71.473  1.00  0.00           H  
ATOM   1774 HE22 GLN   132      59.157  44.970  70.982  1.00  0.00           H  
ATOM   1775  C   GLN   132      63.042  42.519  67.645  1.00  0.00           C  
ATOM   1776  O   GLN   132      62.096  41.756  67.906  1.00  0.00           O  
ATOM   1777  N   GLN   133      64.309  42.127  67.586  1.00  0.00           N  
ATOM   1778  H   GLN   133      64.959  42.846  67.303  1.00  0.00           H  
ATOM   1779  CA  GLN   133      64.771  40.712  67.720  1.00  0.00           C  
ATOM   1780  HA  GLN   133      65.828  40.721  67.455  1.00  0.00           H  
ATOM   1781  CB  GLN   133      64.853  40.310  69.229  1.00  0.00           C  
ATOM   1782  HB2 GLN   133      63.903  40.455  69.743  1.00  0.00           H  
ATOM   1783  HB3 GLN   133      65.079  39.244  69.276  1.00  0.00           H  
ATOM   1784  CG  GLN   133      65.948  41.050  70.104  1.00  0.00           C  
ATOM   1785  HG2 GLN   133      66.145  40.459  70.998  1.00  0.00           H  
ATOM   1786  HG3 GLN   133      66.850  41.177  69.505  1.00  0.00           H  
ATOM   1787  CD  GLN   133      65.358  42.403  70.521  1.00  0.00           C  
ATOM   1788  OE1 GLN   133      65.804  43.390  69.990  1.00  0.00           O  
ATOM   1789  NE2 GLN   133      64.417  42.474  71.481  1.00  0.00           N  
ATOM   1790 HE21 GLN   133      64.125  41.688  72.045  1.00  0.00           H  
ATOM   1791 HE22 GLN   133      64.153  43.422  71.704  1.00  0.00           H  
ATOM   1792  C   GLN   133      64.076  39.662  66.838  1.00  0.00           C  
ATOM   1793  O   GLN   133      63.341  38.861  67.387  1.00  0.00           O  
ATOM   1794  N   PRO   134      64.100  39.778  65.478  1.00  0.00           N  
ATOM   1795  CD  PRO   134      63.212  39.027  64.599  1.00  0.00           C  
ATOM   1796  HD2 PRO   134      62.169  39.253  64.820  1.00  0.00           H  
ATOM   1797  HD3 PRO   134      63.500  37.978  64.675  1.00  0.00           H  
ATOM   1798  CG  PRO   134      63.568  39.429  63.163  1.00  0.00           C  
ATOM   1799  HG2 PRO   134      62.913  40.238  62.838  1.00  0.00           H  
ATOM   1800  HG3 PRO   134      63.619  38.598  62.459  1.00  0.00           H  
ATOM   1801  CB  PRO   134      64.978  39.983  63.285  1.00  0.00           C  
ATOM   1802  HB2 PRO   134      65.167  40.703  62.489  1.00  0.00           H  
ATOM   1803  HB3 PRO   134      65.702  39.171  63.217  1.00  0.00           H  
ATOM   1804  CA  PRO   134      65.025  40.659  64.696  1.00  0.00           C  
ATOM   1805  HA  PRO   134      66.044  40.492  65.045  1.00  0.00           H  
ATOM   1806  C   PRO   134      64.647  42.112  64.518  1.00  0.00           C  
ATOM   1807  O   PRO   134      63.497  42.533  64.498  1.00  0.00           O  
ATOM   1808  N   SER   135      65.703  42.887  64.237  1.00  0.00           N  
ATOM   1809  H   SER   135      65.401  43.840  64.092  1.00  0.00           H  
ATOM   1810  CA  SER   135      67.164  42.673  64.074  1.00  0.00           C  
ATOM   1811  HA  SER   135      67.313  41.704  63.598  1.00  0.00           H  
ATOM   1812  CB  SER   135      67.768  43.814  63.252  1.00  0.00           C  
ATOM   1813  HB2 SER   135      68.801  43.542  63.033  1.00  0.00           H  
ATOM   1814  HB3 SER   135      67.211  43.832  62.315  1.00  0.00           H  
ATOM   1815  OG  SER   135      67.581  45.065  63.891  1.00  0.00           O  
ATOM   1816  HG  SER   135      67.879  45.654  63.194  1.00  0.00           H  
ATOM   1817  C   SER   135      67.800  42.468  65.426  1.00  0.00           C  
ATOM   1818  O   SER   135      67.136  42.675  66.482  1.00  0.00           O  
ATOM   1819  N   TYR   136      69.073  41.984  65.445  1.00  0.00           N  
ATOM   1820  H   TYR   136      69.572  41.852  64.577  1.00  0.00           H  
ATOM   1821  CA  TYR   136      69.610  41.440  66.620  1.00  0.00           C  
ATOM   1822  HA  TYR   136      68.942  41.380  67.480  1.00  0.00           H  
ATOM   1823  CB  TYR   136      69.927  39.946  66.369  1.00  0.00           C  
ATOM   1824  HB2 TYR   136      70.377  39.815  65.385  1.00  0.00           H  
ATOM   1825  HB3 TYR   136      70.669  39.531  67.050  1.00  0.00           H  
ATOM   1826  CG  TYR   136      68.603  39.081  66.349  1.00  0.00           C  
ATOM   1827  CD1 TYR   136      67.882  38.902  67.527  1.00  0.00           C  
ATOM   1828  HD1 TYR   136      68.234  39.365  68.437  1.00  0.00           H  
ATOM   1829  CE1 TYR   136      66.941  37.875  67.615  1.00  0.00           C  
ATOM   1830  HE1 TYR   136      66.405  37.619  68.517  1.00  0.00           H  
ATOM   1831  CZ  TYR   136      66.518  37.287  66.416  1.00  0.00           C  
ATOM   1832  OH  TYR   136      65.653  36.266  66.615  1.00  0.00           O  
ATOM   1833  HH  TYR   136      65.588  35.713  65.833  1.00  0.00           H  
ATOM   1834  CE2 TYR   136      67.076  37.615  65.149  1.00  0.00           C  
ATOM   1835  HE2 TYR   136      66.696  37.251  64.206  1.00  0.00           H  
ATOM   1836  CD2 TYR   136      68.119  38.557  65.160  1.00  0.00           C  
ATOM   1837  HD2 TYR   136      68.651  38.862  64.271  1.00  0.00           H  
ATOM   1838  C   TYR   136      70.861  42.185  67.025  1.00  0.00           C  
ATOM   1839  O   TYR   136      71.804  42.300  66.262  1.00  0.00           O  
ATOM   1840  N   GLY   137      70.895  42.743  68.290  1.00  0.00           N  
ATOM   1841  H   GLY   137      71.833  43.056  68.499  1.00  0.00           H  
ATOM   1842  CA  GLY   137      69.829  42.983  69.311  1.00  0.00           C  
ATOM   1843  HA2 GLY   137      70.096  43.926  69.788  1.00  0.00           H  
ATOM   1844  HA3 GLY   137      68.914  43.205  68.762  1.00  0.00           H  
ATOM   1845  C   GLY   137      69.551  41.852  70.375  1.00  0.00           C  
ATOM   1846  O   GLY   137      69.867  40.649  70.079  1.00  0.00           O  
ATOM   1847  N   GLY   138      68.896  42.132  71.498  1.00  0.00           N  
ATOM   1848  H   GLY   138      68.651  43.109  71.570  1.00  0.00           H  
ATOM   1849  CA  GLY   138      68.568  41.231  72.580  1.00  0.00           C  
ATOM   1850  HA2 GLY   138      67.752  41.697  73.132  1.00  0.00           H  
ATOM   1851  HA3 GLY   138      68.218  40.326  72.082  1.00  0.00           H  
ATOM   1852  C   GLY   138      69.703  40.960  73.614  1.00  0.00           C  
ATOM   1853  O   GLY   138      70.846  41.222  73.324  1.00  0.00           O  
ATOM   1854  N   GLN   139      69.413  40.375  74.741  1.00  0.00           N  
ATOM   1855  H   GLN   139      70.178  40.140  75.357  1.00  0.00           H  
ATOM   1856  CA  GLN   139      68.084  40.185  75.307  1.00  0.00           C  
ATOM   1857  HA  GLN   139      67.438  39.782  74.527  1.00  0.00           H  
ATOM   1858  CB  GLN   139      68.243  39.254  76.548  1.00  0.00           C  
ATOM   1859  HB2 GLN   139      68.910  39.769  77.240  1.00  0.00           H  
ATOM   1860  HB3 GLN   139      67.241  39.214  76.976  1.00  0.00           H  
ATOM   1861  CG  GLN   139      68.715  37.807  76.252  1.00  0.00           C  
ATOM   1862  HG2 GLN   139      69.765  37.898  75.974  1.00  0.00           H  
ATOM   1863  HG3 GLN   139      68.571  37.089  77.059  1.00  0.00           H  
ATOM   1864  CD  GLN   139      67.829  37.118  75.116  1.00  0.00           C  
ATOM   1865  OE1 GLN   139      66.601  37.178  75.101  1.00  0.00           O  
ATOM   1866  NE2 GLN   139      68.501  36.599  74.058  1.00  0.00           N  
ATOM   1867 HE21 GLN   139      69.412  36.968  73.826  1.00  0.00           H  
ATOM   1868 HE22 GLN   139      67.924  35.927  73.572  1.00  0.00           H  
ATOM   1869  C   GLN   139      67.409  41.450  75.745  1.00  0.00           C  
ATOM   1870  O   GLN   139      66.165  41.655  75.667  1.00  0.00           O  
ATOM   1871  N   GLN   140      68.275  42.435  76.139  1.00  0.00           N  
ATOM   1872  H   GLN   140      69.207  42.167  76.422  1.00  0.00           H  
ATOM   1873  CA  GLN   140      67.805  43.845  76.331  1.00  0.00           C  
ATOM   1874  HA  GLN   140      68.638  44.374  76.793  1.00  0.00           H  
ATOM   1875  CB  GLN   140      67.793  44.499  74.899  1.00  0.00           C  
ATOM   1876  HB2 GLN   140      68.775  44.333  74.455  1.00  0.00           H  
ATOM   1877  HB3 GLN   140      67.015  44.034  74.293  1.00  0.00           H  
ATOM   1878  CG  GLN   140      67.589  45.988  74.726  1.00  0.00           C  
ATOM   1879  HG2 GLN   140      67.493  46.325  73.693  1.00  0.00           H  
ATOM   1880  HG3 GLN   140      66.660  46.233  75.240  1.00  0.00           H  
ATOM   1881  CD  GLN   140      68.639  46.906  75.331  1.00  0.00           C  
ATOM   1882  OE1 GLN   140      69.812  46.513  75.534  1.00  0.00           O  
ATOM   1883  NE2 GLN   140      68.291  48.151  75.561  1.00  0.00           N  
ATOM   1884 HE21 GLN   140      67.433  48.515  75.174  1.00  0.00           H  
ATOM   1885 HE22 GLN   140      69.002  48.788  75.892  1.00  0.00           H  
ATOM   1886  C   GLN   140      66.561  44.114  77.193  1.00  0.00           C  
ATOM   1887  O   GLN   140      65.608  44.788  76.713  1.00  0.00           O  
ATOM   1888  N   GLN   141      66.493  43.569  78.385  1.00  0.00           N  
ATOM   1889  H   GLN   141      67.217  42.923  78.665  1.00  0.00           H  
ATOM   1890  CA  GLN   141      65.424  43.739  79.383  1.00  0.00           C  
ATOM   1891  HA  GLN   141      64.618  44.368  79.004  1.00  0.00           H  
ATOM   1892  CB  GLN   141      64.792  42.413  79.735  1.00  0.00           C  
ATOM   1893  HB2 GLN   141      65.479  41.840  80.359  1.00  0.00           H  
ATOM   1894  HB3 GLN   141      64.008  42.639  80.457  1.00  0.00           H  
ATOM   1895  CG  GLN   141      64.213  41.560  78.599  1.00  0.00           C  
ATOM   1896  HG2 GLN   141      65.019  41.143  77.994  1.00  0.00           H  
ATOM   1897  HG3 GLN   141      63.723  40.681  79.018  1.00  0.00           H  
ATOM   1898  CD  GLN   141      63.308  42.419  77.722  1.00  0.00           C  
ATOM   1899  OE1 GLN   141      62.261  42.939  78.121  1.00  0.00           O  
ATOM   1900  NE2 GLN   141      63.577  42.547  76.454  1.00  0.00           N  
ATOM   1901 HE21 GLN   141      64.426  42.103  76.134  1.00  0.00           H  
ATOM   1902 HE22 GLN   141      62.813  42.895  75.893  1.00  0.00           H  
ATOM   1903  C   GLN   141      65.995  44.410  80.685  1.00  0.00           C  
ATOM   1904  O   GLN   141      66.755  43.743  81.344  1.00  0.00           O  
ATOM   1905  N   SER   142      65.662  45.685  81.027  1.00  0.00           N  
ATOM   1906  H   SER   142      66.247  46.011  81.783  1.00  0.00           H  
ATOM   1907  CA  SER   142      64.639  46.606  80.439  1.00  0.00           C  
ATOM   1908  HA  SER   142      64.572  47.468  81.102  1.00  0.00           H  
ATOM   1909  CB  SER   142      65.331  47.192  79.221  1.00  0.00           C  
ATOM   1910  HB2 SER   142      65.765  46.435  78.568  1.00  0.00           H  
ATOM   1911  HB3 SER   142      64.602  47.643  78.547  1.00  0.00           H  
ATOM   1912  OG  SER   142      66.373  48.086  79.643  1.00  0.00           O  
ATOM   1913  HG  SER   142      66.572  48.798  79.031  1.00  0.00           H  
ATOM   1914  C   SER   142      63.243  46.007  80.166  1.00  0.00           C  
ATOM   1915  O   SER   142      62.580  46.339  79.181  1.00  0.00           O  
ATOM   1916  N   TYR   143      62.848  45.284  81.184  1.00  0.00           N  
ATOM   1917  H   TYR   143      63.442  45.261  82.000  1.00  0.00           H  
ATOM   1918  CA  TYR   143      61.504  44.702  81.257  1.00  0.00           C  
ATOM   1919  HA  TYR   143      61.264  44.071  80.401  1.00  0.00           H  
ATOM   1920  CB  TYR   143      61.435  43.875  82.640  1.00  0.00           C  
ATOM   1921  HB2 TYR   143      61.833  44.546  83.402  1.00  0.00           H  
ATOM   1922  HB3 TYR   143      60.375  43.684  82.809  1.00  0.00           H  
ATOM   1923  CG  TYR   143      62.129  42.531  82.488  1.00  0.00           C  
ATOM   1924  CD1 TYR   143      61.676  41.542  81.526  1.00  0.00           C  
ATOM   1925  HD1 TYR   143      60.760  41.678  80.971  1.00  0.00           H  
ATOM   1926  CE1 TYR   143      62.502  40.415  81.310  1.00  0.00           C  
ATOM   1927  HE1 TYR   143      62.327  39.743  80.482  1.00  0.00           H  
ATOM   1928  CZ  TYR   143      63.699  40.190  82.092  1.00  0.00           C  
ATOM   1929  OH  TYR   143      64.598  39.150  81.820  1.00  0.00           O  
ATOM   1930  HH  TYR   143      64.137  38.570  81.209  1.00  0.00           H  
ATOM   1931  CE2 TYR   143      64.042  41.124  83.096  1.00  0.00           C  
ATOM   1932  HE2 TYR   143      64.937  40.959  83.677  1.00  0.00           H  
ATOM   1933  CD2 TYR   143      63.231  42.325  83.351  1.00  0.00           C  
ATOM   1934  HD2 TYR   143      63.446  42.984  84.179  1.00  0.00           H  
ATOM   1935  C   TYR   143      60.503  45.840  81.298  1.00  0.00           C  
ATOM   1936  O   TYR   143      60.732  46.946  81.814  1.00  0.00           O  
ATOM   1937  N   GLY   144      59.281  45.536  80.821  1.00  0.00           N  
ATOM   1938  H   GLY   144      59.181  44.616  80.416  1.00  0.00           H  
ATOM   1939  CA  GLY   144      58.071  46.326  81.036  1.00  0.00           C  
ATOM   1940  HA2 GLY   144      57.210  45.878  80.540  1.00  0.00           H  
ATOM   1941  HA3 GLY   144      57.961  46.275  82.120  1.00  0.00           H  
ATOM   1942  C   GLY   144      58.232  47.767  80.575  1.00  0.00           C  
ATOM   1943  O   GLY   144      58.894  47.946  79.556  1.00  0.00           O  
ATOM   1944  N   GLN   145      57.574  48.736  81.148  1.00  0.00           N  
ATOM   1945  H   GLN   145      57.015  48.525  81.963  1.00  0.00           H  
ATOM   1946  CA  GLN   145      57.646  50.100  80.754  1.00  0.00           C  
ATOM   1947  HA  GLN   145      58.455  50.108  80.024  1.00  0.00           H  
ATOM   1948  CB  GLN   145      56.272  50.419  80.092  1.00  0.00           C  
ATOM   1949  HB2 GLN   145      55.448  50.244  80.784  1.00  0.00           H  
ATOM   1950  HB3 GLN   145      56.058  51.434  79.757  1.00  0.00           H  
ATOM   1951  CG  GLN   145      56.134  49.624  78.810  1.00  0.00           C  
ATOM   1952  HG2 GLN   145      56.423  48.582  78.946  1.00  0.00           H  
ATOM   1953  HG3 GLN   145      55.128  49.764  78.413  1.00  0.00           H  
ATOM   1954  CD  GLN   145      56.930  50.222  77.596  1.00  0.00           C  
ATOM   1955  OE1 GLN   145      57.771  49.519  76.975  1.00  0.00           O  
ATOM   1956  NE2 GLN   145      56.896  51.492  77.315  1.00  0.00           N  
ATOM   1957 HE21 GLN   145      57.433  51.833  76.531  1.00  0.00           H  
ATOM   1958 HE22 GLN   145      56.339  52.096  77.903  1.00  0.00           H  
ATOM   1959  C   GLN   145      57.827  51.012  81.951  1.00  0.00           C  
ATOM   1960  O   GLN   145      57.781  50.628  83.129  1.00  0.00           O  
ATOM   1961  N   GLN   146      58.100  52.279  81.688  1.00  0.00           N  
ATOM   1962  H   GLN   146      58.192  52.423  80.692  1.00  0.00           H  
ATOM   1963  CA  GLN   146      58.363  53.432  82.568  1.00  0.00           C  
ATOM   1964  HA  GLN   146      59.296  53.203  83.083  1.00  0.00           H  
ATOM   1965  CB  GLN   146      58.638  54.690  81.778  1.00  0.00           C  
ATOM   1966  HB2 GLN   146      59.463  54.520  81.086  1.00  0.00           H  
ATOM   1967  HB3 GLN   146      57.781  54.879  81.131  1.00  0.00           H  
ATOM   1968  CG  GLN   146      58.923  55.946  82.539  1.00  0.00           C  
ATOM   1969  HG2 GLN   146      58.977  56.792  81.853  1.00  0.00           H  
ATOM   1970  HG3 GLN   146      58.128  56.056  83.275  1.00  0.00           H  
ATOM   1971  CD  GLN   146      60.227  56.010  83.332  1.00  0.00           C  
ATOM   1972  OE1 GLN   146      61.221  55.472  82.920  1.00  0.00           O  
ATOM   1973  NE2 GLN   146      60.355  56.780  84.373  1.00  0.00           N  
ATOM   1974 HE21 GLN   146      59.635  57.377  84.755  1.00  0.00           H  
ATOM   1975 HE22 GLN   146      61.253  56.639  84.813  1.00  0.00           H  
ATOM   1976  C   GLN   146      57.209  53.602  83.600  1.00  0.00           C  
ATOM   1977  O   GLN   146      56.074  53.631  83.173  1.00  0.00           O  
ATOM   1978  N   GLN   147      57.541  53.944  84.863  1.00  0.00           N  
ATOM   1979  H   GLN   147      58.527  53.895  85.075  1.00  0.00           H  
ATOM   1980  CA  GLN   147      56.607  53.870  86.010  1.00  0.00           C  
ATOM   1981  HA  GLN   147      55.933  53.014  85.968  1.00  0.00           H  
ATOM   1982  CB  GLN   147      57.364  53.900  87.366  1.00  0.00           C  
ATOM   1983  HB2 GLN   147      56.755  53.590  88.215  1.00  0.00           H  
ATOM   1984  HB3 GLN   147      58.170  53.170  87.290  1.00  0.00           H  
ATOM   1985  CG  GLN   147      58.042  55.119  87.765  1.00  0.00           C  
ATOM   1986  HG2 GLN   147      58.553  55.504  86.883  1.00  0.00           H  
ATOM   1987  HG3 GLN   147      57.371  55.912  88.095  1.00  0.00           H  
ATOM   1988  CD  GLN   147      59.029  54.890  88.896  1.00  0.00           C  
ATOM   1989  OE1 GLN   147      59.374  53.762  89.246  1.00  0.00           O  
ATOM   1990  NE2 GLN   147      59.523  55.936  89.519  1.00  0.00           N  
ATOM   1991 HE21 GLN   147      59.428  56.877  89.165  1.00  0.00           H  
ATOM   1992 HE22 GLN   147      60.115  55.624  90.275  1.00  0.00           H  
ATOM   1993  C   GLN   147      55.639  55.051  85.955  1.00  0.00           C  
ATOM   1994  O   GLN   147      55.854  56.151  85.400  1.00  0.00           O  
ATOM   1995  N   SER   148      54.446  54.856  86.526  1.00  0.00           N  
ATOM   1996  H   SER   148      54.299  54.009  87.057  1.00  0.00           H  
ATOM   1997  CA  SER   148      53.493  55.940  86.632  1.00  0.00           C  
ATOM   1998  HA  SER   148      53.259  56.316  85.636  1.00  0.00           H  
ATOM   1999  CB  SER   148      52.199  55.282  87.241  1.00  0.00           C  
ATOM   2000  HB2 SER   148      51.776  54.663  86.449  1.00  0.00           H  
ATOM   2001  HB3 SER   148      52.351  54.811  88.212  1.00  0.00           H  
ATOM   2002  OG  SER   148      51.207  56.326  87.424  1.00  0.00           O  
ATOM   2003  HG  SER   148      50.978  56.644  86.548  1.00  0.00           H  
ATOM   2004  C   SER   148      53.913  57.065  87.483  1.00  0.00           C  
ATOM   2005  O   SER   148      54.687  56.929  88.390  1.00  0.00           O  
ATOM   2006  N   TYR   149      53.417  58.303  87.153  1.00  0.00           N  
ATOM   2007  H   TYR   149      52.774  58.427  86.385  1.00  0.00           H  
ATOM   2008  CA  TYR   149      53.936  59.580  87.773  1.00  0.00           C  
ATOM   2009  HA  TYR   149      54.134  59.427  88.834  1.00  0.00           H  
ATOM   2010  CB  TYR   149      55.223  60.071  87.111  1.00  0.00           C  
ATOM   2011  HB2 TYR   149      56.075  59.415  87.288  1.00  0.00           H  
ATOM   2012  HB3 TYR   149      55.076  60.172  86.036  1.00  0.00           H  
ATOM   2013  CG  TYR   149      55.614  61.497  87.553  1.00  0.00           C  
ATOM   2014  CD1 TYR   149      55.233  62.532  86.717  1.00  0.00           C  
ATOM   2015  HD1 TYR   149      54.650  62.494  85.809  1.00  0.00           H  
ATOM   2016  CE1 TYR   149      55.752  63.796  87.039  1.00  0.00           C  
ATOM   2017  HE1 TYR   149      55.440  64.588  86.374  1.00  0.00           H  
ATOM   2018  CZ  TYR   149      56.417  64.074  88.199  1.00  0.00           C  
ATOM   2019  OH  TYR   149      56.794  65.381  88.394  1.00  0.00           O  
ATOM   2020  HH  TYR   149      57.286  65.543  89.202  1.00  0.00           H  
ATOM   2021  CE2 TYR   149      56.735  63.053  89.085  1.00  0.00           C  
ATOM   2022  HE2 TYR   149      57.384  63.077  89.948  1.00  0.00           H  
ATOM   2023  CD2 TYR   149      56.311  61.732  88.789  1.00  0.00           C  
ATOM   2024  HD2 TYR   149      56.570  61.020  89.558  1.00  0.00           H  
ATOM   2025  C   TYR   149      52.807  60.546  87.727  1.00  0.00           C  
ATOM   2026  O   TYR   149      51.930  60.512  86.872  1.00  0.00           O  
ATOM   2027  N   ASN   150      52.768  61.432  88.713  1.00  0.00           N  
ATOM   2028  H   ASN   150      53.567  61.529  89.323  1.00  0.00           H  
ATOM   2029  CA  ASN   150      51.683  62.373  88.954  1.00  0.00           C  
ATOM   2030  HA  ASN   150      50.893  62.329  88.205  1.00  0.00           H  
ATOM   2031  CB  ASN   150      50.852  61.976  90.228  1.00  0.00           C  
ATOM   2032  HB2 ASN   150      51.445  62.255  91.099  1.00  0.00           H  
ATOM   2033  HB3 ASN   150      49.992  62.635  90.345  1.00  0.00           H  
ATOM   2034  CG  ASN   150      50.418  60.527  90.327  1.00  0.00           C  
ATOM   2035  OD1 ASN   150      49.379  60.123  89.927  1.00  0.00           O  
ATOM   2036  ND2 ASN   150      51.208  59.671  90.955  1.00  0.00           N  
ATOM   2037 HD21 ASN   150      51.014  58.680  90.925  1.00  0.00           H  
ATOM   2038 HD22 ASN   150      52.177  59.955  90.981  1.00  0.00           H  
ATOM   2039  C   ASN   150      52.203  63.772  89.054  1.00  0.00           C  
ATOM   2040  O   ASN   150      52.750  63.996  90.168  1.00  0.00           O  
ATOM   2041  N   PRO   151      52.178  64.662  88.067  1.00  0.00           N  
ATOM   2042  CD  PRO   151      51.847  64.368  86.719  1.00  0.00           C  
ATOM   2043  HD2 PRO   151      50.775  64.172  86.712  1.00  0.00           H  
ATOM   2044  HD3 PRO   151      52.365  63.525  86.262  1.00  0.00           H  
ATOM   2045  CG  PRO   151      52.187  65.592  85.870  1.00  0.00           C  
ATOM   2046  HG2 PRO   151      51.475  65.556  85.046  1.00  0.00           H  
ATOM   2047  HG3 PRO   151      53.235  65.515  85.579  1.00  0.00           H  
ATOM   2048  CB  PRO   151      52.169  66.733  86.918  1.00  0.00           C  
ATOM   2049  HB2 PRO   151      51.169  67.078  87.183  1.00  0.00           H  
ATOM   2050  HB3 PRO   151      52.783  67.555  86.553  1.00  0.00           H  
ATOM   2051  CA  PRO   151      52.643  66.083  88.179  1.00  0.00           C  
ATOM   2052  HA  PRO   151      53.727  66.152  88.091  1.00  0.00           H  
ATOM   2053  C   PRO   151      52.235  66.856  89.473  1.00  0.00           C  
ATOM   2054  O   PRO   151      51.028  66.724  89.847  1.00  0.00           O  
ATOM   2055  N   PRO   152      53.062  67.713  90.006  1.00  0.00           N  
ATOM   2056  CD  PRO   152      54.456  67.794  89.823  1.00  0.00           C  
ATOM   2057  HD2 PRO   152      54.775  68.325  88.926  1.00  0.00           H  
ATOM   2058  HD3 PRO   152      54.919  66.813  89.717  1.00  0.00           H  
ATOM   2059  CG  PRO   152      55.025  68.434  91.118  1.00  0.00           C  
ATOM   2060  HG2 PRO   152      55.183  69.509  91.031  1.00  0.00           H  
ATOM   2061  HG3 PRO   152      55.963  67.924  91.336  1.00  0.00           H  
ATOM   2062  CB  PRO   152      53.907  68.210  92.095  1.00  0.00           C  
ATOM   2063  HB2 PRO   152      53.880  68.863  92.968  1.00  0.00           H  
ATOM   2064  HB3 PRO   152      53.898  67.187  92.473  1.00  0.00           H  
ATOM   2065  CA  PRO   152      52.692  68.458  91.243  1.00  0.00           C  
ATOM   2066  HA  PRO   152      51.787  68.011  91.654  1.00  0.00           H  
ATOM   2067  C   PRO   152      52.365  69.916  90.920  1.00  0.00           C  
ATOM   2068  O   PRO   152      52.418  70.298  89.745  1.00  0.00           O  
ATOM   2069  N   GLN   153      51.949  70.695  91.946  1.00  0.00           N  
ATOM   2070  H   GLN   153      51.971  70.313  92.881  1.00  0.00           H  
ATOM   2071  CA  GLN   153      51.549  72.090  91.760  1.00  0.00           C  
ATOM   2072  HA  GLN   153      50.686  71.978  91.104  1.00  0.00           H  
ATOM   2073  CB  GLN   153      51.189  72.709  93.112  1.00  0.00           C  
ATOM   2074  HB2 GLN   153      50.441  72.045  93.545  1.00  0.00           H  
ATOM   2075  HB3 GLN   153      52.134  72.830  93.642  1.00  0.00           H  
ATOM   2076  CG  GLN   153      50.518  74.074  92.910  1.00  0.00           C  
ATOM   2077  HG2 GLN   153      50.981  74.775  92.215  1.00  0.00           H  
ATOM   2078  HG3 GLN   153      49.547  73.893  92.449  1.00  0.00           H  
ATOM   2079  CD  GLN   153      50.538  74.878  94.182  1.00  0.00           C  
ATOM   2080  OE1 GLN   153      50.728  74.435  95.317  1.00  0.00           O  
ATOM   2081  NE2 GLN   153      50.200  76.132  94.093  1.00  0.00           N  
ATOM   2082 HE21 GLN   153      50.113  76.465  93.143  1.00  0.00           H  
ATOM   2083 HE22 GLN   153      50.218  76.716  94.917  1.00  0.00           H  
ATOM   2084  C   GLN   153      52.609  72.888  91.064  1.00  0.00           C  
ATOM   2085  O   GLN   153      53.760  72.651  91.347  1.00  0.00           O  
ATOM   2086  N   GLY   154      52.275  73.757  90.106  1.00  0.00           N  
ATOM   2087  H   GLY   154      51.315  74.049  89.985  1.00  0.00           H  
ATOM   2088  CA  GLY   154      53.309  74.569  89.415  1.00  0.00           C  
ATOM   2089  HA2 GLY   154      54.315  74.412  89.804  1.00  0.00           H  
ATOM   2090  HA3 GLY   154      53.287  74.205  88.388  1.00  0.00           H  
ATOM   2091  C   GLY   154      52.924  75.997  89.283  1.00  0.00           C  
ATOM   2092  O   GLY   154      51.865  76.451  89.816  1.00  0.00           O  
ATOM   2093  N   TYR   155      53.873  76.741  88.781  1.00  0.00           N  
ATOM   2094  H   TYR   155      54.695  76.293  88.404  1.00  0.00           H  
ATOM   2095  CA  TYR   155      54.029  78.141  89.179  1.00  0.00           C  
ATOM   2096  HA  TYR   155      53.021  78.481  89.416  1.00  0.00           H  
ATOM   2097  CB  TYR   155      54.966  78.317  90.323  1.00  0.00           C  
ATOM   2098  HB2 TYR   155      56.004  78.059  90.113  1.00  0.00           H  
ATOM   2099  HB3 TYR   155      54.925  79.335  90.710  1.00  0.00           H  
ATOM   2100  CG  TYR   155      54.673  77.416  91.540  1.00  0.00           C  
ATOM   2101  CD1 TYR   155      53.819  77.838  92.557  1.00  0.00           C  
ATOM   2102  HD1 TYR   155      53.240  78.718  92.320  1.00  0.00           H  
ATOM   2103  CE1 TYR   155      53.573  77.067  93.707  1.00  0.00           C  
ATOM   2104  HE1 TYR   155      52.925  77.466  94.473  1.00  0.00           H  
ATOM   2105  CZ  TYR   155      54.227  75.810  93.793  1.00  0.00           C  
ATOM   2106  OH  TYR   155      53.932  74.923  94.810  1.00  0.00           O  
ATOM   2107  HH  TYR   155      54.475  74.131  94.818  1.00  0.00           H  
ATOM   2108  CE2 TYR   155      55.129  75.427  92.851  1.00  0.00           C  
ATOM   2109  HE2 TYR   155      55.680  74.501  92.924  1.00  0.00           H  
ATOM   2110  CD2 TYR   155      55.296  76.199  91.707  1.00  0.00           C  
ATOM   2111  HD2 TYR   155      56.158  75.945  91.108  1.00  0.00           H  
ATOM   2112  C   TYR   155      54.519  79.019  88.050  1.00  0.00           C  
ATOM   2113  O   TYR   155      55.390  78.616  87.261  1.00  0.00           O  
ATOM   2114  N   GLY   156      54.000  80.199  87.822  1.00  0.00           N  
ATOM   2115  H   GLY   156      54.379  80.615  86.984  1.00  0.00           H  
ATOM   2116  CA  GLY   156      52.947  80.880  88.527  1.00  0.00           C  
ATOM   2117  HA2 GLY   156      52.060  80.250  88.590  1.00  0.00           H  
ATOM   2118  HA3 GLY   156      53.360  81.122  89.506  1.00  0.00           H  
ATOM   2119  C   GLY   156      52.489  82.224  87.985  1.00  0.00           C  
ATOM   2120  O   GLY   156      52.517  82.388  86.803  1.00  0.00           O  
ATOM   2121  N   GLN   157      52.271  83.173  88.850  1.00  0.00           N  
ATOM   2122  H   GLN   157      52.278  82.847  89.806  1.00  0.00           H  
ATOM   2123  CA  GLN   157      51.765  84.506  88.582  1.00  0.00           C  
ATOM   2124  HA  GLN   157      52.243  84.890  87.680  1.00  0.00           H  
ATOM   2125  CB  GLN   157      50.245  84.513  88.279  1.00  0.00           C  
ATOM   2126  HB2 GLN   157      49.861  85.466  87.916  1.00  0.00           H  
ATOM   2127  HB3 GLN   157      49.990  83.719  87.577  1.00  0.00           H  
ATOM   2128  CG  GLN   157      49.369  84.113  89.494  1.00  0.00           C  
ATOM   2129  HG2 GLN   157      49.366  83.028  89.594  1.00  0.00           H  
ATOM   2130  HG3 GLN   157      49.761  84.706  90.321  1.00  0.00           H  
ATOM   2131  CD  GLN   157      47.927  84.682  89.403  1.00  0.00           C  
ATOM   2132  OE1 GLN   157      47.497  84.992  88.286  1.00  0.00           O  
ATOM   2133  NE2 GLN   157      47.243  85.113  90.435  1.00  0.00           N  
ATOM   2134 HE21 GLN   157      47.529  84.854  91.369  1.00  0.00           H  
ATOM   2135 HE22 GLN   157      46.373  85.609  90.307  1.00  0.00           H  
ATOM   2136  C   GLN   157      52.198  85.463  89.781  1.00  0.00           C  
ATOM   2137  O   GLN   157      52.481  85.126  90.926  1.00  0.00           O  
ATOM   2138  N   GLN   158      52.272  86.790  89.650  1.00  0.00           N  
ATOM   2139  H   GLN   158      52.802  87.265  90.366  1.00  0.00           H  
ATOM   2140  CA  GLN   158      51.937  87.624  88.484  1.00  0.00           C  
ATOM   2141  HA  GLN   158      50.931  87.276  88.248  1.00  0.00           H  
ATOM   2142  CB  GLN   158      51.973  89.111  88.820  1.00  0.00           C  
ATOM   2143  HB2 GLN   158      51.727  89.316  89.862  1.00  0.00           H  
ATOM   2144  HB3 GLN   158      53.010  89.413  88.670  1.00  0.00           H  
ATOM   2145  CG  GLN   158      50.978  89.903  87.965  1.00  0.00           C  
ATOM   2146  HG2 GLN   158      51.045  89.730  86.891  1.00  0.00           H  
ATOM   2147  HG3 GLN   158      49.980  89.662  88.332  1.00  0.00           H  
ATOM   2148  CD  GLN   158      51.212  91.357  88.103  1.00  0.00           C  
ATOM   2149  OE1 GLN   158      52.086  91.967  87.641  1.00  0.00           O  
ATOM   2150  NE2 GLN   158      50.334  92.082  88.807  1.00  0.00           N  
ATOM   2151 HE21 GLN   158      49.578  91.686  89.346  1.00  0.00           H  
ATOM   2152 HE22 GLN   158      50.395  93.081  88.664  1.00  0.00           H  
ATOM   2153  C   GLN   158      52.793  87.279  87.267  1.00  0.00           C  
ATOM   2154  O   GLN   158      54.016  87.044  87.451  1.00  0.00           O  
ATOM   2155  N   ASN   159      52.265  87.367  86.079  1.00  0.00           N  
ATOM   2156  H   ASN   159      51.341  87.776  86.090  1.00  0.00           H  
ATOM   2157  CA  ASN   159      52.894  86.948  84.894  1.00  0.00           C  
ATOM   2158  HA  ASN   159      53.568  86.131  85.150  1.00  0.00           H  
ATOM   2159  CB  ASN   159      51.880  86.309  83.905  1.00  0.00           C  
ATOM   2160  HB2 ASN   159      51.446  85.423  84.370  1.00  0.00           H  
ATOM   2161  HB3 ASN   159      51.133  87.055  83.634  1.00  0.00           H  
ATOM   2162  CG  ASN   159      52.697  85.906  82.640  1.00  0.00           C  
ATOM   2163  OD1 ASN   159      52.693  86.643  81.660  1.00  0.00           O  
ATOM   2164  ND2 ASN   159      53.442  84.853  82.620  1.00  0.00           N  
ATOM   2165 HD21 ASN   159      53.473  84.220  83.407  1.00  0.00           H  
ATOM   2166 HD22 ASN   159      53.625  84.451  81.712  1.00  0.00           H  
ATOM   2167  C   ASN   159      53.665  88.159  84.324  1.00  0.00           C  
ATOM   2168  O   ASN   159      53.136  89.261  84.348  1.00  0.00           O  
ATOM   2169  N   GLN   160      54.986  88.185  83.966  1.00  0.00           N  
ATOM   2170  H   GLN   160      55.349  88.925  83.382  1.00  0.00           H  
ATOM   2171  CA  GLN   160      55.865  87.007  84.014  1.00  0.00           C  
ATOM   2172  HA  GLN   160      55.333  86.101  83.724  1.00  0.00           H  
ATOM   2173  CB  GLN   160      56.926  87.105  82.981  1.00  0.00           C  
ATOM   2174  HB2 GLN   160      56.479  87.329  82.013  1.00  0.00           H  
ATOM   2175  HB3 GLN   160      57.629  87.922  83.144  1.00  0.00           H  
ATOM   2176  CG  GLN   160      57.850  85.849  82.768  1.00  0.00           C  
ATOM   2177  HG2 GLN   160      58.431  85.987  81.857  1.00  0.00           H  
ATOM   2178  HG3 GLN   160      58.582  85.792  83.574  1.00  0.00           H  
ATOM   2179  CD  GLN   160      57.231  84.479  82.690  1.00  0.00           C  
ATOM   2180  OE1 GLN   160      57.066  83.802  83.725  1.00  0.00           O  
ATOM   2181  NE2 GLN   160      56.827  84.013  81.546  1.00  0.00           N  
ATOM   2182 HE21 GLN   160      56.929  84.539  80.690  1.00  0.00           H  
ATOM   2183 HE22 GLN   160      56.285  83.165  81.455  1.00  0.00           H  
ATOM   2184  C   GLN   160      56.397  86.818  85.363  1.00  0.00           C  
ATOM   2185  O   GLN   160      56.965  87.764  85.910  1.00  0.00           O  
ATOM   2186  N   TYR   161      56.223  85.600  85.895  1.00  0.00           N  
ATOM   2187  H   TYR   161      55.777  84.916  85.301  1.00  0.00           H  
ATOM   2188  CA  TYR   161      56.630  85.207  87.284  1.00  0.00           C  
ATOM   2189  HA  TYR   161      56.348  86.035  87.934  1.00  0.00           H  
ATOM   2190  CB  TYR   161      55.840  83.956  87.695  1.00  0.00           C  
ATOM   2191  HB2 TYR   161      54.792  84.240  87.601  1.00  0.00           H  
ATOM   2192  HB3 TYR   161      55.929  83.204  86.910  1.00  0.00           H  
ATOM   2193  CG  TYR   161      56.030  83.379  89.066  1.00  0.00           C  
ATOM   2194  CD1 TYR   161      56.473  82.060  89.243  1.00  0.00           C  
ATOM   2195  HD1 TYR   161      56.800  81.442  88.420  1.00  0.00           H  
ATOM   2196  CE1 TYR   161      56.498  81.620  90.588  1.00  0.00           C  
ATOM   2197  HE1 TYR   161      56.927  80.658  90.828  1.00  0.00           H  
ATOM   2198  CZ  TYR   161      55.861  82.301  91.650  1.00  0.00           C  
ATOM   2199  OH  TYR   161      55.817  81.824  92.958  1.00  0.00           O  
ATOM   2200  HH  TYR   161      56.154  80.929  93.044  1.00  0.00           H  
ATOM   2201  CE2 TYR   161      55.466  83.613  91.382  1.00  0.00           C  
ATOM   2202  HE2 TYR   161      55.146  84.245  92.198  1.00  0.00           H  
ATOM   2203  CD2 TYR   161      55.693  84.204  90.169  1.00  0.00           C  
ATOM   2204  HD2 TYR   161      55.458  85.247  90.020  1.00  0.00           H  
ATOM   2205  C   TYR   161      58.118  85.047  87.419  1.00  0.00           C  
ATOM   2206  O   TYR   161      58.664  85.191  88.481  1.00  0.00           O  
ATOM   2207  N   ASN   162      58.850  84.646  86.343  1.00  0.00           N  
ATOM   2208  H   ASN   162      58.362  84.465  85.477  1.00  0.00           H  
ATOM   2209  CA  ASN   162      60.256  84.165  86.330  1.00  0.00           C  
ATOM   2210  HA  ASN   162      60.509  84.035  87.383  1.00  0.00           H  
ATOM   2211  CB  ASN   162      60.253  82.737  85.713  1.00  0.00           C  
ATOM   2212  HB2 ASN   162      59.815  82.804  84.717  1.00  0.00           H  
ATOM   2213  HB3 ASN   162      61.264  82.399  85.487  1.00  0.00           H  
ATOM   2214  CG  ASN   162      59.615  81.737  86.585  1.00  0.00           C  
ATOM   2215  OD1 ASN   162      59.467  81.927  87.741  1.00  0.00           O  
ATOM   2216  ND2 ASN   162      59.215  80.656  86.067  1.00  0.00           N  
ATOM   2217 HD21 ASN   162      58.872  79.825  86.527  1.00  0.00           H  
ATOM   2218 HD22 ASN   162      59.394  80.515  85.083  1.00  0.00           H  
ATOM   2219  C   ASN   162      61.279  85.049  85.679  1.00  0.00           C  
ATOM   2220  O   ASN   162      61.580  84.986  84.460  1.00  0.00           O  
ATOM   2221  N   SER   163      61.690  86.127  86.386  1.00  0.00           N  
ATOM   2222  H   SER   163      61.193  86.252  87.256  1.00  0.00           H  
ATOM   2223  CA  SER   163      62.754  87.024  85.961  1.00  0.00           C  
ATOM   2224  HA  SER   163      62.480  87.570  85.058  1.00  0.00           H  
ATOM   2225  CB  SER   163      63.019  88.064  87.029  1.00  0.00           C  
ATOM   2226  HB2 SER   163      62.059  88.382  87.435  1.00  0.00           H  
ATOM   2227  HB3 SER   163      63.635  87.647  87.826  1.00  0.00           H  
ATOM   2228  OG  SER   163      63.822  89.188  86.645  1.00  0.00           O  
ATOM   2229  HG  SER   163      63.275  89.806  86.156  1.00  0.00           H  
ATOM   2230  C   SER   163      64.109  86.351  85.687  1.00  0.00           C  
ATOM   2231  O   SER   163      64.498  85.421  86.414  1.00  0.00           O  
ATOM   2232  N   SER   164      64.706  86.709  84.511  1.00  0.00           N  
ATOM   2233  H   SER   164      64.390  87.589  84.128  1.00  0.00           H  
ATOM   2234  CA  SER   164      65.819  86.168  83.772  1.00  0.00           C  
ATOM   2235  HA  SER   164      65.912  86.719  82.836  1.00  0.00           H  
ATOM   2236  CB  SER   164      65.587  84.706  83.426  1.00  0.00           C  
ATOM   2237  HB2 SER   164      66.504  84.301  82.999  1.00  0.00           H  
ATOM   2238  HB3 SER   164      65.546  84.116  84.342  1.00  0.00           H  
ATOM   2239  OG  SER   164      64.477  84.527  82.562  1.00  0.00           O  
ATOM   2240  HG  SER   164      64.030  83.726  82.847  1.00  0.00           H  
ATOM   2241  C   SER   164      67.129  86.313  84.522  1.00  0.00           C  
ATOM   2242  O   SER   164      67.232  86.017  85.735  1.00  0.00           O  
ATOM   2243  N   SER   165      68.140  86.662  83.766  1.00  0.00           N  
ATOM   2244  H   SER   165      68.071  86.641  82.758  1.00  0.00           H  
ATOM   2245  CA  SER   165      69.279  87.299  84.356  1.00  0.00           C  
ATOM   2246  HA  SER   165      69.326  87.099  85.426  1.00  0.00           H  
ATOM   2247  CB  SER   165      70.490  86.632  83.799  1.00  0.00           C  
ATOM   2248  HB2 SER   165      70.394  85.554  83.663  1.00  0.00           H  
ATOM   2249  HB3 SER   165      70.631  87.026  82.793  1.00  0.00           H  
ATOM   2250  OG  SER   165      71.713  86.935  84.542  1.00  0.00           O  
ATOM   2251  HG  SER   165      71.594  86.590  85.430  1.00  0.00           H  
ATOM   2252  C   SER   165      69.152  88.830  84.253  1.00  0.00           C  
ATOM   2253  O   SER   165      69.454  89.322  83.217  1.00  0.00           O  
ATOM   2254  N   GLY   166      68.840  89.503  85.357  1.00  0.00           N  
ATOM   2255  H   GLY   166      68.716  88.990  86.218  1.00  0.00           H  
ATOM   2256  CA  GLY   166      69.112  90.968  85.467  1.00  0.00           C  
ATOM   2257  HA2 GLY   166      68.326  91.424  84.864  1.00  0.00           H  
ATOM   2258  HA3 GLY   166      68.936  91.166  86.524  1.00  0.00           H  
ATOM   2259  C   GLY   166      70.596  91.371  85.234  1.00  0.00           C  
ATOM   2260  O   GLY   166      71.493  90.549  85.269  1.00  0.00           O  
ATOM   2261  N   GLY   167      70.760  92.641  84.887  1.00  0.00           N  
ATOM   2262  H   GLY   167      69.949  93.243  84.905  1.00  0.00           H  
ATOM   2263  CA  GLY   167      72.060  93.280  84.676  1.00  0.00           C  
ATOM   2264  HA2 GLY   167      72.892  92.586  84.560  1.00  0.00           H  
ATOM   2265  HA3 GLY   167      71.998  93.833  83.738  1.00  0.00           H  
ATOM   2266  C   GLY   167      72.400  94.290  85.789  1.00  0.00           C  
ATOM   2267  O   GLY   167      71.763  94.372  86.819  1.00  0.00           O  
ATOM   2268  N   GLY   168      73.379  95.204  85.546  1.00  0.00           N  
ATOM   2269  H   GLY   168      73.725  95.215  84.597  1.00  0.00           H  
ATOM   2270  CA  GLY   168      73.888  96.167  86.509  1.00  0.00           C  
ATOM   2271  HA2 GLY   168      73.058  96.441  87.159  1.00  0.00           H  
ATOM   2272  HA3 GLY   168      74.558  95.579  87.136  1.00  0.00           H  
ATOM   2273  C   GLY   168      74.480  97.365  85.896  1.00  0.00           C  
ATOM   2274  O   GLY   168      74.121  97.859  84.832  1.00  0.00           O  
ATOM   2275  N   GLY   169      75.488  98.059  86.536  1.00  0.00           N  
ATOM   2276  H   GLY   169      75.818  98.870  86.032  1.00  0.00           H  
ATOM   2277  CA  GLY   169      76.134  97.678  87.823  1.00  0.00           C  
ATOM   2278  HA2 GLY   169      76.340  98.595  88.376  1.00  0.00           H  
ATOM   2279  HA3 GLY   169      75.368  97.143  88.386  1.00  0.00           H  
ATOM   2280  C   GLY   169      77.404  96.847  87.782  1.00  0.00           C  
ATOM   2281  O   GLY   169      77.479  95.859  87.079  1.00  0.00           O  
ATOM   2282  N   GLY   170      78.444  97.267  88.528  1.00  0.00           N  
ATOM   2283  H   GLY   170      78.357  97.954  89.264  1.00  0.00           H  
ATOM   2284  CA  GLY   170      79.750  96.659  88.278  1.00  0.00           C  
ATOM   2285  HA2 GLY   170      80.504  96.961  89.005  1.00  0.00           H  
ATOM   2286  HA3 GLY   170      79.645  95.586  88.439  1.00  0.00           H  
ATOM   2287  C   GLY   170      80.310  96.913  86.836  1.00  0.00           C  
ATOM   2288  O   GLY   170      79.753  97.662  86.034  1.00  0.00           O  
ATOM   2289  N   GLY   171      81.514  96.486  86.474  1.00  0.00           N  
ATOM   2290  H   GLY   171      81.691  96.807  85.533  1.00  0.00           H  
ATOM   2291  CA  GLY   171      82.538  95.813  87.287  1.00  0.00           C  
ATOM   2292  HA2 GLY   171      83.526  96.010  86.871  1.00  0.00           H  
ATOM   2293  HA3 GLY   171      82.432  96.265  88.273  1.00  0.00           H  
ATOM   2294  C   GLY   171      82.257  94.330  87.544  1.00  0.00           C  
ATOM   2295  O   GLY   171      81.097  93.858  87.424  1.00  0.00           O  
ATOM   2296  N   GLY   172      83.287  93.488  87.852  1.00  0.00           N  
ATOM   2297  H   GLY   172      83.100  92.499  87.939  1.00  0.00           H  
ATOM   2298  CA  GLY   172      84.667  93.881  88.046  1.00  0.00           C  
ATOM   2299  HA2 GLY   172      84.612  94.775  88.667  1.00  0.00           H  
ATOM   2300  HA3 GLY   172      85.157  93.086  88.609  1.00  0.00           H  
ATOM   2301  C   GLY   172      85.490  94.027  86.795  1.00  0.00           C  
ATOM   2302  O   GLY   172      86.106  95.061  86.486  1.00  0.00           O  
ATOM   2303  N   GLY   173      85.394  92.948  85.930  1.00  0.00           N  
ATOM   2304  H   GLY   173      84.760  92.183  86.110  1.00  0.00           H  
ATOM   2305  CA  GLY   173      85.953  92.773  84.597  1.00  0.00           C  
ATOM   2306  HA2 GLY   173      85.634  91.821  84.173  1.00  0.00           H  
ATOM   2307  HA3 GLY   173      85.541  93.587  84.000  1.00  0.00           H  
ATOM   2308  C   GLY   173      87.474  92.608  84.557  1.00  0.00           C  
ATOM   2309  O   GLY   173      88.113  92.365  85.612  1.00  0.00           O  
ATOM   2310  N   GLY   174      88.155  92.843  83.433  1.00  0.00           N  
ATOM   2311  H   GLY   174      89.129  92.575  83.443  1.00  0.00           H  
ATOM   2312  CA  GLY   174      87.645  93.413  82.125  1.00  0.00           C  
ATOM   2313  HA2 GLY   174      86.738  93.998  82.275  1.00  0.00           H  
ATOM   2314  HA3 GLY   174      88.332  94.101  81.632  1.00  0.00           H  
ATOM   2315  C   GLY   174      87.260  92.310  81.167  1.00  0.00           C  
ATOM   2316  O   GLY   174      87.075  91.169  81.472  1.00  0.00           O  
ATOM   2317  N   GLY   175      87.067  92.708  79.860  1.00  0.00           N  
ATOM   2318  H   GLY   175      87.240  93.660  79.571  1.00  0.00           H  
ATOM   2319  CA  GLY   175      86.669  91.778  78.805  1.00  0.00           C  
ATOM   2320  HA2 GLY   175      86.735  92.369  77.892  1.00  0.00           H  
ATOM   2321  HA3 GLY   175      87.500  91.073  78.823  1.00  0.00           H  
ATOM   2322  C   GLY   175      85.303  91.213  78.858  1.00  0.00           C  
ATOM   2323  O   GLY   175      85.209  90.182  78.172  1.00  0.00           O  
ATOM   2324  N   ASN   176      84.413  91.774  79.647  1.00  0.00           N  
ATOM   2325  H   ASN   176      84.776  92.647  80.001  1.00  0.00           H  
ATOM   2326  CA  ASN   176      83.039  91.351  79.788  1.00  0.00           C  
ATOM   2327  HA  ASN   176      82.866  90.429  79.232  1.00  0.00           H  
ATOM   2328  CB  ASN   176      82.867  90.805  81.303  1.00  0.00           C  
ATOM   2329  HB2 ASN   176      83.362  91.457  82.023  1.00  0.00           H  
ATOM   2330  HB3 ASN   176      81.809  90.642  81.507  1.00  0.00           H  
ATOM   2331  CG  ASN   176      83.486  89.429  81.472  1.00  0.00           C  
ATOM   2332  OD1 ASN   176      84.176  89.117  82.415  1.00  0.00           O  
ATOM   2333  ND2 ASN   176      83.285  88.471  80.609  1.00  0.00           N  
ATOM   2334 HD21 ASN   176      83.686  87.571  80.828  1.00  0.00           H  
ATOM   2335 HD22 ASN   176      82.783  88.693  79.761  1.00  0.00           H  
ATOM   2336  C   ASN   176      82.015  92.450  79.458  1.00  0.00           C  
ATOM   2337  O   ASN   176      82.037  93.558  80.033  1.00  0.00           O  
ATOM   2338  N   TYR   177      81.210  92.145  78.475  1.00  0.00           N  
ATOM   2339  H   TYR   177      81.191  91.208  78.099  1.00  0.00           H  
ATOM   2340  CA  TYR   177      80.310  93.118  77.824  1.00  0.00           C  
ATOM   2341  HA  TYR   177      80.387  94.086  78.320  1.00  0.00           H  
ATOM   2342  CB  TYR   177      80.857  93.276  76.411  1.00  0.00           C  
ATOM   2343  HB2 TYR   177      80.782  92.319  75.895  1.00  0.00           H  
ATOM   2344  HB3 TYR   177      80.339  94.033  75.822  1.00  0.00           H  
ATOM   2345  CG  TYR   177      82.312  93.684  76.444  1.00  0.00           C  
ATOM   2346  CD1 TYR   177      83.348  92.956  75.975  1.00  0.00           C  
ATOM   2347  HD1 TYR   177      83.195  92.040  75.424  1.00  0.00           H  
ATOM   2348  CE1 TYR   177      84.722  93.262  76.163  1.00  0.00           C  
ATOM   2349  HE1 TYR   177      85.538  92.665  75.783  1.00  0.00           H  
ATOM   2350  CZ  TYR   177      84.990  94.370  76.978  1.00  0.00           C  
ATOM   2351  OH  TYR   177      86.216  94.794  77.182  1.00  0.00           O  
ATOM   2352  HH  TYR   177      86.193  95.752  77.225  1.00  0.00           H  
ATOM   2353  CE2 TYR   177      83.921  95.194  77.398  1.00  0.00           C  
ATOM   2354  HE2 TYR   177      84.240  96.124  77.846  1.00  0.00           H  
ATOM   2355  CD2 TYR   177      82.591  94.863  77.199  1.00  0.00           C  
ATOM   2356  HD2 TYR   177      81.830  95.619  77.324  1.00  0.00           H  
ATOM   2357  C   TYR   177      78.833  92.701  77.935  1.00  0.00           C  
ATOM   2358  O   TYR   177      78.287  91.958  77.104  1.00  0.00           O  
ATOM   2359  N   GLY   178      78.082  92.987  78.977  1.00  0.00           N  
ATOM   2360  H   GLY   178      77.112  92.705  78.963  1.00  0.00           H  
ATOM   2361  CA  GLY   178      78.498  93.712  80.131  1.00  0.00           C  
ATOM   2362  HA2 GLY   178      77.717  93.473  80.854  1.00  0.00           H  
ATOM   2363  HA3 GLY   178      79.366  93.154  80.482  1.00  0.00           H  
ATOM   2364  C   GLY   178      78.905  95.169  80.054  1.00  0.00           C  
ATOM   2365  O   GLY   178      78.895  95.837  79.024  1.00  0.00           O  
ATOM   2366  N   GLN   179      79.360  95.620  81.204  1.00  0.00           N  
ATOM   2367  H   GLN   179      79.386  95.025  82.020  1.00  0.00           H  
ATOM   2368  CA  GLN   179      79.521  97.044  81.409  1.00  0.00           C  
ATOM   2369  HA  GLN   179      80.024  97.541  80.580  1.00  0.00           H  
ATOM   2370  CB  GLN   179      78.090  97.610  81.671  1.00  0.00           C  
ATOM   2371  HB2 GLN   179      78.102  98.700  81.674  1.00  0.00           H  
ATOM   2372  HB3 GLN   179      77.481  97.323  80.815  1.00  0.00           H  
ATOM   2373  CG  GLN   179      77.404  97.349  83.020  1.00  0.00           C  
ATOM   2374  HG2 GLN   179      78.171  97.491  83.781  1.00  0.00           H  
ATOM   2375  HG3 GLN   179      76.653  98.113  83.224  1.00  0.00           H  
ATOM   2376  CD  GLN   179      76.600  96.043  83.222  1.00  0.00           C  
ATOM   2377  OE1 GLN   179      76.127  95.374  82.272  1.00  0.00           O  
ATOM   2378  NE2 GLN   179      76.536  95.470  84.433  1.00  0.00           N  
ATOM   2379 HE21 GLN   179      77.150  95.806  85.162  1.00  0.00           H  
ATOM   2380 HE22 GLN   179      76.225  94.509  84.453  1.00  0.00           H  
ATOM   2381  C   GLN   179      80.458  97.373  82.588  1.00  0.00           C  
ATOM   2382  O   GLN   179      80.553  96.447  83.379  1.00  0.00           O  
ATOM   2383  N   ASP   180      81.161  98.521  82.576  1.00  0.00           N  
ATOM   2384  H   ASP   180      82.047  98.497  83.061  1.00  0.00           H  
ATOM   2385  CA  ASP   180      80.836  99.750  81.844  1.00  0.00           C  
ATOM   2386  HA  ASP   180      80.031  99.650  81.115  1.00  0.00           H  
ATOM   2387  CB  ASP   180      80.382 100.881  82.804  1.00  0.00           C  
ATOM   2388  HB2 ASP   180      80.310 101.856  82.321  1.00  0.00           H  
ATOM   2389  HB3 ASP   180      79.385 100.522  83.057  1.00  0.00           H  
ATOM   2390  CG  ASP   180      81.220 100.959  84.171  1.00  0.00           C  
ATOM   2391  OD1 ASP   180      80.788 101.901  84.947  1.00  0.00           O  
ATOM   2392  OD2 ASP   180      82.270 100.316  84.445  1.00  0.00           O  
ATOM   2393  C   ASP   180      82.085 100.233  81.111  1.00  0.00           C  
ATOM   2394  O   ASP   180      83.200 100.176  81.572  1.00  0.00           O  
ATOM   2395  N   GLN   181      81.832 100.715  79.869  1.00  0.00           N  
ATOM   2396  H   GLN   181      80.929 100.518  79.463  1.00  0.00           H  
ATOM   2397  CA  GLN   181      82.828 101.417  78.987  1.00  0.00           C  
ATOM   2398  HA  GLN   181      83.847 101.062  79.146  1.00  0.00           H  
ATOM   2399  CB  GLN   181      82.462 101.089  77.492  1.00  0.00           C  
ATOM   2400  HB2 GLN   181      81.500 101.572  77.325  1.00  0.00           H  
ATOM   2401  HB3 GLN   181      83.228 101.524  76.850  1.00  0.00           H  
ATOM   2402  CG  GLN   181      82.515  99.541  77.227  1.00  0.00           C  
ATOM   2403  HG2 GLN   181      83.432  99.074  77.587  1.00  0.00           H  
ATOM   2404  HG3 GLN   181      81.607  99.122  77.662  1.00  0.00           H  
ATOM   2405  CD  GLN   181      82.378  99.393  75.670  1.00  0.00           C  
ATOM   2406  OE1 GLN   181      81.365  98.968  75.169  1.00  0.00           O  
ATOM   2407  NE2 GLN   181      83.333  99.840  74.880  1.00  0.00           N  
ATOM   2408 HE21 GLN   181      84.188 100.254  75.223  1.00  0.00           H  
ATOM   2409 HE22 GLN   181      83.039  99.907  73.916  1.00  0.00           H  
ATOM   2410  C   GLN   181      82.831 102.934  79.255  1.00  0.00           C  
ATOM   2411  O   GLN   181      83.710 103.614  78.729  1.00  0.00           O  
ATOM   2412  N   SER   182      81.848 103.338  80.069  1.00  0.00           N  
ATOM   2413  H   SER   182      81.221 102.614  80.388  1.00  0.00           H  
ATOM   2414  CA  SER   182      81.658 104.735  80.682  1.00  0.00           C  
ATOM   2415  HA  SER   182      81.602 105.452  79.863  1.00  0.00           H  
ATOM   2416  CB  SER   182      80.326 104.650  81.428  1.00  0.00           C  
ATOM   2417  HB2 SER   182      79.559 104.363  80.710  1.00  0.00           H  
ATOM   2418  HB3 SER   182      80.407 103.951  82.261  1.00  0.00           H  
ATOM   2419  OG  SER   182      79.975 105.983  81.881  1.00  0.00           O  
ATOM   2420  HG  SER   182      79.039 106.141  82.023  1.00  0.00           H  
ATOM   2421  C   SER   182      82.832 105.060  81.601  1.00  0.00           C  
ATOM   2422  O   SER   182      83.285 104.200  82.340  1.00  0.00           O  
ATOM   2423  N   SER   183      83.326 106.254  81.594  1.00  0.00           N  
ATOM   2424  H   SER   183      84.223 106.301  82.056  1.00  0.00           H  
ATOM   2425  CA  SER   183      82.856 107.472  80.870  1.00  0.00           C  
ATOM   2426  HA  SER   183      81.788 107.281  80.773  1.00  0.00           H  
ATOM   2427  CB  SER   183      83.018 108.770  81.717  1.00  0.00           C  
ATOM   2428  HB2 SER   183      82.299 109.567  81.527  1.00  0.00           H  
ATOM   2429  HB3 SER   183      82.841 108.492  82.756  1.00  0.00           H  
ATOM   2430  OG  SER   183      84.264 109.317  81.638  1.00  0.00           O  
ATOM   2431  HG  SER   183      84.838 108.722  82.127  1.00  0.00           H  
ATOM   2432  C   SER   183      83.344 107.580  79.407  1.00  0.00           C  
ATOM   2433  O   SER   183      84.183 106.787  78.998  1.00  0.00           O  
ATOM   2434  N   MET   184      82.814 108.563  78.639  1.00  0.00           N  
ATOM   2435  H   MET   184      81.985 109.029  78.979  1.00  0.00           H  
ATOM   2436  CA  MET   184      83.099 108.921  77.259  1.00  0.00           C  
ATOM   2437  HA  MET   184      83.905 108.256  76.948  1.00  0.00           H  
ATOM   2438  CB  MET   184      81.832 108.604  76.535  1.00  0.00           C  
ATOM   2439  HB2 MET   184      81.057 109.119  77.104  1.00  0.00           H  
ATOM   2440  HB3 MET   184      81.869 109.013  75.525  1.00  0.00           H  
ATOM   2441  CG  MET   184      81.421 107.108  76.515  1.00  0.00           C  
ATOM   2442  HG2 MET   184      81.158 106.659  77.472  1.00  0.00           H  
ATOM   2443  HG3 MET   184      80.511 106.926  75.944  1.00  0.00           H  
ATOM   2444  SD  MET   184      82.509 106.073  75.647  1.00  0.00           S  
ATOM   2445  CE  MET   184      81.762 104.520  75.998  1.00  0.00           C  
ATOM   2446  HE1 MET   184      80.756 104.624  75.592  1.00  0.00           H  
ATOM   2447  HE2 MET   184      82.386 103.724  75.591  1.00  0.00           H  
ATOM   2448  HE3 MET   184      81.607 104.344  77.063  1.00  0.00           H  
ATOM   2449  C   MET   184      83.418 110.443  77.087  1.00  0.00           C  
ATOM   2450  O   MET   184      82.798 111.377  77.663  1.00  0.00           O  
ATOM   2451  N   SER   185      84.416 110.609  76.152  1.00  0.00           N  
ATOM   2452  H   SER   185      84.891 109.813  75.751  1.00  0.00           H  
ATOM   2453  CA  SER   185      84.862 111.958  75.785  1.00  0.00           C  
ATOM   2454  HA  SER   185      83.994 112.612  75.863  1.00  0.00           H  
ATOM   2455  CB  SER   185      85.779 112.479  76.911  1.00  0.00           C  
ATOM   2456  HB2 SER   185      86.149 113.454  76.595  1.00  0.00           H  
ATOM   2457  HB3 SER   185      85.286 112.677  77.862  1.00  0.00           H  
ATOM   2458  OG  SER   185      86.970 111.706  77.126  1.00  0.00           O  
ATOM   2459  HG  SER   185      86.836 110.849  76.715  1.00  0.00           H  
ATOM   2460  C   SER   185      85.462 112.095  74.375  1.00  0.00           C  
ATOM   2461  O   SER   185      85.693 111.153  73.653  1.00  0.00           O  
ATOM   2462  N   SER   186      85.547 113.384  73.906  1.00  0.00           N  
ATOM   2463  H   SER   186      85.305 114.182  74.475  1.00  0.00           H  
ATOM   2464  CA  SER   186      85.850 113.779  72.466  1.00  0.00           C  
ATOM   2465  HA  SER   186      86.609 113.205  71.935  1.00  0.00           H  
ATOM   2466  CB  SER   186      84.592 113.651  71.698  1.00  0.00           C  
ATOM   2467  HB2 SER   186      84.706 113.701  70.615  1.00  0.00           H  
ATOM   2468  HB3 SER   186      84.110 112.699  71.921  1.00  0.00           H  
ATOM   2469  OG  SER   186      83.709 114.648  72.036  1.00  0.00           O  
ATOM   2470  HG  SER   186      83.668 114.789  72.984  1.00  0.00           H  
ATOM   2471  C   SER   186      86.381 115.202  72.585  1.00  0.00           C  
ATOM   2472  O   SER   186      86.708 115.720  73.686  1.00  0.00           O  
ATOM   2473  N   GLY   187      86.763 115.935  71.496  1.00  0.00           N  
ATOM   2474  H   GLY   187      86.805 116.941  71.574  1.00  0.00           H  
ATOM   2475  CA  GLY   187      87.154 115.443  70.159  1.00  0.00           C  
ATOM   2476  HA2 GLY   187      88.130 115.872  69.935  1.00  0.00           H  
ATOM   2477  HA3 GLY   187      87.197 114.355  70.211  1.00  0.00           H  
ATOM   2478  C   GLY   187      86.130 115.823  69.060  1.00  0.00           C  
ATOM   2479  O   GLY   187      86.257 115.466  67.858  1.00  0.00           O  
ATOM   2480  N   GLY   188      85.024 116.459  69.457  1.00  0.00           N  
ATOM   2481  H   GLY   188      84.963 116.839  70.391  1.00  0.00           H  
ATOM   2482  CA  GLY   188      84.032 116.980  68.442  1.00  0.00           C  
ATOM   2483  HA2 GLY   188      84.409 117.897  67.989  1.00  0.00           H  
ATOM   2484  HA3 GLY   188      84.023 116.284  67.603  1.00  0.00           H  
ATOM   2485  C   GLY   188      82.573 117.183  69.062  1.00  0.00           C  
ATOM   2486  O   GLY   188      82.476 117.002  70.268  1.00  0.00           O  
ATOM   2487  N   GLY   189      81.449 117.398  68.317  1.00  0.00           N  
ATOM   2488  H   GLY   189      80.542 117.520  68.743  1.00  0.00           H  
ATOM   2489  CA  GLY   189      81.413 117.710  66.860  1.00  0.00           C  
ATOM   2490  HA2 GLY   189      81.951 116.985  66.249  1.00  0.00           H  
ATOM   2491  HA3 GLY   189      80.364 117.569  66.601  1.00  0.00           H  
ATOM   2492  C   GLY   189      81.825 119.106  66.510  1.00  0.00           C  
ATOM   2493  O   GLY   189      82.602 119.768  67.281  1.00  0.00           O  
ATOM   2494  N   SER   190      81.395 119.604  65.377  1.00  0.00           N  
ATOM   2495  H   SER   190      80.880 118.998  64.754  1.00  0.00           H  
ATOM   2496  CA  SER   190      81.626 120.977  64.965  1.00  0.00           C  
ATOM   2497  HA  SER   190      82.710 121.028  64.864  1.00  0.00           H  
ATOM   2498  CB  SER   190      80.790 121.228  63.686  1.00  0.00           C  
ATOM   2499  HB2 SER   190      79.780 120.944  63.978  1.00  0.00           H  
ATOM   2500  HB3 SER   190      80.857 122.266  63.360  1.00  0.00           H  
ATOM   2501  OG  SER   190      81.191 120.395  62.614  1.00  0.00           O  
ATOM   2502  HG  SER   190      82.128 120.543  62.470  1.00  0.00           H  
ATOM   2503  C   SER   190      81.221 122.012  66.061  1.00  0.00           C  
ATOM   2504  O   SER   190      80.123 121.980  66.593  1.00  0.00           O  
ATOM   2505  N   GLY   191      82.085 122.971  66.379  1.00  0.00           N  
ATOM   2506  H   GLY   191      81.700 123.683  66.983  1.00  0.00           H  
ATOM   2507  CA  GLY   191      83.470 123.090  65.927  1.00  0.00           C  
ATOM   2508  HA2 GLY   191      84.026 123.700  66.639  1.00  0.00           H  
ATOM   2509  HA3 GLY   191      83.935 122.105  65.970  1.00  0.00           H  
ATOM   2510  C   GLY   191      83.738 123.561  64.526  1.00  0.00           C  
ATOM   2511  O   GLY   191      82.780 123.990  63.853  1.00  0.00           O  
ATOM   2512  N   GLY   192      84.910 123.274  63.990  1.00  0.00           N  
ATOM   2513  H   GLY   192      85.647 122.907  64.576  1.00  0.00           H  
ATOM   2514  CA  GLY   192      85.210 123.299  62.595  1.00  0.00           C  
ATOM   2515  HA2 GLY   192      85.200 124.356  62.329  1.00  0.00           H  
ATOM   2516  HA3 GLY   192      86.198 122.882  62.401  1.00  0.00           H  
ATOM   2517  C   GLY   192      84.201 122.572  61.750  1.00  0.00           C  
ATOM   2518  O   GLY   192      83.760 121.484  62.180  1.00  0.00           O  
ATOM   2519  N   GLY   193      83.730 123.087  60.608  1.00  0.00           N  
ATOM   2520  H   GLY   193      84.166 123.937  60.281  1.00  0.00           H  
ATOM   2521  CA  GLY   193      82.498 122.658  59.891  1.00  0.00           C  
ATOM   2522  HA2 GLY   193      82.525 122.809  58.812  1.00  0.00           H  
ATOM   2523  HA3 GLY   193      82.282 121.613  60.115  1.00  0.00           H  
ATOM   2524  C   GLY   193      81.255 123.408  60.305  1.00  0.00           C  
ATOM   2525  O   GLY   193      81.296 124.578  60.574  1.00  0.00           O  
ATOM   2526  N   TYR   194      80.069 122.795  60.303  1.00  0.00           N  
ATOM   2527  H   TYR   194      80.140 121.830  60.013  1.00  0.00           H  
ATOM   2528  CA  TYR   194      78.756 123.452  60.630  1.00  0.00           C  
ATOM   2529  HA  TYR   194      78.887 124.534  60.599  1.00  0.00           H  
ATOM   2530  CB  TYR   194      77.636 122.969  59.666  1.00  0.00           C  
ATOM   2531  HB2 TYR   194      77.390 121.913  59.775  1.00  0.00           H  
ATOM   2532  HB3 TYR   194      76.736 123.458  60.040  1.00  0.00           H  
ATOM   2533  CG  TYR   194      77.742 123.326  58.227  1.00  0.00           C  
ATOM   2534  CD1 TYR   194      77.673 124.605  57.739  1.00  0.00           C  
ATOM   2535  HD1 TYR   194      77.628 125.394  58.475  1.00  0.00           H  
ATOM   2536  CE1 TYR   194      77.732 124.861  56.419  1.00  0.00           C  
ATOM   2537  HE1 TYR   194      77.761 125.914  56.178  1.00  0.00           H  
ATOM   2538  CZ  TYR   194      77.686 123.832  55.486  1.00  0.00           C  
ATOM   2539  OH  TYR   194      77.938 124.108  54.128  1.00  0.00           O  
ATOM   2540  HH  TYR   194      77.564 123.462  53.525  1.00  0.00           H  
ATOM   2541  CE2 TYR   194      77.732 122.486  55.903  1.00  0.00           C  
ATOM   2542  HE2 TYR   194      77.710 121.719  55.143  1.00  0.00           H  
ATOM   2543  CD2 TYR   194      77.782 122.236  57.323  1.00  0.00           C  
ATOM   2544  HD2 TYR   194      77.904 121.202  57.609  1.00  0.00           H  
ATOM   2545  C   TYR   194      78.341 123.096  62.140  1.00  0.00           C  
ATOM   2546  O   TYR   194      77.729 122.073  62.357  1.00  0.00           O  
ATOM   2547  N   GLY   195      78.688 123.850  63.220  1.00  0.00           N  
ATOM   2548  H   GLY   195      78.230 123.512  64.054  1.00  0.00           H  
ATOM   2549  CA  GLY   195      79.479 125.094  63.314  1.00  0.00           C  
ATOM   2550  HA2 GLY   195      79.725 125.186  64.372  1.00  0.00           H  
ATOM   2551  HA3 GLY   195      80.383 125.178  62.710  1.00  0.00           H  
ATOM   2552  C   GLY   195      78.601 126.322  62.940  1.00  0.00           C  
ATOM   2553  O   GLY   195      77.880 126.148  61.935  1.00  0.00           O  
ATOM   2554  N   ASN   196      78.845 127.457  63.606  1.00  0.00           N  
ATOM   2555  H   ASN   196      79.428 127.416  64.430  1.00  0.00           H  
ATOM   2556  CA  ASN   196      78.171 128.762  63.289  1.00  0.00           C  
ATOM   2557  HA  ASN   196      78.597 129.494  63.975  1.00  0.00           H  
ATOM   2558  CB  ASN   196      78.471 129.279  61.900  1.00  0.00           C  
ATOM   2559  HB2 ASN   196      77.804 128.737  61.230  1.00  0.00           H  
ATOM   2560  HB3 ASN   196      78.217 130.339  61.882  1.00  0.00           H  
ATOM   2561  CG  ASN   196      79.890 129.193  61.494  1.00  0.00           C  
ATOM   2562  OD1 ASN   196      80.431 128.147  61.297  1.00  0.00           O  
ATOM   2563  ND2 ASN   196      80.555 130.254  61.228  1.00  0.00           N  
ATOM   2564 HD21 ASN   196      81.465 130.194  60.794  1.00  0.00           H  
ATOM   2565 HD22 ASN   196      80.113 131.118  61.506  1.00  0.00           H  
ATOM   2566  C   ASN   196      76.683 128.832  63.502  1.00  0.00           C  
ATOM   2567  O   ASN   196      75.955 129.594  62.853  1.00  0.00           O  
ATOM   2568  N   GLN   197      76.097 128.008  64.345  1.00  0.00           N  
ATOM   2569  H   GLN   197      76.688 127.371  64.860  1.00  0.00           H  
ATOM   2570  CA  GLN   197      74.689 127.826  64.640  1.00  0.00           C  
ATOM   2571  HA  GLN   197      74.147 127.884  63.696  1.00  0.00           H  
ATOM   2572  CB  GLN   197      74.503 126.427  65.261  1.00  0.00           C  
ATOM   2573  HB2 GLN   197      74.813 126.315  66.300  1.00  0.00           H  
ATOM   2574  HB3 GLN   197      73.418 126.354  65.336  1.00  0.00           H  
ATOM   2575  CG  GLN   197      75.127 125.243  64.535  1.00  0.00           C  
ATOM   2576  HG2 GLN   197      75.252 125.308  63.454  1.00  0.00           H  
ATOM   2577  HG3 GLN   197      76.089 125.055  65.012  1.00  0.00           H  
ATOM   2578  CD  GLN   197      74.353 123.988  64.664  1.00  0.00           C  
ATOM   2579  OE1 GLN   197      73.669 123.734  65.641  1.00  0.00           O  
ATOM   2580  NE2 GLN   197      74.546 122.993  63.789  1.00  0.00           N  
ATOM   2581 HE21 GLN   197      75.050 123.227  62.946  1.00  0.00           H  
ATOM   2582 HE22 GLN   197      74.220 122.041  63.869  1.00  0.00           H  
ATOM   2583  C   GLN   197      74.112 128.968  65.533  1.00  0.00           C  
ATOM   2584  O   GLN   197      74.769 129.470  66.448  1.00  0.00           O  
ATOM   2585  N   ASP   198      73.018 129.552  65.089  1.00  0.00           N  
ATOM   2586  H   ASP   198      72.537 129.068  64.345  1.00  0.00           H  
ATOM   2587  CA  ASP   198      72.468 130.821  65.649  1.00  0.00           C  
ATOM   2588  HA  ASP   198      73.122 131.641  65.355  1.00  0.00           H  
ATOM   2589  CB  ASP   198      71.000 131.161  65.195  1.00  0.00           C  
ATOM   2590  HB2 ASP   198      70.267 130.442  65.560  1.00  0.00           H  
ATOM   2591  HB3 ASP   198      70.772 132.143  65.608  1.00  0.00           H  
ATOM   2592  CG  ASP   198      70.834 131.195  63.672  1.00  0.00           C  
ATOM   2593  OD1 ASP   198      71.458 130.295  63.012  1.00  0.00           O  
ATOM   2594  OD2 ASP   198      70.016 131.901  63.111  1.00  0.00           O  
ATOM   2595  C   ASP   198      72.432 130.846  67.175  1.00  0.00           C  
ATOM   2596  O   ASP   198      72.137 129.851  67.858  1.00  0.00           O  
ATOM   2597  N   GLN   199      72.768 132.046  67.704  1.00  0.00           N  
ATOM   2598  H   GLN   199      72.860 132.801  67.040  1.00  0.00           H  
ATOM   2599  CA  GLN   199      72.755 132.370  69.105  1.00  0.00           C  
ATOM   2600  HA  GLN   199      72.332 131.581  69.727  1.00  0.00           H  
ATOM   2601  CB  GLN   199      74.143 132.801  69.606  1.00  0.00           C  
ATOM   2602  HB2 GLN   199      74.478 133.672  69.042  1.00  0.00           H  
ATOM   2603  HB3 GLN   199      74.121 133.171  70.631  1.00  0.00           H  
ATOM   2604  CG  GLN   199      75.272 131.792  69.371  1.00  0.00           C  
ATOM   2605  HG2 GLN   199      75.259 131.634  68.292  1.00  0.00           H  
ATOM   2606  HG3 GLN   199      76.256 132.183  69.629  1.00  0.00           H  
ATOM   2607  CD  GLN   199      75.102 130.528  70.188  1.00  0.00           C  
ATOM   2608  OE1 GLN   199      75.037 130.624  71.395  1.00  0.00           O  
ATOM   2609  NE2 GLN   199      74.944 129.370  69.580  1.00  0.00           N  
ATOM   2610 HE21 GLN   199      74.826 129.289  68.580  1.00  0.00           H  
ATOM   2611 HE22 GLN   199      74.904 128.594  70.225  1.00  0.00           H  
ATOM   2612  C   GLN   199      71.750 133.463  69.328  1.00  0.00           C  
ATOM   2613  O   GLN   199      71.859 134.572  68.833  1.00  0.00           O  
ATOM   2614  N   SER   200      70.703 133.286  70.134  1.00  0.00           N  
ATOM   2615  H   SER   200      70.072 134.075  70.142  1.00  0.00           H  
ATOM   2616  CA  SER   200      70.063 131.974  70.413  1.00  0.00           C  
ATOM   2617  HA  SER   200      70.722 131.306  70.966  1.00  0.00           H  
ATOM   2618  CB  SER   200      68.940 132.314  71.318  1.00  0.00           C  
ATOM   2619  HB2 SER   200      68.215 132.931  70.786  1.00  0.00           H  
ATOM   2620  HB3 SER   200      68.436 131.395  71.618  1.00  0.00           H  
ATOM   2621  OG  SER   200      69.379 133.107  72.450  1.00  0.00           O  
ATOM   2622  HG  SER   200      69.592 133.979  72.111  1.00  0.00           H  
ATOM   2623  C   SER   200      69.509 131.195  69.153  1.00  0.00           C  
ATOM   2624  O   SER   200      69.376 131.872  68.103  1.00  0.00           O  
ATOM   2625  N   GLY   201      69.063 129.918  69.293  1.00  0.00           N  
ATOM   2626  H   GLY   201      69.163 129.486  70.201  1.00  0.00           H  
ATOM   2627  CA  GLY   201      68.571 129.170  68.146  1.00  0.00           C  
ATOM   2628  HA2 GLY   201      69.268 129.234  67.311  1.00  0.00           H  
ATOM   2629  HA3 GLY   201      68.468 128.108  68.368  1.00  0.00           H  
ATOM   2630  C   GLY   201      67.188 129.527  67.614  1.00  0.00           C  
ATOM   2631  O   GLY   201      66.395 130.272  68.155  1.00  0.00           O  
ATOM   2632  N   GLY   202      66.782 128.929  66.478  1.00  0.00           N  
ATOM   2633  H   GLY   202      65.810 129.085  66.250  1.00  0.00           H  
ATOM   2634  CA  GLY   202      67.453 127.825  65.722  1.00  0.00           C  
ATOM   2635  HA2 GLY   202      68.250 128.174  65.067  1.00  0.00           H  
ATOM   2636  HA3 GLY   202      67.885 127.136  66.448  1.00  0.00           H  
ATOM   2637  C   GLY   202      66.590 127.007  64.790  1.00  0.00           C  
ATOM   2638  O   GLY   202      65.438 127.339  64.561  1.00  0.00           O  
ATOM   2639  N   GLY   203      66.981 125.780  64.358  1.00  0.00           N  
ATOM   2640  H   GLY   203      66.274 125.395  63.749  1.00  0.00           H  
ATOM   2641  CA  GLY   203      68.224 125.015  64.497  1.00  0.00           C  
ATOM   2642  HA2 GLY   203      68.775 125.340  65.380  1.00  0.00           H  
ATOM   2643  HA3 GLY   203      67.918 123.970  64.539  1.00  0.00           H  
ATOM   2644  C   GLY   203      69.191 125.227  63.364  1.00  0.00           C  
ATOM   2645  O   GLY   203      68.946 126.036  62.419  1.00  0.00           O  
ATOM   2646  N   GLY   204      70.279 124.483  63.364  1.00  0.00           N  
ATOM   2647  H   GLY   204      70.431 123.781  64.075  1.00  0.00           H  
ATOM   2648  CA  GLY   204      71.469 124.721  62.530  1.00  0.00           C  
ATOM   2649  HA2 GLY   204      72.249 123.993  62.755  1.00  0.00           H  
ATOM   2650  HA3 GLY   204      71.223 124.468  61.499  1.00  0.00           H  
ATOM   2651  C   GLY   204      72.082 126.151  62.453  1.00  0.00           C  
ATOM   2652  O   GLY   204      71.780 127.084  63.258  1.00  0.00           O  
ATOM   2653  N   SER   205      72.825 126.469  61.326  1.00  0.00           N  
ATOM   2654  H   SER   205      73.054 127.452  61.353  1.00  0.00           H  
ATOM   2655  CA  SER   205      73.184 125.639  60.167  1.00  0.00           C  
ATOM   2656  HA  SER   205      72.248 125.480  59.632  1.00  0.00           H  
ATOM   2657  CB  SER   205      74.079 126.487  59.265  1.00  0.00           C  
ATOM   2658  HB2 SER   205      74.404 125.932  58.385  1.00  0.00           H  
ATOM   2659  HB3 SER   205      73.534 127.347  58.874  1.00  0.00           H  
ATOM   2660  OG  SER   205      75.238 127.004  59.968  1.00  0.00           O  
ATOM   2661  HG  SER   205      75.660 126.387  60.572  1.00  0.00           H  
ATOM   2662  C   SER   205      73.783 124.293  60.386  1.00  0.00           C  
ATOM   2663  O   SER   205      74.621 124.160  61.241  1.00  0.00           O  
ATOM   2664  N   GLY   206      73.396 123.283  59.576  1.00  0.00           N  
ATOM   2665  H   GLY   206      72.593 123.432  58.981  1.00  0.00           H  
ATOM   2666  CA  GLY   206      73.943 121.928  59.586  1.00  0.00           C  
ATOM   2667  HA2 GLY   206      74.719 121.891  58.822  1.00  0.00           H  
ATOM   2668  HA3 GLY   206      74.493 121.707  60.501  1.00  0.00           H  
ATOM   2669  C   GLY   206      72.812 120.911  59.239  1.00  0.00           C  
ATOM   2670  O   GLY   206      71.716 121.185  58.770  1.00  0.00           O  
ATOM   2671  N   GLY   207      72.939 119.648  59.659  1.00  0.00           N  
ATOM   2672  H   GLY   207      72.190 119.029  59.386  1.00  0.00           H  
ATOM   2673  CA  GLY   207      74.158 119.034  60.303  1.00  0.00           C  
ATOM   2674  HA2 GLY   207      74.149 119.451  61.310  1.00  0.00           H  
ATOM   2675  HA3 GLY   207      73.914 117.983  60.462  1.00  0.00           H  
ATOM   2676  C   GLY   207      75.555 119.115  59.612  1.00  0.00           C  
ATOM   2677  O   GLY   207      75.671 119.789  58.611  1.00  0.00           O  
ATOM   2678  N   TYR   208      76.544 118.453  60.205  1.00  0.00           N  
ATOM   2679  H   TYR   208      76.306 117.973  61.061  1.00  0.00           H  
ATOM   2680  CA  TYR   208      77.909 118.483  59.685  1.00  0.00           C  
ATOM   2681  HA  TYR   208      78.180 119.530  59.548  1.00  0.00           H  
ATOM   2682  CB  TYR   208      78.815 117.952  60.780  1.00  0.00           C  
ATOM   2683  HB2 TYR   208      78.963 118.699  61.560  1.00  0.00           H  
ATOM   2684  HB3 TYR   208      78.317 117.088  61.220  1.00  0.00           H  
ATOM   2685  CG  TYR   208      80.185 117.416  60.414  1.00  0.00           C  
ATOM   2686  CD1 TYR   208      81.148 118.370  60.103  1.00  0.00           C  
ATOM   2687  HD1 TYR   208      80.822 119.398  60.045  1.00  0.00           H  
ATOM   2688  CE1 TYR   208      82.455 118.031  59.901  1.00  0.00           C  
ATOM   2689  HE1 TYR   208      83.288 118.699  59.736  1.00  0.00           H  
ATOM   2690  CZ  TYR   208      82.798 116.682  59.907  1.00  0.00           C  
ATOM   2691  OH  TYR   208      84.031 116.276  59.676  1.00  0.00           O  
ATOM   2692  HH  TYR   208      84.160 115.625  60.370  1.00  0.00           H  
ATOM   2693  CE2 TYR   208      81.838 115.706  60.135  1.00  0.00           C  
ATOM   2694  HE2 TYR   208      82.186 114.694  59.995  1.00  0.00           H  
ATOM   2695  CD2 TYR   208      80.516 116.018  60.357  1.00  0.00           C  
ATOM   2696  HD2 TYR   208      79.783 115.264  60.607  1.00  0.00           H  
ATOM   2697  C   TYR   208      78.125 117.787  58.338  1.00  0.00           C  
ATOM   2698  O   TYR   208      77.598 116.701  58.155  1.00  0.00           O  
ATOM   2699  N   GLY   209      78.929 118.318  57.440  1.00  0.00           N  
ATOM   2700  H   GLY   209      79.167 119.294  57.549  1.00  0.00           H  
ATOM   2701  CA  GLY   209      79.500 117.607  56.363  1.00  0.00           C  
ATOM   2702  HA2 GLY   209      80.149 116.853  56.809  1.00  0.00           H  
ATOM   2703  HA3 GLY   209      78.620 117.208  55.858  1.00  0.00           H  
ATOM   2704  C   GLY   209      80.258 118.580  55.299  1.00  0.00           C  
ATOM   2705  O   GLY   209      80.009 119.801  55.189  1.00  0.00           O  
ATOM   2706  N   GLN   210      81.157 117.981  54.596  1.00  0.00           N  
ATOM   2707  H   GLN   210      81.641 118.652  54.016  1.00  0.00           H  
ATOM   2708  CA  GLN   210      81.659 116.633  54.395  1.00  0.00           C  
ATOM   2709  HA  GLN   210      82.254 116.707  53.485  1.00  0.00           H  
ATOM   2710  CB  GLN   210      82.599 116.162  55.461  1.00  0.00           C  
ATOM   2711  HB2 GLN   210      82.148 116.425  56.418  1.00  0.00           H  
ATOM   2712  HB3 GLN   210      82.796 115.091  55.477  1.00  0.00           H  
ATOM   2713  CG  GLN   210      83.917 116.998  55.420  1.00  0.00           C  
ATOM   2714  HG2 GLN   210      84.643 116.444  56.015  1.00  0.00           H  
ATOM   2715  HG3 GLN   210      84.288 116.957  54.396  1.00  0.00           H  
ATOM   2716  CD  GLN   210      83.856 118.436  56.004  1.00  0.00           C  
ATOM   2717  OE1 GLN   210      83.342 118.675  57.111  1.00  0.00           O  
ATOM   2718  NE2 GLN   210      84.102 119.429  55.191  1.00  0.00           N  
ATOM   2719 HE21 GLN   210      83.816 120.354  55.481  1.00  0.00           H  
ATOM   2720 HE22 GLN   210      84.204 119.189  54.216  1.00  0.00           H  
ATOM   2721  C   GLN   210      80.591 115.574  54.057  1.00  0.00           C  
ATOM   2722  O   GLN   210      80.499 114.494  54.625  1.00  0.00           O  
ATOM   2723  N   GLN   211      79.758 115.878  53.079  1.00  0.00           N  
ATOM   2724  H   GLN   211      79.862 116.787  52.653  1.00  0.00           H  
ATOM   2725  CA  GLN   211      78.619 115.072  52.625  1.00  0.00           C  
ATOM   2726  HA  GLN   211      78.050 114.763  53.502  1.00  0.00           H  
ATOM   2727  CB  GLN   211      77.790 115.871  51.619  1.00  0.00           C  
ATOM   2728  HB2 GLN   211      78.413 116.319  50.846  1.00  0.00           H  
ATOM   2729  HB3 GLN   211      77.161 115.164  51.078  1.00  0.00           H  
ATOM   2730  CG  GLN   211      76.883 116.958  52.285  1.00  0.00           C  
ATOM   2731  HG2 GLN   211      76.138 117.212  51.531  1.00  0.00           H  
ATOM   2732  HG3 GLN   211      76.407 116.513  53.159  1.00  0.00           H  
ATOM   2733  CD  GLN   211      77.475 118.350  52.578  1.00  0.00           C  
ATOM   2734  OE1 GLN   211      78.660 118.574  52.332  1.00  0.00           O  
ATOM   2735  NE2 GLN   211      76.758 119.226  53.213  1.00  0.00           N  
ATOM   2736 HE21 GLN   211      75.912 118.886  53.647  1.00  0.00           H  
ATOM   2737 HE22 GLN   211      77.093 120.166  53.374  1.00  0.00           H  
ATOM   2738  C   GLN   211      79.010 113.771  51.932  1.00  0.00           C  
ATOM   2739  O   GLN   211      78.122 112.885  51.762  1.00  0.00           O  
ATOM   2740  N   ASP   212      80.264 113.630  51.403  1.00  0.00           N  
ATOM   2741  H   ASP   212      80.849 114.453  51.369  1.00  0.00           H  
ATOM   2742  CA  ASP   212      80.588 112.448  50.527  1.00  0.00           C  
ATOM   2743  HA  ASP   212      79.920 111.649  50.851  1.00  0.00           H  
ATOM   2744  CB  ASP   212      80.243 112.814  49.076  1.00  0.00           C  
ATOM   2745  HB2 ASP   212      79.464 113.576  49.076  1.00  0.00           H  
ATOM   2746  HB3 ASP   212      81.139 113.255  48.638  1.00  0.00           H  
ATOM   2747  CG  ASP   212      79.708 111.670  48.172  1.00  0.00           C  
ATOM   2748  OD1 ASP   212      79.428 110.552  48.691  1.00  0.00           O  
ATOM   2749  OD2 ASP   212      79.742 111.869  46.935  1.00  0.00           O  
ATOM   2750  C   ASP   212      82.051 112.085  50.701  1.00  0.00           C  
ATOM   2751  O   ASP   212      82.490 110.998  50.223  1.00  0.00           O  
ATOM   2752  N   ARG   213      82.879 112.848  51.413  1.00  0.00           N  
ATOM   2753  H   ARG   213      82.562 113.796  51.557  1.00  0.00           H  
ATOM   2754  CA  ARG   213      83.880 112.243  52.373  1.00  0.00           C  
ATOM   2755  HA  ARG   213      83.664 111.175  52.408  1.00  0.00           H  
ATOM   2756  CB  ARG   213      85.318 112.365  51.865  1.00  0.00           C  
ATOM   2757  HB2 ARG   213      85.270 112.027  50.830  1.00  0.00           H  
ATOM   2758  HB3 ARG   213      85.665 113.396  51.803  1.00  0.00           H  
ATOM   2759  CG  ARG   213      86.384 111.422  52.525  1.00  0.00           C  
ATOM   2760  HG2 ARG   213      87.410 111.753  52.363  1.00  0.00           H  
ATOM   2761  HG3 ARG   213      86.271 111.391  53.609  1.00  0.00           H  
ATOM   2762  CD  ARG   213      86.373 109.981  51.952  1.00  0.00           C  
ATOM   2763  HD2 ARG   213      85.391 109.510  51.899  1.00  0.00           H  
ATOM   2764  HD3 ARG   213      86.806 110.063  50.955  1.00  0.00           H  
ATOM   2765  NE  ARG   213      87.326 109.152  52.713  1.00  0.00           N  
ATOM   2766  HE  ARG   213      87.891 109.620  53.407  1.00  0.00           H  
ATOM   2767  CZ  ARG   213      87.693 107.944  52.437  1.00  0.00           C  
ATOM   2768  NH1 ARG   213      87.197 107.190  51.478  1.00  0.00           N  
ATOM   2769 HH11 ARG   213      87.584 106.280  51.270  1.00  0.00           H  
ATOM   2770 HH12 ARG   213      86.504 107.674  50.925  1.00  0.00           H  
ATOM   2771  NH2 ARG   213      88.500 107.443  53.334  1.00  0.00           N  
ATOM   2772 HH21 ARG   213      88.897 106.546  53.093  1.00  0.00           H  
ATOM   2773 HH22 ARG   213      88.636 108.000  54.165  1.00  0.00           H  
ATOM   2774  C   ARG   213      83.597 112.739  53.756  1.00  0.00           C  
ATOM   2775  O   ARG   213      84.471 113.441  54.247  1.00  0.00           O  
ATOM   2776  N   GLY   214      82.580 112.331  54.470  1.00  0.00           N  
ATOM   2777  H   GLY   214      82.555 112.787  55.370  1.00  0.00           H  
ATOM   2778  CA  GLY   214      81.705 111.102  54.299  1.00  0.00           C  
ATOM   2779  HA2 GLY   214      81.130 111.168  55.223  1.00  0.00           H  
ATOM   2780  HA3 GLY   214      81.060 111.205  53.427  1.00  0.00           H  
ATOM   2781  C   GLY   214      82.307 109.730  54.176  1.00  0.00           C  
ATOM   2782  O   GLY   214      83.476 109.484  54.592  1.00  0.00           O  
ATOM   2783  OXT GLY   214      81.619 108.742  53.798  1.00  0.00           O  
TER    2784      GLY   214 
END   
