# Supplementary material for: Visualization of oligomerization, clustering, and density transition of intrinsically disordered proteins
Source: Natl Sci Rev. 2026 Feb 14;13(7):nwag107. doi: 10.1093/nsr/nwag107 (PMC13114874; doi:10.1093/nsr/nwag107)
Supplement: nwag107_Supplemental_Files [file nwag107_supplemental_files.zip › SI-MD-Structures/MD-Sturctures/frame224.pdb]

CRYST1  135.114  149.278  136.877  90.00  90.00  90.00               1
ATOM      1  N   MET     1      24.625 101.076  85.856  1.00  0.00           N  
ATOM      2  H1  MET     1      25.003 100.170  85.620  1.00  0.00           H  
ATOM      3  H2  MET     1      24.764 101.339  86.821  1.00  0.00           H  
ATOM      4  H3  MET     1      23.632 101.013  85.681  1.00  0.00           H  
ATOM      5  CA  MET     1      25.236 102.071  84.929  1.00  0.00           C  
ATOM      6  HA  MET     1      24.701 103.020  84.978  1.00  0.00           H  
ATOM      7  CB  MET     1      26.789 102.335  85.224  1.00  0.00           C  
ATOM      8  HB2 MET     1      27.200 101.368  85.515  1.00  0.00           H  
ATOM      9  HB3 MET     1      27.332 102.768  84.384  1.00  0.00           H  
ATOM     10  CG  MET     1      26.952 103.327  86.307  1.00  0.00           C  
ATOM     11  HG2 MET     1      28.034 103.449  86.345  1.00  0.00           H  
ATOM     12  HG3 MET     1      26.459 104.260  86.034  1.00  0.00           H  
ATOM     13  SD  MET     1      26.522 102.745  87.929  1.00  0.00           S  
ATOM     14  CE  MET     1      26.186 104.381  88.604  1.00  0.00           C  
ATOM     15  HE1 MET     1      25.466 104.864  87.943  1.00  0.00           H  
ATOM     16  HE2 MET     1      25.718 104.365  89.588  1.00  0.00           H  
ATOM     17  HE3 MET     1      27.130 104.907  88.747  1.00  0.00           H  
ATOM     18  C   MET     1      25.013 101.476  83.544  1.00  0.00           C  
ATOM     19  O   MET     1      25.185 100.256  83.377  1.00  0.00           O  
ATOM     20  N   ALA     2      24.610 102.160  82.463  1.00  0.00           N  
ATOM     21  H   ALA     2      24.686 101.580  81.640  1.00  0.00           H  
ATOM     22  CA  ALA     2      24.355 103.581  82.230  1.00  0.00           C  
ATOM     23  HA  ALA     2      24.183 103.807  81.178  1.00  0.00           H  
ATOM     24  CB  ALA     2      23.093 103.954  82.922  1.00  0.00           C  
ATOM     25  HB1 ALA     2      23.187 103.814  83.998  1.00  0.00           H  
ATOM     26  HB2 ALA     2      22.916 105.012  82.727  1.00  0.00           H  
ATOM     27  HB3 ALA     2      22.336 103.375  82.393  1.00  0.00           H  
ATOM     28  C   ALA     2      25.581 104.362  82.670  1.00  0.00           C  
ATOM     29  O   ALA     2      25.535 104.944  83.755  1.00  0.00           O  
ATOM     30  N   SER     3      26.675 104.479  81.950  1.00  0.00           N  
ATOM     31  H   SER     3      27.445 104.982  82.367  1.00  0.00           H  
ATOM     32  CA  SER     3      27.129 103.858  80.685  1.00  0.00           C  
ATOM     33  HA  SER     3      26.413 104.063  79.889  1.00  0.00           H  
ATOM     34  CB  SER     3      28.492 104.520  80.217  1.00  0.00           C  
ATOM     35  HB2 SER     3      28.323 105.596  80.178  1.00  0.00           H  
ATOM     36  HB3 SER     3      29.208 104.455  81.036  1.00  0.00           H  
ATOM     37  OG  SER     3      28.910 103.946  79.003  1.00  0.00           O  
ATOM     38  HG  SER     3      29.661 103.353  79.086  1.00  0.00           H  
ATOM     39  C   SER     3      27.200 102.278  80.711  1.00  0.00           C  
ATOM     40  O   SER     3      27.569 101.740  81.744  1.00  0.00           O  
ATOM     41  N   ASN     4      26.828 101.565  79.663  1.00  0.00           N  
ATOM     42  H   ASN     4      26.458 102.021  78.841  1.00  0.00           H  
ATOM     43  CA  ASN     4      27.140 100.088  79.477  1.00  0.00           C  
ATOM     44  HA  ASN     4      27.404  99.642  80.436  1.00  0.00           H  
ATOM     45  CB  ASN     4      25.883  99.495  79.005  1.00  0.00           C  
ATOM     46  HB2 ASN     4      25.412 100.043  78.188  1.00  0.00           H  
ATOM     47  HB3 ASN     4      26.168  98.480  78.729  1.00  0.00           H  
ATOM     48  CG  ASN     4      24.833  99.556  80.091  1.00  0.00           C  
ATOM     49  OD1 ASN     4      23.953 100.400  79.928  1.00  0.00           O  
ATOM     50  ND2 ASN     4      24.845  98.553  80.972  1.00  0.00           N  
ATOM     51 HD21 ASN     4      24.121  98.550  81.677  1.00  0.00           H  
ATOM     52 HD22 ASN     4      25.610  97.897  81.044  1.00  0.00           H  
ATOM     53  C   ASN     4      28.271  99.912  78.513  1.00  0.00           C  
ATOM     54  O   ASN     4      28.256 100.475  77.441  1.00  0.00           O  
ATOM     55  N   ASP     5      29.353  99.096  78.889  1.00  0.00           N  
ATOM     56  H   ASP     5      30.080  99.041  78.190  1.00  0.00           H  
ATOM     57  CA  ASP     5      29.726  98.719  80.279  1.00  0.00           C  
ATOM     58  HA  ASP     5      29.194  99.401  80.942  1.00  0.00           H  
ATOM     59  CB  ASP     5      29.472  97.248  80.551  1.00  0.00           C  
ATOM     60  HB2 ASP     5      30.131  96.690  79.886  1.00  0.00           H  
ATOM     61  HB3 ASP     5      29.883  97.075  81.545  1.00  0.00           H  
ATOM     62  CG  ASP     5      27.999  96.835  80.434  1.00  0.00           C  
ATOM     63  OD1 ASP     5      27.211  97.212  81.308  1.00  0.00           O  
ATOM     64  OD2 ASP     5      27.595  96.228  79.417  1.00  0.00           O  
ATOM     65  C   ASP     5      31.267  98.793  80.405  1.00  0.00           C  
ATOM     66  O   ASP     5      31.937  98.414  79.496  1.00  0.00           O  
ATOM     67  N   TYR     6      31.768  99.271  81.524  1.00  0.00           N  
ATOM     68  H   TYR     6      31.140  99.553  82.263  1.00  0.00           H  
ATOM     69  CA  TYR     6      33.208  99.521  81.700  1.00  0.00           C  
ATOM     70  HA  TYR     6      33.720 100.016  80.875  1.00  0.00           H  
ATOM     71  CB  TYR     6      33.348 100.517  82.834  1.00  0.00           C  
ATOM     72  HB2 TYR     6      32.895 100.182  83.767  1.00  0.00           H  
ATOM     73  HB3 TYR     6      34.430 100.588  82.951  1.00  0.00           H  
ATOM     74  CG  TYR     6      32.757 101.903  82.562  1.00  0.00           C  
ATOM     75  CD1 TYR     6      31.876 102.497  83.483  1.00  0.00           C  
ATOM     76  HD1 TYR     6      31.648 101.930  84.373  1.00  0.00           H  
ATOM     77  CE1 TYR     6      31.271 103.724  83.277  1.00  0.00           C  
ATOM     78  HE1 TYR     6      30.622 104.135  84.036  1.00  0.00           H  
ATOM     79  CZ  TYR     6      31.611 104.474  82.156  1.00  0.00           C  
ATOM     80  OH  TYR     6      31.194 105.761  82.140  1.00  0.00           O  
ATOM     81  HH  TYR     6      31.435 106.165  81.303  1.00  0.00           H  
ATOM     82  CE2 TYR     6      32.543 103.982  81.239  1.00  0.00           C  
ATOM     83  HE2 TYR     6      32.744 104.564  80.352  1.00  0.00           H  
ATOM     84  CD2 TYR     6      33.102 102.697  81.425  1.00  0.00           C  
ATOM     85  HD2 TYR     6      33.768 102.227  80.717  1.00  0.00           H  
ATOM     86  C   TYR     6      33.939  98.213  81.965  1.00  0.00           C  
ATOM     87  O   TYR     6      35.162  98.116  81.991  1.00  0.00           O  
ATOM     88  N   THR     7      33.243  97.089  82.149  1.00  0.00           N  
ATOM     89  H   THR     7      32.240  97.192  82.211  1.00  0.00           H  
ATOM     90  CA  THR     7      33.779  95.803  82.666  1.00  0.00           C  
ATOM     91  HA  THR     7      34.308  96.138  83.558  1.00  0.00           H  
ATOM     92  CB  THR     7      32.643  94.906  83.147  1.00  0.00           C  
ATOM     93  HB  THR     7      31.969  95.522  83.742  1.00  0.00           H  
ATOM     94  CG2 THR     7      31.965  94.285  81.940  1.00  0.00           C  
ATOM     95 HG21 THR     7      31.494  94.986  81.250  1.00  0.00           H  
ATOM     96 HG22 THR     7      32.634  93.663  81.346  1.00  0.00           H  
ATOM     97 HG23 THR     7      31.208  93.579  82.281  1.00  0.00           H  
ATOM     98  OG1 THR     7      33.120  93.788  83.861  1.00  0.00           O  
ATOM     99  HG1 THR     7      33.510  94.016  84.707  1.00  0.00           H  
ATOM    100  C   THR     7      34.850  95.205  81.767  1.00  0.00           C  
ATOM    101  O   THR     7      34.777  95.305  80.555  1.00  0.00           O  
ATOM    102  N   GLN     8      35.860  94.558  82.327  1.00  0.00           N  
ATOM    103  H   GLN     8      35.905  94.556  83.336  1.00  0.00           H  
ATOM    104  CA  GLN     8      37.025  93.857  81.644  1.00  0.00           C  
ATOM    105  HA  GLN     8      37.528  94.619  81.049  1.00  0.00           H  
ATOM    106  CB  GLN     8      38.034  93.280  82.702  1.00  0.00           C  
ATOM    107  HB2 GLN     8      38.947  92.848  82.291  1.00  0.00           H  
ATOM    108  HB3 GLN     8      38.454  94.137  83.227  1.00  0.00           H  
ATOM    109  CG  GLN     8      37.310  92.382  83.670  1.00  0.00           C  
ATOM    110  HG2 GLN     8      36.314  92.773  83.872  1.00  0.00           H  
ATOM    111  HG3 GLN     8      37.301  91.427  83.143  1.00  0.00           H  
ATOM    112  CD  GLN     8      37.891  92.193  85.037  1.00  0.00           C  
ATOM    113  OE1 GLN     8      38.831  92.879  85.470  1.00  0.00           O  
ATOM    114  NE2 GLN     8      37.319  91.348  85.850  1.00  0.00           N  
ATOM    115 HE21 GLN     8      36.615  90.678  85.575  1.00  0.00           H  
ATOM    116 HE22 GLN     8      37.685  91.385  86.791  1.00  0.00           H  
ATOM    117  C   GLN     8      36.595  92.748  80.646  1.00  0.00           C  
ATOM    118  O   GLN     8      35.669  92.069  80.840  1.00  0.00           O  
ATOM    119  N   GLN     9      37.236  92.586  79.514  1.00  0.00           N  
ATOM    120  H   GLN     9      37.080  91.723  79.012  1.00  0.00           H  
ATOM    121  CA  GLN     9      38.159  93.525  78.813  1.00  0.00           C  
ATOM    122  HA  GLN     9      38.412  93.022  77.879  1.00  0.00           H  
ATOM    123  CB  GLN     9      37.303  94.756  78.315  1.00  0.00           C  
ATOM    124  HB2 GLN     9      37.095  95.407  79.164  1.00  0.00           H  
ATOM    125  HB3 GLN     9      37.938  95.419  77.727  1.00  0.00           H  
ATOM    126  CG  GLN     9      36.028  94.392  77.539  1.00  0.00           C  
ATOM    127  HG2 GLN     9      35.492  93.532  77.940  1.00  0.00           H  
ATOM    128  HG3 GLN     9      35.270  95.170  77.633  1.00  0.00           H  
ATOM    129  CD  GLN     9      36.155  94.255  76.029  1.00  0.00           C  
ATOM    130  OE1 GLN     9      37.160  93.737  75.497  1.00  0.00           O  
ATOM    131  NE2 GLN     9      35.153  94.513  75.253  1.00  0.00           N  
ATOM    132 HE21 GLN     9      34.249  94.681  75.670  1.00  0.00           H  
ATOM    133 HE22 GLN     9      35.214  94.497  74.245  1.00  0.00           H  
ATOM    134  C   GLN     9      39.472  93.886  79.503  1.00  0.00           C  
ATOM    135  O   GLN     9      39.639  95.029  79.848  1.00  0.00           O  
ATOM    136  N   ALA    10      40.429  92.935  79.619  1.00  0.00           N  
ATOM    137  H   ALA    10      41.224  93.199  80.182  1.00  0.00           H  
ATOM    138  CA  ALA    10      40.522  91.648  78.958  1.00  0.00           C  
ATOM    139  HA  ALA    10      39.806  91.608  78.137  1.00  0.00           H  
ATOM    140  CB  ALA    10      41.918  91.446  78.472  1.00  0.00           C  
ATOM    141  HB1 ALA    10      42.144  92.227  77.746  1.00  0.00           H  
ATOM    142  HB2 ALA    10      42.645  91.417  79.284  1.00  0.00           H  
ATOM    143  HB3 ALA    10      41.998  90.481  77.971  1.00  0.00           H  
ATOM    144  C   ALA    10      40.187  90.575  79.935  1.00  0.00           C  
ATOM    145  O   ALA    10      40.659  90.628  81.070  1.00  0.00           O  
ATOM    146  N   THR    11      39.351  89.533  79.616  1.00  0.00           N  
ATOM    147  H   THR    11      39.081  89.407  78.651  1.00  0.00           H  
ATOM    148  CA  THR    11      39.007  88.505  80.593  1.00  0.00           C  
ATOM    149  HA  THR    11      39.899  88.267  81.172  1.00  0.00           H  
ATOM    150  CB  THR    11      37.812  89.019  81.466  1.00  0.00           C  
ATOM    151  HB  THR    11      38.039  89.982  81.923  1.00  0.00           H  
ATOM    152  CG2 THR    11      36.471  89.071  80.758  1.00  0.00           C  
ATOM    153 HG21 THR    11      36.592  89.570  79.796  1.00  0.00           H  
ATOM    154 HG22 THR    11      36.085  88.052  80.780  1.00  0.00           H  
ATOM    155 HG23 THR    11      35.859  89.687  81.416  1.00  0.00           H  
ATOM    156  OG1 THR    11      37.680  88.035  82.481  1.00  0.00           O  
ATOM    157  HG1 THR    11      38.327  88.290  83.143  1.00  0.00           H  
ATOM    158  C   THR    11      38.625  87.240  79.836  1.00  0.00           C  
ATOM    159  O   THR    11      38.075  87.360  78.777  1.00  0.00           O  
ATOM    160  N   GLN    12      38.893  86.027  80.358  1.00  0.00           N  
ATOM    161  H   GLN    12      38.417  85.266  79.896  1.00  0.00           H  
ATOM    162  CA  GLN    12      39.763  85.614  81.434  1.00  0.00           C  
ATOM    163  HA  GLN    12      39.491  86.200  82.312  1.00  0.00           H  
ATOM    164  CB  GLN    12      39.616  84.087  81.752  1.00  0.00           C  
ATOM    165  HB2 GLN    12      40.084  83.784  82.689  1.00  0.00           H  
ATOM    166  HB3 GLN    12      38.561  83.815  81.782  1.00  0.00           H  
ATOM    167  CG  GLN    12      40.181  83.224  80.606  1.00  0.00           C  
ATOM    168  HG2 GLN    12      39.610  83.487  79.715  1.00  0.00           H  
ATOM    169  HG3 GLN    12      41.218  83.475  80.385  1.00  0.00           H  
ATOM    170  CD  GLN    12      40.022  81.714  80.767  1.00  0.00           C  
ATOM    171  OE1 GLN    12      39.838  81.189  81.827  1.00  0.00           O  
ATOM    172  NE2 GLN    12      40.078  81.014  79.694  1.00  0.00           N  
ATOM    173 HE21 GLN    12      40.038  80.021  79.874  1.00  0.00           H  
ATOM    174 HE22 GLN    12      40.289  81.458  78.812  1.00  0.00           H  
ATOM    175  C   GLN    12      41.288  85.922  81.153  1.00  0.00           C  
ATOM    176  O   GLN    12      41.613  86.012  79.979  1.00  0.00           O  
ATOM    177  N   SER    13      42.124  86.069  82.218  1.00  0.00           N  
ATOM    178  H   SER    13      41.858  85.768  83.144  1.00  0.00           H  
ATOM    179  CA  SER    13      43.593  86.338  82.211  1.00  0.00           C  
ATOM    180  HA  SER    13      43.871  87.010  81.399  1.00  0.00           H  
ATOM    181  CB  SER    13      43.988  87.086  83.515  1.00  0.00           C  
ATOM    182  HB2 SER    13      45.008  87.442  83.369  1.00  0.00           H  
ATOM    183  HB3 SER    13      43.378  87.977  83.662  1.00  0.00           H  
ATOM    184  OG  SER    13      43.847  86.419  84.717  1.00  0.00           O  
ATOM    185  HG  SER    13      43.808  87.091  85.401  1.00  0.00           H  
ATOM    186  C   SER    13      44.373  85.056  82.047  1.00  0.00           C  
ATOM    187  O   SER    13      43.902  84.005  82.391  1.00  0.00           O  
ATOM    188  N   TYR    14      45.658  85.179  81.576  1.00  0.00           N  
ATOM    189  H   TYR    14      45.906  86.112  81.280  1.00  0.00           H  
ATOM    190  CA  TYR    14      46.685  84.170  81.262  1.00  0.00           C  
ATOM    191  HA  TYR    14      46.765  83.515  82.130  1.00  0.00           H  
ATOM    192  CB  TYR    14      46.189  83.218  80.162  1.00  0.00           C  
ATOM    193  HB2 TYR    14      45.398  82.600  80.587  1.00  0.00           H  
ATOM    194  HB3 TYR    14      45.624  83.688  79.358  1.00  0.00           H  
ATOM    195  CG  TYR    14      47.182  82.288  79.552  1.00  0.00           C  
ATOM    196  CD1 TYR    14      47.711  81.263  80.376  1.00  0.00           C  
ATOM    197  HD1 TYR    14      47.355  81.086  81.381  1.00  0.00           H  
ATOM    198  CE1 TYR    14      48.854  80.521  79.932  1.00  0.00           C  
ATOM    199  HE1 TYR    14      49.302  79.829  80.630  1.00  0.00           H  
ATOM    200  CZ  TYR    14      49.370  80.767  78.701  1.00  0.00           C  
ATOM    201  OH  TYR    14      50.364  79.991  78.174  1.00  0.00           O  
ATOM    202  HH  TYR    14      50.625  80.241  77.285  1.00  0.00           H  
ATOM    203  CE2 TYR    14      48.818  81.667  77.816  1.00  0.00           C  
ATOM    204  HE2 TYR    14      49.288  81.702  76.844  1.00  0.00           H  
ATOM    205  CD2 TYR    14      47.748  82.499  78.275  1.00  0.00           C  
ATOM    206  HD2 TYR    14      47.308  83.297  77.696  1.00  0.00           H  
ATOM    207  C   TYR    14      48.009  84.758  80.785  1.00  0.00           C  
ATOM    208  O   TYR    14      48.063  85.576  79.859  1.00  0.00           O  
ATOM    209  N   GLY    15      49.182  84.417  81.379  1.00  0.00           N  
ATOM    210  H   GLY    15      49.956  84.966  81.034  1.00  0.00           H  
ATOM    211  CA  GLY    15      49.380  83.525  82.517  1.00  0.00           C  
ATOM    212  HA2 GLY    15      49.299  84.027  83.481  1.00  0.00           H  
ATOM    213  HA3 GLY    15      48.558  82.817  82.404  1.00  0.00           H  
ATOM    214  C   GLY    15      50.720  82.831  82.484  1.00  0.00           C  
ATOM    215  O   GLY    15      51.784  83.406  82.215  1.00  0.00           O  
ATOM    216  N   ALA    16      50.592  81.568  82.939  1.00  0.00           N  
ATOM    217  H   ALA    16      49.668  81.229  83.165  1.00  0.00           H  
ATOM    218  CA  ALA    16      51.659  80.599  83.237  1.00  0.00           C  
ATOM    219  HA  ALA    16      52.378  81.142  83.850  1.00  0.00           H  
ATOM    220  CB  ALA    16      51.105  79.444  84.073  1.00  0.00           C  
ATOM    221  HB1 ALA    16      50.562  78.825  83.359  1.00  0.00           H  
ATOM    222  HB2 ALA    16      51.987  78.901  84.412  1.00  0.00           H  
ATOM    223  HB3 ALA    16      50.426  79.730  84.877  1.00  0.00           H  
ATOM    224  C   ALA    16      52.292  80.178  81.940  1.00  0.00           C  
ATOM    225  O   ALA    16      52.017  79.116  81.326  1.00  0.00           O  
ATOM    226  N   TYR    17      53.260  81.044  81.612  1.00  0.00           N  
ATOM    227  H   TYR    17      53.173  81.951  82.049  1.00  0.00           H  
ATOM    228  CA  TYR    17      53.787  81.082  80.235  1.00  0.00           C  
ATOM    229  HA  TYR    17      53.323  80.363  79.559  1.00  0.00           H  
ATOM    230  CB  TYR    17      53.488  82.492  79.746  1.00  0.00           C  
ATOM    231  HB2 TYR    17      52.427  82.664  79.566  1.00  0.00           H  
ATOM    232  HB3 TYR    17      53.920  83.300  80.336  1.00  0.00           H  
ATOM    233  CG  TYR    17      54.142  82.622  78.400  1.00  0.00           C  
ATOM    234  CD1 TYR    17      55.427  83.142  78.195  1.00  0.00           C  
ATOM    235  HD1 TYR    17      55.934  83.563  79.051  1.00  0.00           H  
ATOM    236  CE1 TYR    17      56.045  83.286  76.921  1.00  0.00           C  
ATOM    237  HE1 TYR    17      57.061  83.642  76.844  1.00  0.00           H  
ATOM    238  CZ  TYR    17      55.252  82.976  75.776  1.00  0.00           C  
ATOM    239  OH  TYR    17      55.936  82.922  74.582  1.00  0.00           O  
ATOM    240  HH  TYR    17      55.363  82.913  73.812  1.00  0.00           H  
ATOM    241  CE2 TYR    17      53.871  82.474  75.945  1.00  0.00           C  
ATOM    242  HE2 TYR    17      53.337  82.014  75.127  1.00  0.00           H  
ATOM    243  CD2 TYR    17      53.338  82.297  77.283  1.00  0.00           C  
ATOM    244  HD2 TYR    17      52.347  81.878  77.371  1.00  0.00           H  
ATOM    245  C   TYR    17      55.260  80.747  80.401  1.00  0.00           C  
ATOM    246  O   TYR    17      55.957  81.316  81.290  1.00  0.00           O  
ATOM    247  N   PRO    18      55.899  79.870  79.594  1.00  0.00           N  
ATOM    248  CD  PRO    18      55.314  79.137  78.475  1.00  0.00           C  
ATOM    249  HD2 PRO    18      54.699  79.735  77.802  1.00  0.00           H  
ATOM    250  HD3 PRO    18      54.649  78.391  78.911  1.00  0.00           H  
ATOM    251  CG  PRO    18      56.537  78.530  77.787  1.00  0.00           C  
ATOM    252  HG2 PRO    18      57.011  79.127  77.007  1.00  0.00           H  
ATOM    253  HG3 PRO    18      56.203  77.676  77.198  1.00  0.00           H  
ATOM    254  CB  PRO    18      57.350  78.097  79.037  1.00  0.00           C  
ATOM    255  HB2 PRO    18      58.417  77.910  78.909  1.00  0.00           H  
ATOM    256  HB3 PRO    18      56.993  77.147  79.435  1.00  0.00           H  
ATOM    257  CA  PRO    18      57.182  79.198  80.004  1.00  0.00           C  
ATOM    258  HA  PRO    18      57.111  78.812  81.021  1.00  0.00           H  
ATOM    259  C   PRO    18      58.330  80.180  79.858  1.00  0.00           C  
ATOM    260  O   PRO    18      58.581  80.911  78.869  1.00  0.00           O  
ATOM    261  N   THR    19      59.140  80.282  80.901  1.00  0.00           N  
ATOM    262  H   THR    19      58.940  79.665  81.675  1.00  0.00           H  
ATOM    263  CA  THR    19      60.394  80.957  80.839  1.00  0.00           C  
ATOM    264  HA  THR    19      60.850  80.889  79.851  1.00  0.00           H  
ATOM    265  CB  THR    19      60.233  82.420  81.308  1.00  0.00           C  
ATOM    266  HB  THR    19      59.771  82.452  82.295  1.00  0.00           H  
ATOM    267  CG2 THR    19      61.506  83.237  81.382  1.00  0.00           C  
ATOM    268 HG21 THR    19      62.078  83.350  80.461  1.00  0.00           H  
ATOM    269 HG22 THR    19      61.329  84.245  81.755  1.00  0.00           H  
ATOM    270 HG23 THR    19      62.234  82.802  82.067  1.00  0.00           H  
ATOM    271  OG1 THR    19      59.492  83.205  80.316  1.00  0.00           O  
ATOM    272  HG1 THR    19      58.850  82.564  80.001  1.00  0.00           H  
ATOM    273  C   THR    19      61.375  80.222  81.741  1.00  0.00           C  
ATOM    274  O   THR    19      60.959  79.699  82.817  1.00  0.00           O  
ATOM    275  N   GLN    20      62.666  80.327  81.438  1.00  0.00           N  
ATOM    276  H   GLN    20      62.940  80.745  80.561  1.00  0.00           H  
ATOM    277  CA  GLN    20      63.711  79.660  82.309  1.00  0.00           C  
ATOM    278  HA  GLN    20      63.354  78.668  82.586  1.00  0.00           H  
ATOM    279  CB  GLN    20      65.066  79.478  81.536  1.00  0.00           C  
ATOM    280  HB2 GLN    20      65.274  80.386  80.969  1.00  0.00           H  
ATOM    281  HB3 GLN    20      65.820  79.122  82.238  1.00  0.00           H  
ATOM    282  CG  GLN    20      64.967  78.335  80.517  1.00  0.00           C  
ATOM    283  HG2 GLN    20      64.100  78.498  79.876  1.00  0.00           H  
ATOM    284  HG3 GLN    20      65.837  78.429  79.867  1.00  0.00           H  
ATOM    285  CD  GLN    20      65.044  76.933  81.075  1.00  0.00           C  
ATOM    286  OE1 GLN    20      65.572  76.640  82.083  1.00  0.00           O  
ATOM    287  NE2 GLN    20      64.548  75.996  80.285  1.00  0.00           N  
ATOM    288 HE21 GLN    20      64.081  76.173  79.407  1.00  0.00           H  
ATOM    289 HE22 GLN    20      64.626  75.043  80.609  1.00  0.00           H  
ATOM    290  C   GLN    20      63.927  80.530  83.513  1.00  0.00           C  
ATOM    291  O   GLN    20      64.172  81.739  83.325  1.00  0.00           O  
ATOM    292  N   PRO    21      63.992  80.020  84.736  1.00  0.00           N  
ATOM    293  CD  PRO    21      64.074  78.608  85.062  1.00  0.00           C  
ATOM    294  HD2 PRO    21      64.930  78.145  84.571  1.00  0.00           H  
ATOM    295  HD3 PRO    21      63.169  78.072  84.774  1.00  0.00           H  
ATOM    296  CG  PRO    21      64.332  78.422  86.455  1.00  0.00           C  
ATOM    297  HG2 PRO    21      65.364  78.106  86.608  1.00  0.00           H  
ATOM    298  HG3 PRO    21      63.679  77.660  86.879  1.00  0.00           H  
ATOM    299  CB  PRO    21      64.037  79.875  87.031  1.00  0.00           C  
ATOM    300  HB2 PRO    21      64.693  80.047  87.883  1.00  0.00           H  
ATOM    301  HB3 PRO    21      62.996  79.976  87.338  1.00  0.00           H  
ATOM    302  CA  PRO    21      64.341  80.790  85.862  1.00  0.00           C  
ATOM    303  HA  PRO    21      63.724  81.688  85.895  1.00  0.00           H  
ATOM    304  C   PRO    21      65.854  81.247  85.746  1.00  0.00           C  
ATOM    305  O   PRO    21      66.772  80.445  85.597  1.00  0.00           O  
ATOM    306  N   GLY    22      66.112  82.510  86.096  1.00  0.00           N  
ATOM    307  H   GLY    22      65.369  83.192  86.143  1.00  0.00           H  
ATOM    308  CA  GLY    22      67.480  83.086  86.109  1.00  0.00           C  
ATOM    309  HA2 GLY    22      68.200  82.298  86.331  1.00  0.00           H  
ATOM    310  HA3 GLY    22      67.628  83.417  85.081  1.00  0.00           H  
ATOM    311  C   GLY    22      67.598  84.245  87.083  1.00  0.00           C  
ATOM    312  O   GLY    22      66.672  84.549  87.880  1.00  0.00           O  
ATOM    313  N   GLN    23      68.699  84.955  87.065  1.00  0.00           N  
ATOM    314  H   GLN    23      69.365  84.851  86.313  1.00  0.00           H  
ATOM    315  CA  GLN    23      69.074  86.015  88.055  1.00  0.00           C  
ATOM    316  HA  GLN    23      68.107  86.330  88.446  1.00  0.00           H  
ATOM    317  CB  GLN    23      69.993  85.304  89.086  1.00  0.00           C  
ATOM    318  HB2 GLN    23      70.279  85.965  89.904  1.00  0.00           H  
ATOM    319  HB3 GLN    23      69.438  84.525  89.609  1.00  0.00           H  
ATOM    320  CG  GLN    23      71.277  84.715  88.472  1.00  0.00           C  
ATOM    321  HG2 GLN    23      71.161  83.821  87.859  1.00  0.00           H  
ATOM    322  HG3 GLN    23      71.876  85.514  88.036  1.00  0.00           H  
ATOM    323  CD  GLN    23      72.132  84.061  89.584  1.00  0.00           C  
ATOM    324  OE1 GLN    23      72.690  82.991  89.492  1.00  0.00           O  
ATOM    325  NE2 GLN    23      72.311  84.659  90.748  1.00  0.00           N  
ATOM    326 HE21 GLN    23      72.000  85.596  90.962  1.00  0.00           H  
ATOM    327 HE22 GLN    23      72.901  84.183  91.416  1.00  0.00           H  
ATOM    328  C   GLN    23      69.801  87.257  87.378  1.00  0.00           C  
ATOM    329  O   GLN    23      70.715  87.078  86.575  1.00  0.00           O  
ATOM    330  N   GLY    24      69.234  88.431  87.631  1.00  0.00           N  
ATOM    331  H   GLY    24      68.397  88.426  88.195  1.00  0.00           H  
ATOM    332  CA  GLY    24      69.754  89.730  87.230  1.00  0.00           C  
ATOM    333  HA2 GLY    24      69.926  89.747  86.154  1.00  0.00           H  
ATOM    334  HA3 GLY    24      69.014  90.515  87.383  1.00  0.00           H  
ATOM    335  C   GLY    24      71.054  90.186  87.897  1.00  0.00           C  
ATOM    336  O   GLY    24      71.233  90.016  89.107  1.00  0.00           O  
ATOM    337  N   TYR    25      71.820  91.019  87.200  1.00  0.00           N  
ATOM    338  H   TYR    25      71.705  91.053  86.197  1.00  0.00           H  
ATOM    339  CA  TYR    25      72.891  91.821  87.758  1.00  0.00           C  
ATOM    340  HA  TYR    25      73.579  91.197  88.327  1.00  0.00           H  
ATOM    341  CB  TYR    25      73.553  92.609  86.674  1.00  0.00           C  
ATOM    342  HB2 TYR    25      74.065  91.834  86.104  1.00  0.00           H  
ATOM    343  HB3 TYR    25      72.835  93.163  86.070  1.00  0.00           H  
ATOM    344  CG  TYR    25      74.555  93.608  87.249  1.00  0.00           C  
ATOM    345  CD1 TYR    25      75.904  93.296  87.326  1.00  0.00           C  
ATOM    346  HD1 TYR    25      76.278  92.321  87.049  1.00  0.00           H  
ATOM    347  CE1 TYR    25      76.914  94.186  87.790  1.00  0.00           C  
ATOM    348  HE1 TYR    25      77.960  93.940  87.691  1.00  0.00           H  
ATOM    349  CZ  TYR    25      76.523  95.467  88.125  1.00  0.00           C  
ATOM    350  OH  TYR    25      77.461  96.356  88.593  1.00  0.00           O  
ATOM    351  HH  TYR    25      77.052  97.113  89.018  1.00  0.00           H  
ATOM    352  CE2 TYR    25      75.119  95.797  88.060  1.00  0.00           C  
ATOM    353  HE2 TYR    25      74.861  96.760  88.475  1.00  0.00           H  
ATOM    354  CD2 TYR    25      74.122  94.928  87.590  1.00  0.00           C  
ATOM    355  HD2 TYR    25      73.128  95.339  87.483  1.00  0.00           H  
ATOM    356  C   TYR    25      72.311  92.724  88.897  1.00  0.00           C  
ATOM    357  O   TYR    25      71.258  93.304  88.732  1.00  0.00           O  
ATOM    358  N   SER    26      72.987  92.535  90.085  1.00  0.00           N  
ATOM    359  H   SER    26      73.890  92.083  90.062  1.00  0.00           H  
ATOM    360  CA  SER    26      72.632  93.184  91.356  1.00  0.00           C  
ATOM    361  HA  SER    26      71.550  93.119  91.471  1.00  0.00           H  
ATOM    362  CB  SER    26      73.261  92.568  92.568  1.00  0.00           C  
ATOM    363  HB2 SER    26      72.857  91.557  92.631  1.00  0.00           H  
ATOM    364  HB3 SER    26      74.351  92.546  92.560  1.00  0.00           H  
ATOM    365  OG  SER    26      72.966  93.228  93.773  1.00  0.00           O  
ATOM    366  HG  SER    26      72.047  93.041  93.979  1.00  0.00           H  
ATOM    367  C   SER    26      73.061  94.655  91.304  1.00  0.00           C  
ATOM    368  O   SER    26      74.164  94.932  90.782  1.00  0.00           O  
ATOM    369  N   GLN    27      72.251  95.621  91.786  1.00  0.00           N  
ATOM    370  H   GLN    27      71.386  95.459  92.282  1.00  0.00           H  
ATOM    371  CA  GLN    27      72.750  96.933  92.030  1.00  0.00           C  
ATOM    372  HA  GLN    27      73.632  97.037  91.398  1.00  0.00           H  
ATOM    373  CB  GLN    27      71.706  98.041  91.658  1.00  0.00           C  
ATOM    374  HB2 GLN    27      71.355  97.799  90.655  1.00  0.00           H  
ATOM    375  HB3 GLN    27      70.869  97.890  92.340  1.00  0.00           H  
ATOM    376  CG  GLN    27      72.189  99.512  91.555  1.00  0.00           C  
ATOM    377  HG2 GLN    27      71.355 100.117  91.199  1.00  0.00           H  
ATOM    378  HG3 GLN    27      72.481  99.979  92.495  1.00  0.00           H  
ATOM    379  CD  GLN    27      73.411  99.655  90.625  1.00  0.00           C  
ATOM    380  OE1 GLN    27      73.677  98.888  89.656  1.00  0.00           O  
ATOM    381  NE2 GLN    27      74.295 100.627  90.908  1.00  0.00           N  
ATOM    382 HE21 GLN    27      74.136 101.204  91.722  1.00  0.00           H  
ATOM    383 HE22 GLN    27      75.141 100.682  90.358  1.00  0.00           H  
ATOM    384  C   GLN    27      73.334  97.255  93.403  1.00  0.00           C  
ATOM    385  O   GLN    27      74.259  98.044  93.476  1.00  0.00           O  
ATOM    386  N   GLN    28      72.703  96.685  94.425  1.00  0.00           N  
ATOM    387  H   GLN    28      71.914  96.082  94.242  1.00  0.00           H  
ATOM    388  CA  GLN    28      73.160  96.694  95.815  1.00  0.00           C  
ATOM    389  HA  GLN    28      73.142  97.680  96.279  1.00  0.00           H  
ATOM    390  CB  GLN    28      72.346  95.729  96.713  1.00  0.00           C  
ATOM    391  HB2 GLN    28      72.016  94.942  96.036  1.00  0.00           H  
ATOM    392  HB3 GLN    28      72.992  95.104  97.329  1.00  0.00           H  
ATOM    393  CG  GLN    28      71.143  96.496  97.387  1.00  0.00           C  
ATOM    394  HG2 GLN    28      71.553  97.063  98.222  1.00  0.00           H  
ATOM    395  HG3 GLN    28      70.731  97.099  96.578  1.00  0.00           H  
ATOM    396  CD  GLN    28      70.043  95.554  97.978  1.00  0.00           C  
ATOM    397  OE1 GLN    28      70.125  94.333  97.885  1.00  0.00           O  
ATOM    398  NE2 GLN    28      68.899  96.067  98.356  1.00  0.00           N  
ATOM    399 HE21 GLN    28      68.290  95.483  98.910  1.00  0.00           H  
ATOM    400 HE22 GLN    28      68.891  97.070  98.474  1.00  0.00           H  
ATOM    401  C   GLN    28      74.657  96.363  95.863  1.00  0.00           C  
ATOM    402  O   GLN    28      75.287  97.195  96.562  1.00  0.00           O  
ATOM    403  N   SER    29      75.174  95.325  95.125  1.00  0.00           N  
ATOM    404  H   SER    29      74.544  94.843  94.500  1.00  0.00           H  
ATOM    405  CA  SER    29      76.640  94.940  95.225  1.00  0.00           C  
ATOM    406  HA  SER    29      77.086  95.315  96.146  1.00  0.00           H  
ATOM    407  CB  SER    29      76.910  93.423  95.259  1.00  0.00           C  
ATOM    408  HB2 SER    29      77.929  93.058  95.130  1.00  0.00           H  
ATOM    409  HB3 SER    29      76.581  92.953  96.186  1.00  0.00           H  
ATOM    410  OG  SER    29      76.147  92.980  94.204  1.00  0.00           O  
ATOM    411  HG  SER    29      76.104  92.024  94.282  1.00  0.00           H  
ATOM    412  C   SER    29      77.495  95.486  94.071  1.00  0.00           C  
ATOM    413  O   SER    29      78.635  95.071  93.752  1.00  0.00           O  
ATOM    414  N   SER    30      76.896  96.347  93.214  1.00  0.00           N  
ATOM    415  H   SER    30      76.095  96.894  93.493  1.00  0.00           H  
ATOM    416  CA  SER    30      77.533  96.979  92.088  1.00  0.00           C  
ATOM    417  HA  SER    30      77.993  96.204  91.475  1.00  0.00           H  
ATOM    418  CB  SER    30      76.481  97.855  91.356  1.00  0.00           C  
ATOM    419  HB2 SER    30      75.717  97.192  90.951  1.00  0.00           H  
ATOM    420  HB3 SER    30      76.033  98.542  92.074  1.00  0.00           H  
ATOM    421  OG  SER    30      77.126  98.599  90.349  1.00  0.00           O  
ATOM    422  HG  SER    30      77.279  99.510  90.609  1.00  0.00           H  
ATOM    423  C   SER    30      78.624  97.837  92.713  1.00  0.00           C  
ATOM    424  O   SER    30      78.462  98.529  93.745  1.00  0.00           O  
ATOM    425  N   GLN    31      79.743  97.956  92.044  1.00  0.00           N  
ATOM    426  H   GLN    31      80.323  98.757  92.249  1.00  0.00           H  
ATOM    427  CA  GLN    31      80.323  97.050  91.100  1.00  0.00           C  
ATOM    428  HA  GLN    31      79.514  96.716  90.450  1.00  0.00           H  
ATOM    429  CB  GLN    31      81.254  97.922  90.224  1.00  0.00           C  
ATOM    430  HB2 GLN    31      82.150  98.175  90.791  1.00  0.00           H  
ATOM    431  HB3 GLN    31      81.640  97.224  89.481  1.00  0.00           H  
ATOM    432  CG  GLN    31      80.823  99.207  89.466  1.00  0.00           C  
ATOM    433  HG2 GLN    31      81.641  99.490  88.804  1.00  0.00           H  
ATOM    434  HG3 GLN    31      79.907  99.127  88.880  1.00  0.00           H  
ATOM    435  CD  GLN    31      80.702 100.499  90.381  1.00  0.00           C  
ATOM    436  OE1 GLN    31      81.227 100.566  91.466  1.00  0.00           O  
ATOM    437  NE2 GLN    31      79.943 101.525  90.022  1.00  0.00           N  
ATOM    438 HE21 GLN    31      79.885 102.270  90.702  1.00  0.00           H  
ATOM    439 HE22 GLN    31      79.496 101.722  89.138  1.00  0.00           H  
ATOM    440  C   GLN    31      81.042  95.973  91.753  1.00  0.00           C  
ATOM    441  O   GLN    31      81.780  96.223  92.746  1.00  0.00           O  
ATOM    442  N   PRO    32      80.849  94.682  91.311  1.00  0.00           N  
ATOM    443  CD  PRO    32      79.864  94.272  90.240  1.00  0.00           C  
ATOM    444  HD2 PRO    32      79.787  94.982  89.416  1.00  0.00           H  
ATOM    445  HD3 PRO    32      78.857  94.199  90.650  1.00  0.00           H  
ATOM    446  CG  PRO    32      80.289  92.945  89.701  1.00  0.00           C  
ATOM    447  HG2 PRO    32      80.829  93.173  88.782  1.00  0.00           H  
ATOM    448  HG3 PRO    32      79.400  92.363  89.456  1.00  0.00           H  
ATOM    449  CB  PRO    32      81.233  92.367  90.780  1.00  0.00           C  
ATOM    450  HB2 PRO    32      81.950  91.725  90.268  1.00  0.00           H  
ATOM    451  HB3 PRO    32      80.588  91.908  91.530  1.00  0.00           H  
ATOM    452  CA  PRO    32      81.756  93.569  91.500  1.00  0.00           C  
ATOM    453  HA  PRO    32      81.820  93.294  92.552  1.00  0.00           H  
ATOM    454  C   PRO    32      83.068  93.948  90.851  1.00  0.00           C  
ATOM    455  O   PRO    32      83.108  94.358  89.672  1.00  0.00           O  
ATOM    456  N   TYR    33      84.118  94.011  91.654  1.00  0.00           N  
ATOM    457  H   TYR    33      83.920  93.826  92.627  1.00  0.00           H  
ATOM    458  CA  TYR    33      85.470  94.080  91.189  1.00  0.00           C  
ATOM    459  HA  TYR    33      85.529  94.423  90.156  1.00  0.00           H  
ATOM    460  CB  TYR    33      86.148  95.256  91.947  1.00  0.00           C  
ATOM    461  HB2 TYR    33      86.002  95.193  93.025  1.00  0.00           H  
ATOM    462  HB3 TYR    33      87.236  95.222  91.886  1.00  0.00           H  
ATOM    463  CG  TYR    33      85.609  96.651  91.548  1.00  0.00           C  
ATOM    464  CD1 TYR    33      85.981  97.290  90.363  1.00  0.00           C  
ATOM    465  HD1 TYR    33      86.648  96.725  89.729  1.00  0.00           H  
ATOM    466  CE1 TYR    33      85.540  98.561  90.097  1.00  0.00           C  
ATOM    467  HE1 TYR    33      85.812  98.952  89.127  1.00  0.00           H  
ATOM    468  CZ  TYR    33      84.783  99.280  91.075  1.00  0.00           C  
ATOM    469  OH  TYR    33      84.498 100.524  90.767  1.00  0.00           O  
ATOM    470  HH  TYR    33      84.607 100.785  89.850  1.00  0.00           H  
ATOM    471  CE2 TYR    33      84.386  98.567  92.238  1.00  0.00           C  
ATOM    472  HE2 TYR    33      83.795  99.080  92.982  1.00  0.00           H  
ATOM    473  CD2 TYR    33      84.804  97.284  92.484  1.00  0.00           C  
ATOM    474  HD2 TYR    33      84.576  96.822  93.433  1.00  0.00           H  
ATOM    475  C   TYR    33      86.171  92.685  91.321  1.00  0.00           C  
ATOM    476  O   TYR    33      87.111  92.490  92.022  1.00  0.00           O  
ATOM    477  N   GLY    34      85.659  91.716  90.600  1.00  0.00           N  
ATOM    478  H   GLY    34      84.924  91.980  89.959  1.00  0.00           H  
ATOM    479  CA  GLY    34      85.873  90.272  90.753  1.00  0.00           C  
ATOM    480  HA2 GLY    34      85.426  89.709  89.934  1.00  0.00           H  
ATOM    481  HA3 GLY    34      86.956  90.173  90.678  1.00  0.00           H  
ATOM    482  C   GLY    34      85.421  89.683  92.083  1.00  0.00           C  
ATOM    483  O   GLY    34      84.462  90.107  92.690  1.00  0.00           O  
ATOM    484  N   GLN    35      86.052  88.587  92.583  1.00  0.00           N  
ATOM    485  H   GLN    35      86.876  88.228  92.122  1.00  0.00           H  
ATOM    486  CA  GLN    35      85.737  87.819  93.825  1.00  0.00           C  
ATOM    487  HA  GLN    35      85.178  88.510  94.456  1.00  0.00           H  
ATOM    488  CB  GLN    35      84.738  86.708  93.392  1.00  0.00           C  
ATOM    489  HB2 GLN    35      83.764  87.160  93.205  1.00  0.00           H  
ATOM    490  HB3 GLN    35      85.046  86.350  92.410  1.00  0.00           H  
ATOM    491  CG  GLN    35      84.615  85.504  94.366  1.00  0.00           C  
ATOM    492  HG2 GLN    35      83.929  84.812  93.877  1.00  0.00           H  
ATOM    493  HG3 GLN    35      85.565  85.001  94.546  1.00  0.00           H  
ATOM    494  CD  GLN    35      83.918  85.924  95.673  1.00  0.00           C  
ATOM    495  OE1 GLN    35      83.302  86.968  95.749  1.00  0.00           O  
ATOM    496  NE2 GLN    35      83.939  85.094  96.654  1.00  0.00           N  
ATOM    497 HE21 GLN    35      84.402  84.199  96.583  1.00  0.00           H  
ATOM    498 HE22 GLN    35      83.430  85.304  97.501  1.00  0.00           H  
ATOM    499  C   GLN    35      87.018  87.347  94.531  1.00  0.00           C  
ATOM    500  O   GLN    35      87.856  86.729  93.866  1.00  0.00           O  
ATOM    501  N   GLN    36      87.290  87.711  95.765  1.00  0.00           N  
ATOM    502  H   GLN    36      88.101  87.214  96.105  1.00  0.00           H  
ATOM    503  CA  GLN    36      86.572  88.704  96.580  1.00  0.00           C  
ATOM    504  HA  GLN    36      85.532  88.378  96.585  1.00  0.00           H  
ATOM    505  CB  GLN    36      87.072  88.694  98.015  1.00  0.00           C  
ATOM    506  HB2 GLN    36      86.372  89.164  98.706  1.00  0.00           H  
ATOM    507  HB3 GLN    36      87.052  87.648  98.322  1.00  0.00           H  
ATOM    508  CG  GLN    36      88.502  89.219  98.287  1.00  0.00           C  
ATOM    509  HG2 GLN    36      88.899  88.626  99.111  1.00  0.00           H  
ATOM    510  HG3 GLN    36      89.082  89.119  97.370  1.00  0.00           H  
ATOM    511  CD  GLN    36      88.495  90.681  98.628  1.00  0.00           C  
ATOM    512  OE1 GLN    36      87.750  91.138  99.481  1.00  0.00           O  
ATOM    513  NE2 GLN    36      89.375  91.565  98.185  1.00  0.00           N  
ATOM    514 HE21 GLN    36      90.126  91.352  97.544  1.00  0.00           H  
ATOM    515 HE22 GLN    36      89.005  92.503  98.250  1.00  0.00           H  
ATOM    516  C   GLN    36      86.687  90.098  95.987  1.00  0.00           C  
ATOM    517  O   GLN    36      87.712  90.473  95.395  1.00  0.00           O  
ATOM    518  N   SER    37      85.620  90.827  96.037  1.00  0.00           N  
ATOM    519  H   SER    37      84.808  90.439  96.495  1.00  0.00           H  
ATOM    520  CA  SER    37      85.489  92.205  95.487  1.00  0.00           C  
ATOM    521  HA  SER    37      85.941  92.184  94.496  1.00  0.00           H  
ATOM    522  CB  SER    37      83.993  92.543  95.429  1.00  0.00           C  
ATOM    523  HB2 SER    37      83.601  91.695  94.868  1.00  0.00           H  
ATOM    524  HB3 SER    37      83.636  92.615  96.456  1.00  0.00           H  
ATOM    525  OG  SER    37      83.791  93.769  94.723  1.00  0.00           O  
ATOM    526  HG  SER    37      83.906  94.478  95.359  1.00  0.00           H  
ATOM    527  C   SER    37      86.383  93.175  96.304  1.00  0.00           C  
ATOM    528  O   SER    37      86.390  93.100  97.527  1.00  0.00           O  
ATOM    529  N   TYR    38      87.107  94.054  95.634  1.00  0.00           N  
ATOM    530  H   TYR    38      86.913  94.084  94.644  1.00  0.00           H  
ATOM    531  CA  TYR    38      87.730  95.234  96.147  1.00  0.00           C  
ATOM    532  HA  TYR    38      86.982  95.807  96.695  1.00  0.00           H  
ATOM    533  CB  TYR    38      88.951  94.859  96.995  1.00  0.00           C  
ATOM    534  HB2 TYR    38      88.769  94.146  97.799  1.00  0.00           H  
ATOM    535  HB3 TYR    38      89.709  94.432  96.338  1.00  0.00           H  
ATOM    536  CG  TYR    38      89.582  96.075  97.728  1.00  0.00           C  
ATOM    537  CD1 TYR    38      90.823  96.627  97.374  1.00  0.00           C  
ATOM    538  HD1 TYR    38      91.154  96.320  96.392  1.00  0.00           H  
ATOM    539  CE1 TYR    38      91.476  97.612  98.133  1.00  0.00           C  
ATOM    540  HE1 TYR    38      92.438  97.961  97.789  1.00  0.00           H  
ATOM    541  CZ  TYR    38      90.819  98.201  99.207  1.00  0.00           C  
ATOM    542  OH  TYR    38      91.254  99.387  99.723  1.00  0.00           O  
ATOM    543  HH  TYR    38      91.633  99.896  99.002  1.00  0.00           H  
ATOM    544  CE2 TYR    38      89.434  97.737  99.532  1.00  0.00           C  
ATOM    545  HE2 TYR    38      88.867  98.280 100.274  1.00  0.00           H  
ATOM    546  CD2 TYR    38      88.882  96.672  98.855  1.00  0.00           C  
ATOM    547  HD2 TYR    38      87.883  96.336  99.091  1.00  0.00           H  
ATOM    548  C   TYR    38      88.344  96.106  95.043  1.00  0.00           C  
ATOM    549  O   TYR    38      88.719  95.645  93.939  1.00  0.00           O  
ATOM    550  N   SER    39      88.351  97.450  95.261  1.00  0.00           N  
ATOM    551  H   SER    39      87.942  97.808  96.113  1.00  0.00           H  
ATOM    552  CA  SER    39      88.731  98.376  94.204  1.00  0.00           C  
ATOM    553  HA  SER    39      88.559  97.913  93.233  1.00  0.00           H  
ATOM    554  CB  SER    39      87.749  99.566  94.288  1.00  0.00           C  
ATOM    555  HB2 SER    39      86.742  99.343  93.936  1.00  0.00           H  
ATOM    556  HB3 SER    39      87.758 100.062  95.259  1.00  0.00           H  
ATOM    557  OG  SER    39      88.142 100.535  93.319  1.00  0.00           O  
ATOM    558  HG  SER    39      87.851 101.399  93.618  1.00  0.00           H  
ATOM    559  C   SER    39      90.242  98.674  94.358  1.00  0.00           C  
ATOM    560  O   SER    39      90.636  99.492  95.167  1.00  0.00           O  
ATOM    561  N   GLY    40      91.039  97.937  93.613  1.00  0.00           N  
ATOM    562  H   GLY    40      90.659  97.336  92.896  1.00  0.00           H  
ATOM    563  CA  GLY    40      92.499  98.158  93.607  1.00  0.00           C  
ATOM    564  HA2 GLY    40      92.774  99.172  93.317  1.00  0.00           H  
ATOM    565  HA3 GLY    40      92.892  98.057  94.619  1.00  0.00           H  
ATOM    566  C   GLY    40      93.253  97.164  92.682  1.00  0.00           C  
ATOM    567  O   GLY    40      92.581  96.757  91.717  1.00  0.00           O  
ATOM    568  N   TYR    41      94.576  96.909  92.869  1.00  0.00           N  
ATOM    569  H   TYR    41      95.009  96.292  92.197  1.00  0.00           H  
ATOM    570  CA  TYR    41      95.438  97.169  94.025  1.00  0.00           C  
ATOM    571  HA  TYR    41      94.880  97.740  94.767  1.00  0.00           H  
ATOM    572  CB  TYR    41      95.860  95.789  94.538  1.00  0.00           C  
ATOM    573  HB2 TYR    41      96.253  95.121  93.772  1.00  0.00           H  
ATOM    574  HB3 TYR    41      96.736  95.819  95.185  1.00  0.00           H  
ATOM    575  CG  TYR    41      94.791  95.095  95.332  1.00  0.00           C  
ATOM    576  CD1 TYR    41      94.576  95.334  96.742  1.00  0.00           C  
ATOM    577  HD1 TYR    41      95.300  95.934  97.274  1.00  0.00           H  
ATOM    578  CE1 TYR    41      93.590  94.643  97.500  1.00  0.00           C  
ATOM    579  HE1 TYR    41      93.587  94.889  98.552  1.00  0.00           H  
ATOM    580  CZ  TYR    41      92.705  93.790  96.842  1.00  0.00           C  
ATOM    581  OH  TYR    41      91.749  93.192  97.550  1.00  0.00           O  
ATOM    582  HH  TYR    41      91.705  93.783  98.305  1.00  0.00           H  
ATOM    583  CE2 TYR    41      92.816  93.630  95.466  1.00  0.00           C  
ATOM    584  HE2 TYR    41      92.092  92.931  95.073  1.00  0.00           H  
ATOM    585  CD2 TYR    41      93.865  94.249  94.732  1.00  0.00           C  
ATOM    586  HD2 TYR    41      94.007  94.132  93.667  1.00  0.00           H  
ATOM    587  C   TYR    41      96.685  98.031  93.625  1.00  0.00           C  
ATOM    588  O   TYR    41      97.096  98.073  92.497  1.00  0.00           O  
ATOM    589  N   SER    42      97.411  98.634  94.598  1.00  0.00           N  
ATOM    590  H   SER    42      97.128  98.287  95.504  1.00  0.00           H  
ATOM    591  CA  SER    42      98.702  99.402  94.476  1.00  0.00           C  
ATOM    592  HA  SER    42      98.628  99.853  93.487  1.00  0.00           H  
ATOM    593  CB  SER    42      98.767 100.550  95.473  1.00  0.00           C  
ATOM    594  HB2 SER    42      99.159 100.105  96.388  1.00  0.00           H  
ATOM    595  HB3 SER    42      99.577 101.226  95.201  1.00  0.00           H  
ATOM    596  OG  SER    42      97.493 101.207  95.628  1.00  0.00           O  
ATOM    597  HG  SER    42      97.619 101.998  96.158  1.00  0.00           H  
ATOM    598  C   SER    42      99.909  98.513  94.361  1.00  0.00           C  
ATOM    599  O   SER    42     100.712  98.482  95.307  1.00  0.00           O  
ATOM    600  N   GLN    43     100.067  97.704  93.319  1.00  0.00           N  
ATOM    601  H   GLN    43      99.386  97.789  92.578  1.00  0.00           H  
ATOM    602  CA  GLN    43     100.963  96.579  93.133  1.00  0.00           C  
ATOM    603  HA  GLN    43     100.903  96.041  94.078  1.00  0.00           H  
ATOM    604  CB  GLN    43     100.455  95.667  92.017  1.00  0.00           C  
ATOM    605  HB2 GLN    43     100.821  94.646  92.126  1.00  0.00           H  
ATOM    606  HB3 GLN    43      99.386  95.613  92.219  1.00  0.00           H  
ATOM    607  CG  GLN    43     100.580  96.089  90.560  1.00  0.00           C  
ATOM    608  HG2 GLN    43     100.226  95.303  89.892  1.00  0.00           H  
ATOM    609  HG3 GLN    43     100.051  97.034  90.440  1.00  0.00           H  
ATOM    610  CD  GLN    43     101.965  96.135  90.004  1.00  0.00           C  
ATOM    611  OE1 GLN    43     102.748  95.241  90.254  1.00  0.00           O  
ATOM    612  NE2 GLN    43     102.144  97.004  89.022  1.00  0.00           N  
ATOM    613 HE21 GLN    43     101.409  97.650  88.771  1.00  0.00           H  
ATOM    614 HE22 GLN    43     102.897  96.913  88.355  1.00  0.00           H  
ATOM    615  C   GLN    43     102.430  96.982  93.120  1.00  0.00           C  
ATOM    616  O   GLN    43     103.288  96.161  93.387  1.00  0.00           O  
ATOM    617  N   SER    44     102.697  98.215  92.578  1.00  0.00           N  
ATOM    618  H   SER    44     101.905  98.828  92.446  1.00  0.00           H  
ATOM    619  CA  SER    44     104.061  98.734  92.286  1.00  0.00           C  
ATOM    620  HA  SER    44     104.708  98.380  93.089  1.00  0.00           H  
ATOM    621  CB  SER    44     104.695  98.231  90.952  1.00  0.00           C  
ATOM    622  HB2 SER    44     104.579  97.148  90.937  1.00  0.00           H  
ATOM    623  HB3 SER    44     104.193  98.707  90.109  1.00  0.00           H  
ATOM    624  OG  SER    44     106.082  98.515  90.947  1.00  0.00           O  
ATOM    625  HG  SER    44     106.470  97.974  90.255  1.00  0.00           H  
ATOM    626  C   SER    44     103.993 100.219  92.365  1.00  0.00           C  
ATOM    627  O   SER    44     102.873 100.789  92.262  1.00  0.00           O  
ATOM    628  N   THR    45     105.126 100.888  92.566  1.00  0.00           N  
ATOM    629  H   THR    45     105.986 100.359  92.548  1.00  0.00           H  
ATOM    630  CA  THR    45     105.386 102.388  92.739  1.00  0.00           C  
ATOM    631  HA  THR    45     104.519 102.847  93.213  1.00  0.00           H  
ATOM    632  CB  THR    45     106.625 102.432  93.606  1.00  0.00           C  
ATOM    633  HB  THR    45     107.402 101.763  93.236  1.00  0.00           H  
ATOM    634  CG2 THR    45     107.230 103.863  93.730  1.00  0.00           C  
ATOM    635 HG21 THR    45     107.640 104.159  92.765  1.00  0.00           H  
ATOM    636 HG22 THR    45     106.414 104.548  93.963  1.00  0.00           H  
ATOM    637 HG23 THR    45     108.086 103.913  94.404  1.00  0.00           H  
ATOM    638  OG1 THR    45     106.377 102.016  94.862  1.00  0.00           O  
ATOM    639  HG1 THR    45     106.387 101.062  94.968  1.00  0.00           H  
ATOM    640  C   THR    45     105.789 103.027  91.413  1.00  0.00           C  
ATOM    641  O   THR    45     106.609 102.481  90.758  1.00  0.00           O  
ATOM    642  N   ASP    46     105.231 104.241  91.168  1.00  0.00           N  
ATOM    643  H   ASP    46     104.604 104.527  91.906  1.00  0.00           H  
ATOM    644  CA  ASP    46     105.378 105.011  89.953  1.00  0.00           C  
ATOM    645  HA  ASP    46     105.680 104.363  89.130  1.00  0.00           H  
ATOM    646  CB  ASP    46     104.047 105.672  89.587  1.00  0.00           C  
ATOM    647  HB2 ASP    46     103.394 104.882  89.214  1.00  0.00           H  
ATOM    648  HB3 ASP    46     103.675 106.193  90.469  1.00  0.00           H  
ATOM    649  CG  ASP    46     104.052 106.731  88.452  1.00  0.00           C  
ATOM    650  OD1 ASP    46     102.964 107.283  88.350  1.00  0.00           O  
ATOM    651  OD2 ASP    46     105.090 107.196  87.943  1.00  0.00           O  
ATOM    652  C   ASP    46     106.475 106.051  90.234  1.00  0.00           C  
ATOM    653  O   ASP    46     106.372 106.858  91.148  1.00  0.00           O  
ATOM    654  N   THR    47     107.560 106.102  89.441  1.00  0.00           N  
ATOM    655  H   THR    47     107.470 105.640  88.547  1.00  0.00           H  
ATOM    656  CA  THR    47     108.734 106.924  89.752  1.00  0.00           C  
ATOM    657  HA  THR    47     108.712 107.382  90.741  1.00  0.00           H  
ATOM    658  CB  THR    47     110.063 106.142  89.457  1.00  0.00           C  
ATOM    659  HB  THR    47     110.917 106.817  89.512  1.00  0.00           H  
ATOM    660  CG2 THR    47     110.271 104.983  90.388  1.00  0.00           C  
ATOM    661 HG21 THR    47     110.018 105.134  91.438  1.00  0.00           H  
ATOM    662 HG22 THR    47     109.640 104.182  90.002  1.00  0.00           H  
ATOM    663 HG23 THR    47     111.344 104.795  90.350  1.00  0.00           H  
ATOM    664  OG1 THR    47     110.071 105.659  88.099  1.00  0.00           O  
ATOM    665  HG1 THR    47     110.145 106.490  87.623  1.00  0.00           H  
ATOM    666  C   THR    47     108.768 108.266  89.007  1.00  0.00           C  
ATOM    667  O   THR    47     109.834 108.892  89.029  1.00  0.00           O  
ATOM    668  N   SER    48     107.615 108.754  88.446  1.00  0.00           N  
ATOM    669  H   SER    48     106.810 108.145  88.489  1.00  0.00           H  
ATOM    670  CA  SER    48     107.398 110.113  88.022  1.00  0.00           C  
ATOM    671  HA  SER    48     108.264 110.281  87.382  1.00  0.00           H  
ATOM    672  CB  SER    48     106.129 110.315  87.095  1.00  0.00           C  
ATOM    673  HB2 SER    48     105.974 111.385  86.957  1.00  0.00           H  
ATOM    674  HB3 SER    48     106.237 110.030  86.049  1.00  0.00           H  
ATOM    675  OG  SER    48     104.988 109.649  87.661  1.00  0.00           O  
ATOM    676  HG  SER    48     105.074 108.698  87.759  1.00  0.00           H  
ATOM    677  C   SER    48     107.296 111.139  89.127  1.00  0.00           C  
ATOM    678  O   SER    48     107.314 110.806  90.309  1.00  0.00           O  
ATOM    679  N   GLY    49     107.353 112.409  88.761  1.00  0.00           N  
ATOM    680  H   GLY    49     107.360 112.622  87.774  1.00  0.00           H  
ATOM    681  CA  GLY    49     107.394 113.559  89.599  1.00  0.00           C  
ATOM    682  HA2 GLY    49     107.250 114.424  88.951  1.00  0.00           H  
ATOM    683  HA3 GLY    49     106.502 113.495  90.221  1.00  0.00           H  
ATOM    684  C   GLY    49     108.579 113.641  90.557  1.00  0.00           C  
ATOM    685  O   GLY    49     109.722 113.227  90.279  1.00  0.00           O  
ATOM    686  N   TYR    50     108.433 114.332  91.757  1.00  0.00           N  
ATOM    687  H   TYR    50     109.299 114.355  92.276  1.00  0.00           H  
ATOM    688  CA  TYR    50     107.195 115.068  92.192  1.00  0.00           C  
ATOM    689  HA  TYR    50     106.764 115.598  91.343  1.00  0.00           H  
ATOM    690  CB  TYR    50     106.218 114.039  92.751  1.00  0.00           C  
ATOM    691  HB2 TYR    50     106.351 113.081  92.249  1.00  0.00           H  
ATOM    692  HB3 TYR    50     106.538 113.925  93.787  1.00  0.00           H  
ATOM    693  CG  TYR    50     104.839 114.622  92.713  1.00  0.00           C  
ATOM    694  CD1 TYR    50     104.186 115.188  93.821  1.00  0.00           C  
ATOM    695  HD1 TYR    50     104.620 115.155  94.810  1.00  0.00           H  
ATOM    696  CE1 TYR    50     102.964 115.832  93.684  1.00  0.00           C  
ATOM    697  HE1 TYR    50     102.539 116.296  94.562  1.00  0.00           H  
ATOM    698  CZ  TYR    50     102.319 115.765  92.472  1.00  0.00           C  
ATOM    699  OH  TYR    50     101.078 116.322  92.312  1.00  0.00           O  
ATOM    700  HH  TYR    50     100.718 116.053  91.463  1.00  0.00           H  
ATOM    701  CE2 TYR    50     102.954 115.187  91.328  1.00  0.00           C  
ATOM    702  HE2 TYR    50     102.405 115.177  90.399  1.00  0.00           H  
ATOM    703  CD2 TYR    50     104.169 114.551  91.487  1.00  0.00           C  
ATOM    704  HD2 TYR    50     104.580 113.987  90.663  1.00  0.00           H  
ATOM    705  C   TYR    50     107.447 116.135  93.287  1.00  0.00           C  
ATOM    706  O   TYR    50     108.176 115.979  94.244  1.00  0.00           O  
ATOM    707  N   GLY    51     106.871 117.390  93.160  1.00  0.00           N  
ATOM    708  H   GLY    51     107.271 118.060  93.802  1.00  0.00           H  
ATOM    709  CA  GLY    51     105.624 117.809  92.428  1.00  0.00           C  
ATOM    710  HA2 GLY    51     105.274 116.927  91.892  1.00  0.00           H  
ATOM    711  HA3 GLY    51     104.901 118.058  93.205  1.00  0.00           H  
ATOM    712  C   GLY    51     105.772 118.912  91.399  1.00  0.00           C  
ATOM    713  O   GLY    51     104.708 119.473  90.950  1.00  0.00           O  
ATOM    714  N   GLN    52     107.008 119.302  91.091  1.00  0.00           N  
ATOM    715  H   GLN    52     107.830 118.880  91.498  1.00  0.00           H  
ATOM    716  CA  GLN    52     107.286 120.445  90.145  1.00  0.00           C  
ATOM    717  HA  GLN    52     106.514 120.416  89.376  1.00  0.00           H  
ATOM    718  CB  GLN    52     107.043 121.809  90.862  1.00  0.00           C  
ATOM    719  HB2 GLN    52     105.963 121.933  90.946  1.00  0.00           H  
ATOM    720  HB3 GLN    52     107.489 121.825  91.857  1.00  0.00           H  
ATOM    721  CG  GLN    52     107.576 123.060  90.200  1.00  0.00           C  
ATOM    722  HG2 GLN    52     107.307 123.876  90.871  1.00  0.00           H  
ATOM    723  HG3 GLN    52     108.659 122.985  90.294  1.00  0.00           H  
ATOM    724  CD  GLN    52     107.023 123.116  88.723  1.00  0.00           C  
ATOM    725  OE1 GLN    52     105.942 122.735  88.419  1.00  0.00           O  
ATOM    726  NE2 GLN    52     107.808 123.493  87.748  1.00  0.00           N  
ATOM    727 HE21 GLN    52     108.768 123.668  88.008  1.00  0.00           H  
ATOM    728 HE22 GLN    52     107.525 123.493  86.778  1.00  0.00           H  
ATOM    729  C   GLN    52     108.686 120.233  89.507  1.00  0.00           C  
ATOM    730  O   GLN    52     109.699 120.623  90.076  1.00  0.00           O  
ATOM    731  N   SER    53     108.791 119.737  88.281  1.00  0.00           N  
ATOM    732  H   SER    53     109.708 119.413  88.009  1.00  0.00           H  
ATOM    733  CA  SER    53     107.732 119.187  87.445  1.00  0.00           C  
ATOM    734  HA  SER    53     107.059 120.005  87.187  1.00  0.00           H  
ATOM    735  CB  SER    53     108.288 118.651  86.092  1.00  0.00           C  
ATOM    736  HB2 SER    53     108.558 119.561  85.557  1.00  0.00           H  
ATOM    737  HB3 SER    53     109.163 118.012  86.215  1.00  0.00           H  
ATOM    738  OG  SER    53     107.157 118.148  85.392  1.00  0.00           O  
ATOM    739  HG  SER    53     106.786 118.663  84.671  1.00  0.00           H  
ATOM    740  C   SER    53     106.959 118.029  88.073  1.00  0.00           C  
ATOM    741  O   SER    53     107.464 117.052  88.612  1.00  0.00           O  
ATOM    742  N   SER    54     105.631 118.036  87.998  1.00  0.00           N  
ATOM    743  H   SER    54     105.223 118.835  87.533  1.00  0.00           H  
ATOM    744  CA  SER    54     104.792 116.876  88.311  1.00  0.00           C  
ATOM    745  HA  SER    54     105.109 116.488  89.279  1.00  0.00           H  
ATOM    746  CB  SER    54     103.341 117.317  88.175  1.00  0.00           C  
ATOM    747  HB2 SER    54     102.764 116.561  88.708  1.00  0.00           H  
ATOM    748  HB3 SER    54     103.393 118.254  88.728  1.00  0.00           H  
ATOM    749  OG  SER    54     102.892 117.568  86.834  1.00  0.00           O  
ATOM    750  HG  SER    54     103.275 118.383  86.502  1.00  0.00           H  
ATOM    751  C   SER    54     105.001 115.633  87.322  1.00  0.00           C  
ATOM    752  O   SER    54     104.825 114.496  87.781  1.00  0.00           O  
ATOM    753  N   TYR    55     105.552 115.802  86.115  1.00  0.00           N  
ATOM    754  H   TYR    55     105.849 116.732  85.855  1.00  0.00           H  
ATOM    755  CA  TYR    55     105.765 114.721  85.089  1.00  0.00           C  
ATOM    756  HA  TYR    55     106.275 113.877  85.553  1.00  0.00           H  
ATOM    757  CB  TYR    55     104.344 114.191  84.577  1.00  0.00           C  
ATOM    758  HB2 TYR    55     103.764 115.078  84.320  1.00  0.00           H  
ATOM    759  HB3 TYR    55     104.566 113.682  83.639  1.00  0.00           H  
ATOM    760  CG  TYR    55     103.425 113.366  85.496  1.00  0.00           C  
ATOM    761  CD1 TYR    55     102.332 114.057  86.155  1.00  0.00           C  
ATOM    762  HD1 TYR    55     102.297 115.123  85.985  1.00  0.00           H  
ATOM    763  CE1 TYR    55     101.417 113.310  86.913  1.00  0.00           C  
ATOM    764  HE1 TYR    55     100.684 113.824  87.516  1.00  0.00           H  
ATOM    765  CZ  TYR    55     101.575 111.907  87.072  1.00  0.00           C  
ATOM    766  OH  TYR    55     100.713 111.233  87.755  1.00  0.00           O  
ATOM    767  HH  TYR    55     101.190 110.616  88.315  1.00  0.00           H  
ATOM    768  CE2 TYR    55     102.560 111.238  86.286  1.00  0.00           C  
ATOM    769  HE2 TYR    55     102.598 110.166  86.414  1.00  0.00           H  
ATOM    770  CD2 TYR    55     103.468 111.946  85.524  1.00  0.00           C  
ATOM    771  HD2 TYR    55     104.288 111.451  85.025  1.00  0.00           H  
ATOM    772  C   TYR    55     106.565 115.273  83.873  1.00  0.00           C  
ATOM    773  O   TYR    55     106.093 116.037  83.058  1.00  0.00           O  
ATOM    774  N   SER    56     107.850 114.973  83.727  1.00  0.00           N  
ATOM    775  H   SER    56     108.325 115.322  82.907  1.00  0.00           H  
ATOM    776  CA  SER    56     108.804 114.279  84.619  1.00  0.00           C  
ATOM    777  HA  SER    56     109.722 114.360  84.037  1.00  0.00           H  
ATOM    778  CB  SER    56     108.987 115.129  85.897  1.00  0.00           C  
ATOM    779  HB2 SER    56     109.262 116.124  85.548  1.00  0.00           H  
ATOM    780  HB3 SER    56     108.043 115.215  86.435  1.00  0.00           H  
ATOM    781  OG  SER    56     110.026 114.487  86.520  1.00  0.00           O  
ATOM    782  HG  SER    56     109.586 113.766  86.977  1.00  0.00           H  
ATOM    783  C   SER    56     108.510 112.774  84.908  1.00  0.00           C  
ATOM    784  O   SER    56     107.969 112.394  85.918  1.00  0.00           O  
ATOM    785  N   SER    57     108.755 111.950  83.860  1.00  0.00           N  
ATOM    786  H   SER    57     108.657 111.002  84.196  1.00  0.00           H  
ATOM    787  CA  SER    57     108.865 112.174  82.439  1.00  0.00           C  
ATOM    788  HA  SER    57     109.643 112.914  82.249  1.00  0.00           H  
ATOM    789  CB  SER    57     109.181 110.839  81.644  1.00  0.00           C  
ATOM    790  HB2 SER    57     109.350 111.082  80.595  1.00  0.00           H  
ATOM    791  HB3 SER    57     110.113 110.350  81.926  1.00  0.00           H  
ATOM    792  OG  SER    57     108.118 110.042  81.723  1.00  0.00           O  
ATOM    793  HG  SER    57     108.260 109.577  82.550  1.00  0.00           H  
ATOM    794  C   SER    57     107.571 112.710  81.852  1.00  0.00           C  
ATOM    795  O   SER    57     106.472 112.373  82.268  1.00  0.00           O  
ATOM    796  N   TYR    58     107.752 113.437  80.712  1.00  0.00           N  
ATOM    797  H   TYR    58     108.696 113.630  80.409  1.00  0.00           H  
ATOM    798  CA  TYR    58     106.681 114.182  80.113  1.00  0.00           C  
ATOM    799  HA  TYR    58     106.196 114.919  80.753  1.00  0.00           H  
ATOM    800  CB  TYR    58     107.280 115.085  79.037  1.00  0.00           C  
ATOM    801  HB2 TYR    58     108.152 115.622  79.411  1.00  0.00           H  
ATOM    802  HB3 TYR    58     107.534 114.483  78.165  1.00  0.00           H  
ATOM    803  CG  TYR    58     106.312 116.223  78.709  1.00  0.00           C  
ATOM    804  CD1 TYR    58     105.499 116.238  77.518  1.00  0.00           C  
ATOM    805  HD1 TYR    58     105.564 115.571  76.672  1.00  0.00           H  
ATOM    806  CE1 TYR    58     104.655 117.337  77.289  1.00  0.00           C  
ATOM    807  HE1 TYR    58     103.954 117.357  76.468  1.00  0.00           H  
ATOM    808  CZ  TYR    58     104.505 118.355  78.284  1.00  0.00           C  
ATOM    809  OH  TYR    58     103.563 119.376  78.096  1.00  0.00           O  
ATOM    810  HH  TYR    58     103.327 119.406  77.166  1.00  0.00           H  
ATOM    811  CE2 TYR    58     105.321 118.338  79.427  1.00  0.00           C  
ATOM    812  HE2 TYR    58     105.246 119.100  80.189  1.00  0.00           H  
ATOM    813  CD2 TYR    58     106.286 117.328  79.643  1.00  0.00           C  
ATOM    814  HD2 TYR    58     106.823 117.333  80.580  1.00  0.00           H  
ATOM    815  C   TYR    58     105.559 113.270  79.499  1.00  0.00           C  
ATOM    816  O   TYR    58     105.884 112.162  79.035  1.00  0.00           O  
ATOM    817  N   GLY    59     104.248 113.525  79.533  1.00  0.00           N  
ATOM    818  H   GLY    59     103.696 112.836  79.043  1.00  0.00           H  
ATOM    819  CA  GLY    59     103.524 114.559  80.322  1.00  0.00           C  
ATOM    820  HA2 GLY    59     102.978 114.121  81.157  1.00  0.00           H  
ATOM    821  HA3 GLY    59     104.246 115.311  80.642  1.00  0.00           H  
ATOM    822  C   GLY    59     102.523 115.313  79.505  1.00  0.00           C  
ATOM    823  O   GLY    59     102.502 115.296  78.244  1.00  0.00           O  
ATOM    824  N   GLN    60     101.547 116.026  80.123  1.00  0.00           N  
ATOM    825  H   GLN    60     100.967 116.511  79.454  1.00  0.00           H  
ATOM    826  CA  GLN    60     101.446 116.357  81.585  1.00  0.00           C  
ATOM    827  HA  GLN    60     101.737 115.439  82.097  1.00  0.00           H  
ATOM    828  CB  GLN    60     102.483 117.451  81.872  1.00  0.00           C  
ATOM    829  HB2 GLN    60     102.762 117.453  82.926  1.00  0.00           H  
ATOM    830  HB3 GLN    60     103.397 117.160  81.354  1.00  0.00           H  
ATOM    831  CG  GLN    60     102.051 118.827  81.387  1.00  0.00           C  
ATOM    832  HG2 GLN    60     101.919 118.715  80.311  1.00  0.00           H  
ATOM    833  HG3 GLN    60     101.097 119.121  81.824  1.00  0.00           H  
ATOM    834  CD  GLN    60     103.077 119.900  81.665  1.00  0.00           C  
ATOM    835  OE1 GLN    60     103.923 119.816  82.538  1.00  0.00           O  
ATOM    836  NE2 GLN    60     103.137 120.972  80.905  1.00  0.00           N  
ATOM    837 HE21 GLN    60     102.601 120.994  80.050  1.00  0.00           H  
ATOM    838 HE22 GLN    60     103.772 121.691  81.223  1.00  0.00           H  
ATOM    839  C   GLN    60      99.970 116.688  82.055  1.00  0.00           C  
ATOM    840  O   GLN    60      99.670 116.985  83.224  1.00  0.00           O  
ATOM    841  N   SER    61      98.981 116.517  81.162  1.00  0.00           N  
ATOM    842  H   SER    61      99.307 116.040  80.334  1.00  0.00           H  
ATOM    843  CA  SER    61      97.518 116.657  81.455  1.00  0.00           C  
ATOM    844  HA  SER    61      97.258 116.139  82.378  1.00  0.00           H  
ATOM    845  CB  SER    61      97.286 118.154  81.616  1.00  0.00           C  
ATOM    846  HB2 SER    61      98.033 118.775  82.111  1.00  0.00           H  
ATOM    847  HB3 SER    61      97.225 118.570  80.610  1.00  0.00           H  
ATOM    848  OG  SER    61      95.936 118.425  82.120  1.00  0.00           O  
ATOM    849  HG  SER    61      96.058 119.297  82.501  1.00  0.00           H  
ATOM    850  C   SER    61      96.686 116.147  80.243  1.00  0.00           C  
ATOM    851  O   SER    61      97.171 116.161  79.115  1.00  0.00           O  
ATOM    852  N   GLN    62      95.415 115.960  80.379  1.00  0.00           N  
ATOM    853  H   GLN    62      95.084 115.974  81.333  1.00  0.00           H  
ATOM    854  CA  GLN    62      94.405 115.768  79.331  1.00  0.00           C  
ATOM    855  HA  GLN    62      94.698 114.815  78.890  1.00  0.00           H  
ATOM    856  CB  GLN    62      93.023 115.619  79.980  1.00  0.00           C  
ATOM    857  HB2 GLN    62      92.965 114.969  80.852  1.00  0.00           H  
ATOM    858  HB3 GLN    62      92.585 116.557  80.322  1.00  0.00           H  
ATOM    859  CG  GLN    62      91.968 114.863  79.150  1.00  0.00           C  
ATOM    860  HG2 GLN    62      91.094 114.651  79.765  1.00  0.00           H  
ATOM    861  HG3 GLN    62      91.624 115.487  78.325  1.00  0.00           H  
ATOM    862  CD  GLN    62      92.371 113.476  78.630  1.00  0.00           C  
ATOM    863  OE1 GLN    62      93.166 112.802  79.291  1.00  0.00           O  
ATOM    864  NE2 GLN    62      91.851 112.998  77.551  1.00  0.00           N  
ATOM    865 HE21 GLN    62      92.055 112.063  77.229  1.00  0.00           H  
ATOM    866 HE22 GLN    62      91.227 113.620  77.056  1.00  0.00           H  
ATOM    867  C   GLN    62      94.430 116.825  78.217  1.00  0.00           C  
ATOM    868  O   GLN    62      94.326 116.399  77.064  1.00  0.00           O  
ATOM    869  N   ASN    63      94.605 118.179  78.508  1.00  0.00           N  
ATOM    870  H   ASN    63      94.581 118.427  79.486  1.00  0.00           H  
ATOM    871  CA  ASN    63      94.760 119.253  77.612  1.00  0.00           C  
ATOM    872  HA  ASN    63      94.223 118.990  76.701  1.00  0.00           H  
ATOM    873  CB  ASN    63      94.195 120.641  78.071  1.00  0.00           C  
ATOM    874  HB2 ASN    63      94.067 121.283  77.199  1.00  0.00           H  
ATOM    875  HB3 ASN    63      93.201 120.450  78.475  1.00  0.00           H  
ATOM    876  CG  ASN    63      94.901 121.490  79.011  1.00  0.00           C  
ATOM    877  OD1 ASN    63      95.427 121.083  80.038  1.00  0.00           O  
ATOM    878  ND2 ASN    63      94.942 122.776  78.798  1.00  0.00           N  
ATOM    879 HD21 ASN    63      95.293 123.424  79.489  1.00  0.00           H  
ATOM    880 HD22 ASN    63      94.511 123.233  78.007  1.00  0.00           H  
ATOM    881  C   ASN    63      96.264 119.579  77.190  1.00  0.00           C  
ATOM    882  O   ASN    63      96.360 120.253  76.207  1.00  0.00           O  
ATOM    883  N   THR    64      97.290 119.189  77.994  1.00  0.00           N  
ATOM    884  H   THR    64      96.982 118.658  78.796  1.00  0.00           H  
ATOM    885  CA  THR    64      98.632 119.585  77.940  1.00  0.00           C  
ATOM    886  HA  THR    64      98.773 120.286  77.117  1.00  0.00           H  
ATOM    887  CB  THR    64      99.094 120.240  79.374  1.00  0.00           C  
ATOM    888  HB  THR    64      99.029 119.509  80.180  1.00  0.00           H  
ATOM    889  CG2 THR    64     100.413 120.991  79.277  1.00  0.00           C  
ATOM    890 HG21 THR    64     101.086 120.252  78.843  1.00  0.00           H  
ATOM    891 HG22 THR    64     100.405 121.920  78.707  1.00  0.00           H  
ATOM    892 HG23 THR    64     100.686 121.291  80.289  1.00  0.00           H  
ATOM    893  OG1 THR    64      98.274 121.251  79.854  1.00  0.00           O  
ATOM    894  HG1 THR    64      97.406 120.885  80.036  1.00  0.00           H  
ATOM    895  C   THR    64      99.604 118.431  77.644  1.00  0.00           C  
ATOM    896  O   THR    64     100.184 117.888  78.568  1.00  0.00           O  
ATOM    897  N   GLY    65      99.920 118.069  76.410  1.00  0.00           N  
ATOM    898  H   GLY    65     100.639 117.366  76.312  1.00  0.00           H  
ATOM    899  CA  GLY    65      99.118 118.250  75.199  1.00  0.00           C  
ATOM    900  HA2 GLY    65      99.013 119.330  75.101  1.00  0.00           H  
ATOM    901  HA3 GLY    65      99.705 117.831  74.382  1.00  0.00           H  
ATOM    902  C   GLY    65      97.749 117.675  75.109  1.00  0.00           C  
ATOM    903  O   GLY    65      97.326 116.863  75.951  1.00  0.00           O  
ATOM    904  N   TYR    66      97.106 117.952  73.997  1.00  0.00           N  
ATOM    905  H   TYR    66      97.630 118.464  73.303  1.00  0.00           H  
ATOM    906  CA  TYR    66      95.771 117.409  73.756  1.00  0.00           C  
ATOM    907  HA  TYR    66      95.139 117.530  74.636  1.00  0.00           H  
ATOM    908  CB  TYR    66      95.128 118.068  72.496  1.00  0.00           C  
ATOM    909  HB2 TYR    66      95.071 119.140  72.685  1.00  0.00           H  
ATOM    910  HB3 TYR    66      95.850 118.012  71.681  1.00  0.00           H  
ATOM    911  CG  TYR    66      93.773 117.612  72.078  1.00  0.00           C  
ATOM    912  CD1 TYR    66      93.512 116.895  70.918  1.00  0.00           C  
ATOM    913  HD1 TYR    66      94.318 116.616  70.255  1.00  0.00           H  
ATOM    914  CE1 TYR    66      92.182 116.275  70.705  1.00  0.00           C  
ATOM    915  HE1 TYR    66      91.965 115.531  69.953  1.00  0.00           H  
ATOM    916  CZ  TYR    66      91.164 116.606  71.649  1.00  0.00           C  
ATOM    917  OH  TYR    66      89.958 116.144  71.348  1.00  0.00           O  
ATOM    918  HH  TYR    66      89.998 115.550  70.595  1.00  0.00           H  
ATOM    919  CE2 TYR    66      91.402 117.432  72.749  1.00  0.00           C  
ATOM    920  HE2 TYR    66      90.585 117.584  73.439  1.00  0.00           H  
ATOM    921  CD2 TYR    66      92.726 117.932  72.984  1.00  0.00           C  
ATOM    922  HD2 TYR    66      92.939 118.439  73.914  1.00  0.00           H  
ATOM    923  C   TYR    66      95.943 115.937  73.489  1.00  0.00           C  
ATOM    924  O   TYR    66      96.645 115.614  72.564  1.00  0.00           O  
ATOM    925  N   GLY    67      95.378 115.079  74.376  1.00  0.00           N  
ATOM    926  H   GLY    67      94.917 115.498  75.171  1.00  0.00           H  
ATOM    927  CA  GLY    67      95.417 113.547  74.386  1.00  0.00           C  
ATOM    928  HA2 GLY    67      95.852 113.067  73.510  1.00  0.00           H  
ATOM    929  HA3 GLY    67      96.027 113.154  75.200  1.00  0.00           H  
ATOM    930  C   GLY    67      94.099 112.793  74.440  1.00  0.00           C  
ATOM    931  O   GLY    67      94.150 111.544  74.533  1.00  0.00           O  
ATOM    932  N   THR    68      92.957 113.460  74.112  1.00  0.00           N  
ATOM    933  H   THR    68      92.981 114.470  74.139  1.00  0.00           H  
ATOM    934  CA  THR    68      91.802 112.847  73.571  1.00  0.00           C  
ATOM    935  HA  THR    68      91.798 111.859  74.031  1.00  0.00           H  
ATOM    936  CB  THR    68      90.499 113.680  73.888  1.00  0.00           C  
ATOM    937  HB  THR    68      90.304 114.613  73.359  1.00  0.00           H  
ATOM    938  CG2 THR    68      89.128 112.966  73.724  1.00  0.00           C  
ATOM    939 HG21 THR    68      88.947 112.866  72.654  1.00  0.00           H  
ATOM    940 HG22 THR    68      89.148 112.027  74.278  1.00  0.00           H  
ATOM    941 HG23 THR    68      88.338 113.597  74.131  1.00  0.00           H  
ATOM    942  OG1 THR    68      90.579 113.769  75.288  1.00  0.00           O  
ATOM    943  HG1 THR    68      89.704 113.917  75.655  1.00  0.00           H  
ATOM    944  C   THR    68      91.931 112.639  72.034  1.00  0.00           C  
ATOM    945  O   THR    68      92.667 113.418  71.378  1.00  0.00           O  
ATOM    946  N   GLN    69      91.298 111.677  71.380  1.00  0.00           N  
ATOM    947  H   GLN    69      90.684 111.119  71.956  1.00  0.00           H  
ATOM    948  CA  GLN    69      91.212 111.634  69.914  1.00  0.00           C  
ATOM    949  HA  GLN    69      92.163 111.370  69.452  1.00  0.00           H  
ATOM    950  CB  GLN    69      90.341 110.396  69.501  1.00  0.00           C  
ATOM    951  HB2 GLN    69      90.355 110.279  68.418  1.00  0.00           H  
ATOM    952  HB3 GLN    69      90.775 109.458  69.849  1.00  0.00           H  
ATOM    953  CG  GLN    69      88.802 110.414  69.860  1.00  0.00           C  
ATOM    954  HG2 GLN    69      88.680 110.153  70.911  1.00  0.00           H  
ATOM    955  HG3 GLN    69      88.485 111.431  69.625  1.00  0.00           H  
ATOM    956  CD  GLN    69      87.995 109.391  69.129  1.00  0.00           C  
ATOM    957  OE1 GLN    69      88.281 108.177  69.240  1.00  0.00           O  
ATOM    958  NE2 GLN    69      86.947 109.748  68.429  1.00  0.00           N  
ATOM    959 HE21 GLN    69      86.814 110.749  68.453  1.00  0.00           H  
ATOM    960 HE22 GLN    69      86.572 109.143  67.713  1.00  0.00           H  
ATOM    961  C   GLN    69      90.595 112.944  69.283  1.00  0.00           C  
ATOM    962  O   GLN    69      89.844 113.704  69.875  1.00  0.00           O  
ATOM    963  N   SER    70      91.040 113.296  68.033  1.00  0.00           N  
ATOM    964  H   SER    70      91.616 112.633  67.536  1.00  0.00           H  
ATOM    965  CA  SER    70      90.822 114.514  67.270  1.00  0.00           C  
ATOM    966  HA  SER    70      90.843 115.342  67.978  1.00  0.00           H  
ATOM    967  CB  SER    70      92.030 114.741  66.326  1.00  0.00           C  
ATOM    968  HB2 SER    70      91.876 115.635  65.721  1.00  0.00           H  
ATOM    969  HB3 SER    70      92.977 114.872  66.849  1.00  0.00           H  
ATOM    970  OG  SER    70      92.126 113.650  65.380  1.00  0.00           O  
ATOM    971  HG  SER    70      92.677 114.050  64.703  1.00  0.00           H  
ATOM    972  C   SER    70      89.500 114.411  66.489  1.00  0.00           C  
ATOM    973  O   SER    70      89.161 115.342  65.794  1.00  0.00           O  
ATOM    974  N   THR    71      88.616 113.421  66.689  1.00  0.00           N  
ATOM    975  H   THR    71      88.822 112.614  67.261  1.00  0.00           H  
ATOM    976  CA  THR    71      87.121 113.404  66.180  1.00  0.00           C  
ATOM    977  HA  THR    71      86.929 114.306  65.598  1.00  0.00           H  
ATOM    978  CB  THR    71      86.941 112.159  65.216  1.00  0.00           C  
ATOM    979  HB  THR    71      85.889 112.026  64.961  1.00  0.00           H  
ATOM    980  CG2 THR    71      87.611 112.289  63.869  1.00  0.00           C  
ATOM    981 HG21 THR    71      88.588 112.747  64.022  1.00  0.00           H  
ATOM    982 HG22 THR    71      87.751 111.354  63.326  1.00  0.00           H  
ATOM    983 HG23 THR    71      87.048 113.014  63.282  1.00  0.00           H  
ATOM    984  OG1 THR    71      87.450 110.992  65.758  1.00  0.00           O  
ATOM    985  HG1 THR    71      86.769 110.325  65.874  1.00  0.00           H  
ATOM    986  C   THR    71      86.142 113.248  67.307  1.00  0.00           C  
ATOM    987  O   THR    71      86.538 112.650  68.325  1.00  0.00           O  
ATOM    988  N   PRO    72      84.877 113.592  67.110  1.00  0.00           N  
ATOM    989  CD  PRO    72      84.396 114.351  65.911  1.00  0.00           C  
ATOM    990  HD2 PRO    72      84.888 114.041  64.989  1.00  0.00           H  
ATOM    991  HD3 PRO    72      84.590 115.419  65.813  1.00  0.00           H  
ATOM    992  CG  PRO    72      82.949 114.108  65.915  1.00  0.00           C  
ATOM    993  HG2 PRO    72      82.805 113.129  65.457  1.00  0.00           H  
ATOM    994  HG3 PRO    72      82.409 114.920  65.427  1.00  0.00           H  
ATOM    995  CB  PRO    72      82.601 113.947  67.433  1.00  0.00           C  
ATOM    996  HB2 PRO    72      81.678 113.383  67.561  1.00  0.00           H  
ATOM    997  HB3 PRO    72      82.481 114.908  67.933  1.00  0.00           H  
ATOM    998  CA  PRO    72      83.855 113.268  67.995  1.00  0.00           C  
ATOM    999  HA  PRO    72      84.126 113.608  68.995  1.00  0.00           H  
ATOM   1000  C   PRO    72      83.728 111.744  67.996  1.00  0.00           C  
ATOM   1001  O   PRO    72      84.240 111.028  67.111  1.00  0.00           O  
ATOM   1002  N   GLN    73      83.012 111.327  68.992  1.00  0.00           N  
ATOM   1003  H   GLN    73      82.558 111.960  69.634  1.00  0.00           H  
ATOM   1004  CA  GLN    73      82.763 109.888  69.235  1.00  0.00           C  
ATOM   1005  HA  GLN    73      83.600 109.298  68.861  1.00  0.00           H  
ATOM   1006  CB  GLN    73      82.834 109.573  70.784  1.00  0.00           C  
ATOM   1007  HB2 GLN    73      82.852 108.498  70.961  1.00  0.00           H  
ATOM   1008  HB3 GLN    73      83.818 109.877  71.143  1.00  0.00           H  
ATOM   1009  CG  GLN    73      81.751 110.171  71.688  1.00  0.00           C  
ATOM   1010  HG2 GLN    73      82.150 110.238  72.700  1.00  0.00           H  
ATOM   1011  HG3 GLN    73      81.483 111.166  71.332  1.00  0.00           H  
ATOM   1012  CD  GLN    73      80.365 109.395  71.771  1.00  0.00           C  
ATOM   1013  OE1 GLN    73      80.226 108.286  71.284  1.00  0.00           O  
ATOM   1014  NE2 GLN    73      79.321 110.022  72.286  1.00  0.00           N  
ATOM   1015 HE21 GLN    73      79.300 111.015  72.469  1.00  0.00           H  
ATOM   1016 HE22 GLN    73      78.457 109.501  72.315  1.00  0.00           H  
ATOM   1017  C   GLN    73      81.367 109.473  68.642  1.00  0.00           C  
ATOM   1018  O   GLN    73      80.347 110.113  68.957  1.00  0.00           O  
ATOM   1019  N   GLY    74      81.357 108.445  67.774  1.00  0.00           N  
ATOM   1020  H   GLY    74      82.247 108.010  67.579  1.00  0.00           H  
ATOM   1021  CA  GLY    74      80.156 108.053  66.964  1.00  0.00           C  
ATOM   1022  HA2 GLY    74      79.697 108.996  66.667  1.00  0.00           H  
ATOM   1023  HA3 GLY    74      80.520 107.527  66.081  1.00  0.00           H  
ATOM   1024  C   GLY    74      79.136 107.216  67.722  1.00  0.00           C  
ATOM   1025  O   GLY    74      78.086 106.899  67.181  1.00  0.00           O  
ATOM   1026  N   TYR    75      79.402 106.725  68.959  1.00  0.00           N  
ATOM   1027  H   TYR    75      80.191 107.115  69.454  1.00  0.00           H  
ATOM   1028  CA  TYR    75      78.481 105.805  69.672  1.00  0.00           C  
ATOM   1029  HA  TYR    75      78.049 105.037  69.031  1.00  0.00           H  
ATOM   1030  CB  TYR    75      79.322 105.107  70.730  1.00  0.00           C  
ATOM   1031  HB2 TYR    75      79.454 105.698  71.637  1.00  0.00           H  
ATOM   1032  HB3 TYR    75      78.810 104.149  70.826  1.00  0.00           H  
ATOM   1033  CG  TYR    75      80.627 104.550  70.276  1.00  0.00           C  
ATOM   1034  CD1 TYR    75      81.830 105.125  70.782  1.00  0.00           C  
ATOM   1035  HD1 TYR    75      81.799 105.947  71.481  1.00  0.00           H  
ATOM   1036  CE1 TYR    75      83.108 104.736  70.242  1.00  0.00           C  
ATOM   1037  HE1 TYR    75      83.990 105.215  70.641  1.00  0.00           H  
ATOM   1038  CZ  TYR    75      83.150 103.731  69.310  1.00  0.00           C  
ATOM   1039  OH  TYR    75      84.350 103.385  68.833  1.00  0.00           O  
ATOM   1040  HH  TYR    75      84.393 103.116  67.912  1.00  0.00           H  
ATOM   1041  CE2 TYR    75      81.977 103.101  68.848  1.00  0.00           C  
ATOM   1042  HE2 TYR    75      82.036 102.308  68.118  1.00  0.00           H  
ATOM   1043  CD2 TYR    75      80.669 103.558  69.254  1.00  0.00           C  
ATOM   1044  HD2 TYR    75      79.758 103.069  68.942  1.00  0.00           H  
ATOM   1045  C   TYR    75      77.286 106.645  70.159  1.00  0.00           C  
ATOM   1046  O   TYR    75      76.278 106.006  70.510  1.00  0.00           O  
ATOM   1047  N   GLY    76      77.420 107.968  70.285  1.00  0.00           N  
ATOM   1048  H   GLY    76      78.279 108.358  69.926  1.00  0.00           H  
ATOM   1049  CA  GLY    76      76.406 108.826  70.825  1.00  0.00           C  
ATOM   1050  HA2 GLY    76      76.670 109.869  70.648  1.00  0.00           H  
ATOM   1051  HA3 GLY    76      75.477 108.745  70.260  1.00  0.00           H  
ATOM   1052  C   GLY    76      76.167 108.603  72.363  1.00  0.00           C  
ATOM   1053  O   GLY    76      77.112 108.607  73.203  1.00  0.00           O  
ATOM   1054  N   SER    77      74.925 108.686  72.717  1.00  0.00           N  
ATOM   1055  H   SER    77      74.181 108.704  72.034  1.00  0.00           H  
ATOM   1056  CA  SER    77      74.436 108.599  74.104  1.00  0.00           C  
ATOM   1057  HA  SER    77      75.269 108.689  74.801  1.00  0.00           H  
ATOM   1058  CB  SER    77      73.480 109.759  74.374  1.00  0.00           C  
ATOM   1059  HB2 SER    77      72.994 109.570  75.332  1.00  0.00           H  
ATOM   1060  HB3 SER    77      74.065 110.679  74.397  1.00  0.00           H  
ATOM   1061  OG  SER    77      72.581 109.792  73.228  1.00  0.00           O  
ATOM   1062  HG  SER    77      71.969 109.137  73.570  1.00  0.00           H  
ATOM   1063  C   SER    77      73.669 107.315  74.429  1.00  0.00           C  
ATOM   1064  O   SER    77      72.470 107.333  74.371  1.00  0.00           O  
ATOM   1065  N   THR    78      74.297 106.175  74.588  1.00  0.00           N  
ATOM   1066  H   THR    78      73.696 105.413  74.870  1.00  0.00           H  
ATOM   1067  CA  THR    78      75.709 105.772  74.415  1.00  0.00           C  
ATOM   1068  HA  THR    78      76.174 106.376  73.635  1.00  0.00           H  
ATOM   1069  CB  THR    78      76.467 105.826  75.779  1.00  0.00           C  
ATOM   1070  HB  THR    78      76.025 105.130  76.493  1.00  0.00           H  
ATOM   1071  CG2 THR    78      77.920 105.396  75.451  1.00  0.00           C  
ATOM   1072 HG21 THR    78      78.543 105.512  76.338  1.00  0.00           H  
ATOM   1073 HG22 THR    78      78.043 104.382  75.071  1.00  0.00           H  
ATOM   1074 HG23 THR    78      78.367 106.063  74.714  1.00  0.00           H  
ATOM   1075  OG1 THR    78      76.396 107.092  76.348  1.00  0.00           O  
ATOM   1076  HG1 THR    78      75.567 106.974  76.819  1.00  0.00           H  
ATOM   1077  C   THR    78      75.668 104.322  73.885  1.00  0.00           C  
ATOM   1078  O   THR    78      75.527 103.340  74.641  1.00  0.00           O  
ATOM   1079  N   GLY    79      75.594 104.293  72.580  1.00  0.00           N  
ATOM   1080  H   GLY    79      75.868 105.097  72.035  1.00  0.00           H  
ATOM   1081  CA  GLY    79      75.342 103.013  71.921  1.00  0.00           C  
ATOM   1082  HA2 GLY    79      74.532 102.422  72.349  1.00  0.00           H  
ATOM   1083  HA3 GLY    79      75.059 103.296  70.907  1.00  0.00           H  
ATOM   1084  C   GLY    79      76.611 102.101  71.895  1.00  0.00           C  
ATOM   1085  O   GLY    79      77.391 102.154  72.808  1.00  0.00           O  
ATOM   1086  N   GLY    80      76.829 101.335  70.834  1.00  0.00           N  
ATOM   1087  H   GLY    80      77.738 100.900  70.765  1.00  0.00           H  
ATOM   1088  CA  GLY    80      75.908 101.125  69.720  1.00  0.00           C  
ATOM   1089  HA2 GLY    80      75.879 101.929  68.984  1.00  0.00           H  
ATOM   1090  HA3 GLY    80      76.416 100.341  69.160  1.00  0.00           H  
ATOM   1091  C   GLY    80      74.477 100.554  69.986  1.00  0.00           C  
ATOM   1092  O   GLY    80      74.212  99.874  71.031  1.00  0.00           O  
ATOM   1093  N   TYR    81      73.520 100.757  69.085  1.00  0.00           N  
ATOM   1094  H   TYR    81      73.820 101.316  68.299  1.00  0.00           H  
ATOM   1095  CA  TYR    81      72.153 100.504  69.247  1.00  0.00           C  
ATOM   1096  HA  TYR    81      71.952  99.765  70.023  1.00  0.00           H  
ATOM   1097  CB  TYR    81      71.414 101.713  69.710  1.00  0.00           C  
ATOM   1098  HB2 TYR    81      71.615 102.492  68.975  1.00  0.00           H  
ATOM   1099  HB3 TYR    81      70.343 101.568  69.565  1.00  0.00           H  
ATOM   1100  CG  TYR    81      71.643 102.223  71.122  1.00  0.00           C  
ATOM   1101  CD1 TYR    81      71.715 101.345  72.245  1.00  0.00           C  
ATOM   1102  HD1 TYR    81      71.508 100.290  72.137  1.00  0.00           H  
ATOM   1103  CE1 TYR    81      71.983 101.875  73.517  1.00  0.00           C  
ATOM   1104  HE1 TYR    81      72.102 101.286  74.415  1.00  0.00           H  
ATOM   1105  CZ  TYR    81      72.197 103.262  73.704  1.00  0.00           C  
ATOM   1106  OH  TYR    81      72.596 103.774  74.885  1.00  0.00           O  
ATOM   1107  HH  TYR    81      72.380 103.126  75.560  1.00  0.00           H  
ATOM   1108  CE2 TYR    81      72.198 104.068  72.560  1.00  0.00           C  
ATOM   1109  HE2 TYR    81      72.403 105.117  72.718  1.00  0.00           H  
ATOM   1110  CD2 TYR    81      71.907 103.612  71.290  1.00  0.00           C  
ATOM   1111  HD2 TYR    81      71.985 104.230  70.407  1.00  0.00           H  
ATOM   1112  C   TYR    81      71.471  99.903  67.934  1.00  0.00           C  
ATOM   1113  O   TYR    81      71.724 100.511  66.841  1.00  0.00           O  
ATOM   1114  N   GLY    82      70.624  98.858  67.934  1.00  0.00           N  
ATOM   1115  H   GLY    82      70.258  98.851  66.993  1.00  0.00           H  
ATOM   1116  CA  GLY    82      70.473  97.817  68.954  1.00  0.00           C  
ATOM   1117  HA2 GLY    82      70.270  96.873  68.448  1.00  0.00           H  
ATOM   1118  HA3 GLY    82      71.418  97.629  69.464  1.00  0.00           H  
ATOM   1119  C   GLY    82      69.249  98.123  69.927  1.00  0.00           C  
ATOM   1120  O   GLY    82      68.833  99.257  70.112  1.00  0.00           O  
ATOM   1121  N   SER    83      68.874  97.034  70.656  1.00  0.00           N  
ATOM   1122  H   SER    83      69.372  96.164  70.533  1.00  0.00           H  
ATOM   1123  CA  SER    83      67.733  97.011  71.576  1.00  0.00           C  
ATOM   1124  HA  SER    83      67.564  95.965  71.829  1.00  0.00           H  
ATOM   1125  CB  SER    83      68.145  97.578  72.911  1.00  0.00           C  
ATOM   1126  HB2 SER    83      68.098  98.662  73.011  1.00  0.00           H  
ATOM   1127  HB3 SER    83      67.552  97.245  73.763  1.00  0.00           H  
ATOM   1128  OG  SER    83      69.519  97.290  73.141  1.00  0.00           O  
ATOM   1129  HG  SER    83      69.929  97.925  73.733  1.00  0.00           H  
ATOM   1130  C   SER    83      66.426  97.477  71.032  1.00  0.00           C  
ATOM   1131  O   SER    83      65.829  98.383  71.626  1.00  0.00           O  
ATOM   1132  N   SER    84      65.846  96.866  69.959  1.00  0.00           N  
ATOM   1133  H   SER    84      64.896  97.155  69.776  1.00  0.00           H  
ATOM   1134  CA  SER    84      66.416  95.852  69.055  1.00  0.00           C  
ATOM   1135  HA  SER    84      67.011  95.220  69.715  1.00  0.00           H  
ATOM   1136  CB  SER    84      65.252  94.937  68.549  1.00  0.00           C  
ATOM   1137  HB2 SER    84      64.556  95.640  68.093  1.00  0.00           H  
ATOM   1138  HB3 SER    84      65.449  94.268  67.712  1.00  0.00           H  
ATOM   1139  OG  SER    84      64.598  94.230  69.660  1.00  0.00           O  
ATOM   1140  HG  SER    84      63.713  94.569  69.818  1.00  0.00           H  
ATOM   1141  C   SER    84      67.169  96.320  67.818  1.00  0.00           C  
ATOM   1142  O   SER    84      67.125  97.513  67.508  1.00  0.00           O  
ATOM   1143  N   GLN    85      68.071  95.476  67.239  1.00  0.00           N  
ATOM   1144  H   GLN    85      68.145  94.527  67.577  1.00  0.00           H  
ATOM   1145  CA  GLN    85      68.802  95.984  66.117  1.00  0.00           C  
ATOM   1146  HA  GLN    85      69.401  96.868  66.331  1.00  0.00           H  
ATOM   1147  CB  GLN    85      69.786  94.931  65.594  1.00  0.00           C  
ATOM   1148  HB2 GLN    85      70.312  94.407  66.392  1.00  0.00           H  
ATOM   1149  HB3 GLN    85      69.275  94.246  64.918  1.00  0.00           H  
ATOM   1150  CG  GLN    85      70.987  95.466  64.814  1.00  0.00           C  
ATOM   1151  HG2 GLN    85      71.465  94.694  64.210  1.00  0.00           H  
ATOM   1152  HG3 GLN    85      70.617  96.230  64.130  1.00  0.00           H  
ATOM   1153  CD  GLN    85      72.051  96.117  65.656  1.00  0.00           C  
ATOM   1154  OE1 GLN    85      71.892  96.155  66.864  1.00  0.00           O  
ATOM   1155  NE2 GLN    85      73.095  96.606  65.119  1.00  0.00           N  
ATOM   1156 HE21 GLN    85      73.786  97.055  65.703  1.00  0.00           H  
ATOM   1157 HE22 GLN    85      73.220  96.583  64.118  1.00  0.00           H  
ATOM   1158  C   GLN    85      67.894  96.385  64.995  1.00  0.00           C  
ATOM   1159  O   GLN    85      68.248  97.294  64.266  1.00  0.00           O  
ATOM   1160  N   SER    86      66.814  95.727  64.649  1.00  0.00           N  
ATOM   1161  H   SER    86      66.624  94.930  65.239  1.00  0.00           H  
ATOM   1162  CA  SER    86      65.763  95.911  63.680  1.00  0.00           C  
ATOM   1163  HA  SER    86      65.091  95.053  63.659  1.00  0.00           H  
ATOM   1164  CB  SER    86      64.949  97.214  63.917  1.00  0.00           C  
ATOM   1165  HB2 SER    86      65.513  98.107  63.645  1.00  0.00           H  
ATOM   1166  HB3 SER    86      64.189  97.168  63.138  1.00  0.00           H  
ATOM   1167  OG  SER    86      64.480  97.319  65.253  1.00  0.00           O  
ATOM   1168  HG  SER    86      64.442  98.250  65.483  1.00  0.00           H  
ATOM   1169  C   SER    86      66.386  95.891  62.237  1.00  0.00           C  
ATOM   1170  O   SER    86      66.208  96.854  61.463  1.00  0.00           O  
ATOM   1171  N   SER    87      67.179  94.892  61.864  1.00  0.00           N  
ATOM   1172  H   SER    87      67.213  94.174  62.573  1.00  0.00           H  
ATOM   1173  CA  SER    87      68.248  94.837  60.912  1.00  0.00           C  
ATOM   1174  HA  SER    87      68.554  95.839  60.612  1.00  0.00           H  
ATOM   1175  CB  SER    87      69.427  94.238  61.712  1.00  0.00           C  
ATOM   1176  HB2 SER    87      70.200  94.008  60.978  1.00  0.00           H  
ATOM   1177  HB3 SER    87      69.791  94.856  62.533  1.00  0.00           H  
ATOM   1178  OG  SER    87      69.193  93.007  62.357  1.00  0.00           O  
ATOM   1179  HG  SER    87      70.017  92.523  62.264  1.00  0.00           H  
ATOM   1180  C   SER    87      67.884  93.981  59.684  1.00  0.00           C  
ATOM   1181  O   SER    87      68.662  93.926  58.763  1.00  0.00           O  
ATOM   1182  N   GLN    88      66.687  93.372  59.643  1.00  0.00           N  
ATOM   1183  H   GLN    88      66.227  93.329  60.541  1.00  0.00           H  
ATOM   1184  CA  GLN    88      66.130  92.707  58.543  1.00  0.00           C  
ATOM   1185  HA  GLN    88      65.219  92.258  58.939  1.00  0.00           H  
ATOM   1186  CB  GLN    88      65.619  93.770  57.506  1.00  0.00           C  
ATOM   1187  HB2 GLN    88      66.370  94.035  56.762  1.00  0.00           H  
ATOM   1188  HB3 GLN    88      64.831  93.240  56.970  1.00  0.00           H  
ATOM   1189  CG  GLN    88      64.885  95.000  58.037  1.00  0.00           C  
ATOM   1190  HG2 GLN    88      65.624  95.694  58.438  1.00  0.00           H  
ATOM   1191  HG3 GLN    88      64.509  95.550  57.175  1.00  0.00           H  
ATOM   1192  CD  GLN    88      63.730  94.782  59.025  1.00  0.00           C  
ATOM   1193  OE1 GLN    88      63.084  93.809  58.862  1.00  0.00           O  
ATOM   1194  NE2 GLN    88      63.523  95.601  60.007  1.00  0.00           N  
ATOM   1195 HE21 GLN    88      64.103  96.408  60.188  1.00  0.00           H  
ATOM   1196 HE22 GLN    88      62.707  95.547  60.599  1.00  0.00           H  
ATOM   1197  C   GLN    88      66.898  91.561  57.844  1.00  0.00           C  
ATOM   1198  O   GLN    88      67.487  91.749  56.795  1.00  0.00           O  
ATOM   1199  N   SER    89      67.026  90.410  58.480  1.00  0.00           N  
ATOM   1200  H   SER    89      66.683  90.383  59.430  1.00  0.00           H  
ATOM   1201  CA  SER    89      67.783  89.220  57.904  1.00  0.00           C  
ATOM   1202  HA  SER    89      68.851  89.434  57.872  1.00  0.00           H  
ATOM   1203  CB  SER    89      67.562  88.007  58.862  1.00  0.00           C  
ATOM   1204  HB2 SER    89      67.838  88.225  59.894  1.00  0.00           H  
ATOM   1205  HB3 SER    89      66.533  87.648  58.842  1.00  0.00           H  
ATOM   1206  OG  SER    89      68.394  86.847  58.452  1.00  0.00           O  
ATOM   1207  HG  SER    89      67.867  86.086  58.707  1.00  0.00           H  
ATOM   1208  C   SER    89      67.243  88.747  56.589  1.00  0.00           C  
ATOM   1209  O   SER    89      66.073  88.576  56.566  1.00  0.00           O  
ATOM   1210  N   SER    90      68.143  88.564  55.576  1.00  0.00           N  
ATOM   1211  H   SER    90      69.118  88.806  55.681  1.00  0.00           H  
ATOM   1212  CA  SER    90      67.849  88.031  54.246  1.00  0.00           C  
ATOM   1213  HA  SER    90      66.812  87.704  54.180  1.00  0.00           H  
ATOM   1214  CB  SER    90      68.103  88.964  53.122  1.00  0.00           C  
ATOM   1215  HB2 SER    90      67.335  89.702  53.358  1.00  0.00           H  
ATOM   1216  HB3 SER    90      69.087  89.430  53.085  1.00  0.00           H  
ATOM   1217  OG  SER    90      67.764  88.494  51.871  1.00  0.00           O  
ATOM   1218  HG  SER    90      68.435  87.826  51.714  1.00  0.00           H  
ATOM   1219  C   SER    90      68.768  86.776  54.028  1.00  0.00           C  
ATOM   1220  O   SER    90      69.183  86.416  52.911  1.00  0.00           O  
ATOM   1221  N   TYR    91      69.009  85.995  55.152  1.00  0.00           N  
ATOM   1222  H   TYR    91      68.750  86.309  56.076  1.00  0.00           H  
ATOM   1223  CA  TYR    91      69.815  84.799  55.070  1.00  0.00           C  
ATOM   1224  HA  TYR    91      69.514  84.306  54.145  1.00  0.00           H  
ATOM   1225  CB  TYR    91      71.320  85.179  55.020  1.00  0.00           C  
ATOM   1226  HB2 TYR    91      71.473  85.900  54.216  1.00  0.00           H  
ATOM   1227  HB3 TYR    91      71.581  85.529  56.018  1.00  0.00           H  
ATOM   1228  CG  TYR    91      72.243  83.979  54.753  1.00  0.00           C  
ATOM   1229  CD1 TYR    91      72.896  83.295  55.782  1.00  0.00           C  
ATOM   1230  HD1 TYR    91      72.666  83.537  56.809  1.00  0.00           H  
ATOM   1231  CE1 TYR    91      73.670  82.104  55.584  1.00  0.00           C  
ATOM   1232  HE1 TYR    91      74.192  81.608  56.389  1.00  0.00           H  
ATOM   1233  CZ  TYR    91      73.804  81.653  54.271  1.00  0.00           C  
ATOM   1234  OH  TYR    91      74.479  80.496  54.087  1.00  0.00           O  
ATOM   1235  HH  TYR    91      74.528  79.916  54.850  1.00  0.00           H  
ATOM   1236  CE2 TYR    91      73.281  82.381  53.194  1.00  0.00           C  
ATOM   1237  HE2 TYR    91      73.244  81.916  52.220  1.00  0.00           H  
ATOM   1238  CD2 TYR    91      72.518  83.538  53.427  1.00  0.00           C  
ATOM   1239  HD2 TYR    91      71.952  83.957  52.609  1.00  0.00           H  
ATOM   1240  C   TYR    91      69.683  83.842  56.251  1.00  0.00           C  
ATOM   1241  O   TYR    91      69.557  84.238  57.434  1.00  0.00           O  
ATOM   1242  N   GLY    92      69.749  82.515  56.076  1.00  0.00           N  
ATOM   1243  H   GLY    92      69.611  81.874  56.844  1.00  0.00           H  
ATOM   1244  CA  GLY    92      69.823  81.827  54.754  1.00  0.00           C  
ATOM   1245  HA2 GLY    92      68.831  81.717  54.315  1.00  0.00           H  
ATOM   1246  HA3 GLY    92      70.584  82.234  54.088  1.00  0.00           H  
ATOM   1247  C   GLY    92      70.238  80.380  55.045  1.00  0.00           C  
ATOM   1248  O   GLY    92      70.010  79.888  56.138  1.00  0.00           O  
ATOM   1249  N   GLN    93      70.859  79.738  54.023  1.00  0.00           N  
ATOM   1250  H   GLN    93      70.785  80.215  53.136  1.00  0.00           H  
ATOM   1251  CA  GLN    93      71.160  78.287  53.936  1.00  0.00           C  
ATOM   1252  HA  GLN    93      71.604  78.114  54.917  1.00  0.00           H  
ATOM   1253  CB  GLN    93      69.943  77.380  53.785  1.00  0.00           C  
ATOM   1254  HB2 GLN    93      70.230  76.341  53.943  1.00  0.00           H  
ATOM   1255  HB3 GLN    93      69.209  77.604  54.559  1.00  0.00           H  
ATOM   1256  CG  GLN    93      69.186  77.529  52.369  1.00  0.00           C  
ATOM   1257  HG2 GLN    93      68.945  78.590  52.316  1.00  0.00           H  
ATOM   1258  HG3 GLN    93      69.769  77.338  51.467  1.00  0.00           H  
ATOM   1259  CD  GLN    93      67.961  76.604  52.277  1.00  0.00           C  
ATOM   1260  OE1 GLN    93      67.883  75.563  52.940  1.00  0.00           O  
ATOM   1261  NE2 GLN    93      66.994  76.977  51.583  1.00  0.00           N  
ATOM   1262 HE21 GLN    93      66.159  76.410  51.553  1.00  0.00           H  
ATOM   1263 HE22 GLN    93      67.076  77.885  51.147  1.00  0.00           H  
ATOM   1264  C   GLN    93      72.260  78.043  52.932  1.00  0.00           C  
ATOM   1265  O   GLN    93      72.418  78.770  51.881  1.00  0.00           O  
ATOM   1266  N   GLN    94      73.018  77.014  53.293  1.00  0.00           N  
ATOM   1267  H   GLN    94      72.687  76.622  54.163  1.00  0.00           H  
ATOM   1268  CA  GLN    94      74.217  76.505  52.603  1.00  0.00           C  
ATOM   1269  HA  GLN    94      74.813  77.343  52.242  1.00  0.00           H  
ATOM   1270  CB  GLN    94      75.135  75.679  53.547  1.00  0.00           C  
ATOM   1271  HB2 GLN    94      75.557  76.389  54.258  1.00  0.00           H  
ATOM   1272  HB3 GLN    94      74.517  74.949  54.070  1.00  0.00           H  
ATOM   1273  CG  GLN    94      76.237  74.971  52.784  1.00  0.00           C  
ATOM   1274  HG2 GLN    94      76.593  75.492  51.895  1.00  0.00           H  
ATOM   1275  HG3 GLN    94      77.146  74.772  53.351  1.00  0.00           H  
ATOM   1276  CD  GLN    94      75.837  73.565  52.325  1.00  0.00           C  
ATOM   1277  OE1 GLN    94      74.683  73.239  52.156  1.00  0.00           O  
ATOM   1278  NE2 GLN    94      76.764  72.658  52.021  1.00  0.00           N  
ATOM   1279 HE21 GLN    94      77.707  72.995  51.888  1.00  0.00           H  
ATOM   1280 HE22 GLN    94      76.424  71.793  51.627  1.00  0.00           H  
ATOM   1281  C   GLN    94      73.670  75.727  51.353  1.00  0.00           C  
ATOM   1282  O   GLN    94      74.308  75.819  50.274  1.00  0.00           O  
ATOM   1283  N   SER    95      72.545  75.072  51.427  1.00  0.00           N  
ATOM   1284  H   SER    95      72.025  74.930  52.281  1.00  0.00           H  
ATOM   1285  CA  SER    95      71.960  74.499  50.216  1.00  0.00           C  
ATOM   1286  HA  SER    95      72.705  73.957  49.633  1.00  0.00           H  
ATOM   1287  CB  SER    95      70.977  73.396  50.522  1.00  0.00           C  
ATOM   1288  HB2 SER    95      70.786  72.686  49.717  1.00  0.00           H  
ATOM   1289  HB3 SER    95      71.429  72.873  51.365  1.00  0.00           H  
ATOM   1290  OG  SER    95      69.684  73.959  50.847  1.00  0.00           O  
ATOM   1291  HG  SER    95      69.478  73.773  51.766  1.00  0.00           H  
ATOM   1292  C   SER    95      71.490  75.599  49.246  1.00  0.00           C  
ATOM   1293  O   SER    95      71.416  76.792  49.523  1.00  0.00           O  
ATOM   1294  N   SER    96      71.275  75.178  47.990  1.00  0.00           N  
ATOM   1295  H   SER    96      71.512  74.227  47.745  1.00  0.00           H  
ATOM   1296  CA  SER    96      70.784  76.024  46.848  1.00  0.00           C  
ATOM   1297  HA  SER    96      71.620  76.683  46.614  1.00  0.00           H  
ATOM   1298  CB  SER    96      70.448  75.033  45.612  1.00  0.00           C  
ATOM   1299  HB2 SER    96      69.667  74.336  45.917  1.00  0.00           H  
ATOM   1300  HB3 SER    96      70.081  75.665  44.802  1.00  0.00           H  
ATOM   1301  OG  SER    96      71.627  74.336  45.219  1.00  0.00           O  
ATOM   1302  HG  SER    96      72.280  74.871  44.763  1.00  0.00           H  
ATOM   1303  C   SER    96      69.585  76.923  47.011  1.00  0.00           C  
ATOM   1304  O   SER    96      68.603  76.479  47.609  1.00  0.00           O  
ATOM   1305  N   TYR    97      69.542  78.169  46.505  1.00  0.00           N  
ATOM   1306  H   TYR    97      68.665  78.617  46.732  1.00  0.00           H  
ATOM   1307  CA  TYR    97      70.582  79.005  45.822  1.00  0.00           C  
ATOM   1308  HA  TYR    97      70.019  79.908  45.586  1.00  0.00           H  
ATOM   1309  CB  TYR    97      71.690  79.366  46.858  1.00  0.00           C  
ATOM   1310  HB2 TYR    97      71.186  79.290  47.821  1.00  0.00           H  
ATOM   1311  HB3 TYR    97      72.424  78.563  46.782  1.00  0.00           H  
ATOM   1312  CG  TYR    97      72.345  80.738  46.548  1.00  0.00           C  
ATOM   1313  CD1 TYR    97      73.742  80.742  46.328  1.00  0.00           C  
ATOM   1314  HD1 TYR    97      74.405  79.890  46.371  1.00  0.00           H  
ATOM   1315  CE1 TYR    97      74.383  82.017  46.262  1.00  0.00           C  
ATOM   1316  HE1 TYR    97      75.443  82.056  46.062  1.00  0.00           H  
ATOM   1317  CZ  TYR    97      73.674  83.234  46.309  1.00  0.00           C  
ATOM   1318  OH  TYR    97      74.365  84.427  46.074  1.00  0.00           O  
ATOM   1319  HH  TYR    97      75.260  84.112  45.927  1.00  0.00           H  
ATOM   1320  CE2 TYR    97      72.319  83.181  46.412  1.00  0.00           C  
ATOM   1321  HE2 TYR    97      71.787  84.121  46.429  1.00  0.00           H  
ATOM   1322  CD2 TYR    97      71.640  81.938  46.604  1.00  0.00           C  
ATOM   1323  HD2 TYR    97      70.580  81.953  46.806  1.00  0.00           H  
ATOM   1324  C   TYR    97      71.074  78.392  44.474  1.00  0.00           C  
ATOM   1325  O   TYR    97      72.228  77.996  44.315  1.00  0.00           O  
ATOM   1326  N   PRO    98      70.191  78.174  43.475  1.00  0.00           N  
ATOM   1327  CD  PRO    98      70.567  77.708  42.175  1.00  0.00           C  
ATOM   1328  HD2 PRO    98      70.814  76.648  42.217  1.00  0.00           H  
ATOM   1329  HD3 PRO    98      71.408  78.246  41.737  1.00  0.00           H  
ATOM   1330  CG  PRO    98      69.307  77.918  41.236  1.00  0.00           C  
ATOM   1331  HG2 PRO    98      68.736  77.004  41.402  1.00  0.00           H  
ATOM   1332  HG3 PRO    98      69.501  78.117  40.183  1.00  0.00           H  
ATOM   1333  CB  PRO    98      68.570  79.065  41.953  1.00  0.00           C  
ATOM   1334  HB2 PRO    98      67.506  79.087  41.719  1.00  0.00           H  
ATOM   1335  HB3 PRO    98      68.963  80.060  41.743  1.00  0.00           H  
ATOM   1336  CA  PRO    98      68.820  78.763  43.424  1.00  0.00           C  
ATOM   1337  HA  PRO    98      68.606  79.691  43.954  1.00  0.00           H  
ATOM   1338  C   PRO    98      67.824  77.669  43.909  1.00  0.00           C  
ATOM   1339  O   PRO    98      68.010  76.477  43.712  1.00  0.00           O  
ATOM   1340  N   GLY    99      66.750  78.166  44.605  1.00  0.00           N  
ATOM   1341  H   GLY    99      66.797  79.172  44.688  1.00  0.00           H  
ATOM   1342  CA  GLY    99      65.740  77.379  45.303  1.00  0.00           C  
ATOM   1343  HA2 GLY    99      66.318  76.633  45.850  1.00  0.00           H  
ATOM   1344  HA3 GLY    99      65.256  78.058  46.005  1.00  0.00           H  
ATOM   1345  C   GLY    99      64.645  76.741  44.377  1.00  0.00           C  
ATOM   1346  O   GLY    99      64.881  76.556  43.199  1.00  0.00           O  
ATOM   1347  N   TYR   100      63.449  76.485  44.916  1.00  0.00           N  
ATOM   1348  H   TYR   100      63.289  76.750  45.878  1.00  0.00           H  
ATOM   1349  CA  TYR   100      62.432  75.551  44.345  1.00  0.00           C  
ATOM   1350  HA  TYR   100      62.724  74.504  44.419  1.00  0.00           H  
ATOM   1351  CB  TYR   100      61.170  75.667  45.214  1.00  0.00           C  
ATOM   1352  HB2 TYR   100      60.395  75.085  44.715  1.00  0.00           H  
ATOM   1353  HB3 TYR   100      61.431  75.232  46.178  1.00  0.00           H  
ATOM   1354  CG  TYR   100      60.518  77.029  45.485  1.00  0.00           C  
ATOM   1355  CD1 TYR   100      59.453  77.449  44.677  1.00  0.00           C  
ATOM   1356  HD1 TYR   100      59.124  76.875  43.824  1.00  0.00           H  
ATOM   1357  CE1 TYR   100      58.915  78.733  44.849  1.00  0.00           C  
ATOM   1358  HE1 TYR   100      58.227  79.143  44.125  1.00  0.00           H  
ATOM   1359  CZ  TYR   100      59.421  79.508  45.934  1.00  0.00           C  
ATOM   1360  OH  TYR   100      58.949  80.792  46.200  1.00  0.00           O  
ATOM   1361  HH  TYR   100      58.042  80.847  45.891  1.00  0.00           H  
ATOM   1362  CE2 TYR   100      60.385  79.016  46.799  1.00  0.00           C  
ATOM   1363  HE2 TYR   100      60.762  79.698  47.547  1.00  0.00           H  
ATOM   1364  CD2 TYR   100      60.969  77.825  46.590  1.00  0.00           C  
ATOM   1365  HD2 TYR   100      61.742  77.499  47.270  1.00  0.00           H  
ATOM   1366  C   TYR   100      62.050  75.808  42.870  1.00  0.00           C  
ATOM   1367  O   TYR   100      61.805  74.864  42.151  1.00  0.00           O  
ATOM   1368  N   GLY   101      61.972  77.082  42.410  1.00  0.00           N  
ATOM   1369  H   GLY   101      62.004  77.877  43.032  1.00  0.00           H  
ATOM   1370  CA  GLY   101      61.763  77.281  40.984  1.00  0.00           C  
ATOM   1371  HA2 GLY   101      62.233  78.229  40.725  1.00  0.00           H  
ATOM   1372  HA3 GLY   101      62.420  76.558  40.500  1.00  0.00           H  
ATOM   1373  C   GLY   101      60.360  77.026  40.573  1.00  0.00           C  
ATOM   1374  O   GLY   101      59.421  77.718  41.030  1.00  0.00           O  
ATOM   1375  N   GLN   102      60.107  76.133  39.687  1.00  0.00           N  
ATOM   1376  H   GLN   102      60.894  75.570  39.399  1.00  0.00           H  
ATOM   1377  CA  GLN   102      58.912  76.143  38.822  1.00  0.00           C  
ATOM   1378  HA  GLN   102      58.743  77.182  38.542  1.00  0.00           H  
ATOM   1379  CB  GLN   102      59.364  75.334  37.643  1.00  0.00           C  
ATOM   1380  HB2 GLN   102      60.353  75.599  37.269  1.00  0.00           H  
ATOM   1381  HB3 GLN   102      59.443  74.286  37.934  1.00  0.00           H  
ATOM   1382  CG  GLN   102      58.483  75.481  36.373  1.00  0.00           C  
ATOM   1383  HG2 GLN   102      58.325  76.552  36.249  1.00  0.00           H  
ATOM   1384  HG3 GLN   102      59.066  75.032  35.569  1.00  0.00           H  
ATOM   1385  CD  GLN   102      57.030  74.891  36.405  1.00  0.00           C  
ATOM   1386  OE1 GLN   102      56.041  75.572  36.175  1.00  0.00           O  
ATOM   1387  NE2 GLN   102      56.825  73.616  36.640  1.00  0.00           N  
ATOM   1388 HE21 GLN   102      57.458  72.831  36.587  1.00  0.00           H  
ATOM   1389 HE22 GLN   102      55.932  73.168  36.491  1.00  0.00           H  
ATOM   1390  C   GLN   102      57.671  75.747  39.584  1.00  0.00           C  
ATOM   1391  O   GLN   102      56.513  76.104  39.230  1.00  0.00           O  
ATOM   1392  N   GLN   103      57.827  75.064  40.685  1.00  0.00           N  
ATOM   1393  H   GLN   103      58.775  74.879  40.980  1.00  0.00           H  
ATOM   1394  CA  GLN   103      56.746  74.611  41.626  1.00  0.00           C  
ATOM   1395  HA  GLN   103      55.905  75.286  41.466  1.00  0.00           H  
ATOM   1396  CB  GLN   103      56.358  73.179  41.360  1.00  0.00           C  
ATOM   1397  HB2 GLN   103      57.177  72.463  41.285  1.00  0.00           H  
ATOM   1398  HB3 GLN   103      55.799  72.851  42.236  1.00  0.00           H  
ATOM   1399  CG  GLN   103      55.444  72.964  40.222  1.00  0.00           C  
ATOM   1400  HG2 GLN   103      55.879  73.345  39.298  1.00  0.00           H  
ATOM   1401  HG3 GLN   103      55.189  71.911  40.103  1.00  0.00           H  
ATOM   1402  CD  GLN   103      54.176  73.749  40.433  1.00  0.00           C  
ATOM   1403  OE1 GLN   103      53.350  73.388  41.202  1.00  0.00           O  
ATOM   1404  NE2 GLN   103      54.004  74.973  39.976  1.00  0.00           N  
ATOM   1405 HE21 GLN   103      53.267  75.566  40.329  1.00  0.00           H  
ATOM   1406 HE22 GLN   103      54.621  75.331  39.261  1.00  0.00           H  
ATOM   1407  C   GLN   103      57.261  74.700  43.115  1.00  0.00           C  
ATOM   1408  O   GLN   103      58.456  74.490  43.414  1.00  0.00           O  
ATOM   1409  N   PRO   104      56.362  74.973  44.068  1.00  0.00           N  
ATOM   1410  CD  PRO   104      54.854  75.150  43.986  1.00  0.00           C  
ATOM   1411  HD2 PRO   104      54.350  74.439  43.331  1.00  0.00           H  
ATOM   1412  HD3 PRO   104      54.648  76.183  43.708  1.00  0.00           H  
ATOM   1413  CG  PRO   104      54.273  74.893  45.418  1.00  0.00           C  
ATOM   1414  HG2 PRO   104      54.192  73.822  45.602  1.00  0.00           H  
ATOM   1415  HG3 PRO   104      53.504  75.622  45.672  1.00  0.00           H  
ATOM   1416  CB  PRO   104      55.495  75.283  46.259  1.00  0.00           C  
ATOM   1417  HB2 PRO   104      55.395  74.726  47.191  1.00  0.00           H  
ATOM   1418  HB3 PRO   104      55.451  76.331  46.556  1.00  0.00           H  
ATOM   1419  CA  PRO   104      56.717  74.934  45.473  1.00  0.00           C  
ATOM   1420  HA  PRO   104      57.504  75.644  45.729  1.00  0.00           H  
ATOM   1421  C   PRO   104      57.145  73.463  45.710  1.00  0.00           C  
ATOM   1422  O   PRO   104      56.797  72.545  44.977  1.00  0.00           O  
ATOM   1423  N   ALA   105      57.917  73.242  46.736  1.00  0.00           N  
ATOM   1424  H   ALA   105      58.254  74.032  47.268  1.00  0.00           H  
ATOM   1425  CA  ALA   105      58.531  71.985  47.134  1.00  0.00           C  
ATOM   1426  HA  ALA   105      59.084  71.580  46.286  1.00  0.00           H  
ATOM   1427  CB  ALA   105      59.581  72.368  48.148  1.00  0.00           C  
ATOM   1428  HB1 ALA   105      60.382  72.930  47.668  1.00  0.00           H  
ATOM   1429  HB2 ALA   105      59.129  72.959  48.944  1.00  0.00           H  
ATOM   1430  HB3 ALA   105      60.026  71.469  48.574  1.00  0.00           H  
ATOM   1431  C   ALA   105      57.637  70.946  47.717  1.00  0.00           C  
ATOM   1432  O   ALA   105      56.782  71.289  48.465  1.00  0.00           O  
ATOM   1433  N   PRO   106      57.749  69.667  47.268  1.00  0.00           N  
ATOM   1434  CD  PRO   106      58.747  69.165  46.345  1.00  0.00           C  
ATOM   1435  HD2 PRO   106      59.779  69.452  46.549  1.00  0.00           H  
ATOM   1436  HD3 PRO   106      58.523  69.625  45.383  1.00  0.00           H  
ATOM   1437  CG  PRO   106      58.547  67.652  46.213  1.00  0.00           C  
ATOM   1438  HG2 PRO   106      59.300  67.261  46.898  1.00  0.00           H  
ATOM   1439  HG3 PRO   106      58.714  67.298  45.196  1.00  0.00           H  
ATOM   1440  CB  PRO   106      57.174  67.386  46.775  1.00  0.00           C  
ATOM   1441  HB2 PRO   106      57.088  66.400  47.231  1.00  0.00           H  
ATOM   1442  HB3 PRO   106      56.493  67.192  45.946  1.00  0.00           H  
ATOM   1443  CA  PRO   106      56.756  68.588  47.612  1.00  0.00           C  
ATOM   1444  HA  PRO   106      55.786  69.027  47.379  1.00  0.00           H  
ATOM   1445  C   PRO   106      56.779  68.270  49.121  1.00  0.00           C  
ATOM   1446  O   PRO   106      57.863  68.111  49.607  1.00  0.00           O  
ATOM   1447  N   SER   107      55.592  68.100  49.706  1.00  0.00           N  
ATOM   1448  H   SER   107      54.749  68.241  49.168  1.00  0.00           H  
ATOM   1449  CA  SER   107      55.336  67.595  51.010  1.00  0.00           C  
ATOM   1450  HA  SER   107      56.120  67.947  51.681  1.00  0.00           H  
ATOM   1451  CB  SER   107      53.970  68.072  51.444  1.00  0.00           C  
ATOM   1452  HB2 SER   107      53.369  67.446  50.784  1.00  0.00           H  
ATOM   1453  HB3 SER   107      53.835  67.787  52.488  1.00  0.00           H  
ATOM   1454  OG  SER   107      53.913  69.457  51.177  1.00  0.00           O  
ATOM   1455  HG  SER   107      53.589  69.606  50.286  1.00  0.00           H  
ATOM   1456  C   SER   107      55.287  66.045  51.086  1.00  0.00           C  
ATOM   1457  O   SER   107      55.319  65.460  52.163  1.00  0.00           O  
ATOM   1458  N   SER   108      55.254  65.437  49.963  1.00  0.00           N  
ATOM   1459  H   SER   108      55.249  66.131  49.229  1.00  0.00           H  
ATOM   1460  CA  SER   108      55.441  63.961  49.769  1.00  0.00           C  
ATOM   1461  HA  SER   108      54.691  63.556  50.448  1.00  0.00           H  
ATOM   1462  CB  SER   108      55.100  63.559  48.317  1.00  0.00           C  
ATOM   1463  HB2 SER   108      54.796  62.513  48.293  1.00  0.00           H  
ATOM   1464  HB3 SER   108      54.168  64.066  48.066  1.00  0.00           H  
ATOM   1465  OG  SER   108      56.026  63.892  47.395  1.00  0.00           O  
ATOM   1466  HG  SER   108      55.739  63.502  46.567  1.00  0.00           H  
ATOM   1467  C   SER   108      56.762  63.371  50.264  1.00  0.00           C  
ATOM   1468  O   SER   108      57.858  64.047  50.316  1.00  0.00           O  
ATOM   1469  N   THR   109      56.684  62.142  50.759  1.00  0.00           N  
ATOM   1470  H   THR   109      55.747  61.771  50.818  1.00  0.00           H  
ATOM   1471  CA  THR   109      57.756  61.515  51.545  1.00  0.00           C  
ATOM   1472  HA  THR   109      58.605  62.198  51.551  1.00  0.00           H  
ATOM   1473  CB  THR   109      57.257  61.373  53.000  1.00  0.00           C  
ATOM   1474  HB  THR   109      57.905  60.736  53.602  1.00  0.00           H  
ATOM   1475  CG2 THR   109      57.194  62.750  53.731  1.00  0.00           C  
ATOM   1476 HG21 THR   109      56.502  62.701  54.572  1.00  0.00           H  
ATOM   1477 HG22 THR   109      58.193  63.115  53.969  1.00  0.00           H  
ATOM   1478 HG23 THR   109      56.779  63.573  53.149  1.00  0.00           H  
ATOM   1479  OG1 THR   109      56.011  60.803  53.074  1.00  0.00           O  
ATOM   1480  HG1 THR   109      56.150  59.855  53.013  1.00  0.00           H  
ATOM   1481  C   THR   109      58.267  60.139  51.021  1.00  0.00           C  
ATOM   1482  O   THR   109      57.628  59.350  50.299  1.00  0.00           O  
ATOM   1483  N   SER   110      59.548  59.953  51.351  1.00  0.00           N  
ATOM   1484  H   SER   110      60.052  60.736  51.742  1.00  0.00           H  
ATOM   1485  CA  SER   110      60.244  58.730  50.914  1.00  0.00           C  
ATOM   1486  HA  SER   110      60.244  58.797  49.826  1.00  0.00           H  
ATOM   1487  CB  SER   110      61.706  58.731  51.288  1.00  0.00           C  
ATOM   1488  HB2 SER   110      62.340  58.091  50.674  1.00  0.00           H  
ATOM   1489  HB3 SER   110      62.086  59.702  50.971  1.00  0.00           H  
ATOM   1490  OG  SER   110      61.993  58.508  52.616  1.00  0.00           O  
ATOM   1491  HG  SER   110      62.775  59.018  52.840  1.00  0.00           H  
ATOM   1492  C   SER   110      59.671  57.393  51.388  1.00  0.00           C  
ATOM   1493  O   SER   110      59.194  57.185  52.505  1.00  0.00           O  
ATOM   1494  N   GLY   111      59.638  56.446  50.455  1.00  0.00           N  
ATOM   1495  H   GLY   111      60.189  56.588  49.621  1.00  0.00           H  
ATOM   1496  CA  GLY   111      59.061  55.138  50.699  1.00  0.00           C  
ATOM   1497  HA2 GLY   111      59.218  54.536  49.804  1.00  0.00           H  
ATOM   1498  HA3 GLY   111      59.517  54.761  51.614  1.00  0.00           H  
ATOM   1499  C   GLY   111      57.590  55.078  50.960  1.00  0.00           C  
ATOM   1500  O   GLY   111      56.966  55.966  50.479  1.00  0.00           O  
ATOM   1501  N   SER   112      57.049  54.180  51.707  1.00  0.00           N  
ATOM   1502  H   SER   112      56.056  54.249  51.879  1.00  0.00           H  
ATOM   1503  CA  SER   112      57.701  52.988  52.360  1.00  0.00           C  
ATOM   1504  HA  SER   112      56.796  52.410  52.546  1.00  0.00           H  
ATOM   1505  CB  SER   112      58.638  52.162  51.471  1.00  0.00           C  
ATOM   1506  HB2 SER   112      58.402  52.072  50.410  1.00  0.00           H  
ATOM   1507  HB3 SER   112      59.655  52.548  51.539  1.00  0.00           H  
ATOM   1508  OG  SER   112      58.905  50.871  51.937  1.00  0.00           O  
ATOM   1509  HG  SER   112      59.798  50.875  52.289  1.00  0.00           H  
ATOM   1510  C   SER   112      58.325  53.234  53.753  1.00  0.00           C  
ATOM   1511  O   SER   112      59.075  54.170  54.033  1.00  0.00           O  
ATOM   1512  N   TYR   113      58.014  52.373  54.801  1.00  0.00           N  
ATOM   1513  H   TYR   113      58.431  52.587  55.696  1.00  0.00           H  
ATOM   1514  CA  TYR   113      56.979  51.309  54.825  1.00  0.00           C  
ATOM   1515  HA  TYR   113      57.021  50.695  53.926  1.00  0.00           H  
ATOM   1516  CB  TYR   113      57.342  50.358  55.934  1.00  0.00           C  
ATOM   1517  HB2 TYR   113      57.738  50.867  56.812  1.00  0.00           H  
ATOM   1518  HB3 TYR   113      56.436  49.849  56.265  1.00  0.00           H  
ATOM   1519  CG  TYR   113      58.467  49.223  55.738  1.00  0.00           C  
ATOM   1520  CD1 TYR   113      59.502  49.031  56.621  1.00  0.00           C  
ATOM   1521  HD1 TYR   113      59.567  49.663  57.494  1.00  0.00           H  
ATOM   1522  CE1 TYR   113      60.551  48.101  56.257  1.00  0.00           C  
ATOM   1523  HE1 TYR   113      61.466  47.997  56.821  1.00  0.00           H  
ATOM   1524  CZ  TYR   113      60.344  47.226  55.175  1.00  0.00           C  
ATOM   1525  OH  TYR   113      61.337  46.305  54.932  1.00  0.00           O  
ATOM   1526  HH  TYR   113      61.328  45.700  55.677  1.00  0.00           H  
ATOM   1527  CE2 TYR   113      59.207  47.347  54.320  1.00  0.00           C  
ATOM   1528  HE2 TYR   113      59.105  46.785  53.404  1.00  0.00           H  
ATOM   1529  CD2 TYR   113      58.279  48.405  54.590  1.00  0.00           C  
ATOM   1530  HD2 TYR   113      57.421  48.518  53.943  1.00  0.00           H  
ATOM   1531  C   TYR   113      55.559  51.892  54.912  1.00  0.00           C  
ATOM   1532  O   TYR   113      54.645  51.174  54.579  1.00  0.00           O  
ATOM   1533  N   GLY   114      55.355  53.139  55.394  1.00  0.00           N  
ATOM   1534  H   GLY   114      56.130  53.758  55.583  1.00  0.00           H  
ATOM   1535  CA  GLY   114      54.089  53.832  55.250  1.00  0.00           C  
ATOM   1536  HA2 GLY   114      53.295  53.159  55.574  1.00  0.00           H  
ATOM   1537  HA3 GLY   114      54.203  54.657  55.954  1.00  0.00           H  
ATOM   1538  C   GLY   114      53.737  54.398  53.814  1.00  0.00           C  
ATOM   1539  O   GLY   114      54.474  54.200  52.866  1.00  0.00           O  
ATOM   1540  N   SER   115      52.661  55.119  53.650  1.00  0.00           N  
ATOM   1541  H   SER   115      52.462  55.300  52.676  1.00  0.00           H  
ATOM   1542  CA  SER   115      51.714  55.619  54.639  1.00  0.00           C  
ATOM   1543  HA  SER   115      52.326  56.252  55.281  1.00  0.00           H  
ATOM   1544  CB  SER   115      50.756  56.567  53.970  1.00  0.00           C  
ATOM   1545  HB2 SER   115      50.099  56.963  54.745  1.00  0.00           H  
ATOM   1546  HB3 SER   115      51.261  57.417  53.512  1.00  0.00           H  
ATOM   1547  OG  SER   115      50.007  55.838  52.939  1.00  0.00           O  
ATOM   1548  HG  SER   115      50.654  55.522  52.304  1.00  0.00           H  
ATOM   1549  C   SER   115      50.916  54.604  55.490  1.00  0.00           C  
ATOM   1550  O   SER   115      50.929  53.455  55.172  1.00  0.00           O  
ATOM   1551  N   SER   116      50.393  54.878  56.706  1.00  0.00           N  
ATOM   1552  H   SER   116      50.508  55.845  56.974  1.00  0.00           H  
ATOM   1553  CA  SER   116      49.686  53.975  57.625  1.00  0.00           C  
ATOM   1554  HA  SER   116      50.413  53.319  58.103  1.00  0.00           H  
ATOM   1555  CB  SER   116      49.012  54.735  58.739  1.00  0.00           C  
ATOM   1556  HB2 SER   116      49.600  55.548  59.166  1.00  0.00           H  
ATOM   1557  HB3 SER   116      48.073  55.157  58.380  1.00  0.00           H  
ATOM   1558  OG  SER   116      48.686  53.907  59.790  1.00  0.00           O  
ATOM   1559  HG  SER   116      49.425  53.825  60.398  1.00  0.00           H  
ATOM   1560  C   SER   116      48.668  52.977  56.987  1.00  0.00           C  
ATOM   1561  O   SER   116      47.915  53.319  56.056  1.00  0.00           O  
ATOM   1562  N   SER   117      48.693  51.650  57.365  1.00  0.00           N  
ATOM   1563  H   SER   117      49.446  51.444  58.005  1.00  0.00           H  
ATOM   1564  CA  SER   117      47.702  50.716  56.976  1.00  0.00           C  
ATOM   1565  HA  SER   117      46.865  51.162  56.439  1.00  0.00           H  
ATOM   1566  CB  SER   117      48.329  49.736  55.952  1.00  0.00           C  
ATOM   1567  HB2 SER   117      47.539  49.054  55.635  1.00  0.00           H  
ATOM   1568  HB3 SER   117      48.754  50.299  55.121  1.00  0.00           H  
ATOM   1569  OG  SER   117      49.343  49.013  56.590  1.00  0.00           O  
ATOM   1570  HG  SER   117      50.178  49.408  56.330  1.00  0.00           H  
ATOM   1571  C   SER   117      46.978  49.928  58.126  1.00  0.00           C  
ATOM   1572  O   SER   117      46.161  49.051  57.790  1.00  0.00           O  
ATOM   1573  N   GLN   118      47.325  50.207  59.381  1.00  0.00           N  
ATOM   1574  H   GLN   118      48.164  50.768  59.382  1.00  0.00           H  
ATOM   1575  CA  GLN   118      46.687  49.668  60.657  1.00  0.00           C  
ATOM   1576  HA  GLN   118      46.863  50.401  61.444  1.00  0.00           H  
ATOM   1577  CB  GLN   118      45.197  49.510  60.562  1.00  0.00           C  
ATOM   1578  HB2 GLN   118      44.792  50.445  60.176  1.00  0.00           H  
ATOM   1579  HB3 GLN   118      44.955  48.666  59.915  1.00  0.00           H  
ATOM   1580  CG  GLN   118      44.461  49.303  61.871  1.00  0.00           C  
ATOM   1581  HG2 GLN   118      44.852  48.433  62.399  1.00  0.00           H  
ATOM   1582  HG3 GLN   118      44.676  50.134  62.543  1.00  0.00           H  
ATOM   1583  CD  GLN   118      42.947  49.304  61.706  1.00  0.00           C  
ATOM   1584  OE1 GLN   118      42.126  49.517  62.622  1.00  0.00           O  
ATOM   1585  NE2 GLN   118      42.454  48.891  60.586  1.00  0.00           N  
ATOM   1586 HE21 GLN   118      43.009  48.937  59.743  1.00  0.00           H  
ATOM   1587 HE22 GLN   118      41.465  48.692  60.630  1.00  0.00           H  
ATOM   1588  C   GLN   118      47.355  48.343  61.056  1.00  0.00           C  
ATOM   1589  O   GLN   118      47.526  47.421  60.178  1.00  0.00           O  
ATOM   1590  N   SER   119      47.624  48.113  62.313  1.00  0.00           N  
ATOM   1591  H   SER   119      47.688  47.126  62.519  1.00  0.00           H  
ATOM   1592  CA  SER   119      47.959  49.035  63.384  1.00  0.00           C  
ATOM   1593  HA  SER   119      47.083  49.548  63.781  1.00  0.00           H  
ATOM   1594  CB  SER   119      48.451  48.183  64.561  1.00  0.00           C  
ATOM   1595  HB2 SER   119      49.301  47.565  64.270  1.00  0.00           H  
ATOM   1596  HB3 SER   119      48.782  48.752  65.430  1.00  0.00           H  
ATOM   1597  OG  SER   119      47.365  47.291  64.904  1.00  0.00           O  
ATOM   1598  HG  SER   119      46.736  47.803  65.419  1.00  0.00           H  
ATOM   1599  C   SER   119      49.075  50.056  63.187  1.00  0.00           C  
ATOM   1600  O   SER   119      50.042  49.696  62.489  1.00  0.00           O  
ATOM   1601  N   SER   120      49.133  51.231  63.868  1.00  0.00           N  
ATOM   1602  H   SER   120      48.399  51.436  64.531  1.00  0.00           H  
ATOM   1603  CA  SER   120      50.412  51.812  64.296  1.00  0.00           C  
ATOM   1604  HA  SER   120      50.937  52.029  63.366  1.00  0.00           H  
ATOM   1605  CB  SER   120      50.037  53.142  65.054  1.00  0.00           C  
ATOM   1606  HB2 SER   120      49.478  53.863  64.458  1.00  0.00           H  
ATOM   1607  HB3 SER   120      49.582  52.905  66.016  1.00  0.00           H  
ATOM   1608  OG  SER   120      51.206  53.802  65.366  1.00  0.00           O  
ATOM   1609  HG  SER   120      51.615  54.266  64.633  1.00  0.00           H  
ATOM   1610  C   SER   120      51.224  50.847  65.198  1.00  0.00           C  
ATOM   1611  O   SER   120      50.689  50.268  66.134  1.00  0.00           O  
ATOM   1612  N   SER   121      52.566  50.737  65.026  1.00  0.00           N  
ATOM   1613  H   SER   121      53.028  50.175  65.727  1.00  0.00           H  
ATOM   1614  CA  SER   121      53.399  51.096  63.892  1.00  0.00           C  
ATOM   1615  HA  SER   121      53.081  52.096  63.597  1.00  0.00           H  
ATOM   1616  CB  SER   121      54.887  51.255  64.267  1.00  0.00           C  
ATOM   1617  HB2 SER   121      55.449  50.327  64.167  1.00  0.00           H  
ATOM   1618  HB3 SER   121      55.428  51.914  63.588  1.00  0.00           H  
ATOM   1619  OG  SER   121      55.024  51.681  65.591  1.00  0.00           O  
ATOM   1620  HG  SER   121      55.630  52.425  65.632  1.00  0.00           H  
ATOM   1621  C   SER   121      53.351  50.212  62.561  1.00  0.00           C  
ATOM   1622  O   SER   121      53.683  50.705  61.489  1.00  0.00           O  
ATOM   1623  N   TYR   122      52.825  48.970  62.692  1.00  0.00           N  
ATOM   1624  H   TYR   122      52.491  48.618  63.577  1.00  0.00           H  
ATOM   1625  CA  TYR   122      52.684  48.006  61.531  1.00  0.00           C  
ATOM   1626  HA  TYR   122      52.571  48.663  60.668  1.00  0.00           H  
ATOM   1627  CB  TYR   122      53.970  47.109  61.347  1.00  0.00           C  
ATOM   1628  HB2 TYR   122      54.093  46.589  62.296  1.00  0.00           H  
ATOM   1629  HB3 TYR   122      53.879  46.453  60.481  1.00  0.00           H  
ATOM   1630  CG  TYR   122      55.267  48.000  61.163  1.00  0.00           C  
ATOM   1631  CD1 TYR   122      56.224  48.011  62.221  1.00  0.00           C  
ATOM   1632  HD1 TYR   122      56.005  47.470  63.129  1.00  0.00           H  
ATOM   1633  CE1 TYR   122      57.286  48.854  62.072  1.00  0.00           C  
ATOM   1634  HE1 TYR   122      58.017  48.896  62.866  1.00  0.00           H  
ATOM   1635  CZ  TYR   122      57.557  49.611  60.897  1.00  0.00           C  
ATOM   1636  OH  TYR   122      58.573  50.504  60.769  1.00  0.00           O  
ATOM   1637  HH  TYR   122      59.398  50.250  61.189  1.00  0.00           H  
ATOM   1638  CE2 TYR   122      56.657  49.527  59.799  1.00  0.00           C  
ATOM   1639  HE2 TYR   122      56.836  49.991  58.840  1.00  0.00           H  
ATOM   1640  CD2 TYR   122      55.547  48.650  59.933  1.00  0.00           C  
ATOM   1641  HD2 TYR   122      54.858  48.594  59.103  1.00  0.00           H  
ATOM   1642  C   TYR   122      51.449  47.102  61.686  1.00  0.00           C  
ATOM   1643  O   TYR   122      51.235  46.591  62.795  1.00  0.00           O  
ATOM   1644  N   GLY   123      50.593  47.052  60.705  1.00  0.00           N  
ATOM   1645  H   GLY   123      49.674  46.654  60.837  1.00  0.00           H  
ATOM   1646  CA  GLY   123      50.749  47.321  59.327  1.00  0.00           C  
ATOM   1647  HA2 GLY   123      50.400  48.325  59.087  1.00  0.00           H  
ATOM   1648  HA3 GLY   123      51.787  47.247  59.004  1.00  0.00           H  
ATOM   1649  C   GLY   123      50.009  46.287  58.557  1.00  0.00           C  
ATOM   1650  O   GLY   123      49.135  45.546  59.025  1.00  0.00           O  
ATOM   1651  N   GLN   124      50.541  46.054  57.369  1.00  0.00           N  
ATOM   1652  H   GLN   124      51.276  46.626  56.981  1.00  0.00           H  
ATOM   1653  CA  GLN   124      50.089  44.973  56.492  1.00  0.00           C  
ATOM   1654  HA  GLN   124      49.890  44.066  57.063  1.00  0.00           H  
ATOM   1655  CB  GLN   124      48.873  45.344  55.636  1.00  0.00           C  
ATOM   1656  HB2 GLN   124      48.126  45.824  56.268  1.00  0.00           H  
ATOM   1657  HB3 GLN   124      49.150  46.101  54.901  1.00  0.00           H  
ATOM   1658  CG  GLN   124      48.314  44.129  54.918  1.00  0.00           C  
ATOM   1659  HG2 GLN   124      49.045  43.922  54.137  1.00  0.00           H  
ATOM   1660  HG3 GLN   124      48.236  43.297  55.617  1.00  0.00           H  
ATOM   1661  CD  GLN   124      46.934  44.324  54.177  1.00  0.00           C  
ATOM   1662  OE1 GLN   124      46.239  45.300  54.437  1.00  0.00           O  
ATOM   1663  NE2 GLN   124      46.557  43.446  53.273  1.00  0.00           N  
ATOM   1664 HE21 GLN   124      47.239  42.729  53.071  1.00  0.00           H  
ATOM   1665 HE22 GLN   124      45.624  43.427  52.887  1.00  0.00           H  
ATOM   1666  C   GLN   124      51.422  44.605  55.696  1.00  0.00           C  
ATOM   1667  O   GLN   124      51.567  44.987  54.540  1.00  0.00           O  
ATOM   1668  N   PRO   125      52.348  43.741  56.221  1.00  0.00           N  
ATOM   1669  CD  PRO   125      53.473  43.207  55.414  1.00  0.00           C  
ATOM   1670  HD2 PRO   125      54.346  43.686  55.857  1.00  0.00           H  
ATOM   1671  HD3 PRO   125      53.355  43.305  54.335  1.00  0.00           H  
ATOM   1672  CG  PRO   125      53.434  41.707  55.776  1.00  0.00           C  
ATOM   1673  HG2 PRO   125      54.394  41.205  55.661  1.00  0.00           H  
ATOM   1674  HG3 PRO   125      52.653  41.232  55.181  1.00  0.00           H  
ATOM   1675  CB  PRO   125      52.980  41.719  57.262  1.00  0.00           C  
ATOM   1676  HB2 PRO   125      53.868  41.941  57.854  1.00  0.00           H  
ATOM   1677  HB3 PRO   125      52.511  40.759  57.475  1.00  0.00           H  
ATOM   1678  CA  PRO   125      52.133  42.928  57.381  1.00  0.00           C  
ATOM   1679  HA  PRO   125      51.218  42.446  57.039  1.00  0.00           H  
ATOM   1680  C   PRO   125      52.067  43.527  58.702  1.00  0.00           C  
ATOM   1681  O   PRO   125      52.790  44.436  59.035  1.00  0.00           O  
ATOM   1682  N   GLN   126      51.139  43.093  59.524  1.00  0.00           N  
ATOM   1683  H   GLN   126      50.453  42.501  59.078  1.00  0.00           H  
ATOM   1684  CA  GLN   126      50.938  43.383  60.970  1.00  0.00           C  
ATOM   1685  HA  GLN   126      50.685  44.435  61.108  1.00  0.00           H  
ATOM   1686  CB  GLN   126      49.843  42.431  61.374  1.00  0.00           C  
ATOM   1687  HB2 GLN   126      49.043  42.665  60.673  1.00  0.00           H  
ATOM   1688  HB3 GLN   126      50.067  41.371  61.252  1.00  0.00           H  
ATOM   1689  CG  GLN   126      49.292  42.865  62.743  1.00  0.00           C  
ATOM   1690  HG2 GLN   126      48.383  42.313  62.982  1.00  0.00           H  
ATOM   1691  HG3 GLN   126      50.048  42.697  63.511  1.00  0.00           H  
ATOM   1692  CD  GLN   126      48.835  44.284  63.008  1.00  0.00           C  
ATOM   1693  OE1 GLN   126      48.300  44.915  62.075  1.00  0.00           O  
ATOM   1694  NE2 GLN   126      48.629  44.811  64.193  1.00  0.00           N  
ATOM   1695 HE21 GLN   126      48.658  44.135  64.944  1.00  0.00           H  
ATOM   1696 HE22 GLN   126      48.210  45.727  64.264  1.00  0.00           H  
ATOM   1697  C   GLN   126      52.202  43.167  61.810  1.00  0.00           C  
ATOM   1698  O   GLN   126      52.741  42.085  61.724  1.00  0.00           O  
ATOM   1699  N   SER   127      52.595  44.086  62.751  1.00  0.00           N  
ATOM   1700  H   SER   127      51.966  44.867  62.864  1.00  0.00           H  
ATOM   1701  CA  SER   127      53.725  44.026  63.667  1.00  0.00           C  
ATOM   1702  HA  SER   127      53.474  44.823  64.367  1.00  0.00           H  
ATOM   1703  CB  SER   127      53.696  42.706  64.459  1.00  0.00           C  
ATOM   1704  HB2 SER   127      52.656  42.416  64.611  1.00  0.00           H  
ATOM   1705  HB3 SER   127      54.233  41.963  63.869  1.00  0.00           H  
ATOM   1706  OG  SER   127      54.386  42.959  65.666  1.00  0.00           O  
ATOM   1707  HG  SER   127      54.516  42.110  66.095  1.00  0.00           H  
ATOM   1708  C   SER   127      55.049  44.268  63.017  1.00  0.00           C  
ATOM   1709  O   SER   127      55.885  44.910  63.678  1.00  0.00           O  
ATOM   1710  N   GLY   128      55.367  43.758  61.840  1.00  0.00           N  
ATOM   1711  H   GLY   128      54.824  42.987  61.480  1.00  0.00           H  
ATOM   1712  CA  GLY   128      56.674  43.921  61.221  1.00  0.00           C  
ATOM   1713  HA2 GLY   128      56.783  45.000  61.108  1.00  0.00           H  
ATOM   1714  HA3 GLY   128      57.451  43.539  61.883  1.00  0.00           H  
ATOM   1715  C   GLY   128      56.953  43.235  59.815  1.00  0.00           C  
ATOM   1716  O   GLY   128      56.220  42.308  59.445  1.00  0.00           O  
ATOM   1717  N   SER   129      57.989  43.648  58.977  1.00  0.00           N  
ATOM   1718  H   SER   129      58.097  43.193  58.082  1.00  0.00           H  
ATOM   1719  CA  SER   129      58.772  44.847  59.168  1.00  0.00           C  
ATOM   1720  HA  SER   129      59.617  44.769  58.483  1.00  0.00           H  
ATOM   1721  CB  SER   129      58.117  46.117  58.636  1.00  0.00           C  
ATOM   1722  HB2 SER   129      57.345  46.555  59.269  1.00  0.00           H  
ATOM   1723  HB3 SER   129      58.787  46.951  58.426  1.00  0.00           H  
ATOM   1724  OG  SER   129      57.509  45.784  57.337  1.00  0.00           O  
ATOM   1725  HG  SER   129      56.582  45.716  57.575  1.00  0.00           H  
ATOM   1726  C   SER   129      59.384  45.105  60.550  1.00  0.00           C  
ATOM   1727  O   SER   129      59.521  46.267  60.913  1.00  0.00           O  
ATOM   1728  N   TYR   130      59.781  43.977  61.257  1.00  0.00           N  
ATOM   1729  H   TYR   130      59.615  43.132  60.728  1.00  0.00           H  
ATOM   1730  CA  TYR   130      60.326  43.829  62.640  1.00  0.00           C  
ATOM   1731  HA  TYR   130      59.656  44.410  63.274  1.00  0.00           H  
ATOM   1732  CB  TYR   130      60.409  42.404  63.184  1.00  0.00           C  
ATOM   1733  HB2 TYR   130      61.245  41.890  62.710  1.00  0.00           H  
ATOM   1734  HB3 TYR   130      60.703  42.477  64.231  1.00  0.00           H  
ATOM   1735  CG  TYR   130      59.138  41.603  63.149  1.00  0.00           C  
ATOM   1736  CD1 TYR   130      58.830  40.829  62.046  1.00  0.00           C  
ATOM   1737  HD1 TYR   130      59.560  40.759  61.253  1.00  0.00           H  
ATOM   1738  CE1 TYR   130      57.630  40.179  61.950  1.00  0.00           C  
ATOM   1739  HE1 TYR   130      57.359  39.592  61.085  1.00  0.00           H  
ATOM   1740  CZ  TYR   130      56.719  40.230  63.006  1.00  0.00           C  
ATOM   1741  OH  TYR   130      55.530  39.556  62.954  1.00  0.00           O  
ATOM   1742  HH  TYR   130      55.625  38.731  62.472  1.00  0.00           H  
ATOM   1743  CE2 TYR   130      57.020  41.099  64.089  1.00  0.00           C  
ATOM   1744  HE2 TYR   130      56.287  41.172  64.879  1.00  0.00           H  
ATOM   1745  CD2 TYR   130      58.221  41.838  64.163  1.00  0.00           C  
ATOM   1746  HD2 TYR   130      58.290  42.603  64.922  1.00  0.00           H  
ATOM   1747  C   TYR   130      61.690  44.588  62.787  1.00  0.00           C  
ATOM   1748  O   TYR   130      62.572  44.457  61.944  1.00  0.00           O  
ATOM   1749  N   SER   131      61.960  45.413  63.827  1.00  0.00           N  
ATOM   1750  H   SER   131      62.841  45.867  63.633  1.00  0.00           H  
ATOM   1751  CA  SER   131      61.116  46.049  64.835  1.00  0.00           C  
ATOM   1752  HA  SER   131      61.740  46.689  65.457  1.00  0.00           H  
ATOM   1753  CB  SER   131      60.211  47.052  64.212  1.00  0.00           C  
ATOM   1754  HB2 SER   131      60.809  47.853  63.777  1.00  0.00           H  
ATOM   1755  HB3 SER   131      59.595  46.766  63.360  1.00  0.00           H  
ATOM   1756  OG  SER   131      59.406  47.621  65.165  1.00  0.00           O  
ATOM   1757  HG  SER   131      58.581  47.132  65.194  1.00  0.00           H  
ATOM   1758  C   SER   131      60.563  45.059  65.896  1.00  0.00           C  
ATOM   1759  O   SER   131      59.353  44.690  65.901  1.00  0.00           O  
ATOM   1760  N   GLN   132      61.399  44.562  66.819  1.00  0.00           N  
ATOM   1761  H   GLN   132      61.069  43.790  67.381  1.00  0.00           H  
ATOM   1762  CA  GLN   132      62.884  44.673  66.985  1.00  0.00           C  
ATOM   1763  HA  GLN   132      63.286  44.646  65.972  1.00  0.00           H  
ATOM   1764  CB  GLN   132      63.218  45.957  67.762  1.00  0.00           C  
ATOM   1765  HB2 GLN   132      64.298  46.005  67.623  1.00  0.00           H  
ATOM   1766  HB3 GLN   132      62.992  46.879  67.227  1.00  0.00           H  
ATOM   1767  CG  GLN   132      62.717  46.087  69.221  1.00  0.00           C  
ATOM   1768  HG2 GLN   132      62.733  45.065  69.600  1.00  0.00           H  
ATOM   1769  HG3 GLN   132      63.424  46.693  69.788  1.00  0.00           H  
ATOM   1770  CD  GLN   132      61.284  46.541  69.537  1.00  0.00           C  
ATOM   1771  OE1 GLN   132      60.406  46.770  68.663  1.00  0.00           O  
ATOM   1772  NE2 GLN   132      60.794  46.568  70.778  1.00  0.00           N  
ATOM   1773 HE21 GLN   132      61.415  46.242  71.505  1.00  0.00           H  
ATOM   1774 HE22 GLN   132      59.815  46.588  71.026  1.00  0.00           H  
ATOM   1775  C   GLN   132      63.299  43.396  67.729  1.00  0.00           C  
ATOM   1776  O   GLN   132      62.650  42.766  68.543  1.00  0.00           O  
ATOM   1777  N   GLN   133      64.574  43.045  67.443  1.00  0.00           N  
ATOM   1778  H   GLN   133      65.157  43.490  66.749  1.00  0.00           H  
ATOM   1779  CA  GLN   133      65.143  41.795  67.870  1.00  0.00           C  
ATOM   1780  HA  GLN   133      66.083  41.762  67.319  1.00  0.00           H  
ATOM   1781  CB  GLN   133      65.505  41.824  69.318  1.00  0.00           C  
ATOM   1782  HB2 GLN   133      64.589  42.076  69.851  1.00  0.00           H  
ATOM   1783  HB3 GLN   133      65.853  40.816  69.543  1.00  0.00           H  
ATOM   1784  CG  GLN   133      66.724  42.772  69.598  1.00  0.00           C  
ATOM   1785  HG2 GLN   133      67.153  42.611  70.588  1.00  0.00           H  
ATOM   1786  HG3 GLN   133      67.526  42.545  68.896  1.00  0.00           H  
ATOM   1787  CD  GLN   133      66.423  44.231  69.564  1.00  0.00           C  
ATOM   1788  OE1 GLN   133      66.675  44.954  68.589  1.00  0.00           O  
ATOM   1789  NE2 GLN   133      65.760  44.749  70.591  1.00  0.00           N  
ATOM   1790 HE21 GLN   133      65.512  44.141  71.358  1.00  0.00           H  
ATOM   1791 HE22 GLN   133      65.698  45.757  70.578  1.00  0.00           H  
ATOM   1792  C   GLN   133      64.415  40.521  67.462  1.00  0.00           C  
ATOM   1793  O   GLN   133      63.888  39.832  68.353  1.00  0.00           O  
ATOM   1794  N   PRO   134      64.317  40.165  66.193  1.00  0.00           N  
ATOM   1795  CD  PRO   134      63.643  38.910  65.822  1.00  0.00           C  
ATOM   1796  HD2 PRO   134      62.614  38.873  66.177  1.00  0.00           H  
ATOM   1797  HD3 PRO   134      64.221  38.039  66.130  1.00  0.00           H  
ATOM   1798  CG  PRO   134      63.724  38.975  64.321  1.00  0.00           C  
ATOM   1799  HG2 PRO   134      62.881  39.539  63.924  1.00  0.00           H  
ATOM   1800  HG3 PRO   134      63.767  37.967  63.908  1.00  0.00           H  
ATOM   1801  CB  PRO   134      64.919  39.781  63.997  1.00  0.00           C  
ATOM   1802  HB2 PRO   134      64.742  40.244  63.027  1.00  0.00           H  
ATOM   1803  HB3 PRO   134      65.798  39.136  64.018  1.00  0.00           H  
ATOM   1804  CA  PRO   134      65.023  40.869  65.056  1.00  0.00           C  
ATOM   1805  HA  PRO   134      66.078  41.013  65.289  1.00  0.00           H  
ATOM   1806  C   PRO   134      64.314  42.120  64.630  1.00  0.00           C  
ATOM   1807  O   PRO   134      63.164  42.323  64.981  1.00  0.00           O  
ATOM   1808  N   SER   135      64.879  42.941  63.763  1.00  0.00           N  
ATOM   1809  H   SER   135      64.334  43.725  63.435  1.00  0.00           H  
ATOM   1810  CA  SER   135      66.228  42.969  63.220  1.00  0.00           C  
ATOM   1811  HA  SER   135      66.376  42.001  62.742  1.00  0.00           H  
ATOM   1812  CB  SER   135      66.306  43.959  62.129  1.00  0.00           C  
ATOM   1813  HB2 SER   135      67.267  44.037  61.619  1.00  0.00           H  
ATOM   1814  HB3 SER   135      65.533  43.899  61.364  1.00  0.00           H  
ATOM   1815  OG  SER   135      66.090  45.257  62.762  1.00  0.00           O  
ATOM   1816  HG  SER   135      65.777  45.755  62.004  1.00  0.00           H  
ATOM   1817  C   SER   135      67.184  43.229  64.377  1.00  0.00           C  
ATOM   1818  O   SER   135      66.753  43.619  65.505  1.00  0.00           O  
ATOM   1819  N   TYR   136      68.534  43.082  64.187  1.00  0.00           N  
ATOM   1820  H   TYR   136      68.819  42.701  63.296  1.00  0.00           H  
ATOM   1821  CA  TYR   136      69.512  43.186  65.293  1.00  0.00           C  
ATOM   1822  HA  TYR   136      69.124  43.458  66.275  1.00  0.00           H  
ATOM   1823  CB  TYR   136      70.047  41.760  65.579  1.00  0.00           C  
ATOM   1824  HB2 TYR   136      70.480  41.337  64.673  1.00  0.00           H  
ATOM   1825  HB3 TYR   136      70.930  41.887  66.205  1.00  0.00           H  
ATOM   1826  CG  TYR   136      69.054  40.847  66.283  1.00  0.00           C  
ATOM   1827  CD1 TYR   136      68.957  40.819  67.710  1.00  0.00           C  
ATOM   1828  HD1 TYR   136      69.380  41.610  68.313  1.00  0.00           H  
ATOM   1829  CE1 TYR   136      68.059  39.865  68.282  1.00  0.00           C  
ATOM   1830  HE1 TYR   136      67.912  39.875  69.352  1.00  0.00           H  
ATOM   1831  CZ  TYR   136      67.489  38.885  67.553  1.00  0.00           C  
ATOM   1832  OH  TYR   136      66.627  37.938  68.116  1.00  0.00           O  
ATOM   1833  HH  TYR   136      66.878  37.629  68.989  1.00  0.00           H  
ATOM   1834  CE2 TYR   136      67.739  38.796  66.156  1.00  0.00           C  
ATOM   1835  HE2 TYR   136      67.368  37.932  65.625  1.00  0.00           H  
ATOM   1836  CD2 TYR   136      68.428  39.871  65.521  1.00  0.00           C  
ATOM   1837  HD2 TYR   136      68.500  39.903  64.444  1.00  0.00           H  
ATOM   1838  C   TYR   136      70.741  43.994  64.859  1.00  0.00           C  
ATOM   1839  O   TYR   136      71.431  43.634  63.906  1.00  0.00           O  
ATOM   1840  N   GLY   137      70.913  45.150  65.464  1.00  0.00           N  
ATOM   1841  H   GLY   137      71.747  45.599  65.113  1.00  0.00           H  
ATOM   1842  CA  GLY   137      70.123  45.990  66.445  1.00  0.00           C  
ATOM   1843  HA2 GLY   137      70.432  47.014  66.233  1.00  0.00           H  
ATOM   1844  HA3 GLY   137      69.051  45.906  66.263  1.00  0.00           H  
ATOM   1845  C   GLY   137      70.409  45.568  67.917  1.00  0.00           C  
ATOM   1846  O   GLY   137      70.706  44.416  68.225  1.00  0.00           O  
ATOM   1847  N   GLY   138      70.338  46.555  68.846  1.00  0.00           N  
ATOM   1848  H   GLY   138      70.145  47.449  68.418  1.00  0.00           H  
ATOM   1849  CA  GLY   138      70.677  46.471  70.302  1.00  0.00           C  
ATOM   1850  HA2 GLY   138      70.726  47.546  70.475  1.00  0.00           H  
ATOM   1851  HA3 GLY   138      69.906  46.013  70.921  1.00  0.00           H  
ATOM   1852  C   GLY   138      72.004  45.797  70.656  1.00  0.00           C  
ATOM   1853  O   GLY   138      72.989  46.255  70.069  1.00  0.00           O  
ATOM   1854  N   GLN   139      72.110  44.826  71.545  1.00  0.00           N  
ATOM   1855  H   GLN   139      73.045  44.585  71.841  1.00  0.00           H  
ATOM   1856  CA  GLN   139      71.044  44.229  72.267  1.00  0.00           C  
ATOM   1857  HA  GLN   139      70.229  43.885  71.630  1.00  0.00           H  
ATOM   1858  CB  GLN   139      71.600  42.913  72.871  1.00  0.00           C  
ATOM   1859  HB2 GLN   139      72.610  43.050  73.257  1.00  0.00           H  
ATOM   1860  HB3 GLN   139      70.915  42.519  73.622  1.00  0.00           H  
ATOM   1861  CG  GLN   139      71.732  41.708  71.928  1.00  0.00           C  
ATOM   1862  HG2 GLN   139      72.304  41.953  71.033  1.00  0.00           H  
ATOM   1863  HG3 GLN   139      72.254  40.907  72.452  1.00  0.00           H  
ATOM   1864  CD  GLN   139      70.371  41.093  71.546  1.00  0.00           C  
ATOM   1865  OE1 GLN   139      69.285  41.637  71.696  1.00  0.00           O  
ATOM   1866  NE2 GLN   139      70.375  39.929  70.978  1.00  0.00           N  
ATOM   1867 HE21 GLN   139      71.242  39.462  70.755  1.00  0.00           H  
ATOM   1868 HE22 GLN   139      69.519  39.535  70.614  1.00  0.00           H  
ATOM   1869  C   GLN   139      70.431  45.120  73.335  1.00  0.00           C  
ATOM   1870  O   GLN   139      69.240  45.171  73.448  1.00  0.00           O  
ATOM   1871  N   GLN   140      71.303  45.802  74.061  1.00  0.00           N  
ATOM   1872  H   GLN   140      72.284  45.635  73.888  1.00  0.00           H  
ATOM   1873  CA  GLN   140      71.010  46.938  74.981  1.00  0.00           C  
ATOM   1874  HA  GLN   140      71.836  47.059  75.682  1.00  0.00           H  
ATOM   1875  CB  GLN   140      71.072  48.241  74.215  1.00  0.00           C  
ATOM   1876  HB2 GLN   140      71.878  48.228  73.481  1.00  0.00           H  
ATOM   1877  HB3 GLN   140      70.328  48.436  73.442  1.00  0.00           H  
ATOM   1878  CG  GLN   140      71.129  49.570  74.980  1.00  0.00           C  
ATOM   1879  HG2 GLN   140      70.810  50.372  74.314  1.00  0.00           H  
ATOM   1880  HG3 GLN   140      70.377  49.558  75.769  1.00  0.00           H  
ATOM   1881  CD  GLN   140      72.525  50.030  75.507  1.00  0.00           C  
ATOM   1882  OE1 GLN   140      73.270  49.226  76.083  1.00  0.00           O  
ATOM   1883  NE2 GLN   140      72.841  51.286  75.551  1.00  0.00           N  
ATOM   1884 HE21 GLN   140      72.338  51.982  75.019  1.00  0.00           H  
ATOM   1885 HE22 GLN   140      73.755  51.532  75.904  1.00  0.00           H  
ATOM   1886  C   GLN   140      69.756  46.643  75.884  1.00  0.00           C  
ATOM   1887  O   GLN   140      68.686  47.268  75.754  1.00  0.00           O  
ATOM   1888  N   GLN   141      69.894  45.754  76.921  1.00  0.00           N  
ATOM   1889  H   GLN   141      70.734  45.194  76.946  1.00  0.00           H  
ATOM   1890  CA  GLN   141      68.814  45.400  77.930  1.00  0.00           C  
ATOM   1891  HA  GLN   141      67.990  46.109  77.847  1.00  0.00           H  
ATOM   1892  CB  GLN   141      68.326  43.978  77.594  1.00  0.00           C  
ATOM   1893  HB2 GLN   141      69.037  43.179  77.803  1.00  0.00           H  
ATOM   1894  HB3 GLN   141      67.523  43.783  78.304  1.00  0.00           H  
ATOM   1895  CG  GLN   141      67.747  43.775  76.241  1.00  0.00           C  
ATOM   1896  HG2 GLN   141      68.504  43.872  75.463  1.00  0.00           H  
ATOM   1897  HG3 GLN   141      67.431  42.736  76.153  1.00  0.00           H  
ATOM   1898  CD  GLN   141      66.499  44.650  75.992  1.00  0.00           C  
ATOM   1899  OE1 GLN   141      65.439  44.597  76.650  1.00  0.00           O  
ATOM   1900  NE2 GLN   141      66.680  45.443  74.924  1.00  0.00           N  
ATOM   1901 HE21 GLN   141      67.603  45.481  74.514  1.00  0.00           H  
ATOM   1902 HE22 GLN   141      66.084  46.241  74.758  1.00  0.00           H  
ATOM   1903  C   GLN   141      69.223  45.467  79.452  1.00  0.00           C  
ATOM   1904  O   GLN   141      69.861  44.515  79.835  1.00  0.00           O  
ATOM   1905  N   SER   142      68.871  46.426  80.304  1.00  0.00           N  
ATOM   1906  H   SER   142      69.200  46.341  81.255  1.00  0.00           H  
ATOM   1907  CA  SER   142      68.121  47.733  80.056  1.00  0.00           C  
ATOM   1908  HA  SER   142      68.077  48.307  80.981  1.00  0.00           H  
ATOM   1909  CB  SER   142      68.967  48.631  79.093  1.00  0.00           C  
ATOM   1910  HB2 SER   142      69.119  48.351  78.051  1.00  0.00           H  
ATOM   1911  HB3 SER   142      68.543  49.628  78.970  1.00  0.00           H  
ATOM   1912  OG  SER   142      70.211  48.869  79.636  1.00  0.00           O  
ATOM   1913  HG  SER   142      70.788  48.242  79.196  1.00  0.00           H  
ATOM   1914  C   SER   142      66.692  47.551  79.607  1.00  0.00           C  
ATOM   1915  O   SER   142      66.206  48.230  78.698  1.00  0.00           O  
ATOM   1916  N   TYR   143      66.054  46.567  80.219  1.00  0.00           N  
ATOM   1917  H   TYR   143      66.624  46.180  80.957  1.00  0.00           H  
ATOM   1918  CA  TYR   143      64.718  46.051  80.118  1.00  0.00           C  
ATOM   1919  HA  TYR   143      64.425  45.760  79.109  1.00  0.00           H  
ATOM   1920  CB  TYR   143      64.590  44.799  81.054  1.00  0.00           C  
ATOM   1921  HB2 TYR   143      64.816  45.145  82.063  1.00  0.00           H  
ATOM   1922  HB3 TYR   143      63.576  44.400  81.063  1.00  0.00           H  
ATOM   1923  CG  TYR   143      65.513  43.601  80.736  1.00  0.00           C  
ATOM   1924  CD1 TYR   143      65.229  42.709  79.667  1.00  0.00           C  
ATOM   1925  HD1 TYR   143      64.338  42.971  79.115  1.00  0.00           H  
ATOM   1926  CE1 TYR   143      65.997  41.569  79.431  1.00  0.00           C  
ATOM   1927  HE1 TYR   143      65.820  40.939  78.571  1.00  0.00           H  
ATOM   1928  CZ  TYR   143      67.130  41.285  80.244  1.00  0.00           C  
ATOM   1929  OH  TYR   143      67.762  40.127  79.986  1.00  0.00           O  
ATOM   1930  HH  TYR   143      68.579  39.957  80.460  1.00  0.00           H  
ATOM   1931  CE2 TYR   143      67.485  42.147  81.271  1.00  0.00           C  
ATOM   1932  HE2 TYR   143      68.381  41.908  81.825  1.00  0.00           H  
ATOM   1933  CD2 TYR   143      66.727  43.310  81.484  1.00  0.00           C  
ATOM   1934  HD2 TYR   143      67.016  44.009  82.256  1.00  0.00           H  
ATOM   1935  C   TYR   143      63.641  47.045  80.596  1.00  0.00           C  
ATOM   1936  O   TYR   143      63.830  47.836  81.511  1.00  0.00           O  
ATOM   1937  N   GLY   144      62.485  46.986  79.978  1.00  0.00           N  
ATOM   1938  H   GLY   144      62.335  46.393  79.173  1.00  0.00           H  
ATOM   1939  CA  GLY   144      61.244  47.634  80.466  1.00  0.00           C  
ATOM   1940  HA2 GLY   144      60.354  47.112  80.116  1.00  0.00           H  
ATOM   1941  HA3 GLY   144      61.140  47.500  81.543  1.00  0.00           H  
ATOM   1942  C   GLY   144      61.149  49.126  80.181  1.00  0.00           C  
ATOM   1943  O   GLY   144      62.063  49.903  79.907  1.00  0.00           O  
ATOM   1944  N   GLN   145      59.896  49.532  80.175  1.00  0.00           N  
ATOM   1945  H   GLN   145      59.044  49.075  80.466  1.00  0.00           H  
ATOM   1946  CA  GLN   145      59.648  50.988  79.845  1.00  0.00           C  
ATOM   1947  HA  GLN   145      60.053  51.232  78.863  1.00  0.00           H  
ATOM   1948  CB  GLN   145      58.204  51.363  79.876  1.00  0.00           C  
ATOM   1949  HB2 GLN   145      57.816  51.201  80.882  1.00  0.00           H  
ATOM   1950  HB3 GLN   145      57.995  52.420  79.712  1.00  0.00           H  
ATOM   1951  CG  GLN   145      57.471  50.504  78.818  1.00  0.00           C  
ATOM   1952  HG2 GLN   145      57.703  49.442  78.891  1.00  0.00           H  
ATOM   1953  HG3 GLN   145      56.475  50.644  79.239  1.00  0.00           H  
ATOM   1954  CD  GLN   145      57.499  50.963  77.370  1.00  0.00           C  
ATOM   1955  OE1 GLN   145      58.306  51.782  77.011  1.00  0.00           O  
ATOM   1956  NE2 GLN   145      56.598  50.481  76.517  1.00  0.00           N  
ATOM   1957 HE21 GLN   145      56.813  50.536  75.532  1.00  0.00           H  
ATOM   1958 HE22 GLN   145      55.820  49.917  76.830  1.00  0.00           H  
ATOM   1959  C   GLN   145      60.214  51.873  81.036  1.00  0.00           C  
ATOM   1960  O   GLN   145      60.290  51.419  82.182  1.00  0.00           O  
ATOM   1961  N   GLN   146      60.602  53.072  80.703  1.00  0.00           N  
ATOM   1962  H   GLN   146      60.733  53.338  79.737  1.00  0.00           H  
ATOM   1963  CA  GLN   146      61.095  54.093  81.574  1.00  0.00           C  
ATOM   1964  HA  GLN   146      62.076  53.716  81.862  1.00  0.00           H  
ATOM   1965  CB  GLN   146      61.134  55.465  80.779  1.00  0.00           C  
ATOM   1966  HB2 GLN   146      61.488  55.289  79.764  1.00  0.00           H  
ATOM   1967  HB3 GLN   146      60.124  55.874  80.758  1.00  0.00           H  
ATOM   1968  CG  GLN   146      62.089  56.478  81.428  1.00  0.00           C  
ATOM   1969  HG2 GLN   146      61.755  57.485  81.177  1.00  0.00           H  
ATOM   1970  HG3 GLN   146      61.929  56.352  82.499  1.00  0.00           H  
ATOM   1971  CD  GLN   146      63.581  56.290  81.130  1.00  0.00           C  
ATOM   1972  OE1 GLN   146      63.946  55.556  80.248  1.00  0.00           O  
ATOM   1973  NE2 GLN   146      64.429  56.868  81.996  1.00  0.00           N  
ATOM   1974 HE21 GLN   146      64.204  57.435  82.802  1.00  0.00           H  
ATOM   1975 HE22 GLN   146      65.389  56.588  81.852  1.00  0.00           H  
ATOM   1976  C   GLN   146      60.249  54.183  82.887  1.00  0.00           C  
ATOM   1977  O   GLN   146      59.029  54.139  82.786  1.00  0.00           O  
ATOM   1978  N   GLN   147      60.948  54.192  84.019  1.00  0.00           N  
ATOM   1979  H   GLN   147      61.947  54.048  83.984  1.00  0.00           H  
ATOM   1980  CA  GLN   147      60.301  54.382  85.336  1.00  0.00           C  
ATOM   1981  HA  GLN   147      59.966  53.396  85.656  1.00  0.00           H  
ATOM   1982  CB  GLN   147      61.481  54.884  86.241  1.00  0.00           C  
ATOM   1983  HB2 GLN   147      61.096  54.791  87.257  1.00  0.00           H  
ATOM   1984  HB3 GLN   147      62.369  54.252  86.238  1.00  0.00           H  
ATOM   1985  CG  GLN   147      61.849  56.416  86.002  1.00  0.00           C  
ATOM   1986  HG2 GLN   147      61.684  56.656  84.952  1.00  0.00           H  
ATOM   1987  HG3 GLN   147      61.280  57.112  86.619  1.00  0.00           H  
ATOM   1988  CD  GLN   147      63.287  56.793  86.218  1.00  0.00           C  
ATOM   1989  OE1 GLN   147      63.911  56.342  87.162  1.00  0.00           O  
ATOM   1990  NE2 GLN   147      63.936  57.471  85.311  1.00  0.00           N  
ATOM   1991 HE21 GLN   147      63.509  57.985  84.553  1.00  0.00           H  
ATOM   1992 HE22 GLN   147      64.879  57.726  85.566  1.00  0.00           H  
ATOM   1993  C   GLN   147      59.087  55.297  85.397  1.00  0.00           C  
ATOM   1994  O   GLN   147      58.974  56.295  84.602  1.00  0.00           O  
ATOM   1995  N   SER   148      58.248  55.040  86.436  1.00  0.00           N  
ATOM   1996  H   SER   148      58.344  54.162  86.927  1.00  0.00           H  
ATOM   1997  CA  SER   148      57.068  55.851  86.759  1.00  0.00           C  
ATOM   1998  HA  SER   148      56.458  56.055  85.879  1.00  0.00           H  
ATOM   1999  CB  SER   148      56.137  55.121  87.700  1.00  0.00           C  
ATOM   2000  HB2 SER   148      56.055  54.154  87.204  1.00  0.00           H  
ATOM   2001  HB3 SER   148      56.640  55.085  88.666  1.00  0.00           H  
ATOM   2002  OG  SER   148      54.872  55.849  87.827  1.00  0.00           O  
ATOM   2003  HG  SER   148      55.022  56.605  88.400  1.00  0.00           H  
ATOM   2004  C   SER   148      57.415  57.245  87.256  1.00  0.00           C  
ATOM   2005  O   SER   148      58.365  57.377  88.040  1.00  0.00           O  
ATOM   2006  N   TYR   149      56.622  58.244  86.871  1.00  0.00           N  
ATOM   2007  H   TYR   149      55.798  57.989  86.346  1.00  0.00           H  
ATOM   2008  CA  TYR   149      56.818  59.614  87.349  1.00  0.00           C  
ATOM   2009  HA  TYR   149      57.381  59.668  88.281  1.00  0.00           H  
ATOM   2010  CB  TYR   149      57.636  60.253  86.158  1.00  0.00           C  
ATOM   2011  HB2 TYR   149      58.582  59.749  85.963  1.00  0.00           H  
ATOM   2012  HB3 TYR   149      57.029  60.244  85.253  1.00  0.00           H  
ATOM   2013  CG  TYR   149      58.014  61.702  86.413  1.00  0.00           C  
ATOM   2014  CD1 TYR   149      57.651  62.679  85.511  1.00  0.00           C  
ATOM   2015  HD1 TYR   149      56.925  62.466  84.740  1.00  0.00           H  
ATOM   2016  CE1 TYR   149      58.036  64.064  85.649  1.00  0.00           C  
ATOM   2017  HE1 TYR   149      57.708  64.822  84.952  1.00  0.00           H  
ATOM   2018  CZ  TYR   149      58.859  64.430  86.755  1.00  0.00           C  
ATOM   2019  OH  TYR   149      59.223  65.760  86.741  1.00  0.00           O  
ATOM   2020  HH  TYR   149      59.833  65.986  87.447  1.00  0.00           H  
ATOM   2021  CE2 TYR   149      59.360  63.444  87.625  1.00  0.00           C  
ATOM   2022  HE2 TYR   149      60.061  63.661  88.417  1.00  0.00           H  
ATOM   2023  CD2 TYR   149      58.891  62.109  87.433  1.00  0.00           C  
ATOM   2024  HD2 TYR   149      59.169  61.353  88.152  1.00  0.00           H  
ATOM   2025  C   TYR   149      55.540  60.394  87.579  1.00  0.00           C  
ATOM   2026  O   TYR   149      54.528  60.131  86.978  1.00  0.00           O  
ATOM   2027  N   ASN   150      55.633  61.253  88.546  1.00  0.00           N  
ATOM   2028  H   ASN   150      56.437  61.382  89.144  1.00  0.00           H  
ATOM   2029  CA  ASN   150      54.654  62.340  88.785  1.00  0.00           C  
ATOM   2030  HA  ASN   150      53.933  62.327  87.967  1.00  0.00           H  
ATOM   2031  CB  ASN   150      53.976  62.095  90.125  1.00  0.00           C  
ATOM   2032  HB2 ASN   150      54.758  62.058  90.884  1.00  0.00           H  
ATOM   2033  HB3 ASN   150      53.387  62.941  90.477  1.00  0.00           H  
ATOM   2034  CG  ASN   150      53.073  60.927  90.083  1.00  0.00           C  
ATOM   2035  OD1 ASN   150      52.459  60.577  89.119  1.00  0.00           O  
ATOM   2036  ND2 ASN   150      53.049  60.148  91.099  1.00  0.00           N  
ATOM   2037 HD21 ASN   150      52.197  59.608  91.161  1.00  0.00           H  
ATOM   2038 HD22 ASN   150      53.558  60.361  91.945  1.00  0.00           H  
ATOM   2039  C   ASN   150      55.378  63.702  88.834  1.00  0.00           C  
ATOM   2040  O   ASN   150      56.309  63.813  89.680  1.00  0.00           O  
ATOM   2041  N   PRO   151      54.993  64.684  87.998  1.00  0.00           N  
ATOM   2042  CD  PRO   151      53.995  64.680  86.943  1.00  0.00           C  
ATOM   2043  HD2 PRO   151      53.060  64.257  87.311  1.00  0.00           H  
ATOM   2044  HD3 PRO   151      54.382  64.252  86.019  1.00  0.00           H  
ATOM   2045  CG  PRO   151      53.722  66.127  86.560  1.00  0.00           C  
ATOM   2046  HG2 PRO   151      52.922  66.592  87.135  1.00  0.00           H  
ATOM   2047  HG3 PRO   151      53.407  66.165  85.517  1.00  0.00           H  
ATOM   2048  CB  PRO   151      55.050  66.754  86.797  1.00  0.00           C  
ATOM   2049  HB2 PRO   151      54.879  67.808  87.015  1.00  0.00           H  
ATOM   2050  HB3 PRO   151      55.562  66.575  85.852  1.00  0.00           H  
ATOM   2051  CA  PRO   151      55.670  65.995  88.037  1.00  0.00           C  
ATOM   2052  HA  PRO   151      56.748  65.910  87.899  1.00  0.00           H  
ATOM   2053  C   PRO   151      55.423  66.754  89.343  1.00  0.00           C  
ATOM   2054  O   PRO   151      54.563  66.427  90.149  1.00  0.00           O  
ATOM   2055  N   PRO   152      56.225  67.849  89.557  1.00  0.00           N  
ATOM   2056  CD  PRO   152      57.372  68.242  88.678  1.00  0.00           C  
ATOM   2057  HD2 PRO   152      57.109  68.233  87.620  1.00  0.00           H  
ATOM   2058  HD3 PRO   152      58.154  67.509  88.880  1.00  0.00           H  
ATOM   2059  CG  PRO   152      57.744  69.655  88.906  1.00  0.00           C  
ATOM   2060  HG2 PRO   152      57.288  70.376  88.228  1.00  0.00           H  
ATOM   2061  HG3 PRO   152      58.817  69.831  88.994  1.00  0.00           H  
ATOM   2062  CB  PRO   152      57.226  69.769  90.374  1.00  0.00           C  
ATOM   2063  HB2 PRO   152      57.095  70.812  90.664  1.00  0.00           H  
ATOM   2064  HB3 PRO   152      58.027  69.383  91.004  1.00  0.00           H  
ATOM   2065  CA  PRO   152      55.959  68.888  90.429  1.00  0.00           C  
ATOM   2066  HA  PRO   152      55.858  68.398  91.398  1.00  0.00           H  
ATOM   2067  C   PRO   152      54.635  69.588  90.105  1.00  0.00           C  
ATOM   2068  O   PRO   152      54.204  69.719  89.009  1.00  0.00           O  
ATOM   2069  N   GLN   153      54.033  70.142  91.133  1.00  0.00           N  
ATOM   2070  H   GLN   153      54.441  69.945  92.035  1.00  0.00           H  
ATOM   2071  CA  GLN   153      52.900  71.073  91.113  1.00  0.00           C  
ATOM   2072  HA  GLN   153      52.048  70.537  90.695  1.00  0.00           H  
ATOM   2073  CB  GLN   153      52.573  71.356  92.565  1.00  0.00           C  
ATOM   2074  HB2 GLN   153      52.374  70.414  93.077  1.00  0.00           H  
ATOM   2075  HB3 GLN   153      53.437  71.788  93.071  1.00  0.00           H  
ATOM   2076  CG  GLN   153      51.430  72.348  92.853  1.00  0.00           C  
ATOM   2077  HG2 GLN   153      51.572  73.344  92.433  1.00  0.00           H  
ATOM   2078  HG3 GLN   153      50.637  71.878  92.271  1.00  0.00           H  
ATOM   2079  CD  GLN   153      51.129  72.540  94.392  1.00  0.00           C  
ATOM   2080  OE1 GLN   153      51.672  71.873  95.251  1.00  0.00           O  
ATOM   2081  NE2 GLN   153      50.260  73.433  94.803  1.00  0.00           N  
ATOM   2082 HE21 GLN   153      49.795  74.091  94.195  1.00  0.00           H  
ATOM   2083 HE22 GLN   153      50.071  73.493  95.793  1.00  0.00           H  
ATOM   2084  C   GLN   153      53.002  72.391  90.313  1.00  0.00           C  
ATOM   2085  O   GLN   153      53.948  73.159  90.518  1.00  0.00           O  
ATOM   2086  N   GLY   154      52.003  72.711  89.477  1.00  0.00           N  
ATOM   2087  H   GLY   154      51.212  72.084  89.430  1.00  0.00           H  
ATOM   2088  CA  GLY   154      52.116  73.683  88.449  1.00  0.00           C  
ATOM   2089  HA2 GLY   154      52.951  73.684  87.748  1.00  0.00           H  
ATOM   2090  HA3 GLY   154      51.256  73.501  87.805  1.00  0.00           H  
ATOM   2091  C   GLY   154      51.946  75.091  89.067  1.00  0.00           C  
ATOM   2092  O   GLY   154      50.942  75.435  89.728  1.00  0.00           O  
ATOM   2093  N   TYR   155      52.803  75.953  88.632  1.00  0.00           N  
ATOM   2094  H   TYR   155      53.676  75.683  88.201  1.00  0.00           H  
ATOM   2095  CA  TYR   155      52.771  77.431  88.740  1.00  0.00           C  
ATOM   2096  HA  TYR   155      51.795  77.796  89.059  1.00  0.00           H  
ATOM   2097  CB  TYR   155      53.786  77.802  89.896  1.00  0.00           C  
ATOM   2098  HB2 TYR   155      54.733  77.297  89.706  1.00  0.00           H  
ATOM   2099  HB3 TYR   155      53.953  78.877  89.826  1.00  0.00           H  
ATOM   2100  CG  TYR   155      53.285  77.421  91.347  1.00  0.00           C  
ATOM   2101  CD1 TYR   155      52.428  78.274  92.018  1.00  0.00           C  
ATOM   2102  HD1 TYR   155      52.347  79.264  91.594  1.00  0.00           H  
ATOM   2103  CE1 TYR   155      51.936  77.882  93.291  1.00  0.00           C  
ATOM   2104  HE1 TYR   155      51.306  78.558  93.849  1.00  0.00           H  
ATOM   2105  CZ  TYR   155      52.272  76.693  93.899  1.00  0.00           C  
ATOM   2106  OH  TYR   155      51.955  76.461  95.193  1.00  0.00           O  
ATOM   2107  HH  TYR   155      52.435  75.709  95.549  1.00  0.00           H  
ATOM   2108  CE2 TYR   155      53.093  75.900  93.224  1.00  0.00           C  
ATOM   2109  HE2 TYR   155      53.362  74.923  93.597  1.00  0.00           H  
ATOM   2110  CD2 TYR   155      53.480  76.158  91.888  1.00  0.00           C  
ATOM   2111  HD2 TYR   155      54.017  75.353  91.408  1.00  0.00           H  
ATOM   2112  C   TYR   155      53.292  78.136  87.452  1.00  0.00           C  
ATOM   2113  O   TYR   155      54.040  77.478  86.744  1.00  0.00           O  
ATOM   2114  N   GLY   156      52.904  79.347  87.080  1.00  0.00           N  
ATOM   2115  H   GLY   156      53.271  79.662  86.194  1.00  0.00           H  
ATOM   2116  CA  GLY   156      52.008  80.189  87.808  1.00  0.00           C  
ATOM   2117  HA2 GLY   156      50.996  79.784  87.830  1.00  0.00           H  
ATOM   2118  HA3 GLY   156      52.382  80.244  88.830  1.00  0.00           H  
ATOM   2119  C   GLY   156      51.787  81.601  87.249  1.00  0.00           C  
ATOM   2120  O   GLY   156      52.471  81.957  86.316  1.00  0.00           O  
ATOM   2121  N   GLN   157      50.947  82.444  87.793  1.00  0.00           N  
ATOM   2122  H   GLN   157      50.333  81.960  88.433  1.00  0.00           H  
ATOM   2123  CA  GLN   157      50.668  83.834  87.404  1.00  0.00           C  
ATOM   2124  HA  GLN   157      51.572  84.217  86.930  1.00  0.00           H  
ATOM   2125  CB  GLN   157      49.574  83.930  86.306  1.00  0.00           C  
ATOM   2126  HB2 GLN   157      49.824  84.830  85.744  1.00  0.00           H  
ATOM   2127  HB3 GLN   157      49.655  83.036  85.688  1.00  0.00           H  
ATOM   2128  CG  GLN   157      48.058  83.810  86.741  1.00  0.00           C  
ATOM   2129  HG2 GLN   157      47.844  82.789  87.054  1.00  0.00           H  
ATOM   2130  HG3 GLN   157      47.829  84.539  87.519  1.00  0.00           H  
ATOM   2131  CD  GLN   157      47.156  84.188  85.551  1.00  0.00           C  
ATOM   2132  OE1 GLN   157      47.392  85.143  84.771  1.00  0.00           O  
ATOM   2133  NE2 GLN   157      46.064  83.489  85.254  1.00  0.00           N  
ATOM   2134 HE21 GLN   157      45.705  82.851  85.950  1.00  0.00           H  
ATOM   2135 HE22 GLN   157      45.436  83.830  84.541  1.00  0.00           H  
ATOM   2136  C   GLN   157      50.321  84.636  88.706  1.00  0.00           C  
ATOM   2137  O   GLN   157      50.462  84.048  89.797  1.00  0.00           O  
ATOM   2138  N   GLN   158      50.186  85.923  88.738  1.00  0.00           N  
ATOM   2139  H   GLN   158      50.047  86.311  89.660  1.00  0.00           H  
ATOM   2140  CA  GLN   158      50.500  86.955  87.720  1.00  0.00           C  
ATOM   2141  HA  GLN   158      49.783  86.765  86.921  1.00  0.00           H  
ATOM   2142  CB  GLN   158      50.219  88.329  88.325  1.00  0.00           C  
ATOM   2143  HB2 GLN   158      49.172  88.408  88.619  1.00  0.00           H  
ATOM   2144  HB3 GLN   158      50.825  88.481  89.219  1.00  0.00           H  
ATOM   2145  CG  GLN   158      50.474  89.444  87.251  1.00  0.00           C  
ATOM   2146  HG2 GLN   158      51.554  89.522  87.130  1.00  0.00           H  
ATOM   2147  HG3 GLN   158      50.159  89.233  86.229  1.00  0.00           H  
ATOM   2148  CD  GLN   158      49.846  90.793  87.620  1.00  0.00           C  
ATOM   2149  OE1 GLN   158      48.706  91.004  87.911  1.00  0.00           O  
ATOM   2150  NE2 GLN   158      50.710  91.800  87.723  1.00  0.00           N  
ATOM   2151 HE21 GLN   158      51.674  91.585  87.511  1.00  0.00           H  
ATOM   2152 HE22 GLN   158      50.526  92.756  87.991  1.00  0.00           H  
ATOM   2153  C   GLN   158      51.884  86.872  86.961  1.00  0.00           C  
ATOM   2154  O   GLN   158      52.951  86.487  87.502  1.00  0.00           O  
ATOM   2155  N   ASN   159      51.925  87.060  85.649  1.00  0.00           N  
ATOM   2156  H   ASN   159      51.028  87.338  85.277  1.00  0.00           H  
ATOM   2157  CA  ASN   159      52.997  86.806  84.684  1.00  0.00           C  
ATOM   2158  HA  ASN   159      53.432  85.808  84.625  1.00  0.00           H  
ATOM   2159  CB  ASN   159      52.381  86.966  83.330  1.00  0.00           C  
ATOM   2160  HB2 ASN   159      51.629  86.188  83.202  1.00  0.00           H  
ATOM   2161  HB3 ASN   159      51.978  87.956  83.121  1.00  0.00           H  
ATOM   2162  CG  ASN   159      53.453  86.680  82.374  1.00  0.00           C  
ATOM   2163  OD1 ASN   159      54.002  87.604  81.864  1.00  0.00           O  
ATOM   2164  ND2 ASN   159      53.736  85.455  81.998  1.00  0.00           N  
ATOM   2165 HD21 ASN   159      53.303  84.581  82.261  1.00  0.00           H  
ATOM   2166 HD22 ASN   159      54.514  85.387  81.358  1.00  0.00           H  
ATOM   2167  C   ASN   159      54.108  87.862  84.887  1.00  0.00           C  
ATOM   2168  O   ASN   159      53.870  89.075  85.065  1.00  0.00           O  
ATOM   2169  N   GLN   160      55.443  87.606  84.876  1.00  0.00           N  
ATOM   2170  H   GLN   160      56.053  88.410  84.836  1.00  0.00           H  
ATOM   2171  CA  GLN   160      56.084  86.390  84.795  1.00  0.00           C  
ATOM   2172  HA  GLN   160      55.386  85.655  84.395  1.00  0.00           H  
ATOM   2173  CB  GLN   160      57.206  86.579  83.708  1.00  0.00           C  
ATOM   2174  HB2 GLN   160      56.756  86.869  82.759  1.00  0.00           H  
ATOM   2175  HB3 GLN   160      57.825  87.401  84.069  1.00  0.00           H  
ATOM   2176  CG  GLN   160      58.209  85.447  83.422  1.00  0.00           C  
ATOM   2177  HG2 GLN   160      58.896  85.766  82.639  1.00  0.00           H  
ATOM   2178  HG3 GLN   160      58.733  85.361  84.374  1.00  0.00           H  
ATOM   2179  CD  GLN   160      57.528  84.117  83.031  1.00  0.00           C  
ATOM   2180  OE1 GLN   160      57.682  83.119  83.729  1.00  0.00           O  
ATOM   2181  NE2 GLN   160      56.817  84.127  81.941  1.00  0.00           N  
ATOM   2182 HE21 GLN   160      56.857  84.914  81.309  1.00  0.00           H  
ATOM   2183 HE22 GLN   160      56.416  83.267  81.594  1.00  0.00           H  
ATOM   2184  C   GLN   160      56.603  85.796  86.135  1.00  0.00           C  
ATOM   2185  O   GLN   160      57.517  86.402  86.801  1.00  0.00           O  
ATOM   2186  N   TYR   161      55.968  84.677  86.580  1.00  0.00           N  
ATOM   2187  H   TYR   161      55.107  84.409  86.124  1.00  0.00           H  
ATOM   2188  CA  TYR   161      56.294  83.995  87.826  1.00  0.00           C  
ATOM   2189  HA  TYR   161      56.182  84.742  88.612  1.00  0.00           H  
ATOM   2190  CB  TYR   161      55.351  82.768  87.967  1.00  0.00           C  
ATOM   2191  HB2 TYR   161      54.317  83.085  87.829  1.00  0.00           H  
ATOM   2192  HB3 TYR   161      55.540  82.027  87.190  1.00  0.00           H  
ATOM   2193  CG  TYR   161      55.413  82.026  89.267  1.00  0.00           C  
ATOM   2194  CD1 TYR   161      56.421  81.065  89.435  1.00  0.00           C  
ATOM   2195  HD1 TYR   161      57.069  80.789  88.617  1.00  0.00           H  
ATOM   2196  CE1 TYR   161      56.579  80.363  90.689  1.00  0.00           C  
ATOM   2197  HE1 TYR   161      57.290  79.565  90.843  1.00  0.00           H  
ATOM   2198  CZ  TYR   161      55.629  80.735  91.736  1.00  0.00           C  
ATOM   2199  OH  TYR   161      55.702  80.092  92.954  1.00  0.00           O  
ATOM   2200  HH  TYR   161      56.505  79.573  93.041  1.00  0.00           H  
ATOM   2201  CE2 TYR   161      54.629  81.703  91.508  1.00  0.00           C  
ATOM   2202  HE2 TYR   161      53.924  81.903  92.302  1.00  0.00           H  
ATOM   2203  CD2 TYR   161      54.467  82.336  90.318  1.00  0.00           C  
ATOM   2204  HD2 TYR   161      53.664  83.056  90.272  1.00  0.00           H  
ATOM   2205  C   TYR   161      57.726  83.676  88.132  1.00  0.00           C  
ATOM   2206  O   TYR   161      58.165  83.770  89.269  1.00  0.00           O  
ATOM   2207  N   ASN   162      58.392  83.216  87.102  1.00  0.00           N  
ATOM   2208  H   ASN   162      57.867  83.174  86.240  1.00  0.00           H  
ATOM   2209  CA  ASN   162      59.712  82.883  87.047  1.00  0.00           C  
ATOM   2210  HA  ASN   162      60.007  82.305  87.923  1.00  0.00           H  
ATOM   2211  CB  ASN   162      60.081  82.017  85.771  1.00  0.00           C  
ATOM   2212  HB2 ASN   162      59.888  82.561  84.846  1.00  0.00           H  
ATOM   2213  HB3 ASN   162      61.141  81.767  85.818  1.00  0.00           H  
ATOM   2214  CG  ASN   162      59.193  80.755  85.684  1.00  0.00           C  
ATOM   2215  OD1 ASN   162      59.284  79.769  86.358  1.00  0.00           O  
ATOM   2216  ND2 ASN   162      58.268  80.697  84.853  1.00  0.00           N  
ATOM   2217 HD21 ASN   162      57.523  80.033  85.011  1.00  0.00           H  
ATOM   2218 HD22 ASN   162      58.107  81.502  84.265  1.00  0.00           H  
ATOM   2219  C   ASN   162      60.738  84.063  87.056  1.00  0.00           C  
ATOM   2220  O   ASN   162      60.570  85.037  86.272  1.00  0.00           O  
ATOM   2221  N   SER   163      61.765  84.033  87.887  1.00  0.00           N  
ATOM   2222  H   SER   163      61.780  83.290  88.571  1.00  0.00           H  
ATOM   2223  CA  SER   163      62.752  85.115  88.071  1.00  0.00           C  
ATOM   2224  HA  SER   163      62.055  85.937  88.237  1.00  0.00           H  
ATOM   2225  CB  SER   163      63.731  84.764  89.173  1.00  0.00           C  
ATOM   2226  HB2 SER   163      63.313  84.697  90.178  1.00  0.00           H  
ATOM   2227  HB3 SER   163      64.138  83.799  88.869  1.00  0.00           H  
ATOM   2228  OG  SER   163      64.768  85.654  89.327  1.00  0.00           O  
ATOM   2229  HG  SER   163      65.408  85.436  88.646  1.00  0.00           H  
ATOM   2230  C   SER   163      63.460  85.465  86.755  1.00  0.00           C  
ATOM   2231  O   SER   163      63.852  84.579  85.976  1.00  0.00           O  
ATOM   2232  N   SER   164      63.668  86.804  86.493  1.00  0.00           N  
ATOM   2233  H   SER   164      63.373  87.411  87.244  1.00  0.00           H  
ATOM   2234  CA  SER   164      64.232  87.284  85.274  1.00  0.00           C  
ATOM   2235  HA  SER   164      64.258  88.363  85.423  1.00  0.00           H  
ATOM   2236  CB  SER   164      63.418  86.976  84.065  1.00  0.00           C  
ATOM   2237  HB2 SER   164      63.419  85.902  83.880  1.00  0.00           H  
ATOM   2238  HB3 SER   164      62.401  87.252  84.344  1.00  0.00           H  
ATOM   2239  OG  SER   164      63.798  87.662  82.836  1.00  0.00           O  
ATOM   2240  HG  SER   164      63.414  88.537  82.745  1.00  0.00           H  
ATOM   2241  C   SER   164      65.747  87.006  85.120  1.00  0.00           C  
ATOM   2242  O   SER   164      66.486  87.161  86.140  1.00  0.00           O  
ATOM   2243  N   SER   165      66.237  86.710  83.936  1.00  0.00           N  
ATOM   2244  H   SER   165      65.521  86.648  83.226  1.00  0.00           H  
ATOM   2245  CA  SER   165      67.646  86.847  83.583  1.00  0.00           C  
ATOM   2246  HA  SER   165      68.339  86.578  84.381  1.00  0.00           H  
ATOM   2247  CB  SER   165      67.905  85.836  82.463  1.00  0.00           C  
ATOM   2248  HB2 SER   165      67.327  84.956  82.744  1.00  0.00           H  
ATOM   2249  HB3 SER   165      67.643  86.258  81.493  1.00  0.00           H  
ATOM   2250  OG  SER   165      69.318  85.568  82.385  1.00  0.00           O  
ATOM   2251  HG  SER   165      69.439  85.105  81.553  1.00  0.00           H  
ATOM   2252  C   SER   165      67.972  88.315  83.238  1.00  0.00           C  
ATOM   2253  O   SER   165      67.995  88.681  82.041  1.00  0.00           O  
ATOM   2254  N   GLY   166      67.859  89.067  84.309  1.00  0.00           N  
ATOM   2255  H   GLY   166      67.737  88.629  85.211  1.00  0.00           H  
ATOM   2256  CA  GLY   166      67.668  90.506  84.286  1.00  0.00           C  
ATOM   2257  HA2 GLY   166      66.866  90.761  83.593  1.00  0.00           H  
ATOM   2258  HA3 GLY   166      67.252  90.831  85.240  1.00  0.00           H  
ATOM   2259  C   GLY   166      68.812  91.459  84.101  1.00  0.00           C  
ATOM   2260  O   GLY   166      69.418  91.865  85.092  1.00  0.00           O  
ATOM   2261  N   GLY   167      69.171  91.685  82.840  1.00  0.00           N  
ATOM   2262  H   GLY   167      68.588  91.430  82.056  1.00  0.00           H  
ATOM   2263  CA  GLY   167      70.380  92.234  82.374  1.00  0.00           C  
ATOM   2264  HA2 GLY   167      71.138  91.480  82.585  1.00  0.00           H  
ATOM   2265  HA3 GLY   167      70.417  92.306  81.287  1.00  0.00           H  
ATOM   2266  C   GLY   167      70.742  93.640  82.937  1.00  0.00           C  
ATOM   2267  O   GLY   167      69.778  94.438  83.099  1.00  0.00           O  
ATOM   2268  N   GLY   168      71.987  93.849  83.336  1.00  0.00           N  
ATOM   2269  H   GLY   168      72.710  93.145  83.283  1.00  0.00           H  
ATOM   2270  CA  GLY   168      72.438  95.078  83.977  1.00  0.00           C  
ATOM   2271  HA2 GLY   168      71.776  95.390  84.785  1.00  0.00           H  
ATOM   2272  HA3 GLY   168      73.392  94.846  84.451  1.00  0.00           H  
ATOM   2273  C   GLY   168      72.718  96.227  82.940  1.00  0.00           C  
ATOM   2274  O   GLY   168      72.750  95.997  81.687  1.00  0.00           O  
ATOM   2275  N   GLY   169      73.075  97.434  83.394  1.00  0.00           N  
ATOM   2276  H   GLY   169      73.181  98.079  82.623  1.00  0.00           H  
ATOM   2277  CA  GLY   169      73.537  97.773  84.757  1.00  0.00           C  
ATOM   2278  HA2 GLY   169      73.585  98.862  84.742  1.00  0.00           H  
ATOM   2279  HA3 GLY   169      72.805  97.433  85.490  1.00  0.00           H  
ATOM   2280  C   GLY   169      74.994  97.285  85.030  1.00  0.00           C  
ATOM   2281  O   GLY   169      75.321  96.209  84.647  1.00  0.00           O  
ATOM   2282  N   GLY   170      75.778  98.119  85.732  1.00  0.00           N  
ATOM   2283  H   GLY   170      75.380  98.934  86.177  1.00  0.00           H  
ATOM   2284  CA  GLY   170      77.189  97.839  85.821  1.00  0.00           C  
ATOM   2285  HA2 GLY   170      77.694  98.458  86.563  1.00  0.00           H  
ATOM   2286  HA3 GLY   170      77.340  96.790  86.074  1.00  0.00           H  
ATOM   2287  C   GLY   170      77.962  98.309  84.499  1.00  0.00           C  
ATOM   2288  O   GLY   170      77.465  99.039  83.724  1.00  0.00           O  
ATOM   2289  N   GLY   171      79.179  97.809  84.218  1.00  0.00           N  
ATOM   2290  H   GLY   171      79.517  98.133  83.323  1.00  0.00           H  
ATOM   2291  CA  GLY   171      80.067  97.066  85.129  1.00  0.00           C  
ATOM   2292  HA2 GLY   171      81.084  97.212  84.766  1.00  0.00           H  
ATOM   2293  HA3 GLY   171      79.910  97.603  86.065  1.00  0.00           H  
ATOM   2294  C   GLY   171      79.691  95.593  85.271  1.00  0.00           C  
ATOM   2295  O   GLY   171      78.642  95.163  84.808  1.00  0.00           O  
ATOM   2296  N   GLY   172      80.533  94.750  85.835  1.00  0.00           N  
ATOM   2297  H   GLY   172      80.151  93.816  85.825  1.00  0.00           H  
ATOM   2298  CA  GLY   172      81.807  95.021  86.543  1.00  0.00           C  
ATOM   2299  HA2 GLY   172      81.700  95.769  87.329  1.00  0.00           H  
ATOM   2300  HA3 GLY   172      82.035  94.081  87.046  1.00  0.00           H  
ATOM   2301  C   GLY   172      83.092  95.321  85.741  1.00  0.00           C  
ATOM   2302  O   GLY   172      84.057  95.949  86.251  1.00  0.00           O  
ATOM   2303  N   GLY   173      83.054  95.001  84.482  1.00  0.00           N  
ATOM   2304  H   GLY   173      82.203  94.537  84.196  1.00  0.00           H  
ATOM   2305  CA  GLY   173      84.186  95.092  83.554  1.00  0.00           C  
ATOM   2306  HA2 GLY   173      83.721  95.048  82.569  1.00  0.00           H  
ATOM   2307  HA3 GLY   173      84.868  95.924  83.727  1.00  0.00           H  
ATOM   2308  C   GLY   173      85.154  93.869  83.582  1.00  0.00           C  
ATOM   2309  O   GLY   173      84.993  92.885  84.283  1.00  0.00           O  
ATOM   2310  N   GLY   174      86.215  93.851  82.758  1.00  0.00           N  
ATOM   2311  H   GLY   174      86.721  92.978  82.762  1.00  0.00           H  
ATOM   2312  CA  GLY   174      86.480  94.878  81.742  1.00  0.00           C  
ATOM   2313  HA2 GLY   174      85.583  95.437  81.477  1.00  0.00           H  
ATOM   2314  HA3 GLY   174      87.339  95.488  82.022  1.00  0.00           H  
ATOM   2315  C   GLY   174      86.840  94.166  80.346  1.00  0.00           C  
ATOM   2316  O   GLY   174      87.295  92.954  80.276  1.00  0.00           O  
ATOM   2317  N   GLY   175      86.510  94.892  79.275  1.00  0.00           N  
ATOM   2318  H   GLY   175      86.502  95.894  79.407  1.00  0.00           H  
ATOM   2319  CA  GLY   175      86.478  94.446  77.909  1.00  0.00           C  
ATOM   2320  HA2 GLY   175      86.722  95.220  77.182  1.00  0.00           H  
ATOM   2321  HA3 GLY   175      87.287  93.731  77.759  1.00  0.00           H  
ATOM   2322  C   GLY   175      85.227  93.743  77.393  1.00  0.00           C  
ATOM   2323  O   GLY   175      85.110  93.530  76.215  1.00  0.00           O  
ATOM   2324  N   ASN   176      84.296  93.274  78.207  1.00  0.00           N  
ATOM   2325  H   ASN   176      84.466  93.438  79.189  1.00  0.00           H  
ATOM   2326  CA  ASN   176      83.064  92.558  77.882  1.00  0.00           C  
ATOM   2327  HA  ASN   176      83.371  91.705  77.277  1.00  0.00           H  
ATOM   2328  CB  ASN   176      82.354  92.086  79.127  1.00  0.00           C  
ATOM   2329  HB2 ASN   176      82.132  92.962  79.735  1.00  0.00           H  
ATOM   2330  HB3 ASN   176      81.366  91.650  78.972  1.00  0.00           H  
ATOM   2331  CG  ASN   176      83.267  91.203  80.010  1.00  0.00           C  
ATOM   2332  OD1 ASN   176      83.957  90.342  79.524  1.00  0.00           O  
ATOM   2333  ND2 ASN   176      83.357  91.390  81.320  1.00  0.00           N  
ATOM   2334 HD21 ASN   176      83.850  90.682  81.845  1.00  0.00           H  
ATOM   2335 HD22 ASN   176      82.799  92.089  81.789  1.00  0.00           H  
ATOM   2336  C   ASN   176      82.151  93.543  77.095  1.00  0.00           C  
ATOM   2337  O   ASN   176      82.032  94.646  77.565  1.00  0.00           O  
ATOM   2338  N   TYR   177      81.482  93.111  75.963  1.00  0.00           N  
ATOM   2339  H   TYR   177      81.534  92.130  75.726  1.00  0.00           H  
ATOM   2340  CA  TYR   177      80.585  93.954  75.148  1.00  0.00           C  
ATOM   2341  HA  TYR   177      80.418  94.842  75.757  1.00  0.00           H  
ATOM   2342  CB  TYR   177      81.156  94.355  73.785  1.00  0.00           C  
ATOM   2343  HB2 TYR   177      80.974  93.544  73.080  1.00  0.00           H  
ATOM   2344  HB3 TYR   177      80.525  95.175  73.444  1.00  0.00           H  
ATOM   2345  CG  TYR   177      82.671  94.831  73.684  1.00  0.00           C  
ATOM   2346  CD1 TYR   177      83.648  94.118  72.947  1.00  0.00           C  
ATOM   2347  HD1 TYR   177      83.361  93.162  72.534  1.00  0.00           H  
ATOM   2348  CE1 TYR   177      84.951  94.560  72.985  1.00  0.00           C  
ATOM   2349  HE1 TYR   177      85.674  94.155  72.293  1.00  0.00           H  
ATOM   2350  CZ  TYR   177      85.300  95.725  73.715  1.00  0.00           C  
ATOM   2351  OH  TYR   177      86.570  96.213  73.681  1.00  0.00           O  
ATOM   2352  HH  TYR   177      87.152  95.463  73.540  1.00  0.00           H  
ATOM   2353  CE2 TYR   177      84.303  96.508  74.344  1.00  0.00           C  
ATOM   2354  HE2 TYR   177      84.529  97.432  74.855  1.00  0.00           H  
ATOM   2355  CD2 TYR   177      82.931  96.094  74.223  1.00  0.00           C  
ATOM   2356  HD2 TYR   177      82.103  96.601  74.697  1.00  0.00           H  
ATOM   2357  C   TYR   177      79.192  93.313  74.960  1.00  0.00           C  
ATOM   2358  O   TYR   177      78.885  92.821  73.866  1.00  0.00           O  
ATOM   2359  N   GLY   178      78.418  92.978  76.010  1.00  0.00           N  
ATOM   2360  H   GLY   178      77.502  92.702  75.687  1.00  0.00           H  
ATOM   2361  CA  GLY   178      78.658  93.320  77.413  1.00  0.00           C  
ATOM   2362  HA2 GLY   178      77.873  92.839  77.996  1.00  0.00           H  
ATOM   2363  HA3 GLY   178      79.647  92.955  77.690  1.00  0.00           H  
ATOM   2364  C   GLY   178      78.553  94.861  77.648  1.00  0.00           C  
ATOM   2365  O   GLY   178      77.936  95.716  76.994  1.00  0.00           O  
ATOM   2366  N   GLN   179      79.032  95.124  78.851  1.00  0.00           N  
ATOM   2367  H   GLN   179      79.338  94.431  79.518  1.00  0.00           H  
ATOM   2368  CA  GLN   179      79.032  96.460  79.440  1.00  0.00           C  
ATOM   2369  HA  GLN   179      79.252  97.190  78.660  1.00  0.00           H  
ATOM   2370  CB  GLN   179      77.678  96.722  80.050  1.00  0.00           C  
ATOM   2371  HB2 GLN   179      77.623  97.751  80.402  1.00  0.00           H  
ATOM   2372  HB3 GLN   179      76.926  96.820  79.267  1.00  0.00           H  
ATOM   2373  CG  GLN   179      77.144  95.894  81.201  1.00  0.00           C  
ATOM   2374  HG2 GLN   179      77.994  95.377  81.645  1.00  0.00           H  
ATOM   2375  HG3 GLN   179      76.570  96.554  81.852  1.00  0.00           H  
ATOM   2376  CD  GLN   179      76.136  94.796  80.759  1.00  0.00           C  
ATOM   2377  OE1 GLN   179      75.771  94.652  79.601  1.00  0.00           O  
ATOM   2378  NE2 GLN   179      75.596  93.945  81.612  1.00  0.00           N  
ATOM   2379 HE21 GLN   179      75.954  93.888  82.554  1.00  0.00           H  
ATOM   2380 HE22 GLN   179      74.946  93.240  81.294  1.00  0.00           H  
ATOM   2381  C   GLN   179      80.181  96.636  80.439  1.00  0.00           C  
ATOM   2382  O   GLN   179      80.683  95.578  80.944  1.00  0.00           O  
ATOM   2383  N   ASP   180      80.761  97.871  80.701  1.00  0.00           N  
ATOM   2384  H   ASP   180      81.615  97.856  81.239  1.00  0.00           H  
ATOM   2385  CA  ASP   180      80.427  99.186  80.096  1.00  0.00           C  
ATOM   2386  HA  ASP   180      79.676  99.172  79.306  1.00  0.00           H  
ATOM   2387  CB  ASP   180      79.732 100.173  81.141  1.00  0.00           C  
ATOM   2388  HB2 ASP   180      79.518 101.070  80.560  1.00  0.00           H  
ATOM   2389  HB3 ASP   180      78.710  99.806  81.236  1.00  0.00           H  
ATOM   2390  CG  ASP   180      80.519 100.489  82.403  1.00  0.00           C  
ATOM   2391  OD1 ASP   180      80.212 101.478  83.181  1.00  0.00           O  
ATOM   2392  OD2 ASP   180      81.440  99.697  82.756  1.00  0.00           O  
ATOM   2393  C   ASP   180      81.662  99.819  79.495  1.00  0.00           C  
ATOM   2394  O   ASP   180      82.681 100.198  80.113  1.00  0.00           O  
ATOM   2395  N   GLN   181      81.647 100.006  78.180  1.00  0.00           N  
ATOM   2396  H   GLN   181      80.787  99.856  77.671  1.00  0.00           H  
ATOM   2397  CA  GLN   181      82.588 100.781  77.383  1.00  0.00           C  
ATOM   2398  HA  GLN   181      83.603 100.545  77.703  1.00  0.00           H  
ATOM   2399  CB  GLN   181      82.473 100.373  75.871  1.00  0.00           C  
ATOM   2400  HB2 GLN   181      82.465  99.287  75.784  1.00  0.00           H  
ATOM   2401  HB3 GLN   181      81.587 100.730  75.345  1.00  0.00           H  
ATOM   2402  CG  GLN   181      83.673 100.893  75.047  1.00  0.00           C  
ATOM   2403  HG2 GLN   181      83.732 101.978  75.134  1.00  0.00           H  
ATOM   2404  HG3 GLN   181      84.600 100.579  75.527  1.00  0.00           H  
ATOM   2405  CD  GLN   181      83.593 100.515  73.555  1.00  0.00           C  
ATOM   2406  OE1 GLN   181      82.682  99.812  73.115  1.00  0.00           O  
ATOM   2407  NE2 GLN   181      84.421 100.951  72.615  1.00  0.00           N  
ATOM   2408 HE21 GLN   181      85.143 101.611  72.867  1.00  0.00           H  
ATOM   2409 HE22 GLN   181      84.206 100.752  71.648  1.00  0.00           H  
ATOM   2410  C   GLN   181      82.280 102.311  77.622  1.00  0.00           C  
ATOM   2411  O   GLN   181      83.213 103.112  77.671  1.00  0.00           O  
ATOM   2412  N   SER   182      81.017 102.714  77.790  1.00  0.00           N  
ATOM   2413  H   SER   182      80.313 102.080  77.441  1.00  0.00           H  
ATOM   2414  CA  SER   182      80.597 103.978  78.532  1.00  0.00           C  
ATOM   2415  HA  SER   182      80.681 104.742  77.759  1.00  0.00           H  
ATOM   2416  CB  SER   182      79.150 103.890  79.019  1.00  0.00           C  
ATOM   2417  HB2 SER   182      78.483 103.428  78.292  1.00  0.00           H  
ATOM   2418  HB3 SER   182      79.144 103.225  79.883  1.00  0.00           H  
ATOM   2419  OG  SER   182      78.637 105.078  79.453  1.00  0.00           O  
ATOM   2420  HG  SER   182      78.914 105.120  80.372  1.00  0.00           H  
ATOM   2421  C   SER   182      81.492 104.279  79.720  1.00  0.00           C  
ATOM   2422  O   SER   182      82.023 103.336  80.342  1.00  0.00           O  
ATOM   2423  N   SER   183      81.826 105.509  80.074  1.00  0.00           N  
ATOM   2424  H   SER   183      82.533 105.556  80.794  1.00  0.00           H  
ATOM   2425  CA  SER   183      81.517 106.762  79.309  1.00  0.00           C  
ATOM   2426  HA  SER   183      80.543 106.592  78.851  1.00  0.00           H  
ATOM   2427  CB  SER   183      81.470 108.041  80.160  1.00  0.00           C  
ATOM   2428  HB2 SER   183      81.076 108.888  79.599  1.00  0.00           H  
ATOM   2429  HB3 SER   183      80.662 107.960  80.888  1.00  0.00           H  
ATOM   2430  OG  SER   183      82.723 108.242  80.749  1.00  0.00           O  
ATOM   2431  HG  SER   183      82.659 108.115  81.699  1.00  0.00           H  
ATOM   2432  C   SER   183      82.438 106.875  78.064  1.00  0.00           C  
ATOM   2433  O   SER   183      83.459 106.157  78.006  1.00  0.00           O  
ATOM   2434  N   MET   184      82.122 107.624  77.037  1.00  0.00           N  
ATOM   2435  H   MET   184      81.237 108.109  77.051  1.00  0.00           H  
ATOM   2436  CA  MET   184      82.892 107.674  75.736  1.00  0.00           C  
ATOM   2437  HA  MET   184      83.679 106.923  75.666  1.00  0.00           H  
ATOM   2438  CB  MET   184      81.964 107.432  74.499  1.00  0.00           C  
ATOM   2439  HB2 MET   184      81.192 108.190  74.633  1.00  0.00           H  
ATOM   2440  HB3 MET   184      82.529 107.744  73.621  1.00  0.00           H  
ATOM   2441  CG  MET   184      81.294 106.070  74.377  1.00  0.00           C  
ATOM   2442  HG2 MET   184      80.713 105.972  75.294  1.00  0.00           H  
ATOM   2443  HG3 MET   184      80.649 106.192  73.507  1.00  0.00           H  
ATOM   2444  SD  MET   184      82.332 104.593  74.236  1.00  0.00           S  
ATOM   2445  CE  MET   184      81.050 103.418  73.795  1.00  0.00           C  
ATOM   2446  HE1 MET   184      80.574 103.664  72.846  1.00  0.00           H  
ATOM   2447  HE2 MET   184      81.428 102.396  73.796  1.00  0.00           H  
ATOM   2448  HE3 MET   184      80.219 103.518  74.494  1.00  0.00           H  
ATOM   2449  C   MET   184      83.596 109.116  75.630  1.00  0.00           C  
ATOM   2450  O   MET   184      82.883 110.121  75.534  1.00  0.00           O  
ATOM   2451  N   SER   185      84.923 109.272  75.626  1.00  0.00           N  
ATOM   2452  H   SER   185      85.469 108.475  75.922  1.00  0.00           H  
ATOM   2453  CA  SER   185      85.665 110.493  75.297  1.00  0.00           C  
ATOM   2454  HA  SER   185      85.583 111.238  76.089  1.00  0.00           H  
ATOM   2455  CB  SER   185      87.121 110.111  75.336  1.00  0.00           C  
ATOM   2456  HB2 SER   185      87.723 111.018  75.392  1.00  0.00           H  
ATOM   2457  HB3 SER   185      87.340 109.451  76.175  1.00  0.00           H  
ATOM   2458  OG  SER   185      87.469 109.358  74.123  1.00  0.00           O  
ATOM   2459  HG  SER   185      87.908 108.555  74.413  1.00  0.00           H  
ATOM   2460  C   SER   185      85.358 111.208  73.991  1.00  0.00           C  
ATOM   2461  O   SER   185      85.002 110.541  73.083  1.00  0.00           O  
ATOM   2462  N   SER   186      85.495 112.577  73.956  1.00  0.00           N  
ATOM   2463  H   SER   186      85.833 112.995  74.811  1.00  0.00           H  
ATOM   2464  CA  SER   186      85.220 113.346  72.740  1.00  0.00           C  
ATOM   2465  HA  SER   186      85.678 112.781  71.928  1.00  0.00           H  
ATOM   2466  CB  SER   186      83.741 113.559  72.517  1.00  0.00           C  
ATOM   2467  HB2 SER   186      83.317 112.560  72.422  1.00  0.00           H  
ATOM   2468  HB3 SER   186      83.420 113.997  73.462  1.00  0.00           H  
ATOM   2469  OG  SER   186      83.449 114.398  71.367  1.00  0.00           O  
ATOM   2470  HG  SER   186      82.518 114.350  71.138  1.00  0.00           H  
ATOM   2471  C   SER   186      85.760 114.834  72.881  1.00  0.00           C  
ATOM   2472  O   SER   186      85.566 115.423  73.910  1.00  0.00           O  
ATOM   2473  N   GLY   187      86.363 115.501  71.876  1.00  0.00           N  
ATOM   2474  H   GLY   187      86.706 116.417  72.127  1.00  0.00           H  
ATOM   2475  CA  GLY   187      86.628 115.065  70.501  1.00  0.00           C  
ATOM   2476  HA2 GLY   187      87.700 115.085  70.306  1.00  0.00           H  
ATOM   2477  HA3 GLY   187      86.217 114.061  70.395  1.00  0.00           H  
ATOM   2478  C   GLY   187      85.910 115.937  69.484  1.00  0.00           C  
ATOM   2479  O   GLY   187      86.430 116.078  68.417  1.00  0.00           O  
ATOM   2480  N   GLY   188      84.793 116.513  69.785  1.00  0.00           N  
ATOM   2481  H   GLY   188      84.527 116.522  70.759  1.00  0.00           H  
ATOM   2482  CA  GLY   188      83.923 117.250  68.880  1.00  0.00           C  
ATOM   2483  HA2 GLY   188      84.424 118.182  68.616  1.00  0.00           H  
ATOM   2484  HA3 GLY   188      83.879 116.624  67.989  1.00  0.00           H  
ATOM   2485  C   GLY   188      82.621 117.579  69.592  1.00  0.00           C  
ATOM   2486  O   GLY   188      82.635 117.719  70.814  1.00  0.00           O  
ATOM   2487  N   GLY   189      81.468 117.504  68.934  1.00  0.00           N  
ATOM   2488  H   GLY   189      80.653 117.854  69.417  1.00  0.00           H  
ATOM   2489  CA  GLY   189      81.290 117.440  67.475  1.00  0.00           C  
ATOM   2490  HA2 GLY   189      81.918 116.682  67.006  1.00  0.00           H  
ATOM   2491  HA3 GLY   189      80.293 117.092  67.206  1.00  0.00           H  
ATOM   2492  C   GLY   189      81.447 118.771  66.766  1.00  0.00           C  
ATOM   2493  O   GLY   189      82.282 119.588  67.154  1.00  0.00           O  
ATOM   2494  N   SER   190      80.614 119.056  65.769  1.00  0.00           N  
ATOM   2495  H   SER   190      79.871 118.384  65.640  1.00  0.00           H  
ATOM   2496  CA  SER   190      80.534 120.287  65.064  1.00  0.00           C  
ATOM   2497  HA  SER   190      81.510 120.636  64.727  1.00  0.00           H  
ATOM   2498  CB  SER   190      79.625 120.227  63.801  1.00  0.00           C  
ATOM   2499  HB2 SER   190      78.626 119.804  63.900  1.00  0.00           H  
ATOM   2500  HB3 SER   190      79.542 121.253  63.441  1.00  0.00           H  
ATOM   2501  OG  SER   190      80.288 119.358  62.918  1.00  0.00           O  
ATOM   2502  HG  SER   190      81.076 119.783  62.572  1.00  0.00           H  
ATOM   2503  C   SER   190      79.891 121.344  65.967  1.00  0.00           C  
ATOM   2504  O   SER   190      78.715 121.183  66.331  1.00  0.00           O  
ATOM   2505  N   GLY   191      80.539 122.413  66.436  1.00  0.00           N  
ATOM   2506  H   GLY   191      79.919 123.039  66.928  1.00  0.00           H  
ATOM   2507  CA  GLY   191      81.816 122.959  65.975  1.00  0.00           C  
ATOM   2508  HA2 GLY   191      82.007 123.866  66.549  1.00  0.00           H  
ATOM   2509  HA3 GLY   191      82.597 122.227  66.184  1.00  0.00           H  
ATOM   2510  C   GLY   191      81.911 123.304  64.476  1.00  0.00           C  
ATOM   2511  O   GLY   191      80.970 123.741  63.845  1.00  0.00           O  
ATOM   2512  N   GLY   192      83.144 123.164  63.994  1.00  0.00           N  
ATOM   2513  H   GLY   192      83.709 122.542  64.554  1.00  0.00           H  
ATOM   2514  CA  GLY   192      83.449 123.213  62.578  1.00  0.00           C  
ATOM   2515  HA2 GLY   192      83.094 124.150  62.150  1.00  0.00           H  
ATOM   2516  HA3 GLY   192      84.532 123.216  62.451  1.00  0.00           H  
ATOM   2517  C   GLY   192      82.790 122.130  61.758  1.00  0.00           C  
ATOM   2518  O   GLY   192      82.472 121.095  62.282  1.00  0.00           O  
ATOM   2519  N   GLY   193      82.454 122.361  60.481  1.00  0.00           N  
ATOM   2520  H   GLY   193      82.670 123.257  60.067  1.00  0.00           H  
ATOM   2521  CA  GLY   193      81.373 121.705  59.766  1.00  0.00           C  
ATOM   2522  HA2 GLY   193      81.470 121.951  58.708  1.00  0.00           H  
ATOM   2523  HA3 GLY   193      81.422 120.618  59.818  1.00  0.00           H  
ATOM   2524  C   GLY   193      80.041 122.295  60.221  1.00  0.00           C  
ATOM   2525  O   GLY   193      80.054 123.452  60.683  1.00  0.00           O  
ATOM   2526  N   TYR   194      79.013 121.504  60.065  1.00  0.00           N  
ATOM   2527  H   TYR   194      79.098 120.568  59.694  1.00  0.00           H  
ATOM   2528  CA  TYR   194      77.631 121.880  60.372  1.00  0.00           C  
ATOM   2529  HA  TYR   194      77.617 122.968  60.437  1.00  0.00           H  
ATOM   2530  CB  TYR   194      76.685 121.559  59.169  1.00  0.00           C  
ATOM   2531  HB2 TYR   194      76.782 120.519  58.857  1.00  0.00           H  
ATOM   2532  HB3 TYR   194      75.664 121.766  59.489  1.00  0.00           H  
ATOM   2533  CG  TYR   194      76.950 122.473  57.912  1.00  0.00           C  
ATOM   2534  CD1 TYR   194      76.723 123.873  57.963  1.00  0.00           C  
ATOM   2535  HD1 TYR   194      76.497 124.419  58.867  1.00  0.00           H  
ATOM   2536  CE1 TYR   194      77.120 124.682  56.844  1.00  0.00           C  
ATOM   2537  HE1 TYR   194      77.001 125.751  56.939  1.00  0.00           H  
ATOM   2538  CZ  TYR   194      77.734 123.999  55.796  1.00  0.00           C  
ATOM   2539  OH  TYR   194      78.448 124.790  54.942  1.00  0.00           O  
ATOM   2540  HH  TYR   194      79.290 124.416  54.675  1.00  0.00           H  
ATOM   2541  CE2 TYR   194      77.828 122.580  55.642  1.00  0.00           C  
ATOM   2542  HE2 TYR   194      78.454 122.148  54.876  1.00  0.00           H  
ATOM   2543  CD2 TYR   194      77.432 121.817  56.750  1.00  0.00           C  
ATOM   2544  HD2 TYR   194      77.675 120.768  56.828  1.00  0.00           H  
ATOM   2545  C   TYR   194      77.067 121.282  61.724  1.00  0.00           C  
ATOM   2546  O   TYR   194      76.707 120.090  61.719  1.00  0.00           O  
ATOM   2547  N   GLY   195      77.015 121.966  62.839  1.00  0.00           N  
ATOM   2548  H   GLY   195      76.618 121.554  63.671  1.00  0.00           H  
ATOM   2549  CA  GLY   195      77.408 123.290  63.145  1.00  0.00           C  
ATOM   2550  HA2 GLY   195      77.138 123.453  64.189  1.00  0.00           H  
ATOM   2551  HA3 GLY   195      78.484 123.295  62.970  1.00  0.00           H  
ATOM   2552  C   GLY   195      76.722 124.462  62.274  1.00  0.00           C  
ATOM   2553  O   GLY   195      75.768 124.213  61.461  1.00  0.00           O  
ATOM   2554  N   ASN   196      77.199 125.657  62.527  1.00  0.00           N  
ATOM   2555  H   ASN   196      77.842 125.802  63.291  1.00  0.00           H  
ATOM   2556  CA  ASN   196      76.753 126.877  61.785  1.00  0.00           C  
ATOM   2557  HA  ASN   196      77.267 127.670  62.327  1.00  0.00           H  
ATOM   2558  CB  ASN   196      77.312 126.814  60.368  1.00  0.00           C  
ATOM   2559  HB2 ASN   196      77.954 125.955  60.171  1.00  0.00           H  
ATOM   2560  HB3 ASN   196      76.488 126.740  59.658  1.00  0.00           H  
ATOM   2561  CG  ASN   196      78.108 128.135  59.954  1.00  0.00           C  
ATOM   2562  OD1 ASN   196      79.327 128.122  59.885  1.00  0.00           O  
ATOM   2563  ND2 ASN   196      77.367 129.257  59.921  1.00  0.00           N  
ATOM   2564 HD21 ASN   196      77.737 130.126  59.562  1.00  0.00           H  
ATOM   2565 HD22 ASN   196      76.383 129.056  60.026  1.00  0.00           H  
ATOM   2566  C   ASN   196      75.325 127.289  61.827  1.00  0.00           C  
ATOM   2567  O   ASN   196      74.773 127.918  60.919  1.00  0.00           O  
ATOM   2568  N   GLN   197      74.698 126.948  62.913  1.00  0.00           N  
ATOM   2569  H   GLN   197      75.283 126.658  63.683  1.00  0.00           H  
ATOM   2570  CA  GLN   197      73.266 127.133  63.236  1.00  0.00           C  
ATOM   2571  HA  GLN   197      72.614 126.929  62.387  1.00  0.00           H  
ATOM   2572  CB  GLN   197      72.921 126.403  64.526  1.00  0.00           C  
ATOM   2573  HB2 GLN   197      73.459 126.824  65.375  1.00  0.00           H  
ATOM   2574  HB3 GLN   197      71.838 126.516  64.583  1.00  0.00           H  
ATOM   2575  CG  GLN   197      73.173 124.894  64.249  1.00  0.00           C  
ATOM   2576  HG2 GLN   197      72.809 124.694  63.242  1.00  0.00           H  
ATOM   2577  HG3 GLN   197      74.201 124.542  64.165  1.00  0.00           H  
ATOM   2578  CD  GLN   197      72.442 123.951  65.215  1.00  0.00           C  
ATOM   2579  OE1 GLN   197      72.162 124.302  66.361  1.00  0.00           O  
ATOM   2580  NE2 GLN   197      72.063 122.795  64.748  1.00  0.00           N  
ATOM   2581 HE21 GLN   197      72.192 122.622  63.761  1.00  0.00           H  
ATOM   2582 HE22 GLN   197      71.438 122.295  65.364  1.00  0.00           H  
ATOM   2583  C   GLN   197      72.975 128.577  63.520  1.00  0.00           C  
ATOM   2584  O   GLN   197      73.850 129.413  63.692  1.00  0.00           O  
ATOM   2585  N   ASP   198      71.739 129.018  63.555  1.00  0.00           N  
ATOM   2586  H   ASP   198      71.011 128.322  63.486  1.00  0.00           H  
ATOM   2587  CA  ASP   198      71.272 130.377  63.933  1.00  0.00           C  
ATOM   2588  HA  ASP   198      71.852 131.050  63.302  1.00  0.00           H  
ATOM   2589  CB  ASP   198      69.751 130.670  63.584  1.00  0.00           C  
ATOM   2590  HB2 ASP   198      69.155 130.029  64.234  1.00  0.00           H  
ATOM   2591  HB3 ASP   198      69.514 131.724  63.733  1.00  0.00           H  
ATOM   2592  CG  ASP   198      69.556 130.465  62.062  1.00  0.00           C  
ATOM   2593  OD1 ASP   198      69.801 131.408  61.295  1.00  0.00           O  
ATOM   2594  OD2 ASP   198      69.067 129.408  61.645  1.00  0.00           O  
ATOM   2595  C   ASP   198      71.563 130.671  65.377  1.00  0.00           C  
ATOM   2596  O   ASP   198      71.976 129.821  66.154  1.00  0.00           O  
ATOM   2597  N   GLN   199      71.497 131.910  65.817  1.00  0.00           N  
ATOM   2598  H   GLN   199      71.108 132.631  65.227  1.00  0.00           H  
ATOM   2599  CA  GLN   199      72.145 132.433  67.051  1.00  0.00           C  
ATOM   2600  HA  GLN   199      72.575 131.580  67.577  1.00  0.00           H  
ATOM   2601  CB  GLN   199      73.176 133.495  66.749  1.00  0.00           C  
ATOM   2602  HB2 GLN   199      72.631 134.322  66.295  1.00  0.00           H  
ATOM   2603  HB3 GLN   199      73.782 133.728  67.624  1.00  0.00           H  
ATOM   2604  CG  GLN   199      74.323 132.994  65.812  1.00  0.00           C  
ATOM   2605  HG2 GLN   199      73.942 132.717  64.829  1.00  0.00           H  
ATOM   2606  HG3 GLN   199      75.046 133.787  65.621  1.00  0.00           H  
ATOM   2607  CD  GLN   199      75.163 131.858  66.375  1.00  0.00           C  
ATOM   2608  OE1 GLN   199      76.169 132.097  67.087  1.00  0.00           O  
ATOM   2609  NE2 GLN   199      74.856 130.561  66.211  1.00  0.00           N  
ATOM   2610 HE21 GLN   199      74.075 130.203  65.680  1.00  0.00           H  
ATOM   2611 HE22 GLN   199      75.484 129.830  66.514  1.00  0.00           H  
ATOM   2612  C   GLN   199      71.067 133.147  67.940  1.00  0.00           C  
ATOM   2613  O   GLN   199      70.940 134.406  68.010  1.00  0.00           O  
ATOM   2614  N   SER   200      70.359 132.484  68.855  1.00  0.00           N  
ATOM   2615  H   SER   200      69.687 133.067  69.332  1.00  0.00           H  
ATOM   2616  CA  SER   200      70.252 131.001  68.886  1.00  0.00           C  
ATOM   2617  HA  SER   200      71.225 130.530  68.747  1.00  0.00           H  
ATOM   2618  CB  SER   200      69.929 130.534  70.332  1.00  0.00           C  
ATOM   2619  HB2 SER   200      70.562 131.105  71.012  1.00  0.00           H  
ATOM   2620  HB3 SER   200      68.867 130.703  70.507  1.00  0.00           H  
ATOM   2621  OG  SER   200      70.147 129.153  70.522  1.00  0.00           O  
ATOM   2622  HG  SER   200      70.826 129.043  71.191  1.00  0.00           H  
ATOM   2623  C   SER   200      69.259 130.463  67.801  1.00  0.00           C  
ATOM   2624  O   SER   200      68.590 131.205  67.087  1.00  0.00           O  
ATOM   2625  N   GLY   201      69.204 129.165  67.643  1.00  0.00           N  
ATOM   2626  H   GLY   201      69.942 128.623  68.070  1.00  0.00           H  
ATOM   2627  CA  GLY   201      68.239 128.442  66.797  1.00  0.00           C  
ATOM   2628  HA2 GLY   201      68.096 128.827  65.788  1.00  0.00           H  
ATOM   2629  HA3 GLY   201      68.719 127.477  66.631  1.00  0.00           H  
ATOM   2630  C   GLY   201      66.874 128.228  67.406  1.00  0.00           C  
ATOM   2631  O   GLY   201      66.403 129.137  68.075  1.00  0.00           O  
ATOM   2632  N   GLY   202      66.291 126.999  67.291  1.00  0.00           N  
ATOM   2633  H   GLY   202      65.388 126.866  67.724  1.00  0.00           H  
ATOM   2634  CA  GLY   202      66.836 125.816  66.599  1.00  0.00           C  
ATOM   2635  HA2 GLY   202      67.102 126.064  65.572  1.00  0.00           H  
ATOM   2636  HA3 GLY   202      67.825 125.569  66.984  1.00  0.00           H  
ATOM   2637  C   GLY   202      65.909 124.667  66.649  1.00  0.00           C  
ATOM   2638  O   GLY   202      64.713 124.920  66.967  1.00  0.00           O  
ATOM   2639  N   GLY   203      66.256 123.427  66.297  1.00  0.00           N  
ATOM   2640  H   GLY   203      65.515 122.750  66.403  1.00  0.00           H  
ATOM   2641  CA  GLY   203      67.511 122.882  65.720  1.00  0.00           C  
ATOM   2642  HA2 GLY   203      68.370 123.261  66.273  1.00  0.00           H  
ATOM   2643  HA3 GLY   203      67.558 121.797  65.819  1.00  0.00           H  
ATOM   2644  C   GLY   203      67.888 123.305  64.243  1.00  0.00           C  
ATOM   2645  O   GLY   203      67.291 124.260  63.668  1.00  0.00           O  
ATOM   2646  N   GLY   204      68.917 122.755  63.593  1.00  0.00           N  
ATOM   2647  H   GLY   204      69.266 121.893  63.988  1.00  0.00           H  
ATOM   2648  CA  GLY   204      69.283 123.246  62.284  1.00  0.00           C  
ATOM   2649  HA2 GLY   204      69.901 122.444  61.880  1.00  0.00           H  
ATOM   2650  HA3 GLY   204      68.344 123.424  61.759  1.00  0.00           H  
ATOM   2651  C   GLY   204      70.135 124.527  62.189  1.00  0.00           C  
ATOM   2652  O   GLY   204      70.099 125.328  63.128  1.00  0.00           O  
ATOM   2653  N   SER   205      70.980 124.756  61.199  1.00  0.00           N  
ATOM   2654  H   SER   205      71.521 125.604  61.290  1.00  0.00           H  
ATOM   2655  CA  SER   205      71.543 123.842  60.226  1.00  0.00           C  
ATOM   2656  HA  SER   205      70.747 123.550  59.541  1.00  0.00           H  
ATOM   2657  CB  SER   205      72.568 124.534  59.260  1.00  0.00           C  
ATOM   2658  HB2 SER   205      73.010 123.803  58.583  1.00  0.00           H  
ATOM   2659  HB3 SER   205      71.962 125.236  58.687  1.00  0.00           H  
ATOM   2660  OG  SER   205      73.555 125.239  60.009  1.00  0.00           O  
ATOM   2661  HG  SER   205      74.102 124.555  60.401  1.00  0.00           H  
ATOM   2662  C   SER   205      72.193 122.575  60.828  1.00  0.00           C  
ATOM   2663  O   SER   205      72.682 122.612  61.943  1.00  0.00           O  
ATOM   2664  N   GLY   206      72.230 121.466  60.103  1.00  0.00           N  
ATOM   2665  H   GLY   206      71.786 121.527  59.197  1.00  0.00           H  
ATOM   2666  CA  GLY   206      72.949 120.182  60.415  1.00  0.00           C  
ATOM   2667  HA2 GLY   206      74.004 120.185  60.141  1.00  0.00           H  
ATOM   2668  HA3 GLY   206      72.956 119.956  61.482  1.00  0.00           H  
ATOM   2669  C   GLY   206      72.288 119.102  59.651  1.00  0.00           C  
ATOM   2670  O   GLY   206      71.224 119.242  58.967  1.00  0.00           O  
ATOM   2671  N   GLY   207      72.744 117.842  59.809  1.00  0.00           N  
ATOM   2672  H   GLY   207      72.064 117.174  59.474  1.00  0.00           H  
ATOM   2673  CA  GLY   207      73.999 117.331  60.409  1.00  0.00           C  
ATOM   2674  HA2 GLY   207      74.110 117.770  61.400  1.00  0.00           H  
ATOM   2675  HA3 GLY   207      73.842 116.254  60.472  1.00  0.00           H  
ATOM   2676  C   GLY   207      75.273 117.596  59.602  1.00  0.00           C  
ATOM   2677  O   GLY   207      75.205 118.462  58.731  1.00  0.00           O  
ATOM   2678  N   TYR   208      76.332 116.830  59.883  1.00  0.00           N  
ATOM   2679  H   TYR   208      76.169 116.130  60.592  1.00  0.00           H  
ATOM   2680  CA  TYR   208      77.624 116.915  59.259  1.00  0.00           C  
ATOM   2681  HA  TYR   208      78.007 117.933  59.337  1.00  0.00           H  
ATOM   2682  CB  TYR   208      78.598 115.885  59.948  1.00  0.00           C  
ATOM   2683  HB2 TYR   208      78.434 115.925  61.025  1.00  0.00           H  
ATOM   2684  HB3 TYR   208      78.412 114.867  59.607  1.00  0.00           H  
ATOM   2685  CG  TYR   208      80.061 116.197  59.724  1.00  0.00           C  
ATOM   2686  CD1 TYR   208      80.740 117.265  60.248  1.00  0.00           C  
ATOM   2687  HD1 TYR   208      80.216 118.045  60.780  1.00  0.00           H  
ATOM   2688  CE1 TYR   208      82.149 117.327  60.051  1.00  0.00           C  
ATOM   2689  HE1 TYR   208      82.675 118.128  60.551  1.00  0.00           H  
ATOM   2690  CZ  TYR   208      82.833 116.410  59.303  1.00  0.00           C  
ATOM   2691  OH  TYR   208      84.131 116.363  59.285  1.00  0.00           O  
ATOM   2692  HH  TYR   208      84.508 115.658  58.754  1.00  0.00           H  
ATOM   2693  CE2 TYR   208      82.178 115.370  58.632  1.00  0.00           C  
ATOM   2694  HE2 TYR   208      82.574 114.579  58.012  1.00  0.00           H  
ATOM   2695  CD2 TYR   208      80.757 115.294  58.837  1.00  0.00           C  
ATOM   2696  HD2 TYR   208      80.136 114.563  58.340  1.00  0.00           H  
ATOM   2697  C   TYR   208      77.675 116.755  57.663  1.00  0.00           C  
ATOM   2698  O   TYR   208      76.777 116.145  57.073  1.00  0.00           O  
ATOM   2699  N   GLY   209      78.808 117.170  57.155  1.00  0.00           N  
ATOM   2700  H   GLY   209      79.287 117.854  57.722  1.00  0.00           H  
ATOM   2701  CA  GLY   209      79.359 116.840  55.801  1.00  0.00           C  
ATOM   2702  HA2 GLY   209      80.380 116.514  56.000  1.00  0.00           H  
ATOM   2703  HA3 GLY   209      78.793 116.033  55.336  1.00  0.00           H  
ATOM   2704  C   GLY   209      79.371 117.934  54.727  1.00  0.00           C  
ATOM   2705  O   GLY   209      78.901 119.038  55.020  1.00  0.00           O  
ATOM   2706  N   GLN   210      80.102 117.824  53.616  1.00  0.00           N  
ATOM   2707  H   GLN   210      80.074 118.646  53.029  1.00  0.00           H  
ATOM   2708  CA  GLN   210      80.738 116.612  53.030  1.00  0.00           C  
ATOM   2709  HA  GLN   210      81.061 116.821  52.010  1.00  0.00           H  
ATOM   2710  CB  GLN   210      81.997 116.186  53.836  1.00  0.00           C  
ATOM   2711  HB2 GLN   210      81.850 115.905  54.879  1.00  0.00           H  
ATOM   2712  HB3 GLN   210      82.413 115.384  53.226  1.00  0.00           H  
ATOM   2713  CG  GLN   210      82.914 117.453  53.795  1.00  0.00           C  
ATOM   2714  HG2 GLN   210      82.989 117.752  52.749  1.00  0.00           H  
ATOM   2715  HG3 GLN   210      82.452 118.240  54.391  1.00  0.00           H  
ATOM   2716  CD  GLN   210      84.393 117.288  54.161  1.00  0.00           C  
ATOM   2717  OE1 GLN   210      85.162 118.222  53.979  1.00  0.00           O  
ATOM   2718  NE2 GLN   210      84.899 116.265  54.766  1.00  0.00           N  
ATOM   2719 HE21 GLN   210      85.837 116.330  55.134  1.00  0.00           H  
ATOM   2720 HE22 GLN   210      84.283 115.468  54.847  1.00  0.00           H  
ATOM   2721  C   GLN   210      79.749 115.431  52.958  1.00  0.00           C  
ATOM   2722  O   GLN   210      80.034 114.329  53.458  1.00  0.00           O  
ATOM   2723  N   GLN   211      78.522 115.674  52.493  1.00  0.00           N  
ATOM   2724  H   GLN   211      78.326 116.538  52.008  1.00  0.00           H  
ATOM   2725  CA  GLN   211      77.439 114.663  52.484  1.00  0.00           C  
ATOM   2726  HA  GLN   211      77.541 114.138  53.434  1.00  0.00           H  
ATOM   2727  CB  GLN   211      76.053 115.329  52.327  1.00  0.00           C  
ATOM   2728  HB2 GLN   211      75.986 115.783  51.338  1.00  0.00           H  
ATOM   2729  HB3 GLN   211      75.314 114.528  52.292  1.00  0.00           H  
ATOM   2730  CG  GLN   211      75.591 116.375  53.366  1.00  0.00           C  
ATOM   2731  HG2 GLN   211      74.505 116.466  53.342  1.00  0.00           H  
ATOM   2732  HG3 GLN   211      75.830 115.960  54.345  1.00  0.00           H  
ATOM   2733  CD  GLN   211      76.250 117.723  53.136  1.00  0.00           C  
ATOM   2734  OE1 GLN   211      77.013 118.018  52.285  1.00  0.00           O  
ATOM   2735  NE2 GLN   211      76.101 118.591  54.122  1.00  0.00           N  
ATOM   2736 HE21 GLN   211      75.611 118.417  54.988  1.00  0.00           H  
ATOM   2737 HE22 GLN   211      76.707 119.398  54.176  1.00  0.00           H  
ATOM   2738  C   GLN   211      77.731 113.526  51.444  1.00  0.00           C  
ATOM   2739  O   GLN   211      77.521 112.326  51.700  1.00  0.00           O  
ATOM   2740  N   ASP   212      78.298 113.856  50.337  1.00  0.00           N  
ATOM   2741  H   ASP   212      78.508 114.839  50.240  1.00  0.00           H  
ATOM   2742  CA  ASP   212      78.450 113.164  49.083  1.00  0.00           C  
ATOM   2743  HA  ASP   212      77.602 112.480  49.083  1.00  0.00           H  
ATOM   2744  CB  ASP   212      78.251 114.144  47.934  1.00  0.00           C  
ATOM   2745  HB2 ASP   212      77.639 115.010  48.187  1.00  0.00           H  
ATOM   2746  HB3 ASP   212      79.215 114.493  47.565  1.00  0.00           H  
ATOM   2747  CG  ASP   212      77.775 113.459  46.652  1.00  0.00           C  
ATOM   2748  OD1 ASP   212      78.192 113.916  45.613  1.00  0.00           O  
ATOM   2749  OD2 ASP   212      77.219 112.297  46.595  1.00  0.00           O  
ATOM   2750  C   ASP   212      79.824 112.422  48.973  1.00  0.00           C  
ATOM   2751  O   ASP   212      79.915 111.431  48.271  1.00  0.00           O  
ATOM   2752  N   ARG   213      80.729 112.838  49.842  1.00  0.00           N  
ATOM   2753  H   ARG   213      80.468 113.695  50.309  1.00  0.00           H  
ATOM   2754  CA  ARG   213      82.128 112.288  49.899  1.00  0.00           C  
ATOM   2755  HA  ARG   213      82.062 111.203  49.826  1.00  0.00           H  
ATOM   2756  CB  ARG   213      82.853 112.881  48.637  1.00  0.00           C  
ATOM   2757  HB2 ARG   213      82.309 112.460  47.791  1.00  0.00           H  
ATOM   2758  HB3 ARG   213      82.676 113.957  48.638  1.00  0.00           H  
ATOM   2759  CG  ARG   213      84.300 112.593  48.433  1.00  0.00           C  
ATOM   2760  HG2 ARG   213      84.657 113.509  47.963  1.00  0.00           H  
ATOM   2761  HG3 ARG   213      84.820 112.515  49.388  1.00  0.00           H  
ATOM   2762  CD  ARG   213      84.657 111.379  47.616  1.00  0.00           C  
ATOM   2763  HD2 ARG   213      84.259 110.550  48.201  1.00  0.00           H  
ATOM   2764  HD3 ARG   213      84.067 111.398  46.699  1.00  0.00           H  
ATOM   2765  NE  ARG   213      86.168 111.339  47.301  1.00  0.00           N  
ATOM   2766  HE  ARG   213      86.659 112.163  46.986  1.00  0.00           H  
ATOM   2767  CZ  ARG   213      86.861 110.225  47.215  1.00  0.00           C  
ATOM   2768  NH1 ARG   213      86.322 109.066  47.502  1.00  0.00           N  
ATOM   2769 HH11 ARG   213      86.961 108.286  47.454  1.00  0.00           H  
ATOM   2770 HH12 ARG   213      85.334 109.082  47.712  1.00  0.00           H  
ATOM   2771  NH2 ARG   213      88.077 110.215  46.774  1.00  0.00           N  
ATOM   2772 HH21 ARG   213      88.576 109.357  46.587  1.00  0.00           H  
ATOM   2773 HH22 ARG   213      88.531 111.117  46.782  1.00  0.00           H  
ATOM   2774  C   ARG   213      82.845 112.719  51.129  1.00  0.00           C  
ATOM   2775  O   ARG   213      83.368 113.767  51.171  1.00  0.00           O  
ATOM   2776  N   GLY   214      82.830 111.845  52.157  1.00  0.00           N  
ATOM   2777  H   GLY   214      83.362 112.183  52.946  1.00  0.00           H  
ATOM   2778  CA  GLY   214      82.412 110.491  52.253  1.00  0.00           C  
ATOM   2779  HA2 GLY   214      82.287 110.244  53.307  1.00  0.00           H  
ATOM   2780  HA3 GLY   214      81.469 110.343  51.726  1.00  0.00           H  
ATOM   2781  C   GLY   214      83.580 109.648  51.742  1.00  0.00           C  
ATOM   2782  O   GLY   214      84.061 109.964  50.618  1.00  0.00           O  
ATOM   2783  OXT GLY   214      83.916 108.641  52.431  1.00  0.00           O  
TER    2784      GLY   214 
END   
