# Supplementary material for: Visualization of oligomerization, clustering, and density transition of intrinsically disordered proteins
Source: Natl Sci Rev. 2026 Feb 14;13(7):nwag107. doi: 10.1093/nsr/nwag107 (PMC13114874; doi:10.1093/nsr/nwag107)
Supplement: nwag107_Supplemental_Files [file nwag107_supplemental_files.zip › SI-MD-Structures/MD-Sturctures/frame225.pdb]

CRYST1  135.063  149.222  136.826  90.00  90.00  90.00               1
ATOM      1  N   MET     1      23.150 101.722  90.680  1.00  0.00           N  
ATOM      2  H1  MET     1      23.616 100.930  91.100  1.00  0.00           H  
ATOM      3  H2  MET     1      23.013 102.363  91.449  1.00  0.00           H  
ATOM      4  H3  MET     1      22.277 101.411  90.279  1.00  0.00           H  
ATOM      5  CA  MET     1      24.174 102.184  89.732  1.00  0.00           C  
ATOM      6  HA  MET     1      23.759 103.101  89.312  1.00  0.00           H  
ATOM      7  CB  MET     1      25.470 102.539  90.432  1.00  0.00           C  
ATOM      8  HB2 MET     1      25.635 101.911  91.307  1.00  0.00           H  
ATOM      9  HB3 MET     1      26.302 102.534  89.727  1.00  0.00           H  
ATOM     10  CG  MET     1      25.472 103.964  90.892  1.00  0.00           C  
ATOM     11  HG2 MET     1      26.482 104.125  91.269  1.00  0.00           H  
ATOM     12  HG3 MET     1      25.135 104.597  90.071  1.00  0.00           H  
ATOM     13  SD  MET     1      24.456 104.338  92.255  1.00  0.00           S  
ATOM     14  CE  MET     1      25.476 103.688  93.595  1.00  0.00           C  
ATOM     15  HE1 MET     1      26.550 103.721  93.411  1.00  0.00           H  
ATOM     16  HE2 MET     1      25.265 104.334  94.447  1.00  0.00           H  
ATOM     17  HE3 MET     1      25.257 102.702  94.003  1.00  0.00           H  
ATOM     18  C   MET     1      24.389 101.089  88.641  1.00  0.00           C  
ATOM     19  O   MET     1      24.626  99.926  88.959  1.00  0.00           O  
ATOM     20  N   ALA     2      24.317 101.255  87.316  1.00  0.00           N  
ATOM     21  H   ALA     2      24.695 100.475  86.797  1.00  0.00           H  
ATOM     22  CA  ALA     2      24.043 102.504  86.528  1.00  0.00           C  
ATOM     23  HA  ALA     2      23.954 102.200  85.484  1.00  0.00           H  
ATOM     24  CB  ALA     2      22.672 103.051  86.923  1.00  0.00           C  
ATOM     25  HB1 ALA     2      21.974 102.247  87.157  1.00  0.00           H  
ATOM     26  HB2 ALA     2      22.758 103.680  87.809  1.00  0.00           H  
ATOM     27  HB3 ALA     2      22.242 103.643  86.116  1.00  0.00           H  
ATOM     28  C   ALA     2      25.189 103.493  86.515  1.00  0.00           C  
ATOM     29  O   ALA     2      25.444 104.036  87.575  1.00  0.00           O  
ATOM     30  N   SER     3      25.965 103.632  85.411  1.00  0.00           N  
ATOM     31  H   SER     3      26.902 103.952  85.609  1.00  0.00           H  
ATOM     32  CA  SER     3      25.950 102.892  84.140  1.00  0.00           C  
ATOM     33  HA  SER     3      24.884 102.792  83.937  1.00  0.00           H  
ATOM     34  CB  SER     3      26.602 103.670  82.995  1.00  0.00           C  
ATOM     35  HB2 SER     3      26.223 104.692  83.001  1.00  0.00           H  
ATOM     36  HB3 SER     3      27.641 103.860  83.262  1.00  0.00           H  
ATOM     37  OG  SER     3      26.574 103.116  81.746  1.00  0.00           O  
ATOM     38  HG  SER     3      27.315 103.486  81.262  1.00  0.00           H  
ATOM     39  C   SER     3      26.404 101.478  84.378  1.00  0.00           C  
ATOM     40  O   SER     3      26.744 101.143  85.475  1.00  0.00           O  
ATOM     41  N   ASN     4      26.561 100.572  83.391  1.00  0.00           N  
ATOM     42  H   ASN     4      26.382 100.931  82.464  1.00  0.00           H  
ATOM     43  CA  ASN     4      26.973  99.163  83.707  1.00  0.00           C  
ATOM     44  HA  ASN     4      27.463  99.105  84.680  1.00  0.00           H  
ATOM     45  CB  ASN     4      25.697  98.370  83.814  1.00  0.00           C  
ATOM     46  HB2 ASN     4      25.017  98.645  83.007  1.00  0.00           H  
ATOM     47  HB3 ASN     4      25.847  97.294  83.726  1.00  0.00           H  
ATOM     48  CG  ASN     4      24.953  98.704  85.108  1.00  0.00           C  
ATOM     49  OD1 ASN     4      25.474  98.635  86.234  1.00  0.00           O  
ATOM     50  ND2 ASN     4      23.748  99.257  84.976  1.00  0.00           N  
ATOM     51 HD21 ASN     4      23.193  99.233  85.820  1.00  0.00           H  
ATOM     52 HD22 ASN     4      23.320  99.320  84.064  1.00  0.00           H  
ATOM     53  C   ASN     4      27.952  98.642  82.629  1.00  0.00           C  
ATOM     54  O   ASN     4      27.788  99.011  81.456  1.00  0.00           O  
ATOM     55  N   ASP     5      29.045  97.921  82.913  1.00  0.00           N  
ATOM     56  H   ASP     5      29.671  97.687  82.156  1.00  0.00           H  
ATOM     57  CA  ASP     5      29.642  97.597  84.222  1.00  0.00           C  
ATOM     58  HA  ASP     5      28.867  97.810  84.958  1.00  0.00           H  
ATOM     59  CB  ASP     5      30.071  96.110  84.298  1.00  0.00           C  
ATOM     60  HB2 ASP     5      30.627  95.923  83.380  1.00  0.00           H  
ATOM     61  HB3 ASP     5      30.740  95.882  85.128  1.00  0.00           H  
ATOM     62  CG  ASP     5      28.911  95.199  84.325  1.00  0.00           C  
ATOM     63  OD1 ASP     5      27.793  95.700  84.641  1.00  0.00           O  
ATOM     64  OD2 ASP     5      29.095  93.967  84.083  1.00  0.00           O  
ATOM     65  C   ASP     5      30.941  98.369  84.566  1.00  0.00           C  
ATOM     66  O   ASP     5      31.830  98.560  83.712  1.00  0.00           O  
ATOM     67  N   TYR     6      31.084  98.996  85.720  1.00  0.00           N  
ATOM     68  H   TYR     6      30.330  99.008  86.392  1.00  0.00           H  
ATOM     69  CA  TYR     6      32.296  99.612  86.240  1.00  0.00           C  
ATOM     70  HA  TYR     6      32.652 100.252  85.432  1.00  0.00           H  
ATOM     71  CB  TYR     6      31.912 100.495  87.416  1.00  0.00           C  
ATOM     72  HB2 TYR     6      31.291  99.959  88.134  1.00  0.00           H  
ATOM     73  HB3 TYR     6      32.795 100.928  87.885  1.00  0.00           H  
ATOM     74  CG  TYR     6      31.115 101.747  87.189  1.00  0.00           C  
ATOM     75  CD1 TYR     6      29.790 101.836  87.561  1.00  0.00           C  
ATOM     76  HD1 TYR     6      29.384 101.052  88.183  1.00  0.00           H  
ATOM     77  CE1 TYR     6      29.041 103.004  87.331  1.00  0.00           C  
ATOM     78  HE1 TYR     6      28.008 103.021  87.645  1.00  0.00           H  
ATOM     79  CZ  TYR     6      29.624 104.128  86.658  1.00  0.00           C  
ATOM     80  OH  TYR     6      28.921 105.246  86.331  1.00  0.00           O  
ATOM     81  HH  TYR     6      28.180 105.473  86.898  1.00  0.00           H  
ATOM     82  CE2 TYR     6      31.015 104.054  86.312  1.00  0.00           C  
ATOM     83  HE2 TYR     6      31.528 104.844  85.783  1.00  0.00           H  
ATOM     84  CD2 TYR     6      31.714 102.901  86.722  1.00  0.00           C  
ATOM     85  HD2 TYR     6      32.790 102.891  86.636  1.00  0.00           H  
ATOM     86  C   TYR     6      33.456  98.652  86.620  1.00  0.00           C  
ATOM     87  O   TYR     6      34.646  99.002  86.458  1.00  0.00           O  
ATOM     88  N   THR     7      33.184  97.442  87.092  1.00  0.00           N  
ATOM     89  H   THR     7      32.196  97.252  87.180  1.00  0.00           H  
ATOM     90  CA  THR     7      34.111  96.502  87.710  1.00  0.00           C  
ATOM     91  HA  THR     7      34.824  97.041  88.335  1.00  0.00           H  
ATOM     92  CB  THR     7      33.387  95.531  88.634  1.00  0.00           C  
ATOM     93  HB  THR     7      32.646  96.080  89.214  1.00  0.00           H  
ATOM     94  CG2 THR     7      32.557  94.388  87.905  1.00  0.00           C  
ATOM     95 HG21 THR     7      32.064  94.893  87.075  1.00  0.00           H  
ATOM     96 HG22 THR     7      33.092  93.539  87.478  1.00  0.00           H  
ATOM     97 HG23 THR     7      31.785  93.995  88.567  1.00  0.00           H  
ATOM     98  OG1 THR     7      34.363  94.936  89.458  1.00  0.00           O  
ATOM     99  HG1 THR     7      34.810  95.670  89.885  1.00  0.00           H  
ATOM    100  C   THR     7      34.935  95.829  86.663  1.00  0.00           C  
ATOM    101  O   THR     7      34.553  95.799  85.496  1.00  0.00           O  
ATOM    102  N   GLN     8      36.059  95.251  87.132  1.00  0.00           N  
ATOM    103  H   GLN     8      36.144  95.178  88.136  1.00  0.00           H  
ATOM    104  CA  GLN     8      37.125  94.728  86.305  1.00  0.00           C  
ATOM    105  HA  GLN     8      37.305  95.539  85.599  1.00  0.00           H  
ATOM    106  CB  GLN     8      38.339  94.470  87.231  1.00  0.00           C  
ATOM    107  HB2 GLN     8      39.165  94.158  86.593  1.00  0.00           H  
ATOM    108  HB3 GLN     8      38.655  95.417  87.670  1.00  0.00           H  
ATOM    109  CG  GLN     8      38.102  93.474  88.291  1.00  0.00           C  
ATOM    110  HG2 GLN     8      37.268  93.799  88.913  1.00  0.00           H  
ATOM    111  HG3 GLN     8      37.873  92.486  87.889  1.00  0.00           H  
ATOM    112  CD  GLN     8      39.251  93.257  89.273  1.00  0.00           C  
ATOM    113  OE1 GLN     8      40.276  93.833  89.217  1.00  0.00           O  
ATOM    114  NE2 GLN     8      39.035  92.478  90.319  1.00  0.00           N  
ATOM    115 HE21 GLN     8      38.143  92.068  90.556  1.00  0.00           H  
ATOM    116 HE22 GLN     8      39.811  92.358  90.954  1.00  0.00           H  
ATOM    117  C   GLN     8      36.771  93.447  85.541  1.00  0.00           C  
ATOM    118  O   GLN     8      36.004  92.656  86.017  1.00  0.00           O  
ATOM    119  N   GLN     9      37.267  93.207  84.286  1.00  0.00           N  
ATOM    120  H   GLN     9      37.174  92.265  83.933  1.00  0.00           H  
ATOM    121  CA  GLN     9      37.757  94.157  83.268  1.00  0.00           C  
ATOM    122  HA  GLN     9      38.058  93.613  82.372  1.00  0.00           H  
ATOM    123  CB  GLN     9      36.712  95.273  82.821  1.00  0.00           C  
ATOM    124  HB2 GLN     9      36.247  95.647  83.733  1.00  0.00           H  
ATOM    125  HB3 GLN     9      37.185  96.090  82.276  1.00  0.00           H  
ATOM    126  CG  GLN     9      35.611  94.598  82.026  1.00  0.00           C  
ATOM    127  HG2 GLN     9      35.390  93.652  82.521  1.00  0.00           H  
ATOM    128  HG3 GLN     9      34.667  95.120  82.183  1.00  0.00           H  
ATOM    129  CD  GLN     9      35.886  94.358  80.547  1.00  0.00           C  
ATOM    130  OE1 GLN     9      35.474  95.102  79.648  1.00  0.00           O  
ATOM    131  NE2 GLN     9      36.625  93.289  80.305  1.00  0.00           N  
ATOM    132 HE21 GLN     9      37.028  92.735  81.048  1.00  0.00           H  
ATOM    133 HE22 GLN     9      36.795  92.951  79.369  1.00  0.00           H  
ATOM    134  C   GLN     9      39.093  94.752  83.699  1.00  0.00           C  
ATOM    135  O   GLN     9      39.169  95.938  83.986  1.00  0.00           O  
ATOM    136  N   ALA    10      40.146  93.981  83.867  1.00  0.00           N  
ATOM    137  H   ALA    10      40.944  94.540  84.134  1.00  0.00           H  
ATOM    138  CA  ALA    10      40.447  92.560  83.464  1.00  0.00           C  
ATOM    139  HA  ALA    10      39.702  92.221  82.744  1.00  0.00           H  
ATOM    140  CB  ALA    10      41.792  92.633  82.667  1.00  0.00           C  
ATOM    141  HB1 ALA    10      42.133  91.666  82.299  1.00  0.00           H  
ATOM    142  HB2 ALA    10      41.728  93.353  81.851  1.00  0.00           H  
ATOM    143  HB3 ALA    10      42.622  92.944  83.301  1.00  0.00           H  
ATOM    144  C   ALA    10      40.444  91.547  84.625  1.00  0.00           C  
ATOM    145  O   ALA    10      41.195  91.732  85.557  1.00  0.00           O  
ATOM    146  N   THR    11      39.667  90.403  84.489  1.00  0.00           N  
ATOM    147  H   THR    11      38.912  90.509  83.828  1.00  0.00           H  
ATOM    148  CA  THR    11      39.943  89.135  85.228  1.00  0.00           C  
ATOM    149  HA  THR    11      40.954  89.101  85.635  1.00  0.00           H  
ATOM    150  CB  THR    11      39.051  89.204  86.431  1.00  0.00           C  
ATOM    151  HB  THR    11      39.316  90.047  87.070  1.00  0.00           H  
ATOM    152  CG2 THR    11      37.543  89.348  86.031  1.00  0.00           C  
ATOM    153 HG21 THR    11      36.931  89.324  86.933  1.00  0.00           H  
ATOM    154 HG22 THR    11      37.422  90.339  85.593  1.00  0.00           H  
ATOM    155 HG23 THR    11      37.244  88.497  85.419  1.00  0.00           H  
ATOM    156  OG1 THR    11      39.127  88.028  87.273  1.00  0.00           O  
ATOM    157  HG1 THR    11      38.986  88.292  88.185  1.00  0.00           H  
ATOM    158  C   THR    11      39.699  87.884  84.383  1.00  0.00           C  
ATOM    159  O   THR    11      38.875  87.912  83.477  1.00  0.00           O  
ATOM    160  N   GLN    12      40.269  86.665  84.615  1.00  0.00           N  
ATOM    161  H   GLN    12      39.977  85.930  83.987  1.00  0.00           H  
ATOM    162  CA  GLN    12      41.239  86.308  85.673  1.00  0.00           C  
ATOM    163  HA  GLN    12      40.900  86.491  86.692  1.00  0.00           H  
ATOM    164  CB  GLN    12      41.360  84.764  85.717  1.00  0.00           C  
ATOM    165  HB2 GLN    12      42.064  84.478  86.499  1.00  0.00           H  
ATOM    166  HB3 GLN    12      40.382  84.320  85.900  1.00  0.00           H  
ATOM    167  CG  GLN    12      41.970  84.157  84.422  1.00  0.00           C  
ATOM    168  HG2 GLN    12      41.289  84.370  83.598  1.00  0.00           H  
ATOM    169  HG3 GLN    12      42.886  84.690  84.165  1.00  0.00           H  
ATOM    170  CD  GLN    12      42.315  82.688  84.575  1.00  0.00           C  
ATOM    171  OE1 GLN    12      41.926  82.053  85.576  1.00  0.00           O  
ATOM    172  NE2 GLN    12      42.796  82.033  83.520  1.00  0.00           N  
ATOM    173 HE21 GLN    12      42.903  81.028  83.515  1.00  0.00           H  
ATOM    174 HE22 GLN    12      42.996  82.595  82.705  1.00  0.00           H  
ATOM    175  C   GLN    12      42.601  86.978  85.437  1.00  0.00           C  
ATOM    176  O   GLN    12      43.009  87.234  84.284  1.00  0.00           O  
ATOM    177  N   SER    13      43.317  87.071  86.565  1.00  0.00           N  
ATOM    178  H   SER    13      42.768  86.947  87.404  1.00  0.00           H  
ATOM    179  CA  SER    13      44.783  87.216  86.642  1.00  0.00           C  
ATOM    180  HA  SER    13      45.047  88.067  86.014  1.00  0.00           H  
ATOM    181  CB  SER    13      45.138  87.475  88.123  1.00  0.00           C  
ATOM    182  HB2 SER    13      44.959  88.531  88.325  1.00  0.00           H  
ATOM    183  HB3 SER    13      44.395  86.930  88.706  1.00  0.00           H  
ATOM    184  OG  SER    13      46.446  87.172  88.463  1.00  0.00           O  
ATOM    185  HG  SER    13      46.392  86.385  89.010  1.00  0.00           H  
ATOM    186  C   SER    13      45.431  85.970  85.950  1.00  0.00           C  
ATOM    187  O   SER    13      45.111  84.843  86.424  1.00  0.00           O  
ATOM    188  N   TYR    14      46.389  86.238  85.097  1.00  0.00           N  
ATOM    189  H   TYR    14      46.445  87.193  84.772  1.00  0.00           H  
ATOM    190  CA  TYR    14      47.310  85.223  84.525  1.00  0.00           C  
ATOM    191  HA  TYR    14      47.391  84.370  85.198  1.00  0.00           H  
ATOM    192  CB  TYR    14      46.802  84.841  83.135  1.00  0.00           C  
ATOM    193  HB2 TYR    14      45.732  84.635  83.148  1.00  0.00           H  
ATOM    194  HB3 TYR    14      47.003  85.641  82.423  1.00  0.00           H  
ATOM    195  CG  TYR    14      47.390  83.561  82.541  1.00  0.00           C  
ATOM    196  CD1 TYR    14      46.721  82.367  82.777  1.00  0.00           C  
ATOM    197  HD1 TYR    14      45.942  82.389  83.524  1.00  0.00           H  
ATOM    198  CE1 TYR    14      47.299  81.121  82.363  1.00  0.00           C  
ATOM    199  HE1 TYR    14      46.814  80.207  82.674  1.00  0.00           H  
ATOM    200  CZ  TYR    14      48.490  81.092  81.663  1.00  0.00           C  
ATOM    201  OH  TYR    14      49.022  79.951  81.293  1.00  0.00           O  
ATOM    202  HH  TYR    14      49.831  80.202  80.841  1.00  0.00           H  
ATOM    203  CE2 TYR    14      49.150  82.308  81.429  1.00  0.00           C  
ATOM    204  HE2 TYR    14      50.064  82.292  80.853  1.00  0.00           H  
ATOM    205  CD2 TYR    14      48.634  83.574  81.805  1.00  0.00           C  
ATOM    206  HD2 TYR    14      49.218  84.466  81.636  1.00  0.00           H  
ATOM    207  C   TYR    14      48.741  85.781  84.387  1.00  0.00           C  
ATOM    208  O   TYR    14      48.857  86.963  84.076  1.00  0.00           O  
ATOM    209  N   GLY    15      49.856  85.071  84.586  1.00  0.00           N  
ATOM    210  H   GLY    15      50.762  85.381  84.262  1.00  0.00           H  
ATOM    211  CA  GLY    15      49.880  83.618  84.866  1.00  0.00           C  
ATOM    212  HA2 GLY    15      49.316  83.423  85.777  1.00  0.00           H  
ATOM    213  HA3 GLY    15      49.257  83.081  84.150  1.00  0.00           H  
ATOM    214  C   GLY    15      51.354  83.056  84.935  1.00  0.00           C  
ATOM    215  O   GLY    15      52.322  83.820  84.583  1.00  0.00           O  
ATOM    216  N   ALA    16      51.449  81.762  85.284  1.00  0.00           N  
ATOM    217  H   ALA    16      50.590  81.255  85.443  1.00  0.00           H  
ATOM    218  CA  ALA    16      52.629  80.886  85.112  1.00  0.00           C  
ATOM    219  HA  ALA    16      53.416  81.331  85.720  1.00  0.00           H  
ATOM    220  CB  ALA    16      52.277  79.502  85.632  1.00  0.00           C  
ATOM    221  HB1 ALA    16      51.996  79.471  86.685  1.00  0.00           H  
ATOM    222  HB2 ALA    16      51.406  79.116  85.103  1.00  0.00           H  
ATOM    223  HB3 ALA    16      53.103  78.803  85.499  1.00  0.00           H  
ATOM    224  C   ALA    16      53.189  80.813  83.679  1.00  0.00           C  
ATOM    225  O   ALA    16      52.426  80.761  82.708  1.00  0.00           O  
ATOM    226  N   TYR    17      54.490  80.746  83.548  1.00  0.00           N  
ATOM    227  H   TYR    17      55.028  80.910  84.387  1.00  0.00           H  
ATOM    228  CA  TYR    17      55.232  80.778  82.220  1.00  0.00           C  
ATOM    229  HA  TYR    17      54.669  80.027  81.665  1.00  0.00           H  
ATOM    230  CB  TYR    17      55.010  82.162  81.608  1.00  0.00           C  
ATOM    231  HB2 TYR    17      54.029  82.518  81.922  1.00  0.00           H  
ATOM    232  HB3 TYR    17      55.646  82.905  82.089  1.00  0.00           H  
ATOM    233  CG  TYR    17      55.084  82.265  80.150  1.00  0.00           C  
ATOM    234  CD1 TYR    17      56.304  82.535  79.549  1.00  0.00           C  
ATOM    235  HD1 TYR    17      57.211  82.442  80.128  1.00  0.00           H  
ATOM    236  CE1 TYR    17      56.368  82.885  78.206  1.00  0.00           C  
ATOM    237  HE1 TYR    17      57.339  83.084  77.776  1.00  0.00           H  
ATOM    238  CZ  TYR    17      55.239  82.768  77.394  1.00  0.00           C  
ATOM    239  OH  TYR    17      55.310  83.060  76.042  1.00  0.00           O  
ATOM    240  HH  TYR    17      54.471  83.009  75.577  1.00  0.00           H  
ATOM    241  CE2 TYR    17      53.969  82.357  77.956  1.00  0.00           C  
ATOM    242  HE2 TYR    17      53.076  82.242  77.359  1.00  0.00           H  
ATOM    243  CD2 TYR    17      53.873  82.154  79.376  1.00  0.00           C  
ATOM    244  HD2 TYR    17      52.933  81.933  79.860  1.00  0.00           H  
ATOM    245  C   TYR    17      56.701  80.419  82.340  1.00  0.00           C  
ATOM    246  O   TYR    17      57.367  80.844  83.303  1.00  0.00           O  
ATOM    247  N   PRO    18      57.173  79.577  81.400  1.00  0.00           N  
ATOM    248  CD  PRO    18      56.497  78.884  80.299  1.00  0.00           C  
ATOM    249  HD2 PRO    18      56.592  79.373  79.329  1.00  0.00           H  
ATOM    250  HD3 PRO    18      55.442  78.689  80.492  1.00  0.00           H  
ATOM    251  CG  PRO    18      57.197  77.543  80.169  1.00  0.00           C  
ATOM    252  HG2 PRO    18      57.113  77.077  79.188  1.00  0.00           H  
ATOM    253  HG3 PRO    18      56.932  76.806  80.928  1.00  0.00           H  
ATOM    254  CB  PRO    18      58.660  77.979  80.456  1.00  0.00           C  
ATOM    255  HB2 PRO    18      59.150  78.321  79.544  1.00  0.00           H  
ATOM    256  HB3 PRO    18      59.114  77.167  81.024  1.00  0.00           H  
ATOM    257  CA  PRO    18      58.526  79.158  81.442  1.00  0.00           C  
ATOM    258  HA  PRO    18      58.770  78.794  82.440  1.00  0.00           H  
ATOM    259  C   PRO    18      59.486  80.228  81.131  1.00  0.00           C  
ATOM    260  O   PRO    18      59.361  80.788  80.073  1.00  0.00           O  
ATOM    261  N   THR    19      60.554  80.345  81.912  1.00  0.00           N  
ATOM    262  H   THR    19      60.604  79.611  82.604  1.00  0.00           H  
ATOM    263  CA  THR    19      61.846  81.158  81.761  1.00  0.00           C  
ATOM    264  HA  THR    19      62.242  81.174  80.745  1.00  0.00           H  
ATOM    265  CB  THR    19      61.657  82.662  82.292  1.00  0.00           C  
ATOM    266  HB  THR    19      61.208  82.579  83.282  1.00  0.00           H  
ATOM    267  CG2 THR    19      62.933  83.448  82.244  1.00  0.00           C  
ATOM    268 HG21 THR    19      63.498  83.189  81.349  1.00  0.00           H  
ATOM    269 HG22 THR    19      62.732  84.513  82.364  1.00  0.00           H  
ATOM    270 HG23 THR    19      63.511  83.197  83.134  1.00  0.00           H  
ATOM    271  OG1 THR    19      60.613  83.351  81.578  1.00  0.00           O  
ATOM    272  HG1 THR    19      60.040  82.647  81.266  1.00  0.00           H  
ATOM    273  C   THR    19      62.864  80.611  82.700  1.00  0.00           C  
ATOM    274  O   THR    19      62.605  80.374  83.868  1.00  0.00           O  
ATOM    275  N   GLN    20      64.107  80.378  82.258  1.00  0.00           N  
ATOM    276  H   GLN    20      64.340  80.560  81.293  1.00  0.00           H  
ATOM    277  CA  GLN    20      65.198  79.927  83.264  1.00  0.00           C  
ATOM    278  HA  GLN    20      64.742  79.175  83.908  1.00  0.00           H  
ATOM    279  CB  GLN    20      66.429  79.249  82.534  1.00  0.00           C  
ATOM    280  HB2 GLN    20      66.868  79.947  81.821  1.00  0.00           H  
ATOM    281  HB3 GLN    20      67.211  79.009  83.254  1.00  0.00           H  
ATOM    282  CG  GLN    20      66.273  77.980  81.649  1.00  0.00           C  
ATOM    283  HG2 GLN    20      65.952  78.370  80.683  1.00  0.00           H  
ATOM    284  HG3 GLN    20      67.158  77.368  81.478  1.00  0.00           H  
ATOM    285  CD  GLN    20      65.215  76.994  82.181  1.00  0.00           C  
ATOM    286  OE1 GLN    20      65.255  76.626  83.319  1.00  0.00           O  
ATOM    287  NE2 GLN    20      64.338  76.469  81.405  1.00  0.00           N  
ATOM    288 HE21 GLN    20      64.438  76.758  80.443  1.00  0.00           H  
ATOM    289 HE22 GLN    20      63.682  75.766  81.715  1.00  0.00           H  
ATOM    290  C   GLN    20      65.683  81.214  83.992  1.00  0.00           C  
ATOM    291  O   GLN    20      66.159  82.135  83.366  1.00  0.00           O  
ATOM    292  N   PRO    21      65.703  81.216  85.330  1.00  0.00           N  
ATOM    293  CD  PRO    21      65.149  80.181  86.200  1.00  0.00           C  
ATOM    294  HD2 PRO    21      65.573  79.180  86.115  1.00  0.00           H  
ATOM    295  HD3 PRO    21      64.066  80.278  86.264  1.00  0.00           H  
ATOM    296  CG  PRO    21      65.735  80.532  87.560  1.00  0.00           C  
ATOM    297  HG2 PRO    21      66.734  80.124  87.715  1.00  0.00           H  
ATOM    298  HG3 PRO    21      64.983  80.233  88.290  1.00  0.00           H  
ATOM    299  CB  PRO    21      65.892  82.014  87.578  1.00  0.00           C  
ATOM    300  HB2 PRO    21      66.692  82.350  88.237  1.00  0.00           H  
ATOM    301  HB3 PRO    21      65.040  82.461  88.090  1.00  0.00           H  
ATOM    302  CA  PRO    21      66.041  82.419  86.137  1.00  0.00           C  
ATOM    303  HA  PRO    21      65.288  83.189  85.970  1.00  0.00           H  
ATOM    304  C   PRO    21      67.456  82.931  85.861  1.00  0.00           C  
ATOM    305  O   PRO    21      68.409  82.231  85.830  1.00  0.00           O  
ATOM    306  N   GLY    22      67.598  84.250  85.668  1.00  0.00           N  
ATOM    307  H   GLY    22      66.771  84.762  85.940  1.00  0.00           H  
ATOM    308  CA  GLY    22      68.843  84.990  85.672  1.00  0.00           C  
ATOM    309  HA2 GLY    22      69.737  84.488  85.299  1.00  0.00           H  
ATOM    310  HA3 GLY    22      68.649  85.804  84.973  1.00  0.00           H  
ATOM    311  C   GLY    22      69.075  85.535  87.101  1.00  0.00           C  
ATOM    312  O   GLY    22      68.303  85.326  88.049  1.00  0.00           O  
ATOM    313  N   GLN    23      70.223  86.293  87.224  1.00  0.00           N  
ATOM    314  H   GLN    23      70.756  86.336  86.368  1.00  0.00           H  
ATOM    315  CA  GLN    23      70.673  87.059  88.389  1.00  0.00           C  
ATOM    316  HA  GLN    23      70.042  86.708  89.206  1.00  0.00           H  
ATOM    317  CB  GLN    23      72.081  86.827  88.602  1.00  0.00           C  
ATOM    318  HB2 GLN    23      72.165  87.116  89.650  1.00  0.00           H  
ATOM    319  HB3 GLN    23      72.199  85.751  88.468  1.00  0.00           H  
ATOM    320  CG  GLN    23      73.095  87.599  87.770  1.00  0.00           C  
ATOM    321  HG2 GLN    23      72.869  87.659  86.706  1.00  0.00           H  
ATOM    322  HG3 GLN    23      73.108  88.650  88.061  1.00  0.00           H  
ATOM    323  CD  GLN    23      74.489  86.995  87.980  1.00  0.00           C  
ATOM    324  OE1 GLN    23      74.749  86.228  88.864  1.00  0.00           O  
ATOM    325  NE2 GLN    23      75.471  87.271  87.127  1.00  0.00           N  
ATOM    326 HE21 GLN    23      75.452  88.011  86.441  1.00  0.00           H  
ATOM    327 HE22 GLN    23      76.394  86.938  87.368  1.00  0.00           H  
ATOM    328  C   GLN    23      70.334  88.604  88.179  1.00  0.00           C  
ATOM    329  O   GLN    23      70.537  89.172  87.091  1.00  0.00           O  
ATOM    330  N   GLY    24      69.848  89.218  89.241  1.00  0.00           N  
ATOM    331  H   GLY    24      69.705  88.637  90.055  1.00  0.00           H  
ATOM    332  CA  GLY    24      69.818  90.681  89.402  1.00  0.00           C  
ATOM    333  HA2 GLY    24      69.142  91.004  88.610  1.00  0.00           H  
ATOM    334  HA3 GLY    24      69.460  91.097  90.343  1.00  0.00           H  
ATOM    335  C   GLY    24      71.158  91.307  89.159  1.00  0.00           C  
ATOM    336  O   GLY    24      72.137  90.703  89.421  1.00  0.00           O  
ATOM    337  N   TYR    25      71.207  92.510  88.629  1.00  0.00           N  
ATOM    338  H   TYR    25      70.331  92.937  88.365  1.00  0.00           H  
ATOM    339  CA  TYR    25      72.391  93.352  88.670  1.00  0.00           C  
ATOM    340  HA  TYR    25      73.167  92.734  88.218  1.00  0.00           H  
ATOM    341  CB  TYR    25      72.323  94.564  87.698  1.00  0.00           C  
ATOM    342  HB2 TYR    25      72.057  94.317  86.671  1.00  0.00           H  
ATOM    343  HB3 TYR    25      71.540  95.208  88.098  1.00  0.00           H  
ATOM    344  CG  TYR    25      73.567  95.466  87.618  1.00  0.00           C  
ATOM    345  CD1 TYR    25      74.489  95.261  86.540  1.00  0.00           C  
ATOM    346  HD1 TYR    25      74.467  94.586  85.697  1.00  0.00           H  
ATOM    347  CE1 TYR    25      75.710  95.978  86.551  1.00  0.00           C  
ATOM    348  HE1 TYR    25      76.464  95.763  85.808  1.00  0.00           H  
ATOM    349  CZ  TYR    25      75.873  97.034  87.436  1.00  0.00           C  
ATOM    350  OH  TYR    25      77.014  97.790  87.363  1.00  0.00           O  
ATOM    351  HH  TYR    25      76.847  98.708  87.589  1.00  0.00           H  
ATOM    352  CE2 TYR    25      74.864  97.335  88.382  1.00  0.00           C  
ATOM    353  HE2 TYR    25      74.983  98.152  89.078  1.00  0.00           H  
ATOM    354  CD2 TYR    25      73.715  96.532  88.540  1.00  0.00           C  
ATOM    355  HD2 TYR    25      73.002  96.790  89.309  1.00  0.00           H  
ATOM    356  C   TYR    25      72.842  93.688  90.135  1.00  0.00           C  
ATOM    357  O   TYR    25      71.971  93.853  91.028  1.00  0.00           O  
ATOM    358  N   SER    26      74.123  93.582  90.443  1.00  0.00           N  
ATOM    359  H   SER    26      74.687  93.360  89.635  1.00  0.00           H  
ATOM    360  CA  SER    26      74.665  93.834  91.820  1.00  0.00           C  
ATOM    361  HA  SER    26      73.908  93.596  92.567  1.00  0.00           H  
ATOM    362  CB  SER    26      75.851  92.888  92.128  1.00  0.00           C  
ATOM    363  HB2 SER    26      75.533  91.847  92.175  1.00  0.00           H  
ATOM    364  HB3 SER    26      76.723  93.010  91.485  1.00  0.00           H  
ATOM    365  OG  SER    26      76.395  93.138  93.419  1.00  0.00           O  
ATOM    366  HG  SER    26      76.369  92.313  93.908  1.00  0.00           H  
ATOM    367  C   SER    26      75.112  95.258  91.877  1.00  0.00           C  
ATOM    368  O   SER    26      75.975  95.686  91.193  1.00  0.00           O  
ATOM    369  N   GLN    27      74.553  95.999  92.829  1.00  0.00           N  
ATOM    370  H   GLN    27      73.757  95.563  93.271  1.00  0.00           H  
ATOM    371  CA  GLN    27      75.100  97.243  93.285  1.00  0.00           C  
ATOM    372  HA  GLN    27      75.454  97.904  92.493  1.00  0.00           H  
ATOM    373  CB  GLN    27      73.911  98.027  93.943  1.00  0.00           C  
ATOM    374  HB2 GLN    27      73.321  98.245  93.052  1.00  0.00           H  
ATOM    375  HB3 GLN    27      73.396  97.470  94.725  1.00  0.00           H  
ATOM    376  CG  GLN    27      74.358  99.367  94.641  1.00  0.00           C  
ATOM    377  HG2 GLN    27      73.509 100.050  94.668  1.00  0.00           H  
ATOM    378  HG3 GLN    27      74.666  99.049  95.637  1.00  0.00           H  
ATOM    379  CD  GLN    27      75.489 100.132  93.922  1.00  0.00           C  
ATOM    380  OE1 GLN    27      75.677 100.145  92.710  1.00  0.00           O  
ATOM    381  NE2 GLN    27      76.319 100.951  94.530  1.00  0.00           N  
ATOM    382 HE21 GLN    27      76.045 101.008  95.500  1.00  0.00           H  
ATOM    383 HE22 GLN    27      77.270 101.119  94.236  1.00  0.00           H  
ATOM    384  C   GLN    27      76.224  96.960  94.307  1.00  0.00           C  
ATOM    385  O   GLN    27      77.142  97.715  94.498  1.00  0.00           O  
ATOM    386  N   GLN    28      76.051  95.856  95.094  1.00  0.00           N  
ATOM    387  H   GLN    28      75.232  95.272  94.998  1.00  0.00           H  
ATOM    388  CA  GLN    28      76.896  95.684  96.311  1.00  0.00           C  
ATOM    389  HA  GLN    28      76.814  96.607  96.886  1.00  0.00           H  
ATOM    390  CB  GLN    28      76.438  94.540  97.213  1.00  0.00           C  
ATOM    391  HB2 GLN    28      75.350  94.476  97.196  1.00  0.00           H  
ATOM    392  HB3 GLN    28      76.761  93.578  96.814  1.00  0.00           H  
ATOM    393  CG  GLN    28      76.997  94.721  98.625  1.00  0.00           C  
ATOM    394  HG2 GLN    28      77.996  94.304  98.757  1.00  0.00           H  
ATOM    395  HG3 GLN    28      77.062  95.727  99.040  1.00  0.00           H  
ATOM    396  CD  GLN    28      76.096  94.049  99.693  1.00  0.00           C  
ATOM    397  OE1 GLN    28      74.947  94.463  99.956  1.00  0.00           O  
ATOM    398  NE2 GLN    28      76.518  93.072 100.453  1.00  0.00           N  
ATOM    399 HE21 GLN    28      75.915  92.738 101.191  1.00  0.00           H  
ATOM    400 HE22 GLN    28      77.411  92.637 100.268  1.00  0.00           H  
ATOM    401  C   GLN    28      78.392  95.427  95.852  1.00  0.00           C  
ATOM    402  O   GLN    28      79.349  95.754  96.524  1.00  0.00           O  
ATOM    403  N   SER    29      78.634  94.835  94.665  1.00  0.00           N  
ATOM    404  H   SER    29      77.840  94.458  94.167  1.00  0.00           H  
ATOM    405  CA  SER    29      79.945  94.639  94.123  1.00  0.00           C  
ATOM    406  HA  SER    29      80.758  94.787  94.833  1.00  0.00           H  
ATOM    407  CB  SER    29      80.142  93.214  93.502  1.00  0.00           C  
ATOM    408  HB2 SER    29      81.207  93.071  93.317  1.00  0.00           H  
ATOM    409  HB3 SER    29      79.822  92.335  94.062  1.00  0.00           H  
ATOM    410  OG  SER    29      79.406  93.270  92.301  1.00  0.00           O  
ATOM    411  HG  SER    29      79.313  92.384  91.941  1.00  0.00           H  
ATOM    412  C   SER    29      80.355  95.742  93.092  1.00  0.00           C  
ATOM    413  O   SER    29      81.475  95.670  92.605  1.00  0.00           O  
ATOM    414  N   SER    30      79.581  96.799  92.839  1.00  0.00           N  
ATOM    415  H   SER    30      78.715  96.844  93.357  1.00  0.00           H  
ATOM    416  CA  SER    30      79.814  97.651  91.679  1.00  0.00           C  
ATOM    417  HA  SER    30      79.864  97.006  90.802  1.00  0.00           H  
ATOM    418  CB  SER    30      78.574  98.568  91.534  1.00  0.00           C  
ATOM    419  HB2 SER    30      77.789  97.865  91.255  1.00  0.00           H  
ATOM    420  HB3 SER    30      78.290  99.024  92.482  1.00  0.00           H  
ATOM    421  OG  SER    30      78.544  99.486  90.434  1.00  0.00           O  
ATOM    422  HG  SER    30      79.015 100.310  90.578  1.00  0.00           H  
ATOM    423  C   SER    30      81.035  98.510  91.835  1.00  0.00           C  
ATOM    424  O   SER    30      81.117  99.272  92.863  1.00  0.00           O  
ATOM    425  N   GLN    31      82.048  98.567  90.923  1.00  0.00           N  
ATOM    426  H   GLN    31      82.812  99.182  91.161  1.00  0.00           H  
ATOM    427  CA  GLN    31      82.268  97.657  89.845  1.00  0.00           C  
ATOM    428  HA  GLN    31      81.352  97.073  89.751  1.00  0.00           H  
ATOM    429  CB  GLN    31      82.660  98.496  88.540  1.00  0.00           C  
ATOM    430  HB2 GLN    31      83.301  99.340  88.793  1.00  0.00           H  
ATOM    431  HB3 GLN    31      83.030  97.825  87.766  1.00  0.00           H  
ATOM    432  CG  GLN    31      81.339  99.202  87.964  1.00  0.00           C  
ATOM    433  HG2 GLN    31      80.693  98.432  87.543  1.00  0.00           H  
ATOM    434  HG3 GLN    31      80.783  99.666  88.779  1.00  0.00           H  
ATOM    435  CD  GLN    31      81.580 100.276  86.849  1.00  0.00           C  
ATOM    436  OE1 GLN    31      80.904 100.458  85.852  1.00  0.00           O  
ATOM    437  NE2 GLN    31      82.666 101.010  86.948  1.00  0.00           N  
ATOM    438 HE21 GLN    31      82.812 101.669  86.197  1.00  0.00           H  
ATOM    439 HE22 GLN    31      83.301 101.014  87.732  1.00  0.00           H  
ATOM    440  C   GLN    31      83.439  96.650  90.143  1.00  0.00           C  
ATOM    441  O   GLN    31      84.537  97.167  90.481  1.00  0.00           O  
ATOM    442  N   PRO    32      83.312  95.300  90.013  1.00  0.00           N  
ATOM    443  CD  PRO    32      82.116  94.714  89.608  1.00  0.00           C  
ATOM    444  HD2 PRO    32      81.861  94.921  88.569  1.00  0.00           H  
ATOM    445  HD3 PRO    32      81.289  95.106  90.200  1.00  0.00           H  
ATOM    446  CG  PRO    32      82.301  93.200  89.881  1.00  0.00           C  
ATOM    447  HG2 PRO    32      82.595  92.709  88.953  1.00  0.00           H  
ATOM    448  HG3 PRO    32      81.399  92.759  90.304  1.00  0.00           H  
ATOM    449  CB  PRO    32      83.481  93.144  90.857  1.00  0.00           C  
ATOM    450  HB2 PRO    32      84.019  92.198  90.794  1.00  0.00           H  
ATOM    451  HB3 PRO    32      83.155  93.250  91.891  1.00  0.00           H  
ATOM    452  CA  PRO    32      84.299  94.367  90.547  1.00  0.00           C  
ATOM    453  HA  PRO    32      84.709  94.720  91.493  1.00  0.00           H  
ATOM    454  C   PRO    32      85.445  94.237  89.550  1.00  0.00           C  
ATOM    455  O   PRO    32      85.140  93.985  88.401  1.00  0.00           O  
ATOM    456  N   TYR    33      86.728  94.389  89.996  1.00  0.00           N  
ATOM    457  H   TYR    33      86.860  94.659  90.960  1.00  0.00           H  
ATOM    458  CA  TYR    33      87.865  94.457  89.031  1.00  0.00           C  
ATOM    459  HA  TYR    33      87.560  94.094  88.049  1.00  0.00           H  
ATOM    460  CB  TYR    33      88.492  95.811  89.004  1.00  0.00           C  
ATOM    461  HB2 TYR    33      88.612  96.109  90.045  1.00  0.00           H  
ATOM    462  HB3 TYR    33      89.485  95.858  88.556  1.00  0.00           H  
ATOM    463  CG  TYR    33      87.696  96.981  88.296  1.00  0.00           C  
ATOM    464  CD1 TYR    33      87.706  96.915  86.921  1.00  0.00           C  
ATOM    465  HD1 TYR    33      88.150  96.037  86.477  1.00  0.00           H  
ATOM    466  CE1 TYR    33      86.989  97.896  86.226  1.00  0.00           C  
ATOM    467  HE1 TYR    33      86.948  97.854  85.148  1.00  0.00           H  
ATOM    468  CZ  TYR    33      86.368  98.955  86.958  1.00  0.00           C  
ATOM    469  OH  TYR    33      85.831  99.971  86.231  1.00  0.00           O  
ATOM    470  HH  TYR    33      86.162  99.907  85.332  1.00  0.00           H  
ATOM    471  CE2 TYR    33      86.358  98.971  88.353  1.00  0.00           C  
ATOM    472  HE2 TYR    33      85.858  99.769  88.882  1.00  0.00           H  
ATOM    473  CD2 TYR    33      87.030  97.948  89.024  1.00  0.00           C  
ATOM    474  HD2 TYR    33      87.138  97.849  90.094  1.00  0.00           H  
ATOM    475  C   TYR    33      88.998  93.476  89.455  1.00  0.00           C  
ATOM    476  O   TYR    33      89.911  93.791  90.294  1.00  0.00           O  
ATOM    477  N   GLY    34      88.992  92.270  88.964  1.00  0.00           N  
ATOM    478  H   GLY    34      88.209  92.010  88.381  1.00  0.00           H  
ATOM    479  CA  GLY    34      89.942  91.215  89.377  1.00  0.00           C  
ATOM    480  HA2 GLY    34      90.366  90.565  88.612  1.00  0.00           H  
ATOM    481  HA3 GLY    34      90.918  91.629  89.632  1.00  0.00           H  
ATOM    482  C   GLY    34      89.427  90.384  90.594  1.00  0.00           C  
ATOM    483  O   GLY    34      88.253  90.457  90.963  1.00  0.00           O  
ATOM    484  N   GLN    35      90.286  89.481  91.029  1.00  0.00           N  
ATOM    485  H   GLN    35      91.158  89.352  90.534  1.00  0.00           H  
ATOM    486  CA  GLN    35      89.960  88.593  92.181  1.00  0.00           C  
ATOM    487  HA  GLN    35      89.186  89.097  92.759  1.00  0.00           H  
ATOM    488  CB  GLN    35      89.311  87.369  91.574  1.00  0.00           C  
ATOM    489  HB2 GLN    35      88.404  87.672  91.051  1.00  0.00           H  
ATOM    490  HB3 GLN    35      90.015  86.942  90.859  1.00  0.00           H  
ATOM    491  CG  GLN    35      89.064  86.184  92.507  1.00  0.00           C  
ATOM    492  HG2 GLN    35      88.560  85.354  92.011  1.00  0.00           H  
ATOM    493  HG3 GLN    35      90.041  85.757  92.729  1.00  0.00           H  
ATOM    494  CD  GLN    35      88.392  86.477  93.809  1.00  0.00           C  
ATOM    495  OE1 GLN    35      87.571  87.373  93.861  1.00  0.00           O  
ATOM    496  NE2 GLN    35      88.758  85.942  94.955  1.00  0.00           N  
ATOM    497 HE21 GLN    35      89.540  85.303  94.921  1.00  0.00           H  
ATOM    498 HE22 GLN    35      88.383  86.268  95.834  1.00  0.00           H  
ATOM    499  C   GLN    35      91.172  88.318  93.114  1.00  0.00           C  
ATOM    500  O   GLN    35      92.124  87.648  92.816  1.00  0.00           O  
ATOM    501  N   GLN    36      91.120  88.843  94.383  1.00  0.00           N  
ATOM    502  H   GLN    36      91.793  88.519  95.063  1.00  0.00           H  
ATOM    503  CA  GLN    36      90.174  89.759  94.991  1.00  0.00           C  
ATOM    504  HA  GLN    36      89.175  89.328  95.050  1.00  0.00           H  
ATOM    505  CB  GLN    36      90.425  89.972  96.477  1.00  0.00           C  
ATOM    506  HB2 GLN    36      89.772  90.732  96.907  1.00  0.00           H  
ATOM    507  HB3 GLN    36      90.203  89.000  96.917  1.00  0.00           H  
ATOM    508  CG  GLN    36      91.812  90.410  96.854  1.00  0.00           C  
ATOM    509  HG2 GLN    36      92.320  89.558  96.402  1.00  0.00           H  
ATOM    510  HG3 GLN    36      92.324  91.229  96.350  1.00  0.00           H  
ATOM    511  CD  GLN    36      92.107  90.338  98.334  1.00  0.00           C  
ATOM    512  OE1 GLN    36      92.674  91.256  98.867  1.00  0.00           O  
ATOM    513  NE2 GLN    36      91.629  89.400  99.130  1.00  0.00           N  
ATOM    514 HE21 GLN    36      91.243  88.518  98.823  1.00  0.00           H  
ATOM    515 HE22 GLN    36      91.819  89.527 100.113  1.00  0.00           H  
ATOM    516  C   GLN    36      90.178  91.155  94.279  1.00  0.00           C  
ATOM    517  O   GLN    36      91.211  91.695  93.921  1.00  0.00           O  
ATOM    518  N   SER    37      88.968  91.670  94.173  1.00  0.00           N  
ATOM    519  H   SER    37      88.160  91.141  94.471  1.00  0.00           H  
ATOM    520  CA  SER    37      88.634  92.866  93.412  1.00  0.00           C  
ATOM    521  HA  SER    37      88.908  92.792  92.360  1.00  0.00           H  
ATOM    522  CB  SER    37      87.081  92.946  93.515  1.00  0.00           C  
ATOM    523  HB2 SER    37      86.536  92.122  93.054  1.00  0.00           H  
ATOM    524  HB3 SER    37      86.714  93.009  94.539  1.00  0.00           H  
ATOM    525  OG  SER    37      86.804  94.076  92.776  1.00  0.00           O  
ATOM    526  HG  SER    37      86.348  94.772  93.254  1.00  0.00           H  
ATOM    527  C   SER    37      89.371  94.162  93.896  1.00  0.00           C  
ATOM    528  O   SER    37      89.159  94.604  95.043  1.00  0.00           O  
ATOM    529  N   TYR    38      90.181  94.799  92.999  1.00  0.00           N  
ATOM    530  H   TYR    38      90.268  94.417  92.068  1.00  0.00           H  
ATOM    531  CA  TYR    38      90.786  96.096  93.193  1.00  0.00           C  
ATOM    532  HA  TYR    38      90.007  96.761  93.567  1.00  0.00           H  
ATOM    533  CB  TYR    38      91.931  96.060  94.203  1.00  0.00           C  
ATOM    534  HB2 TYR    38      91.596  95.651  95.156  1.00  0.00           H  
ATOM    535  HB3 TYR    38      92.702  95.423  93.769  1.00  0.00           H  
ATOM    536  CG  TYR    38      92.463  97.506  94.399  1.00  0.00           C  
ATOM    537  CD1 TYR    38      93.728  97.740  93.906  1.00  0.00           C  
ATOM    538  HD1 TYR    38      94.171  96.899  93.393  1.00  0.00           H  
ATOM    539  CE1 TYR    38      94.234  99.065  93.867  1.00  0.00           C  
ATOM    540  HE1 TYR    38      95.193  99.336  93.452  1.00  0.00           H  
ATOM    541  CZ  TYR    38      93.520 100.106  94.486  1.00  0.00           C  
ATOM    542  OH  TYR    38      94.068 101.364  94.648  1.00  0.00           O  
ATOM    543  HH  TYR    38      94.808 101.590  94.080  1.00  0.00           H  
ATOM    544  CE2 TYR    38      92.229  99.778  95.029  1.00  0.00           C  
ATOM    545  HE2 TYR    38      91.806 100.547  95.659  1.00  0.00           H  
ATOM    546  CD2 TYR    38      91.706  98.487  94.979  1.00  0.00           C  
ATOM    547  HD2 TYR    38      90.717  98.211  95.314  1.00  0.00           H  
ATOM    548  C   TYR    38      91.330  96.627  91.850  1.00  0.00           C  
ATOM    549  O   TYR    38      92.205  96.065  91.261  1.00  0.00           O  
ATOM    550  N   SER    39      90.984  97.843  91.533  1.00  0.00           N  
ATOM    551  H   SER    39      90.274  98.297  92.090  1.00  0.00           H  
ATOM    552  CA  SER    39      91.441  98.587  90.348  1.00  0.00           C  
ATOM    553  HA  SER    39      91.375  97.941  89.472  1.00  0.00           H  
ATOM    554  CB  SER    39      90.382  99.610  90.107  1.00  0.00           C  
ATOM    555  HB2 SER    39      89.442  99.059  90.074  1.00  0.00           H  
ATOM    556  HB3 SER    39      90.398 100.359  90.898  1.00  0.00           H  
ATOM    557  OG  SER    39      90.652 100.340  88.908  1.00  0.00           O  
ATOM    558  HG  SER    39      89.957 100.963  88.682  1.00  0.00           H  
ATOM    559  C   SER    39      92.776  99.147  90.536  1.00  0.00           C  
ATOM    560  O   SER    39      92.948 100.265  90.987  1.00  0.00           O  
ATOM    561  N   GLY    40      93.831  98.358  90.255  1.00  0.00           N  
ATOM    562  H   GLY    40      93.570  97.408  90.033  1.00  0.00           H  
ATOM    563  CA  GLY    40      95.250  98.680  90.612  1.00  0.00           C  
ATOM    564  HA2 GLY    40      95.442  99.737  90.797  1.00  0.00           H  
ATOM    565  HA3 GLY    40      95.423  98.351  91.637  1.00  0.00           H  
ATOM    566  C   GLY    40      96.272  98.137  89.676  1.00  0.00           C  
ATOM    567  O   GLY    40      95.958  97.699  88.575  1.00  0.00           O  
ATOM    568  N   TYR    41      97.510  98.013  90.078  1.00  0.00           N  
ATOM    569  H   TYR    41      98.235  97.743  89.429  1.00  0.00           H  
ATOM    570  CA  TYR    41      98.186  98.414  91.329  1.00  0.00           C  
ATOM    571  HA  TYR    41      97.464  99.053  91.838  1.00  0.00           H  
ATOM    572  CB  TYR    41      98.614  97.089  92.151  1.00  0.00           C  
ATOM    573  HB2 TYR    41      99.068  96.343  91.498  1.00  0.00           H  
ATOM    574  HB3 TYR    41      99.369  97.324  92.901  1.00  0.00           H  
ATOM    575  CG  TYR    41      97.468  96.362  92.806  1.00  0.00           C  
ATOM    576  CD1 TYR    41      97.376  96.470  94.203  1.00  0.00           C  
ATOM    577  HD1 TYR    41      98.039  97.125  94.749  1.00  0.00           H  
ATOM    578  CE1 TYR    41      96.452  95.639  94.986  1.00  0.00           C  
ATOM    579  HE1 TYR    41      96.440  95.571  96.064  1.00  0.00           H  
ATOM    580  CZ  TYR    41      95.653  94.708  94.270  1.00  0.00           C  
ATOM    581  OH  TYR    41      94.960  93.776  94.963  1.00  0.00           O  
ATOM    582  HH  TYR    41      94.475  94.226  95.658  1.00  0.00           H  
ATOM    583  CE2 TYR    41      95.848  94.531  92.840  1.00  0.00           C  
ATOM    584  HE2 TYR    41      95.314  93.697  92.411  1.00  0.00           H  
ATOM    585  CD2 TYR    41      96.667  95.407  92.084  1.00  0.00           C  
ATOM    586  HD2 TYR    41      96.816  95.438  91.014  1.00  0.00           H  
ATOM    587  C   TYR    41      99.564  99.054  91.029  1.00  0.00           C  
ATOM    588  O   TYR    41     100.341  98.579  90.189  1.00  0.00           O  
ATOM    589  N   SER    42      99.844 100.084  91.866  1.00  0.00           N  
ATOM    590  H   SER    42      99.151 100.405  92.527  1.00  0.00           H  
ATOM    591  CA  SER    42     101.024 100.908  91.755  1.00  0.00           C  
ATOM    592  HA  SER    42     101.393 100.791  90.736  1.00  0.00           H  
ATOM    593  CB  SER    42     100.571 102.375  91.986  1.00  0.00           C  
ATOM    594  HB2 SER    42     100.295 102.446  93.038  1.00  0.00           H  
ATOM    595  HB3 SER    42     101.467 102.989  91.886  1.00  0.00           H  
ATOM    596  OG  SER    42      99.629 102.896  91.085  1.00  0.00           O  
ATOM    597  HG  SER    42      99.291 103.667  91.547  1.00  0.00           H  
ATOM    598  C   SER    42     102.102 100.384  92.711  1.00  0.00           C  
ATOM    599  O   SER    42     102.856 101.168  93.314  1.00  0.00           O  
ATOM    600  N   GLN    43     102.382  99.077  92.679  1.00  0.00           N  
ATOM    601  H   GLN    43     101.803  98.402  92.201  1.00  0.00           H  
ATOM    602  CA  GLN    43     103.292  98.387  93.587  1.00  0.00           C  
ATOM    603  HA  GLN    43     103.120  98.853  94.557  1.00  0.00           H  
ATOM    604  CB  GLN    43     102.829  96.918  93.747  1.00  0.00           C  
ATOM    605  HB2 GLN    43     103.485  96.355  94.410  1.00  0.00           H  
ATOM    606  HB3 GLN    43     101.831  96.920  94.186  1.00  0.00           H  
ATOM    607  CG  GLN    43     102.674  96.153  92.404  1.00  0.00           C  
ATOM    608  HG2 GLN    43     102.141  95.210  92.528  1.00  0.00           H  
ATOM    609  HG3 GLN    43     102.127  96.833  91.752  1.00  0.00           H  
ATOM    610  CD  GLN    43     103.998  95.745  91.755  1.00  0.00           C  
ATOM    611  OE1 GLN    43     104.553  94.657  92.014  1.00  0.00           O  
ATOM    612  NE2 GLN    43     104.574  96.611  90.943  1.00  0.00           N  
ATOM    613 HE21 GLN    43     104.080  97.438  90.639  1.00  0.00           H  
ATOM    614 HE22 GLN    43     105.492  96.392  90.584  1.00  0.00           H  
ATOM    615  C   GLN    43     104.777  98.479  93.339  1.00  0.00           C  
ATOM    616  O   GLN    43     105.545  97.941  94.094  1.00  0.00           O  
ATOM    617  N   SER    44     105.187  99.173  92.275  1.00  0.00           N  
ATOM    618  H   SER    44     104.635  99.552  91.519  1.00  0.00           H  
ATOM    619  CA  SER    44     106.541  99.684  92.130  1.00  0.00           C  
ATOM    620  HA  SER    44     107.115  99.313  92.978  1.00  0.00           H  
ATOM    621  CB  SER    44     107.273  99.017  90.972  1.00  0.00           C  
ATOM    622  HB2 SER    44     107.313  97.941  91.145  1.00  0.00           H  
ATOM    623  HB3 SER    44     106.703  99.097  90.046  1.00  0.00           H  
ATOM    624  OG  SER    44     108.578  99.644  90.792  1.00  0.00           O  
ATOM    625  HG  SER    44     108.618 100.180  89.996  1.00  0.00           H  
ATOM    626  C   SER    44     106.457 101.182  92.133  1.00  0.00           C  
ATOM    627  O   SER    44     105.509 101.741  91.605  1.00  0.00           O  
ATOM    628  N   THR    45     107.460 101.874  92.712  1.00  0.00           N  
ATOM    629  H   THR    45     108.162 101.450  93.301  1.00  0.00           H  
ATOM    630  CA  THR    45     107.404 103.355  92.948  1.00  0.00           C  
ATOM    631  HA  THR    45     106.497 103.697  93.446  1.00  0.00           H  
ATOM    632  CB  THR    45     108.635 103.699  93.795  1.00  0.00           C  
ATOM    633  HB  THR    45     109.532 103.220  93.402  1.00  0.00           H  
ATOM    634  CG2 THR    45     108.908 105.170  94.109  1.00  0.00           C  
ATOM    635 HG21 THR    45     109.882 105.347  94.566  1.00  0.00           H  
ATOM    636 HG22 THR    45     108.910 105.767  93.197  1.00  0.00           H  
ATOM    637 HG23 THR    45     108.047 105.516  94.680  1.00  0.00           H  
ATOM    638  OG1 THR    45     108.537 103.096  95.051  1.00  0.00           O  
ATOM    639  HG1 THR    45     107.845 103.647  95.425  1.00  0.00           H  
ATOM    640  C   THR    45     107.370 104.132  91.725  1.00  0.00           C  
ATOM    641  O   THR    45     108.093 103.793  90.753  1.00  0.00           O  
ATOM    642  N   ASP    46     106.571 105.204  91.605  1.00  0.00           N  
ATOM    643  H   ASP    46     106.218 105.603  92.462  1.00  0.00           H  
ATOM    644  CA  ASP    46     106.474 106.057  90.355  1.00  0.00           C  
ATOM    645  HA  ASP    46     106.992 105.502  89.572  1.00  0.00           H  
ATOM    646  CB  ASP    46     105.016 106.426  90.001  1.00  0.00           C  
ATOM    647  HB2 ASP    46     104.505 105.505  89.721  1.00  0.00           H  
ATOM    648  HB3 ASP    46     104.464 106.863  90.833  1.00  0.00           H  
ATOM    649  CG  ASP    46     104.916 107.441  88.907  1.00  0.00           C  
ATOM    650  OD1 ASP    46     104.052 108.353  89.038  1.00  0.00           O  
ATOM    651  OD2 ASP    46     105.770 107.413  87.978  1.00  0.00           O  
ATOM    652  C   ASP    46     107.380 107.264  90.543  1.00  0.00           C  
ATOM    653  O   ASP    46     107.184 107.915  91.595  1.00  0.00           O  
ATOM    654  N   THR    47     108.356 107.449  89.693  1.00  0.00           N  
ATOM    655  H   THR    47     108.490 106.712  89.016  1.00  0.00           H  
ATOM    656  CA  THR    47     109.238 108.597  89.783  1.00  0.00           C  
ATOM    657  HA  THR    47     109.155 109.032  90.779  1.00  0.00           H  
ATOM    658  CB  THR    47     110.708 108.142  89.615  1.00  0.00           C  
ATOM    659  HB  THR    47     111.227 109.092  89.744  1.00  0.00           H  
ATOM    660  CG2 THR    47     111.213 107.210  90.731  1.00  0.00           C  
ATOM    661 HG21 THR    47     112.300 107.124  90.728  1.00  0.00           H  
ATOM    662 HG22 THR    47     110.792 107.626  91.646  1.00  0.00           H  
ATOM    663 HG23 THR    47     110.869 106.176  90.757  1.00  0.00           H  
ATOM    664  OG1 THR    47     111.098 107.534  88.341  1.00  0.00           O  
ATOM    665  HG1 THR    47     110.629 106.697  88.367  1.00  0.00           H  
ATOM    666  C   THR    47     108.946 109.651  88.675  1.00  0.00           C  
ATOM    667  O   THR    47     109.717 110.626  88.593  1.00  0.00           O  
ATOM    668  N   SER    48     107.827 109.581  87.911  1.00  0.00           N  
ATOM    669  H   SER    48     107.234 108.768  88.003  1.00  0.00           H  
ATOM    670  CA  SER    48     107.391 110.681  87.011  1.00  0.00           C  
ATOM    671  HA  SER    48     108.273 110.968  86.438  1.00  0.00           H  
ATOM    672  CB  SER    48     106.325 110.218  86.012  1.00  0.00           C  
ATOM    673  HB2 SER    48     106.040 110.999  85.308  1.00  0.00           H  
ATOM    674  HB3 SER    48     106.596 109.301  85.489  1.00  0.00           H  
ATOM    675  OG  SER    48     105.136 109.962  86.796  1.00  0.00           O  
ATOM    676  HG  SER    48     105.273 109.224  87.394  1.00  0.00           H  
ATOM    677  C   SER    48     106.944 111.960  87.719  1.00  0.00           C  
ATOM    678  O   SER    48     106.354 111.925  88.818  1.00  0.00           O  
ATOM    679  N   GLY    49     107.282 113.101  87.171  1.00  0.00           N  
ATOM    680  H   GLY    49     107.811 113.041  86.313  1.00  0.00           H  
ATOM    681  CA  GLY    49     107.038 114.451  87.793  1.00  0.00           C  
ATOM    682  HA2 GLY    49     107.460 115.215  87.141  1.00  0.00           H  
ATOM    683  HA3 GLY    49     105.956 114.490  87.927  1.00  0.00           H  
ATOM    684  C   GLY    49     107.758 114.796  89.062  1.00  0.00           C  
ATOM    685  O   GLY    49     108.937 114.327  89.289  1.00  0.00           O  
ATOM    686  N   TYR    50     107.233 115.699  89.889  1.00  0.00           N  
ATOM    687  H   TYR    50     107.838 115.861  90.681  1.00  0.00           H  
ATOM    688  CA  TYR    50     105.880 116.163  90.061  1.00  0.00           C  
ATOM    689  HA  TYR    50     105.464 116.483  89.106  1.00  0.00           H  
ATOM    690  CB  TYR    50     104.966 115.014  90.466  1.00  0.00           C  
ATOM    691  HB2 TYR    50     105.138 114.113  89.877  1.00  0.00           H  
ATOM    692  HB3 TYR    50     105.232 114.765  91.493  1.00  0.00           H  
ATOM    693  CG  TYR    50     103.471 115.420  90.422  1.00  0.00           C  
ATOM    694  CD1 TYR    50     102.891 116.087  91.469  1.00  0.00           C  
ATOM    695  HD1 TYR    50     103.309 116.138  92.464  1.00  0.00           H  
ATOM    696  CE1 TYR    50     101.568 116.549  91.425  1.00  0.00           C  
ATOM    697  HE1 TYR    50     101.058 117.031  92.246  1.00  0.00           H  
ATOM    698  CZ  TYR    50     100.943 116.557  90.165  1.00  0.00           C  
ATOM    699  OH  TYR    50      99.755 117.196  89.992  1.00  0.00           O  
ATOM    700  HH  TYR    50      99.249 116.898  89.232  1.00  0.00           H  
ATOM    701  CE2 TYR    50     101.522 115.885  89.059  1.00  0.00           C  
ATOM    702  HE2 TYR    50     101.023 115.887  88.101  1.00  0.00           H  
ATOM    703  CD2 TYR    50     102.812 115.339  89.216  1.00  0.00           C  
ATOM    704  HD2 TYR    50     103.229 114.689  88.461  1.00  0.00           H  
ATOM    705  C   TYR    50     105.843 117.326  91.082  1.00  0.00           C  
ATOM    706  O   TYR    50     106.495 117.217  92.110  1.00  0.00           O  
ATOM    707  N   GLY    51     105.155 118.450  90.950  1.00  0.00           N  
ATOM    708  H   GLY    51     105.198 119.036  91.771  1.00  0.00           H  
ATOM    709  CA  GLY    51     104.198 118.704  89.826  1.00  0.00           C  
ATOM    710  HA2 GLY    51     103.688 117.815  89.454  1.00  0.00           H  
ATOM    711  HA3 GLY    51     103.432 119.334  90.276  1.00  0.00           H  
ATOM    712  C   GLY    51     104.857 119.467  88.658  1.00  0.00           C  
ATOM    713  O   GLY    51     104.201 119.664  87.623  1.00  0.00           O  
ATOM    714  N   GLN    52     106.101 119.931  88.782  1.00  0.00           N  
ATOM    715  H   GLN    52     106.742 119.500  89.433  1.00  0.00           H  
ATOM    716  CA  GLN    52     106.679 121.081  88.053  1.00  0.00           C  
ATOM    717  HA  GLN    52     106.073 121.282  87.170  1.00  0.00           H  
ATOM    718  CB  GLN    52     106.697 122.387  88.921  1.00  0.00           C  
ATOM    719  HB2 GLN    52     105.678 122.552  89.271  1.00  0.00           H  
ATOM    720  HB3 GLN    52     107.214 122.085  89.831  1.00  0.00           H  
ATOM    721  CG  GLN    52     107.171 123.731  88.377  1.00  0.00           C  
ATOM    722  HG2 GLN    52     107.109 124.468  89.179  1.00  0.00           H  
ATOM    723  HG3 GLN    52     108.220 123.513  88.177  1.00  0.00           H  
ATOM    724  CD  GLN    52     106.658 124.264  87.051  1.00  0.00           C  
ATOM    725  OE1 GLN    52     105.626 123.920  86.518  1.00  0.00           O  
ATOM    726  NE2 GLN    52     107.402 125.172  86.418  1.00  0.00           N  
ATOM    727 HE21 GLN    52     108.208 125.648  86.796  1.00  0.00           H  
ATOM    728 HE22 GLN    52     106.973 125.593  85.606  1.00  0.00           H  
ATOM    729  C   GLN    52     108.054 120.767  87.455  1.00  0.00           C  
ATOM    730  O   GLN    52     109.061 121.194  87.974  1.00  0.00           O  
ATOM    731  N   SER    53     108.198 120.309  86.253  1.00  0.00           N  
ATOM    732  H   SER    53     109.173 120.297  85.989  1.00  0.00           H  
ATOM    733  CA  SER    53     107.312 119.661  85.333  1.00  0.00           C  
ATOM    734  HA  SER    53     106.502 120.367  85.149  1.00  0.00           H  
ATOM    735  CB  SER    53     107.957 119.440  83.916  1.00  0.00           C  
ATOM    736  HB2 SER    53     108.364 120.370  83.517  1.00  0.00           H  
ATOM    737  HB3 SER    53     108.786 118.753  84.084  1.00  0.00           H  
ATOM    738  OG  SER    53     107.033 118.952  82.950  1.00  0.00           O  
ATOM    739  HG  SER    53     106.437 119.659  82.690  1.00  0.00           H  
ATOM    740  C   SER    53     106.761 118.267  85.797  1.00  0.00           C  
ATOM    741  O   SER    53     107.378 117.473  86.483  1.00  0.00           O  
ATOM    742  N   SER    54     105.554 117.914  85.431  1.00  0.00           N  
ATOM    743  H   SER    54     105.176 118.641  84.840  1.00  0.00           H  
ATOM    744  CA  SER    54     104.988 116.567  85.643  1.00  0.00           C  
ATOM    745  HA  SER    54     105.007 116.276  86.694  1.00  0.00           H  
ATOM    746  CB  SER    54     103.451 116.720  85.467  1.00  0.00           C  
ATOM    747  HB2 SER    54     102.899 115.834  85.777  1.00  0.00           H  
ATOM    748  HB3 SER    54     103.129 117.611  86.007  1.00  0.00           H  
ATOM    749  OG  SER    54     103.102 117.119  84.097  1.00  0.00           O  
ATOM    750  HG  SER    54     103.199 118.066  83.971  1.00  0.00           H  
ATOM    751  C   SER    54     105.466 115.401  84.776  1.00  0.00           C  
ATOM    752  O   SER    54     105.349 114.273  85.202  1.00  0.00           O  
ATOM    753  N   TYR    55     106.122 115.653  83.646  1.00  0.00           N  
ATOM    754  H   TYR    55     106.217 116.631  83.411  1.00  0.00           H  
ATOM    755  CA  TYR    55     106.707 114.633  82.715  1.00  0.00           C  
ATOM    756  HA  TYR    55     107.030 113.771  83.297  1.00  0.00           H  
ATOM    757  CB  TYR    55     105.566 114.172  81.751  1.00  0.00           C  
ATOM    758  HB2 TYR    55     104.995 115.021  81.376  1.00  0.00           H  
ATOM    759  HB3 TYR    55     105.966 113.734  80.837  1.00  0.00           H  
ATOM    760  CG  TYR    55     104.595 113.267  82.510  1.00  0.00           C  
ATOM    761  CD1 TYR    55     103.364 113.791  82.818  1.00  0.00           C  
ATOM    762  HD1 TYR    55     103.242 114.801  82.455  1.00  0.00           H  
ATOM    763  CE1 TYR    55     102.315 113.000  83.332  1.00  0.00           C  
ATOM    764  HE1 TYR    55     101.312 113.374  83.476  1.00  0.00           H  
ATOM    765  CZ  TYR    55     102.623 111.693  83.763  1.00  0.00           C  
ATOM    766  OH  TYR    55     101.652 110.782  83.969  1.00  0.00           O  
ATOM    767  HH  TYR    55     101.058 111.150  84.628  1.00  0.00           H  
ATOM    768  CE2 TYR    55     103.972 111.245  83.626  1.00  0.00           C  
ATOM    769  HE2 TYR    55     104.220 110.303  84.092  1.00  0.00           H  
ATOM    770  CD2 TYR    55     104.931 111.976  82.927  1.00  0.00           C  
ATOM    771  HD2 TYR    55     105.935 111.637  82.719  1.00  0.00           H  
ATOM    772  C   TYR    55     107.918 115.170  82.000  1.00  0.00           C  
ATOM    773  O   TYR    55     107.740 115.929  81.070  1.00  0.00           O  
ATOM    774  N   SER    56     109.208 114.817  82.247  1.00  0.00           N  
ATOM    775  H   SER    56     109.880 115.316  81.681  1.00  0.00           H  
ATOM    776  CA  SER    56     109.738 114.121  83.386  1.00  0.00           C  
ATOM    777  HA  SER    56     110.816 113.981  83.318  1.00  0.00           H  
ATOM    778  CB  SER    56     109.605 115.074  84.551  1.00  0.00           C  
ATOM    779  HB2 SER    56     109.971 116.069  84.297  1.00  0.00           H  
ATOM    780  HB3 SER    56     108.571 115.188  84.878  1.00  0.00           H  
ATOM    781  OG  SER    56     110.361 114.561  85.655  1.00  0.00           O  
ATOM    782  HG  SER    56     110.214 115.228  86.330  1.00  0.00           H  
ATOM    783  C   SER    56     109.137 112.689  83.669  1.00  0.00           C  
ATOM    784  O   SER    56     108.395 112.478  84.643  1.00  0.00           O  
ATOM    785  N   SER    57     109.399 111.646  82.918  1.00  0.00           N  
ATOM    786  H   SER    57     109.001 110.761  83.199  1.00  0.00           H  
ATOM    787  CA  SER    57     109.986 111.637  81.559  1.00  0.00           C  
ATOM    788  HA  SER    57     110.761 112.399  81.470  1.00  0.00           H  
ATOM    789  CB  SER    57     110.502 110.221  81.212  1.00  0.00           C  
ATOM    790  HB2 SER    57     111.043 110.289  80.267  1.00  0.00           H  
ATOM    791  HB3 SER    57     111.131 109.886  82.037  1.00  0.00           H  
ATOM    792  OG  SER    57     109.416 109.317  80.987  1.00  0.00           O  
ATOM    793  HG  SER    57     109.411 109.075  80.058  1.00  0.00           H  
ATOM    794  C   SER    57     108.959 112.059  80.457  1.00  0.00           C  
ATOM    795  O   SER    57     107.775 111.818  80.637  1.00  0.00           O  
ATOM    796  N   TYR    58     109.462 112.631  79.448  1.00  0.00           N  
ATOM    797  H   TYR    58     110.455 112.818  79.431  1.00  0.00           H  
ATOM    798  CA  TYR    58     108.679 113.286  78.346  1.00  0.00           C  
ATOM    799  HA  TYR    58     107.982 113.933  78.877  1.00  0.00           H  
ATOM    800  CB  TYR    58     109.566 114.286  77.535  1.00  0.00           C  
ATOM    801  HB2 TYR    58     110.129 114.932  78.208  1.00  0.00           H  
ATOM    802  HB3 TYR    58     110.293 113.722  76.951  1.00  0.00           H  
ATOM    803  CG  TYR    58     108.703 115.199  76.668  1.00  0.00           C  
ATOM    804  CD1 TYR    58     108.218 114.704  75.471  1.00  0.00           C  
ATOM    805  HD1 TYR    58     108.394 113.759  74.979  1.00  0.00           H  
ATOM    806  CE1 TYR    58     107.406 115.543  74.716  1.00  0.00           C  
ATOM    807  HE1 TYR    58     107.012 115.182  73.778  1.00  0.00           H  
ATOM    808  CZ  TYR    58     107.069 116.828  75.180  1.00  0.00           C  
ATOM    809  OH  TYR    58     106.217 117.682  74.547  1.00  0.00           O  
ATOM    810  HH  TYR    58     105.773 117.346  73.766  1.00  0.00           H  
ATOM    811  CE2 TYR    58     107.501 117.221  76.438  1.00  0.00           C  
ATOM    812  HE2 TYR    58     107.168 118.178  76.814  1.00  0.00           H  
ATOM    813  CD2 TYR    58     108.281 116.416  77.228  1.00  0.00           C  
ATOM    814  HD2 TYR    58     108.584 116.642  78.240  1.00  0.00           H  
ATOM    815  C   TYR    58     107.836 112.387  77.468  1.00  0.00           C  
ATOM    816  O   TYR    58     108.360 111.470  76.922  1.00  0.00           O  
ATOM    817  N   GLY    59     106.578 112.693  77.239  1.00  0.00           N  
ATOM    818  H   GLY    59     106.189 112.140  76.488  1.00  0.00           H  
ATOM    819  CA  GLY    59     105.616 113.686  77.872  1.00  0.00           C  
ATOM    820  HA2 GLY    59     105.331 113.317  78.858  1.00  0.00           H  
ATOM    821  HA3 GLY    59     106.095 114.659  77.975  1.00  0.00           H  
ATOM    822  C   GLY    59     104.484 113.935  76.858  1.00  0.00           C  
ATOM    823  O   GLY    59     104.597 113.666  75.650  1.00  0.00           O  
ATOM    824  N   GLN    60     103.405 114.535  77.241  1.00  0.00           N  
ATOM    825  H   GLN    60     102.764 114.876  76.538  1.00  0.00           H  
ATOM    826  CA  GLN    60     103.081 115.033  78.619  1.00  0.00           C  
ATOM    827  HA  GLN    60     103.604 114.383  79.321  1.00  0.00           H  
ATOM    828  CB  GLN    60     103.584 116.454  78.920  1.00  0.00           C  
ATOM    829  HB2 GLN    60     103.220 116.878  79.856  1.00  0.00           H  
ATOM    830  HB3 GLN    60     104.661 116.502  79.081  1.00  0.00           H  
ATOM    831  CG  GLN    60     103.171 117.482  77.917  1.00  0.00           C  
ATOM    832  HG2 GLN    60     103.646 117.172  76.987  1.00  0.00           H  
ATOM    833  HG3 GLN    60     102.114 117.474  77.649  1.00  0.00           H  
ATOM    834  CD  GLN    60     103.689 118.923  78.308  1.00  0.00           C  
ATOM    835  OE1 GLN    60     104.838 119.046  78.670  1.00  0.00           O  
ATOM    836  NE2 GLN    60     102.893 119.955  78.130  1.00  0.00           N  
ATOM    837 HE21 GLN    60     101.902 119.893  77.945  1.00  0.00           H  
ATOM    838 HE22 GLN    60     103.242 120.849  78.445  1.00  0.00           H  
ATOM    839  C   GLN    60     101.566 115.034  79.023  1.00  0.00           C  
ATOM    840  O   GLN    60     101.365 115.138  80.265  1.00  0.00           O  
ATOM    841  N   SER    61     100.570 114.888  78.148  1.00  0.00           N  
ATOM    842  H   SER    61     100.834 114.857  77.173  1.00  0.00           H  
ATOM    843  CA  SER    61      99.150 114.939  78.594  1.00  0.00           C  
ATOM    844  HA  SER    61      99.069 114.264  79.446  1.00  0.00           H  
ATOM    845  CB  SER    61      98.773 116.393  79.045  1.00  0.00           C  
ATOM    846  HB2 SER    61      97.794 116.483  79.515  1.00  0.00           H  
ATOM    847  HB3 SER    61      99.506 116.661  79.806  1.00  0.00           H  
ATOM    848  OG  SER    61      98.762 117.235  77.919  1.00  0.00           O  
ATOM    849  HG  SER    61      98.959 118.116  78.244  1.00  0.00           H  
ATOM    850  C   SER    61      98.301 114.457  77.384  1.00  0.00           C  
ATOM    851  O   SER    61      98.792 114.329  76.279  1.00  0.00           O  
ATOM    852  N   GLN    62      96.998 114.211  77.645  1.00  0.00           N  
ATOM    853  H   GLN    62      96.591 114.375  78.554  1.00  0.00           H  
ATOM    854  CA  GLN    62      96.000 113.789  76.617  1.00  0.00           C  
ATOM    855  HA  GLN    62      96.319 112.985  75.954  1.00  0.00           H  
ATOM    856  CB  GLN    62      94.689 113.403  77.408  1.00  0.00           C  
ATOM    857  HB2 GLN    62      94.939 112.588  78.087  1.00  0.00           H  
ATOM    858  HB3 GLN    62      94.434 114.284  77.997  1.00  0.00           H  
ATOM    859  CG  GLN    62      93.476 113.004  76.645  1.00  0.00           C  
ATOM    860  HG2 GLN    62      92.740 112.721  77.398  1.00  0.00           H  
ATOM    861  HG3 GLN    62      93.029 113.794  76.042  1.00  0.00           H  
ATOM    862  CD  GLN    62      93.784 111.679  75.878  1.00  0.00           C  
ATOM    863  OE1 GLN    62      94.742 110.968  76.249  1.00  0.00           O  
ATOM    864  NE2 GLN    62      92.956 111.150  74.995  1.00  0.00           N  
ATOM    865 HE21 GLN    62      93.311 110.255  74.690  1.00  0.00           H  
ATOM    866 HE22 GLN    62      92.105 111.600  74.689  1.00  0.00           H  
ATOM    867  C   GLN    62      95.764 114.987  75.649  1.00  0.00           C  
ATOM    868  O   GLN    62      95.378 114.680  74.534  1.00  0.00           O  
ATOM    869  N   ASN    63      96.156 116.250  75.903  1.00  0.00           N  
ATOM    870  H   ASN    63      96.613 116.352  76.797  1.00  0.00           H  
ATOM    871  CA  ASN    63      96.078 117.420  74.948  1.00  0.00           C  
ATOM    872  HA  ASN    63      95.382 117.153  74.153  1.00  0.00           H  
ATOM    873  CB  ASN    63      95.304 118.545  75.534  1.00  0.00           C  
ATOM    874  HB2 ASN    63      95.152 119.208  74.682  1.00  0.00           H  
ATOM    875  HB3 ASN    63      94.412 118.152  76.020  1.00  0.00           H  
ATOM    876  CG  ASN    63      96.064 119.289  76.606  1.00  0.00           C  
ATOM    877  OD1 ASN    63      96.038 118.936  77.803  1.00  0.00           O  
ATOM    878  ND2 ASN    63      96.847 120.232  76.266  1.00  0.00           N  
ATOM    879 HD21 ASN    63      97.267 120.727  77.040  1.00  0.00           H  
ATOM    880 HD22 ASN    63      96.821 120.607  75.329  1.00  0.00           H  
ATOM    881  C   ASN    63      97.384 117.830  74.303  1.00  0.00           C  
ATOM    882  O   ASN    63      97.438 118.496  73.334  1.00  0.00           O  
ATOM    883  N   THR    64      98.491 117.365  74.887  1.00  0.00           N  
ATOM    884  H   THR    64      98.237 116.740  75.639  1.00  0.00           H  
ATOM    885  CA  THR    64      99.883 117.591  74.611  1.00  0.00           C  
ATOM    886  HA  THR    64      99.928 118.000  73.602  1.00  0.00           H  
ATOM    887  CB  THR    64     100.542 118.803  75.452  1.00  0.00           C  
ATOM    888  HB  THR    64     100.605 118.555  76.512  1.00  0.00           H  
ATOM    889  CG2 THR    64     101.972 119.201  74.900  1.00  0.00           C  
ATOM    890 HG21 THR    64     102.173 120.103  75.478  1.00  0.00           H  
ATOM    891 HG22 THR    64     102.721 118.454  75.162  1.00  0.00           H  
ATOM    892 HG23 THR    64     101.866 119.437  73.841  1.00  0.00           H  
ATOM    893  OG1 THR    64      99.748 120.046  75.392  1.00  0.00           O  
ATOM    894  HG1 THR    64      98.884 119.871  75.770  1.00  0.00           H  
ATOM    895  C   THR    64     100.649 116.270  74.630  1.00  0.00           C  
ATOM    896  O   THR    64     101.207 115.885  75.630  1.00  0.00           O  
ATOM    897  N   GLY    65     100.770 115.563  73.526  1.00  0.00           N  
ATOM    898  H   GLY    65     101.315 114.712  73.525  1.00  0.00           H  
ATOM    899  CA  GLY    65      99.922 115.616  72.278  1.00  0.00           C  
ATOM    900  HA2 GLY    65     100.061 116.636  71.919  1.00  0.00           H  
ATOM    901  HA3 GLY    65     100.303 114.816  71.644  1.00  0.00           H  
ATOM    902  C   GLY    65      98.465 115.305  72.409  1.00  0.00           C  
ATOM    903  O   GLY    65      98.035 114.536  73.318  1.00  0.00           O  
ATOM    904  N   TYR    66      97.592 115.829  71.481  1.00  0.00           N  
ATOM    905  H   TYR    66      97.990 116.306  70.684  1.00  0.00           H  
ATOM    906  CA  TYR    66      96.113 115.628  71.502  1.00  0.00           C  
ATOM    907  HA  TYR    66      95.793 115.945  72.495  1.00  0.00           H  
ATOM    908  CB  TYR    66      95.488 116.483  70.412  1.00  0.00           C  
ATOM    909  HB2 TYR    66      95.756 117.529  70.561  1.00  0.00           H  
ATOM    910  HB3 TYR    66      95.818 116.215  69.409  1.00  0.00           H  
ATOM    911  CG  TYR    66      93.968 116.379  70.229  1.00  0.00           C  
ATOM    912  CD1 TYR    66      93.493 115.378  69.287  1.00  0.00           C  
ATOM    913  HD1 TYR    66      94.133 114.619  68.861  1.00  0.00           H  
ATOM    914  CE1 TYR    66      92.146 115.341  69.014  1.00  0.00           C  
ATOM    915  HE1 TYR    66      91.813 114.878  68.097  1.00  0.00           H  
ATOM    916  CZ  TYR    66      91.234 116.346  69.535  1.00  0.00           C  
ATOM    917  OH  TYR    66      89.898 116.381  69.179  1.00  0.00           O  
ATOM    918  HH  TYR    66      89.697 115.449  69.060  1.00  0.00           H  
ATOM    919  CE2 TYR    66      91.776 117.314  70.422  1.00  0.00           C  
ATOM    920  HE2 TYR    66      91.132 118.149  70.656  1.00  0.00           H  
ATOM    921  CD2 TYR    66      93.108 117.322  70.826  1.00  0.00           C  
ATOM    922  HD2 TYR    66      93.424 118.087  71.520  1.00  0.00           H  
ATOM    923  C   TYR    66      95.893 114.161  71.250  1.00  0.00           C  
ATOM    924  O   TYR    66      96.293 113.508  70.247  1.00  0.00           O  
ATOM    925  N   GLY    67      95.171 113.465  72.148  1.00  0.00           N  
ATOM    926  H   GLY    67      95.061 113.872  73.066  1.00  0.00           H  
ATOM    927  CA  GLY    67      94.801 112.080  72.046  1.00  0.00           C  
ATOM    928  HA2 GLY    67      95.228 111.539  71.202  1.00  0.00           H  
ATOM    929  HA3 GLY    67      95.194 111.679  72.980  1.00  0.00           H  
ATOM    930  C   GLY    67      93.269 111.786  71.892  1.00  0.00           C  
ATOM    931  O   GLY    67      92.880 110.665  71.546  1.00  0.00           O  
ATOM    932  N   THR    68      92.385 112.810  72.002  1.00  0.00           N  
ATOM    933  H   THR    68      92.753 113.683  72.352  1.00  0.00           H  
ATOM    934  CA  THR    68      90.958 112.717  71.704  1.00  0.00           C  
ATOM    935  HA  THR    68      90.567 111.853  72.241  1.00  0.00           H  
ATOM    936  CB  THR    68      90.239 113.990  72.279  1.00  0.00           C  
ATOM    937  HB  THR    68      90.425 114.892  71.695  1.00  0.00           H  
ATOM    938  CG2 THR    68      88.722 113.979  72.348  1.00  0.00           C  
ATOM    939 HG21 THR    68      88.368 113.145  72.954  1.00  0.00           H  
ATOM    940 HG22 THR    68      88.340 114.917  72.752  1.00  0.00           H  
ATOM    941 HG23 THR    68      88.382 113.868  71.318  1.00  0.00           H  
ATOM    942  OG1 THR    68      90.717 114.184  73.652  1.00  0.00           O  
ATOM    943  HG1 THR    68      90.802 115.138  73.719  1.00  0.00           H  
ATOM    944  C   THR    68      90.569 112.392  70.271  1.00  0.00           C  
ATOM    945  O   THR    68      91.265 112.801  69.329  1.00  0.00           O  
ATOM    946  N   GLN    69      89.443 111.728  69.970  1.00  0.00           N  
ATOM    947  H   GLN    69      89.004 111.240  70.738  1.00  0.00           H  
ATOM    948  CA  GLN    69      89.173 111.434  68.557  1.00  0.00           C  
ATOM    949  HA  GLN    69      90.087 110.999  68.151  1.00  0.00           H  
ATOM    950  CB  GLN    69      87.926 110.531  68.520  1.00  0.00           C  
ATOM    951  HB2 GLN    69      87.756 110.298  67.469  1.00  0.00           H  
ATOM    952  HB3 GLN    69      88.110 109.546  68.950  1.00  0.00           H  
ATOM    953  CG  GLN    69      86.578 111.150  69.044  1.00  0.00           C  
ATOM    954  HG2 GLN    69      86.652 111.209  70.130  1.00  0.00           H  
ATOM    955  HG3 GLN    69      86.501 112.158  68.637  1.00  0.00           H  
ATOM    956  CD  GLN    69      85.353 110.269  68.728  1.00  0.00           C  
ATOM    957  OE1 GLN    69      85.345 109.067  68.799  1.00  0.00           O  
ATOM    958  NE2 GLN    69      84.314 110.924  68.365  1.00  0.00           N  
ATOM    959 HE21 GLN    69      84.363 111.926  68.245  1.00  0.00           H  
ATOM    960 HE22 GLN    69      83.492 110.348  68.249  1.00  0.00           H  
ATOM    961  C   GLN    69      88.965 112.711  67.735  1.00  0.00           C  
ATOM    962  O   GLN    69      88.694 113.803  68.278  1.00  0.00           O  
ATOM    963  N   SER    70      89.199 112.596  66.422  1.00  0.00           N  
ATOM    964  H   SER    70      89.750 111.787  66.171  1.00  0.00           H  
ATOM    965  CA  SER    70      89.290 113.699  65.444  1.00  0.00           C  
ATOM    966  HA  SER    70      89.612 114.567  66.019  1.00  0.00           H  
ATOM    967  CB  SER    70      90.368 113.344  64.435  1.00  0.00           C  
ATOM    968  HB2 SER    70      90.408 114.060  63.614  1.00  0.00           H  
ATOM    969  HB3 SER    70      91.339 113.616  64.851  1.00  0.00           H  
ATOM    970  OG  SER    70      90.196 112.043  63.936  1.00  0.00           O  
ATOM    971  HG  SER    70      91.009 111.811  63.483  1.00  0.00           H  
ATOM    972  C   SER    70      87.964 113.935  64.688  1.00  0.00           C  
ATOM    973  O   SER    70      87.938 114.520  63.572  1.00  0.00           O  
ATOM    974  N   THR    71      86.843 113.640  65.333  1.00  0.00           N  
ATOM    975  H   THR    71      86.916 113.374  66.305  1.00  0.00           H  
ATOM    976  CA  THR    71      85.490 113.940  64.847  1.00  0.00           C  
ATOM    977  HA  THR    71      85.481 114.892  64.317  1.00  0.00           H  
ATOM    978  CB  THR    71      84.912 112.786  63.916  1.00  0.00           C  
ATOM    979  HB  THR    71      83.823 112.813  63.883  1.00  0.00           H  
ATOM    980  CG2 THR    71      85.271 113.032  62.401  1.00  0.00           C  
ATOM    981 HG21 THR    71      84.768 113.950  62.098  1.00  0.00           H  
ATOM    982 HG22 THR    71      86.344 113.052  62.212  1.00  0.00           H  
ATOM    983 HG23 THR    71      84.810 112.283  61.758  1.00  0.00           H  
ATOM    984  OG1 THR    71      85.242 111.476  64.424  1.00  0.00           O  
ATOM    985  HG1 THR    71      86.144 111.397  64.105  1.00  0.00           H  
ATOM    986  C   THR    71      84.511 114.011  66.006  1.00  0.00           C  
ATOM    987  O   THR    71      84.718 113.352  67.067  1.00  0.00           O  
ATOM    988  N   PRO    72      83.366 114.637  65.758  1.00  0.00           N  
ATOM    989  CD  PRO    72      82.969 115.503  64.612  1.00  0.00           C  
ATOM    990  HD2 PRO    72      83.327 115.040  63.692  1.00  0.00           H  
ATOM    991  HD3 PRO    72      83.473 116.464  64.710  1.00  0.00           H  
ATOM    992  CG  PRO    72      81.436 115.592  64.703  1.00  0.00           C  
ATOM    993  HG2 PRO    72      81.001 114.774  64.128  1.00  0.00           H  
ATOM    994  HG3 PRO    72      81.181 116.502  64.161  1.00  0.00           H  
ATOM    995  CB  PRO    72      81.152 115.559  66.142  1.00  0.00           C  
ATOM    996  HB2 PRO    72      80.139 115.162  66.210  1.00  0.00           H  
ATOM    997  HB3 PRO    72      81.328 116.594  66.436  1.00  0.00           H  
ATOM    998  CA  PRO    72      82.222 114.618  66.670  1.00  0.00           C  
ATOM    999  HA  PRO    72      82.485 114.940  67.677  1.00  0.00           H  
ATOM   1000  C   PRO    72      81.609 113.246  66.854  1.00  0.00           C  
ATOM   1001  O   PRO    72      81.636 112.414  65.913  1.00  0.00           O  
ATOM   1002  N   GLN    73      81.078 112.972  68.015  1.00  0.00           N  
ATOM   1003  H   GLN    73      81.394 113.613  68.728  1.00  0.00           H  
ATOM   1004  CA  GLN    73      80.489 111.672  68.243  1.00  0.00           C  
ATOM   1005  HA  GLN    73      80.964 110.899  67.637  1.00  0.00           H  
ATOM   1006  CB  GLN    73      80.826 111.257  69.732  1.00  0.00           C  
ATOM   1007  HB2 GLN    73      80.622 110.192  69.846  1.00  0.00           H  
ATOM   1008  HB3 GLN    73      81.911 111.282  69.831  1.00  0.00           H  
ATOM   1009  CG  GLN    73      80.275 112.177  70.824  1.00  0.00           C  
ATOM   1010  HG2 GLN    73      80.738 111.993  71.794  1.00  0.00           H  
ATOM   1011  HG3 GLN    73      80.491 113.219  70.584  1.00  0.00           H  
ATOM   1012  CD  GLN    73      78.771 111.980  71.083  1.00  0.00           C  
ATOM   1013  OE1 GLN    73      78.162 111.038  70.633  1.00  0.00           O  
ATOM   1014  NE2 GLN    73      78.127 112.780  71.915  1.00  0.00           N  
ATOM   1015 HE21 GLN    73      78.580 113.592  72.309  1.00  0.00           H  
ATOM   1016 HE22 GLN    73      77.175 112.544  72.159  1.00  0.00           H  
ATOM   1017  C   GLN    73      78.960 111.775  67.771  1.00  0.00           C  
ATOM   1018  O   GLN    73      78.339 112.791  67.969  1.00  0.00           O  
ATOM   1019  N   GLY    74      78.368 110.831  67.085  1.00  0.00           N  
ATOM   1020  H   GLY    74      78.954 110.075  66.760  1.00  0.00           H  
ATOM   1021  CA  GLY    74      76.875 110.739  66.663  1.00  0.00           C  
ATOM   1022  HA2 GLY    74      76.383 111.712  66.678  1.00  0.00           H  
ATOM   1023  HA3 GLY    74      76.840 110.406  65.625  1.00  0.00           H  
ATOM   1024  C   GLY    74      76.045 109.845  67.593  1.00  0.00           C  
ATOM   1025  O   GLY    74      75.063 109.199  67.201  1.00  0.00           O  
ATOM   1026  N   TYR    75      76.494 109.627  68.816  1.00  0.00           N  
ATOM   1027  H   TYR    75      77.230 110.192  69.214  1.00  0.00           H  
ATOM   1028  CA  TYR    75      75.821 108.697  69.737  1.00  0.00           C  
ATOM   1029  HA  TYR    75      75.300 107.960  69.126  1.00  0.00           H  
ATOM   1030  CB  TYR    75      76.861 107.986  70.569  1.00  0.00           C  
ATOM   1031  HB2 TYR    75      77.561 108.681  71.034  1.00  0.00           H  
ATOM   1032  HB3 TYR    75      76.381 107.632  71.482  1.00  0.00           H  
ATOM   1033  CG  TYR    75      77.603 106.872  69.998  1.00  0.00           C  
ATOM   1034  CD1 TYR    75      78.953 106.923  69.832  1.00  0.00           C  
ATOM   1035  HD1 TYR    75      79.508 107.828  70.033  1.00  0.00           H  
ATOM   1036  CE1 TYR    75      79.797 105.815  69.469  1.00  0.00           C  
ATOM   1037  HE1 TYR    75      80.858 105.888  69.280  1.00  0.00           H  
ATOM   1038  CZ  TYR    75      79.089 104.581  69.283  1.00  0.00           C  
ATOM   1039  OH  TYR    75      79.748 103.497  68.795  1.00  0.00           O  
ATOM   1040  HH  TYR    75      80.650 103.643  68.503  1.00  0.00           H  
ATOM   1041  CE2 TYR    75      77.661 104.505  69.424  1.00  0.00           C  
ATOM   1042  HE2 TYR    75      77.163 103.592  69.133  1.00  0.00           H  
ATOM   1043  CD2 TYR    75      76.948 105.666  69.756  1.00  0.00           C  
ATOM   1044  HD2 TYR    75      75.880 105.594  69.900  1.00  0.00           H  
ATOM   1045  C   TYR    75      74.743 109.421  70.568  1.00  0.00           C  
ATOM   1046  O   TYR    75      74.078 108.752  71.355  1.00  0.00           O  
ATOM   1047  N   GLY    76      74.555 110.773  70.525  1.00  0.00           N  
ATOM   1048  H   GLY    76      75.126 111.291  69.872  1.00  0.00           H  
ATOM   1049  CA  GLY    76      73.552 111.654  71.220  1.00  0.00           C  
ATOM   1050  HA2 GLY    76      73.770 112.688  70.955  1.00  0.00           H  
ATOM   1051  HA3 GLY    76      72.521 111.495  70.904  1.00  0.00           H  
ATOM   1052  C   GLY    76      73.717 111.609  72.749  1.00  0.00           C  
ATOM   1053  O   GLY    76      74.759 111.941  73.309  1.00  0.00           O  
ATOM   1054  N   SER    77      72.611 111.262  73.336  1.00  0.00           N  
ATOM   1055  H   SER    77      71.822 110.949  72.789  1.00  0.00           H  
ATOM   1056  CA  SER    77      72.581 111.242  74.806  1.00  0.00           C  
ATOM   1057  HA  SER    77      73.530 111.076  75.315  1.00  0.00           H  
ATOM   1058  CB  SER    77      72.049 112.552  75.330  1.00  0.00           C  
ATOM   1059  HB2 SER    77      72.197 112.516  76.409  1.00  0.00           H  
ATOM   1060  HB3 SER    77      72.789 113.259  74.956  1.00  0.00           H  
ATOM   1061  OG  SER    77      70.663 112.798  75.122  1.00  0.00           O  
ATOM   1062  HG  SER    77      70.134 112.062  75.439  1.00  0.00           H  
ATOM   1063  C   SER    77      71.802 110.080  75.396  1.00  0.00           C  
ATOM   1064  O   SER    77      70.678 110.247  75.843  1.00  0.00           O  
ATOM   1065  N   THR    78      72.207 108.839  75.281  1.00  0.00           N  
ATOM   1066  H   THR    78      71.478 108.216  75.600  1.00  0.00           H  
ATOM   1067  CA  THR    78      73.510 108.332  74.950  1.00  0.00           C  
ATOM   1068  HA  THR    78      73.927 109.020  74.216  1.00  0.00           H  
ATOM   1069  CB  THR    78      74.417 108.307  76.177  1.00  0.00           C  
ATOM   1070  HB  THR    78      74.078 107.387  76.654  1.00  0.00           H  
ATOM   1071  CG2 THR    78      75.851 108.034  75.799  1.00  0.00           C  
ATOM   1072 HG21 THR    78      76.352 108.875  75.319  1.00  0.00           H  
ATOM   1073 HG22 THR    78      76.349 107.665  76.695  1.00  0.00           H  
ATOM   1074 HG23 THR    78      75.953 107.114  75.223  1.00  0.00           H  
ATOM   1075  OG1 THR    78      74.340 109.488  76.949  1.00  0.00           O  
ATOM   1076  HG1 THR    78      73.722 109.161  77.606  1.00  0.00           H  
ATOM   1077  C   THR    78      73.381 106.896  74.329  1.00  0.00           C  
ATOM   1078  O   THR    78      72.569 106.079  74.850  1.00  0.00           O  
ATOM   1079  N   GLY    79      73.979 106.658  73.177  1.00  0.00           N  
ATOM   1080  H   GLY    79      74.337 107.405  72.599  1.00  0.00           H  
ATOM   1081  CA  GLY    79      74.091 105.399  72.493  1.00  0.00           C  
ATOM   1082  HA2 GLY    79      73.144 104.866  72.401  1.00  0.00           H  
ATOM   1083  HA3 GLY    79      74.452 105.564  71.478  1.00  0.00           H  
ATOM   1084  C   GLY    79      75.116 104.476  73.192  1.00  0.00           C  
ATOM   1085  O   GLY    79      75.522 104.735  74.353  1.00  0.00           O  
ATOM   1086  N   GLY    80      75.598 103.390  72.588  1.00  0.00           N  
ATOM   1087  H   GLY    80      76.286 102.955  73.186  1.00  0.00           H  
ATOM   1088  CA  GLY    80      75.159 102.702  71.311  1.00  0.00           C  
ATOM   1089  HA2 GLY    80      75.229 103.409  70.484  1.00  0.00           H  
ATOM   1090  HA3 GLY    80      75.789 101.884  70.959  1.00  0.00           H  
ATOM   1091  C   GLY    80      73.683 102.157  71.485  1.00  0.00           C  
ATOM   1092  O   GLY    80      73.133 102.197  72.580  1.00  0.00           O  
ATOM   1093  N   TYR    81      73.067 101.670  70.354  1.00  0.00           N  
ATOM   1094  H   TYR    81      73.692 101.748  69.564  1.00  0.00           H  
ATOM   1095  CA  TYR    81      71.633 101.246  70.331  1.00  0.00           C  
ATOM   1096  HA  TYR    81      71.258 101.153  71.350  1.00  0.00           H  
ATOM   1097  CB  TYR    81      70.826 102.382  69.672  1.00  0.00           C  
ATOM   1098  HB2 TYR    81      71.087 102.804  68.701  1.00  0.00           H  
ATOM   1099  HB3 TYR    81      69.800 102.015  69.639  1.00  0.00           H  
ATOM   1100  CG  TYR    81      70.586 103.581  70.582  1.00  0.00           C  
ATOM   1101  CD1 TYR    81      70.161 103.430  71.928  1.00  0.00           C  
ATOM   1102  HD1 TYR    81      69.919 102.489  72.399  1.00  0.00           H  
ATOM   1103  CE1 TYR    81      70.165 104.593  72.714  1.00  0.00           C  
ATOM   1104  HE1 TYR    81      69.767 104.523  73.715  1.00  0.00           H  
ATOM   1105  CZ  TYR    81      70.568 105.824  72.253  1.00  0.00           C  
ATOM   1106  OH  TYR    81      70.409 106.913  73.045  1.00  0.00           O  
ATOM   1107  HH  TYR    81      70.616 107.725  72.575  1.00  0.00           H  
ATOM   1108  CE2 TYR    81      70.934 105.984  70.949  1.00  0.00           C  
ATOM   1109  HE2 TYR    81      71.115 106.970  70.547  1.00  0.00           H  
ATOM   1110  CD2 TYR    81      70.948 104.841  70.081  1.00  0.00           C  
ATOM   1111  HD2 TYR    81      71.210 105.019  69.049  1.00  0.00           H  
ATOM   1112  C   TYR    81      71.448  99.918  69.474  1.00  0.00           C  
ATOM   1113  O   TYR    81      71.212  99.878  68.236  1.00  0.00           O  
ATOM   1114  N   GLY    82      71.526  98.741  70.059  1.00  0.00           N  
ATOM   1115  H   GLY    82      71.513  98.030  69.343  1.00  0.00           H  
ATOM   1116  CA  GLY    82      71.930  98.369  71.427  1.00  0.00           C  
ATOM   1117  HA2 GLY    82      72.528  97.467  71.292  1.00  0.00           H  
ATOM   1118  HA3 GLY    82      72.617  99.141  71.775  1.00  0.00           H  
ATOM   1119  C   GLY    82      70.671  98.354  72.424  1.00  0.00           C  
ATOM   1120  O   GLY    82      70.174  99.380  72.691  1.00  0.00           O  
ATOM   1121  N   SER    83      70.288  97.154  72.876  1.00  0.00           N  
ATOM   1122  H   SER    83      70.821  96.340  72.607  1.00  0.00           H  
ATOM   1123  CA  SER    83      69.283  96.996  74.009  1.00  0.00           C  
ATOM   1124  HA  SER    83      69.126  95.929  74.164  1.00  0.00           H  
ATOM   1125  CB  SER    83      69.861  97.440  75.366  1.00  0.00           C  
ATOM   1126  HB2 SER    83      70.108  98.501  75.396  1.00  0.00           H  
ATOM   1127  HB3 SER    83      69.157  97.321  76.189  1.00  0.00           H  
ATOM   1128  OG  SER    83      71.015  96.628  75.397  1.00  0.00           O  
ATOM   1129  HG  SER    83      70.787  95.699  75.318  1.00  0.00           H  
ATOM   1130  C   SER    83      67.954  97.734  73.801  1.00  0.00           C  
ATOM   1131  O   SER    83      67.541  98.534  74.682  1.00  0.00           O  
ATOM   1132  N   SER    84      67.193  97.618  72.682  1.00  0.00           N  
ATOM   1133  H   SER    84      66.359  98.177  72.793  1.00  0.00           H  
ATOM   1134  CA  SER    84      67.161  96.787  71.526  1.00  0.00           C  
ATOM   1135  HA  SER    84      67.406  95.785  71.878  1.00  0.00           H  
ATOM   1136  CB  SER    84      65.695  96.693  71.022  1.00  0.00           C  
ATOM   1137  HB2 SER    84      65.369  97.670  70.664  1.00  0.00           H  
ATOM   1138  HB3 SER    84      65.704  96.047  70.144  1.00  0.00           H  
ATOM   1139  OG  SER    84      64.851  96.196  71.995  1.00  0.00           O  
ATOM   1140  HG  SER    84      65.261  95.377  72.283  1.00  0.00           H  
ATOM   1141  C   SER    84      68.091  97.225  70.339  1.00  0.00           C  
ATOM   1142  O   SER    84      68.437  98.387  70.177  1.00  0.00           O  
ATOM   1143  N   GLN    85      68.506  96.323  69.467  1.00  0.00           N  
ATOM   1144  H   GLN    85      68.112  95.394  69.507  1.00  0.00           H  
ATOM   1145  CA  GLN    85      69.130  96.590  68.114  1.00  0.00           C  
ATOM   1146  HA  GLN    85      69.775  97.468  68.138  1.00  0.00           H  
ATOM   1147  CB  GLN    85      70.056  95.329  67.853  1.00  0.00           C  
ATOM   1148  HB2 GLN    85      70.798  95.323  68.652  1.00  0.00           H  
ATOM   1149  HB3 GLN    85      69.411  94.450  67.862  1.00  0.00           H  
ATOM   1150  CG  GLN    85      70.892  95.333  66.575  1.00  0.00           C  
ATOM   1151  HG2 GLN    85      71.382  94.359  66.602  1.00  0.00           H  
ATOM   1152  HG3 GLN    85      70.310  95.338  65.654  1.00  0.00           H  
ATOM   1153  CD  GLN    85      71.860  96.543  66.397  1.00  0.00           C  
ATOM   1154  OE1 GLN    85      72.024  97.261  67.335  1.00  0.00           O  
ATOM   1155  NE2 GLN    85      72.349  96.899  65.250  1.00  0.00           N  
ATOM   1156 HE21 GLN    85      73.152  97.511  65.241  1.00  0.00           H  
ATOM   1157 HE22 GLN    85      72.202  96.323  64.434  1.00  0.00           H  
ATOM   1158  C   GLN    85      68.124  96.808  66.895  1.00  0.00           C  
ATOM   1159  O   GLN    85      68.232  97.876  66.304  1.00  0.00           O  
ATOM   1160  N   SER    86      67.119  95.841  66.674  1.00  0.00           N  
ATOM   1161  H   SER    86      67.083  95.091  67.350  1.00  0.00           H  
ATOM   1162  CA  SER    86      66.049  96.072  65.715  1.00  0.00           C  
ATOM   1163  HA  SER    86      65.451  95.175  65.556  1.00  0.00           H  
ATOM   1164  CB  SER    86      65.158  97.209  66.166  1.00  0.00           C  
ATOM   1165  HB2 SER    86      65.680  98.159  66.044  1.00  0.00           H  
ATOM   1166  HB3 SER    86      64.241  97.236  65.578  1.00  0.00           H  
ATOM   1167  OG  SER    86      64.798  97.100  67.574  1.00  0.00           O  
ATOM   1168  HG  SER    86      64.023  96.543  67.679  1.00  0.00           H  
ATOM   1169  C   SER    86      66.616  96.324  64.261  1.00  0.00           C  
ATOM   1170  O   SER    86      66.191  97.281  63.579  1.00  0.00           O  
ATOM   1171  N   SER    87      67.620  95.456  63.849  1.00  0.00           N  
ATOM   1172  H   SER    87      67.949  94.708  64.442  1.00  0.00           H  
ATOM   1173  CA  SER    87      68.381  95.584  62.548  1.00  0.00           C  
ATOM   1174  HA  SER    87      68.775  96.599  62.509  1.00  0.00           H  
ATOM   1175  CB  SER    87      69.530  94.522  62.546  1.00  0.00           C  
ATOM   1176  HB2 SER    87      70.318  94.802  61.847  1.00  0.00           H  
ATOM   1177  HB3 SER    87      69.996  94.553  63.531  1.00  0.00           H  
ATOM   1178  OG  SER    87      69.127  93.149  62.289  1.00  0.00           O  
ATOM   1179  HG  SER    87      69.836  92.573  62.584  1.00  0.00           H  
ATOM   1180  C   SER    87      67.491  95.387  61.293  1.00  0.00           C  
ATOM   1181  O   SER    87      67.769  95.965  60.261  1.00  0.00           O  
ATOM   1182  N   GLN    88      66.443  94.564  61.438  1.00  0.00           N  
ATOM   1183  H   GLN    88      66.451  94.056  62.311  1.00  0.00           H  
ATOM   1184  CA  GLN    88      65.618  94.187  60.346  1.00  0.00           C  
ATOM   1185  HA  GLN    88      64.807  93.682  60.872  1.00  0.00           H  
ATOM   1186  CB  GLN    88      64.940  95.309  59.529  1.00  0.00           C  
ATOM   1187  HB2 GLN    88      65.672  95.769  58.865  1.00  0.00           H  
ATOM   1188  HB3 GLN    88      64.170  94.976  58.833  1.00  0.00           H  
ATOM   1189  CG  GLN    88      64.344  96.467  60.368  1.00  0.00           C  
ATOM   1190  HG2 GLN    88      65.066  97.081  60.905  1.00  0.00           H  
ATOM   1191  HG3 GLN    88      63.789  97.114  59.688  1.00  0.00           H  
ATOM   1192  CD  GLN    88      63.391  95.878  61.351  1.00  0.00           C  
ATOM   1193  OE1 GLN    88      62.513  95.101  60.992  1.00  0.00           O  
ATOM   1194  NE2 GLN    88      63.214  96.470  62.527  1.00  0.00           N  
ATOM   1195 HE21 GLN    88      63.773  97.297  62.677  1.00  0.00           H  
ATOM   1196 HE22 GLN    88      62.398  96.234  63.073  1.00  0.00           H  
ATOM   1197  C   GLN    88      66.171  93.047  59.441  1.00  0.00           C  
ATOM   1198  O   GLN    88      65.561  92.805  58.399  1.00  0.00           O  
ATOM   1199  N   SER    89      67.257  92.425  59.849  1.00  0.00           N  
ATOM   1200  H   SER    89      67.640  92.478  60.782  1.00  0.00           H  
ATOM   1201  CA  SER    89      67.853  91.336  59.052  1.00  0.00           C  
ATOM   1202  HA  SER    89      68.135  91.692  58.061  1.00  0.00           H  
ATOM   1203  CB  SER    89      69.141  90.773  59.651  1.00  0.00           C  
ATOM   1204  HB2 SER    89      69.746  91.627  59.957  1.00  0.00           H  
ATOM   1205  HB3 SER    89      68.849  90.136  60.485  1.00  0.00           H  
ATOM   1206  OG  SER    89      69.830  89.913  58.704  1.00  0.00           O  
ATOM   1207  HG  SER    89      70.010  90.406  57.900  1.00  0.00           H  
ATOM   1208  C   SER    89      66.861  90.223  58.885  1.00  0.00           C  
ATOM   1209  O   SER    89      66.137  89.815  59.778  1.00  0.00           O  
ATOM   1210  N   SER    90      66.820  89.624  57.733  1.00  0.00           N  
ATOM   1211  H   SER    90      67.427  90.020  57.029  1.00  0.00           H  
ATOM   1212  CA  SER    90      65.953  88.515  57.402  1.00  0.00           C  
ATOM   1213  HA  SER    90      65.240  88.242  58.180  1.00  0.00           H  
ATOM   1214  CB  SER    90      65.107  88.923  56.179  1.00  0.00           C  
ATOM   1215  HB2 SER    90      64.480  89.802  56.326  1.00  0.00           H  
ATOM   1216  HB3 SER    90      65.818  89.168  55.389  1.00  0.00           H  
ATOM   1217  OG  SER    90      64.221  87.823  55.921  1.00  0.00           O  
ATOM   1218  HG  SER    90      64.767  87.035  55.893  1.00  0.00           H  
ATOM   1219  C   SER    90      66.830  87.259  56.968  1.00  0.00           C  
ATOM   1220  O   SER    90      66.311  86.219  56.532  1.00  0.00           O  
ATOM   1221  N   TYR    91      68.168  87.400  57.130  1.00  0.00           N  
ATOM   1222  H   TYR    91      68.455  88.262  57.570  1.00  0.00           H  
ATOM   1223  CA  TYR    91      69.085  86.359  56.693  1.00  0.00           C  
ATOM   1224  HA  TYR    91      68.752  86.120  55.683  1.00  0.00           H  
ATOM   1225  CB  TYR    91      70.509  86.802  56.612  1.00  0.00           C  
ATOM   1226  HB2 TYR    91      70.601  87.623  55.901  1.00  0.00           H  
ATOM   1227  HB3 TYR    91      70.914  87.118  57.573  1.00  0.00           H  
ATOM   1228  CG  TYR    91      71.364  85.719  56.110  1.00  0.00           C  
ATOM   1229  CD1 TYR    91      72.059  84.852  56.990  1.00  0.00           C  
ATOM   1230  HD1 TYR    91      72.055  84.901  58.069  1.00  0.00           H  
ATOM   1231  CE1 TYR    91      72.855  83.806  56.479  1.00  0.00           C  
ATOM   1232  HE1 TYR    91      73.439  83.188  57.145  1.00  0.00           H  
ATOM   1233  CZ  TYR    91      72.930  83.549  55.103  1.00  0.00           C  
ATOM   1234  OH  TYR    91      73.906  82.735  54.681  1.00  0.00           O  
ATOM   1235  HH  TYR    91      73.998  82.941  53.748  1.00  0.00           H  
ATOM   1236  CE2 TYR    91      72.158  84.317  54.206  1.00  0.00           C  
ATOM   1237  HE2 TYR    91      72.062  84.186  53.138  1.00  0.00           H  
ATOM   1238  CD2 TYR    91      71.427  85.403  54.715  1.00  0.00           C  
ATOM   1239  HD2 TYR    91      70.833  85.932  53.984  1.00  0.00           H  
ATOM   1240  C   TYR    91      68.856  85.182  57.665  1.00  0.00           C  
ATOM   1241  O   TYR    91      69.064  85.264  58.852  1.00  0.00           O  
ATOM   1242  N   GLY    92      68.688  83.992  57.129  1.00  0.00           N  
ATOM   1243  H   GLY    92      68.744  83.247  57.810  1.00  0.00           H  
ATOM   1244  CA  GLY    92      68.798  83.449  55.792  1.00  0.00           C  
ATOM   1245  HA2 GLY    92      67.848  83.309  55.276  1.00  0.00           H  
ATOM   1246  HA3 GLY    92      69.324  84.143  55.136  1.00  0.00           H  
ATOM   1247  C   GLY    92      69.609  82.105  55.760  1.00  0.00           C  
ATOM   1248  O   GLY    92      70.235  81.679  56.700  1.00  0.00           O  
ATOM   1249  N   GLN    93      69.679  81.549  54.554  1.00  0.00           N  
ATOM   1250  H   GLN    93      69.108  82.096  53.925  1.00  0.00           H  
ATOM   1251  CA  GLN    93      70.342  80.393  54.202  1.00  0.00           C  
ATOM   1252  HA  GLN    93      70.457  79.833  55.130  1.00  0.00           H  
ATOM   1253  CB  GLN    93      69.451  79.403  53.355  1.00  0.00           C  
ATOM   1254  HB2 GLN    93      69.998  78.461  53.333  1.00  0.00           H  
ATOM   1255  HB3 GLN    93      68.543  79.221  53.930  1.00  0.00           H  
ATOM   1256  CG  GLN    93      69.154  79.966  51.886  1.00  0.00           C  
ATOM   1257  HG2 GLN    93      68.889  81.017  51.999  1.00  0.00           H  
ATOM   1258  HG3 GLN    93      70.078  79.991  51.309  1.00  0.00           H  
ATOM   1259  CD  GLN    93      67.958  79.183  51.234  1.00  0.00           C  
ATOM   1260  OE1 GLN    93      67.010  78.598  51.912  1.00  0.00           O  
ATOM   1261  NE2 GLN    93      67.954  79.049  49.890  1.00  0.00           N  
ATOM   1262 HE21 GLN    93      67.160  78.718  49.361  1.00  0.00           H  
ATOM   1263 HE22 GLN    93      68.655  79.646  49.475  1.00  0.00           H  
ATOM   1264  C   GLN    93      71.754  80.593  53.565  1.00  0.00           C  
ATOM   1265  O   GLN    93      71.942  81.443  52.708  1.00  0.00           O  
ATOM   1266  N   GLN    94      72.707  79.659  53.818  1.00  0.00           N  
ATOM   1267  H   GLN    94      72.485  78.758  54.216  1.00  0.00           H  
ATOM   1268  CA  GLN    94      73.997  79.576  53.145  1.00  0.00           C  
ATOM   1269  HA  GLN    94      74.357  80.599  53.030  1.00  0.00           H  
ATOM   1270  CB  GLN    94      75.098  78.945  53.911  1.00  0.00           C  
ATOM   1271  HB2 GLN    94      75.160  79.551  54.814  1.00  0.00           H  
ATOM   1272  HB3 GLN    94      74.880  77.939  54.270  1.00  0.00           H  
ATOM   1273  CG  GLN    94      76.510  78.988  53.277  1.00  0.00           C  
ATOM   1274  HG2 GLN    94      76.600  79.903  52.692  1.00  0.00           H  
ATOM   1275  HG3 GLN    94      77.066  79.110  54.206  1.00  0.00           H  
ATOM   1276  CD  GLN    94      76.824  77.675  52.519  1.00  0.00           C  
ATOM   1277  OE1 GLN    94      76.162  76.629  52.589  1.00  0.00           O  
ATOM   1278  NE2 GLN    94      77.962  77.590  51.879  1.00  0.00           N  
ATOM   1279 HE21 GLN    94      78.684  78.293  51.949  1.00  0.00           H  
ATOM   1280 HE22 GLN    94      78.161  76.822  51.253  1.00  0.00           H  
ATOM   1281  C   GLN    94      73.862  78.979  51.711  1.00  0.00           C  
ATOM   1282  O   GLN    94      74.304  79.598  50.760  1.00  0.00           O  
ATOM   1283  N   SER    95      73.220  77.769  51.642  1.00  0.00           N  
ATOM   1284  H   SER    95      73.015  77.336  52.531  1.00  0.00           H  
ATOM   1285  CA  SER    95      73.032  77.030  50.410  1.00  0.00           C  
ATOM   1286  HA  SER    95      74.044  76.835  50.056  1.00  0.00           H  
ATOM   1287  CB  SER    95      72.409  75.662  50.665  1.00  0.00           C  
ATOM   1288  HB2 SER    95      71.993  75.233  49.754  1.00  0.00           H  
ATOM   1289  HB3 SER    95      73.158  74.938  50.988  1.00  0.00           H  
ATOM   1290  OG  SER    95      71.393  75.744  51.629  1.00  0.00           O  
ATOM   1291  HG  SER    95      70.567  75.702  51.142  1.00  0.00           H  
ATOM   1292  C   SER    95      72.234  77.802  49.351  1.00  0.00           C  
ATOM   1293  O   SER    95      71.532  78.806  49.657  1.00  0.00           O  
ATOM   1294  N   SER    96      72.507  77.402  48.099  1.00  0.00           N  
ATOM   1295  H   SER    96      72.975  76.510  48.031  1.00  0.00           H  
ATOM   1296  CA  SER    96      72.052  78.007  46.846  1.00  0.00           C  
ATOM   1297  HA  SER    96      72.778  78.787  46.618  1.00  0.00           H  
ATOM   1298  CB  SER    96      72.057  76.934  45.803  1.00  0.00           C  
ATOM   1299  HB2 SER    96      71.624  76.004  46.174  1.00  0.00           H  
ATOM   1300  HB3 SER    96      71.669  77.209  44.822  1.00  0.00           H  
ATOM   1301  OG  SER    96      73.333  76.539  45.557  1.00  0.00           O  
ATOM   1302  HG  SER    96      73.921  77.281  45.400  1.00  0.00           H  
ATOM   1303  C   SER    96      70.700  78.752  46.880  1.00  0.00           C  
ATOM   1304  O   SER    96      69.726  78.208  47.499  1.00  0.00           O  
ATOM   1305  N   TYR    97      70.529  79.993  46.308  1.00  0.00           N  
ATOM   1306  H   TYR    97      69.751  80.573  46.587  1.00  0.00           H  
ATOM   1307  CA  TYR    97      71.477  80.828  45.511  1.00  0.00           C  
ATOM   1308  HA  TYR    97      70.837  81.658  45.210  1.00  0.00           H  
ATOM   1309  CB  TYR    97      72.575  81.440  46.318  1.00  0.00           C  
ATOM   1310  HB2 TYR    97      72.067  81.988  47.111  1.00  0.00           H  
ATOM   1311  HB3 TYR    97      73.250  80.667  46.686  1.00  0.00           H  
ATOM   1312  CG  TYR    97      73.342  82.416  45.510  1.00  0.00           C  
ATOM   1313  CD1 TYR    97      74.635  82.102  45.020  1.00  0.00           C  
ATOM   1314  HD1 TYR    97      74.869  81.048  45.065  1.00  0.00           H  
ATOM   1315  CE1 TYR    97      75.471  82.991  44.329  1.00  0.00           C  
ATOM   1316  HE1 TYR    97      76.418  82.668  43.923  1.00  0.00           H  
ATOM   1317  CZ  TYR    97      74.968  84.312  44.125  1.00  0.00           C  
ATOM   1318  OH  TYR    97      75.653  85.268  43.480  1.00  0.00           O  
ATOM   1319  HH  TYR    97      76.569  85.379  43.746  1.00  0.00           H  
ATOM   1320  CE2 TYR    97      73.632  84.599  44.539  1.00  0.00           C  
ATOM   1321  HE2 TYR    97      73.247  85.569  44.264  1.00  0.00           H  
ATOM   1322  CD2 TYR    97      72.832  83.685  45.248  1.00  0.00           C  
ATOM   1323  HD2 TYR    97      71.855  84.029  45.557  1.00  0.00           H  
ATOM   1324  C   TYR    97      71.884  80.076  44.277  1.00  0.00           C  
ATOM   1325  O   TYR    97      72.944  79.538  44.297  1.00  0.00           O  
ATOM   1326  N   PRO    98      71.006  80.017  43.258  1.00  0.00           N  
ATOM   1327  CD  PRO    98      71.422  79.295  42.086  1.00  0.00           C  
ATOM   1328  HD2 PRO    98      71.710  78.282  42.368  1.00  0.00           H  
ATOM   1329  HD3 PRO    98      72.343  79.694  41.660  1.00  0.00           H  
ATOM   1330  CG  PRO    98      70.342  79.359  41.089  1.00  0.00           C  
ATOM   1331  HG2 PRO    98      69.721  78.464  41.060  1.00  0.00           H  
ATOM   1332  HG3 PRO    98      70.904  79.480  40.164  1.00  0.00           H  
ATOM   1333  CB  PRO    98      69.675  80.718  41.502  1.00  0.00           C  
ATOM   1334  HB2 PRO    98      68.627  80.729  41.203  1.00  0.00           H  
ATOM   1335  HB3 PRO    98      70.290  81.561  41.188  1.00  0.00           H  
ATOM   1336  CA  PRO    98      69.737  80.670  43.048  1.00  0.00           C  
ATOM   1337  HA  PRO    98      69.814  81.684  43.442  1.00  0.00           H  
ATOM   1338  C   PRO    98      68.557  79.825  43.602  1.00  0.00           C  
ATOM   1339  O   PRO    98      68.679  78.757  44.112  1.00  0.00           O  
ATOM   1340  N   GLY    99      67.379  80.442  43.594  1.00  0.00           N  
ATOM   1341  H   GLY    99      67.437  81.419  43.343  1.00  0.00           H  
ATOM   1342  CA  GLY    99      66.124  80.053  44.191  1.00  0.00           C  
ATOM   1343  HA2 GLY    99      66.265  79.935  45.265  1.00  0.00           H  
ATOM   1344  HA3 GLY    99      65.423  80.884  44.107  1.00  0.00           H  
ATOM   1345  C   GLY    99      65.529  78.778  43.607  1.00  0.00           C  
ATOM   1346  O   GLY    99      66.102  78.128  42.759  1.00  0.00           O  
ATOM   1347  N   TYR   100      64.378  78.391  44.046  1.00  0.00           N  
ATOM   1348  H   TYR   100      63.861  78.997  44.667  1.00  0.00           H  
ATOM   1349  CA  TYR   100      63.877  76.978  43.853  1.00  0.00           C  
ATOM   1350  HA  TYR   100      64.775  76.361  43.812  1.00  0.00           H  
ATOM   1351  CB  TYR   100      62.979  76.552  45.043  1.00  0.00           C  
ATOM   1352  HB2 TYR   100      62.699  75.500  44.990  1.00  0.00           H  
ATOM   1353  HB3 TYR   100      63.625  76.650  45.915  1.00  0.00           H  
ATOM   1354  CG  TYR   100      61.698  77.321  45.340  1.00  0.00           C  
ATOM   1355  CD1 TYR   100      60.616  77.241  44.407  1.00  0.00           C  
ATOM   1356  HD1 TYR   100      60.859  76.614  43.562  1.00  0.00           H  
ATOM   1357  CE1 TYR   100      59.271  77.638  44.804  1.00  0.00           C  
ATOM   1358  HE1 TYR   100      58.456  77.460  44.119  1.00  0.00           H  
ATOM   1359  CZ  TYR   100      59.133  78.133  46.142  1.00  0.00           C  
ATOM   1360  OH  TYR   100      57.950  78.624  46.484  1.00  0.00           O  
ATOM   1361  HH  TYR   100      57.986  79.035  47.351  1.00  0.00           H  
ATOM   1362  CE2 TYR   100      60.254  78.229  47.095  1.00  0.00           C  
ATOM   1363  HE2 TYR   100      60.067  78.643  48.075  1.00  0.00           H  
ATOM   1364  CD2 TYR   100      61.506  77.785  46.675  1.00  0.00           C  
ATOM   1365  HD2 TYR   100      62.288  77.687  47.414  1.00  0.00           H  
ATOM   1366  C   TYR   100      63.308  76.875  42.402  1.00  0.00           C  
ATOM   1367  O   TYR   100      63.169  75.725  42.004  1.00  0.00           O  
ATOM   1368  N   GLY   101      63.236  77.968  41.619  1.00  0.00           N  
ATOM   1369  H   GLY   101      63.238  78.857  42.099  1.00  0.00           H  
ATOM   1370  CA  GLY   101      62.669  77.904  40.217  1.00  0.00           C  
ATOM   1371  HA2 GLY   101      63.069  78.787  39.718  1.00  0.00           H  
ATOM   1372  HA3 GLY   101      63.039  76.999  39.737  1.00  0.00           H  
ATOM   1373  C   GLY   101      61.127  77.944  40.124  1.00  0.00           C  
ATOM   1374  O   GLY   101      60.383  78.383  41.030  1.00  0.00           O  
ATOM   1375  N   GLN   102      60.629  77.385  38.998  1.00  0.00           N  
ATOM   1376  H   GLN   102      61.246  77.222  38.216  1.00  0.00           H  
ATOM   1377  CA  GLN   102      59.156  77.048  38.740  1.00  0.00           C  
ATOM   1378  HA  GLN   102      58.642  77.972  38.476  1.00  0.00           H  
ATOM   1379  CB  GLN   102      58.964  76.036  37.546  1.00  0.00           C  
ATOM   1380  HB2 GLN   102      59.546  76.469  36.732  1.00  0.00           H  
ATOM   1381  HB3 GLN   102      59.303  75.040  37.834  1.00  0.00           H  
ATOM   1382  CG  GLN   102      57.486  76.003  37.084  1.00  0.00           C  
ATOM   1383  HG2 GLN   102      56.918  75.449  37.832  1.00  0.00           H  
ATOM   1384  HG3 GLN   102      57.163  77.024  36.884  1.00  0.00           H  
ATOM   1385  CD  GLN   102      57.378  75.274  35.718  1.00  0.00           C  
ATOM   1386  OE1 GLN   102      57.402  74.056  35.524  1.00  0.00           O  
ATOM   1387  NE2 GLN   102      57.385  76.104  34.726  1.00  0.00           N  
ATOM   1388 HE21 GLN   102      57.504  77.081  34.953  1.00  0.00           H  
ATOM   1389 HE22 GLN   102      57.599  75.734  33.811  1.00  0.00           H  
ATOM   1390  C   GLN   102      58.362  76.519  39.942  1.00  0.00           C  
ATOM   1391  O   GLN   102      57.270  76.997  40.197  1.00  0.00           O  
ATOM   1392  N   GLN   103      58.939  75.607  40.733  1.00  0.00           N  
ATOM   1393  H   GLN   103      59.873  75.304  40.498  1.00  0.00           H  
ATOM   1394  CA  GLN   103      58.315  74.817  41.850  1.00  0.00           C  
ATOM   1395  HA  GLN   103      57.608  75.510  42.307  1.00  0.00           H  
ATOM   1396  CB  GLN   103      57.628  73.572  41.268  1.00  0.00           C  
ATOM   1397  HB2 GLN   103      58.288  73.209  40.480  1.00  0.00           H  
ATOM   1398  HB3 GLN   103      57.663  72.870  42.101  1.00  0.00           H  
ATOM   1399  CG  GLN   103      56.244  73.719  40.611  1.00  0.00           C  
ATOM   1400  HG2 GLN   103      56.278  74.435  39.790  1.00  0.00           H  
ATOM   1401  HG3 GLN   103      56.003  72.809  40.061  1.00  0.00           H  
ATOM   1402  CD  GLN   103      55.119  74.161  41.601  1.00  0.00           C  
ATOM   1403  OE1 GLN   103      55.178  75.114  42.327  1.00  0.00           O  
ATOM   1404  NE2 GLN   103      53.966  73.569  41.680  1.00  0.00           N  
ATOM   1405 HE21 GLN   103      53.267  73.987  42.278  1.00  0.00           H  
ATOM   1406 HE22 GLN   103      53.776  72.716  41.174  1.00  0.00           H  
ATOM   1407  C   GLN   103      59.246  74.378  42.959  1.00  0.00           C  
ATOM   1408  O   GLN   103      60.456  74.280  42.722  1.00  0.00           O  
ATOM   1409  N   PRO   104      58.858  74.234  44.225  1.00  0.00           N  
ATOM   1410  CD  PRO   104      57.462  74.487  44.708  1.00  0.00           C  
ATOM   1411  HD2 PRO   104      56.755  73.896  44.125  1.00  0.00           H  
ATOM   1412  HD3 PRO   104      57.254  75.550  44.589  1.00  0.00           H  
ATOM   1413  CG  PRO   104      57.573  74.160  46.193  1.00  0.00           C  
ATOM   1414  HG2 PRO   104      57.127  73.170  46.286  1.00  0.00           H  
ATOM   1415  HG3 PRO   104      57.028  74.836  46.853  1.00  0.00           H  
ATOM   1416  CB  PRO   104      58.996  74.157  46.594  1.00  0.00           C  
ATOM   1417  HB2 PRO   104      59.153  73.432  47.393  1.00  0.00           H  
ATOM   1418  HB3 PRO   104      59.137  75.183  46.936  1.00  0.00           H  
ATOM   1419  CA  PRO   104      59.759  73.774  45.332  1.00  0.00           C  
ATOM   1420  HA  PRO   104      60.642  74.412  45.361  1.00  0.00           H  
ATOM   1421  C   PRO   104      60.298  72.346  45.269  1.00  0.00           C  
ATOM   1422  O   PRO   104      59.852  71.519  44.436  1.00  0.00           O  
ATOM   1423  N   ALA   105      61.304  72.098  46.090  1.00  0.00           N  
ATOM   1424  H   ALA   105      61.686  72.876  46.608  1.00  0.00           H  
ATOM   1425  CA  ALA   105      61.964  70.772  46.208  1.00  0.00           C  
ATOM   1426  HA  ALA   105      62.048  70.447  45.171  1.00  0.00           H  
ATOM   1427  CB  ALA   105      63.355  70.960  46.839  1.00  0.00           C  
ATOM   1428  HB1 ALA   105      64.061  70.160  46.615  1.00  0.00           H  
ATOM   1429  HB2 ALA   105      63.693  71.868  46.340  1.00  0.00           H  
ATOM   1430  HB3 ALA   105      63.265  71.223  47.893  1.00  0.00           H  
ATOM   1431  C   ALA   105      60.995  69.818  46.912  1.00  0.00           C  
ATOM   1432  O   ALA   105      60.180  70.229  47.756  1.00  0.00           O  
ATOM   1433  N   PRO   106      61.198  68.504  46.731  1.00  0.00           N  
ATOM   1434  CD  PRO   106      61.890  67.877  45.634  1.00  0.00           C  
ATOM   1435  HD2 PRO   106      62.912  67.679  45.957  1.00  0.00           H  
ATOM   1436  HD3 PRO   106      61.830  68.520  44.756  1.00  0.00           H  
ATOM   1437  CG  PRO   106      61.205  66.461  45.481  1.00  0.00           C  
ATOM   1438  HG2 PRO   106      61.951  65.666  45.500  1.00  0.00           H  
ATOM   1439  HG3 PRO   106      60.882  66.411  44.441  1.00  0.00           H  
ATOM   1440  CB  PRO   106      60.097  66.376  46.454  1.00  0.00           C  
ATOM   1441  HB2 PRO   106      59.951  65.363  46.828  1.00  0.00           H  
ATOM   1442  HB3 PRO   106      59.192  66.542  45.869  1.00  0.00           H  
ATOM   1443  CA  PRO   106      60.320  67.532  47.402  1.00  0.00           C  
ATOM   1444  HA  PRO   106      59.296  67.900  47.472  1.00  0.00           H  
ATOM   1445  C   PRO   106      60.874  67.117  48.697  1.00  0.00           C  
ATOM   1446  O   PRO   106      61.921  66.520  48.846  1.00  0.00           O  
ATOM   1447  N   SER   107      60.064  67.291  49.716  1.00  0.00           N  
ATOM   1448  H   SER   107      59.313  67.951  49.571  1.00  0.00           H  
ATOM   1449  CA  SER   107      60.360  66.642  51.007  1.00  0.00           C  
ATOM   1450  HA  SER   107      61.418  66.784  51.227  1.00  0.00           H  
ATOM   1451  CB  SER   107      59.506  67.337  52.080  1.00  0.00           C  
ATOM   1452  HB2 SER   107      58.467  67.064  51.897  1.00  0.00           H  
ATOM   1453  HB3 SER   107      59.854  66.942  53.034  1.00  0.00           H  
ATOM   1454  OG  SER   107      59.464  68.747  52.141  1.00  0.00           O  
ATOM   1455  HG  SER   107      58.980  69.057  51.372  1.00  0.00           H  
ATOM   1456  C   SER   107      60.259  65.122  51.110  1.00  0.00           C  
ATOM   1457  O   SER   107      60.682  64.525  52.095  1.00  0.00           O  
ATOM   1458  N   SER   108      59.640  64.541  50.087  1.00  0.00           N  
ATOM   1459  H   SER   108      59.555  65.096  49.248  1.00  0.00           H  
ATOM   1460  CA  SER   108      59.402  63.053  49.986  1.00  0.00           C  
ATOM   1461  HA  SER   108      58.606  62.842  50.701  1.00  0.00           H  
ATOM   1462  CB  SER   108      58.979  62.720  48.522  1.00  0.00           C  
ATOM   1463  HB2 SER   108      59.826  62.951  47.876  1.00  0.00           H  
ATOM   1464  HB3 SER   108      58.711  61.681  48.331  1.00  0.00           H  
ATOM   1465  OG  SER   108      57.902  63.541  48.231  1.00  0.00           O  
ATOM   1466  HG  SER   108      57.122  62.982  48.236  1.00  0.00           H  
ATOM   1467  C   SER   108      60.736  62.266  50.318  1.00  0.00           C  
ATOM   1468  O   SER   108      61.865  62.711  50.242  1.00  0.00           O  
ATOM   1469  N   THR   109      60.476  61.115  50.871  1.00  0.00           N  
ATOM   1470  H   THR   109      59.516  60.833  50.730  1.00  0.00           H  
ATOM   1471  CA  THR   109      61.351  60.095  51.498  1.00  0.00           C  
ATOM   1472  HA  THR   109      62.364  60.279  51.140  1.00  0.00           H  
ATOM   1473  CB  THR   109      61.364  60.203  53.045  1.00  0.00           C  
ATOM   1474  HB  THR   109      62.177  59.543  53.348  1.00  0.00           H  
ATOM   1475  CG2 THR   109      61.650  61.559  53.626  1.00  0.00           C  
ATOM   1476 HG21 THR   109      62.727  61.713  53.550  1.00  0.00           H  
ATOM   1477 HG22 THR   109      61.097  62.372  53.156  1.00  0.00           H  
ATOM   1478 HG23 THR   109      61.439  61.682  54.688  1.00  0.00           H  
ATOM   1479  OG1 THR   109      60.111  59.867  53.651  1.00  0.00           O  
ATOM   1480  HG1 THR   109      59.459  60.553  53.487  1.00  0.00           H  
ATOM   1481  C   THR   109      61.081  58.633  51.104  1.00  0.00           C  
ATOM   1482  O   THR   109      59.923  58.239  50.905  1.00  0.00           O  
ATOM   1483  N   SER   110      62.147  57.869  50.882  1.00  0.00           N  
ATOM   1484  H   SER   110      63.071  58.271  50.814  1.00  0.00           H  
ATOM   1485  CA  SER   110      62.057  56.392  50.694  1.00  0.00           C  
ATOM   1486  HA  SER   110      61.256  56.203  49.980  1.00  0.00           H  
ATOM   1487  CB  SER   110      63.398  55.975  50.095  1.00  0.00           C  
ATOM   1488  HB2 SER   110      63.422  54.903  49.904  1.00  0.00           H  
ATOM   1489  HB3 SER   110      63.479  56.699  49.284  1.00  0.00           H  
ATOM   1490  OG  SER   110      64.472  56.340  50.938  1.00  0.00           O  
ATOM   1491  HG  SER   110      65.270  56.097  50.464  1.00  0.00           H  
ATOM   1492  C   SER   110      61.700  55.609  51.940  1.00  0.00           C  
ATOM   1493  O   SER   110      62.534  55.148  52.708  1.00  0.00           O  
ATOM   1494  N   GLY   111      60.465  55.618  52.394  1.00  0.00           N  
ATOM   1495  H   GLY   111      59.828  56.189  51.858  1.00  0.00           H  
ATOM   1496  CA  GLY   111      59.891  55.038  53.617  1.00  0.00           C  
ATOM   1497  HA2 GLY   111      60.096  53.970  53.547  1.00  0.00           H  
ATOM   1498  HA3 GLY   111      60.462  55.404  54.471  1.00  0.00           H  
ATOM   1499  C   GLY   111      58.410  55.385  53.733  1.00  0.00           C  
ATOM   1500  O   GLY   111      57.933  56.411  53.335  1.00  0.00           O  
ATOM   1501  N   SER   112      57.525  54.519  54.273  1.00  0.00           N  
ATOM   1502  H   SER   112      56.558  54.802  54.213  1.00  0.00           H  
ATOM   1503  CA  SER   112      57.651  53.170  54.825  1.00  0.00           C  
ATOM   1504  HA  SER   112      56.647  52.858  55.113  1.00  0.00           H  
ATOM   1505  CB  SER   112      58.051  52.107  53.746  1.00  0.00           C  
ATOM   1506  HB2 SER   112      57.486  52.319  52.838  1.00  0.00           H  
ATOM   1507  HB3 SER   112      59.123  52.155  53.557  1.00  0.00           H  
ATOM   1508  OG  SER   112      57.746  50.826  54.365  1.00  0.00           O  
ATOM   1509  HG  SER   112      58.660  50.546  54.460  1.00  0.00           H  
ATOM   1510  C   SER   112      58.498  53.086  56.144  1.00  0.00           C  
ATOM   1511  O   SER   112      59.610  53.573  56.182  1.00  0.00           O  
ATOM   1512  N   TYR   113      58.016  52.441  57.233  1.00  0.00           N  
ATOM   1513  H   TYR   113      58.699  52.103  57.896  1.00  0.00           H  
ATOM   1514  CA  TYR   113      56.718  51.854  57.412  1.00  0.00           C  
ATOM   1515  HA  TYR   113      56.605  51.157  56.581  1.00  0.00           H  
ATOM   1516  CB  TYR   113      56.642  51.011  58.763  1.00  0.00           C  
ATOM   1517  HB2 TYR   113      56.443  51.788  59.501  1.00  0.00           H  
ATOM   1518  HB3 TYR   113      55.876  50.244  58.871  1.00  0.00           H  
ATOM   1519  CG  TYR   113      57.982  50.431  59.075  1.00  0.00           C  
ATOM   1520  CD1 TYR   113      58.901  51.138  59.905  1.00  0.00           C  
ATOM   1521  HD1 TYR   113      58.601  52.051  60.398  1.00  0.00           H  
ATOM   1522  CE1 TYR   113      60.139  50.609  60.247  1.00  0.00           C  
ATOM   1523  HE1 TYR   113      60.780  51.201  60.884  1.00  0.00           H  
ATOM   1524  CZ  TYR   113      60.594  49.380  59.638  1.00  0.00           C  
ATOM   1525  OH  TYR   113      61.840  48.934  59.813  1.00  0.00           O  
ATOM   1526  HH  TYR   113      62.352  49.359  60.505  1.00  0.00           H  
ATOM   1527  CE2 TYR   113      59.665  48.686  58.785  1.00  0.00           C  
ATOM   1528  HE2 TYR   113      59.918  47.834  58.171  1.00  0.00           H  
ATOM   1529  CD2 TYR   113      58.396  49.233  58.443  1.00  0.00           C  
ATOM   1530  HD2 TYR   113      57.747  48.726  57.745  1.00  0.00           H  
ATOM   1531  C   TYR   113      55.517  52.791  57.345  1.00  0.00           C  
ATOM   1532  O   TYR   113      54.515  52.382  56.781  1.00  0.00           O  
ATOM   1533  N   GLY   114      55.516  54.006  57.887  1.00  0.00           N  
ATOM   1534  H   GLY   114      56.374  54.424  58.217  1.00  0.00           H  
ATOM   1535  CA  GLY   114      54.378  54.893  57.793  1.00  0.00           C  
ATOM   1536  HA2 GLY   114      53.508  54.450  58.279  1.00  0.00           H  
ATOM   1537  HA3 GLY   114      54.684  55.744  58.402  1.00  0.00           H  
ATOM   1538  C   GLY   114      54.072  55.387  56.315  1.00  0.00           C  
ATOM   1539  O   GLY   114      54.962  55.331  55.461  1.00  0.00           O  
ATOM   1540  N   SER   115      52.962  56.082  56.119  1.00  0.00           N  
ATOM   1541  H   SER   115      52.932  56.417  55.167  1.00  0.00           H  
ATOM   1542  CA  SER   115      51.704  56.141  56.889  1.00  0.00           C  
ATOM   1543  HA  SER   115      51.918  56.801  57.730  1.00  0.00           H  
ATOM   1544  CB  SER   115      50.584  56.939  56.169  1.00  0.00           C  
ATOM   1545  HB2 SER   115      49.595  56.717  56.569  1.00  0.00           H  
ATOM   1546  HB3 SER   115      50.774  58.011  56.222  1.00  0.00           H  
ATOM   1547  OG  SER   115      50.601  56.683  54.759  1.00  0.00           O  
ATOM   1548  HG  SER   115      50.188  55.845  54.535  1.00  0.00           H  
ATOM   1549  C   SER   115      51.225  54.836  57.408  1.00  0.00           C  
ATOM   1550  O   SER   115      51.365  53.871  56.693  1.00  0.00           O  
ATOM   1551  N   SER   116      50.569  54.767  58.572  1.00  0.00           N  
ATOM   1552  H   SER   116      50.813  55.537  59.178  1.00  0.00           H  
ATOM   1553  CA  SER   116      49.941  53.618  59.223  1.00  0.00           C  
ATOM   1554  HA  SER   116      50.610  52.861  59.632  1.00  0.00           H  
ATOM   1555  CB  SER   116      49.215  54.212  60.460  1.00  0.00           C  
ATOM   1556  HB2 SER   116      49.937  54.312  61.270  1.00  0.00           H  
ATOM   1557  HB3 SER   116      48.809  55.190  60.202  1.00  0.00           H  
ATOM   1558  OG  SER   116      48.125  53.499  60.945  1.00  0.00           O  
ATOM   1559  HG  SER   116      48.146  53.378  61.897  1.00  0.00           H  
ATOM   1560  C   SER   116      48.977  52.732  58.383  1.00  0.00           C  
ATOM   1561  O   SER   116      48.158  53.267  57.665  1.00  0.00           O  
ATOM   1562  N   SER   117      48.969  51.441  58.653  1.00  0.00           N  
ATOM   1563  H   SER   117      49.565  51.095  59.391  1.00  0.00           H  
ATOM   1564  CA  SER   117      48.223  50.387  57.957  1.00  0.00           C  
ATOM   1565  HA  SER   117      47.652  50.859  57.158  1.00  0.00           H  
ATOM   1566  CB  SER   117      49.187  49.427  57.316  1.00  0.00           C  
ATOM   1567  HB2 SER   117      48.661  48.514  57.037  1.00  0.00           H  
ATOM   1568  HB3 SER   117      49.600  49.953  56.455  1.00  0.00           H  
ATOM   1569  OG  SER   117      50.301  49.100  58.049  1.00  0.00           O  
ATOM   1570  HG  SER   117      50.957  49.786  57.904  1.00  0.00           H  
ATOM   1571  C   SER   117      47.255  49.602  58.903  1.00  0.00           C  
ATOM   1572  O   SER   117      46.393  48.950  58.350  1.00  0.00           O  
ATOM   1573  N   GLN   118      47.280  49.707  60.260  1.00  0.00           N  
ATOM   1574  H   GLN   118      48.109  50.116  60.668  1.00  0.00           H  
ATOM   1575  CA  GLN   118      46.296  49.197  61.285  1.00  0.00           C  
ATOM   1576  HA  GLN   118      46.503  49.802  62.167  1.00  0.00           H  
ATOM   1577  CB  GLN   118      44.776  49.579  61.001  1.00  0.00           C  
ATOM   1578  HB2 GLN   118      44.768  50.660  60.859  1.00  0.00           H  
ATOM   1579  HB3 GLN   118      44.455  49.085  60.084  1.00  0.00           H  
ATOM   1580  CG  GLN   118      43.777  49.111  62.128  1.00  0.00           C  
ATOM   1581  HG2 GLN   118      43.928  48.036  62.223  1.00  0.00           H  
ATOM   1582  HG3 GLN   118      43.879  49.751  63.004  1.00  0.00           H  
ATOM   1583  CD  GLN   118      42.310  49.379  61.744  1.00  0.00           C  
ATOM   1584  OE1 GLN   118      41.408  48.784  62.332  1.00  0.00           O  
ATOM   1585  NE2 GLN   118      41.977  50.205  60.762  1.00  0.00           N  
ATOM   1586 HE21 GLN   118      42.685  50.556  60.133  1.00  0.00           H  
ATOM   1587 HE22 GLN   118      41.009  50.130  60.485  1.00  0.00           H  
ATOM   1588  C   GLN   118      46.503  47.696  61.589  1.00  0.00           C  
ATOM   1589  O   GLN   118      46.304  46.803  60.730  1.00  0.00           O  
ATOM   1590  N   SER   119      46.998  47.321  62.808  1.00  0.00           N  
ATOM   1591  H   SER   119      47.032  46.329  62.992  1.00  0.00           H  
ATOM   1592  CA  SER   119      47.187  48.044  64.064  1.00  0.00           C  
ATOM   1593  HA  SER   119      46.274  48.620  64.212  1.00  0.00           H  
ATOM   1594  CB  SER   119      47.319  47.085  65.227  1.00  0.00           C  
ATOM   1595  HB2 SER   119      48.360  46.809  65.394  1.00  0.00           H  
ATOM   1596  HB3 SER   119      46.869  47.528  66.115  1.00  0.00           H  
ATOM   1597  OG  SER   119      46.578  45.950  64.997  1.00  0.00           O  
ATOM   1598  HG  SER   119      45.658  46.220  64.953  1.00  0.00           H  
ATOM   1599  C   SER   119      48.373  49.056  64.188  1.00  0.00           C  
ATOM   1600  O   SER   119      49.157  49.152  63.303  1.00  0.00           O  
ATOM   1601  N   SER   120      48.354  49.670  65.374  1.00  0.00           N  
ATOM   1602  H   SER   120      47.629  49.400  66.023  1.00  0.00           H  
ATOM   1603  CA  SER   120      49.503  50.303  65.999  1.00  0.00           C  
ATOM   1604  HA  SER   120      50.093  50.791  65.222  1.00  0.00           H  
ATOM   1605  CB  SER   120      49.100  51.437  66.981  1.00  0.00           C  
ATOM   1606  HB2 SER   120      48.530  52.166  66.405  1.00  0.00           H  
ATOM   1607  HB3 SER   120      48.351  51.114  67.705  1.00  0.00           H  
ATOM   1608  OG  SER   120      50.222  52.076  67.495  1.00  0.00           O  
ATOM   1609  HG  SER   120      50.618  52.636  66.824  1.00  0.00           H  
ATOM   1610  C   SER   120      50.353  49.240  66.814  1.00  0.00           C  
ATOM   1611  O   SER   120      49.840  48.303  67.422  1.00  0.00           O  
ATOM   1612  N   SER   121      51.620  49.448  66.902  1.00  0.00           N  
ATOM   1613  H   SER   121      52.148  48.782  67.448  1.00  0.00           H  
ATOM   1614  CA  SER   121      52.404  50.184  65.903  1.00  0.00           C  
ATOM   1615  HA  SER   121      51.987  51.187  65.817  1.00  0.00           H  
ATOM   1616  CB  SER   121      53.865  50.303  66.285  1.00  0.00           C  
ATOM   1617  HB2 SER   121      54.482  49.423  66.100  1.00  0.00           H  
ATOM   1618  HB3 SER   121      54.267  51.126  65.695  1.00  0.00           H  
ATOM   1619  OG  SER   121      53.906  50.747  67.591  1.00  0.00           O  
ATOM   1620  HG  SER   121      54.549  51.455  67.678  1.00  0.00           H  
ATOM   1621  C   SER   121      52.368  49.642  64.499  1.00  0.00           C  
ATOM   1622  O   SER   121      52.489  50.511  63.616  1.00  0.00           O  
ATOM   1623  N   TYR   122      52.179  48.344  64.274  1.00  0.00           N  
ATOM   1624  H   TYR   122      51.989  47.820  65.117  1.00  0.00           H  
ATOM   1625  CA  TYR   122      52.229  47.578  63.020  1.00  0.00           C  
ATOM   1626  HA  TYR   122      52.352  48.278  62.194  1.00  0.00           H  
ATOM   1627  CB  TYR   122      53.492  46.780  62.947  1.00  0.00           C  
ATOM   1628  HB2 TYR   122      53.391  46.147  63.828  1.00  0.00           H  
ATOM   1629  HB3 TYR   122      53.531  46.099  62.097  1.00  0.00           H  
ATOM   1630  CG  TYR   122      54.801  47.539  63.058  1.00  0.00           C  
ATOM   1631  CD1 TYR   122      55.759  47.216  64.034  1.00  0.00           C  
ATOM   1632  HD1 TYR   122      55.458  46.474  64.759  1.00  0.00           H  
ATOM   1633  CE1 TYR   122      56.940  47.962  64.137  1.00  0.00           C  
ATOM   1634  HE1 TYR   122      57.709  47.702  64.849  1.00  0.00           H  
ATOM   1635  CZ  TYR   122      57.049  49.132  63.359  1.00  0.00           C  
ATOM   1636  OH  TYR   122      58.164  49.906  63.443  1.00  0.00           O  
ATOM   1637  HH  TYR   122      58.887  49.409  63.832  1.00  0.00           H  
ATOM   1638  CE2 TYR   122      56.205  49.294  62.219  1.00  0.00           C  
ATOM   1639  HE2 TYR   122      56.233  50.144  61.553  1.00  0.00           H  
ATOM   1640  CD2 TYR   122      55.099  48.446  62.100  1.00  0.00           C  
ATOM   1641  HD2 TYR   122      54.427  48.562  61.262  1.00  0.00           H  
ATOM   1642  C   TYR   122      50.954  46.757  62.975  1.00  0.00           C  
ATOM   1643  O   TYR   122      50.520  46.193  63.964  1.00  0.00           O  
ATOM   1644  N   GLY   123      50.367  46.585  61.751  1.00  0.00           N  
ATOM   1645  H   GLY   123      49.504  46.061  61.785  1.00  0.00           H  
ATOM   1646  CA  GLY   123      51.056  46.840  60.458  1.00  0.00           C  
ATOM   1647  HA2 GLY   123      51.131  47.906  60.243  1.00  0.00           H  
ATOM   1648  HA3 GLY   123      52.079  46.462  60.457  1.00  0.00           H  
ATOM   1649  C   GLY   123      50.412  46.089  59.265  1.00  0.00           C  
ATOM   1650  O   GLY   123      49.308  45.521  59.366  1.00  0.00           O  
ATOM   1651  N   GLN   124      51.094  46.065  58.125  1.00  0.00           N  
ATOM   1652  H   GLN   124      51.998  46.512  58.181  1.00  0.00           H  
ATOM   1653  CA  GLN   124      50.938  45.286  56.915  1.00  0.00           C  
ATOM   1654  HA  GLN   124      50.540  44.286  57.088  1.00  0.00           H  
ATOM   1655  CB  GLN   124      49.902  45.932  55.880  1.00  0.00           C  
ATOM   1656  HB2 GLN   124      49.015  46.069  56.498  1.00  0.00           H  
ATOM   1657  HB3 GLN   124      50.351  46.867  55.544  1.00  0.00           H  
ATOM   1658  CG  GLN   124      49.491  45.094  54.665  1.00  0.00           C  
ATOM   1659  HG2 GLN   124      48.791  45.601  54.002  1.00  0.00           H  
ATOM   1660  HG3 GLN   124      50.389  44.971  54.060  1.00  0.00           H  
ATOM   1661  CD  GLN   124      48.859  43.821  55.002  1.00  0.00           C  
ATOM   1662  OE1 GLN   124      48.008  43.668  55.923  1.00  0.00           O  
ATOM   1663  NE2 GLN   124      49.170  42.848  54.250  1.00  0.00           N  
ATOM   1664 HE21 GLN   124      49.823  42.929  53.484  1.00  0.00           H  
ATOM   1665 HE22 GLN   124      48.483  42.108  54.262  1.00  0.00           H  
ATOM   1666  C   GLN   124      52.407  45.078  56.368  1.00  0.00           C  
ATOM   1667  O   GLN   124      52.824  45.815  55.435  1.00  0.00           O  
ATOM   1668  N   PRO   125      53.302  44.281  57.000  1.00  0.00           N  
ATOM   1669  CD  PRO   125      54.759  44.283  56.830  1.00  0.00           C  
ATOM   1670  HD2 PRO   125      55.166  45.263  57.077  1.00  0.00           H  
ATOM   1671  HD3 PRO   125      54.912  44.117  55.763  1.00  0.00           H  
ATOM   1672  CG  PRO   125      55.258  43.117  57.644  1.00  0.00           C  
ATOM   1673  HG2 PRO   125      55.375  43.510  58.654  1.00  0.00           H  
ATOM   1674  HG3 PRO   125      56.206  42.692  57.314  1.00  0.00           H  
ATOM   1675  CB  PRO   125      54.135  42.099  57.644  1.00  0.00           C  
ATOM   1676  HB2 PRO   125      54.224  41.447  58.512  1.00  0.00           H  
ATOM   1677  HB3 PRO   125      54.092  41.508  56.729  1.00  0.00           H  
ATOM   1678  CA  PRO   125      52.871  43.035  57.660  1.00  0.00           C  
ATOM   1679  HA  PRO   125      52.076  42.552  57.091  1.00  0.00           H  
ATOM   1680  C   PRO   125      52.382  43.304  59.112  1.00  0.00           C  
ATOM   1681  O   PRO   125      52.959  44.106  59.813  1.00  0.00           O  
ATOM   1682  N   GLN   126      51.381  42.565  59.639  1.00  0.00           N  
ATOM   1683  H   GLN   126      50.850  41.913  59.079  1.00  0.00           H  
ATOM   1684  CA  GLN   126      50.794  42.790  61.027  1.00  0.00           C  
ATOM   1685  HA  GLN   126      50.386  43.797  61.119  1.00  0.00           H  
ATOM   1686  CB  GLN   126      49.615  41.820  61.126  1.00  0.00           C  
ATOM   1687  HB2 GLN   126      48.947  42.064  60.299  1.00  0.00           H  
ATOM   1688  HB3 GLN   126      49.917  40.783  60.977  1.00  0.00           H  
ATOM   1689  CG  GLN   126      48.785  41.853  62.418  1.00  0.00           C  
ATOM   1690  HG2 GLN   126      48.013  41.082  62.422  1.00  0.00           H  
ATOM   1691  HG3 GLN   126      49.465  41.576  63.224  1.00  0.00           H  
ATOM   1692  CD  GLN   126      48.203  43.188  62.756  1.00  0.00           C  
ATOM   1693  OE1 GLN   126      48.066  44.111  61.949  1.00  0.00           O  
ATOM   1694  NE2 GLN   126      47.767  43.327  63.958  1.00  0.00           N  
ATOM   1695 HE21 GLN   126      47.681  42.579  64.631  1.00  0.00           H  
ATOM   1696 HE22 GLN   126      47.405  44.263  64.078  1.00  0.00           H  
ATOM   1697  C   GLN   126      51.776  42.620  62.176  1.00  0.00           C  
ATOM   1698  O   GLN   126      52.532  41.635  62.174  1.00  0.00           O  
ATOM   1699  N   SER   127      51.775  43.509  63.233  1.00  0.00           N  
ATOM   1700  H   SER   127      51.218  44.343  63.121  1.00  0.00           H  
ATOM   1701  CA  SER   127      52.474  43.427  64.532  1.00  0.00           C  
ATOM   1702  HA  SER   127      52.014  44.118  65.239  1.00  0.00           H  
ATOM   1703  CB  SER   127      52.225  42.076  65.203  1.00  0.00           C  
ATOM   1704  HB2 SER   127      51.201  41.752  65.017  1.00  0.00           H  
ATOM   1705  HB3 SER   127      52.819  41.293  64.734  1.00  0.00           H  
ATOM   1706  OG  SER   127      52.460  42.000  66.600  1.00  0.00           O  
ATOM   1707  HG  SER   127      51.860  42.503  67.154  1.00  0.00           H  
ATOM   1708  C   SER   127      53.948  43.798  64.528  1.00  0.00           C  
ATOM   1709  O   SER   127      54.598  44.287  65.466  1.00  0.00           O  
ATOM   1710  N   GLY   128      54.532  43.677  63.344  1.00  0.00           N  
ATOM   1711  H   GLY   128      53.995  43.277  62.587  1.00  0.00           H  
ATOM   1712  CA  GLY   128      55.919  43.955  63.023  1.00  0.00           C  
ATOM   1713  HA2 GLY   128      56.005  45.034  62.899  1.00  0.00           H  
ATOM   1714  HA3 GLY   128      56.595  43.655  63.824  1.00  0.00           H  
ATOM   1715  C   GLY   128      56.368  43.268  61.645  1.00  0.00           C  
ATOM   1716  O   GLY   128      55.629  42.340  61.205  1.00  0.00           O  
ATOM   1717  N   SER   129      57.505  43.631  61.033  1.00  0.00           N  
ATOM   1718  H   SER   129      57.736  42.935  60.339  1.00  0.00           H  
ATOM   1719  CA  SER   129      58.431  44.779  61.294  1.00  0.00           C  
ATOM   1720  HA  SER   129      59.350  44.507  60.773  1.00  0.00           H  
ATOM   1721  CB  SER   129      57.901  46.130  60.799  1.00  0.00           C  
ATOM   1722  HB2 SER   129      56.975  46.399  61.308  1.00  0.00           H  
ATOM   1723  HB3 SER   129      58.683  46.866  60.985  1.00  0.00           H  
ATOM   1724  OG  SER   129      57.632  46.136  59.457  1.00  0.00           O  
ATOM   1725  HG  SER   129      56.679  46.236  59.411  1.00  0.00           H  
ATOM   1726  C   SER   129      58.871  44.813  62.754  1.00  0.00           C  
ATOM   1727  O   SER   129      58.767  45.877  63.387  1.00  0.00           O  
ATOM   1728  N   TYR   130      59.218  43.616  63.275  1.00  0.00           N  
ATOM   1729  H   TYR   130      59.388  42.783  62.730  1.00  0.00           H  
ATOM   1730  CA  TYR   130      59.706  43.449  64.591  1.00  0.00           C  
ATOM   1731  HA  TYR   130      58.930  43.812  65.265  1.00  0.00           H  
ATOM   1732  CB  TYR   130      59.778  41.916  64.823  1.00  0.00           C  
ATOM   1733  HB2 TYR   130      60.521  41.430  64.191  1.00  0.00           H  
ATOM   1734  HB3 TYR   130      60.161  41.763  65.832  1.00  0.00           H  
ATOM   1735  CG  TYR   130      58.445  41.284  64.680  1.00  0.00           C  
ATOM   1736  CD1 TYR   130      58.250  40.486  63.517  1.00  0.00           C  
ATOM   1737  HD1 TYR   130      59.047  40.208  62.844  1.00  0.00           H  
ATOM   1738  CE1 TYR   130      56.996  40.027  63.235  1.00  0.00           C  
ATOM   1739  HE1 TYR   130      56.761  39.497  62.324  1.00  0.00           H  
ATOM   1740  CZ  TYR   130      55.971  40.069  64.238  1.00  0.00           C  
ATOM   1741  OH  TYR   130      54.815  39.423  64.109  1.00  0.00           O  
ATOM   1742  HH  TYR   130      54.663  39.282  63.171  1.00  0.00           H  
ATOM   1743  CE2 TYR   130      56.185  40.812  65.371  1.00  0.00           C  
ATOM   1744  HE2 TYR   130      55.367  40.880  66.074  1.00  0.00           H  
ATOM   1745  CD2 TYR   130      57.388  41.520  65.558  1.00  0.00           C  
ATOM   1746  HD2 TYR   130      57.588  42.149  66.413  1.00  0.00           H  
ATOM   1747  C   TYR   130      61.066  44.123  64.793  1.00  0.00           C  
ATOM   1748  O   TYR   130      61.990  43.938  63.989  1.00  0.00           O  
ATOM   1749  N   SER   131      61.335  44.842  65.886  1.00  0.00           N  
ATOM   1750  H   SER   131      62.220  45.329  65.865  1.00  0.00           H  
ATOM   1751  CA  SER   131      60.561  44.960  67.110  1.00  0.00           C  
ATOM   1752  HA  SER   131      61.113  45.523  67.863  1.00  0.00           H  
ATOM   1753  CB  SER   131      59.366  45.920  66.946  1.00  0.00           C  
ATOM   1754  HB2 SER   131      59.786  46.879  66.643  1.00  0.00           H  
ATOM   1755  HB3 SER   131      58.705  45.729  66.101  1.00  0.00           H  
ATOM   1756  OG  SER   131      58.624  46.072  68.184  1.00  0.00           O  
ATOM   1757  HG  SER   131      57.926  45.419  68.093  1.00  0.00           H  
ATOM   1758  C   SER   131      60.345  43.613  67.751  1.00  0.00           C  
ATOM   1759  O   SER   131      59.197  43.124  67.851  1.00  0.00           O  
ATOM   1760  N   GLN   132      61.429  42.884  68.175  1.00  0.00           N  
ATOM   1761  H   GLN   132      61.232  41.939  68.471  1.00  0.00           H  
ATOM   1762  CA  GLN   132      62.800  43.338  68.420  1.00  0.00           C  
ATOM   1763  HA  GLN   132      62.981  43.990  67.566  1.00  0.00           H  
ATOM   1764  CB  GLN   132      62.932  44.155  69.747  1.00  0.00           C  
ATOM   1765  HB2 GLN   132      63.957  44.490  69.901  1.00  0.00           H  
ATOM   1766  HB3 GLN   132      62.273  45.018  69.653  1.00  0.00           H  
ATOM   1767  CG  GLN   132      62.569  43.436  71.057  1.00  0.00           C  
ATOM   1768  HG2 GLN   132      62.832  42.378  71.055  1.00  0.00           H  
ATOM   1769  HG3 GLN   132      63.029  43.897  71.931  1.00  0.00           H  
ATOM   1770  CD  GLN   132      61.092  43.508  71.350  1.00  0.00           C  
ATOM   1771  OE1 GLN   132      60.291  44.144  70.706  1.00  0.00           O  
ATOM   1772  NE2 GLN   132      60.654  42.759  72.289  1.00  0.00           N  
ATOM   1773 HE21 GLN   132      61.314  42.274  72.879  1.00  0.00           H  
ATOM   1774 HE22 GLN   132      59.731  42.913  72.669  1.00  0.00           H  
ATOM   1775  C   GLN   132      63.971  42.319  68.382  1.00  0.00           C  
ATOM   1776  O   GLN   132      63.936  41.456  69.185  1.00  0.00           O  
ATOM   1777  N   GLN   133      64.997  42.449  67.521  1.00  0.00           N  
ATOM   1778  H   GLN   133      64.996  43.143  66.787  1.00  0.00           H  
ATOM   1779  CA  GLN   133      66.200  41.553  67.571  1.00  0.00           C  
ATOM   1780  HA  GLN   133      66.831  41.724  66.699  1.00  0.00           H  
ATOM   1781  CB  GLN   133      67.130  42.035  68.777  1.00  0.00           C  
ATOM   1782  HB2 GLN   133      66.562  42.118  69.704  1.00  0.00           H  
ATOM   1783  HB3 GLN   133      67.879  41.266  68.964  1.00  0.00           H  
ATOM   1784  CG  GLN   133      67.921  43.296  68.724  1.00  0.00           C  
ATOM   1785  HG2 GLN   133      68.749  43.189  69.426  1.00  0.00           H  
ATOM   1786  HG3 GLN   133      68.286  43.448  67.708  1.00  0.00           H  
ATOM   1787  CD  GLN   133      67.121  44.492  69.080  1.00  0.00           C  
ATOM   1788  OE1 GLN   133      66.354  45.063  68.304  1.00  0.00           O  
ATOM   1789  NE2 GLN   133      67.190  44.925  70.300  1.00  0.00           N  
ATOM   1790 HE21 GLN   133      67.882  44.556  70.937  1.00  0.00           H  
ATOM   1791 HE22 GLN   133      66.702  45.763  70.582  1.00  0.00           H  
ATOM   1792  C   GLN   133      65.935  40.084  67.565  1.00  0.00           C  
ATOM   1793  O   GLN   133      66.241  39.526  68.589  1.00  0.00           O  
ATOM   1794  N   PRO   134      65.494  39.489  66.419  1.00  0.00           N  
ATOM   1795  CD  PRO   134      65.154  38.064  66.324  1.00  0.00           C  
ATOM   1796  HD2 PRO   134      64.348  37.905  67.040  1.00  0.00           H  
ATOM   1797  HD3 PRO   134      66.022  37.492  66.654  1.00  0.00           H  
ATOM   1798  CG  PRO   134      64.611  37.815  64.935  1.00  0.00           C  
ATOM   1799  HG2 PRO   134      63.538  38.005  64.954  1.00  0.00           H  
ATOM   1800  HG3 PRO   134      64.743  36.797  64.568  1.00  0.00           H  
ATOM   1801  CB  PRO   134      65.415  38.871  64.175  1.00  0.00           C  
ATOM   1802  HB2 PRO   134      64.920  38.979  63.210  1.00  0.00           H  
ATOM   1803  HB3 PRO   134      66.457  38.552  64.161  1.00  0.00           H  
ATOM   1804  CA  PRO   134      65.394  40.069  65.099  1.00  0.00           C  
ATOM   1805  HA  PRO   134      66.311  40.601  64.844  1.00  0.00           H  
ATOM   1806  C   PRO   134      64.147  40.971  64.962  1.00  0.00           C  
ATOM   1807  O   PRO   134      63.129  40.771  65.678  1.00  0.00           O  
ATOM   1808  N   SER   135      64.125  41.972  64.074  1.00  0.00           N  
ATOM   1809  H   SER   135      63.234  42.417  63.910  1.00  0.00           H  
ATOM   1810  CA  SER   135      65.261  42.416  63.205  1.00  0.00           C  
ATOM   1811  HA  SER   135      65.707  41.544  62.727  1.00  0.00           H  
ATOM   1812  CB  SER   135      64.775  43.370  62.106  1.00  0.00           C  
ATOM   1813  HB2 SER   135      65.646  43.774  61.589  1.00  0.00           H  
ATOM   1814  HB3 SER   135      64.123  42.806  61.439  1.00  0.00           H  
ATOM   1815  OG  SER   135      64.040  44.500  62.463  1.00  0.00           O  
ATOM   1816  HG  SER   135      63.355  44.215  63.072  1.00  0.00           H  
ATOM   1817  C   SER   135      66.342  43.089  64.031  1.00  0.00           C  
ATOM   1818  O   SER   135      65.981  43.584  65.143  1.00  0.00           O  
ATOM   1819  N   TYR   136      67.601  43.194  63.572  1.00  0.00           N  
ATOM   1820  H   TYR   136      67.794  42.928  62.617  1.00  0.00           H  
ATOM   1821  CA  TYR   136      68.706  43.877  64.314  1.00  0.00           C  
ATOM   1822  HA  TYR   136      68.385  43.910  65.355  1.00  0.00           H  
ATOM   1823  CB  TYR   136      70.071  43.184  64.329  1.00  0.00           C  
ATOM   1824  HB2 TYR   136      70.240  42.959  63.276  1.00  0.00           H  
ATOM   1825  HB3 TYR   136      70.839  43.861  64.702  1.00  0.00           H  
ATOM   1826  CG  TYR   136      70.092  41.925  65.196  1.00  0.00           C  
ATOM   1827  CD1 TYR   136      70.486  42.079  66.572  1.00  0.00           C  
ATOM   1828  HD1 TYR   136      70.742  43.029  67.018  1.00  0.00           H  
ATOM   1829  CE1 TYR   136      70.203  41.028  67.467  1.00  0.00           C  
ATOM   1830  HE1 TYR   136      70.431  41.131  68.518  1.00  0.00           H  
ATOM   1831  CZ  TYR   136      69.331  39.911  67.107  1.00  0.00           C  
ATOM   1832  OH  TYR   136      69.048  38.905  67.978  1.00  0.00           O  
ATOM   1833  HH  TYR   136      69.719  38.783  68.653  1.00  0.00           H  
ATOM   1834  CE2 TYR   136      68.999  39.781  65.760  1.00  0.00           C  
ATOM   1835  HE2 TYR   136      68.394  38.965  65.393  1.00  0.00           H  
ATOM   1836  CD2 TYR   136      69.324  40.748  64.817  1.00  0.00           C  
ATOM   1837  HD2 TYR   136      69.087  40.632  63.769  1.00  0.00           H  
ATOM   1838  C   TYR   136      68.867  45.267  63.741  1.00  0.00           C  
ATOM   1839  O   TYR   136      69.371  45.525  62.642  1.00  0.00           O  
ATOM   1840  N   GLY   137      68.376  46.381  64.315  1.00  0.00           N  
ATOM   1841  H   GLY   137      68.744  47.210  63.871  1.00  0.00           H  
ATOM   1842  CA  GLY   137      67.572  46.564  65.592  1.00  0.00           C  
ATOM   1843  HA2 GLY   137      66.980  47.476  65.521  1.00  0.00           H  
ATOM   1844  HA3 GLY   137      66.997  45.654  65.768  1.00  0.00           H  
ATOM   1845  C   GLY   137      68.474  46.640  66.839  1.00  0.00           C  
ATOM   1846  O   GLY   137      69.544  46.038  66.877  1.00  0.00           O  
ATOM   1847  N   GLY   138      68.081  47.443  67.858  1.00  0.00           N  
ATOM   1848  H   GLY   138      67.125  47.761  67.790  1.00  0.00           H  
ATOM   1849  CA  GLY   138      68.838  47.594  69.067  1.00  0.00           C  
ATOM   1850  HA2 GLY   138      68.290  48.146  69.831  1.00  0.00           H  
ATOM   1851  HA3 GLY   138      69.073  46.597  69.439  1.00  0.00           H  
ATOM   1852  C   GLY   138      70.132  48.391  69.003  1.00  0.00           C  
ATOM   1853  O   GLY   138      70.592  48.900  68.000  1.00  0.00           O  
ATOM   1854  N   GLN   139      70.771  48.577  70.158  1.00  0.00           N  
ATOM   1855  H   GLN   139      71.547  49.223  70.178  1.00  0.00           H  
ATOM   1856  CA  GLN   139      70.490  47.980  71.478  1.00  0.00           C  
ATOM   1857  HA  GLN   139      69.523  47.483  71.398  1.00  0.00           H  
ATOM   1858  CB  GLN   139      71.560  46.935  71.989  1.00  0.00           C  
ATOM   1859  HB2 GLN   139      72.483  47.480  72.192  1.00  0.00           H  
ATOM   1860  HB3 GLN   139      71.198  46.527  72.932  1.00  0.00           H  
ATOM   1861  CG  GLN   139      71.903  45.754  71.081  1.00  0.00           C  
ATOM   1862  HG2 GLN   139      72.251  45.941  70.065  1.00  0.00           H  
ATOM   1863  HG3 GLN   139      72.840  45.326  71.436  1.00  0.00           H  
ATOM   1864  CD  GLN   139      70.864  44.634  71.009  1.00  0.00           C  
ATOM   1865  OE1 GLN   139      69.778  44.646  71.549  1.00  0.00           O  
ATOM   1866  NE2 GLN   139      71.165  43.499  70.331  1.00  0.00           N  
ATOM   1867 HE21 GLN   139      72.145  43.400  70.108  1.00  0.00           H  
ATOM   1868 HE22 GLN   139      70.523  42.754  70.561  1.00  0.00           H  
ATOM   1869  C   GLN   139      70.274  49.097  72.511  1.00  0.00           C  
ATOM   1870  O   GLN   139      69.160  49.596  72.769  1.00  0.00           O  
ATOM   1871  N   GLN   140      71.235  49.412  73.328  1.00  0.00           N  
ATOM   1872  H   GLN   140      72.137  49.016  73.103  1.00  0.00           H  
ATOM   1873  CA  GLN   140      71.164  50.314  74.542  1.00  0.00           C  
ATOM   1874  HA  GLN   140      72.175  50.148  74.914  1.00  0.00           H  
ATOM   1875  CB  GLN   140      71.107  51.753  74.127  1.00  0.00           C  
ATOM   1876  HB2 GLN   140      71.775  51.985  73.297  1.00  0.00           H  
ATOM   1877  HB3 GLN   140      70.076  51.943  73.829  1.00  0.00           H  
ATOM   1878  CG  GLN   140      71.507  52.793  75.186  1.00  0.00           C  
ATOM   1879  HG2 GLN   140      71.002  53.730  74.953  1.00  0.00           H  
ATOM   1880  HG3 GLN   140      71.147  52.448  76.156  1.00  0.00           H  
ATOM   1881  CD  GLN   140      73.023  52.867  75.364  1.00  0.00           C  
ATOM   1882  OE1 GLN   140      73.714  51.971  75.910  1.00  0.00           O  
ATOM   1883  NE2 GLN   140      73.640  53.872  74.813  1.00  0.00           N  
ATOM   1884 HE21 GLN   140      73.055  54.634  74.501  1.00  0.00           H  
ATOM   1885 HE22 GLN   140      74.556  54.184  75.102  1.00  0.00           H  
ATOM   1886  C   GLN   140      70.111  49.955  75.660  1.00  0.00           C  
ATOM   1887  O   GLN   140      69.086  50.653  75.922  1.00  0.00           O  
ATOM   1888  N   GLN   141      70.399  48.807  76.329  1.00  0.00           N  
ATOM   1889  H   GLN   141      70.976  48.220  75.743  1.00  0.00           H  
ATOM   1890  CA  GLN   141      69.540  48.139  77.290  1.00  0.00           C  
ATOM   1891  HA  GLN   141      68.679  48.778  77.488  1.00  0.00           H  
ATOM   1892  CB  GLN   141      68.889  46.898  76.718  1.00  0.00           C  
ATOM   1893  HB2 GLN   141      69.670  46.198  76.420  1.00  0.00           H  
ATOM   1894  HB3 GLN   141      68.431  46.390  77.567  1.00  0.00           H  
ATOM   1895  CG  GLN   141      67.964  46.993  75.528  1.00  0.00           C  
ATOM   1896  HG2 GLN   141      68.310  47.535  74.648  1.00  0.00           H  
ATOM   1897  HG3 GLN   141      67.839  46.013  75.069  1.00  0.00           H  
ATOM   1898  CD  GLN   141      66.644  47.591  75.903  1.00  0.00           C  
ATOM   1899  OE1 GLN   141      65.692  46.841  75.900  1.00  0.00           O  
ATOM   1900  NE2 GLN   141      66.617  48.888  76.101  1.00  0.00           N  
ATOM   1901 HE21 GLN   141      67.473  49.419  76.028  1.00  0.00           H  
ATOM   1902 HE22 GLN   141      65.777  49.417  76.286  1.00  0.00           H  
ATOM   1903  C   GLN   141      70.267  47.900  78.654  1.00  0.00           C  
ATOM   1904  O   GLN   141      71.259  47.145  78.756  1.00  0.00           O  
ATOM   1905  N   SER   142      69.793  48.484  79.787  1.00  0.00           N  
ATOM   1906  H   SER   142      70.162  48.102  80.646  1.00  0.00           H  
ATOM   1907  CA  SER   142      68.585  49.389  80.092  1.00  0.00           C  
ATOM   1908  HA  SER   142      68.592  49.555  81.170  1.00  0.00           H  
ATOM   1909  CB  SER   142      68.701  50.818  79.476  1.00  0.00           C  
ATOM   1910  HB2 SER   142      68.454  50.728  78.419  1.00  0.00           H  
ATOM   1911  HB3 SER   142      67.960  51.538  79.824  1.00  0.00           H  
ATOM   1912  OG  SER   142      69.993  51.397  79.615  1.00  0.00           O  
ATOM   1913  HG  SER   142      70.555  50.924  78.998  1.00  0.00           H  
ATOM   1914  C   SER   142      67.238  48.750  79.758  1.00  0.00           C  
ATOM   1915  O   SER   142      66.351  49.363  79.184  1.00  0.00           O  
ATOM   1916  N   TYR   143      67.114  47.396  79.865  1.00  0.00           N  
ATOM   1917  H   TYR   143      67.843  46.885  80.343  1.00  0.00           H  
ATOM   1918  CA  TYR   143      65.805  46.683  79.625  1.00  0.00           C  
ATOM   1919  HA  TYR   143      65.538  46.704  78.568  1.00  0.00           H  
ATOM   1920  CB  TYR   143      65.995  45.181  79.978  1.00  0.00           C  
ATOM   1921  HB2 TYR   143      66.461  45.043  80.954  1.00  0.00           H  
ATOM   1922  HB3 TYR   143      65.036  44.690  80.143  1.00  0.00           H  
ATOM   1923  CG  TYR   143      66.809  44.495  78.951  1.00  0.00           C  
ATOM   1924  CD1 TYR   143      66.248  44.310  77.705  1.00  0.00           C  
ATOM   1925  HD1 TYR   143      65.235  44.574  77.443  1.00  0.00           H  
ATOM   1926  CE1 TYR   143      67.044  43.713  76.734  1.00  0.00           C  
ATOM   1927  HE1 TYR   143      66.703  43.698  75.709  1.00  0.00           H  
ATOM   1928  CZ  TYR   143      68.419  43.365  76.979  1.00  0.00           C  
ATOM   1929  OH  TYR   143      69.330  43.011  76.057  1.00  0.00           O  
ATOM   1930  HH  TYR   143      68.951  43.128  75.183  1.00  0.00           H  
ATOM   1931  CE2 TYR   143      68.948  43.558  78.283  1.00  0.00           C  
ATOM   1932  HE2 TYR   143      70.014  43.542  78.455  1.00  0.00           H  
ATOM   1933  CD2 TYR   143      68.123  44.137  79.261  1.00  0.00           C  
ATOM   1934  HD2 TYR   143      68.501  44.237  80.267  1.00  0.00           H  
ATOM   1935  C   TYR   143      64.633  47.369  80.414  1.00  0.00           C  
ATOM   1936  O   TYR   143      64.887  47.768  81.534  1.00  0.00           O  
ATOM   1937  N   GLY   144      63.470  47.506  79.781  1.00  0.00           N  
ATOM   1938  H   GLY   144      63.460  47.233  78.809  1.00  0.00           H  
ATOM   1939  CA  GLY   144      62.342  48.285  80.334  1.00  0.00           C  
ATOM   1940  HA2 GLY   144      61.369  47.880  80.059  1.00  0.00           H  
ATOM   1941  HA3 GLY   144      62.357  48.226  81.423  1.00  0.00           H  
ATOM   1942  C   GLY   144      62.289  49.697  79.836  1.00  0.00           C  
ATOM   1943  O   GLY   144      63.338  50.240  79.617  1.00  0.00           O  
ATOM   1944  N   GLN   145      61.100  50.234  79.665  1.00  0.00           N  
ATOM   1945  H   GLN   145      60.308  49.735  80.044  1.00  0.00           H  
ATOM   1946  CA  GLN   145      60.762  51.515  79.060  1.00  0.00           C  
ATOM   1947  HA  GLN   145      61.105  51.508  78.025  1.00  0.00           H  
ATOM   1948  CB  GLN   145      59.204  51.648  79.082  1.00  0.00           C  
ATOM   1949  HB2 GLN   145      58.739  51.349  80.021  1.00  0.00           H  
ATOM   1950  HB3 GLN   145      58.970  52.712  79.046  1.00  0.00           H  
ATOM   1951  CG  GLN   145      58.449  50.876  77.989  1.00  0.00           C  
ATOM   1952  HG2 GLN   145      58.802  49.845  77.983  1.00  0.00           H  
ATOM   1953  HG3 GLN   145      57.370  50.866  78.140  1.00  0.00           H  
ATOM   1954  CD  GLN   145      58.699  51.424  76.602  1.00  0.00           C  
ATOM   1955  OE1 GLN   145      59.219  50.750  75.757  1.00  0.00           O  
ATOM   1956  NE2 GLN   145      58.164  52.601  76.330  1.00  0.00           N  
ATOM   1957 HE21 GLN   145      58.407  53.192  75.548  1.00  0.00           H  
ATOM   1958 HE22 GLN   145      57.629  53.141  76.994  1.00  0.00           H  
ATOM   1959  C   GLN   145      61.417  52.684  79.897  1.00  0.00           C  
ATOM   1960  O   GLN   145      61.905  52.526  81.014  1.00  0.00           O  
ATOM   1961  N   GLN   146      61.424  53.903  79.307  1.00  0.00           N  
ATOM   1962  H   GLN   146      61.280  53.918  78.308  1.00  0.00           H  
ATOM   1963  CA  GLN   146      61.905  55.093  79.953  1.00  0.00           C  
ATOM   1964  HA  GLN   146      62.954  54.960  80.217  1.00  0.00           H  
ATOM   1965  CB  GLN   146      61.894  56.296  78.996  1.00  0.00           C  
ATOM   1966  HB2 GLN   146      62.721  56.034  78.336  1.00  0.00           H  
ATOM   1967  HB3 GLN   146      60.923  56.361  78.504  1.00  0.00           H  
ATOM   1968  CG  GLN   146      62.221  57.662  79.565  1.00  0.00           C  
ATOM   1969  HG2 GLN   146      62.360  58.442  78.816  1.00  0.00           H  
ATOM   1970  HG3 GLN   146      61.336  57.977  80.118  1.00  0.00           H  
ATOM   1971  CD  GLN   146      63.572  57.769  80.382  1.00  0.00           C  
ATOM   1972  OE1 GLN   146      64.423  56.897  80.399  1.00  0.00           O  
ATOM   1973  NE2 GLN   146      63.760  58.824  81.198  1.00  0.00           N  
ATOM   1974 HE21 GLN   146      62.936  59.372  81.398  1.00  0.00           H  
ATOM   1975 HE22 GLN   146      64.652  58.899  81.667  1.00  0.00           H  
ATOM   1976  C   GLN   146      61.022  55.346  81.230  1.00  0.00           C  
ATOM   1977  O   GLN   146      59.790  55.317  81.114  1.00  0.00           O  
ATOM   1978  N   GLN   147      61.584  55.693  82.344  1.00  0.00           N  
ATOM   1979  H   GLN   147      62.579  55.850  82.423  1.00  0.00           H  
ATOM   1980  CA  GLN   147      60.880  55.861  83.618  1.00  0.00           C  
ATOM   1981  HA  GLN   147      60.349  54.925  83.796  1.00  0.00           H  
ATOM   1982  CB  GLN   147      61.805  56.210  84.767  1.00  0.00           C  
ATOM   1983  HB2 GLN   147      61.295  56.177  85.730  1.00  0.00           H  
ATOM   1984  HB3 GLN   147      62.612  55.477  84.780  1.00  0.00           H  
ATOM   1985  CG  GLN   147      62.545  57.519  84.648  1.00  0.00           C  
ATOM   1986  HG2 GLN   147      63.090  57.456  83.706  1.00  0.00           H  
ATOM   1987  HG3 GLN   147      61.811  58.323  84.687  1.00  0.00           H  
ATOM   1988  CD  GLN   147      63.542  57.874  85.785  1.00  0.00           C  
ATOM   1989  OE1 GLN   147      63.664  57.036  86.659  1.00  0.00           O  
ATOM   1990  NE2 GLN   147      64.288  58.940  85.814  1.00  0.00           N  
ATOM   1991 HE21 GLN   147      64.065  59.558  85.047  1.00  0.00           H  
ATOM   1992 HE22 GLN   147      65.043  59.048  86.476  1.00  0.00           H  
ATOM   1993  C   GLN   147      59.807  56.907  83.614  1.00  0.00           C  
ATOM   1994  O   GLN   147      59.859  57.872  82.892  1.00  0.00           O  
ATOM   1995  N   SER   148      58.841  56.796  84.524  1.00  0.00           N  
ATOM   1996  H   SER   148      58.808  56.081  85.236  1.00  0.00           H  
ATOM   1997  CA  SER   148      57.629  57.612  84.516  1.00  0.00           C  
ATOM   1998  HA  SER   148      57.314  57.659  83.474  1.00  0.00           H  
ATOM   1999  CB  SER   148      56.639  56.891  85.407  1.00  0.00           C  
ATOM   2000  HB2 SER   148      56.456  55.885  85.030  1.00  0.00           H  
ATOM   2001  HB3 SER   148      56.935  56.936  86.455  1.00  0.00           H  
ATOM   2002  OG  SER   148      55.415  57.550  85.314  1.00  0.00           O  
ATOM   2003  HG  SER   148      54.749  57.194  85.907  1.00  0.00           H  
ATOM   2004  C   SER   148      57.860  59.045  84.966  1.00  0.00           C  
ATOM   2005  O   SER   148      58.928  59.358  85.574  1.00  0.00           O  
ATOM   2006  N   TYR   149      56.856  59.933  84.632  1.00  0.00           N  
ATOM   2007  H   TYR   149      56.071  59.549  84.126  1.00  0.00           H  
ATOM   2008  CA  TYR   149      56.908  61.374  84.870  1.00  0.00           C  
ATOM   2009  HA  TYR   149      57.505  61.597  85.755  1.00  0.00           H  
ATOM   2010  CB  TYR   149      57.509  62.065  83.634  1.00  0.00           C  
ATOM   2011  HB2 TYR   149      58.529  61.694  83.533  1.00  0.00           H  
ATOM   2012  HB3 TYR   149      56.945  61.841  82.729  1.00  0.00           H  
ATOM   2013  CG  TYR   149      57.552  63.595  83.773  1.00  0.00           C  
ATOM   2014  CD1 TYR   149      56.690  64.427  82.945  1.00  0.00           C  
ATOM   2015  HD1 TYR   149      56.099  63.921  82.196  1.00  0.00           H  
ATOM   2016  CE1 TYR   149      56.623  65.828  83.038  1.00  0.00           C  
ATOM   2017  HE1 TYR   149      55.961  66.429  82.433  1.00  0.00           H  
ATOM   2018  CZ  TYR   149      57.448  66.466  83.978  1.00  0.00           C  
ATOM   2019  OH  TYR   149      57.563  67.795  83.953  1.00  0.00           O  
ATOM   2020  HH  TYR   149      58.311  68.080  84.482  1.00  0.00           H  
ATOM   2021  CE2 TYR   149      58.324  65.650  84.749  1.00  0.00           C  
ATOM   2022  HE2 TYR   149      58.928  66.161  85.484  1.00  0.00           H  
ATOM   2023  CD2 TYR   149      58.332  64.249  84.688  1.00  0.00           C  
ATOM   2024  HD2 TYR   149      59.025  63.695  85.305  1.00  0.00           H  
ATOM   2025  C   TYR   149      55.505  61.971  85.239  1.00  0.00           C  
ATOM   2026  O   TYR   149      54.472  61.323  84.974  1.00  0.00           O  
ATOM   2027  N   ASN   150      55.481  63.164  85.758  1.00  0.00           N  
ATOM   2028  H   ASN   150      56.347  63.542  86.113  1.00  0.00           H  
ATOM   2029  CA  ASN   150      54.315  63.886  86.220  1.00  0.00           C  
ATOM   2030  HA  ASN   150      53.379  63.754  85.678  1.00  0.00           H  
ATOM   2031  CB  ASN   150      53.887  63.337  87.593  1.00  0.00           C  
ATOM   2032  HB2 ASN   150      53.201  62.490  87.589  1.00  0.00           H  
ATOM   2033  HB3 ASN   150      54.801  62.979  88.067  1.00  0.00           H  
ATOM   2034  CG  ASN   150      53.298  64.355  88.578  1.00  0.00           C  
ATOM   2035  OD1 ASN   150      52.278  64.959  88.326  1.00  0.00           O  
ATOM   2036  ND2 ASN   150      53.826  64.540  89.766  1.00  0.00           N  
ATOM   2037 HD21 ASN   150      53.358  65.032  90.514  1.00  0.00           H  
ATOM   2038 HD22 ASN   150      54.773  64.234  89.938  1.00  0.00           H  
ATOM   2039  C   ASN   150      54.680  65.410  86.157  1.00  0.00           C  
ATOM   2040  O   ASN   150      55.532  65.863  86.903  1.00  0.00           O  
ATOM   2041  N   PRO   151      54.030  66.280  85.349  1.00  0.00           N  
ATOM   2042  CD  PRO   151      53.281  65.922  84.150  1.00  0.00           C  
ATOM   2043  HD2 PRO   151      52.256  65.678  84.430  1.00  0.00           H  
ATOM   2044  HD3 PRO   151      53.793  65.054  83.736  1.00  0.00           H  
ATOM   2045  CG  PRO   151      53.256  67.169  83.310  1.00  0.00           C  
ATOM   2046  HG2 PRO   151      52.347  67.144  82.709  1.00  0.00           H  
ATOM   2047  HG3 PRO   151      54.116  67.228  82.642  1.00  0.00           H  
ATOM   2048  CB  PRO   151      53.382  68.326  84.197  1.00  0.00           C  
ATOM   2049  HB2 PRO   151      52.428  68.644  84.616  1.00  0.00           H  
ATOM   2050  HB3 PRO   151      53.966  69.143  83.772  1.00  0.00           H  
ATOM   2051  CA  PRO   151      54.226  67.690  85.285  1.00  0.00           C  
ATOM   2052  HA  PRO   151      55.251  67.798  84.929  1.00  0.00           H  
ATOM   2053  C   PRO   151      53.917  68.444  86.580  1.00  0.00           C  
ATOM   2054  O   PRO   151      52.884  68.151  87.266  1.00  0.00           O  
ATOM   2055  N   PRO   152      54.703  69.513  86.916  1.00  0.00           N  
ATOM   2056  CD  PRO   152      55.923  69.980  86.256  1.00  0.00           C  
ATOM   2057  HD2 PRO   152      55.805  70.326  85.229  1.00  0.00           H  
ATOM   2058  HD3 PRO   152      56.585  69.121  86.364  1.00  0.00           H  
ATOM   2059  CG  PRO   152      56.461  71.081  87.176  1.00  0.00           C  
ATOM   2060  HG2 PRO   152      56.291  72.115  86.875  1.00  0.00           H  
ATOM   2061  HG3 PRO   152      57.535  70.902  87.232  1.00  0.00           H  
ATOM   2062  CB  PRO   152      55.699  70.925  88.498  1.00  0.00           C  
ATOM   2063  HB2 PRO   152      55.541  71.930  88.891  1.00  0.00           H  
ATOM   2064  HB3 PRO   152      56.158  70.254  89.224  1.00  0.00           H  
ATOM   2065  CA  PRO   152      54.412  70.378  88.073  1.00  0.00           C  
ATOM   2066  HA  PRO   152      53.997  69.771  88.878  1.00  0.00           H  
ATOM   2067  C   PRO   152      53.325  71.409  87.732  1.00  0.00           C  
ATOM   2068  O   PRO   152      53.418  71.949  86.592  1.00  0.00           O  
ATOM   2069  N   GLN   153      52.427  71.798  88.712  1.00  0.00           N  
ATOM   2070  H   GLN   153      52.485  71.202  89.526  1.00  0.00           H  
ATOM   2071  CA  GLN   153      51.464  72.944  88.648  1.00  0.00           C  
ATOM   2072  HA  GLN   153      50.894  72.793  87.731  1.00  0.00           H  
ATOM   2073  CB  GLN   153      50.518  73.014  89.897  1.00  0.00           C  
ATOM   2074  HB2 GLN   153      49.574  73.414  89.526  1.00  0.00           H  
ATOM   2075  HB3 GLN   153      50.130  72.031  90.166  1.00  0.00           H  
ATOM   2076  CG  GLN   153      51.078  73.520  91.276  1.00  0.00           C  
ATOM   2077  HG2 GLN   153      52.118  73.220  91.402  1.00  0.00           H  
ATOM   2078  HG3 GLN   153      50.880  74.592  91.284  1.00  0.00           H  
ATOM   2079  CD  GLN   153      50.302  72.932  92.481  1.00  0.00           C  
ATOM   2080  OE1 GLN   153      49.501  72.008  92.484  1.00  0.00           O  
ATOM   2081  NE2 GLN   153      50.588  73.361  93.694  1.00  0.00           N  
ATOM   2082 HE21 GLN   153      51.249  74.114  93.818  1.00  0.00           H  
ATOM   2083 HE22 GLN   153      50.274  72.802  94.474  1.00  0.00           H  
ATOM   2084  C   GLN   153      52.334  74.161  88.469  1.00  0.00           C  
ATOM   2085  O   GLN   153      53.454  74.258  88.991  1.00  0.00           O  
ATOM   2086  N   GLY   154      51.971  75.022  87.515  1.00  0.00           N  
ATOM   2087  H   GLY   154      50.995  74.959  87.261  1.00  0.00           H  
ATOM   2088  CA  GLY   154      52.631  76.220  87.115  1.00  0.00           C  
ATOM   2089  HA2 GLY   154      53.487  75.847  86.553  1.00  0.00           H  
ATOM   2090  HA3 GLY   154      51.981  76.826  86.483  1.00  0.00           H  
ATOM   2091  C   GLY   154      52.788  77.119  88.367  1.00  0.00           C  
ATOM   2092  O   GLY   154      51.869  77.414  89.120  1.00  0.00           O  
ATOM   2093  N   TYR   155      54.035  77.669  88.570  1.00  0.00           N  
ATOM   2094  H   TYR   155      54.707  77.607  87.818  1.00  0.00           H  
ATOM   2095  CA  TYR   155      54.475  78.755  89.503  1.00  0.00           C  
ATOM   2096  HA  TYR   155      53.600  79.147  90.022  1.00  0.00           H  
ATOM   2097  CB  TYR   155      55.344  78.279  90.639  1.00  0.00           C  
ATOM   2098  HB2 TYR   155      56.097  77.624  90.200  1.00  0.00           H  
ATOM   2099  HB3 TYR   155      55.902  79.083  91.119  1.00  0.00           H  
ATOM   2100  CG  TYR   155      54.534  77.643  91.830  1.00  0.00           C  
ATOM   2101  CD1 TYR   155      54.229  78.384  92.972  1.00  0.00           C  
ATOM   2102  HD1 TYR   155      54.508  79.427  92.929  1.00  0.00           H  
ATOM   2103  CE1 TYR   155      53.530  77.850  94.062  1.00  0.00           C  
ATOM   2104  HE1 TYR   155      53.309  78.395  94.968  1.00  0.00           H  
ATOM   2105  CZ  TYR   155      53.203  76.500  94.016  1.00  0.00           C  
ATOM   2106  OH  TYR   155      52.561  75.807  95.038  1.00  0.00           O  
ATOM   2107  HH  TYR   155      52.574  76.302  95.860  1.00  0.00           H  
ATOM   2108  CE2 TYR   155      53.572  75.712  92.931  1.00  0.00           C  
ATOM   2109  HE2 TYR   155      53.368  74.654  93.004  1.00  0.00           H  
ATOM   2110  CD2 TYR   155      54.251  76.265  91.818  1.00  0.00           C  
ATOM   2111  HD2 TYR   155      54.638  75.698  90.985  1.00  0.00           H  
ATOM   2112  C   TYR   155      55.185  79.894  88.758  1.00  0.00           C  
ATOM   2113  O   TYR   155      56.114  79.603  87.985  1.00  0.00           O  
ATOM   2114  N   GLY   156      54.844  81.107  88.870  1.00  0.00           N  
ATOM   2115  H   GLY   156      55.386  81.705  88.263  1.00  0.00           H  
ATOM   2116  CA  GLY   156      53.772  81.812  89.632  1.00  0.00           C  
ATOM   2117  HA2 GLY   156      52.791  81.361  89.487  1.00  0.00           H  
ATOM   2118  HA3 GLY   156      54.071  81.687  90.673  1.00  0.00           H  
ATOM   2119  C   GLY   156      53.658  83.269  89.243  1.00  0.00           C  
ATOM   2120  O   GLY   156      53.872  83.557  88.087  1.00  0.00           O  
ATOM   2121  N   GLN   157      53.310  84.173  90.118  1.00  0.00           N  
ATOM   2122  H   GLN   157      53.388  83.893  91.086  1.00  0.00           H  
ATOM   2123  CA  GLN   157      53.019  85.643  89.881  1.00  0.00           C  
ATOM   2124  HA  GLN   157      53.559  85.859  88.959  1.00  0.00           H  
ATOM   2125  CB  GLN   157      51.551  85.997  89.583  1.00  0.00           C  
ATOM   2126  HB2 GLN   157      50.917  85.636  90.393  1.00  0.00           H  
ATOM   2127  HB3 GLN   157      51.461  87.074  89.441  1.00  0.00           H  
ATOM   2128  CG  GLN   157      51.043  85.379  88.347  1.00  0.00           C  
ATOM   2129  HG2 GLN   157      51.777  85.602  87.572  1.00  0.00           H  
ATOM   2130  HG3 GLN   157      51.111  84.291  88.371  1.00  0.00           H  
ATOM   2131  CD  GLN   157      49.576  85.693  88.149  1.00  0.00           C  
ATOM   2132  OE1 GLN   157      49.239  86.752  87.578  1.00  0.00           O  
ATOM   2133  NE2 GLN   157      48.654  84.861  88.492  1.00  0.00           N  
ATOM   2134 HE21 GLN   157      48.891  83.999  88.963  1.00  0.00           H  
ATOM   2135 HE22 GLN   157      47.690  85.068  88.274  1.00  0.00           H  
ATOM   2136  C   GLN   157      53.679  86.476  91.097  1.00  0.00           C  
ATOM   2137  O   GLN   157      53.876  85.885  92.206  1.00  0.00           O  
ATOM   2138  N   GLN   158      54.076  87.764  90.990  1.00  0.00           N  
ATOM   2139  H   GLN   158      54.566  88.189  91.765  1.00  0.00           H  
ATOM   2140  CA  GLN   158      53.984  88.506  89.717  1.00  0.00           C  
ATOM   2141  HA  GLN   158      53.035  88.437  89.185  1.00  0.00           H  
ATOM   2142  CB  GLN   158      54.214  90.025  90.114  1.00  0.00           C  
ATOM   2143  HB2 GLN   158      53.479  90.260  90.884  1.00  0.00           H  
ATOM   2144  HB3 GLN   158      55.232  90.134  90.487  1.00  0.00           H  
ATOM   2145  CG  GLN   158      54.038  90.876  88.880  1.00  0.00           C  
ATOM   2146  HG2 GLN   158      54.863  90.804  88.170  1.00  0.00           H  
ATOM   2147  HG3 GLN   158      53.178  90.479  88.342  1.00  0.00           H  
ATOM   2148  CD  GLN   158      53.785  92.349  89.196  1.00  0.00           C  
ATOM   2149  OE1 GLN   158      53.530  92.791  90.302  1.00  0.00           O  
ATOM   2150  NE2 GLN   158      53.964  93.204  88.216  1.00  0.00           N  
ATOM   2151 HE21 GLN   158      54.178  92.766  87.331  1.00  0.00           H  
ATOM   2152 HE22 GLN   158      53.754  94.169  88.426  1.00  0.00           H  
ATOM   2153  C   GLN   158      54.886  87.928  88.559  1.00  0.00           C  
ATOM   2154  O   GLN   158      55.997  87.381  88.837  1.00  0.00           O  
ATOM   2155  N   ASN   159      54.423  87.966  87.315  1.00  0.00           N  
ATOM   2156  H   ASN   159      53.460  88.255  87.213  1.00  0.00           H  
ATOM   2157  CA  ASN   159      55.226  87.641  86.099  1.00  0.00           C  
ATOM   2158  HA  ASN   159      55.740  86.728  86.400  1.00  0.00           H  
ATOM   2159  CB  ASN   159      54.304  87.435  84.935  1.00  0.00           C  
ATOM   2160  HB2 ASN   159      53.448  86.827  85.225  1.00  0.00           H  
ATOM   2161  HB3 ASN   159      53.824  88.383  84.693  1.00  0.00           H  
ATOM   2162  CG  ASN   159      55.019  86.908  83.736  1.00  0.00           C  
ATOM   2163  OD1 ASN   159      55.631  87.621  82.893  1.00  0.00           O  
ATOM   2164  ND2 ASN   159      55.058  85.669  83.565  1.00  0.00           N  
ATOM   2165 HD21 ASN   159      54.796  85.099  84.357  1.00  0.00           H  
ATOM   2166 HD22 ASN   159      55.696  85.414  82.825  1.00  0.00           H  
ATOM   2167  C   ASN   159      56.328  88.653  85.735  1.00  0.00           C  
ATOM   2168  O   ASN   159      56.227  89.861  85.870  1.00  0.00           O  
ATOM   2169  N   GLN   160      57.531  88.140  85.421  1.00  0.00           N  
ATOM   2170  H   GLN   160      58.184  88.885  85.227  1.00  0.00           H  
ATOM   2171  CA  GLN   160      57.975  86.710  85.292  1.00  0.00           C  
ATOM   2172  HA  GLN   160      57.145  86.024  85.120  1.00  0.00           H  
ATOM   2173  CB  GLN   160      58.976  86.522  84.148  1.00  0.00           C  
ATOM   2174  HB2 GLN   160      58.273  86.588  83.317  1.00  0.00           H  
ATOM   2175  HB3 GLN   160      59.646  87.380  84.108  1.00  0.00           H  
ATOM   2176  CG  GLN   160      59.759  85.209  84.212  1.00  0.00           C  
ATOM   2177  HG2 GLN   160      60.357  85.163  83.302  1.00  0.00           H  
ATOM   2178  HG3 GLN   160      60.357  85.193  85.123  1.00  0.00           H  
ATOM   2179  CD  GLN   160      58.823  83.977  84.167  1.00  0.00           C  
ATOM   2180  OE1 GLN   160      58.920  83.277  85.194  1.00  0.00           O  
ATOM   2181  NE2 GLN   160      58.135  83.573  83.114  1.00  0.00           N  
ATOM   2182 HE21 GLN   160      58.242  84.075  82.244  1.00  0.00           H  
ATOM   2183 HE22 GLN   160      57.533  82.767  83.205  1.00  0.00           H  
ATOM   2184  C   GLN   160      58.524  86.307  86.640  1.00  0.00           C  
ATOM   2185  O   GLN   160      59.601  86.774  87.136  1.00  0.00           O  
ATOM   2186  N   TYR   161      57.853  85.436  87.370  1.00  0.00           N  
ATOM   2187  H   TYR   161      57.112  84.916  86.923  1.00  0.00           H  
ATOM   2188  CA  TYR   161      58.244  84.860  88.651  1.00  0.00           C  
ATOM   2189  HA  TYR   161      58.040  85.571  89.452  1.00  0.00           H  
ATOM   2190  CB  TYR   161      57.355  83.672  88.923  1.00  0.00           C  
ATOM   2191  HB2 TYR   161      56.368  83.975  88.575  1.00  0.00           H  
ATOM   2192  HB3 TYR   161      57.614  82.821  88.294  1.00  0.00           H  
ATOM   2193  CG  TYR   161      57.297  83.401  90.375  1.00  0.00           C  
ATOM   2194  CD1 TYR   161      57.821  82.143  90.772  1.00  0.00           C  
ATOM   2195  HD1 TYR   161      58.411  81.603  90.045  1.00  0.00           H  
ATOM   2196  CE1 TYR   161      57.713  81.691  92.081  1.00  0.00           C  
ATOM   2197  HE1 TYR   161      58.258  80.863  92.511  1.00  0.00           H  
ATOM   2198  CZ  TYR   161      56.935  82.480  93.021  1.00  0.00           C  
ATOM   2199  OH  TYR   161      56.650  82.000  94.272  1.00  0.00           O  
ATOM   2200  HH  TYR   161      56.663  81.045  94.365  1.00  0.00           H  
ATOM   2201  CE2 TYR   161      56.320  83.678  92.547  1.00  0.00           C  
ATOM   2202  HE2 TYR   161      55.647  84.258  93.161  1.00  0.00           H  
ATOM   2203  CD2 TYR   161      56.436  84.059  91.245  1.00  0.00           C  
ATOM   2204  HD2 TYR   161      55.967  84.948  90.849  1.00  0.00           H  
ATOM   2205  C   TYR   161      59.695  84.438  88.817  1.00  0.00           C  
ATOM   2206  O   TYR   161      60.296  84.760  89.817  1.00  0.00           O  
ATOM   2207  N   ASN   162      60.305  83.812  87.809  1.00  0.00           N  
ATOM   2208  H   ASN   162      59.839  83.677  86.924  1.00  0.00           H  
ATOM   2209  CA  ASN   162      61.745  83.548  87.686  1.00  0.00           C  
ATOM   2210  HA  ASN   162      62.240  83.940  88.575  1.00  0.00           H  
ATOM   2211  CB  ASN   162      61.918  82.083  87.484  1.00  0.00           C  
ATOM   2212  HB2 ASN   162      61.362  81.786  86.594  1.00  0.00           H  
ATOM   2213  HB3 ASN   162      62.954  81.795  87.306  1.00  0.00           H  
ATOM   2214  CG  ASN   162      61.607  81.212  88.640  1.00  0.00           C  
ATOM   2215  OD1 ASN   162      60.627  80.489  88.627  1.00  0.00           O  
ATOM   2216  ND2 ASN   162      62.385  81.337  89.700  1.00  0.00           N  
ATOM   2217 HD21 ASN   162      62.273  80.675  90.454  1.00  0.00           H  
ATOM   2218 HD22 ASN   162      63.125  82.025  89.700  1.00  0.00           H  
ATOM   2219  C   ASN   162      62.417  84.297  86.445  1.00  0.00           C  
ATOM   2220  O   ASN   162      62.560  83.704  85.425  1.00  0.00           O  
ATOM   2221  N   SER   163      62.689  85.646  86.582  1.00  0.00           N  
ATOM   2222  H   SER   163      62.723  86.048  87.508  1.00  0.00           H  
ATOM   2223  CA  SER   163      63.020  86.518  85.443  1.00  0.00           C  
ATOM   2224  HA  SER   163      62.341  86.335  84.609  1.00  0.00           H  
ATOM   2225  CB  SER   163      62.675  87.926  85.974  1.00  0.00           C  
ATOM   2226  HB2 SER   163      61.606  88.043  86.148  1.00  0.00           H  
ATOM   2227  HB3 SER   163      63.260  88.076  86.881  1.00  0.00           H  
ATOM   2228  OG  SER   163      63.062  88.966  85.055  1.00  0.00           O  
ATOM   2229  HG  SER   163      62.335  89.037  84.433  1.00  0.00           H  
ATOM   2230  C   SER   163      64.473  86.459  85.018  1.00  0.00           C  
ATOM   2231  O   SER   163      65.288  85.788  85.601  1.00  0.00           O  
ATOM   2232  N   SER   164      64.760  87.028  83.826  1.00  0.00           N  
ATOM   2233  H   SER   164      63.932  87.432  83.413  1.00  0.00           H  
ATOM   2234  CA  SER   164      65.962  86.964  83.079  1.00  0.00           C  
ATOM   2235  HA  SER   164      65.680  87.379  82.112  1.00  0.00           H  
ATOM   2236  CB  SER   164      66.162  85.506  82.707  1.00  0.00           C  
ATOM   2237  HB2 SER   164      66.434  84.928  83.590  1.00  0.00           H  
ATOM   2238  HB3 SER   164      65.165  85.177  82.415  1.00  0.00           H  
ATOM   2239  OG  SER   164      67.153  85.405  81.730  1.00  0.00           O  
ATOM   2240  HG  SER   164      67.188  84.475  81.495  1.00  0.00           H  
ATOM   2241  C   SER   164      67.125  87.680  83.824  1.00  0.00           C  
ATOM   2242  O   SER   164      66.973  88.111  84.997  1.00  0.00           O  
ATOM   2243  N   SER   165      68.252  87.895  83.120  1.00  0.00           N  
ATOM   2244  H   SER   165      68.339  87.373  82.260  1.00  0.00           H  
ATOM   2245  CA  SER   165      69.302  88.831  83.515  1.00  0.00           C  
ATOM   2246  HA  SER   165      69.734  88.403  84.420  1.00  0.00           H  
ATOM   2247  CB  SER   165      70.278  88.952  82.338  1.00  0.00           C  
ATOM   2248  HB2 SER   165      70.852  88.032  82.233  1.00  0.00           H  
ATOM   2249  HB3 SER   165      69.799  89.255  81.407  1.00  0.00           H  
ATOM   2250  OG  SER   165      71.221  89.980  82.559  1.00  0.00           O  
ATOM   2251  HG  SER   165      71.937  89.724  83.145  1.00  0.00           H  
ATOM   2252  C   SER   165      68.791  90.229  83.958  1.00  0.00           C  
ATOM   2253  O   SER   165      68.382  91.018  83.120  1.00  0.00           O  
ATOM   2254  N   GLY   166      68.874  90.530  85.231  1.00  0.00           N  
ATOM   2255  H   GLY   166      69.035  89.811  85.922  1.00  0.00           H  
ATOM   2256  CA  GLY   166      68.594  91.834  85.710  1.00  0.00           C  
ATOM   2257  HA2 GLY   166      67.538  92.092  85.644  1.00  0.00           H  
ATOM   2258  HA3 GLY   166      68.929  91.902  86.745  1.00  0.00           H  
ATOM   2259  C   GLY   166      69.356  93.054  85.012  1.00  0.00           C  
ATOM   2260  O   GLY   166      70.591  93.102  84.886  1.00  0.00           O  
ATOM   2261  N   GLY   167      68.643  94.003  84.560  1.00  0.00           N  
ATOM   2262  H   GLY   167      67.699  93.902  84.907  1.00  0.00           H  
ATOM   2263  CA  GLY   167      69.028  95.327  84.074  1.00  0.00           C  
ATOM   2264  HA2 GLY   167      69.540  95.167  83.126  1.00  0.00           H  
ATOM   2265  HA3 GLY   167      68.134  95.934  83.929  1.00  0.00           H  
ATOM   2266  C   GLY   167      69.909  96.121  85.015  1.00  0.00           C  
ATOM   2267  O   GLY   167      69.679  96.196  86.173  1.00  0.00           O  
ATOM   2268  N   GLY   168      70.929  96.737  84.511  1.00  0.00           N  
ATOM   2269  H   GLY   168      71.147  96.769  83.525  1.00  0.00           H  
ATOM   2270  CA  GLY   168      71.809  97.654  85.282  1.00  0.00           C  
ATOM   2271  HA2 GLY   168      71.765  97.561  86.367  1.00  0.00           H  
ATOM   2272  HA3 GLY   168      72.842  97.430  85.015  1.00  0.00           H  
ATOM   2273  C   GLY   168      71.400  99.009  85.033  1.00  0.00           C  
ATOM   2274  O   GLY   168      70.239  99.172  84.696  1.00  0.00           O  
ATOM   2275  N   GLY   169      72.279 100.009  84.982  1.00  0.00           N  
ATOM   2276  H   GLY   169      71.821 100.852  84.667  1.00  0.00           H  
ATOM   2277  CA  GLY   169      73.710  99.928  85.376  1.00  0.00           C  
ATOM   2278  HA2 GLY   169      74.105 100.928  85.551  1.00  0.00           H  
ATOM   2279  HA3 GLY   169      73.865  99.334  86.277  1.00  0.00           H  
ATOM   2280  C   GLY   169      74.691  99.328  84.408  1.00  0.00           C  
ATOM   2281  O   GLY   169      74.299  98.687  83.413  1.00  0.00           O  
ATOM   2282  N   GLY   170      76.001  99.563  84.661  1.00  0.00           N  
ATOM   2283  H   GLY   170      76.111 100.224  85.417  1.00  0.00           H  
ATOM   2284  CA  GLY   170      77.114  98.953  84.058  1.00  0.00           C  
ATOM   2285  HA2 GLY   170      77.938  99.106  84.755  1.00  0.00           H  
ATOM   2286  HA3 GLY   170      76.921  97.893  83.888  1.00  0.00           H  
ATOM   2287  C   GLY   170      77.600  99.438  82.638  1.00  0.00           C  
ATOM   2288  O   GLY   170      76.893 100.094  81.931  1.00  0.00           O  
ATOM   2289  N   GLY   171      78.800  99.070  82.165  1.00  0.00           N  
ATOM   2290  H   GLY   171      79.092  99.243  81.214  1.00  0.00           H  
ATOM   2291  CA  GLY   171      79.803  98.265  82.933  1.00  0.00           C  
ATOM   2292  HA2 GLY   171      80.688  98.399  82.312  1.00  0.00           H  
ATOM   2293  HA3 GLY   171      80.098  98.795  83.839  1.00  0.00           H  
ATOM   2294  C   GLY   171      79.388  96.814  83.205  1.00  0.00           C  
ATOM   2295  O   GLY   171      78.467  96.321  82.505  1.00  0.00           O  
ATOM   2296  N   GLY   172      80.088  96.081  84.082  1.00  0.00           N  
ATOM   2297  H   GLY   172      79.808  95.132  84.286  1.00  0.00           H  
ATOM   2298  CA  GLY   172      81.308  96.525  84.819  1.00  0.00           C  
ATOM   2299  HA2 GLY   172      81.150  97.283  85.587  1.00  0.00           H  
ATOM   2300  HA3 GLY   172      81.621  95.616  85.333  1.00  0.00           H  
ATOM   2301  C   GLY   172      82.506  96.930  83.989  1.00  0.00           C  
ATOM   2302  O   GLY   172      82.986  98.024  84.156  1.00  0.00           O  
ATOM   2303  N   GLY   173      82.699  96.265  82.837  1.00  0.00           N  
ATOM   2304  H   GLY   173      82.167  95.416  82.701  1.00  0.00           H  
ATOM   2305  CA  GLY   173      83.823  96.761  81.874  1.00  0.00           C  
ATOM   2306  HA2 GLY   173      83.892  96.056  81.046  1.00  0.00           H  
ATOM   2307  HA3 GLY   173      83.383  97.608  81.347  1.00  0.00           H  
ATOM   2308  C   GLY   173      85.244  96.847  82.525  1.00  0.00           C  
ATOM   2309  O   GLY   173      85.562  96.121  83.482  1.00  0.00           O  
ATOM   2310  N   GLY   174      86.167  97.716  82.099  1.00  0.00           N  
ATOM   2311  H   GLY   174      87.007  97.649  82.656  1.00  0.00           H  
ATOM   2312  CA  GLY   174      86.192  98.597  80.892  1.00  0.00           C  
ATOM   2313  HA2 GLY   174      85.280  99.190  80.816  1.00  0.00           H  
ATOM   2314  HA3 GLY   174      87.060  99.243  81.026  1.00  0.00           H  
ATOM   2315  C   GLY   174      86.231  97.825  79.513  1.00  0.00           C  
ATOM   2316  O   GLY   174      86.334  96.598  79.525  1.00  0.00           O  
ATOM   2317  N   GLY   175      85.951  98.473  78.366  1.00  0.00           N  
ATOM   2318  H   GLY   175      85.645  99.434  78.314  1.00  0.00           H  
ATOM   2319  CA  GLY   175      86.285  97.975  76.991  1.00  0.00           C  
ATOM   2320  HA2 GLY   175      86.282  98.823  76.306  1.00  0.00           H  
ATOM   2321  HA3 GLY   175      87.247  97.462  76.987  1.00  0.00           H  
ATOM   2322  C   GLY   175      85.314  97.038  76.314  1.00  0.00           C  
ATOM   2323  O   GLY   175      85.667  96.514  75.315  1.00  0.00           O  
ATOM   2324  N   ASN   176      84.107  96.850  76.892  1.00  0.00           N  
ATOM   2325  H   ASN   176      83.907  97.382  77.727  1.00  0.00           H  
ATOM   2326  CA  ASN   176      82.960  96.316  76.151  1.00  0.00           C  
ATOM   2327  HA  ASN   176      83.276  95.615  75.378  1.00  0.00           H  
ATOM   2328  CB  ASN   176      82.056  95.565  77.277  1.00  0.00           C  
ATOM   2329  HB2 ASN   176      81.551  96.267  77.941  1.00  0.00           H  
ATOM   2330  HB3 ASN   176      81.289  95.003  76.745  1.00  0.00           H  
ATOM   2331  CG  ASN   176      82.924  94.572  77.971  1.00  0.00           C  
ATOM   2332  OD1 ASN   176      83.535  93.731  77.334  1.00  0.00           O  
ATOM   2333  ND2 ASN   176      82.817  94.362  79.326  1.00  0.00           N  
ATOM   2334 HD21 ASN   176      83.407  93.645  79.723  1.00  0.00           H  
ATOM   2335 HD22 ASN   176      82.007  94.732  79.802  1.00  0.00           H  
ATOM   2336  C   ASN   176      82.072  97.311  75.529  1.00  0.00           C  
ATOM   2337  O   ASN   176      81.817  98.377  76.079  1.00  0.00           O  
ATOM   2338  N   TYR   177      81.618  97.022  74.270  1.00  0.00           N  
ATOM   2339  H   TYR   177      81.893  96.133  73.877  1.00  0.00           H  
ATOM   2340  CA  TYR   177      80.809  97.878  73.365  1.00  0.00           C  
ATOM   2341  HA  TYR   177      80.471  98.716  73.975  1.00  0.00           H  
ATOM   2342  CB  TYR   177      81.817  98.447  72.377  1.00  0.00           C  
ATOM   2343  HB2 TYR   177      82.258  97.624  71.814  1.00  0.00           H  
ATOM   2344  HB3 TYR   177      81.282  99.022  71.622  1.00  0.00           H  
ATOM   2345  CG  TYR   177      83.014  99.212  72.872  1.00  0.00           C  
ATOM   2346  CD1 TYR   177      84.305  98.589  73.029  1.00  0.00           C  
ATOM   2347  HD1 TYR   177      84.408  97.539  72.798  1.00  0.00           H  
ATOM   2348  CE1 TYR   177      85.419  99.431  73.290  1.00  0.00           C  
ATOM   2349  HE1 TYR   177      86.454  99.121  73.292  1.00  0.00           H  
ATOM   2350  CZ  TYR   177      85.244 100.758  73.558  1.00  0.00           C  
ATOM   2351  OH  TYR   177      86.326 101.463  73.968  1.00  0.00           O  
ATOM   2352  HH  TYR   177      86.135 102.380  73.756  1.00  0.00           H  
ATOM   2353  CE2 TYR   177      83.938 101.385  73.448  1.00  0.00           C  
ATOM   2354  HE2 TYR   177      83.840 102.455  73.343  1.00  0.00           H  
ATOM   2355  CD2 TYR   177      82.841 100.583  73.152  1.00  0.00           C  
ATOM   2356  HD2 TYR   177      81.880 101.052  73.003  1.00  0.00           H  
ATOM   2357  C   TYR   177      79.578  97.148  72.722  1.00  0.00           C  
ATOM   2358  O   TYR   177      79.377  97.146  71.492  1.00  0.00           O  
ATOM   2359  N   GLY   178      78.821  96.336  73.505  1.00  0.00           N  
ATOM   2360  H   GLY   178      78.208  95.800  72.907  1.00  0.00           H  
ATOM   2361  CA  GLY   178      78.530  96.353  74.916  1.00  0.00           C  
ATOM   2362  HA2 GLY   178      77.568  95.840  74.911  1.00  0.00           H  
ATOM   2363  HA3 GLY   178      79.154  95.747  75.573  1.00  0.00           H  
ATOM   2364  C   GLY   178      78.233  97.662  75.671  1.00  0.00           C  
ATOM   2365  O   GLY   178      78.231  98.679  75.007  1.00  0.00           O  
ATOM   2366  N   GLN   179      78.107  97.698  76.956  1.00  0.00           N  
ATOM   2367  H   GLN   179      78.129  96.819  77.453  1.00  0.00           H  
ATOM   2368  CA  GLN   179      77.940  98.923  77.723  1.00  0.00           C  
ATOM   2369  HA  GLN   179      77.848  99.823  77.115  1.00  0.00           H  
ATOM   2370  CB  GLN   179      76.563  98.851  78.465  1.00  0.00           C  
ATOM   2371  HB2 GLN   179      76.370  99.820  78.925  1.00  0.00           H  
ATOM   2372  HB3 GLN   179      75.818  98.685  77.687  1.00  0.00           H  
ATOM   2373  CG  GLN   179      76.323  97.859  79.559  1.00  0.00           C  
ATOM   2374  HG2 GLN   179      77.137  97.924  80.281  1.00  0.00           H  
ATOM   2375  HG3 GLN   179      75.432  98.122  80.130  1.00  0.00           H  
ATOM   2376  CD  GLN   179      76.206  96.401  79.194  1.00  0.00           C  
ATOM   2377  OE1 GLN   179      76.599  95.944  78.114  1.00  0.00           O  
ATOM   2378  NE2 GLN   179      75.587  95.598  80.044  1.00  0.00           N  
ATOM   2379 HE21 GLN   179      75.250  95.885  80.951  1.00  0.00           H  
ATOM   2380 HE22 GLN   179      75.450  94.631  79.784  1.00  0.00           H  
ATOM   2381  C   GLN   179      79.136  99.195  78.652  1.00  0.00           C  
ATOM   2382  O   GLN   179      79.644  98.237  79.239  1.00  0.00           O  
ATOM   2383  N   ASP   180      79.694 100.438  78.838  1.00  0.00           N  
ATOM   2384  H   ASP   180      80.469 100.455  79.485  1.00  0.00           H  
ATOM   2385  CA  ASP   180      79.097 101.688  78.399  1.00  0.00           C  
ATOM   2386  HA  ASP   180      78.263 101.440  77.742  1.00  0.00           H  
ATOM   2387  CB  ASP   180      78.243 102.278  79.547  1.00  0.00           C  
ATOM   2388  HB2 ASP   180      77.845 103.180  79.083  1.00  0.00           H  
ATOM   2389  HB3 ASP   180      77.384 101.638  79.751  1.00  0.00           H  
ATOM   2390  CG  ASP   180      78.912 102.589  80.964  1.00  0.00           C  
ATOM   2391  OD1 ASP   180      78.184 103.221  81.730  1.00  0.00           O  
ATOM   2392  OD2 ASP   180      80.138 102.336  81.140  1.00  0.00           O  
ATOM   2393  C   ASP   180      80.093 102.641  77.678  1.00  0.00           C  
ATOM   2394  O   ASP   180      81.170 102.984  78.155  1.00  0.00           O  
ATOM   2395  N   GLN   181      79.638 103.197  76.524  1.00  0.00           N  
ATOM   2396  H   GLN   181      78.767 102.957  76.073  1.00  0.00           H  
ATOM   2397  CA  GLN   181      80.360 104.129  75.592  1.00  0.00           C  
ATOM   2398  HA  GLN   181      81.252 103.590  75.271  1.00  0.00           H  
ATOM   2399  CB  GLN   181      79.473 104.331  74.387  1.00  0.00           C  
ATOM   2400  HB2 GLN   181      79.172 103.328  74.082  1.00  0.00           H  
ATOM   2401  HB3 GLN   181      78.570 104.911  74.580  1.00  0.00           H  
ATOM   2402  CG  GLN   181      80.117 105.072  73.248  1.00  0.00           C  
ATOM   2403  HG2 GLN   181      79.326 105.259  72.522  1.00  0.00           H  
ATOM   2404  HG3 GLN   181      80.483 106.036  73.601  1.00  0.00           H  
ATOM   2405  CD  GLN   181      81.147 104.316  72.453  1.00  0.00           C  
ATOM   2406  OE1 GLN   181      80.943 103.144  72.051  1.00  0.00           O  
ATOM   2407  NE2 GLN   181      82.325 104.843  72.150  1.00  0.00           N  
ATOM   2408 HE21 GLN   181      82.580 105.773  72.449  1.00  0.00           H  
ATOM   2409 HE22 GLN   181      83.010 104.261  71.689  1.00  0.00           H  
ATOM   2410  C   GLN   181      80.858 105.384  76.294  1.00  0.00           C  
ATOM   2411  O   GLN   181      81.952 105.800  76.063  1.00  0.00           O  
ATOM   2412  N   SER   182      80.025 105.974  77.180  1.00  0.00           N  
ATOM   2413  H   SER   182      79.050 105.723  77.097  1.00  0.00           H  
ATOM   2414  CA  SER   182      80.378 107.080  78.014  1.00  0.00           C  
ATOM   2415  HA  SER   182      80.644 107.881  77.324  1.00  0.00           H  
ATOM   2416  CB  SER   182      79.069 107.432  78.815  1.00  0.00           C  
ATOM   2417  HB2 SER   182      78.209 107.192  78.189  1.00  0.00           H  
ATOM   2418  HB3 SER   182      78.864 106.724  79.618  1.00  0.00           H  
ATOM   2419  OG  SER   182      79.042 108.771  79.245  1.00  0.00           O  
ATOM   2420  HG  SER   182      78.390 108.819  79.948  1.00  0.00           H  
ATOM   2421  C   SER   182      81.610 106.925  78.875  1.00  0.00           C  
ATOM   2422  O   SER   182      81.984 105.766  79.183  1.00  0.00           O  
ATOM   2423  N   SER   183      82.346 107.948  79.304  1.00  0.00           N  
ATOM   2424  H   SER   183      83.116 107.570  79.836  1.00  0.00           H  
ATOM   2425  CA  SER   183      82.298 109.397  78.876  1.00  0.00           C  
ATOM   2426  HA  SER   183      81.280 109.686  79.138  1.00  0.00           H  
ATOM   2427  CB  SER   183      83.299 110.191  79.679  1.00  0.00           C  
ATOM   2428  HB2 SER   183      83.025 111.239  79.557  1.00  0.00           H  
ATOM   2429  HB3 SER   183      83.079 109.947  80.718  1.00  0.00           H  
ATOM   2430  OG  SER   183      84.645 110.000  79.307  1.00  0.00           O  
ATOM   2431  HG  SER   183      84.758 109.060  79.467  1.00  0.00           H  
ATOM   2432  C   SER   183      82.385 109.661  77.385  1.00  0.00           C  
ATOM   2433  O   SER   183      83.227 109.082  76.692  1.00  0.00           O  
ATOM   2434  N   MET   184      81.661 110.621  76.875  1.00  0.00           N  
ATOM   2435  H   MET   184      81.106 111.223  77.466  1.00  0.00           H  
ATOM   2436  CA  MET   184      81.627 111.041  75.493  1.00  0.00           C  
ATOM   2437  HA  MET   184      81.910 110.223  74.831  1.00  0.00           H  
ATOM   2438  CB  MET   184      80.153 111.238  75.081  1.00  0.00           C  
ATOM   2439  HB2 MET   184      79.756 112.104  75.610  1.00  0.00           H  
ATOM   2440  HB3 MET   184      80.144 111.373  74.000  1.00  0.00           H  
ATOM   2441  CG  MET   184      79.129 110.091  75.337  1.00  0.00           C  
ATOM   2442  HG2 MET   184      79.004 109.932  76.408  1.00  0.00           H  
ATOM   2443  HG3 MET   184      78.200 110.413  74.866  1.00  0.00           H  
ATOM   2444  SD  MET   184      79.492 108.409  74.604  1.00  0.00           S  
ATOM   2445  CE  MET   184      79.574 108.769  72.837  1.00  0.00           C  
ATOM   2446  HE1 MET   184      80.494 109.291  72.573  1.00  0.00           H  
ATOM   2447  HE2 MET   184      79.550 107.841  72.266  1.00  0.00           H  
ATOM   2448  HE3 MET   184      78.692 109.363  72.599  1.00  0.00           H  
ATOM   2449  C   MET   184      82.495 112.216  75.061  1.00  0.00           C  
ATOM   2450  O   MET   184      82.018 113.411  74.888  1.00  0.00           O  
ATOM   2451  N   SER   185      83.814 111.952  75.010  1.00  0.00           N  
ATOM   2452  H   SER   185      84.064 111.033  75.346  1.00  0.00           H  
ATOM   2453  CA  SER   185      84.895 112.914  74.643  1.00  0.00           C  
ATOM   2454  HA  SER   185      84.687 113.807  75.233  1.00  0.00           H  
ATOM   2455  CB  SER   185      86.302 112.410  74.925  1.00  0.00           C  
ATOM   2456  HB2 SER   185      87.003 113.240  75.018  1.00  0.00           H  
ATOM   2457  HB3 SER   185      86.277 112.096  75.969  1.00  0.00           H  
ATOM   2458  OG  SER   185      86.665 111.336  74.067  1.00  0.00           O  
ATOM   2459  HG  SER   185      85.977 110.695  74.258  1.00  0.00           H  
ATOM   2460  C   SER   185      84.764 113.415  73.171  1.00  0.00           C  
ATOM   2461  O   SER   185      84.406 112.692  72.255  1.00  0.00           O  
ATOM   2462  N   SER   186      85.155 114.625  72.902  1.00  0.00           N  
ATOM   2463  H   SER   186      85.657 115.085  73.647  1.00  0.00           H  
ATOM   2464  CA  SER   186      84.883 115.319  71.648  1.00  0.00           C  
ATOM   2465  HA  SER   186      84.948 114.575  70.854  1.00  0.00           H  
ATOM   2466  CB  SER   186      83.473 115.844  71.537  1.00  0.00           C  
ATOM   2467  HB2 SER   186      82.768 115.067  71.831  1.00  0.00           H  
ATOM   2468  HB3 SER   186      83.277 116.538  72.354  1.00  0.00           H  
ATOM   2469  OG  SER   186      83.037 116.241  70.299  1.00  0.00           O  
ATOM   2470  HG  SER   186      82.182 116.642  70.470  1.00  0.00           H  
ATOM   2471  C   SER   186      85.806 116.459  71.384  1.00  0.00           C  
ATOM   2472  O   SER   186      86.123 117.136  72.370  1.00  0.00           O  
ATOM   2473  N   GLY   187      86.258 116.763  70.133  1.00  0.00           N  
ATOM   2474  H   GLY   187      86.929 117.517  70.091  1.00  0.00           H  
ATOM   2475  CA  GLY   187      85.956 115.964  68.894  1.00  0.00           C  
ATOM   2476  HA2 GLY   187      86.750 115.264  68.636  1.00  0.00           H  
ATOM   2477  HA3 GLY   187      84.965 115.541  69.064  1.00  0.00           H  
ATOM   2478  C   GLY   187      85.494 116.813  67.688  1.00  0.00           C  
ATOM   2479  O   GLY   187      85.893 116.710  66.545  1.00  0.00           O  
ATOM   2480  N   GLY   188      84.701 117.869  67.914  1.00  0.00           N  
ATOM   2481  H   GLY   188      84.550 118.150  68.872  1.00  0.00           H  
ATOM   2482  CA  GLY   188      84.029 118.700  66.843  1.00  0.00           C  
ATOM   2483  HA2 GLY   188      84.805 119.381  66.493  1.00  0.00           H  
ATOM   2484  HA3 GLY   188      83.791 118.129  65.946  1.00  0.00           H  
ATOM   2485  C   GLY   188      82.706 119.382  67.332  1.00  0.00           C  
ATOM   2486  O   GLY   188      82.277 119.213  68.441  1.00  0.00           O  
ATOM   2487  N   GLY   189      81.974 119.939  66.371  1.00  0.00           N  
ATOM   2488  H   GLY   189      81.065 120.253  66.680  1.00  0.00           H  
ATOM   2489  CA  GLY   189      82.261 120.244  64.962  1.00  0.00           C  
ATOM   2490  HA2 GLY   189      83.316 120.110  64.724  1.00  0.00           H  
ATOM   2491  HA3 GLY   189      81.627 119.573  64.382  1.00  0.00           H  
ATOM   2492  C   GLY   189      81.845 121.687  64.407  1.00  0.00           C  
ATOM   2493  O   GLY   189      81.841 122.624  65.207  1.00  0.00           O  
ATOM   2494  N   SER   190      81.399 121.681  63.159  1.00  0.00           N  
ATOM   2495  H   SER   190      81.341 120.761  62.747  1.00  0.00           H  
ATOM   2496  CA  SER   190      81.036 122.873  62.331  1.00  0.00           C  
ATOM   2497  HA  SER   190      81.847 123.248  61.706  1.00  0.00           H  
ATOM   2498  CB  SER   190      79.902 122.626  61.383  1.00  0.00           C  
ATOM   2499  HB2 SER   190      78.985 122.483  61.956  1.00  0.00           H  
ATOM   2500  HB3 SER   190      79.745 123.522  60.783  1.00  0.00           H  
ATOM   2501  OG  SER   190      80.138 121.475  60.481  1.00  0.00           O  
ATOM   2502  HG  SER   190      80.784 121.838  59.870  1.00  0.00           H  
ATOM   2503  C   SER   190      80.501 124.115  63.078  1.00  0.00           C  
ATOM   2504  O   SER   190      79.574 124.054  63.797  1.00  0.00           O  
ATOM   2505  N   GLY   191      81.194 125.274  62.984  1.00  0.00           N  
ATOM   2506  H   GLY   191      80.756 126.077  63.413  1.00  0.00           H  
ATOM   2507  CA  GLY   191      82.311 125.606  62.204  1.00  0.00           C  
ATOM   2508  HA2 GLY   191      82.604 126.644  62.367  1.00  0.00           H  
ATOM   2509  HA3 GLY   191      83.104 124.965  62.590  1.00  0.00           H  
ATOM   2510  C   GLY   191      82.105 125.436  60.710  1.00  0.00           C  
ATOM   2511  O   GLY   191      81.017 125.688  60.190  1.00  0.00           O  
ATOM   2512  N   GLY   192      83.159 125.061  60.020  1.00  0.00           N  
ATOM   2513  H   GLY   192      83.997 124.851  60.544  1.00  0.00           H  
ATOM   2514  CA  GLY   192      83.165 124.796  58.630  1.00  0.00           C  
ATOM   2515  HA2 GLY   192      82.608 125.610  58.164  1.00  0.00           H  
ATOM   2516  HA3 GLY   192      84.168 124.855  58.209  1.00  0.00           H  
ATOM   2517  C   GLY   192      82.500 123.590  58.119  1.00  0.00           C  
ATOM   2518  O   GLY   192      81.886 122.857  58.895  1.00  0.00           O  
ATOM   2519  N   GLY   193      82.506 123.371  56.784  1.00  0.00           N  
ATOM   2520  H   GLY   193      82.985 123.995  56.150  1.00  0.00           H  
ATOM   2521  CA  GLY   193      81.524 122.483  56.129  1.00  0.00           C  
ATOM   2522  HA2 GLY   193      81.765 122.468  55.066  1.00  0.00           H  
ATOM   2523  HA3 GLY   193      81.534 121.532  56.662  1.00  0.00           H  
ATOM   2524  C   GLY   193      80.094 122.991  56.350  1.00  0.00           C  
ATOM   2525  O   GLY   193      79.893 124.210  56.367  1.00  0.00           O  
ATOM   2526  N   TYR   194      79.100 122.144  56.331  1.00  0.00           N  
ATOM   2527  H   TYR   194      79.304 121.160  56.225  1.00  0.00           H  
ATOM   2528  CA  TYR   194      77.660 122.416  56.641  1.00  0.00           C  
ATOM   2529  HA  TYR   194      77.414 123.462  56.459  1.00  0.00           H  
ATOM   2530  CB  TYR   194      76.773 121.344  55.852  1.00  0.00           C  
ATOM   2531  HB2 TYR   194      77.253 120.372  55.967  1.00  0.00           H  
ATOM   2532  HB3 TYR   194      75.791 121.264  56.318  1.00  0.00           H  
ATOM   2533  CG  TYR   194      76.676 121.616  54.383  1.00  0.00           C  
ATOM   2534  CD1 TYR   194      75.688 122.488  53.985  1.00  0.00           C  
ATOM   2535  HD1 TYR   194      75.085 122.976  54.737  1.00  0.00           H  
ATOM   2536  CE1 TYR   194      75.496 122.701  52.627  1.00  0.00           C  
ATOM   2537  HE1 TYR   194      74.684 123.365  52.368  1.00  0.00           H  
ATOM   2538  CZ  TYR   194      76.267 122.018  51.720  1.00  0.00           C  
ATOM   2539  OH  TYR   194      76.137 122.108  50.381  1.00  0.00           O  
ATOM   2540  HH  TYR   194      75.801 122.950  50.064  1.00  0.00           H  
ATOM   2541  CE2 TYR   194      77.219 121.060  52.139  1.00  0.00           C  
ATOM   2542  HE2 TYR   194      77.846 120.475  51.483  1.00  0.00           H  
ATOM   2543  CD2 TYR   194      77.489 120.874  53.484  1.00  0.00           C  
ATOM   2544  HD2 TYR   194      78.198 120.111  53.767  1.00  0.00           H  
ATOM   2545  C   TYR   194      77.368 122.234  58.166  1.00  0.00           C  
ATOM   2546  O   TYR   194      77.204 121.091  58.599  1.00  0.00           O  
ATOM   2547  N   GLY   195      77.319 123.248  59.076  1.00  0.00           N  
ATOM   2548  H   GLY   195      77.072 122.980  60.018  1.00  0.00           H  
ATOM   2549  CA  GLY   195      77.562 124.691  58.871  1.00  0.00           C  
ATOM   2550  HA2 GLY   195      77.756 125.113  59.857  1.00  0.00           H  
ATOM   2551  HA3 GLY   195      78.521 124.797  58.364  1.00  0.00           H  
ATOM   2552  C   GLY   195      76.551 125.469  58.105  1.00  0.00           C  
ATOM   2553  O   GLY   195      75.646 124.927  57.433  1.00  0.00           O  
ATOM   2554  N   ASN   196      76.582 126.818  58.178  1.00  0.00           N  
ATOM   2555  H   ASN   196      77.229 127.159  58.876  1.00  0.00           H  
ATOM   2556  CA  ASN   196      75.809 127.880  57.432  1.00  0.00           C  
ATOM   2557  HA  ASN   196      76.341 128.831  57.412  1.00  0.00           H  
ATOM   2558  CB  ASN   196      75.699 127.478  55.909  1.00  0.00           C  
ATOM   2559  HB2 ASN   196      76.618 127.004  55.564  1.00  0.00           H  
ATOM   2560  HB3 ASN   196      74.861 126.807  55.724  1.00  0.00           H  
ATOM   2561  CG  ASN   196      75.546 128.705  54.941  1.00  0.00           C  
ATOM   2562  OD1 ASN   196      76.499 129.428  54.585  1.00  0.00           O  
ATOM   2563  ND2 ASN   196      74.384 128.973  54.393  1.00  0.00           N  
ATOM   2564 HD21 ASN   196      74.219 129.674  53.685  1.00  0.00           H  
ATOM   2565 HD22 ASN   196      73.594 128.363  54.548  1.00  0.00           H  
ATOM   2566  C   ASN   196      74.395 128.216  57.957  1.00  0.00           C  
ATOM   2567  O   ASN   196      73.651 128.897  57.275  1.00  0.00           O  
ATOM   2568  N   GLN   197      74.072 127.903  59.199  1.00  0.00           N  
ATOM   2569  H   GLN   197      74.801 127.394  59.678  1.00  0.00           H  
ATOM   2570  CA  GLN   197      72.824 128.082  60.010  1.00  0.00           C  
ATOM   2571  HA  GLN   197      72.030 127.497  59.547  1.00  0.00           H  
ATOM   2572  CB  GLN   197      73.009 127.683  61.428  1.00  0.00           C  
ATOM   2573  HB2 GLN   197      73.732 128.370  61.868  1.00  0.00           H  
ATOM   2574  HB3 GLN   197      72.036 127.643  61.917  1.00  0.00           H  
ATOM   2575  CG  GLN   197      73.612 126.265  61.547  1.00  0.00           C  
ATOM   2576  HG2 GLN   197      72.977 125.556  61.016  1.00  0.00           H  
ATOM   2577  HG3 GLN   197      74.665 126.350  61.280  1.00  0.00           H  
ATOM   2578  CD  GLN   197      73.587 125.804  62.993  1.00  0.00           C  
ATOM   2579  OE1 GLN   197      73.800 126.527  63.953  1.00  0.00           O  
ATOM   2580  NE2 GLN   197      73.373 124.505  63.249  1.00  0.00           N  
ATOM   2581 HE21 GLN   197      73.362 123.809  62.518  1.00  0.00           H  
ATOM   2582 HE22 GLN   197      73.323 124.285  64.234  1.00  0.00           H  
ATOM   2583  C   GLN   197      72.249 129.487  59.941  1.00  0.00           C  
ATOM   2584  O   GLN   197      72.926 130.512  59.724  1.00  0.00           O  
ATOM   2585  N   ASP   198      70.978 129.550  60.181  1.00  0.00           N  
ATOM   2586  H   ASP   198      70.531 128.684  60.448  1.00  0.00           H  
ATOM   2587  CA  ASP   198      70.333 130.736  60.755  1.00  0.00           C  
ATOM   2588  HA  ASP   198      70.405 131.537  60.019  1.00  0.00           H  
ATOM   2589  CB  ASP   198      68.862 130.431  60.937  1.00  0.00           C  
ATOM   2590  HB2 ASP   198      68.642 129.547  61.537  1.00  0.00           H  
ATOM   2591  HB3 ASP   198      68.377 131.283  61.414  1.00  0.00           H  
ATOM   2592  CG  ASP   198      67.995 130.186  59.679  1.00  0.00           C  
ATOM   2593  OD1 ASP   198      68.436 130.580  58.561  1.00  0.00           O  
ATOM   2594  OD2 ASP   198      66.891 129.616  59.727  1.00  0.00           O  
ATOM   2595  C   ASP   198      71.170 131.211  62.015  1.00  0.00           C  
ATOM   2596  O   ASP   198      71.821 130.387  62.647  1.00  0.00           O  
ATOM   2597  N   GLN   199      71.045 132.475  62.454  1.00  0.00           N  
ATOM   2598  H   GLN   199      70.391 132.997  61.888  1.00  0.00           H  
ATOM   2599  CA  GLN   199      71.757 133.095  63.546  1.00  0.00           C  
ATOM   2600  HA  GLN   199      72.235 132.317  64.141  1.00  0.00           H  
ATOM   2601  CB  GLN   199      72.796 134.051  62.993  1.00  0.00           C  
ATOM   2602  HB2 GLN   199      72.439 134.544  62.089  1.00  0.00           H  
ATOM   2603  HB3 GLN   199      72.967 134.803  63.764  1.00  0.00           H  
ATOM   2604  CG  GLN   199      74.102 133.292  62.761  1.00  0.00           C  
ATOM   2605  HG2 GLN   199      74.088 132.202  62.800  1.00  0.00           H  
ATOM   2606  HG3 GLN   199      74.435 133.475  61.740  1.00  0.00           H  
ATOM   2607  CD  GLN   199      75.253 133.864  63.564  1.00  0.00           C  
ATOM   2608  OE1 GLN   199      75.126 134.601  64.522  1.00  0.00           O  
ATOM   2609  NE2 GLN   199      76.423 133.758  63.100  1.00  0.00           N  
ATOM   2610 HE21 GLN   199      76.483 133.301  62.202  1.00  0.00           H  
ATOM   2611 HE22 GLN   199      77.213 134.239  63.507  1.00  0.00           H  
ATOM   2612  C   GLN   199      70.695 133.841  64.385  1.00  0.00           C  
ATOM   2613  O   GLN   199      70.386 134.957  64.077  1.00  0.00           O  
ATOM   2614  N   SER   200      70.295 133.311  65.514  1.00  0.00           N  
ATOM   2615  H   SER   200      69.675 133.912  66.038  1.00  0.00           H  
ATOM   2616  CA  SER   200      70.578 132.039  66.121  1.00  0.00           C  
ATOM   2617  HA  SER   200      71.637 131.831  66.273  1.00  0.00           H  
ATOM   2618  CB  SER   200      69.975 132.069  67.500  1.00  0.00           C  
ATOM   2619  HB2 SER   200      70.574 132.665  68.188  1.00  0.00           H  
ATOM   2620  HB3 SER   200      68.957 132.453  67.556  1.00  0.00           H  
ATOM   2621  OG  SER   200      70.039 130.860  68.191  1.00  0.00           O  
ATOM   2622  HG  SER   200      70.987 130.715  68.154  1.00  0.00           H  
ATOM   2623  C   SER   200      70.005 130.922  65.331  1.00  0.00           C  
ATOM   2624  O   SER   200      69.087 131.093  64.534  1.00  0.00           O  
ATOM   2625  N   GLY   201      70.429 129.694  65.508  1.00  0.00           N  
ATOM   2626  H   GLY   201      71.215 129.558  66.128  1.00  0.00           H  
ATOM   2627  CA  GLY   201      69.945 128.487  64.818  1.00  0.00           C  
ATOM   2628  HA2 GLY   201      68.896 128.274  65.023  1.00  0.00           H  
ATOM   2629  HA3 GLY   201      70.102 128.542  63.741  1.00  0.00           H  
ATOM   2630  C   GLY   201      70.643 127.178  65.266  1.00  0.00           C  
ATOM   2631  O   GLY   201      71.514 127.242  66.078  1.00  0.00           O  
ATOM   2632  N   GLY   202      70.236 125.930  64.888  1.00  0.00           N  
ATOM   2633  H   GLY   202      70.769 125.122  65.177  1.00  0.00           H  
ATOM   2634  CA  GLY   202      69.198 125.575  63.860  1.00  0.00           C  
ATOM   2635  HA2 GLY   202      69.195 126.326  63.070  1.00  0.00           H  
ATOM   2636  HA3 GLY   202      69.532 124.623  63.446  1.00  0.00           H  
ATOM   2637  C   GLY   202      67.822 125.409  64.367  1.00  0.00           C  
ATOM   2638  O   GLY   202      67.288 126.347  65.021  1.00  0.00           O  
ATOM   2639  N   GLY   203      67.148 124.305  64.082  1.00  0.00           N  
ATOM   2640  H   GLY   203      66.169 124.390  64.312  1.00  0.00           H  
ATOM   2641  CA  GLY   203      67.596 123.046  63.435  1.00  0.00           C  
ATOM   2642  HA2 GLY   203      68.523 122.819  63.962  1.00  0.00           H  
ATOM   2643  HA3 GLY   203      66.864 122.247  63.557  1.00  0.00           H  
ATOM   2644  C   GLY   203      67.883 123.299  61.983  1.00  0.00           C  
ATOM   2645  O   GLY   203      67.536 124.380  61.497  1.00  0.00           O  
ATOM   2646  N   GLY   204      68.659 122.449  61.268  1.00  0.00           N  
ATOM   2647  H   GLY   204      68.831 121.528  61.646  1.00  0.00           H  
ATOM   2648  CA  GLY   204      69.493 122.706  60.042  1.00  0.00           C  
ATOM   2649  HA2 GLY   204      70.097 121.803  59.961  1.00  0.00           H  
ATOM   2650  HA3 GLY   204      68.764 122.856  59.245  1.00  0.00           H  
ATOM   2651  C   GLY   204      70.411 123.862  60.132  1.00  0.00           C  
ATOM   2652  O   GLY   204      70.546 124.422  61.231  1.00  0.00           O  
ATOM   2653  N   SER   205      71.043 124.220  58.996  1.00  0.00           N  
ATOM   2654  H   SER   205      71.634 125.027  59.134  1.00  0.00           H  
ATOM   2655  CA  SER   205      71.177 123.505  57.776  1.00  0.00           C  
ATOM   2656  HA  SER   205      70.246 122.969  57.598  1.00  0.00           H  
ATOM   2657  CB  SER   205      71.469 124.525  56.646  1.00  0.00           C  
ATOM   2658  HB2 SER   205      71.499 123.946  55.723  1.00  0.00           H  
ATOM   2659  HB3 SER   205      70.607 125.189  56.586  1.00  0.00           H  
ATOM   2660  OG  SER   205      72.694 125.236  56.984  1.00  0.00           O  
ATOM   2661  HG  SER   205      73.443 124.638  57.034  1.00  0.00           H  
ATOM   2662  C   SER   205      72.370 122.501  57.777  1.00  0.00           C  
ATOM   2663  O   SER   205      73.498 122.806  58.133  1.00  0.00           O  
ATOM   2664  N   GLY   206      72.103 121.184  57.446  1.00  0.00           N  
ATOM   2665  H   GLY   206      71.245 120.911  56.988  1.00  0.00           H  
ATOM   2666  CA  GLY   206      73.008 120.056  57.543  1.00  0.00           C  
ATOM   2667  HA2 GLY   206      73.900 120.226  56.941  1.00  0.00           H  
ATOM   2668  HA3 GLY   206      73.415 120.040  58.554  1.00  0.00           H  
ATOM   2669  C   GLY   206      72.430 118.686  57.207  1.00  0.00           C  
ATOM   2670  O   GLY   206      71.451 118.552  56.466  1.00  0.00           O  
ATOM   2671  N   GLY   207      73.077 117.527  57.495  1.00  0.00           N  
ATOM   2672  H   GLY   207      72.743 116.619  57.207  1.00  0.00           H  
ATOM   2673  CA  GLY   207      74.294 117.463  58.381  1.00  0.00           C  
ATOM   2674  HA2 GLY   207      74.236 118.183  59.197  1.00  0.00           H  
ATOM   2675  HA3 GLY   207      74.415 116.448  58.761  1.00  0.00           H  
ATOM   2676  C   GLY   207      75.563 117.801  57.470  1.00  0.00           C  
ATOM   2677  O   GLY   207      75.534 118.097  56.299  1.00  0.00           O  
ATOM   2678  N   TYR   208      76.689 117.756  58.166  1.00  0.00           N  
ATOM   2679  H   TYR   208      76.629 117.523  59.147  1.00  0.00           H  
ATOM   2680  CA  TYR   208      78.077 117.896  57.600  1.00  0.00           C  
ATOM   2681  HA  TYR   208      78.094 118.762  56.938  1.00  0.00           H  
ATOM   2682  CB  TYR   208      79.037 117.749  58.758  1.00  0.00           C  
ATOM   2683  HB2 TYR   208      78.751 118.483  59.512  1.00  0.00           H  
ATOM   2684  HB3 TYR   208      78.729 116.771  59.127  1.00  0.00           H  
ATOM   2685  CG  TYR   208      80.530 117.816  58.408  1.00  0.00           C  
ATOM   2686  CD1 TYR   208      81.236 119.080  58.492  1.00  0.00           C  
ATOM   2687  HD1 TYR   208      80.636 119.967  58.632  1.00  0.00           H  
ATOM   2688  CE1 TYR   208      82.627 119.145  58.345  1.00  0.00           C  
ATOM   2689  HE1 TYR   208      83.162 120.078  58.245  1.00  0.00           H  
ATOM   2690  CZ  TYR   208      83.329 117.916  58.077  1.00  0.00           C  
ATOM   2691  OH  TYR   208      84.628 117.953  57.675  1.00  0.00           O  
ATOM   2692  HH  TYR   208      84.984 118.831  57.828  1.00  0.00           H  
ATOM   2693  CE2 TYR   208      82.635 116.700  58.086  1.00  0.00           C  
ATOM   2694  HE2 TYR   208      83.208 115.792  57.973  1.00  0.00           H  
ATOM   2695  CD2 TYR   208      81.241 116.627  58.214  1.00  0.00           C  
ATOM   2696  HD2 TYR   208      80.848 115.628  58.092  1.00  0.00           H  
ATOM   2697  C   TYR   208      78.316 116.826  56.566  1.00  0.00           C  
ATOM   2698  O   TYR   208      77.920 115.694  56.741  1.00  0.00           O  
ATOM   2699  N   GLY   209      79.095 117.126  55.514  1.00  0.00           N  
ATOM   2700  H   GLY   209      79.474 118.061  55.480  1.00  0.00           H  
ATOM   2701  CA  GLY   209      79.785 116.188  54.534  1.00  0.00           C  
ATOM   2702  HA2 GLY   209      80.633 115.843  55.127  1.00  0.00           H  
ATOM   2703  HA3 GLY   209      79.116 115.333  54.439  1.00  0.00           H  
ATOM   2704  C   GLY   209      79.994 116.778  53.144  1.00  0.00           C  
ATOM   2705  O   GLY   209      79.692 117.952  52.868  1.00  0.00           O  
ATOM   2706  N   GLN   210      80.555 116.056  52.183  1.00  0.00           N  
ATOM   2707  H   GLN   210      80.683 116.605  51.345  1.00  0.00           H  
ATOM   2708  CA  GLN   210      81.144 114.719  52.213  1.00  0.00           C  
ATOM   2709  HA  GLN   210      81.478 114.608  51.182  1.00  0.00           H  
ATOM   2710  CB  GLN   210      82.396 114.672  53.095  1.00  0.00           C  
ATOM   2711  HB2 GLN   210      82.158 114.554  54.152  1.00  0.00           H  
ATOM   2712  HB3 GLN   210      82.850 113.763  52.702  1.00  0.00           H  
ATOM   2713  CG  GLN   210      83.447 115.838  52.946  1.00  0.00           C  
ATOM   2714  HG2 GLN   210      84.448 115.418  52.844  1.00  0.00           H  
ATOM   2715  HG3 GLN   210      83.229 116.394  52.034  1.00  0.00           H  
ATOM   2716  CD  GLN   210      83.451 116.752  54.233  1.00  0.00           C  
ATOM   2717  OE1 GLN   210      82.927 117.876  54.304  1.00  0.00           O  
ATOM   2718  NE2 GLN   210      84.073 116.281  55.246  1.00  0.00           N  
ATOM   2719 HE21 GLN   210      83.979 116.870  56.061  1.00  0.00           H  
ATOM   2720 HE22 GLN   210      84.312 115.299  55.256  1.00  0.00           H  
ATOM   2721  C   GLN   210      80.247 113.466  52.391  1.00  0.00           C  
ATOM   2722  O   GLN   210      80.636 112.408  52.837  1.00  0.00           O  
ATOM   2723  N   GLN   211      78.958 113.591  52.016  1.00  0.00           N  
ATOM   2724  H   GLN   211      78.560 114.424  51.605  1.00  0.00           H  
ATOM   2725  CA  GLN   211      77.994 112.488  52.188  1.00  0.00           C  
ATOM   2726  HA  GLN   211      78.117 112.093  53.197  1.00  0.00           H  
ATOM   2727  CB  GLN   211      76.572 112.899  52.140  1.00  0.00           C  
ATOM   2728  HB2 GLN   211      76.187 113.287  51.197  1.00  0.00           H  
ATOM   2729  HB3 GLN   211      76.002 111.971  52.190  1.00  0.00           H  
ATOM   2730  CG  GLN   211      76.112 113.786  53.293  1.00  0.00           C  
ATOM   2731  HG2 GLN   211      75.046 113.676  53.491  1.00  0.00           H  
ATOM   2732  HG3 GLN   211      76.644 113.637  54.233  1.00  0.00           H  
ATOM   2733  CD  GLN   211      76.309 115.273  53.049  1.00  0.00           C  
ATOM   2734  OE1 GLN   211      76.966 115.638  52.054  1.00  0.00           O  
ATOM   2735  NE2 GLN   211      75.835 116.153  53.916  1.00  0.00           N  
ATOM   2736 HE21 GLN   211      75.349 115.797  54.727  1.00  0.00           H  
ATOM   2737 HE22 GLN   211      75.828 117.146  53.734  1.00  0.00           H  
ATOM   2738  C   GLN   211      78.179 111.327  51.194  1.00  0.00           C  
ATOM   2739  O   GLN   211      78.351 110.197  51.597  1.00  0.00           O  
ATOM   2740  N   ASP   212      78.119 111.597  49.870  1.00  0.00           N  
ATOM   2741  H   ASP   212      78.060 112.553  49.549  1.00  0.00           H  
ATOM   2742  CA  ASP   212      78.285 110.602  48.791  1.00  0.00           C  
ATOM   2743  HA  ASP   212      77.722 109.726  49.115  1.00  0.00           H  
ATOM   2744  CB  ASP   212      77.687 111.194  47.513  1.00  0.00           C  
ATOM   2745  HB2 ASP   212      76.712 111.646  47.699  1.00  0.00           H  
ATOM   2746  HB3 ASP   212      78.384 111.957  47.168  1.00  0.00           H  
ATOM   2747  CG  ASP   212      77.534 110.116  46.357  1.00  0.00           C  
ATOM   2748  OD1 ASP   212      78.160 110.217  45.247  1.00  0.00           O  
ATOM   2749  OD2 ASP   212      76.862 109.072  46.526  1.00  0.00           O  
ATOM   2750  C   ASP   212      79.736 110.210  48.693  1.00  0.00           C  
ATOM   2751  O   ASP   212      79.988 109.037  48.569  1.00  0.00           O  
ATOM   2752  N   ARG   213      80.650 111.192  48.850  1.00  0.00           N  
ATOM   2753  H   ARG   213      80.254 112.120  48.888  1.00  0.00           H  
ATOM   2754  CA  ARG   213      82.153 110.979  48.942  1.00  0.00           C  
ATOM   2755  HA  ARG   213      82.226 109.893  48.887  1.00  0.00           H  
ATOM   2756  CB  ARG   213      82.701 111.735  47.746  1.00  0.00           C  
ATOM   2757  HB2 ARG   213      82.124 111.462  46.863  1.00  0.00           H  
ATOM   2758  HB3 ARG   213      82.521 112.797  47.919  1.00  0.00           H  
ATOM   2759  CG  ARG   213      84.154 111.251  47.591  1.00  0.00           C  
ATOM   2760  HG2 ARG   213      84.498 111.773  46.697  1.00  0.00           H  
ATOM   2761  HG3 ARG   213      84.813 111.580  48.395  1.00  0.00           H  
ATOM   2762  CD  ARG   213      84.324 109.764  47.318  1.00  0.00           C  
ATOM   2763  HD2 ARG   213      83.726 109.090  47.931  1.00  0.00           H  
ATOM   2764  HD3 ARG   213      84.048 109.535  46.288  1.00  0.00           H  
ATOM   2765  NE  ARG   213      85.783 109.373  47.558  1.00  0.00           N  
ATOM   2766  HE  ARG   213      86.437 109.505  46.800  1.00  0.00           H  
ATOM   2767  CZ  ARG   213      86.353 108.824  48.587  1.00  0.00           C  
ATOM   2768  NH1 ARG   213      85.747 108.606  49.750  1.00  0.00           N  
ATOM   2769 HH11 ARG   213      86.183 108.434  50.644  1.00  0.00           H  
ATOM   2770 HH12 ARG   213      84.737 108.592  49.763  1.00  0.00           H  
ATOM   2771  NH2 ARG   213      87.558 108.405  48.451  1.00  0.00           N  
ATOM   2772 HH21 ARG   213      88.059 107.997  49.227  1.00  0.00           H  
ATOM   2773 HH22 ARG   213      88.165 108.828  47.763  1.00  0.00           H  
ATOM   2774  C   ARG   213      82.767 111.512  50.213  1.00  0.00           C  
ATOM   2775  O   ARG   213      83.398 112.531  50.099  1.00  0.00           O  
ATOM   2776  N   GLY   214      82.678 110.864  51.370  1.00  0.00           N  
ATOM   2777  H   GLY   214      83.332 111.132  52.092  1.00  0.00           H  
ATOM   2778  CA  GLY   214      81.801 109.649  51.585  1.00  0.00           C  
ATOM   2779  HA2 GLY   214      81.288 109.761  52.540  1.00  0.00           H  
ATOM   2780  HA3 GLY   214      80.907 109.627  50.962  1.00  0.00           H  
ATOM   2781  C   GLY   214      82.555 108.369  51.524  1.00  0.00           C  
ATOM   2782  O   GLY   214      82.602 107.472  52.446  1.00  0.00           O  
ATOM   2783  OXT GLY   214      83.263 108.133  50.532  1.00  0.00           O  
TER    2784      GLY   214 
END   
