# Supplementary material for: Visualization of oligomerization, clustering, and density transition of intrinsically disordered proteins
Source: Natl Sci Rev. 2026 Feb 14;13(7):nwag107. doi: 10.1093/nsr/nwag107 (PMC13114874; doi:10.1093/nsr/nwag107)
Supplement: nwag107_Supplemental_Files [file nwag107_supplemental_files.zip › SI-MD-Structures/MD-Sturctures/frame226.pdb]

CRYST1  135.086  149.248  136.850  90.00  90.00  90.00               1
ATOM      1  N   MET     1      24.076 101.638  92.311  1.00  0.00           N  
ATOM      2  H1  MET     1      23.980 100.738  92.759  1.00  0.00           H  
ATOM      3  H2  MET     1      24.420 102.349  92.941  1.00  0.00           H  
ATOM      4  H3  MET     1      23.144 101.866  91.994  1.00  0.00           H  
ATOM      5  CA  MET     1      25.049 101.542  91.192  1.00  0.00           C  
ATOM      6  HA  MET     1      25.126 102.556  90.799  1.00  0.00           H  
ATOM      7  CB  MET     1      26.446 101.086  91.578  1.00  0.00           C  
ATOM      8  HB2 MET     1      26.377 100.182  92.184  1.00  0.00           H  
ATOM      9  HB3 MET     1      26.980 100.867  90.654  1.00  0.00           H  
ATOM     10  CG  MET     1      27.233 102.154  92.287  1.00  0.00           C  
ATOM     11  HG2 MET     1      28.297 101.919  92.256  1.00  0.00           H  
ATOM     12  HG3 MET     1      26.976 103.155  91.939  1.00  0.00           H  
ATOM     13  SD  MET     1      26.701 102.333  94.023  1.00  0.00           S  
ATOM     14  CE  MET     1      27.383 100.718  94.580  1.00  0.00           C  
ATOM     15  HE1 MET     1      26.979  99.843  94.069  1.00  0.00           H  
ATOM     16  HE2 MET     1      28.464 100.684  94.448  1.00  0.00           H  
ATOM     17  HE3 MET     1      27.207 100.739  95.656  1.00  0.00           H  
ATOM     18  C   MET     1      24.462 100.761  90.008  1.00  0.00           C  
ATOM     19  O   MET     1      23.912  99.649  90.253  1.00  0.00           O  
ATOM     20  N   ALA     2      24.448 101.198  88.732  1.00  0.00           N  
ATOM     21  H   ALA     2      24.063 100.507  88.103  1.00  0.00           H  
ATOM     22  CA  ALA     2      25.019 102.415  88.150  1.00  0.00           C  
ATOM     23  HA  ALA     2      24.873 102.296  87.076  1.00  0.00           H  
ATOM     24  CB  ALA     2      24.066 103.536  88.549  1.00  0.00           C  
ATOM     25  HB1 ALA     2      23.842 103.490  89.615  1.00  0.00           H  
ATOM     26  HB2 ALA     2      24.465 104.467  88.148  1.00  0.00           H  
ATOM     27  HB3 ALA     2      23.147 103.228  88.050  1.00  0.00           H  
ATOM     28  C   ALA     2      26.477 102.674  88.404  1.00  0.00           C  
ATOM     29  O   ALA     2      26.831 103.319  89.387  1.00  0.00           O  
ATOM     30  N   SER     3      27.436 102.229  87.616  1.00  0.00           N  
ATOM     31  H   SER     3      28.363 102.534  87.877  1.00  0.00           H  
ATOM     32  CA  SER     3      27.363 101.276  86.505  1.00  0.00           C  
ATOM     33  HA  SER     3      26.532 101.625  85.892  1.00  0.00           H  
ATOM     34  CB  SER     3      28.685 101.395  85.674  1.00  0.00           C  
ATOM     35  HB2 SER     3      28.828 102.377  85.223  1.00  0.00           H  
ATOM     36  HB3 SER     3      29.514 101.312  86.377  1.00  0.00           H  
ATOM     37  OG  SER     3      28.765 100.490  84.668  1.00  0.00           O  
ATOM     38  HG  SER     3      29.677 100.517  84.367  1.00  0.00           H  
ATOM     39  C   SER     3      27.005  99.816  86.838  1.00  0.00           C  
ATOM     40  O   SER     3      26.725  99.533  88.027  1.00  0.00           O  
ATOM     41  N   ASN     4      26.865  98.878  85.897  1.00  0.00           N  
ATOM     42  H   ASN     4      27.072  99.141  84.944  1.00  0.00           H  
ATOM     43  CA  ASN     4      26.306  97.543  85.993  1.00  0.00           C  
ATOM     44  HA  ASN     4      26.411  97.380  87.066  1.00  0.00           H  
ATOM     45  CB  ASN     4      24.799  97.519  85.724  1.00  0.00           C  
ATOM     46  HB2 ASN     4      24.549  97.814  84.705  1.00  0.00           H  
ATOM     47  HB3 ASN     4      24.530  96.484  85.935  1.00  0.00           H  
ATOM     48  CG  ASN     4      24.086  98.485  86.644  1.00  0.00           C  
ATOM     49  OD1 ASN     4      23.766  99.617  86.318  1.00  0.00           O  
ATOM     50  ND2 ASN     4      23.805  98.100  87.847  1.00  0.00           N  
ATOM     51 HD21 ASN     4      23.410  98.690  88.566  1.00  0.00           H  
ATOM     52 HD22 ASN     4      23.781  97.133  88.139  1.00  0.00           H  
ATOM     53  C   ASN     4      27.045  96.486  85.164  1.00  0.00           C  
ATOM     54  O   ASN     4      26.566  95.955  84.202  1.00  0.00           O  
ATOM     55  N   ASP     5      28.315  96.347  85.459  1.00  0.00           N  
ATOM     56  H   ASP     5      28.845  95.836  84.767  1.00  0.00           H  
ATOM     57  CA  ASP     5      29.145  96.796  86.643  1.00  0.00           C  
ATOM     58  HA  ASP     5      28.677  97.620  87.182  1.00  0.00           H  
ATOM     59  CB  ASP     5      29.251  95.613  87.637  1.00  0.00           C  
ATOM     60  HB2 ASP     5      29.956  94.937  87.153  1.00  0.00           H  
ATOM     61  HB3 ASP     5      29.587  96.051  88.576  1.00  0.00           H  
ATOM     62  CG  ASP     5      27.919  94.948  87.915  1.00  0.00           C  
ATOM     63  OD1 ASP     5      27.146  95.602  88.628  1.00  0.00           O  
ATOM     64  OD2 ASP     5      27.733  93.780  87.466  1.00  0.00           O  
ATOM     65  C   ASP     5      30.485  97.404  86.270  1.00  0.00           C  
ATOM     66  O   ASP     5      30.957  97.104  85.214  1.00  0.00           O  
ATOM     67  N   TYR     6      31.025  98.204  87.147  1.00  0.00           N  
ATOM     68  H   TYR     6      30.575  98.505  88.000  1.00  0.00           H  
ATOM     69  CA  TYR     6      32.293  98.884  86.866  1.00  0.00           C  
ATOM     70  HA  TYR     6      32.288  99.555  86.008  1.00  0.00           H  
ATOM     71  CB  TYR     6      32.654  99.679  88.111  1.00  0.00           C  
ATOM     72  HB2 TYR     6      32.625  99.098  89.032  1.00  0.00           H  
ATOM     73  HB3 TYR     6      33.664 100.089  88.143  1.00  0.00           H  
ATOM     74  CG  TYR     6      31.908 100.918  88.232  1.00  0.00           C  
ATOM     75  CD1 TYR     6      31.278 101.222  89.479  1.00  0.00           C  
ATOM     76  HD1 TYR     6      31.365 100.448  90.227  1.00  0.00           H  
ATOM     77  CE1 TYR     6      30.541 102.425  89.682  1.00  0.00           C  
ATOM     78  HE1 TYR     6      30.090 102.612  90.645  1.00  0.00           H  
ATOM     79  CZ  TYR     6      30.489 103.299  88.565  1.00  0.00           C  
ATOM     80  OH  TYR     6      29.718 104.413  88.667  1.00  0.00           O  
ATOM     81  HH  TYR     6      29.301 104.565  89.517  1.00  0.00           H  
ATOM     82  CE2 TYR     6      31.162 103.049  87.366  1.00  0.00           C  
ATOM     83  HE2 TYR     6      31.173 103.751  86.545  1.00  0.00           H  
ATOM     84  CD2 TYR     6      31.889 101.857  87.136  1.00  0.00           C  
ATOM     85  HD2 TYR     6      32.411 101.735  86.198  1.00  0.00           H  
ATOM     86  C   TYR     6      33.486  97.938  86.549  1.00  0.00           C  
ATOM     87  O   TYR     6      34.382  98.380  85.909  1.00  0.00           O  
ATOM     88  N   THR     7      33.511  96.773  87.144  1.00  0.00           N  
ATOM     89  H   THR     7      32.615  96.425  87.455  1.00  0.00           H  
ATOM     90  CA  THR     7      34.638  95.777  87.159  1.00  0.00           C  
ATOM     91  HA  THR     7      35.306  96.096  87.959  1.00  0.00           H  
ATOM     92  CB  THR     7      34.140  94.399  87.604  1.00  0.00           C  
ATOM     93  HB  THR     7      33.653  94.517  88.571  1.00  0.00           H  
ATOM     94  CG2 THR     7      33.207  93.621  86.591  1.00  0.00           C  
ATOM     95 HG21 THR     7      32.990  92.670  87.077  1.00  0.00           H  
ATOM     96 HG22 THR     7      32.241  94.124  86.565  1.00  0.00           H  
ATOM     97 HG23 THR     7      33.648  93.619  85.594  1.00  0.00           H  
ATOM     98  OG1 THR     7      35.292  93.496  87.702  1.00  0.00           O  
ATOM     99  HG1 THR     7      35.782  93.767  88.481  1.00  0.00           H  
ATOM    100  C   THR     7      35.559  95.737  85.951  1.00  0.00           C  
ATOM    101  O   THR     7      35.032  95.792  84.835  1.00  0.00           O  
ATOM    102  N   GLN     8      36.909  95.580  86.196  1.00  0.00           N  
ATOM    103  H   GLN     8      37.233  95.360  87.127  1.00  0.00           H  
ATOM    104  CA  GLN     8      37.970  95.423  85.150  1.00  0.00           C  
ATOM    105  HA  GLN     8      38.274  96.342  84.646  1.00  0.00           H  
ATOM    106  CB  GLN     8      39.178  94.695  85.843  1.00  0.00           C  
ATOM    107  HB2 GLN     8      39.967  94.656  85.091  1.00  0.00           H  
ATOM    108  HB3 GLN     8      39.650  95.482  86.430  1.00  0.00           H  
ATOM    109  CG  GLN     8      39.109  93.465  86.702  1.00  0.00           C  
ATOM    110  HG2 GLN     8      38.082  93.455  87.067  1.00  0.00           H  
ATOM    111  HG3 GLN     8      39.303  92.595  86.074  1.00  0.00           H  
ATOM    112  CD  GLN     8      40.154  93.489  87.849  1.00  0.00           C  
ATOM    113  OE1 GLN     8      39.767  93.415  89.030  1.00  0.00           O  
ATOM    114  NE2 GLN     8      41.402  93.820  87.591  1.00  0.00           N  
ATOM    115 HE21 GLN     8      41.745  93.762  86.643  1.00  0.00           H  
ATOM    116 HE22 GLN     8      41.955  94.098  88.389  1.00  0.00           H  
ATOM    117  C   GLN     8      37.462  94.442  84.075  1.00  0.00           C  
ATOM    118  O   GLN     8      36.606  93.534  84.295  1.00  0.00           O  
ATOM    119  N   GLN     9      37.711  94.553  82.823  1.00  0.00           N  
ATOM    120  H   GLN     9      37.095  93.856  82.429  1.00  0.00           H  
ATOM    121  CA  GLN     9      38.488  95.544  82.020  1.00  0.00           C  
ATOM    122  HA  GLN     9      38.549  95.140  81.009  1.00  0.00           H  
ATOM    123  CB  GLN     9      37.717  96.901  81.851  1.00  0.00           C  
ATOM    124  HB2 GLN     9      37.523  97.392  82.804  1.00  0.00           H  
ATOM    125  HB3 GLN     9      38.305  97.489  81.146  1.00  0.00           H  
ATOM    126  CG  GLN     9      36.269  96.595  81.190  1.00  0.00           C  
ATOM    127  HG2 GLN     9      35.709  96.089  81.976  1.00  0.00           H  
ATOM    128  HG3 GLN     9      35.851  97.558  80.894  1.00  0.00           H  
ATOM    129  CD  GLN     9      36.440  95.742  79.932  1.00  0.00           C  
ATOM    130  OE1 GLN     9      37.000  96.162  78.951  1.00  0.00           O  
ATOM    131  NE2 GLN     9      35.904  94.553  80.014  1.00  0.00           N  
ATOM    132 HE21 GLN     9      35.323  94.174  80.747  1.00  0.00           H  
ATOM    133 HE22 GLN     9      35.827  94.072  79.129  1.00  0.00           H  
ATOM    134  C   GLN     9      39.904  95.698  82.512  1.00  0.00           C  
ATOM    135  O   GLN     9      40.203  96.649  83.196  1.00  0.00           O  
ATOM    136  N   ALA    10      40.869  94.852  82.105  1.00  0.00           N  
ATOM    137  H   ALA    10      41.760  94.985  82.562  1.00  0.00           H  
ATOM    138  CA  ALA    10      40.688  93.628  81.356  1.00  0.00           C  
ATOM    139  HA  ALA    10      40.061  93.880  80.501  1.00  0.00           H  
ATOM    140  CB  ALA    10      41.989  93.234  80.711  1.00  0.00           C  
ATOM    141  HB1 ALA    10      42.269  94.131  80.158  1.00  0.00           H  
ATOM    142  HB2 ALA    10      42.749  92.809  81.365  1.00  0.00           H  
ATOM    143  HB3 ALA    10      41.778  92.427  80.009  1.00  0.00           H  
ATOM    144  C   ALA    10      40.298  92.293  82.061  1.00  0.00           C  
ATOM    145  O   ALA    10      40.499  92.090  83.272  1.00  0.00           O  
ATOM    146  N   THR    11      39.611  91.499  81.207  1.00  0.00           N  
ATOM    147  H   THR    11      39.396  91.748  80.252  1.00  0.00           H  
ATOM    148  CA  THR    11      39.149  90.216  81.705  1.00  0.00           C  
ATOM    149  HA  THR    11      39.845  89.832  82.451  1.00  0.00           H  
ATOM    150  CB  THR    11      37.738  90.434  82.310  1.00  0.00           C  
ATOM    151  HB  THR    11      37.854  91.038  83.210  1.00  0.00           H  
ATOM    152  CG2 THR    11      36.664  91.147  81.345  1.00  0.00           C  
ATOM    153 HG21 THR    11      36.607  90.722  80.342  1.00  0.00           H  
ATOM    154 HG22 THR    11      35.661  91.050  81.761  1.00  0.00           H  
ATOM    155 HG23 THR    11      36.827  92.225  81.330  1.00  0.00           H  
ATOM    156  OG1 THR    11      37.272  89.184  82.774  1.00  0.00           O  
ATOM    157  HG1 THR    11      36.620  89.389  83.448  1.00  0.00           H  
ATOM    158  C   THR    11      39.123  89.236  80.534  1.00  0.00           C  
ATOM    159  O   THR    11      38.916  89.714  79.424  1.00  0.00           O  
ATOM    160  N   GLN    12      39.587  88.028  80.671  1.00  0.00           N  
ATOM    161  H   GLN    12      39.681  87.531  79.797  1.00  0.00           H  
ATOM    162  CA  GLN    12      39.910  87.317  81.928  1.00  0.00           C  
ATOM    163  HA  GLN    12      39.184  87.535  82.710  1.00  0.00           H  
ATOM    164  CB  GLN    12      39.839  85.795  81.641  1.00  0.00           C  
ATOM    165  HB2 GLN    12      39.589  85.272  82.563  1.00  0.00           H  
ATOM    166  HB3 GLN    12      38.965  85.606  81.017  1.00  0.00           H  
ATOM    167  CG  GLN    12      41.066  85.119  80.975  1.00  0.00           C  
ATOM    168  HG2 GLN    12      41.571  85.761  80.253  1.00  0.00           H  
ATOM    169  HG3 GLN    12      41.882  84.973  81.684  1.00  0.00           H  
ATOM    170  CD  GLN    12      40.681  83.885  80.179  1.00  0.00           C  
ATOM    171  OE1 GLN    12      40.999  82.840  80.672  1.00  0.00           O  
ATOM    172  NE2 GLN    12      40.206  84.036  78.965  1.00  0.00           N  
ATOM    173 HE21 GLN    12      39.975  83.146  78.545  1.00  0.00           H  
ATOM    174 HE22 GLN    12      39.762  84.901  78.693  1.00  0.00           H  
ATOM    175  C   GLN    12      41.271  87.805  82.503  1.00  0.00           C  
ATOM    176  O   GLN    12      42.093  88.398  81.762  1.00  0.00           O  
ATOM    177  N   SER    13      41.472  87.694  83.834  1.00  0.00           N  
ATOM    178  H   SER    13      40.739  87.372  84.450  1.00  0.00           H  
ATOM    179  CA  SER    13      42.711  88.136  84.486  1.00  0.00           C  
ATOM    180  HA  SER    13      42.973  89.172  84.270  1.00  0.00           H  
ATOM    181  CB  SER    13      42.669  88.076  86.046  1.00  0.00           C  
ATOM    182  HB2 SER    13      42.017  88.837  86.476  1.00  0.00           H  
ATOM    183  HB3 SER    13      42.474  87.048  86.352  1.00  0.00           H  
ATOM    184  OG  SER    13      43.955  88.406  86.508  1.00  0.00           O  
ATOM    185  HG  SER    13      43.974  88.319  87.464  1.00  0.00           H  
ATOM    186  C   SER    13      43.748  87.102  83.989  1.00  0.00           C  
ATOM    187  O   SER    13      43.484  85.983  84.332  1.00  0.00           O  
ATOM    188  N   TYR    14      44.776  87.511  83.337  1.00  0.00           N  
ATOM    189  H   TYR    14      44.931  88.502  83.216  1.00  0.00           H  
ATOM    190  CA  TYR    14      45.785  86.579  82.855  1.00  0.00           C  
ATOM    191  HA  TYR    14      45.820  85.675  83.464  1.00  0.00           H  
ATOM    192  CB  TYR    14      45.272  86.010  81.492  1.00  0.00           C  
ATOM    193  HB2 TYR    14      44.187  86.095  81.546  1.00  0.00           H  
ATOM    194  HB3 TYR    14      45.677  86.600  80.670  1.00  0.00           H  
ATOM    195  CG  TYR    14      45.501  84.519  81.248  1.00  0.00           C  
ATOM    196  CD1 TYR    14      44.579  83.568  81.704  1.00  0.00           C  
ATOM    197  HD1 TYR    14      43.787  83.866  82.375  1.00  0.00           H  
ATOM    198  CE1 TYR    14      44.718  82.235  81.433  1.00  0.00           C  
ATOM    199  HE1 TYR    14      44.028  81.564  81.923  1.00  0.00           H  
ATOM    200  CZ  TYR    14      45.895  81.792  80.775  1.00  0.00           C  
ATOM    201  OH  TYR    14      46.165  80.464  80.667  1.00  0.00           O  
ATOM    202  HH  TYR    14      45.589  79.906  81.194  1.00  0.00           H  
ATOM    203  CE2 TYR    14      46.739  82.749  80.149  1.00  0.00           C  
ATOM    204  HE2 TYR    14      47.628  82.369  79.666  1.00  0.00           H  
ATOM    205  CD2 TYR    14      46.588  84.124  80.472  1.00  0.00           C  
ATOM    206  HD2 TYR    14      47.306  84.867  80.159  1.00  0.00           H  
ATOM    207  C   TYR    14      47.134  87.241  82.768  1.00  0.00           C  
ATOM    208  O   TYR    14      47.234  88.508  82.544  1.00  0.00           O  
ATOM    209  N   GLY    15      48.238  86.510  82.834  1.00  0.00           N  
ATOM    210  H   GLY    15      49.068  87.085  82.847  1.00  0.00           H  
ATOM    211  CA  GLY    15      48.362  85.111  83.291  1.00  0.00           C  
ATOM    212  HA2 GLY    15      48.312  85.213  84.375  1.00  0.00           H  
ATOM    213  HA3 GLY    15      47.509  84.502  82.989  1.00  0.00           H  
ATOM    214  C   GLY    15      49.625  84.344  82.876  1.00  0.00           C  
ATOM    215  O   GLY    15      50.507  84.820  82.131  1.00  0.00           O  
ATOM    216  N   ALA    16      49.747  83.124  83.388  1.00  0.00           N  
ATOM    217  H   ALA    16      49.033  82.823  84.036  1.00  0.00           H  
ATOM    218  CA  ALA    16      50.851  82.201  83.231  1.00  0.00           C  
ATOM    219  HA  ALA    16      51.748  82.730  83.555  1.00  0.00           H  
ATOM    220  CB  ALA    16      50.621  80.982  84.103  1.00  0.00           C  
ATOM    221  HB1 ALA    16      50.578  81.371  85.120  1.00  0.00           H  
ATOM    222  HB2 ALA    16      49.703  80.512  83.751  1.00  0.00           H  
ATOM    223  HB3 ALA    16      51.453  80.288  83.986  1.00  0.00           H  
ATOM    224  C   ALA    16      51.106  81.728  81.794  1.00  0.00           C  
ATOM    225  O   ALA    16      50.228  81.208  81.064  1.00  0.00           O  
ATOM    226  N   TYR    17      52.369  81.687  81.422  1.00  0.00           N  
ATOM    227  H   TYR    17      52.993  81.763  82.212  1.00  0.00           H  
ATOM    228  CA  TYR    17      52.960  81.379  80.090  1.00  0.00           C  
ATOM    229  HA  TYR    17      52.533  80.437  79.745  1.00  0.00           H  
ATOM    230  CB  TYR    17      52.557  82.486  79.066  1.00  0.00           C  
ATOM    231  HB2 TYR    17      51.473  82.557  78.975  1.00  0.00           H  
ATOM    232  HB3 TYR    17      52.896  83.427  79.501  1.00  0.00           H  
ATOM    233  CG  TYR    17      53.170  82.217  77.669  1.00  0.00           C  
ATOM    234  CD1 TYR    17      54.468  82.492  77.346  1.00  0.00           C  
ATOM    235  HD1 TYR    17      55.158  82.891  78.074  1.00  0.00           H  
ATOM    236  CE1 TYR    17      54.987  82.177  76.099  1.00  0.00           C  
ATOM    237  HE1 TYR    17      56.024  82.352  75.852  1.00  0.00           H  
ATOM    238  CZ  TYR    17      54.305  81.320  75.246  1.00  0.00           C  
ATOM    239  OH  TYR    17      55.002  80.985  74.092  1.00  0.00           O  
ATOM    240  HH  TYR    17      54.415  80.711  73.383  1.00  0.00           H  
ATOM    241  CE2 TYR    17      52.987  80.915  75.612  1.00  0.00           C  
ATOM    242  HE2 TYR    17      52.386  80.294  74.965  1.00  0.00           H  
ATOM    243  CD2 TYR    17      52.377  81.464  76.759  1.00  0.00           C  
ATOM    244  HD2 TYR    17      51.339  81.234  76.946  1.00  0.00           H  
ATOM    245  C   TYR    17      54.445  81.167  80.175  1.00  0.00           C  
ATOM    246  O   TYR    17      55.118  81.953  80.909  1.00  0.00           O  
ATOM    247  N   PRO    18      55.025  80.029  79.623  1.00  0.00           N  
ATOM    248  CD  PRO    18      54.351  79.157  78.701  1.00  0.00           C  
ATOM    249  HD2 PRO    18      53.738  79.678  77.966  1.00  0.00           H  
ATOM    250  HD3 PRO    18      53.709  78.487  79.272  1.00  0.00           H  
ATOM    251  CG  PRO    18      55.454  78.316  78.063  1.00  0.00           C  
ATOM    252  HG2 PRO    18      55.747  78.968  77.240  1.00  0.00           H  
ATOM    253  HG3 PRO    18      55.033  77.371  77.720  1.00  0.00           H  
ATOM    254  CB  PRO    18      56.527  78.274  79.143  1.00  0.00           C  
ATOM    255  HB2 PRO    18      57.545  78.193  78.761  1.00  0.00           H  
ATOM    256  HB3 PRO    18      56.225  77.502  79.850  1.00  0.00           H  
ATOM    257  CA  PRO    18      56.386  79.598  79.848  1.00  0.00           C  
ATOM    258  HA  PRO    18      56.456  79.449  80.925  1.00  0.00           H  
ATOM    259  C   PRO    18      57.467  80.515  79.442  1.00  0.00           C  
ATOM    260  O   PRO    18      57.528  81.054  78.304  1.00  0.00           O  
ATOM    261  N   THR    19      58.478  80.648  80.312  1.00  0.00           N  
ATOM    262  H   THR    19      58.450  79.994  81.081  1.00  0.00           H  
ATOM    263  CA  THR    19      59.727  81.485  80.218  1.00  0.00           C  
ATOM    264  HA  THR    19      60.227  81.331  79.262  1.00  0.00           H  
ATOM    265  CB  THR    19      59.336  82.945  80.397  1.00  0.00           C  
ATOM    266  HB  THR    19      58.596  83.011  81.195  1.00  0.00           H  
ATOM    267  CG2 THR    19      60.473  83.917  80.737  1.00  0.00           C  
ATOM    268 HG21 THR    19      60.102  84.925  80.551  1.00  0.00           H  
ATOM    269 HG22 THR    19      60.705  83.818  81.797  1.00  0.00           H  
ATOM    270 HG23 THR    19      61.382  83.787  80.152  1.00  0.00           H  
ATOM    271  OG1 THR    19      58.752  83.385  79.186  1.00  0.00           O  
ATOM    272  HG1 THR    19      58.146  82.671  78.974  1.00  0.00           H  
ATOM    273  C   THR    19      60.610  81.081  81.404  1.00  0.00           C  
ATOM    274  O   THR    19      60.153  80.854  82.495  1.00  0.00           O  
ATOM    275  N   GLN    20      61.949  80.907  81.216  1.00  0.00           N  
ATOM    276  H   GLN    20      62.344  81.117  80.311  1.00  0.00           H  
ATOM    277  CA  GLN    20      62.925  80.721  82.260  1.00  0.00           C  
ATOM    278  HA  GLN    20      62.418  80.011  82.913  1.00  0.00           H  
ATOM    279  CB  GLN    20      64.135  80.057  81.687  1.00  0.00           C  
ATOM    280  HB2 GLN    20      64.629  80.730  80.987  1.00  0.00           H  
ATOM    281  HB3 GLN    20      64.812  79.909  82.529  1.00  0.00           H  
ATOM    282  CG  GLN    20      63.819  78.753  80.940  1.00  0.00           C  
ATOM    283  HG2 GLN    20      63.069  78.810  80.152  1.00  0.00           H  
ATOM    284  HG3 GLN    20      64.746  78.416  80.475  1.00  0.00           H  
ATOM    285  CD  GLN    20      63.425  77.681  82.010  1.00  0.00           C  
ATOM    286  OE1 GLN    20      63.818  77.771  83.161  1.00  0.00           O  
ATOM    287  NE2 GLN    20      62.737  76.653  81.756  1.00  0.00           N  
ATOM    288 HE21 GLN    20      62.323  76.649  80.835  1.00  0.00           H  
ATOM    289 HE22 GLN    20      62.281  76.252  82.563  1.00  0.00           H  
ATOM    290  C   GLN    20      63.246  82.050  82.991  1.00  0.00           C  
ATOM    291  O   GLN    20      63.442  83.082  82.321  1.00  0.00           O  
ATOM    292  N   PRO    21      63.242  82.026  84.361  1.00  0.00           N  
ATOM    293  CD  PRO    21      62.925  80.878  85.279  1.00  0.00           C  
ATOM    294  HD2 PRO    21      63.378  80.000  84.818  1.00  0.00           H  
ATOM    295  HD3 PRO    21      61.848  80.742  85.380  1.00  0.00           H  
ATOM    296  CG  PRO    21      63.611  81.244  86.592  1.00  0.00           C  
ATOM    297  HG2 PRO    21      64.674  81.009  86.529  1.00  0.00           H  
ATOM    298  HG3 PRO    21      63.265  80.767  87.509  1.00  0.00           H  
ATOM    299  CB  PRO    21      63.465  82.740  86.628  1.00  0.00           C  
ATOM    300  HB2 PRO    21      64.161  83.207  87.324  1.00  0.00           H  
ATOM    301  HB3 PRO    21      62.438  82.952  86.927  1.00  0.00           H  
ATOM    302  CA  PRO    21      63.709  83.169  85.134  1.00  0.00           C  
ATOM    303  HA  PRO    21      63.091  84.026  84.870  1.00  0.00           H  
ATOM    304  C   PRO    21      65.137  83.618  84.767  1.00  0.00           C  
ATOM    305  O   PRO    21      66.112  82.910  84.904  1.00  0.00           O  
ATOM    306  N   GLY    22      65.274  84.889  84.397  1.00  0.00           N  
ATOM    307  H   GLY    22      64.465  85.484  84.294  1.00  0.00           H  
ATOM    308  CA  GLY    22      66.585  85.587  84.366  1.00  0.00           C  
ATOM    309  HA2 GLY    22      67.405  84.874  84.282  1.00  0.00           H  
ATOM    310  HA3 GLY    22      66.717  86.216  83.486  1.00  0.00           H  
ATOM    311  C   GLY    22      66.883  86.488  85.589  1.00  0.00           C  
ATOM    312  O   GLY    22      66.267  86.177  86.601  1.00  0.00           O  
ATOM    313  N   GLN    23      67.775  87.494  85.456  1.00  0.00           N  
ATOM    314  H   GLN    23      68.122  87.704  84.531  1.00  0.00           H  
ATOM    315  CA  GLN    23      68.195  88.306  86.604  1.00  0.00           C  
ATOM    316  HA  GLN    23      67.330  88.442  87.253  1.00  0.00           H  
ATOM    317  CB  GLN    23      69.162  87.575  87.528  1.00  0.00           C  
ATOM    318  HB2 GLN    23      69.396  88.030  88.490  1.00  0.00           H  
ATOM    319  HB3 GLN    23      68.688  86.644  87.840  1.00  0.00           H  
ATOM    320  CG  GLN    23      70.468  87.244  86.769  1.00  0.00           C  
ATOM    321  HG2 GLN    23      70.106  86.705  85.893  1.00  0.00           H  
ATOM    322  HG3 GLN    23      71.047  88.098  86.419  1.00  0.00           H  
ATOM    323  CD  GLN    23      71.366  86.370  87.683  1.00  0.00           C  
ATOM    324  OE1 GLN    23      71.149  86.248  88.873  1.00  0.00           O  
ATOM    325  NE2 GLN    23      72.474  85.927  87.203  1.00  0.00           N  
ATOM    326 HE21 GLN    23      72.631  85.864  86.208  1.00  0.00           H  
ATOM    327 HE22 GLN    23      72.970  85.373  87.887  1.00  0.00           H  
ATOM    328  C   GLN    23      68.688  89.749  86.280  1.00  0.00           C  
ATOM    329  O   GLN    23      69.448  90.057  85.311  1.00  0.00           O  
ATOM    330  N   GLY    24      68.234  90.545  87.222  1.00  0.00           N  
ATOM    331  H   GLY    24      67.646  90.215  87.974  1.00  0.00           H  
ATOM    332  CA  GLY    24      68.472  91.985  87.097  1.00  0.00           C  
ATOM    333  HA2 GLY    24      68.069  92.484  86.216  1.00  0.00           H  
ATOM    334  HA3 GLY    24      67.912  92.457  87.903  1.00  0.00           H  
ATOM    335  C   GLY    24      69.955  92.360  87.298  1.00  0.00           C  
ATOM    336  O   GLY    24      70.766  91.452  87.576  1.00  0.00           O  
ATOM    337  N   TYR    25      70.224  93.650  87.174  1.00  0.00           N  
ATOM    338  H   TYR    25      69.583  94.250  86.675  1.00  0.00           H  
ATOM    339  CA  TYR    25      71.505  94.257  87.495  1.00  0.00           C  
ATOM    340  HA  TYR    25      72.278  93.586  87.120  1.00  0.00           H  
ATOM    341  CB  TYR    25      71.600  95.591  86.765  1.00  0.00           C  
ATOM    342  HB2 TYR    25      71.890  95.503  85.718  1.00  0.00           H  
ATOM    343  HB3 TYR    25      70.596  96.006  86.854  1.00  0.00           H  
ATOM    344  CG  TYR    25      72.560  96.597  87.384  1.00  0.00           C  
ATOM    345  CD1 TYR    25      73.919  96.506  86.975  1.00  0.00           C  
ATOM    346  HD1 TYR    25      74.184  95.633  86.396  1.00  0.00           H  
ATOM    347  CE1 TYR    25      74.859  97.486  87.246  1.00  0.00           C  
ATOM    348  HE1 TYR    25      75.872  97.446  86.873  1.00  0.00           H  
ATOM    349  CZ  TYR    25      74.397  98.589  88.075  1.00  0.00           C  
ATOM    350  OH  TYR    25      75.213  99.599  88.333  1.00  0.00           O  
ATOM    351  HH  TYR    25      74.916 100.244  88.979  1.00  0.00           H  
ATOM    352  CE2 TYR    25      73.023  98.639  88.529  1.00  0.00           C  
ATOM    353  HE2 TYR    25      72.625  99.445  89.127  1.00  0.00           H  
ATOM    354  CD2 TYR    25      72.135  97.576  88.285  1.00  0.00           C  
ATOM    355  HD2 TYR    25      71.135  97.508  88.685  1.00  0.00           H  
ATOM    356  C   TYR    25      71.749  94.457  89.004  1.00  0.00           C  
ATOM    357  O   TYR    25      70.763  94.739  89.696  1.00  0.00           O  
ATOM    358  N   SER    26      73.018  94.443  89.464  1.00  0.00           N  
ATOM    359  H   SER    26      73.775  94.204  88.840  1.00  0.00           H  
ATOM    360  CA  SER    26      73.329  94.801  90.792  1.00  0.00           C  
ATOM    361  HA  SER    26      72.426  94.849  91.400  1.00  0.00           H  
ATOM    362  CB  SER    26      74.176  93.721  91.473  1.00  0.00           C  
ATOM    363  HB2 SER    26      73.600  92.798  91.529  1.00  0.00           H  
ATOM    364  HB3 SER    26      75.073  93.636  90.859  1.00  0.00           H  
ATOM    365  OG  SER    26      74.494  94.125  92.738  1.00  0.00           O  
ATOM    366  HG  SER    26      73.672  94.230  93.224  1.00  0.00           H  
ATOM    367  C   SER    26      73.967  96.145  90.923  1.00  0.00           C  
ATOM    368  O   SER    26      75.111  96.277  90.526  1.00  0.00           O  
ATOM    369  N   GLN    27      73.358  97.166  91.514  1.00  0.00           N  
ATOM    370  H   GLN    27      72.353  97.188  91.613  1.00  0.00           H  
ATOM    371  CA  GLN    27      74.017  98.347  91.974  1.00  0.00           C  
ATOM    372  HA  GLN    27      74.561  98.718  91.105  1.00  0.00           H  
ATOM    373  CB  GLN    27      72.960  99.501  92.201  1.00  0.00           C  
ATOM    374  HB2 GLN    27      72.352  99.610  91.303  1.00  0.00           H  
ATOM    375  HB3 GLN    27      72.217  99.215  92.946  1.00  0.00           H  
ATOM    376  CG  GLN    27      73.555 100.918  92.531  1.00  0.00           C  
ATOM    377  HG2 GLN    27      72.724 101.623  92.537  1.00  0.00           H  
ATOM    378  HG3 GLN    27      74.087 100.863  93.481  1.00  0.00           H  
ATOM    379  CD  GLN    27      74.508 101.396  91.498  1.00  0.00           C  
ATOM    380  OE1 GLN    27      74.337 101.165  90.276  1.00  0.00           O  
ATOM    381  NE2 GLN    27      75.548 102.096  91.915  1.00  0.00           N  
ATOM    382 HE21 GLN    27      75.583 102.508  92.837  1.00  0.00           H  
ATOM    383 HE22 GLN    27      76.013 102.638  91.201  1.00  0.00           H  
ATOM    384  C   GLN    27      75.024  98.067  93.076  1.00  0.00           C  
ATOM    385  O   GLN    27      76.108  98.605  93.038  1.00  0.00           O  
ATOM    386  N   GLN    28      74.759  97.172  94.082  1.00  0.00           N  
ATOM    387  H   GLN    28      73.824  96.846  94.283  1.00  0.00           H  
ATOM    388  CA  GLN    28      75.919  96.903  95.029  1.00  0.00           C  
ATOM    389  HA  GLN    28      76.240  97.876  95.403  1.00  0.00           H  
ATOM    390  CB  GLN    28      75.377  96.180  96.276  1.00  0.00           C  
ATOM    391  HB2 GLN    28      74.385  96.552  96.533  1.00  0.00           H  
ATOM    392  HB3 GLN    28      75.214  95.125  96.056  1.00  0.00           H  
ATOM    393  CG  GLN    28      76.273  96.411  97.527  1.00  0.00           C  
ATOM    394  HG2 GLN    28      75.976  95.736  98.330  1.00  0.00           H  
ATOM    395  HG3 GLN    28      77.334  96.341  97.285  1.00  0.00           H  
ATOM    396  CD  GLN    28      76.157  97.834  98.125  1.00  0.00           C  
ATOM    397  OE1 GLN    28      75.452  98.626  97.561  1.00  0.00           O  
ATOM    398  NE2 GLN    28      76.882  98.096  99.188  1.00  0.00           N  
ATOM    399 HE21 GLN    28      76.850  99.020  99.595  1.00  0.00           H  
ATOM    400 HE22 GLN    28      77.426  97.377  99.642  1.00  0.00           H  
ATOM    401  C   GLN    28      77.211  96.315  94.415  1.00  0.00           C  
ATOM    402  O   GLN    28      78.287  96.744  94.788  1.00  0.00           O  
ATOM    403  N   SER    29      77.208  95.437  93.422  1.00  0.00           N  
ATOM    404  H   SER    29      76.321  95.079  93.097  1.00  0.00           H  
ATOM    405  CA  SER    29      78.469  94.873  92.864  1.00  0.00           C  
ATOM    406  HA  SER    29      79.252  94.905  93.622  1.00  0.00           H  
ATOM    407  CB  SER    29      78.288  93.392  92.467  1.00  0.00           C  
ATOM    408  HB2 SER    29      79.253  92.911  92.309  1.00  0.00           H  
ATOM    409  HB3 SER    29      77.826  92.790  93.250  1.00  0.00           H  
ATOM    410  OG  SER    29      77.664  93.428  91.162  1.00  0.00           O  
ATOM    411  HG  SER    29      78.239  92.985  90.533  1.00  0.00           H  
ATOM    412  C   SER    29      79.024  95.689  91.644  1.00  0.00           C  
ATOM    413  O   SER    29      80.001  95.381  91.014  1.00  0.00           O  
ATOM    414  N   SER    30      78.337  96.735  91.251  1.00  0.00           N  
ATOM    415  H   SER    30      77.494  96.997  91.742  1.00  0.00           H  
ATOM    416  CA  SER    30      78.842  97.647  90.202  1.00  0.00           C  
ATOM    417  HA  SER    30      79.265  97.063  89.385  1.00  0.00           H  
ATOM    418  CB  SER    30      77.794  98.525  89.636  1.00  0.00           C  
ATOM    419  HB2 SER    30      77.012  97.993  89.093  1.00  0.00           H  
ATOM    420  HB3 SER    30      77.396  99.161  90.427  1.00  0.00           H  
ATOM    421  OG  SER    30      78.276  99.422  88.654  1.00  0.00           O  
ATOM    422  HG  SER    30      78.278 100.296  89.053  1.00  0.00           H  
ATOM    423  C   SER    30      80.065  98.447  90.725  1.00  0.00           C  
ATOM    424  O   SER    30      80.150  98.829  91.861  1.00  0.00           O  
ATOM    425  N   GLN    31      81.030  98.804  89.850  1.00  0.00           N  
ATOM    426  H   GLN    31      81.748  99.283  90.375  1.00  0.00           H  
ATOM    427  CA  GLN    31      81.509  98.135  88.641  1.00  0.00           C  
ATOM    428  HA  GLN    31      80.689  97.985  87.939  1.00  0.00           H  
ATOM    429  CB  GLN    31      82.618  98.923  87.918  1.00  0.00           C  
ATOM    430  HB2 GLN    31      83.285  99.364  88.659  1.00  0.00           H  
ATOM    431  HB3 GLN    31      83.161  98.251  87.253  1.00  0.00           H  
ATOM    432  CG  GLN    31      82.027  99.989  87.029  1.00  0.00           C  
ATOM    433  HG2 GLN    31      81.274 100.527  87.606  1.00  0.00           H  
ATOM    434  HG3 GLN    31      82.751 100.780  86.836  1.00  0.00           H  
ATOM    435  CD  GLN    31      81.668  99.624  85.607  1.00  0.00           C  
ATOM    436  OE1 GLN    31      80.479  99.690  85.180  1.00  0.00           O  
ATOM    437  NE2 GLN    31      82.583  99.049  84.808  1.00  0.00           N  
ATOM    438 HE21 GLN    31      82.495  98.697  83.865  1.00  0.00           H  
ATOM    439 HE22 GLN    31      83.539  98.964  85.122  1.00  0.00           H  
ATOM    440  C   GLN    31      82.087  96.742  89.023  1.00  0.00           C  
ATOM    441  O   GLN    31      82.728  96.609  90.077  1.00  0.00           O  
ATOM    442  N   PRO    32      81.962  95.675  88.221  1.00  0.00           N  
ATOM    443  CD  PRO    32      81.044  95.534  87.149  1.00  0.00           C  
ATOM    444  HD2 PRO    32      81.188  96.332  86.421  1.00  0.00           H  
ATOM    445  HD3 PRO    32      79.994  95.549  87.442  1.00  0.00           H  
ATOM    446  CG  PRO    32      81.423  94.212  86.485  1.00  0.00           C  
ATOM    447  HG2 PRO    32      82.234  94.360  85.772  1.00  0.00           H  
ATOM    448  HG3 PRO    32      80.573  93.755  85.978  1.00  0.00           H  
ATOM    449  CB  PRO    32      81.932  93.380  87.718  1.00  0.00           C  
ATOM    450  HB2 PRO    32      82.450  92.501  87.335  1.00  0.00           H  
ATOM    451  HB3 PRO    32      81.118  93.078  88.378  1.00  0.00           H  
ATOM    452  CA  PRO    32      82.722  94.459  88.412  1.00  0.00           C  
ATOM    453  HA  PRO    32      82.745  94.107  89.443  1.00  0.00           H  
ATOM    454  C   PRO    32      84.174  94.721  87.873  1.00  0.00           C  
ATOM    455  O   PRO    32      84.345  95.357  86.845  1.00  0.00           O  
ATOM    456  N   TYR    33      85.114  93.977  88.488  1.00  0.00           N  
ATOM    457  H   TYR    33      84.717  93.547  89.311  1.00  0.00           H  
ATOM    458  CA  TYR    33      86.562  93.916  88.153  1.00  0.00           C  
ATOM    459  HA  TYR    33      86.698  94.375  87.174  1.00  0.00           H  
ATOM    460  CB  TYR    33      87.263  94.763  89.251  1.00  0.00           C  
ATOM    461  HB2 TYR    33      86.768  94.481  90.180  1.00  0.00           H  
ATOM    462  HB3 TYR    33      88.340  94.601  89.218  1.00  0.00           H  
ATOM    463  CG  TYR    33      87.054  96.240  89.028  1.00  0.00           C  
ATOM    464  CD1 TYR    33      87.878  96.921  88.081  1.00  0.00           C  
ATOM    465  HD1 TYR    33      88.616  96.431  87.464  1.00  0.00           H  
ATOM    466  CE1 TYR    33      87.635  98.321  87.987  1.00  0.00           C  
ATOM    467  HE1 TYR    33      88.209  98.830  87.227  1.00  0.00           H  
ATOM    468  CZ  TYR    33      86.752  99.081  88.844  1.00  0.00           C  
ATOM    469  OH  TYR    33      86.512 100.377  88.623  1.00  0.00           O  
ATOM    470  HH  TYR    33      85.680 100.658  88.234  1.00  0.00           H  
ATOM    471  CE2 TYR    33      85.952  98.371  89.654  1.00  0.00           C  
ATOM    472  HE2 TYR    33      85.171  98.929  90.149  1.00  0.00           H  
ATOM    473  CD2 TYR    33      86.103  96.963  89.821  1.00  0.00           C  
ATOM    474  HD2 TYR    33      85.524  96.470  90.588  1.00  0.00           H  
ATOM    475  C   TYR    33      87.035  92.478  88.079  1.00  0.00           C  
ATOM    476  O   TYR    33      88.146  92.117  88.487  1.00  0.00           O  
ATOM    477  N   GLY    34      86.264  91.490  87.443  1.00  0.00           N  
ATOM    478  H   GLY    34      85.381  91.747  87.027  1.00  0.00           H  
ATOM    479  CA  GLY    34      86.692  90.072  87.455  1.00  0.00           C  
ATOM    480  HA2 GLY    34      86.136  89.535  86.687  1.00  0.00           H  
ATOM    481  HA3 GLY    34      87.721  89.987  87.103  1.00  0.00           H  
ATOM    482  C   GLY    34      86.414  89.338  88.767  1.00  0.00           C  
ATOM    483  O   GLY    34      85.429  89.615  89.494  1.00  0.00           O  
ATOM    484  N   GLN    35      87.117  88.237  89.030  1.00  0.00           N  
ATOM    485  H   GLN    35      87.905  87.990  88.449  1.00  0.00           H  
ATOM    486  CA  GLN    35      86.961  87.369  90.183  1.00  0.00           C  
ATOM    487  HA  GLN    35      86.337  87.905  90.898  1.00  0.00           H  
ATOM    488  CB  GLN    35      86.240  86.137  89.776  1.00  0.00           C  
ATOM    489  HB2 GLN    35      85.297  86.411  89.302  1.00  0.00           H  
ATOM    490  HB3 GLN    35      86.793  85.729  88.930  1.00  0.00           H  
ATOM    491  CG  GLN    35      86.018  84.986  90.836  1.00  0.00           C  
ATOM    492  HG2 GLN    35      85.301  84.281  90.415  1.00  0.00           H  
ATOM    493  HG3 GLN    35      87.009  84.548  90.954  1.00  0.00           H  
ATOM    494  CD  GLN    35      85.595  85.482  92.196  1.00  0.00           C  
ATOM    495  OE1 GLN    35      86.279  85.213  93.178  1.00  0.00           O  
ATOM    496  NE2 GLN    35      84.576  86.311  92.242  1.00  0.00           N  
ATOM    497 HE21 GLN    35      83.949  86.487  91.470  1.00  0.00           H  
ATOM    498 HE22 GLN    35      84.309  86.646  93.156  1.00  0.00           H  
ATOM    499  C   GLN    35      88.334  86.987  90.857  1.00  0.00           C  
ATOM    500  O   GLN    35      89.050  86.133  90.353  1.00  0.00           O  
ATOM    501  N   GLN    36      88.736  87.530  92.016  1.00  0.00           N  
ATOM    502  H   GLN    36      89.657  87.195  92.260  1.00  0.00           H  
ATOM    503  CA  GLN    36      88.050  88.596  92.757  1.00  0.00           C  
ATOM    504  HA  GLN    36      87.042  88.208  92.901  1.00  0.00           H  
ATOM    505  CB  GLN    36      88.762  88.676  94.123  1.00  0.00           C  
ATOM    506  HB2 GLN    36      89.833  88.495  94.036  1.00  0.00           H  
ATOM    507  HB3 GLN    36      88.582  89.643  94.592  1.00  0.00           H  
ATOM    508  CG  GLN    36      88.278  87.612  95.068  1.00  0.00           C  
ATOM    509  HG2 GLN    36      87.209  87.769  95.207  1.00  0.00           H  
ATOM    510  HG3 GLN    36      88.421  86.600  94.688  1.00  0.00           H  
ATOM    511  CD  GLN    36      89.016  87.537  96.397  1.00  0.00           C  
ATOM    512  OE1 GLN    36      89.884  88.312  96.750  1.00  0.00           O  
ATOM    513  NE2 GLN    36      88.402  86.769  97.274  1.00  0.00           N  
ATOM    514 HE21 GLN    36      87.559  86.299  96.979  1.00  0.00           H  
ATOM    515 HE22 GLN    36      88.526  87.037  98.240  1.00  0.00           H  
ATOM    516  C   GLN    36      87.851  89.967  92.122  1.00  0.00           C  
ATOM    517  O   GLN    36      88.648  90.493  91.347  1.00  0.00           O  
ATOM    518  N   SER    37      86.801  90.671  92.478  1.00  0.00           N  
ATOM    519  H   SER    37      86.046  90.256  93.006  1.00  0.00           H  
ATOM    520  CA  SER    37      86.375  91.974  91.866  1.00  0.00           C  
ATOM    521  HA  SER    37      86.601  92.023  90.801  1.00  0.00           H  
ATOM    522  CB  SER    37      84.828  91.916  91.773  1.00  0.00           C  
ATOM    523  HB2 SER    37      84.369  90.953  91.552  1.00  0.00           H  
ATOM    524  HB3 SER    37      84.587  92.090  92.822  1.00  0.00           H  
ATOM    525  OG  SER    37      84.408  93.027  91.069  1.00  0.00           O  
ATOM    526  HG  SER    37      83.607  93.399  91.444  1.00  0.00           H  
ATOM    527  C   SER    37      86.983  93.126  92.667  1.00  0.00           C  
ATOM    528  O   SER    37      86.485  93.592  93.730  1.00  0.00           O  
ATOM    529  N   TYR    38      88.208  93.517  92.280  1.00  0.00           N  
ATOM    530  H   TYR    38      88.692  92.979  91.575  1.00  0.00           H  
ATOM    531  CA  TYR    38      88.970  94.571  93.037  1.00  0.00           C  
ATOM    532  HA  TYR    38      88.239  95.189  93.558  1.00  0.00           H  
ATOM    533  CB  TYR    38      89.740  93.887  94.217  1.00  0.00           C  
ATOM    534  HB2 TYR    38      89.096  93.248  94.821  1.00  0.00           H  
ATOM    535  HB3 TYR    38      90.446  93.159  93.819  1.00  0.00           H  
ATOM    536  CG  TYR    38      90.459  94.828  95.180  1.00  0.00           C  
ATOM    537  CD1 TYR    38      91.839  95.154  95.029  1.00  0.00           C  
ATOM    538  HD1 TYR    38      92.474  94.519  94.428  1.00  0.00           H  
ATOM    539  CE1 TYR    38      92.412  96.177  95.858  1.00  0.00           C  
ATOM    540  HE1 TYR    38      93.464  96.417  95.841  1.00  0.00           H  
ATOM    541  CZ  TYR    38      91.593  96.938  96.725  1.00  0.00           C  
ATOM    542  OH  TYR    38      92.088  97.888  97.487  1.00  0.00           O  
ATOM    543  HH  TYR    38      92.959  98.185  97.212  1.00  0.00           H  
ATOM    544  CE2 TYR    38      90.214  96.647  96.853  1.00  0.00           C  
ATOM    545  HE2 TYR    38      89.564  97.240  97.479  1.00  0.00           H  
ATOM    546  CD2 TYR    38      89.610  95.647  96.070  1.00  0.00           C  
ATOM    547  HD2 TYR    38      88.544  95.472  96.076  1.00  0.00           H  
ATOM    548  C   TYR    38      89.775  95.522  92.143  1.00  0.00           C  
ATOM    549  O   TYR    38      90.613  95.180  91.298  1.00  0.00           O  
ATOM    550  N   SER    39      89.584  96.819  92.378  1.00  0.00           N  
ATOM    551  H   SER    39      88.920  97.009  93.116  1.00  0.00           H  
ATOM    552  CA  SER    39      90.279  98.027  91.862  1.00  0.00           C  
ATOM    553  HA  SER    39      90.457  97.756  90.821  1.00  0.00           H  
ATOM    554  CB  SER    39      89.398  99.280  91.888  1.00  0.00           C  
ATOM    555  HB2 SER    39      88.470  99.134  91.336  1.00  0.00           H  
ATOM    556  HB3 SER    39      89.102  99.344  92.935  1.00  0.00           H  
ATOM    557  OG  SER    39      90.063 100.434  91.391  1.00  0.00           O  
ATOM    558  HG  SER    39      89.877 101.191  91.952  1.00  0.00           H  
ATOM    559  C   SER    39      91.628  98.249  92.543  1.00  0.00           C  
ATOM    560  O   SER    39      91.816  98.909  93.610  1.00  0.00           O  
ATOM    561  N   GLY    40      92.546  97.486  91.982  1.00  0.00           N  
ATOM    562  H   GLY    40      92.364  97.052  91.088  1.00  0.00           H  
ATOM    563  CA  GLY    40      93.870  97.228  92.638  1.00  0.00           C  
ATOM    564  HA2 GLY    40      94.586  97.910  92.179  1.00  0.00           H  
ATOM    565  HA3 GLY    40      93.909  97.495  93.694  1.00  0.00           H  
ATOM    566  C   GLY    40      94.390  95.733  92.496  1.00  0.00           C  
ATOM    567  O   GLY    40      93.743  94.873  91.885  1.00  0.00           O  
ATOM    568  N   TYR    41      95.552  95.336  93.006  1.00  0.00           N  
ATOM    569  H   TYR    41      95.859  94.433  92.672  1.00  0.00           H  
ATOM    570  CA  TYR    41      96.561  96.151  93.742  1.00  0.00           C  
ATOM    571  HA  TYR    41      96.054  97.086  93.984  1.00  0.00           H  
ATOM    572  CB  TYR    41      97.050  95.385  95.069  1.00  0.00           C  
ATOM    573  HB2 TYR    41      97.649  94.526  94.766  1.00  0.00           H  
ATOM    574  HB3 TYR    41      97.701  96.095  95.579  1.00  0.00           H  
ATOM    575  CG  TYR    41      95.924  95.049  96.022  1.00  0.00           C  
ATOM    576  CD1 TYR    41      95.642  95.831  97.152  1.00  0.00           C  
ATOM    577  HD1 TYR    41      96.227  96.715  97.356  1.00  0.00           H  
ATOM    578  CE1 TYR    41      94.666  95.417  98.080  1.00  0.00           C  
ATOM    579  HE1 TYR    41      94.416  96.007  98.950  1.00  0.00           H  
ATOM    580  CZ  TYR    41      93.966  94.192  97.914  1.00  0.00           C  
ATOM    581  OH  TYR    41      93.084  93.791  98.837  1.00  0.00           O  
ATOM    582  HH  TYR    41      92.979  94.289  99.651  1.00  0.00           H  
ATOM    583  CE2 TYR    41      94.308  93.383  96.852  1.00  0.00           C  
ATOM    584  HE2 TYR    41      93.824  92.420  96.782  1.00  0.00           H  
ATOM    585  CD2 TYR    41      95.266  93.778  95.887  1.00  0.00           C  
ATOM    586  HD2 TYR    41      95.520  93.139  95.054  1.00  0.00           H  
ATOM    587  C   TYR    41      97.791  96.614  92.878  1.00  0.00           C  
ATOM    588  O   TYR    41      98.350  95.801  92.082  1.00  0.00           O  
ATOM    589  N   SER    42      98.255  97.891  93.057  1.00  0.00           N  
ATOM    590  H   SER    42      97.741  98.494  93.683  1.00  0.00           H  
ATOM    591  CA  SER    42      99.337  98.553  92.490  1.00  0.00           C  
ATOM    592  HA  SER    42      99.148  98.460  91.421  1.00  0.00           H  
ATOM    593  CB  SER    42      99.462 100.063  92.848  1.00  0.00           C  
ATOM    594  HB2 SER    42      98.533 100.612  92.698  1.00  0.00           H  
ATOM    595  HB3 SER    42      99.534 100.091  93.936  1.00  0.00           H  
ATOM    596  OG  SER    42     100.518 100.681  92.148  1.00  0.00           O  
ATOM    597  HG  SER    42     101.185 100.897  92.804  1.00  0.00           H  
ATOM    598  C   SER    42     100.634  97.861  92.768  1.00  0.00           C  
ATOM    599  O   SER    42     101.019  97.591  93.893  1.00  0.00           O  
ATOM    600  N   GLN    43     101.446  97.726  91.638  1.00  0.00           N  
ATOM    601  H   GLN    43     101.198  98.049  90.714  1.00  0.00           H  
ATOM    602  CA  GLN    43     102.768  97.112  91.890  1.00  0.00           C  
ATOM    603  HA  GLN    43     102.811  96.658  92.881  1.00  0.00           H  
ATOM    604  CB  GLN    43     103.055  95.930  91.062  1.00  0.00           C  
ATOM    605  HB2 GLN    43     104.005  95.506  91.387  1.00  0.00           H  
ATOM    606  HB3 GLN    43     102.220  95.281  91.324  1.00  0.00           H  
ATOM    607  CG  GLN    43     103.012  95.916  89.585  1.00  0.00           C  
ATOM    608  HG2 GLN    43     102.947  94.854  89.348  1.00  0.00           H  
ATOM    609  HG3 GLN    43     102.135  96.456  89.226  1.00  0.00           H  
ATOM    610  CD  GLN    43     104.305  96.543  88.991  1.00  0.00           C  
ATOM    611  OE1 GLN    43     105.434  96.259  89.389  1.00  0.00           O  
ATOM    612  NE2 GLN    43     104.276  97.330  87.921  1.00  0.00           N  
ATOM    613 HE21 GLN    43     103.392  97.632  87.538  1.00  0.00           H  
ATOM    614 HE22 GLN    43     105.032  97.853  87.502  1.00  0.00           H  
ATOM    615  C   GLN    43     103.846  98.141  91.823  1.00  0.00           C  
ATOM    616  O   GLN    43     104.941  97.974  92.379  1.00  0.00           O  
ATOM    617  N   SER    44     103.561  99.326  91.210  1.00  0.00           N  
ATOM    618  H   SER    44     102.652  99.499  90.805  1.00  0.00           H  
ATOM    619  CA  SER    44     104.586 100.361  91.023  1.00  0.00           C  
ATOM    620  HA  SER    44     105.315 100.305  91.831  1.00  0.00           H  
ATOM    621  CB  SER    44     105.414  99.979  89.775  1.00  0.00           C  
ATOM    622  HB2 SER    44     105.934  99.042  89.976  1.00  0.00           H  
ATOM    623  HB3 SER    44     104.821  99.677  88.912  1.00  0.00           H  
ATOM    624  OG  SER    44     106.447 100.941  89.358  1.00  0.00           O  
ATOM    625  HG  SER    44     106.597 100.705  88.440  1.00  0.00           H  
ATOM    626  C   SER    44     104.047 101.738  90.837  1.00  0.00           C  
ATOM    627  O   SER    44     102.871 101.991  90.525  1.00  0.00           O  
ATOM    628  N   THR    45     104.897 102.676  91.199  1.00  0.00           N  
ATOM    629  H   THR    45     105.752 102.358  91.632  1.00  0.00           H  
ATOM    630  CA  THR    45     104.542 104.129  91.409  1.00  0.00           C  
ATOM    631  HA  THR    45     103.484 104.248  91.644  1.00  0.00           H  
ATOM    632  CB  THR    45     105.446 104.713  92.511  1.00  0.00           C  
ATOM    633  HB  THR    45     106.479 104.561  92.199  1.00  0.00           H  
ATOM    634  CG2 THR    45     105.329 106.274  92.729  1.00  0.00           C  
ATOM    635 HG21 THR    45     105.671 106.821  91.851  1.00  0.00           H  
ATOM    636 HG22 THR    45     104.279 106.532  92.873  1.00  0.00           H  
ATOM    637 HG23 THR    45     105.909 106.505  93.623  1.00  0.00           H  
ATOM    638  OG1 THR    45     105.124 104.116  93.755  1.00  0.00           O  
ATOM    639  HG1 THR    45     104.276 104.484  94.013  1.00  0.00           H  
ATOM    640  C   THR    45     104.738 104.916  90.138  1.00  0.00           C  
ATOM    641  O   THR    45     105.637 104.586  89.328  1.00  0.00           O  
ATOM    642  N   ASP    46     103.984 106.002  89.958  1.00  0.00           N  
ATOM    643  H   ASP    46     103.257 106.191  90.632  1.00  0.00           H  
ATOM    644  CA  ASP    46     104.113 106.864  88.790  1.00  0.00           C  
ATOM    645  HA  ASP    46     104.305 106.168  87.974  1.00  0.00           H  
ATOM    646  CB  ASP    46     102.778 107.668  88.678  1.00  0.00           C  
ATOM    647  HB2 ASP    46     102.067 106.848  88.568  1.00  0.00           H  
ATOM    648  HB3 ASP    46     102.538 108.256  89.563  1.00  0.00           H  
ATOM    649  CG  ASP    46     102.617 108.492  87.377  1.00  0.00           C  
ATOM    650  OD1 ASP    46     101.395 108.646  87.096  1.00  0.00           O  
ATOM    651  OD2 ASP    46     103.553 108.824  86.571  1.00  0.00           O  
ATOM    652  C   ASP    46     105.292 107.887  89.042  1.00  0.00           C  
ATOM    653  O   ASP    46     105.329 108.646  89.966  1.00  0.00           O  
ATOM    654  N   THR    47     106.328 107.792  88.181  1.00  0.00           N  
ATOM    655  H   THR    47     106.358 107.057  87.489  1.00  0.00           H  
ATOM    656  CA  THR    47     107.504 108.718  88.200  1.00  0.00           C  
ATOM    657  HA  THR    47     107.603 108.964  89.257  1.00  0.00           H  
ATOM    658  CB  THR    47     108.698 108.039  87.657  1.00  0.00           C  
ATOM    659  HB  THR    47     109.545 108.709  87.810  1.00  0.00           H  
ATOM    660  CG2 THR    47     108.949 106.764  88.409  1.00  0.00           C  
ATOM    661 HG21 THR    47     109.864 106.301  88.038  1.00  0.00           H  
ATOM    662 HG22 THR    47     109.027 107.022  89.465  1.00  0.00           H  
ATOM    663 HG23 THR    47     108.079 106.114  88.319  1.00  0.00           H  
ATOM    664  OG1 THR    47     108.658 107.706  86.292  1.00  0.00           O  
ATOM    665  HG1 THR    47     107.946 107.071  86.185  1.00  0.00           H  
ATOM    666  C   THR    47     107.370 110.064  87.493  1.00  0.00           C  
ATOM    667  O   THR    47     108.327 110.873  87.696  1.00  0.00           O  
ATOM    668  N   SER    48     106.282 110.503  86.853  1.00  0.00           N  
ATOM    669  H   SER    48     105.516 109.867  86.683  1.00  0.00           H  
ATOM    670  CA  SER    48     105.978 111.896  86.423  1.00  0.00           C  
ATOM    671  HA  SER    48     106.778 112.265  85.782  1.00  0.00           H  
ATOM    672  CB  SER    48     104.691 111.775  85.598  1.00  0.00           C  
ATOM    673  HB2 SER    48     104.527 112.690  85.028  1.00  0.00           H  
ATOM    674  HB3 SER    48     104.753 110.929  84.913  1.00  0.00           H  
ATOM    675  OG  SER    48     103.561 111.494  86.425  1.00  0.00           O  
ATOM    676  HG  SER    48     103.657 110.576  86.688  1.00  0.00           H  
ATOM    677  C   SER    48     105.748 112.966  87.497  1.00  0.00           C  
ATOM    678  O   SER    48     105.614 112.552  88.664  1.00  0.00           O  
ATOM    679  N   GLY    49     105.595 114.277  87.160  1.00  0.00           N  
ATOM    680  H   GLY    49     105.923 114.577  86.253  1.00  0.00           H  
ATOM    681  CA  GLY    49     105.389 115.433  88.062  1.00  0.00           C  
ATOM    682  HA2 GLY    49     105.233 116.369  87.526  1.00  0.00           H  
ATOM    683  HA3 GLY    49     104.394 115.341  88.499  1.00  0.00           H  
ATOM    684  C   GLY    49     106.508 115.583  89.083  1.00  0.00           C  
ATOM    685  O   GLY    49     107.614 115.154  88.796  1.00  0.00           O  
ATOM    686  N   TYR    50     106.349 116.258  90.232  1.00  0.00           N  
ATOM    687  H   TYR    50     107.105 116.516  90.850  1.00  0.00           H  
ATOM    688  CA  TYR    50     105.002 116.664  90.708  1.00  0.00           C  
ATOM    689  HA  TYR    50     104.307 116.977  89.928  1.00  0.00           H  
ATOM    690  CB  TYR    50     104.485 115.355  91.289  1.00  0.00           C  
ATOM    691  HB2 TYR    50     104.851 114.482  90.750  1.00  0.00           H  
ATOM    692  HB3 TYR    50     104.712 115.369  92.355  1.00  0.00           H  
ATOM    693  CG  TYR    50     102.966 115.201  91.254  1.00  0.00           C  
ATOM    694  CD1 TYR    50     102.197 115.830  92.285  1.00  0.00           C  
ATOM    695  HD1 TYR    50     102.686 116.493  92.983  1.00  0.00           H  
ATOM    696  CE1 TYR    50     100.831 115.646  92.408  1.00  0.00           C  
ATOM    697  HE1 TYR    50     100.370 116.190  93.220  1.00  0.00           H  
ATOM    698  CZ  TYR    50     100.167 114.791  91.516  1.00  0.00           C  
ATOM    699  OH  TYR    50      98.794 114.565  91.592  1.00  0.00           O  
ATOM    700  HH  TYR    50      98.333 115.181  92.166  1.00  0.00           H  
ATOM    701  CE2 TYR    50     100.906 114.220  90.422  1.00  0.00           C  
ATOM    702  HE2 TYR    50     100.360 113.636  89.696  1.00  0.00           H  
ATOM    703  CD2 TYR    50     102.285 114.421  90.294  1.00  0.00           C  
ATOM    704  HD2 TYR    50     102.654 113.875  89.438  1.00  0.00           H  
ATOM    705  C   TYR    50     105.134 117.695  91.822  1.00  0.00           C  
ATOM    706  O   TYR    50     105.984 117.616  92.682  1.00  0.00           O  
ATOM    707  N   GLY    51     104.151 118.517  92.090  1.00  0.00           N  
ATOM    708  H   GLY    51     104.214 119.149  92.875  1.00  0.00           H  
ATOM    709  CA  GLY    51     102.992 118.815  91.222  1.00  0.00           C  
ATOM    710  HA2 GLY    51     102.739 117.898  90.689  1.00  0.00           H  
ATOM    711  HA3 GLY    51     102.285 118.965  92.038  1.00  0.00           H  
ATOM    712  C   GLY    51     103.052 120.019  90.309  1.00  0.00           C  
ATOM    713  O   GLY    51     102.144 120.367  89.585  1.00  0.00           O  
ATOM    714  N   GLN    52     104.167 120.788  90.335  1.00  0.00           N  
ATOM    715  H   GLN    52     104.877 120.623  91.034  1.00  0.00           H  
ATOM    716  CA  GLN    52     104.478 121.831  89.362  1.00  0.00           C  
ATOM    717  HA  GLN    52     103.966 121.542  88.444  1.00  0.00           H  
ATOM    718  CB  GLN    52     104.027 123.232  89.887  1.00  0.00           C  
ATOM    719  HB2 GLN    52     102.984 123.253  90.204  1.00  0.00           H  
ATOM    720  HB3 GLN    52     104.533 123.454  90.827  1.00  0.00           H  
ATOM    721  CG  GLN    52     104.258 124.422  88.932  1.00  0.00           C  
ATOM    722  HG2 GLN    52     103.942 125.293  89.506  1.00  0.00           H  
ATOM    723  HG3 GLN    52     105.315 124.518  88.687  1.00  0.00           H  
ATOM    724  CD  GLN    52     103.469 124.249  87.600  1.00  0.00           C  
ATOM    725  OE1 GLN    52     102.263 123.904  87.491  1.00  0.00           O  
ATOM    726  NE2 GLN    52     104.078 124.502  86.467  1.00  0.00           N  
ATOM    727 HE21 GLN    52     104.943 125.011  86.359  1.00  0.00           H  
ATOM    728 HE22 GLN    52     103.492 124.183  85.708  1.00  0.00           H  
ATOM    729  C   GLN    52     105.976 121.679  89.145  1.00  0.00           C  
ATOM    730  O   GLN    52     106.729 121.950  90.050  1.00  0.00           O  
ATOM    731  N   SER    53     106.428 121.317  87.920  1.00  0.00           N  
ATOM    732  H   SER    53     107.432 121.215  87.890  1.00  0.00           H  
ATOM    733  CA  SER    53     105.637 120.867  86.742  1.00  0.00           C  
ATOM    734  HA  SER    53     105.131 121.733  86.317  1.00  0.00           H  
ATOM    735  CB  SER    53     106.645 120.490  85.639  1.00  0.00           C  
ATOM    736  HB2 SER    53     107.327 121.316  85.441  1.00  0.00           H  
ATOM    737  HB3 SER    53     107.215 119.638  86.010  1.00  0.00           H  
ATOM    738  OG  SER    53     105.974 120.125  84.425  1.00  0.00           O  
ATOM    739  HG  SER    53     106.364 120.649  83.721  1.00  0.00           H  
ATOM    740  C   SER    53     104.676 119.682  86.942  1.00  0.00           C  
ATOM    741  O   SER    53     104.834 118.734  87.738  1.00  0.00           O  
ATOM    742  N   SER    54     103.577 119.792  86.213  1.00  0.00           N  
ATOM    743  H   SER    54     103.377 120.577  85.611  1.00  0.00           H  
ATOM    744  CA  SER    54     102.696 118.687  86.041  1.00  0.00           C  
ATOM    745  HA  SER    54     102.527 118.352  87.065  1.00  0.00           H  
ATOM    746  CB  SER    54     101.380 118.959  85.343  1.00  0.00           C  
ATOM    747  HB2 SER    54     100.800 118.057  85.145  1.00  0.00           H  
ATOM    748  HB3 SER    54     100.815 119.689  85.922  1.00  0.00           H  
ATOM    749  OG  SER    54     101.659 119.587  84.068  1.00  0.00           O  
ATOM    750  HG  SER    54     100.928 120.141  83.786  1.00  0.00           H  
ATOM    751  C   SER    54     103.327 117.532  85.306  1.00  0.00           C  
ATOM    752  O   SER    54     103.251 116.364  85.731  1.00  0.00           O  
ATOM    753  N   TYR    55     104.005 117.818  84.212  1.00  0.00           N  
ATOM    754  H   TYR    55     104.114 118.808  84.046  1.00  0.00           H  
ATOM    755  CA  TYR    55     104.518 116.853  83.155  1.00  0.00           C  
ATOM    756  HA  TYR    55     104.745 115.905  83.644  1.00  0.00           H  
ATOM    757  CB  TYR    55     103.332 116.578  82.181  1.00  0.00           C  
ATOM    758  HB2 TYR    55     102.982 117.523  81.766  1.00  0.00           H  
ATOM    759  HB3 TYR    55     103.749 115.990  81.363  1.00  0.00           H  
ATOM    760  CG  TYR    55     102.100 115.829  82.655  1.00  0.00           C  
ATOM    761  CD1 TYR    55     100.932 116.536  82.877  1.00  0.00           C  
ATOM    762  HD1 TYR    55     100.927 117.611  82.777  1.00  0.00           H  
ATOM    763  CE1 TYR    55      99.766 115.870  83.264  1.00  0.00           C  
ATOM    764  HE1 TYR    55      98.939 116.510  83.532  1.00  0.00           H  
ATOM    765  CZ  TYR    55      99.764 114.477  83.628  1.00  0.00           C  
ATOM    766  OH  TYR    55      98.653 113.911  84.198  1.00  0.00           O  
ATOM    767  HH  TYR    55      97.874 114.450  84.355  1.00  0.00           H  
ATOM    768  CE2 TYR    55     100.989 113.768  83.521  1.00  0.00           C  
ATOM    769  HE2 TYR    55     100.987 112.709  83.733  1.00  0.00           H  
ATOM    770  CD2 TYR    55     102.168 114.428  83.045  1.00  0.00           C  
ATOM    771  HD2 TYR    55     103.131 113.939  83.040  1.00  0.00           H  
ATOM    772  C   TYR    55     105.703 117.350  82.358  1.00  0.00           C  
ATOM    773  O   TYR    55     105.478 118.197  81.483  1.00  0.00           O  
ATOM    774  N   SER    56     106.967 117.141  82.715  1.00  0.00           N  
ATOM    775  H   SER    56     107.667 117.670  82.215  1.00  0.00           H  
ATOM    776  CA  SER    56     107.470 116.221  83.754  1.00  0.00           C  
ATOM    777  HA  SER    56     108.558 116.187  83.698  1.00  0.00           H  
ATOM    778  CB  SER    56     107.331 116.802  85.195  1.00  0.00           C  
ATOM    779  HB2 SER    56     107.845 117.762  85.234  1.00  0.00           H  
ATOM    780  HB3 SER    56     106.271 116.831  85.449  1.00  0.00           H  
ATOM    781  OG  SER    56     108.010 115.983  86.121  1.00  0.00           O  
ATOM    782  HG  SER    56     108.404 116.500  86.827  1.00  0.00           H  
ATOM    783  C   SER    56     107.004 114.773  83.638  1.00  0.00           C  
ATOM    784  O   SER    56     106.226 114.233  84.451  1.00  0.00           O  
ATOM    785  N   SER    57     107.433 114.052  82.634  1.00  0.00           N  
ATOM    786  H   SER    57     107.159 113.083  82.553  1.00  0.00           H  
ATOM    787  CA  SER    57     107.979 114.582  81.368  1.00  0.00           C  
ATOM    788  HA  SER    57     108.609 115.445  81.582  1.00  0.00           H  
ATOM    789  CB  SER    57     108.921 113.546  80.654  1.00  0.00           C  
ATOM    790  HB2 SER    57     109.304 114.042  79.762  1.00  0.00           H  
ATOM    791  HB3 SER    57     109.612 113.251  81.444  1.00  0.00           H  
ATOM    792  OG  SER    57     108.180 112.401  80.266  1.00  0.00           O  
ATOM    793  HG  SER    57     108.158 111.846  81.049  1.00  0.00           H  
ATOM    794  C   SER    57     106.914 114.962  80.311  1.00  0.00           C  
ATOM    795  O   SER    57     105.790 114.735  80.677  1.00  0.00           O  
ATOM    796  N   TYR    58     107.212 115.528  79.105  1.00  0.00           N  
ATOM    797  H   TYR    58     108.164 115.739  78.843  1.00  0.00           H  
ATOM    798  CA  TYR    58     106.048 115.975  78.277  1.00  0.00           C  
ATOM    799  HA  TYR    58     105.412 116.734  78.732  1.00  0.00           H  
ATOM    800  CB  TYR    58     106.727 116.493  76.904  1.00  0.00           C  
ATOM    801  HB2 TYR    58     107.429 117.312  77.060  1.00  0.00           H  
ATOM    802  HB3 TYR    58     107.305 115.684  76.458  1.00  0.00           H  
ATOM    803  CG  TYR    58     105.707 117.120  75.930  1.00  0.00           C  
ATOM    804  CD1 TYR    58     105.346 116.480  74.731  1.00  0.00           C  
ATOM    805  HD1 TYR    58     105.655 115.475  74.484  1.00  0.00           H  
ATOM    806  CE1 TYR    58     104.354 116.982  73.965  1.00  0.00           C  
ATOM    807  HE1 TYR    58     103.892 116.390  73.189  1.00  0.00           H  
ATOM    808  CZ  TYR    58     103.716 118.179  74.281  1.00  0.00           C  
ATOM    809  OH  TYR    58     102.850 118.763  73.416  1.00  0.00           O  
ATOM    810  HH  TYR    58     102.716 118.195  72.655  1.00  0.00           H  
ATOM    811  CE2 TYR    58     104.169 118.934  75.382  1.00  0.00           C  
ATOM    812  HE2 TYR    58     103.694 119.870  75.635  1.00  0.00           H  
ATOM    813  CD2 TYR    58     105.111 118.330  76.273  1.00  0.00           C  
ATOM    814  HD2 TYR    58     105.363 118.810  77.206  1.00  0.00           H  
ATOM    815  C   TYR    58     105.106 114.838  77.822  1.00  0.00           C  
ATOM    816  O   TYR    58     105.624 113.778  77.388  1.00  0.00           O  
ATOM    817  N   GLY    59     103.768 114.958  77.842  1.00  0.00           N  
ATOM    818  H   GLY    59     103.301 114.101  77.581  1.00  0.00           H  
ATOM    819  CA  GLY    59     102.964 115.990  78.490  1.00  0.00           C  
ATOM    820  HA2 GLY    59     102.459 115.496  79.320  1.00  0.00           H  
ATOM    821  HA3 GLY    59     103.553 116.783  78.952  1.00  0.00           H  
ATOM    822  C   GLY    59     102.017 116.687  77.480  1.00  0.00           C  
ATOM    823  O   GLY    59     101.829 116.227  76.359  1.00  0.00           O  
ATOM    824  N   GLN    60     101.292 117.734  77.918  1.00  0.00           N  
ATOM    825  H   GLN    60     100.655 118.157  77.258  1.00  0.00           H  
ATOM    826  CA  GLN    60     101.185 118.295  79.296  1.00  0.00           C  
ATOM    827  HA  GLN    60     101.410 117.515  80.023  1.00  0.00           H  
ATOM    828  CB  GLN    60     102.197 119.418  79.394  1.00  0.00           C  
ATOM    829  HB2 GLN    60     102.484 119.438  80.445  1.00  0.00           H  
ATOM    830  HB3 GLN    60     103.046 119.159  78.761  1.00  0.00           H  
ATOM    831  CG  GLN    60     101.743 120.782  79.022  1.00  0.00           C  
ATOM    832  HG2 GLN    60     101.157 120.778  78.103  1.00  0.00           H  
ATOM    833  HG3 GLN    60     101.082 121.136  79.813  1.00  0.00           H  
ATOM    834  CD  GLN    60     102.982 121.695  78.797  1.00  0.00           C  
ATOM    835  OE1 GLN    60     103.435 121.991  77.714  1.00  0.00           O  
ATOM    836  NE2 GLN    60     103.681 122.119  79.811  1.00  0.00           N  
ATOM    837 HE21 GLN    60     103.544 121.872  80.781  1.00  0.00           H  
ATOM    838 HE22 GLN    60     104.452 122.744  79.626  1.00  0.00           H  
ATOM    839  C   GLN    60      99.744 118.793  79.641  1.00  0.00           C  
ATOM    840  O   GLN    60      99.596 119.363  80.706  1.00  0.00           O  
ATOM    841  N   SER    61      98.774 118.588  78.760  1.00  0.00           N  
ATOM    842  H   SER    61      99.152 118.305  77.867  1.00  0.00           H  
ATOM    843  CA  SER    61      97.311 118.784  78.730  1.00  0.00           C  
ATOM    844  HA  SER    61      96.838 118.326  79.599  1.00  0.00           H  
ATOM    845  CB  SER    61      97.150 120.290  78.731  1.00  0.00           C  
ATOM    846  HB2 SER    61      96.143 120.610  78.997  1.00  0.00           H  
ATOM    847  HB3 SER    61      97.699 120.769  79.542  1.00  0.00           H  
ATOM    848  OG  SER    61      97.593 120.991  77.560  1.00  0.00           O  
ATOM    849  HG  SER    61      98.226 121.652  77.849  1.00  0.00           H  
ATOM    850  C   SER    61      96.654 118.187  77.471  1.00  0.00           C  
ATOM    851  O   SER    61      97.251 117.563  76.611  1.00  0.00           O  
ATOM    852  N   GLN    62      95.313 118.302  77.525  1.00  0.00           N  
ATOM    853  H   GLN    62      94.904 118.767  78.323  1.00  0.00           H  
ATOM    854  CA  GLN    62      94.407 117.616  76.612  1.00  0.00           C  
ATOM    855  HA  GLN    62      94.743 116.585  76.502  1.00  0.00           H  
ATOM    856  CB  GLN    62      93.048 117.571  77.207  1.00  0.00           C  
ATOM    857  HB2 GLN    62      93.098 117.010  78.140  1.00  0.00           H  
ATOM    858  HB3 GLN    62      92.818 118.599  77.487  1.00  0.00           H  
ATOM    859  CG  GLN    62      91.858 117.141  76.308  1.00  0.00           C  
ATOM    860  HG2 GLN    62      90.956 117.477  76.819  1.00  0.00           H  
ATOM    861  HG3 GLN    62      91.773 117.720  75.388  1.00  0.00           H  
ATOM    862  CD  GLN    62      91.822 115.674  75.919  1.00  0.00           C  
ATOM    863  OE1 GLN    62      92.397 114.855  76.576  1.00  0.00           O  
ATOM    864  NE2 GLN    62      91.270 115.306  74.805  1.00  0.00           N  
ATOM    865 HE21 GLN    62      91.411 114.317  74.654  1.00  0.00           H  
ATOM    866 HE22 GLN    62      90.898 115.940  74.113  1.00  0.00           H  
ATOM    867  C   GLN    62      94.495 118.346  75.265  1.00  0.00           C  
ATOM    868  O   GLN    62      94.312 117.650  74.254  1.00  0.00           O  
ATOM    869  N   ASN    63      94.822 119.649  75.199  1.00  0.00           N  
ATOM    870  H   ASN    63      94.938 120.039  76.124  1.00  0.00           H  
ATOM    871  CA  ASN    63      95.080 120.441  73.945  1.00  0.00           C  
ATOM    872  HA  ASN    63      94.551 119.951  73.127  1.00  0.00           H  
ATOM    873  CB  ASN    63      94.539 121.830  74.087  1.00  0.00           C  
ATOM    874  HB2 ASN    63      94.544 122.337  73.122  1.00  0.00           H  
ATOM    875  HB3 ASN    63      93.494 121.753  74.387  1.00  0.00           H  
ATOM    876  CG  ASN    63      95.375 122.777  74.932  1.00  0.00           C  
ATOM    877  OD1 ASN    63      96.338 123.386  74.418  1.00  0.00           O  
ATOM    878  ND2 ASN    63      95.121 123.018  76.211  1.00  0.00           N  
ATOM    879 HD21 ASN    63      95.734 123.606  76.758  1.00  0.00           H  
ATOM    880 HD22 ASN    63      94.441 122.328  76.498  1.00  0.00           H  
ATOM    881  C   ASN    63      96.541 120.446  73.453  1.00  0.00           C  
ATOM    882  O   ASN    63      96.833 120.382  72.222  1.00  0.00           O  
ATOM    883  N   THR    64      97.502 120.528  74.329  1.00  0.00           N  
ATOM    884  H   THR    64      97.174 120.434  75.279  1.00  0.00           H  
ATOM    885  CA  THR    64      98.973 120.525  74.127  1.00  0.00           C  
ATOM    886  HA  THR    64      99.230 120.556  73.068  1.00  0.00           H  
ATOM    887  CB  THR    64      99.472 121.877  74.695  1.00  0.00           C  
ATOM    888  HB  THR    64      99.056 121.969  75.699  1.00  0.00           H  
ATOM    889  CG2 THR    64     101.020 122.002  74.744  1.00  0.00           C  
ATOM    890 HG21 THR    64     101.179 123.011  75.123  1.00  0.00           H  
ATOM    891 HG22 THR    64     101.533 121.261  75.357  1.00  0.00           H  
ATOM    892 HG23 THR    64     101.346 122.004  73.703  1.00  0.00           H  
ATOM    893  OG1 THR    64      98.870 122.857  73.920  1.00  0.00           O  
ATOM    894  HG1 THR    64      97.953 123.032  74.145  1.00  0.00           H  
ATOM    895  C   THR    64      99.740 119.276  74.764  1.00  0.00           C  
ATOM    896  O   THR    64     100.033 119.215  75.906  1.00  0.00           O  
ATOM    897  N   GLY    65      99.903 118.147  74.027  1.00  0.00           N  
ATOM    898  H   GLY    65     100.444 117.449  74.517  1.00  0.00           H  
ATOM    899  CA  GLY    65      99.335 117.862  72.708  1.00  0.00           C  
ATOM    900  HA2 GLY    65      99.522 118.680  72.013  1.00  0.00           H  
ATOM    901  HA3 GLY    65      99.908 116.968  72.462  1.00  0.00           H  
ATOM    902  C   GLY    65      97.873 117.436  72.639  1.00  0.00           C  
ATOM    903  O   GLY    65      97.101 117.402  73.579  1.00  0.00           O  
ATOM    904  N   TYR    66      97.344 117.297  71.422  1.00  0.00           N  
ATOM    905  H   TYR    66      98.000 117.254  70.655  1.00  0.00           H  
ATOM    906  CA  TYR    66      95.907 117.142  71.043  1.00  0.00           C  
ATOM    907  HA  TYR    66      95.243 117.830  71.566  1.00  0.00           H  
ATOM    908  CB  TYR    66      95.714 117.586  69.560  1.00  0.00           C  
ATOM    909  HB2 TYR    66      95.813 118.670  69.497  1.00  0.00           H  
ATOM    910  HB3 TYR    66      96.423 117.073  68.910  1.00  0.00           H  
ATOM    911  CG  TYR    66      94.320 117.236  69.090  1.00  0.00           C  
ATOM    912  CD1 TYR    66      94.001 116.119  68.298  1.00  0.00           C  
ATOM    913  HD1 TYR    66      94.694 115.381  67.922  1.00  0.00           H  
ATOM    914  CE1 TYR    66      92.712 115.857  67.945  1.00  0.00           C  
ATOM    915  HE1 TYR    66      92.551 115.017  67.286  1.00  0.00           H  
ATOM    916  CZ  TYR    66      91.686 116.632  68.396  1.00  0.00           C  
ATOM    917  OH  TYR    66      90.391 116.335  68.051  1.00  0.00           O  
ATOM    918  HH  TYR    66      90.391 115.504  67.570  1.00  0.00           H  
ATOM    919  CE2 TYR    66      91.899 117.666  69.230  1.00  0.00           C  
ATOM    920  HE2 TYR    66      91.113 118.262  69.670  1.00  0.00           H  
ATOM    921  CD2 TYR    66      93.198 117.964  69.595  1.00  0.00           C  
ATOM    922  HD2 TYR    66      93.315 118.817  70.247  1.00  0.00           H  
ATOM    923  C   TYR    66      95.565 115.681  71.321  1.00  0.00           C  
ATOM    924  O   TYR    66      95.819 114.762  70.540  1.00  0.00           O  
ATOM    925  N   GLY    67      94.851 115.408  72.415  1.00  0.00           N  
ATOM    926  H   GLY    67      94.641 116.191  73.017  1.00  0.00           H  
ATOM    927  CA  GLY    67      94.448 114.107  72.984  1.00  0.00           C  
ATOM    928  HA2 GLY    67      95.114 113.287  72.712  1.00  0.00           H  
ATOM    929  HA3 GLY    67      94.444 114.189  74.071  1.00  0.00           H  
ATOM    930  C   GLY    67      93.063 113.621  72.620  1.00  0.00           C  
ATOM    931  O   GLY    67      92.519 112.910  73.474  1.00  0.00           O  
ATOM    932  N   THR    68      92.454 113.841  71.407  1.00  0.00           N  
ATOM    933  H   THR    68      92.978 114.283  70.666  1.00  0.00           H  
ATOM    934  CA  THR    68      91.116 113.305  71.003  1.00  0.00           C  
ATOM    935  HA  THR    68      90.896 112.483  71.684  1.00  0.00           H  
ATOM    936  CB  THR    68      90.132 114.412  71.028  1.00  0.00           C  
ATOM    937  HB  THR    68      90.112 114.839  70.025  1.00  0.00           H  
ATOM    938  CG2 THR    68      88.719 113.849  71.263  1.00  0.00           C  
ATOM    939 HG21 THR    68      88.738 113.340  72.226  1.00  0.00           H  
ATOM    940 HG22 THR    68      88.136 114.744  71.480  1.00  0.00           H  
ATOM    941 HG23 THR    68      88.341 113.152  70.515  1.00  0.00           H  
ATOM    942  OG1 THR    68      90.419 115.475  71.988  1.00  0.00           O  
ATOM    943  HG1 THR    68      91.017 116.069  71.528  1.00  0.00           H  
ATOM    944  C   THR    68      91.213 112.720  69.517  1.00  0.00           C  
ATOM    945  O   THR    68      92.179 112.965  68.811  1.00  0.00           O  
ATOM    946  N   GLN    69      90.226 111.994  69.045  1.00  0.00           N  
ATOM    947  H   GLN    69      89.658 111.570  69.764  1.00  0.00           H  
ATOM    948  CA  GLN    69      90.078 111.575  67.648  1.00  0.00           C  
ATOM    949  HA  GLN    69      90.984 110.984  67.514  1.00  0.00           H  
ATOM    950  CB  GLN    69      88.950 110.539  67.505  1.00  0.00           C  
ATOM    951  HB2 GLN    69      88.976 109.941  66.593  1.00  0.00           H  
ATOM    952  HB3 GLN    69      89.048 109.907  68.388  1.00  0.00           H  
ATOM    953  CG  GLN    69      87.550 111.229  67.633  1.00  0.00           C  
ATOM    954  HG2 GLN    69      87.549 111.701  68.615  1.00  0.00           H  
ATOM    955  HG3 GLN    69      87.414 112.079  66.965  1.00  0.00           H  
ATOM    956  CD  GLN    69      86.444 110.211  67.360  1.00  0.00           C  
ATOM    957  OE1 GLN    69      86.396 109.164  67.997  1.00  0.00           O  
ATOM    958  NE2 GLN    69      85.620 110.444  66.374  1.00  0.00           N  
ATOM    959 HE21 GLN    69      85.621 111.305  65.845  1.00  0.00           H  
ATOM    960 HE22 GLN    69      84.854 109.824  66.151  1.00  0.00           H  
ATOM    961  C   GLN    69      89.991 112.747  66.595  1.00  0.00           C  
ATOM    962  O   GLN    69      89.989 113.917  66.921  1.00  0.00           O  
ATOM    963  N   SER    70      90.206 112.455  65.303  1.00  0.00           N  
ATOM    964  H   SER    70      90.555 111.514  65.193  1.00  0.00           H  
ATOM    965  CA  SER    70      90.438 113.431  64.150  1.00  0.00           C  
ATOM    966  HA  SER    70      90.563 114.395  64.643  1.00  0.00           H  
ATOM    967  CB  SER    70      91.645 113.003  63.261  1.00  0.00           C  
ATOM    968  HB2 SER    70      91.930 113.815  62.592  1.00  0.00           H  
ATOM    969  HB3 SER    70      92.553 112.737  63.802  1.00  0.00           H  
ATOM    970  OG  SER    70      91.392 111.936  62.412  1.00  0.00           O  
ATOM    971  HG  SER    70      91.964 111.179  62.554  1.00  0.00           H  
ATOM    972  C   SER    70      89.232 113.573  63.226  1.00  0.00           C  
ATOM    973  O   SER    70      89.331 114.348  62.235  1.00  0.00           O  
ATOM    974  N   THR    71      88.033 113.038  63.533  1.00  0.00           N  
ATOM    975  H   THR    71      87.900 112.425  64.325  1.00  0.00           H  
ATOM    976  CA  THR    71      86.807 113.371  62.809  1.00  0.00           C  
ATOM    977  HA  THR    71      86.956 114.262  62.199  1.00  0.00           H  
ATOM    978  CB  THR    71      86.509 112.147  61.860  1.00  0.00           C  
ATOM    979  HB  THR    71      85.534 112.362  61.423  1.00  0.00           H  
ATOM    980  CG2 THR    71      87.601 112.016  60.698  1.00  0.00           C  
ATOM    981 HG21 THR    71      87.693 112.940  60.127  1.00  0.00           H  
ATOM    982 HG22 THR    71      88.505 111.531  61.067  1.00  0.00           H  
ATOM    983 HG23 THR    71      87.123 111.306  60.023  1.00  0.00           H  
ATOM    984  OG1 THR    71      86.435 110.885  62.543  1.00  0.00           O  
ATOM    985  HG1 THR    71      85.774 110.403  62.041  1.00  0.00           H  
ATOM    986  C   THR    71      85.623 113.380  63.726  1.00  0.00           C  
ATOM    987  O   THR    71      85.640 112.715  64.790  1.00  0.00           O  
ATOM    988  N   PRO    72      84.522 114.151  63.400  1.00  0.00           N  
ATOM    989  CD  PRO    72      84.182 114.965  62.306  1.00  0.00           C  
ATOM    990  HD2 PRO    72      84.284 114.406  61.376  1.00  0.00           H  
ATOM    991  HD3 PRO    72      84.835 115.837  62.262  1.00  0.00           H  
ATOM    992  CG  PRO    72      82.641 115.221  62.352  1.00  0.00           C  
ATOM    993  HG2 PRO    72      81.962 114.433  62.026  1.00  0.00           H  
ATOM    994  HG3 PRO    72      82.295 116.154  61.906  1.00  0.00           H  
ATOM    995  CB  PRO    72      82.409 115.187  63.848  1.00  0.00           C  
ATOM    996  HB2 PRO    72      81.343 115.023  64.010  1.00  0.00           H  
ATOM    997  HB3 PRO    72      82.640 116.192  64.199  1.00  0.00           H  
ATOM    998  CA  PRO    72      83.403 114.211  64.396  1.00  0.00           C  
ATOM    999  HA  PRO    72      83.758 114.463  65.395  1.00  0.00           H  
ATOM   1000  C   PRO    72      82.634 112.896  64.512  1.00  0.00           C  
ATOM   1001  O   PRO    72      82.300 112.214  63.546  1.00  0.00           O  
ATOM   1002  N   GLN    73      82.493 112.336  65.710  1.00  0.00           N  
ATOM   1003  H   GLN    73      83.029 112.823  66.414  1.00  0.00           H  
ATOM   1004  CA  GLN    73      81.734 111.166  66.084  1.00  0.00           C  
ATOM   1005  HA  GLN    73      82.255 110.354  65.577  1.00  0.00           H  
ATOM   1006  CB  GLN    73      81.742 110.930  67.603  1.00  0.00           C  
ATOM   1007  HB2 GLN    73      81.266 109.955  67.712  1.00  0.00           H  
ATOM   1008  HB3 GLN    73      82.791 110.843  67.883  1.00  0.00           H  
ATOM   1009  CG  GLN    73      81.056 112.013  68.514  1.00  0.00           C  
ATOM   1010  HG2 GLN    73      81.608 111.997  69.454  1.00  0.00           H  
ATOM   1011  HG3 GLN    73      80.954 113.016  68.099  1.00  0.00           H  
ATOM   1012  CD  GLN    73      79.635 111.550  68.931  1.00  0.00           C  
ATOM   1013  OE1 GLN    73      78.949 110.766  68.336  1.00  0.00           O  
ATOM   1014  NE2 GLN    73      79.161 112.018  70.056  1.00  0.00           N  
ATOM   1015 HE21 GLN    73      79.739 112.634  70.609  1.00  0.00           H  
ATOM   1016 HE22 GLN    73      78.473 111.432  70.508  1.00  0.00           H  
ATOM   1017  C   GLN    73      80.281 111.135  65.537  1.00  0.00           C  
ATOM   1018  O   GLN    73      79.672 112.139  65.193  1.00  0.00           O  
ATOM   1019  N   GLY    74      79.724 109.910  65.288  1.00  0.00           N  
ATOM   1020  H   GLY    74      80.370 109.134  65.294  1.00  0.00           H  
ATOM   1021  CA  GLY    74      78.421 109.681  64.689  1.00  0.00           C  
ATOM   1022  HA2 GLY    74      77.938 110.637  64.486  1.00  0.00           H  
ATOM   1023  HA3 GLY    74      78.599 109.141  63.758  1.00  0.00           H  
ATOM   1024  C   GLY    74      77.427 108.729  65.571  1.00  0.00           C  
ATOM   1025  O   GLY    74      76.656 108.040  64.996  1.00  0.00           O  
ATOM   1026  N   TYR    75      77.479 108.711  66.877  1.00  0.00           N  
ATOM   1027  H   TYR    75      78.264 109.192  67.295  1.00  0.00           H  
ATOM   1028  CA  TYR    75      76.690 107.857  67.764  1.00  0.00           C  
ATOM   1029  HA  TYR    75      76.512 106.877  67.320  1.00  0.00           H  
ATOM   1030  CB  TYR    75      77.549 107.625  69.093  1.00  0.00           C  
ATOM   1031  HB2 TYR    75      77.610 108.570  69.633  1.00  0.00           H  
ATOM   1032  HB3 TYR    75      76.975 106.997  69.774  1.00  0.00           H  
ATOM   1033  CG  TYR    75      78.967 107.065  68.810  1.00  0.00           C  
ATOM   1034  CD1 TYR    75      80.119 107.791  69.023  1.00  0.00           C  
ATOM   1035  HD1 TYR    75      79.933 108.833  69.236  1.00  0.00           H  
ATOM   1036  CE1 TYR    75      81.359 107.182  69.054  1.00  0.00           C  
ATOM   1037  HE1 TYR    75      82.229 107.771  69.306  1.00  0.00           H  
ATOM   1038  CZ  TYR    75      81.474 105.780  68.760  1.00  0.00           C  
ATOM   1039  OH  TYR    75      82.716 105.107  68.866  1.00  0.00           O  
ATOM   1040  HH  TYR    75      82.641 104.262  68.416  1.00  0.00           H  
ATOM   1041  CE2 TYR    75      80.323 105.042  68.593  1.00  0.00           C  
ATOM   1042  HE2 TYR    75      80.335 103.975  68.424  1.00  0.00           H  
ATOM   1043  CD2 TYR    75      79.110 105.682  68.507  1.00  0.00           C  
ATOM   1044  HD2 TYR    75      78.235 105.072  68.338  1.00  0.00           H  
ATOM   1045  C   TYR    75      75.290 108.383  68.044  1.00  0.00           C  
ATOM   1046  O   TYR    75      74.531 107.662  68.740  1.00  0.00           O  
ATOM   1047  N   GLY    76      74.943 109.517  67.556  1.00  0.00           N  
ATOM   1048  H   GLY    76      75.553 109.946  66.875  1.00  0.00           H  
ATOM   1049  CA  GLY    76      73.877 110.419  68.050  1.00  0.00           C  
ATOM   1050  HA2 GLY    76      73.931 111.415  67.612  1.00  0.00           H  
ATOM   1051  HA3 GLY    76      72.948 109.878  67.866  1.00  0.00           H  
ATOM   1052  C   GLY    76      73.825 110.544  69.595  1.00  0.00           C  
ATOM   1053  O   GLY    76      74.895 110.552  70.177  1.00  0.00           O  
ATOM   1054  N   SER    77      72.647 110.720  70.195  1.00  0.00           N  
ATOM   1055  H   SER    77      71.824 110.666  69.613  1.00  0.00           H  
ATOM   1056  CA  SER    77      72.382 110.963  71.606  1.00  0.00           C  
ATOM   1057  HA  SER    77      73.302 111.334  72.056  1.00  0.00           H  
ATOM   1058  CB  SER    77      71.313 112.002  71.664  1.00  0.00           C  
ATOM   1059  HB2 SER    77      71.286 112.379  72.687  1.00  0.00           H  
ATOM   1060  HB3 SER    77      71.726 112.820  71.073  1.00  0.00           H  
ATOM   1061  OG  SER    77      70.021 111.693  71.133  1.00  0.00           O  
ATOM   1062  HG  SER    77      69.476 111.479  71.894  1.00  0.00           H  
ATOM   1063  C   SER    77      71.998 109.703  72.494  1.00  0.00           C  
ATOM   1064  O   SER    77      70.865 109.735  73.056  1.00  0.00           O  
ATOM   1065  N   THR    78      72.772 108.665  72.760  1.00  0.00           N  
ATOM   1066  H   THR    78      72.438 107.928  73.364  1.00  0.00           H  
ATOM   1067  CA  THR    78      74.179 108.245  72.258  1.00  0.00           C  
ATOM   1068  HA  THR    78      74.321 108.563  71.225  1.00  0.00           H  
ATOM   1069  CB  THR    78      75.342 108.712  73.180  1.00  0.00           C  
ATOM   1070  HB  THR    78      75.166 108.193  74.123  1.00  0.00           H  
ATOM   1071  CG2 THR    78      76.741 108.374  72.572  1.00  0.00           C  
ATOM   1072 HG21 THR    78      77.460 108.788  73.280  1.00  0.00           H  
ATOM   1073 HG22 THR    78      76.966 107.308  72.547  1.00  0.00           H  
ATOM   1074 HG23 THR    78      76.907 108.844  71.603  1.00  0.00           H  
ATOM   1075  OG1 THR    78      75.087 110.083  73.206  1.00  0.00           O  
ATOM   1076  HG1 THR    78      74.433 110.222  73.894  1.00  0.00           H  
ATOM   1077  C   THR    78      74.321 106.695  72.235  1.00  0.00           C  
ATOM   1078  O   THR    78      74.246 106.091  73.304  1.00  0.00           O  
ATOM   1079  N   GLY    79      74.577 106.074  71.076  1.00  0.00           N  
ATOM   1080  H   GLY    79      74.426 106.660  70.267  1.00  0.00           H  
ATOM   1081  CA  GLY    79      74.786 104.658  70.760  1.00  0.00           C  
ATOM   1082  HA2 GLY    79      74.140 104.015  71.358  1.00  0.00           H  
ATOM   1083  HA3 GLY    79      74.388 104.450  69.767  1.00  0.00           H  
ATOM   1084  C   GLY    79      76.240 104.227  70.865  1.00  0.00           C  
ATOM   1085  O   GLY    79      76.955 104.717  71.767  1.00  0.00           O  
ATOM   1086  N   GLY    80      76.696 103.233  70.109  1.00  0.00           N  
ATOM   1087  H   GLY    80      77.630 102.866  70.221  1.00  0.00           H  
ATOM   1088  CA  GLY    80      75.968 102.513  69.039  1.00  0.00           C  
ATOM   1089  HA2 GLY    80      75.690 103.215  68.253  1.00  0.00           H  
ATOM   1090  HA3 GLY    80      76.626 101.711  68.704  1.00  0.00           H  
ATOM   1091  C   GLY    80      74.707 101.841  69.441  1.00  0.00           C  
ATOM   1092  O   GLY    80      74.516 101.599  70.611  1.00  0.00           O  
ATOM   1093  N   TYR    81      73.773 101.600  68.445  1.00  0.00           N  
ATOM   1094  H   TYR    81      73.947 101.836  67.479  1.00  0.00           H  
ATOM   1095  CA  TYR    81      72.432 101.107  68.619  1.00  0.00           C  
ATOM   1096  HA  TYR    81      72.303 101.089  69.701  1.00  0.00           H  
ATOM   1097  CB  TYR    81      71.383 102.007  68.057  1.00  0.00           C  
ATOM   1098  HB2 TYR    81      71.390 102.035  66.967  1.00  0.00           H  
ATOM   1099  HB3 TYR    81      70.453 101.486  68.287  1.00  0.00           H  
ATOM   1100  CG  TYR    81      71.381 103.469  68.623  1.00  0.00           C  
ATOM   1101  CD1 TYR    81      71.384 103.824  70.003  1.00  0.00           C  
ATOM   1102  HD1 TYR    81      71.358 102.947  70.633  1.00  0.00           H  
ATOM   1103  CE1 TYR    81      71.508 105.187  70.506  1.00  0.00           C  
ATOM   1104  HE1 TYR    81      71.468 105.391  71.566  1.00  0.00           H  
ATOM   1105  CZ  TYR    81      71.561 106.222  69.541  1.00  0.00           C  
ATOM   1106  OH  TYR    81      71.608 107.528  70.012  1.00  0.00           O  
ATOM   1107  HH  TYR    81      71.438 108.095  69.257  1.00  0.00           H  
ATOM   1108  CE2 TYR    81      71.460 105.908  68.161  1.00  0.00           C  
ATOM   1109  HE2 TYR    81      71.505 106.703  67.431  1.00  0.00           H  
ATOM   1110  CD2 TYR    81      71.427 104.558  67.702  1.00  0.00           C  
ATOM   1111  HD2 TYR    81      71.319 104.340  66.649  1.00  0.00           H  
ATOM   1112  C   TYR    81      72.325  99.664  68.176  1.00  0.00           C  
ATOM   1113  O   TYR    81      72.255  99.503  66.962  1.00  0.00           O  
ATOM   1114  N   GLY    82      72.328  98.602  69.003  1.00  0.00           N  
ATOM   1115  H   GLY    82      72.025  97.782  68.497  1.00  0.00           H  
ATOM   1116  CA  GLY    82      72.459  98.490  70.412  1.00  0.00           C  
ATOM   1117  HA2 GLY    82      72.902  97.562  70.773  1.00  0.00           H  
ATOM   1118  HA3 GLY    82      73.118  99.328  70.639  1.00  0.00           H  
ATOM   1119  C   GLY    82      71.212  98.632  71.258  1.00  0.00           C  
ATOM   1120  O   GLY    82      70.490  99.574  71.020  1.00  0.00           O  
ATOM   1121  N   SER    83      70.960  97.677  72.194  1.00  0.00           N  
ATOM   1122  H   SER    83      71.786  97.132  72.396  1.00  0.00           H  
ATOM   1123  CA  SER    83      70.037  97.799  73.409  1.00  0.00           C  
ATOM   1124  HA  SER    83      70.164  96.806  73.840  1.00  0.00           H  
ATOM   1125  CB  SER    83      70.654  98.616  74.536  1.00  0.00           C  
ATOM   1126  HB2 SER    83      71.251  99.400  74.070  1.00  0.00           H  
ATOM   1127  HB3 SER    83      69.831  99.029  75.119  1.00  0.00           H  
ATOM   1128  OG  SER    83      71.432  97.811  75.394  1.00  0.00           O  
ATOM   1129  HG  SER    83      71.466  98.305  76.217  1.00  0.00           H  
ATOM   1130  C   SER    83      68.571  98.064  73.083  1.00  0.00           C  
ATOM   1131  O   SER    83      68.029  99.083  73.551  1.00  0.00           O  
ATOM   1132  N   SER    84      67.743  97.136  72.497  1.00  0.00           N  
ATOM   1133  H   SER    84      66.778  97.419  72.399  1.00  0.00           H  
ATOM   1134  CA  SER    84      68.004  95.802  72.022  1.00  0.00           C  
ATOM   1135  HA  SER    84      68.480  95.258  72.838  1.00  0.00           H  
ATOM   1136  CB  SER    84      66.724  95.099  71.721  1.00  0.00           C  
ATOM   1137  HB2 SER    84      66.213  95.559  70.875  1.00  0.00           H  
ATOM   1138  HB3 SER    84      66.967  94.039  71.639  1.00  0.00           H  
ATOM   1139  OG  SER    84      65.804  95.173  72.754  1.00  0.00           O  
ATOM   1140  HG  SER    84      65.087  94.665  72.367  1.00  0.00           H  
ATOM   1141  C   SER    84      68.968  95.839  70.855  1.00  0.00           C  
ATOM   1142  O   SER    84      68.943  96.744  70.036  1.00  0.00           O  
ATOM   1143  N   GLN    85      69.870  94.823  70.771  1.00  0.00           N  
ATOM   1144  H   GLN    85      69.829  94.084  71.458  1.00  0.00           H  
ATOM   1145  CA  GLN    85      71.057  94.705  69.873  1.00  0.00           C  
ATOM   1146  HA  GLN    85      71.859  95.346  70.240  1.00  0.00           H  
ATOM   1147  CB  GLN    85      71.499  93.283  69.869  1.00  0.00           C  
ATOM   1148  HB2 GLN    85      71.670  93.060  70.922  1.00  0.00           H  
ATOM   1149  HB3 GLN    85      70.715  92.575  69.602  1.00  0.00           H  
ATOM   1150  CG  GLN    85      72.644  92.827  69.130  1.00  0.00           C  
ATOM   1151  HG2 GLN    85      72.645  91.783  69.443  1.00  0.00           H  
ATOM   1152  HG3 GLN    85      72.387  92.907  68.074  1.00  0.00           H  
ATOM   1153  CD  GLN    85      73.923  93.658  69.225  1.00  0.00           C  
ATOM   1154  OE1 GLN    85      74.037  94.533  70.101  1.00  0.00           O  
ATOM   1155  NE2 GLN    85      74.874  93.472  68.345  1.00  0.00           N  
ATOM   1156 HE21 GLN    85      75.606  94.166  68.405  1.00  0.00           H  
ATOM   1157 HE22 GLN    85      74.724  92.750  67.655  1.00  0.00           H  
ATOM   1158  C   GLN    85      70.827  95.232  68.423  1.00  0.00           C  
ATOM   1159  O   GLN    85      71.693  95.941  67.920  1.00  0.00           O  
ATOM   1160  N   SER    86      69.707  94.948  67.750  1.00  0.00           N  
ATOM   1161  H   SER    86      69.092  94.357  68.292  1.00  0.00           H  
ATOM   1162  CA  SER    86      69.274  95.258  66.361  1.00  0.00           C  
ATOM   1163  HA  SER    86      68.321  94.775  66.146  1.00  0.00           H  
ATOM   1164  CB  SER    86      68.858  96.764  66.262  1.00  0.00           C  
ATOM   1165  HB2 SER    86      69.702  97.451  66.194  1.00  0.00           H  
ATOM   1166  HB3 SER    86      68.271  96.918  65.357  1.00  0.00           H  
ATOM   1167  OG  SER    86      68.011  97.103  67.429  1.00  0.00           O  
ATOM   1168  HG  SER    86      68.636  97.165  68.155  1.00  0.00           H  
ATOM   1169  C   SER    86      70.389  94.948  65.323  1.00  0.00           C  
ATOM   1170  O   SER    86      70.841  95.868  64.638  1.00  0.00           O  
ATOM   1171  N   SER    87      70.738  93.644  65.237  1.00  0.00           N  
ATOM   1172  H   SER    87      70.195  93.015  65.811  1.00  0.00           H  
ATOM   1173  CA  SER    87      71.571  93.118  64.070  1.00  0.00           C  
ATOM   1174  HA  SER    87      72.473  93.720  63.966  1.00  0.00           H  
ATOM   1175  CB  SER    87      71.850  91.620  64.369  1.00  0.00           C  
ATOM   1176  HB2 SER    87      72.594  91.320  63.631  1.00  0.00           H  
ATOM   1177  HB3 SER    87      72.230  91.445  65.375  1.00  0.00           H  
ATOM   1178  OG  SER    87      70.646  90.888  64.190  1.00  0.00           O  
ATOM   1179  HG  SER    87      70.202  90.830  65.039  1.00  0.00           H  
ATOM   1180  C   SER    87      71.017  93.178  62.625  1.00  0.00           C  
ATOM   1181  O   SER    87      71.751  93.486  61.679  1.00  0.00           O  
ATOM   1182  N   GLN    88      69.675  93.002  62.404  1.00  0.00           N  
ATOM   1183  H   GLN    88      69.112  92.726  63.195  1.00  0.00           H  
ATOM   1184  CA  GLN    88      68.946  93.069  61.105  1.00  0.00           C  
ATOM   1185  HA  GLN    88      67.994  92.645  61.425  1.00  0.00           H  
ATOM   1186  CB  GLN    88      68.723  94.542  60.661  1.00  0.00           C  
ATOM   1187  HB2 GLN    88      69.760  94.871  60.719  1.00  0.00           H  
ATOM   1188  HB3 GLN    88      68.259  94.599  59.676  1.00  0.00           H  
ATOM   1189  CG  GLN    88      67.789  95.362  61.649  1.00  0.00           C  
ATOM   1190  HG2 GLN    88      66.818  95.183  61.188  1.00  0.00           H  
ATOM   1191  HG3 GLN    88      67.660  94.962  62.654  1.00  0.00           H  
ATOM   1192  CD  GLN    88      68.157  96.819  61.894  1.00  0.00           C  
ATOM   1193  OE1 GLN    88      69.064  97.374  61.237  1.00  0.00           O  
ATOM   1194  NE2 GLN    88      67.470  97.575  62.716  1.00  0.00           N  
ATOM   1195 HE21 GLN    88      66.769  97.050  63.219  1.00  0.00           H  
ATOM   1196 HE22 GLN    88      67.493  98.577  62.587  1.00  0.00           H  
ATOM   1197  C   GLN    88      69.436  92.077  60.024  1.00  0.00           C  
ATOM   1198  O   GLN    88      69.798  92.358  58.894  1.00  0.00           O  
ATOM   1199  N   SER    89      69.498  90.806  60.395  1.00  0.00           N  
ATOM   1200  H   SER    89      69.308  90.560  61.356  1.00  0.00           H  
ATOM   1201  CA  SER    89      69.647  89.645  59.550  1.00  0.00           C  
ATOM   1202  HA  SER    89      70.576  89.771  58.994  1.00  0.00           H  
ATOM   1203  CB  SER    89      69.764  88.350  60.482  1.00  0.00           C  
ATOM   1204  HB2 SER    89      70.570  88.504  61.200  1.00  0.00           H  
ATOM   1205  HB3 SER    89      68.872  88.187  61.086  1.00  0.00           H  
ATOM   1206  OG  SER    89      69.961  87.174  59.753  1.00  0.00           O  
ATOM   1207  HG  SER    89      70.914  87.056  59.748  1.00  0.00           H  
ATOM   1208  C   SER    89      68.448  89.520  58.556  1.00  0.00           C  
ATOM   1209  O   SER    89      67.322  89.855  58.883  1.00  0.00           O  
ATOM   1210  N   SER    90      68.652  88.895  57.395  1.00  0.00           N  
ATOM   1211  H   SER    90      69.594  88.787  57.048  1.00  0.00           H  
ATOM   1212  CA  SER    90      67.539  88.253  56.680  1.00  0.00           C  
ATOM   1213  HA  SER    90      66.656  88.212  57.319  1.00  0.00           H  
ATOM   1214  CB  SER    90      67.310  89.027  55.351  1.00  0.00           C  
ATOM   1215  HB2 SER    90      68.253  88.986  54.806  1.00  0.00           H  
ATOM   1216  HB3 SER    90      66.573  88.453  54.790  1.00  0.00           H  
ATOM   1217  OG  SER    90      66.832  90.277  55.502  1.00  0.00           O  
ATOM   1218  HG  SER    90      67.473  90.755  56.033  1.00  0.00           H  
ATOM   1219  C   SER    90      67.795  86.770  56.521  1.00  0.00           C  
ATOM   1220  O   SER    90      67.253  86.173  55.642  1.00  0.00           O  
ATOM   1221  N   TYR    91      68.756  86.156  57.171  1.00  0.00           N  
ATOM   1222  H   TYR    91      69.256  86.710  57.851  1.00  0.00           H  
ATOM   1223  CA  TYR    91      69.151  84.760  57.082  1.00  0.00           C  
ATOM   1224  HA  TYR    91      69.401  84.661  56.026  1.00  0.00           H  
ATOM   1225  CB  TYR    91      70.474  84.423  57.789  1.00  0.00           C  
ATOM   1226  HB2 TYR    91      71.276  85.137  57.603  1.00  0.00           H  
ATOM   1227  HB3 TYR    91      70.377  84.460  58.874  1.00  0.00           H  
ATOM   1228  CG  TYR    91      71.135  83.092  57.473  1.00  0.00           C  
ATOM   1229  CD1 TYR    91      70.974  81.959  58.362  1.00  0.00           C  
ATOM   1230  HD1 TYR    91      70.525  82.161  59.323  1.00  0.00           H  
ATOM   1231  CE1 TYR    91      71.523  80.715  58.012  1.00  0.00           C  
ATOM   1232  HE1 TYR    91      71.434  79.911  58.728  1.00  0.00           H  
ATOM   1233  CZ  TYR    91      72.417  80.645  56.974  1.00  0.00           C  
ATOM   1234  OH  TYR    91      73.162  79.545  56.870  1.00  0.00           O  
ATOM   1235  HH  TYR    91      72.812  78.811  57.381  1.00  0.00           H  
ATOM   1236  CE2 TYR    91      72.545  81.713  56.059  1.00  0.00           C  
ATOM   1237  HE2 TYR    91      73.268  81.647  55.259  1.00  0.00           H  
ATOM   1238  CD2 TYR    91      71.885  82.934  56.362  1.00  0.00           C  
ATOM   1239  HD2 TYR    91      72.158  83.786  55.757  1.00  0.00           H  
ATOM   1240  C   TYR    91      67.983  83.851  57.380  1.00  0.00           C  
ATOM   1241  O   TYR    91      67.149  84.244  58.222  1.00  0.00           O  
ATOM   1242  N   GLY    92      67.831  82.665  56.806  1.00  0.00           N  
ATOM   1243  H   GLY    92      67.009  82.188  57.148  1.00  0.00           H  
ATOM   1244  CA  GLY    92      68.443  82.169  55.525  1.00  0.00           C  
ATOM   1245  HA2 GLY    92      67.873  82.420  54.630  1.00  0.00           H  
ATOM   1246  HA3 GLY    92      69.425  82.637  55.458  1.00  0.00           H  
ATOM   1247  C   GLY    92      68.601  80.668  55.406  1.00  0.00           C  
ATOM   1248  O   GLY    92      68.094  79.867  56.192  1.00  0.00           O  
ATOM   1249  N   GLN    93      69.483  80.316  54.492  1.00  0.00           N  
ATOM   1250  H   GLN    93      70.111  80.997  54.089  1.00  0.00           H  
ATOM   1251  CA  GLN    93      69.781  78.899  54.321  1.00  0.00           C  
ATOM   1252  HA  GLN    93      69.637  78.320  55.232  1.00  0.00           H  
ATOM   1253  CB  GLN    93      68.771  78.229  53.279  1.00  0.00           C  
ATOM   1254  HB2 GLN    93      69.141  77.212  53.152  1.00  0.00           H  
ATOM   1255  HB3 GLN    93      67.743  78.242  53.641  1.00  0.00           H  
ATOM   1256  CG  GLN    93      68.897  78.810  51.874  1.00  0.00           C  
ATOM   1257  HG2 GLN    93      68.920  79.898  51.925  1.00  0.00           H  
ATOM   1258  HG3 GLN    93      69.743  78.370  51.347  1.00  0.00           H  
ATOM   1259  CD  GLN    93      67.700  78.361  50.939  1.00  0.00           C  
ATOM   1260  OE1 GLN    93      66.771  79.106  50.701  1.00  0.00           O  
ATOM   1261  NE2 GLN    93      67.626  77.198  50.355  1.00  0.00           N  
ATOM   1262 HE21 GLN    93      66.914  77.068  49.650  1.00  0.00           H  
ATOM   1263 HE22 GLN    93      68.307  76.454  50.398  1.00  0.00           H  
ATOM   1264  C   GLN    93      71.227  78.666  53.941  1.00  0.00           C  
ATOM   1265  O   GLN    93      71.831  79.505  53.263  1.00  0.00           O  
ATOM   1266  N   GLN    94      71.824  77.553  54.346  1.00  0.00           N  
ATOM   1267  H   GLN    94      71.344  76.930  54.979  1.00  0.00           H  
ATOM   1268  CA  GLN    94      73.122  77.076  53.943  1.00  0.00           C  
ATOM   1269  HA  GLN    94      73.728  77.973  53.816  1.00  0.00           H  
ATOM   1270  CB  GLN    94      73.858  76.346  55.087  1.00  0.00           C  
ATOM   1271  HB2 GLN    94      73.368  76.684  56.000  1.00  0.00           H  
ATOM   1272  HB3 GLN    94      73.792  75.264  54.976  1.00  0.00           H  
ATOM   1273  CG  GLN    94      75.318  76.805  55.329  1.00  0.00           C  
ATOM   1274  HG2 GLN    94      75.597  77.441  54.490  1.00  0.00           H  
ATOM   1275  HG3 GLN    94      75.432  77.398  56.237  1.00  0.00           H  
ATOM   1276  CD  GLN    94      76.387  75.793  55.276  1.00  0.00           C  
ATOM   1277  OE1 GLN    94      76.119  74.616  55.647  1.00  0.00           O  
ATOM   1278  NE2 GLN    94      77.588  76.075  54.928  1.00  0.00           N  
ATOM   1279 HE21 GLN    94      77.816  77.017  54.644  1.00  0.00           H  
ATOM   1280 HE22 GLN    94      78.307  75.377  54.806  1.00  0.00           H  
ATOM   1281  C   GLN    94      73.083  76.315  52.594  1.00  0.00           C  
ATOM   1282  O   GLN    94      74.133  76.385  51.800  1.00  0.00           O  
ATOM   1283  N   SER    95      71.975  75.601  52.303  1.00  0.00           N  
ATOM   1284  H   SER    95      71.127  75.751  52.830  1.00  0.00           H  
ATOM   1285  CA  SER    95      71.829  74.977  50.989  1.00  0.00           C  
ATOM   1286  HA  SER    95      72.715  74.432  50.663  1.00  0.00           H  
ATOM   1287  CB  SER    95      70.524  74.108  51.059  1.00  0.00           C  
ATOM   1288  HB2 SER    95      70.324  73.647  50.091  1.00  0.00           H  
ATOM   1289  HB3 SER    95      70.655  73.437  51.908  1.00  0.00           H  
ATOM   1290  OG  SER    95      69.360  74.843  51.367  1.00  0.00           O  
ATOM   1291  HG  SER    95      68.633  74.217  51.350  1.00  0.00           H  
ATOM   1292  C   SER    95      71.796  76.019  49.838  1.00  0.00           C  
ATOM   1293  O   SER    95      71.394  77.121  50.113  1.00  0.00           O  
ATOM   1294  N   SER    96      72.062  75.674  48.545  1.00  0.00           N  
ATOM   1295  H   SER    96      72.356  74.710  48.483  1.00  0.00           H  
ATOM   1296  CA  SER    96      72.183  76.548  47.425  1.00  0.00           C  
ATOM   1297  HA  SER    96      73.108  77.107  47.563  1.00  0.00           H  
ATOM   1298  CB  SER    96      72.539  75.582  46.220  1.00  0.00           C  
ATOM   1299  HB2 SER    96      71.707  74.878  46.247  1.00  0.00           H  
ATOM   1300  HB3 SER    96      72.616  76.091  45.260  1.00  0.00           H  
ATOM   1301  OG  SER    96      73.794  75.039  46.466  1.00  0.00           O  
ATOM   1302  HG  SER    96      73.786  74.209  45.985  1.00  0.00           H  
ATOM   1303  C   SER    96      70.993  77.421  47.027  1.00  0.00           C  
ATOM   1304  O   SER    96      69.915  77.106  47.419  1.00  0.00           O  
ATOM   1305  N   TYR    97      71.057  78.488  46.298  1.00  0.00           N  
ATOM   1306  H   TYR    97      70.176  78.964  46.170  1.00  0.00           H  
ATOM   1307  CA  TYR    97      72.305  79.162  45.712  1.00  0.00           C  
ATOM   1308  HA  TYR    97      71.911  80.069  45.254  1.00  0.00           H  
ATOM   1309  CB  TYR    97      73.072  79.836  46.852  1.00  0.00           C  
ATOM   1310  HB2 TYR    97      72.375  80.159  47.625  1.00  0.00           H  
ATOM   1311  HB3 TYR    97      73.728  79.126  47.355  1.00  0.00           H  
ATOM   1312  CG  TYR    97      73.867  81.039  46.370  1.00  0.00           C  
ATOM   1313  CD1 TYR    97      75.210  80.882  46.177  1.00  0.00           C  
ATOM   1314  HD1 TYR    97      75.701  79.943  46.384  1.00  0.00           H  
ATOM   1315  CE1 TYR    97      75.991  82.040  45.973  1.00  0.00           C  
ATOM   1316  HE1 TYR    97      77.064  81.917  45.980  1.00  0.00           H  
ATOM   1317  CZ  TYR    97      75.414  83.330  45.806  1.00  0.00           C  
ATOM   1318  OH  TYR    97      76.164  84.463  45.616  1.00  0.00           O  
ATOM   1319  HH  TYR    97      75.658  85.252  45.408  1.00  0.00           H  
ATOM   1320  CE2 TYR    97      73.987  83.384  45.788  1.00  0.00           C  
ATOM   1321  HE2 TYR    97      73.469  84.266  45.441  1.00  0.00           H  
ATOM   1322  CD2 TYR    97      73.217  82.282  46.151  1.00  0.00           C  
ATOM   1323  HD2 TYR    97      72.146  82.242  46.280  1.00  0.00           H  
ATOM   1324  C   TYR    97      73.100  78.485  44.584  1.00  0.00           C  
ATOM   1325  O   TYR    97      74.213  77.951  44.867  1.00  0.00           O  
ATOM   1326  N   PRO    98      72.512  78.294  43.331  1.00  0.00           N  
ATOM   1327  CD  PRO    98      73.225  77.539  42.331  1.00  0.00           C  
ATOM   1328  HD2 PRO    98      73.499  76.569  42.746  1.00  0.00           H  
ATOM   1329  HD3 PRO    98      74.120  78.133  42.145  1.00  0.00           H  
ATOM   1330  CG  PRO    98      72.241  77.438  41.139  1.00  0.00           C  
ATOM   1331  HG2 PRO    98      71.769  76.456  41.116  1.00  0.00           H  
ATOM   1332  HG3 PRO    98      72.770  77.655  40.211  1.00  0.00           H  
ATOM   1333  CB  PRO    98      71.176  78.452  41.403  1.00  0.00           C  
ATOM   1334  HB2 PRO    98      70.200  78.273  40.950  1.00  0.00           H  
ATOM   1335  HB3 PRO    98      71.482  79.377  40.913  1.00  0.00           H  
ATOM   1336  CA  PRO    98      71.190  78.653  42.909  1.00  0.00           C  
ATOM   1337  HA  PRO    98      70.956  79.691  43.146  1.00  0.00           H  
ATOM   1338  C   PRO    98      70.026  77.810  43.452  1.00  0.00           C  
ATOM   1339  O   PRO    98      70.197  76.679  43.965  1.00  0.00           O  
ATOM   1340  N   GLY    99      68.848  78.450  43.517  1.00  0.00           N  
ATOM   1341  H   GLY    99      68.768  79.281  42.949  1.00  0.00           H  
ATOM   1342  CA  GLY    99      67.684  77.804  44.114  1.00  0.00           C  
ATOM   1343  HA2 GLY    99      67.826  77.492  45.148  1.00  0.00           H  
ATOM   1344  HA3 GLY    99      66.853  78.508  44.128  1.00  0.00           H  
ATOM   1345  C   GLY    99      67.280  76.645  43.247  1.00  0.00           C  
ATOM   1346  O   GLY    99      67.649  76.534  42.083  1.00  0.00           O  
ATOM   1347  N   TYR   100      66.473  75.752  43.880  1.00  0.00           N  
ATOM   1348  H   TYR   100      66.079  76.040  44.764  1.00  0.00           H  
ATOM   1349  CA  TYR   100      66.196  74.360  43.467  1.00  0.00           C  
ATOM   1350  HA  TYR   100      67.146  73.941  43.134  1.00  0.00           H  
ATOM   1351  CB  TYR   100      65.623  73.593  44.695  1.00  0.00           C  
ATOM   1352  HB2 TYR   100      65.560  72.534  44.443  1.00  0.00           H  
ATOM   1353  HB3 TYR   100      66.196  73.743  45.610  1.00  0.00           H  
ATOM   1354  CG  TYR   100      64.272  74.035  45.103  1.00  0.00           C  
ATOM   1355  CD1 TYR   100      63.214  73.741  44.264  1.00  0.00           C  
ATOM   1356  HD1 TYR   100      63.419  73.040  43.468  1.00  0.00           H  
ATOM   1357  CE1 TYR   100      61.914  74.261  44.529  1.00  0.00           C  
ATOM   1358  HE1 TYR   100      61.033  74.054  43.940  1.00  0.00           H  
ATOM   1359  CZ  TYR   100      61.741  74.976  45.707  1.00  0.00           C  
ATOM   1360  OH  TYR   100      60.525  75.428  45.970  1.00  0.00           O  
ATOM   1361  HH  TYR   100      60.485  76.282  46.407  1.00  0.00           H  
ATOM   1362  CE2 TYR   100      62.810  75.306  46.571  1.00  0.00           C  
ATOM   1363  HE2 TYR   100      62.605  75.976  47.393  1.00  0.00           H  
ATOM   1364  CD2 TYR   100      64.132  74.959  46.183  1.00  0.00           C  
ATOM   1365  HD2 TYR   100      64.911  75.201  46.891  1.00  0.00           H  
ATOM   1366  C   TYR   100      65.397  74.193  42.179  1.00  0.00           C  
ATOM   1367  O   TYR   100      65.037  73.081  41.827  1.00  0.00           O  
ATOM   1368  N   GLY   101      64.941  75.308  41.478  1.00  0.00           N  
ATOM   1369  H   GLY   101      65.044  76.237  41.860  1.00  0.00           H  
ATOM   1370  CA  GLY   101      64.362  75.160  40.107  1.00  0.00           C  
ATOM   1371  HA2 GLY   101      64.383  76.091  39.539  1.00  0.00           H  
ATOM   1372  HA3 GLY   101      64.939  74.406  39.573  1.00  0.00           H  
ATOM   1373  C   GLY   101      62.932  74.729  40.047  1.00  0.00           C  
ATOM   1374  O   GLY   101      62.213  74.822  41.005  1.00  0.00           O  
ATOM   1375  N   GLN   102      62.588  74.044  38.965  1.00  0.00           N  
ATOM   1376  H   GLN   102      63.346  73.966  38.302  1.00  0.00           H  
ATOM   1377  CA  GLN   102      61.180  74.025  38.482  1.00  0.00           C  
ATOM   1378  HA  GLN   102      60.970  75.090  38.581  1.00  0.00           H  
ATOM   1379  CB  GLN   102      61.182  73.411  37.058  1.00  0.00           C  
ATOM   1380  HB2 GLN   102      62.018  73.781  36.465  1.00  0.00           H  
ATOM   1381  HB3 GLN   102      61.320  72.339  37.203  1.00  0.00           H  
ATOM   1382  CG  GLN   102      59.878  73.557  36.417  1.00  0.00           C  
ATOM   1383  HG2 GLN   102      59.062  73.037  36.919  1.00  0.00           H  
ATOM   1384  HG3 GLN   102      59.643  74.620  36.454  1.00  0.00           H  
ATOM   1385  CD  GLN   102      59.925  72.979  35.015  1.00  0.00           C  
ATOM   1386  OE1 GLN   102      60.879  72.588  34.384  1.00  0.00           O  
ATOM   1387  NE2 GLN   102      58.848  72.588  34.526  1.00  0.00           N  
ATOM   1388 HE21 GLN   102      57.949  72.795  34.936  1.00  0.00           H  
ATOM   1389 HE22 GLN   102      58.939  72.079  33.658  1.00  0.00           H  
ATOM   1390  C   GLN   102      60.166  73.238  39.360  1.00  0.00           C  
ATOM   1391  O   GLN   102      58.972  73.507  39.416  1.00  0.00           O  
ATOM   1392  N   GLN   103      60.645  72.227  40.107  1.00  0.00           N  
ATOM   1393  H   GLN   103      61.644  72.178  40.246  1.00  0.00           H  
ATOM   1394  CA  GLN   103      59.818  71.412  40.989  1.00  0.00           C  
ATOM   1395  HA  GLN   103      58.881  71.817  41.373  1.00  0.00           H  
ATOM   1396  CB  GLN   103      59.453  70.067  40.282  1.00  0.00           C  
ATOM   1397  HB2 GLN   103      60.299  69.457  39.962  1.00  0.00           H  
ATOM   1398  HB3 GLN   103      59.027  69.417  41.047  1.00  0.00           H  
ATOM   1399  CG  GLN   103      58.515  70.067  39.111  1.00  0.00           C  
ATOM   1400  HG2 GLN   103      58.815  70.800  38.362  1.00  0.00           H  
ATOM   1401  HG3 GLN   103      58.462  69.132  38.554  1.00  0.00           H  
ATOM   1402  CD  GLN   103      57.045  70.419  39.369  1.00  0.00           C  
ATOM   1403  OE1 GLN   103      56.142  69.629  39.314  1.00  0.00           O  
ATOM   1404  NE2 GLN   103      56.758  71.607  39.885  1.00  0.00           N  
ATOM   1405 HE21 GLN   103      55.770  71.678  40.081  1.00  0.00           H  
ATOM   1406 HE22 GLN   103      57.518  72.273  39.887  1.00  0.00           H  
ATOM   1407  C   GLN   103      60.575  71.173  42.317  1.00  0.00           C  
ATOM   1408  O   GLN   103      61.794  70.878  42.263  1.00  0.00           O  
ATOM   1409  N   PRO   104      60.068  71.414  43.562  1.00  0.00           N  
ATOM   1410  CD  PRO   104      58.804  72.040  43.875  1.00  0.00           C  
ATOM   1411  HD2 PRO   104      57.979  71.523  43.385  1.00  0.00           H  
ATOM   1412  HD3 PRO   104      58.786  73.114  43.691  1.00  0.00           H  
ATOM   1413  CG  PRO   104      58.453  71.755  45.335  1.00  0.00           C  
ATOM   1414  HG2 PRO   104      57.861  70.842  45.277  1.00  0.00           H  
ATOM   1415  HG3 PRO   104      58.031  72.585  45.903  1.00  0.00           H  
ATOM   1416  CB  PRO   104      59.816  71.328  45.868  1.00  0.00           C  
ATOM   1417  HB2 PRO   104      59.630  70.673  46.719  1.00  0.00           H  
ATOM   1418  HB3 PRO   104      60.426  72.152  46.239  1.00  0.00           H  
ATOM   1419  CA  PRO   104      60.541  70.719  44.702  1.00  0.00           C  
ATOM   1420  HA  PRO   104      61.611  70.921  44.720  1.00  0.00           H  
ATOM   1421  C   PRO   104      60.390  69.220  44.443  1.00  0.00           C  
ATOM   1422  O   PRO   104      59.434  68.780  43.802  1.00  0.00           O  
ATOM   1423  N   ALA   105      61.312  68.483  44.926  1.00  0.00           N  
ATOM   1424  H   ALA   105      62.108  68.935  45.353  1.00  0.00           H  
ATOM   1425  CA  ALA   105      61.246  67.014  44.834  1.00  0.00           C  
ATOM   1426  HA  ALA   105      61.089  66.797  43.778  1.00  0.00           H  
ATOM   1427  CB  ALA   105      62.516  66.339  45.302  1.00  0.00           C  
ATOM   1428  HB1 ALA   105      62.774  66.547  46.340  1.00  0.00           H  
ATOM   1429  HB2 ALA   105      62.337  65.268  45.204  1.00  0.00           H  
ATOM   1430  HB3 ALA   105      63.335  66.652  44.654  1.00  0.00           H  
ATOM   1431  C   ALA   105      59.975  66.443  45.652  1.00  0.00           C  
ATOM   1432  O   ALA   105      59.625  67.084  46.645  1.00  0.00           O  
ATOM   1433  N   PRO   106      59.327  65.363  45.276  1.00  0.00           N  
ATOM   1434  CD  PRO   106      59.797  64.342  44.302  1.00  0.00           C  
ATOM   1435  HD2 PRO   106      60.820  64.037  44.523  1.00  0.00           H  
ATOM   1436  HD3 PRO   106      59.693  64.789  43.313  1.00  0.00           H  
ATOM   1437  CG  PRO   106      58.864  63.085  44.471  1.00  0.00           C  
ATOM   1438  HG2 PRO   106      59.265  62.403  45.221  1.00  0.00           H  
ATOM   1439  HG3 PRO   106      58.742  62.557  43.525  1.00  0.00           H  
ATOM   1440  CB  PRO   106      57.590  63.697  44.989  1.00  0.00           C  
ATOM   1441  HB2 PRO   106      57.081  62.986  45.639  1.00  0.00           H  
ATOM   1442  HB3 PRO   106      56.873  63.953  44.209  1.00  0.00           H  
ATOM   1443  CA  PRO   106      58.038  64.928  45.831  1.00  0.00           C  
ATOM   1444  HA  PRO   106      57.326  65.720  45.600  1.00  0.00           H  
ATOM   1445  C   PRO   106      57.997  64.765  47.323  1.00  0.00           C  
ATOM   1446  O   PRO   106      58.910  64.243  47.951  1.00  0.00           O  
ATOM   1447  N   SER   107      56.942  65.271  47.943  1.00  0.00           N  
ATOM   1448  H   SER   107      56.258  65.862  47.492  1.00  0.00           H  
ATOM   1449  CA  SER   107      56.645  64.966  49.327  1.00  0.00           C  
ATOM   1450  HA  SER   107      57.479  65.154  50.002  1.00  0.00           H  
ATOM   1451  CB  SER   107      55.450  65.795  49.837  1.00  0.00           C  
ATOM   1452  HB2 SER   107      54.611  65.504  49.205  1.00  0.00           H  
ATOM   1453  HB3 SER   107      55.285  65.583  50.893  1.00  0.00           H  
ATOM   1454  OG  SER   107      55.721  67.195  49.580  1.00  0.00           O  
ATOM   1455  HG  SER   107      55.203  67.372  48.791  1.00  0.00           H  
ATOM   1456  C   SER   107      56.252  63.435  49.613  1.00  0.00           C  
ATOM   1457  O   SER   107      56.547  62.861  50.669  1.00  0.00           O  
ATOM   1458  N   SER   108      55.778  62.689  48.645  1.00  0.00           N  
ATOM   1459  H   SER   108      55.679  63.110  47.732  1.00  0.00           H  
ATOM   1460  CA  SER   108      55.732  61.283  48.644  1.00  0.00           C  
ATOM   1461  HA  SER   108      55.127  60.966  49.494  1.00  0.00           H  
ATOM   1462  CB  SER   108      55.059  60.761  47.396  1.00  0.00           C  
ATOM   1463  HB2 SER   108      55.651  60.857  46.485  1.00  0.00           H  
ATOM   1464  HB3 SER   108      54.845  59.701  47.529  1.00  0.00           H  
ATOM   1465  OG  SER   108      53.787  61.419  47.263  1.00  0.00           O  
ATOM   1466  HG  SER   108      53.363  61.362  48.123  1.00  0.00           H  
ATOM   1467  C   SER   108      57.087  60.562  48.852  1.00  0.00           C  
ATOM   1468  O   SER   108      58.140  61.099  48.580  1.00  0.00           O  
ATOM   1469  N   THR   109      57.073  59.259  49.258  1.00  0.00           N  
ATOM   1470  H   THR   109      56.182  58.825  49.452  1.00  0.00           H  
ATOM   1471  CA  THR   109      58.243  58.475  49.689  1.00  0.00           C  
ATOM   1472  HA  THR   109      59.135  58.953  49.284  1.00  0.00           H  
ATOM   1473  CB  THR   109      58.356  58.415  51.236  1.00  0.00           C  
ATOM   1474  HB  THR   109      59.267  57.869  51.480  1.00  0.00           H  
ATOM   1475  CG2 THR   109      58.460  59.826  51.903  1.00  0.00           C  
ATOM   1476 HG21 THR   109      59.170  60.375  51.285  1.00  0.00           H  
ATOM   1477 HG22 THR   109      57.444  60.220  51.874  1.00  0.00           H  
ATOM   1478 HG23 THR   109      58.825  59.629  52.911  1.00  0.00           H  
ATOM   1479  OG1 THR   109      57.234  57.782  51.708  1.00  0.00           O  
ATOM   1480  HG1 THR   109      57.056  56.991  51.194  1.00  0.00           H  
ATOM   1481  C   THR   109      58.098  57.133  49.137  1.00  0.00           C  
ATOM   1482  O   THR   109      57.006  56.705  48.684  1.00  0.00           O  
ATOM   1483  N   SER   110      59.179  56.331  49.083  1.00  0.00           N  
ATOM   1484  H   SER   110      60.059  56.770  49.314  1.00  0.00           H  
ATOM   1485  CA  SER   110      59.154  54.926  48.984  1.00  0.00           C  
ATOM   1486  HA  SER   110      58.305  54.681  48.346  1.00  0.00           H  
ATOM   1487  CB  SER   110      60.487  54.407  48.422  1.00  0.00           C  
ATOM   1488  HB2 SER   110      60.321  53.332  48.343  1.00  0.00           H  
ATOM   1489  HB3 SER   110      60.703  54.912  47.481  1.00  0.00           H  
ATOM   1490  OG  SER   110      61.613  54.694  49.280  1.00  0.00           O  
ATOM   1491  HG  SER   110      61.726  53.999  49.932  1.00  0.00           H  
ATOM   1492  C   SER   110      58.825  54.269  50.320  1.00  0.00           C  
ATOM   1493  O   SER   110      59.173  54.781  51.387  1.00  0.00           O  
ATOM   1494  N   GLY   111      58.074  53.205  50.281  1.00  0.00           N  
ATOM   1495  H   GLY   111      57.726  52.968  49.363  1.00  0.00           H  
ATOM   1496  CA  GLY   111      57.569  52.536  51.489  1.00  0.00           C  
ATOM   1497  HA2 GLY   111      57.614  51.493  51.179  1.00  0.00           H  
ATOM   1498  HA3 GLY   111      58.310  52.634  52.283  1.00  0.00           H  
ATOM   1499  C   GLY   111      56.225  52.995  52.023  1.00  0.00           C  
ATOM   1500  O   GLY   111      55.641  53.905  51.476  1.00  0.00           O  
ATOM   1501  N   SER   112      55.627  52.481  53.125  1.00  0.00           N  
ATOM   1502  H   SER   112      54.715  52.830  53.385  1.00  0.00           H  
ATOM   1503  CA  SER   112      56.070  51.485  54.136  1.00  0.00           C  
ATOM   1504  HA  SER   112      55.157  51.174  54.643  1.00  0.00           H  
ATOM   1505  CB  SER   112      56.689  50.205  53.511  1.00  0.00           C  
ATOM   1506  HB2 SER   112      56.009  49.807  52.758  1.00  0.00           H  
ATOM   1507  HB3 SER   112      57.652  50.486  53.084  1.00  0.00           H  
ATOM   1508  OG  SER   112      56.969  49.186  54.428  1.00  0.00           O  
ATOM   1509  HG  SER   112      56.375  48.446  54.281  1.00  0.00           H  
ATOM   1510  C   SER   112      57.039  51.984  55.186  1.00  0.00           C  
ATOM   1511  O   SER   112      57.939  52.754  54.873  1.00  0.00           O  
ATOM   1512  N   TYR   113      56.917  51.529  56.455  1.00  0.00           N  
ATOM   1513  H   TYR   113      57.529  51.947  57.141  1.00  0.00           H  
ATOM   1514  CA  TYR   113      55.920  50.674  57.121  1.00  0.00           C  
ATOM   1515  HA  TYR   113      55.770  49.802  56.485  1.00  0.00           H  
ATOM   1516  CB  TYR   113      56.603  50.186  58.422  1.00  0.00           C  
ATOM   1517  HB2 TYR   113      56.779  51.044  59.071  1.00  0.00           H  
ATOM   1518  HB3 TYR   113      55.893  49.576  58.981  1.00  0.00           H  
ATOM   1519  CG  TYR   113      57.845  49.253  58.198  1.00  0.00           C  
ATOM   1520  CD1 TYR   113      59.193  49.662  58.559  1.00  0.00           C  
ATOM   1521  HD1 TYR   113      59.459  50.600  59.022  1.00  0.00           H  
ATOM   1522  CE1 TYR   113      60.310  48.791  58.361  1.00  0.00           C  
ATOM   1523  HE1 TYR   113      61.284  49.140  58.670  1.00  0.00           H  
ATOM   1524  CZ  TYR   113      60.096  47.487  57.802  1.00  0.00           C  
ATOM   1525  OH  TYR   113      61.233  46.622  57.678  1.00  0.00           O  
ATOM   1526  HH  TYR   113      61.055  45.941  57.025  1.00  0.00           H  
ATOM   1527  CE2 TYR   113      58.843  47.050  57.504  1.00  0.00           C  
ATOM   1528  HE2 TYR   113      58.663  46.023  57.221  1.00  0.00           H  
ATOM   1529  CD2 TYR   113      57.693  47.930  57.612  1.00  0.00           C  
ATOM   1530  HD2 TYR   113      56.687  47.647  57.337  1.00  0.00           H  
ATOM   1531  C   TYR   113      54.526  51.355  57.443  1.00  0.00           C  
ATOM   1532  O   TYR   113      53.445  50.768  57.452  1.00  0.00           O  
ATOM   1533  N   GLY   114      54.620  52.683  57.581  1.00  0.00           N  
ATOM   1534  H   GLY   114      55.537  53.019  57.325  1.00  0.00           H  
ATOM   1535  CA  GLY   114      53.498  53.604  57.265  1.00  0.00           C  
ATOM   1536  HA2 GLY   114      52.669  53.390  57.940  1.00  0.00           H  
ATOM   1537  HA3 GLY   114      53.756  54.621  57.560  1.00  0.00           H  
ATOM   1538  C   GLY   114      52.947  53.643  55.837  1.00  0.00           C  
ATOM   1539  O   GLY   114      53.479  53.008  54.969  1.00  0.00           O  
ATOM   1540  N   SER   115      51.871  54.395  55.562  1.00  0.00           N  
ATOM   1541  H   SER   115      51.625  54.482  54.587  1.00  0.00           H  
ATOM   1542  CA  SER   115      51.005  55.131  56.526  1.00  0.00           C  
ATOM   1543  HA  SER   115      51.688  55.510  57.286  1.00  0.00           H  
ATOM   1544  CB  SER   115      50.303  56.219  55.806  1.00  0.00           C  
ATOM   1545  HB2 SER   115      49.757  56.754  56.584  1.00  0.00           H  
ATOM   1546  HB3 SER   115      51.037  56.942  55.450  1.00  0.00           H  
ATOM   1547  OG  SER   115      49.356  55.670  54.905  1.00  0.00           O  
ATOM   1548  HG  SER   115      48.500  56.075  55.059  1.00  0.00           H  
ATOM   1549  C   SER   115      50.059  54.155  57.223  1.00  0.00           C  
ATOM   1550  O   SER   115      49.927  52.946  56.858  1.00  0.00           O  
ATOM   1551  N   SER   116      49.223  54.744  58.091  1.00  0.00           N  
ATOM   1552  H   SER   116      49.334  55.722  58.319  1.00  0.00           H  
ATOM   1553  CA  SER   116      48.129  54.087  58.794  1.00  0.00           C  
ATOM   1554  HA  SER   116      48.528  53.215  59.311  1.00  0.00           H  
ATOM   1555  CB  SER   116      47.492  54.963  59.918  1.00  0.00           C  
ATOM   1556  HB2 SER   116      48.282  55.296  60.591  1.00  0.00           H  
ATOM   1557  HB3 SER   116      46.984  55.815  59.467  1.00  0.00           H  
ATOM   1558  OG  SER   116      46.556  54.125  60.625  1.00  0.00           O  
ATOM   1559  HG  SER   116      45.698  54.308  60.237  1.00  0.00           H  
ATOM   1560  C   SER   116      47.077  53.492  57.851  1.00  0.00           C  
ATOM   1561  O   SER   116      46.644  54.226  56.906  1.00  0.00           O  
ATOM   1562  N   SER   117      46.528  52.307  58.116  1.00  0.00           N  
ATOM   1563  H   SER   117      46.948  51.819  58.894  1.00  0.00           H  
ATOM   1564  CA  SER   117      45.500  51.657  57.266  1.00  0.00           C  
ATOM   1565  HA  SER   117      44.867  52.349  56.711  1.00  0.00           H  
ATOM   1566  CB  SER   117      46.137  50.924  56.071  1.00  0.00           C  
ATOM   1567  HB2 SER   117      45.417  50.554  55.341  1.00  0.00           H  
ATOM   1568  HB3 SER   117      46.842  51.607  55.597  1.00  0.00           H  
ATOM   1569  OG  SER   117      46.958  49.865  56.510  1.00  0.00           O  
ATOM   1570  HG  SER   117      47.648  49.736  55.855  1.00  0.00           H  
ATOM   1571  C   SER   117      44.485  50.734  58.035  1.00  0.00           C  
ATOM   1572  O   SER   117      43.734  50.030  57.399  1.00  0.00           O  
ATOM   1573  N   GLN   118      44.451  50.761  59.373  1.00  0.00           N  
ATOM   1574  H   GLN   118      45.229  51.300  59.725  1.00  0.00           H  
ATOM   1575  CA  GLN   118      43.607  49.916  60.332  1.00  0.00           C  
ATOM   1576  HA  GLN   118      43.893  50.236  61.334  1.00  0.00           H  
ATOM   1577  CB  GLN   118      42.121  50.285  60.142  1.00  0.00           C  
ATOM   1578  HB2 GLN   118      41.943  51.359  60.082  1.00  0.00           H  
ATOM   1579  HB3 GLN   118      41.844  49.726  59.248  1.00  0.00           H  
ATOM   1580  CG  GLN   118      41.108  49.808  61.209  1.00  0.00           C  
ATOM   1581  HG2 GLN   118      41.115  48.719  61.166  1.00  0.00           H  
ATOM   1582  HG3 GLN   118      41.360  50.122  62.222  1.00  0.00           H  
ATOM   1583  CD  GLN   118      39.640  50.179  60.902  1.00  0.00           C  
ATOM   1584  OE1 GLN   118      38.792  49.355  60.667  1.00  0.00           O  
ATOM   1585  NE2 GLN   118      39.347  51.407  60.673  1.00  0.00           N  
ATOM   1586 HE21 GLN   118      40.022  52.159  60.675  1.00  0.00           H  
ATOM   1587 HE22 GLN   118      38.412  51.768  60.546  1.00  0.00           H  
ATOM   1588  C   GLN   118      43.809  48.392  60.262  1.00  0.00           C  
ATOM   1589  O   GLN   118      43.939  47.811  59.137  1.00  0.00           O  
ATOM   1590  N   SER   119      43.773  47.610  61.302  1.00  0.00           N  
ATOM   1591  H   SER   119      43.807  46.622  61.094  1.00  0.00           H  
ATOM   1592  CA  SER   119      43.738  48.000  62.762  1.00  0.00           C  
ATOM   1593  HA  SER   119      42.897  48.669  62.948  1.00  0.00           H  
ATOM   1594  CB  SER   119      43.532  46.765  63.653  1.00  0.00           C  
ATOM   1595  HB2 SER   119      44.157  45.900  63.430  1.00  0.00           H  
ATOM   1596  HB3 SER   119      43.655  46.994  64.711  1.00  0.00           H  
ATOM   1597  OG  SER   119      42.087  46.488  63.518  1.00  0.00           O  
ATOM   1598  HG  SER   119      41.948  46.065  64.369  1.00  0.00           H  
ATOM   1599  C   SER   119      44.911  48.860  63.330  1.00  0.00           C  
ATOM   1600  O   SER   119      45.870  49.054  62.574  1.00  0.00           O  
ATOM   1601  N   SER   120      44.900  49.334  64.601  1.00  0.00           N  
ATOM   1602  H   SER   120      44.059  49.145  65.128  1.00  0.00           H  
ATOM   1603  CA  SER   120      46.127  49.628  65.280  1.00  0.00           C  
ATOM   1604  HA  SER   120      46.644  50.462  64.806  1.00  0.00           H  
ATOM   1605  CB  SER   120      45.762  50.136  66.743  1.00  0.00           C  
ATOM   1606  HB2 SER   120      45.043  50.949  66.646  1.00  0.00           H  
ATOM   1607  HB3 SER   120      45.286  49.357  67.339  1.00  0.00           H  
ATOM   1608  OG  SER   120      46.944  50.559  67.319  1.00  0.00           O  
ATOM   1609  HG  SER   120      46.762  50.774  68.237  1.00  0.00           H  
ATOM   1610  C   SER   120      47.051  48.357  65.490  1.00  0.00           C  
ATOM   1611  O   SER   120      46.533  47.344  66.016  1.00  0.00           O  
ATOM   1612  N   SER   121      48.374  48.341  65.233  1.00  0.00           N  
ATOM   1613  H   SER   121      48.741  47.417  65.408  1.00  0.00           H  
ATOM   1614  CA  SER   121      49.159  49.160  64.346  1.00  0.00           C  
ATOM   1615  HA  SER   121      48.777  50.180  64.396  1.00  0.00           H  
ATOM   1616  CB  SER   121      50.598  49.094  64.875  1.00  0.00           C  
ATOM   1617  HB2 SER   121      51.037  48.096  64.888  1.00  0.00           H  
ATOM   1618  HB3 SER   121      51.250  49.693  64.240  1.00  0.00           H  
ATOM   1619  OG  SER   121      50.678  49.639  66.198  1.00  0.00           O  
ATOM   1620  HG  SER   121      50.262  50.504  66.201  1.00  0.00           H  
ATOM   1621  C   SER   121      49.251  48.812  62.887  1.00  0.00           C  
ATOM   1622  O   SER   121      49.930  49.597  62.204  1.00  0.00           O  
ATOM   1623  N   TYR   122      48.606  47.757  62.415  1.00  0.00           N  
ATOM   1624  H   TYR   122      48.032  47.224  63.053  1.00  0.00           H  
ATOM   1625  CA  TYR   122      48.688  47.165  61.069  1.00  0.00           C  
ATOM   1626  HA  TYR   122      48.812  47.999  60.378  1.00  0.00           H  
ATOM   1627  CB  TYR   122      49.870  46.219  60.859  1.00  0.00           C  
ATOM   1628  HB2 TYR   122      49.704  45.476  61.638  1.00  0.00           H  
ATOM   1629  HB3 TYR   122      49.789  45.784  59.863  1.00  0.00           H  
ATOM   1630  CG  TYR   122      51.304  46.789  61.047  1.00  0.00           C  
ATOM   1631  CD1 TYR   122      51.819  46.868  62.341  1.00  0.00           C  
ATOM   1632  HD1 TYR   122      51.320  46.434  63.195  1.00  0.00           H  
ATOM   1633  CE1 TYR   122      52.995  47.598  62.428  1.00  0.00           C  
ATOM   1634  HE1 TYR   122      53.409  47.696  63.421  1.00  0.00           H  
ATOM   1635  CZ  TYR   122      53.725  48.186  61.374  1.00  0.00           C  
ATOM   1636  OH  TYR   122      54.840  48.897  61.645  1.00  0.00           O  
ATOM   1637  HH  TYR   122      54.744  49.440  62.432  1.00  0.00           H  
ATOM   1638  CE2 TYR   122      53.134  48.199  60.140  1.00  0.00           C  
ATOM   1639  HE2 TYR   122      53.561  48.703  59.286  1.00  0.00           H  
ATOM   1640  CD2 TYR   122      51.928  47.423  59.979  1.00  0.00           C  
ATOM   1641  HD2 TYR   122      51.396  47.551  59.048  1.00  0.00           H  
ATOM   1642  C   TYR   122      47.380  46.458  60.763  1.00  0.00           C  
ATOM   1643  O   TYR   122      46.770  45.729  61.607  1.00  0.00           O  
ATOM   1644  N   GLY   123      46.766  46.609  59.612  1.00  0.00           N  
ATOM   1645  H   GLY   123      45.848  46.202  59.504  1.00  0.00           H  
ATOM   1646  CA  GLY   123      47.223  47.242  58.359  1.00  0.00           C  
ATOM   1647  HA2 GLY   123      46.806  48.248  58.331  1.00  0.00           H  
ATOM   1648  HA3 GLY   123      48.293  47.173  58.553  1.00  0.00           H  
ATOM   1649  C   GLY   123      46.792  46.391  57.131  1.00  0.00           C  
ATOM   1650  O   GLY   123      45.795  45.663  57.271  1.00  0.00           O  
ATOM   1651  N   GLN   124      47.503  46.457  55.996  1.00  0.00           N  
ATOM   1652  H   GLN   124      48.330  47.034  56.040  1.00  0.00           H  
ATOM   1653  CA  GLN   124      47.318  45.487  54.925  1.00  0.00           C  
ATOM   1654  HA  GLN   124      46.594  44.715  55.187  1.00  0.00           H  
ATOM   1655  CB  GLN   124      46.581  46.347  53.847  1.00  0.00           C  
ATOM   1656  HB2 GLN   124      45.696  46.765  54.326  1.00  0.00           H  
ATOM   1657  HB3 GLN   124      47.204  47.188  53.542  1.00  0.00           H  
ATOM   1658  CG  GLN   124      46.129  45.557  52.586  1.00  0.00           C  
ATOM   1659  HG2 GLN   124      45.555  46.145  51.870  1.00  0.00           H  
ATOM   1660  HG3 GLN   124      46.983  45.002  52.198  1.00  0.00           H  
ATOM   1661  CD  GLN   124      45.193  44.338  52.967  1.00  0.00           C  
ATOM   1662  OE1 GLN   124      44.417  44.382  53.905  1.00  0.00           O  
ATOM   1663  NE2 GLN   124      45.164  43.306  52.160  1.00  0.00           N  
ATOM   1664 HE21 GLN   124      45.822  43.205  51.401  1.00  0.00           H  
ATOM   1665 HE22 GLN   124      44.486  42.573  52.317  1.00  0.00           H  
ATOM   1666  C   GLN   124      48.712  44.957  54.477  1.00  0.00           C  
ATOM   1667  O   GLN   124      49.480  45.799  54.001  1.00  0.00           O  
ATOM   1668  N   PRO   125      49.090  43.775  54.810  1.00  0.00           N  
ATOM   1669  CD  PRO   125      50.450  43.272  54.563  1.00  0.00           C  
ATOM   1670  HD2 PRO   125      51.160  44.084  54.720  1.00  0.00           H  
ATOM   1671  HD3 PRO   125      50.378  42.988  53.513  1.00  0.00           H  
ATOM   1672  CG  PRO   125      50.697  42.064  55.446  1.00  0.00           C  
ATOM   1673  HG2 PRO   125      51.042  42.306  56.451  1.00  0.00           H  
ATOM   1674  HG3 PRO   125      51.363  41.330  54.991  1.00  0.00           H  
ATOM   1675  CB  PRO   125      49.250  41.509  55.629  1.00  0.00           C  
ATOM   1676  HB2 PRO   125      49.195  40.766  56.424  1.00  0.00           H  
ATOM   1677  HB3 PRO   125      48.960  40.996  54.712  1.00  0.00           H  
ATOM   1678  CA  PRO   125      48.338  42.771  55.601  1.00  0.00           C  
ATOM   1679  HA  PRO   125      47.476  42.500  54.992  1.00  0.00           H  
ATOM   1680  C   PRO   125      48.033  43.238  57.092  1.00  0.00           C  
ATOM   1681  O   PRO   125      48.757  44.021  57.677  1.00  0.00           O  
ATOM   1682  N   GLN   126      46.976  42.713  57.692  1.00  0.00           N  
ATOM   1683  H   GLN   126      46.375  42.170  57.090  1.00  0.00           H  
ATOM   1684  CA  GLN   126      46.573  42.915  59.047  1.00  0.00           C  
ATOM   1685  HA  GLN   126      46.571  43.998  59.171  1.00  0.00           H  
ATOM   1686  CB  GLN   126      45.269  42.323  59.264  1.00  0.00           C  
ATOM   1687  HB2 GLN   126      44.669  42.517  58.375  1.00  0.00           H  
ATOM   1688  HB3 GLN   126      45.404  41.241  59.291  1.00  0.00           H  
ATOM   1689  CG  GLN   126      44.456  42.575  60.566  1.00  0.00           C  
ATOM   1690  HG2 GLN   126      43.662  41.828  60.585  1.00  0.00           H  
ATOM   1691  HG3 GLN   126      45.026  42.341  61.464  1.00  0.00           H  
ATOM   1692  CD  GLN   126      43.837  43.959  60.685  1.00  0.00           C  
ATOM   1693  OE1 GLN   126      44.063  44.859  59.889  1.00  0.00           O  
ATOM   1694  NE2 GLN   126      43.028  44.237  61.655  1.00  0.00           N  
ATOM   1695 HE21 GLN   126      42.792  43.517  62.322  1.00  0.00           H  
ATOM   1696 HE22 GLN   126      42.788  45.194  61.872  1.00  0.00           H  
ATOM   1697  C   GLN   126      47.534  42.315  60.092  1.00  0.00           C  
ATOM   1698  O   GLN   126      48.253  41.352  59.852  1.00  0.00           O  
ATOM   1699  N   SER   127      47.740  43.066  61.262  1.00  0.00           N  
ATOM   1700  H   SER   127      47.244  43.940  61.369  1.00  0.00           H  
ATOM   1701  CA  SER   127      48.581  42.708  62.377  1.00  0.00           C  
ATOM   1702  HA  SER   127      48.375  43.289  63.277  1.00  0.00           H  
ATOM   1703  CB  SER   127      48.123  41.275  62.890  1.00  0.00           C  
ATOM   1704  HB2 SER   127      47.036  41.197  62.884  1.00  0.00           H  
ATOM   1705  HB3 SER   127      48.567  40.556  62.201  1.00  0.00           H  
ATOM   1706  OG  SER   127      48.429  41.112  64.323  1.00  0.00           O  
ATOM   1707  HG  SER   127      48.133  40.297  64.733  1.00  0.00           H  
ATOM   1708  C   SER   127      50.087  42.867  62.292  1.00  0.00           C  
ATOM   1709  O   SER   127      50.724  43.397  63.247  1.00  0.00           O  
ATOM   1710  N   GLY   128      50.653  42.649  61.090  1.00  0.00           N  
ATOM   1711  H   GLY   128      50.185  42.119  60.369  1.00  0.00           H  
ATOM   1712  CA  GLY   128      52.084  42.969  60.824  1.00  0.00           C  
ATOM   1713  HA2 GLY   128      52.202  44.044  60.685  1.00  0.00           H  
ATOM   1714  HA3 GLY   128      52.741  42.598  61.610  1.00  0.00           H  
ATOM   1715  C   GLY   128      52.525  42.167  59.542  1.00  0.00           C  
ATOM   1716  O   GLY   128      51.877  41.194  59.195  1.00  0.00           O  
ATOM   1717  N   SER   129      53.626  42.525  58.857  1.00  0.00           N  
ATOM   1718  H   SER   129      53.855  41.883  58.112  1.00  0.00           H  
ATOM   1719  CA  SER   129      54.487  43.814  58.911  1.00  0.00           C  
ATOM   1720  HA  SER   129      55.221  43.599  58.135  1.00  0.00           H  
ATOM   1721  CB  SER   129      53.689  44.950  58.294  1.00  0.00           C  
ATOM   1722  HB2 SER   129      52.746  45.085  58.824  1.00  0.00           H  
ATOM   1723  HB3 SER   129      54.370  45.800  58.246  1.00  0.00           H  
ATOM   1724  OG  SER   129      53.270  44.597  56.989  1.00  0.00           O  
ATOM   1725  HG  SER   129      52.495  45.121  56.771  1.00  0.00           H  
ATOM   1726  C   SER   129      55.193  44.153  60.168  1.00  0.00           C  
ATOM   1727  O   SER   129      55.312  45.325  60.512  1.00  0.00           O  
ATOM   1728  N   TYR   130      55.662  43.131  60.838  1.00  0.00           N  
ATOM   1729  H   TYR   130      55.335  42.283  60.397  1.00  0.00           H  
ATOM   1730  CA  TYR   130      56.306  43.219  62.151  1.00  0.00           C  
ATOM   1731  HA  TYR   130      55.628  43.709  62.850  1.00  0.00           H  
ATOM   1732  CB  TYR   130      56.448  41.808  62.780  1.00  0.00           C  
ATOM   1733  HB2 TYR   130      57.327  41.343  62.333  1.00  0.00           H  
ATOM   1734  HB3 TYR   130      56.732  41.957  63.822  1.00  0.00           H  
ATOM   1735  CG  TYR   130      55.226  40.932  62.648  1.00  0.00           C  
ATOM   1736  CD1 TYR   130      55.075  39.818  61.803  1.00  0.00           C  
ATOM   1737  HD1 TYR   130      55.906  39.573  61.159  1.00  0.00           H  
ATOM   1738  CE1 TYR   130      53.957  38.943  61.778  1.00  0.00           C  
ATOM   1739  HE1 TYR   130      53.924  38.128  61.069  1.00  0.00           H  
ATOM   1740  CZ  TYR   130      52.917  39.295  62.664  1.00  0.00           C  
ATOM   1741  OH  TYR   130      51.773  38.484  62.702  1.00  0.00           O  
ATOM   1742  HH  TYR   130      51.404  38.655  63.572  1.00  0.00           H  
ATOM   1743  CE2 TYR   130      52.993  40.438  63.550  1.00  0.00           C  
ATOM   1744  HE2 TYR   130      52.222  40.781  64.224  1.00  0.00           H  
ATOM   1745  CD2 TYR   130      54.078  41.300  63.396  1.00  0.00           C  
ATOM   1746  HD2 TYR   130      54.194  42.139  64.066  1.00  0.00           H  
ATOM   1747  C   TYR   130      57.527  44.156  62.219  1.00  0.00           C  
ATOM   1748  O   TYR   130      58.227  44.095  61.228  1.00  0.00           O  
ATOM   1749  N   SER   131      57.752  45.031  63.180  1.00  0.00           N  
ATOM   1750  H   SER   131      58.491  45.665  62.914  1.00  0.00           H  
ATOM   1751  CA  SER   131      56.970  45.412  64.367  1.00  0.00           C  
ATOM   1752  HA  SER   131      57.603  46.178  64.815  1.00  0.00           H  
ATOM   1753  CB  SER   131      55.644  46.120  63.920  1.00  0.00           C  
ATOM   1754  HB2 SER   131      55.946  46.833  63.154  1.00  0.00           H  
ATOM   1755  HB3 SER   131      54.907  45.446  63.483  1.00  0.00           H  
ATOM   1756  OG  SER   131      55.060  46.787  64.948  1.00  0.00           O  
ATOM   1757  HG  SER   131      54.556  46.174  65.490  1.00  0.00           H  
ATOM   1758  C   SER   131      56.801  44.340  65.425  1.00  0.00           C  
ATOM   1759  O   SER   131      55.697  43.743  65.613  1.00  0.00           O  
ATOM   1760  N   GLN   132      57.859  43.902  66.056  1.00  0.00           N  
ATOM   1761  H   GLN   132      57.760  43.186  66.762  1.00  0.00           H  
ATOM   1762  CA  GLN   132      59.154  44.551  66.149  1.00  0.00           C  
ATOM   1763  HA  GLN   132      59.461  44.807  65.135  1.00  0.00           H  
ATOM   1764  CB  GLN   132      59.036  45.829  66.982  1.00  0.00           C  
ATOM   1765  HB2 GLN   132      59.678  46.574  66.513  1.00  0.00           H  
ATOM   1766  HB3 GLN   132      58.067  46.324  66.915  1.00  0.00           H  
ATOM   1767  CG  GLN   132      59.347  45.714  68.508  1.00  0.00           C  
ATOM   1768  HG2 GLN   132      60.313  45.277  68.762  1.00  0.00           H  
ATOM   1769  HG3 GLN   132      59.420  46.695  68.979  1.00  0.00           H  
ATOM   1770  CD  GLN   132      58.312  44.821  69.233  1.00  0.00           C  
ATOM   1771  OE1 GLN   132      57.239  45.341  69.683  1.00  0.00           O  
ATOM   1772  NE2 GLN   132      58.662  43.571  69.500  1.00  0.00           N  
ATOM   1773 HE21 GLN   132      59.526  43.132  69.219  1.00  0.00           H  
ATOM   1774 HE22 GLN   132      58.010  42.977  69.993  1.00  0.00           H  
ATOM   1775  C   GLN   132      60.267  43.582  66.438  1.00  0.00           C  
ATOM   1776  O   GLN   132      60.059  42.573  67.159  1.00  0.00           O  
ATOM   1777  N   GLN   133      61.400  43.733  65.746  1.00  0.00           N  
ATOM   1778  H   GLN   133      61.361  44.493  65.081  1.00  0.00           H  
ATOM   1779  CA  GLN   133      62.638  43.061  65.880  1.00  0.00           C  
ATOM   1780  HA  GLN   133      63.272  43.393  65.058  1.00  0.00           H  
ATOM   1781  CB  GLN   133      63.366  43.553  67.169  1.00  0.00           C  
ATOM   1782  HB2 GLN   133      62.644  43.478  67.982  1.00  0.00           H  
ATOM   1783  HB3 GLN   133      64.235  42.935  67.394  1.00  0.00           H  
ATOM   1784  CG  GLN   133      63.979  44.965  67.103  1.00  0.00           C  
ATOM   1785  HG2 GLN   133      64.843  45.077  67.758  1.00  0.00           H  
ATOM   1786  HG3 GLN   133      64.319  45.080  66.074  1.00  0.00           H  
ATOM   1787  CD  GLN   133      62.951  46.034  67.484  1.00  0.00           C  
ATOM   1788  OE1 GLN   133      62.233  46.507  66.674  1.00  0.00           O  
ATOM   1789  NE2 GLN   133      62.922  46.502  68.723  1.00  0.00           N  
ATOM   1790 HE21 GLN   133      63.489  45.979  69.376  1.00  0.00           H  
ATOM   1791 HE22 GLN   133      62.147  47.088  68.996  1.00  0.00           H  
ATOM   1792  C   GLN   133      62.557  41.568  65.626  1.00  0.00           C  
ATOM   1793  O   GLN   133      62.824  40.758  66.585  1.00  0.00           O  
ATOM   1794  N   PRO   134      62.353  41.097  64.377  1.00  0.00           N  
ATOM   1795  CD  PRO   134      62.489  39.623  64.120  1.00  0.00           C  
ATOM   1796  HD2 PRO   134      61.562  39.054  64.190  1.00  0.00           H  
ATOM   1797  HD3 PRO   134      63.280  39.154  64.706  1.00  0.00           H  
ATOM   1798  CG  PRO   134      62.999  39.570  62.682  1.00  0.00           C  
ATOM   1799  HG2 PRO   134      62.875  38.617  62.167  1.00  0.00           H  
ATOM   1800  HG3 PRO   134      64.078  39.670  62.801  1.00  0.00           H  
ATOM   1801  CB  PRO   134      62.254  40.690  61.930  1.00  0.00           C  
ATOM   1802  HB2 PRO   134      61.267  40.412  61.561  1.00  0.00           H  
ATOM   1803  HB3 PRO   134      62.826  41.162  61.131  1.00  0.00           H  
ATOM   1804  CA  PRO   134      62.254  41.758  63.064  1.00  0.00           C  
ATOM   1805  HA  PRO   134      63.117  42.423  63.091  1.00  0.00           H  
ATOM   1806  C   PRO   134      60.937  42.651  62.916  1.00  0.00           C  
ATOM   1807  O   PRO   134      59.895  42.286  63.491  1.00  0.00           O  
ATOM   1808  N   SER   135      60.864  43.800  62.244  1.00  0.00           N  
ATOM   1809  H   SER   135      59.924  44.169  62.262  1.00  0.00           H  
ATOM   1810  CA  SER   135      61.931  44.692  61.630  1.00  0.00           C  
ATOM   1811  HA  SER   135      62.528  44.025  61.008  1.00  0.00           H  
ATOM   1812  CB  SER   135      61.250  45.835  60.893  1.00  0.00           C  
ATOM   1813  HB2 SER   135      62.046  46.419  60.431  1.00  0.00           H  
ATOM   1814  HB3 SER   135      60.524  45.437  60.183  1.00  0.00           H  
ATOM   1815  OG  SER   135      60.397  46.679  61.726  1.00  0.00           O  
ATOM   1816  HG  SER   135      59.935  47.214  61.076  1.00  0.00           H  
ATOM   1817  C   SER   135      62.952  45.257  62.570  1.00  0.00           C  
ATOM   1818  O   SER   135      62.676  45.334  63.754  1.00  0.00           O  
ATOM   1819  N   TYR   136      64.112  45.617  62.002  1.00  0.00           N  
ATOM   1820  H   TYR   136      64.155  45.573  60.994  1.00  0.00           H  
ATOM   1821  CA  TYR   136      65.226  46.200  62.788  1.00  0.00           C  
ATOM   1822  HA  TYR   136      64.966  46.097  63.841  1.00  0.00           H  
ATOM   1823  CB  TYR   136      66.518  45.334  62.651  1.00  0.00           C  
ATOM   1824  HB2 TYR   136      66.937  45.453  61.652  1.00  0.00           H  
ATOM   1825  HB3 TYR   136      67.357  45.737  63.219  1.00  0.00           H  
ATOM   1826  CG  TYR   136      66.304  43.920  63.161  1.00  0.00           C  
ATOM   1827  CD1 TYR   136      66.186  43.510  64.488  1.00  0.00           C  
ATOM   1828  HD1 TYR   136      66.208  44.222  65.300  1.00  0.00           H  
ATOM   1829  CE1 TYR   136      66.174  42.132  64.786  1.00  0.00           C  
ATOM   1830  HE1 TYR   136      66.123  41.771  65.803  1.00  0.00           H  
ATOM   1831  CZ  TYR   136      66.162  41.200  63.779  1.00  0.00           C  
ATOM   1832  OH  TYR   136      66.355  39.917  64.048  1.00  0.00           O  
ATOM   1833  HH  TYR   136      66.137  39.708  64.959  1.00  0.00           H  
ATOM   1834  CE2 TYR   136      66.245  41.632  62.442  1.00  0.00           C  
ATOM   1835  HE2 TYR   136      66.214  40.848  61.701  1.00  0.00           H  
ATOM   1836  CD2 TYR   136      66.332  42.962  62.069  1.00  0.00           C  
ATOM   1837  HD2 TYR   136      66.575  43.298  61.072  1.00  0.00           H  
ATOM   1838  C   TYR   136      65.412  47.625  62.380  1.00  0.00           C  
ATOM   1839  O   TYR   136      65.879  47.915  61.301  1.00  0.00           O  
ATOM   1840  N   GLY   137      65.302  48.527  63.382  1.00  0.00           N  
ATOM   1841  H   GLY   137      65.452  49.489  63.112  1.00  0.00           H  
ATOM   1842  CA  GLY   137      64.693  48.482  64.737  1.00  0.00           C  
ATOM   1843  HA2 GLY   137      64.500  49.507  65.054  1.00  0.00           H  
ATOM   1844  HA3 GLY   137      63.717  47.997  64.756  1.00  0.00           H  
ATOM   1845  C   GLY   137      65.613  47.840  65.855  1.00  0.00           C  
ATOM   1846  O   GLY   137      66.476  46.965  65.659  1.00  0.00           O  
ATOM   1847  N   GLY   138      65.388  48.332  67.083  1.00  0.00           N  
ATOM   1848  H   GLY   138      64.556  48.903  67.114  1.00  0.00           H  
ATOM   1849  CA  GLY   138      66.123  48.150  68.307  1.00  0.00           C  
ATOM   1850  HA2 GLY   138      65.732  48.739  69.137  1.00  0.00           H  
ATOM   1851  HA3 GLY   138      65.932  47.112  68.577  1.00  0.00           H  
ATOM   1852  C   GLY   138      67.663  48.403  68.147  1.00  0.00           C  
ATOM   1853  O   GLY   138      68.044  48.926  67.117  1.00  0.00           O  
ATOM   1854  N   GLN   139      68.533  47.764  68.983  1.00  0.00           N  
ATOM   1855  H   GLN   139      69.523  47.853  68.807  1.00  0.00           H  
ATOM   1856  CA  GLN   139      68.312  46.810  70.082  1.00  0.00           C  
ATOM   1857  HA  GLN   139      67.311  46.412  69.912  1.00  0.00           H  
ATOM   1858  CB  GLN   139      69.193  45.538  69.928  1.00  0.00           C  
ATOM   1859  HB2 GLN   139      70.198  45.874  69.671  1.00  0.00           H  
ATOM   1860  HB3 GLN   139      69.249  45.011  70.881  1.00  0.00           H  
ATOM   1861  CG  GLN   139      68.737  44.500  68.833  1.00  0.00           C  
ATOM   1862  HG2 GLN   139      68.616  45.146  67.963  1.00  0.00           H  
ATOM   1863  HG3 GLN   139      69.531  43.780  68.637  1.00  0.00           H  
ATOM   1864  CD  GLN   139      67.485  43.665  69.311  1.00  0.00           C  
ATOM   1865  OE1 GLN   139      66.999  43.958  70.353  1.00  0.00           O  
ATOM   1866  NE2 GLN   139      67.044  42.638  68.620  1.00  0.00           N  
ATOM   1867 HE21 GLN   139      67.482  42.437  67.732  1.00  0.00           H  
ATOM   1868 HE22 GLN   139      66.244  42.151  68.998  1.00  0.00           H  
ATOM   1869  C   GLN   139      68.393  47.504  71.424  1.00  0.00           C  
ATOM   1870  O   GLN   139      67.670  48.508  71.582  1.00  0.00           O  
ATOM   1871  N   GLN   140      69.214  47.041  72.359  1.00  0.00           N  
ATOM   1872  H   GLN   140      69.683  46.169  72.159  1.00  0.00           H  
ATOM   1873  CA  GLN   140      69.773  47.723  73.499  1.00  0.00           C  
ATOM   1874  HA  GLN   140      70.451  46.920  73.788  1.00  0.00           H  
ATOM   1875  CB  GLN   140      70.363  49.119  73.185  1.00  0.00           C  
ATOM   1876  HB2 GLN   140      71.161  49.019  72.449  1.00  0.00           H  
ATOM   1877  HB3 GLN   140      69.587  49.708  72.696  1.00  0.00           H  
ATOM   1878  CG  GLN   140      70.896  49.973  74.310  1.00  0.00           C  
ATOM   1879  HG2 GLN   140      71.419  50.829  73.883  1.00  0.00           H  
ATOM   1880  HG3 GLN   140      70.078  50.290  74.956  1.00  0.00           H  
ATOM   1881  CD  GLN   140      71.851  49.299  75.231  1.00  0.00           C  
ATOM   1882  OE1 GLN   140      72.323  48.160  75.128  1.00  0.00           O  
ATOM   1883  NE2 GLN   140      72.128  49.950  76.340  1.00  0.00           N  
ATOM   1884 HE21 GLN   140      71.854  50.916  76.445  1.00  0.00           H  
ATOM   1885 HE22 GLN   140      72.745  49.456  76.969  1.00  0.00           H  
ATOM   1886  C   GLN   140      68.947  47.891  74.792  1.00  0.00           C  
ATOM   1887  O   GLN   140      67.802  48.428  74.775  1.00  0.00           O  
ATOM   1888  N   GLN   141      69.499  47.356  75.920  1.00  0.00           N  
ATOM   1889  H   GLN   141      70.305  46.747  75.905  1.00  0.00           H  
ATOM   1890  CA  GLN   141      68.934  47.206  77.299  1.00  0.00           C  
ATOM   1891  HA  GLN   141      67.984  47.726  77.420  1.00  0.00           H  
ATOM   1892  CB  GLN   141      68.697  45.731  77.586  1.00  0.00           C  
ATOM   1893  HB2 GLN   141      69.640  45.242  77.342  1.00  0.00           H  
ATOM   1894  HB3 GLN   141      68.452  45.645  78.644  1.00  0.00           H  
ATOM   1895  CG  GLN   141      67.448  45.243  76.825  1.00  0.00           C  
ATOM   1896  HG2 GLN   141      66.558  45.578  77.358  1.00  0.00           H  
ATOM   1897  HG3 GLN   141      67.433  45.568  75.785  1.00  0.00           H  
ATOM   1898  CD  GLN   141      67.529  43.741  76.719  1.00  0.00           C  
ATOM   1899  OE1 GLN   141      68.507  43.067  76.429  1.00  0.00           O  
ATOM   1900  NE2 GLN   141      66.342  43.165  76.799  1.00  0.00           N  
ATOM   1901 HE21 GLN   141      65.554  43.789  76.888  1.00  0.00           H  
ATOM   1902 HE22 GLN   141      66.217  42.169  76.687  1.00  0.00           H  
ATOM   1903  C   GLN   141      69.960  47.708  78.325  1.00  0.00           C  
ATOM   1904  O   GLN   141      71.076  47.212  78.422  1.00  0.00           O  
ATOM   1905  N   SER   142      69.543  48.685  79.154  1.00  0.00           N  
ATOM   1906  H   SER   142      70.279  49.145  79.670  1.00  0.00           H  
ATOM   1907  CA  SER   142      68.222  49.401  79.156  1.00  0.00           C  
ATOM   1908  HA  SER   142      68.223  50.140  79.957  1.00  0.00           H  
ATOM   1909  CB  SER   142      67.894  50.268  77.899  1.00  0.00           C  
ATOM   1910  HB2 SER   142      67.590  49.698  77.021  1.00  0.00           H  
ATOM   1911  HB3 SER   142      67.003  50.819  78.198  1.00  0.00           H  
ATOM   1912  OG  SER   142      68.878  51.305  77.712  1.00  0.00           O  
ATOM   1913  HG  SER   142      68.579  51.844  76.976  1.00  0.00           H  
ATOM   1914  C   SER   142      67.065  48.422  79.582  1.00  0.00           C  
ATOM   1915  O   SER   142      66.036  48.499  78.881  1.00  0.00           O  
ATOM   1916  N   TYR   143      67.251  47.471  80.492  1.00  0.00           N  
ATOM   1917  H   TYR   143      68.135  47.390  80.973  1.00  0.00           H  
ATOM   1918  CA  TYR   143      66.181  46.756  81.189  1.00  0.00           C  
ATOM   1919  HA  TYR   143      65.523  46.498  80.358  1.00  0.00           H  
ATOM   1920  CB  TYR   143      66.817  45.581  81.872  1.00  0.00           C  
ATOM   1921  HB2 TYR   143      67.599  46.151  82.374  1.00  0.00           H  
ATOM   1922  HB3 TYR   143      66.098  45.188  82.591  1.00  0.00           H  
ATOM   1923  CG  TYR   143      67.413  44.445  80.994  1.00  0.00           C  
ATOM   1924  CD1 TYR   143      66.608  43.478  80.374  1.00  0.00           C  
ATOM   1925  HD1 TYR   143      65.549  43.686  80.422  1.00  0.00           H  
ATOM   1926  CE1 TYR   143      67.134  42.393  79.655  1.00  0.00           C  
ATOM   1927  HE1 TYR   143      66.541  41.678  79.104  1.00  0.00           H  
ATOM   1928  CZ  TYR   143      68.557  42.232  79.635  1.00  0.00           C  
ATOM   1929  OH  TYR   143      69.104  41.170  78.966  1.00  0.00           O  
ATOM   1930  HH  TYR   143      68.700  41.002  78.111  1.00  0.00           H  
ATOM   1931  CE2 TYR   143      69.388  43.206  80.237  1.00  0.00           C  
ATOM   1932  HE2 TYR   143      70.464  43.107  80.225  1.00  0.00           H  
ATOM   1933  CD2 TYR   143      68.797  44.289  80.865  1.00  0.00           C  
ATOM   1934  HD2 TYR   143      69.481  44.970  81.349  1.00  0.00           H  
ATOM   1935  C   TYR   143      65.340  47.670  82.138  1.00  0.00           C  
ATOM   1936  O   TYR   143      65.705  48.735  82.644  1.00  0.00           O  
ATOM   1937  N   GLY   144      64.112  47.141  82.448  1.00  0.00           N  
ATOM   1938  H   GLY   144      63.894  46.186  82.201  1.00  0.00           H  
ATOM   1939  CA  GLY   144      63.082  47.864  83.245  1.00  0.00           C  
ATOM   1940  HA2 GLY   144      62.257  47.162  83.365  1.00  0.00           H  
ATOM   1941  HA3 GLY   144      63.397  48.159  84.246  1.00  0.00           H  
ATOM   1942  C   GLY   144      62.599  49.139  82.598  1.00  0.00           C  
ATOM   1943  O   GLY   144      62.718  49.228  81.396  1.00  0.00           O  
ATOM   1944  N   GLN   145      62.076  50.032  83.437  1.00  0.00           N  
ATOM   1945  H   GLN   145      62.255  49.876  84.418  1.00  0.00           H  
ATOM   1946  CA  GLN   145      61.289  51.136  82.931  1.00  0.00           C  
ATOM   1947  HA  GLN   145      61.037  50.967  81.884  1.00  0.00           H  
ATOM   1948  CB  GLN   145      59.979  51.314  83.791  1.00  0.00           C  
ATOM   1949  HB2 GLN   145      60.264  51.224  84.839  1.00  0.00           H  
ATOM   1950  HB3 GLN   145      59.550  52.288  83.557  1.00  0.00           H  
ATOM   1951  CG  GLN   145      58.948  50.208  83.422  1.00  0.00           C  
ATOM   1952  HG2 GLN   145      59.343  49.200  83.547  1.00  0.00           H  
ATOM   1953  HG3 GLN   145      58.076  50.356  84.060  1.00  0.00           H  
ATOM   1954  CD  GLN   145      58.430  50.299  81.974  1.00  0.00           C  
ATOM   1955  OE1 GLN   145      58.633  51.295  81.303  1.00  0.00           O  
ATOM   1956  NE2 GLN   145      57.748  49.297  81.499  1.00  0.00           N  
ATOM   1957 HE21 GLN   145      57.159  49.528  80.711  1.00  0.00           H  
ATOM   1958 HE22 GLN   145      57.610  48.440  82.014  1.00  0.00           H  
ATOM   1959  C   GLN   145      62.111  52.445  83.045  1.00  0.00           C  
ATOM   1960  O   GLN   145      62.869  52.626  83.941  1.00  0.00           O  
ATOM   1961  N   GLN   146      61.855  53.354  82.141  1.00  0.00           N  
ATOM   1962  H   GLN   146      61.247  53.059  81.391  1.00  0.00           H  
ATOM   1963  CA  GLN   146      62.407  54.668  82.179  1.00  0.00           C  
ATOM   1964  HA  GLN   146      63.485  54.605  82.326  1.00  0.00           H  
ATOM   1965  CB  GLN   146      62.053  55.385  80.848  1.00  0.00           C  
ATOM   1966  HB2 GLN   146      62.374  54.728  80.040  1.00  0.00           H  
ATOM   1967  HB3 GLN   146      60.967  55.464  80.804  1.00  0.00           H  
ATOM   1968  CG  GLN   146      62.598  56.808  80.607  1.00  0.00           C  
ATOM   1969  HG2 GLN   146      62.118  57.117  79.679  1.00  0.00           H  
ATOM   1970  HG3 GLN   146      62.310  57.406  81.472  1.00  0.00           H  
ATOM   1971  CD  GLN   146      64.111  56.747  80.478  1.00  0.00           C  
ATOM   1972  OE1 GLN   146      64.823  56.405  81.455  1.00  0.00           O  
ATOM   1973  NE2 GLN   146      64.657  57.075  79.339  1.00  0.00           N  
ATOM   1974 HE21 GLN   146      64.169  57.148  78.459  1.00  0.00           H  
ATOM   1975 HE22 GLN   146      65.657  57.167  79.228  1.00  0.00           H  
ATOM   1976  C   GLN   146      61.935  55.466  83.398  1.00  0.00           C  
ATOM   1977  O   GLN   146      60.775  55.279  83.725  1.00  0.00           O  
ATOM   1978  N   GLN   147      62.709  56.360  84.075  1.00  0.00           N  
ATOM   1979  H   GLN   147      63.662  56.272  83.751  1.00  0.00           H  
ATOM   1980  CA  GLN   147      62.470  57.082  85.342  1.00  0.00           C  
ATOM   1981  HA  GLN   147      62.568  56.309  86.104  1.00  0.00           H  
ATOM   1982  CB  GLN   147      63.625  58.127  85.664  1.00  0.00           C  
ATOM   1983  HB2 GLN   147      63.406  58.478  86.673  1.00  0.00           H  
ATOM   1984  HB3 GLN   147      64.559  57.569  85.723  1.00  0.00           H  
ATOM   1985  CG  GLN   147      63.732  59.338  84.795  1.00  0.00           C  
ATOM   1986  HG2 GLN   147      63.423  59.029  83.796  1.00  0.00           H  
ATOM   1987  HG3 GLN   147      63.029  60.143  85.010  1.00  0.00           H  
ATOM   1988  CD  GLN   147      65.103  59.961  84.722  1.00  0.00           C  
ATOM   1989  OE1 GLN   147      65.995  59.401  84.035  1.00  0.00           O  
ATOM   1990  NE2 GLN   147      65.522  60.948  85.468  1.00  0.00           N  
ATOM   1991 HE21 GLN   147      64.852  61.522  85.960  1.00  0.00           H  
ATOM   1992 HE22 GLN   147      66.488  61.241  85.474  1.00  0.00           H  
ATOM   1993  C   GLN   147      60.980  57.716  85.413  1.00  0.00           C  
ATOM   1994  O   GLN   147      60.422  58.199  84.386  1.00  0.00           O  
ATOM   1995  N   SER   148      60.297  57.492  86.569  1.00  0.00           N  
ATOM   1996  H   SER   148      60.849  57.123  87.330  1.00  0.00           H  
ATOM   1997  CA  SER   148      58.976  57.939  86.918  1.00  0.00           C  
ATOM   1998  HA  SER   148      58.422  57.984  85.980  1.00  0.00           H  
ATOM   1999  CB  SER   148      58.240  57.035  87.961  1.00  0.00           C  
ATOM   2000  HB2 SER   148      58.760  56.982  88.918  1.00  0.00           H  
ATOM   2001  HB3 SER   148      57.325  57.579  88.195  1.00  0.00           H  
ATOM   2002  OG  SER   148      57.957  55.756  87.510  1.00  0.00           O  
ATOM   2003  HG  SER   148      57.560  55.325  88.270  1.00  0.00           H  
ATOM   2004  C   SER   148      59.100  59.447  87.289  1.00  0.00           C  
ATOM   2005  O   SER   148      59.902  59.835  88.105  1.00  0.00           O  
ATOM   2006  N   TYR   149      58.222  60.308  86.665  1.00  0.00           N  
ATOM   2007  H   TYR   149      57.548  59.914  86.024  1.00  0.00           H  
ATOM   2008  CA  TYR   149      58.146  61.751  86.967  1.00  0.00           C  
ATOM   2009  HA  TYR   149      58.338  61.800  88.039  1.00  0.00           H  
ATOM   2010  CB  TYR   149      59.252  62.567  86.199  1.00  0.00           C  
ATOM   2011  HB2 TYR   149      60.204  62.304  86.659  1.00  0.00           H  
ATOM   2012  HB3 TYR   149      59.106  62.434  85.127  1.00  0.00           H  
ATOM   2013  CG  TYR   149      59.112  64.067  86.399  1.00  0.00           C  
ATOM   2014  CD1 TYR   149      58.855  64.895  85.295  1.00  0.00           C  
ATOM   2015  HD1 TYR   149      58.755  64.495  84.297  1.00  0.00           H  
ATOM   2016  CE1 TYR   149      58.702  66.275  85.610  1.00  0.00           C  
ATOM   2017  HE1 TYR   149      58.510  66.931  84.774  1.00  0.00           H  
ATOM   2018  CZ  TYR   149      58.798  66.794  86.947  1.00  0.00           C  
ATOM   2019  OH  TYR   149      58.602  68.048  87.167  1.00  0.00           O  
ATOM   2020  HH  TYR   149      58.473  68.616  86.404  1.00  0.00           H  
ATOM   2021  CE2 TYR   149      59.024  65.877  87.976  1.00  0.00           C  
ATOM   2022  HE2 TYR   149      59.138  66.225  88.992  1.00  0.00           H  
ATOM   2023  CD2 TYR   149      59.342  64.543  87.756  1.00  0.00           C  
ATOM   2024  HD2 TYR   149      59.728  63.877  88.513  1.00  0.00           H  
ATOM   2025  C   TYR   149      56.816  62.368  86.573  1.00  0.00           C  
ATOM   2026  O   TYR   149      56.266  62.060  85.448  1.00  0.00           O  
ATOM   2027  N   ASN   150      56.317  63.237  87.436  1.00  0.00           N  
ATOM   2028  H   ASN   150      56.889  63.455  88.239  1.00  0.00           H  
ATOM   2029  CA  ASN   150      55.028  63.893  87.155  1.00  0.00           C  
ATOM   2030  HA  ASN   150      54.764  63.690  86.118  1.00  0.00           H  
ATOM   2031  CB  ASN   150      54.024  63.222  88.071  1.00  0.00           C  
ATOM   2032  HB2 ASN   150      53.836  62.186  87.786  1.00  0.00           H  
ATOM   2033  HB3 ASN   150      54.355  63.252  89.108  1.00  0.00           H  
ATOM   2034  CG  ASN   150      52.682  63.874  87.924  1.00  0.00           C  
ATOM   2035  OD1 ASN   150      52.240  64.641  88.727  1.00  0.00           O  
ATOM   2036  ND2 ASN   150      51.984  63.718  86.779  1.00  0.00           N  
ATOM   2037 HD21 ASN   150      51.118  64.236  86.752  1.00  0.00           H  
ATOM   2038 HD22 ASN   150      52.326  63.150  86.017  1.00  0.00           H  
ATOM   2039  C   ASN   150      55.201  65.439  87.353  1.00  0.00           C  
ATOM   2040  O   ASN   150      55.779  65.768  88.442  1.00  0.00           O  
ATOM   2041  N   PRO   151      54.904  66.230  86.320  1.00  0.00           N  
ATOM   2042  CD  PRO   151      54.230  65.808  85.124  1.00  0.00           C  
ATOM   2043  HD2 PRO   151      53.513  65.035  85.399  1.00  0.00           H  
ATOM   2044  HD3 PRO   151      55.072  65.395  84.568  1.00  0.00           H  
ATOM   2045  CG  PRO   151      53.691  67.023  84.395  1.00  0.00           C  
ATOM   2046  HG2 PRO   151      52.671  67.114  84.768  1.00  0.00           H  
ATOM   2047  HG3 PRO   151      53.816  66.948  83.315  1.00  0.00           H  
ATOM   2048  CB  PRO   151      54.671  68.124  84.908  1.00  0.00           C  
ATOM   2049  HB2 PRO   151      54.088  69.044  84.872  1.00  0.00           H  
ATOM   2050  HB3 PRO   151      55.592  68.055  84.328  1.00  0.00           H  
ATOM   2051  CA  PRO   151      55.111  67.717  86.349  1.00  0.00           C  
ATOM   2052  HA  PRO   151      56.186  67.888  86.415  1.00  0.00           H  
ATOM   2053  C   PRO   151      54.357  68.404  87.461  1.00  0.00           C  
ATOM   2054  O   PRO   151      53.214  68.061  87.747  1.00  0.00           O  
ATOM   2055  N   PRO   152      55.045  69.360  88.139  1.00  0.00           N  
ATOM   2056  CD  PRO   152      56.366  69.938  87.879  1.00  0.00           C  
ATOM   2057  HD2 PRO   152      56.718  70.010  86.850  1.00  0.00           H  
ATOM   2058  HD3 PRO   152      57.037  69.379  88.531  1.00  0.00           H  
ATOM   2059  CG  PRO   152      56.486  71.333  88.621  1.00  0.00           C  
ATOM   2060  HG2 PRO   152      56.115  72.156  88.011  1.00  0.00           H  
ATOM   2061  HG3 PRO   152      57.456  71.586  89.050  1.00  0.00           H  
ATOM   2062  CB  PRO   152      55.597  70.948  89.809  1.00  0.00           C  
ATOM   2063  HB2 PRO   152      55.290  71.831  90.370  1.00  0.00           H  
ATOM   2064  HB3 PRO   152      56.108  70.240  90.461  1.00  0.00           H  
ATOM   2065  CA  PRO   152      54.390  70.210  89.144  1.00  0.00           C  
ATOM   2066  HA  PRO   152      53.949  69.534  89.877  1.00  0.00           H  
ATOM   2067  C   PRO   152      53.392  71.171  88.574  1.00  0.00           C  
ATOM   2068  O   PRO   152      53.238  71.229  87.346  1.00  0.00           O  
ATOM   2069  N   GLN   153      52.627  71.877  89.424  1.00  0.00           N  
ATOM   2070  H   GLN   153      52.831  71.764  90.406  1.00  0.00           H  
ATOM   2071  CA  GLN   153      51.949  73.134  89.044  1.00  0.00           C  
ATOM   2072  HA  GLN   153      51.256  72.940  88.226  1.00  0.00           H  
ATOM   2073  CB  GLN   153      51.062  73.604  90.192  1.00  0.00           C  
ATOM   2074  HB2 GLN   153      50.533  74.503  89.878  1.00  0.00           H  
ATOM   2075  HB3 GLN   153      50.320  72.843  90.433  1.00  0.00           H  
ATOM   2076  CG  GLN   153      51.816  73.988  91.461  1.00  0.00           C  
ATOM   2077  HG2 GLN   153      52.483  73.203  91.817  1.00  0.00           H  
ATOM   2078  HG3 GLN   153      52.385  74.898  91.272  1.00  0.00           H  
ATOM   2079  CD  GLN   153      50.795  74.312  92.586  1.00  0.00           C  
ATOM   2080  OE1 GLN   153      49.600  74.278  92.387  1.00  0.00           O  
ATOM   2081  NE2 GLN   153      51.200  74.487  93.760  1.00  0.00           N  
ATOM   2082 HE21 GLN   153      52.194  74.419  93.931  1.00  0.00           H  
ATOM   2083 HE22 GLN   153      50.558  74.722  94.503  1.00  0.00           H  
ATOM   2084  C   GLN   153      52.859  74.219  88.539  1.00  0.00           C  
ATOM   2085  O   GLN   153      54.057  74.264  88.797  1.00  0.00           O  
ATOM   2086  N   GLY   154      52.248  75.096  87.791  1.00  0.00           N  
ATOM   2087  H   GLY   154      51.252  74.993  87.664  1.00  0.00           H  
ATOM   2088  CA  GLY   154      52.877  76.262  87.141  1.00  0.00           C  
ATOM   2089  HA2 GLY   154      53.953  76.177  87.291  1.00  0.00           H  
ATOM   2090  HA3 GLY   154      52.693  76.215  86.067  1.00  0.00           H  
ATOM   2091  C   GLY   154      52.353  77.589  87.627  1.00  0.00           C  
ATOM   2092  O   GLY   154      51.287  77.622  88.266  1.00  0.00           O  
ATOM   2093  N   TYR   155      53.062  78.696  87.340  1.00  0.00           N  
ATOM   2094  H   TYR   155      53.860  78.516  86.747  1.00  0.00           H  
ATOM   2095  CA  TYR   155      52.765  80.061  87.863  1.00  0.00           C  
ATOM   2096  HA  TYR   155      51.702  80.160  88.080  1.00  0.00           H  
ATOM   2097  CB  TYR   155      53.683  80.340  89.086  1.00  0.00           C  
ATOM   2098  HB2 TYR   155      54.709  80.232  88.733  1.00  0.00           H  
ATOM   2099  HB3 TYR   155      53.505  81.389  89.324  1.00  0.00           H  
ATOM   2100  CG  TYR   155      53.352  79.495  90.324  1.00  0.00           C  
ATOM   2101  CD1 TYR   155      52.357  80.071  91.199  1.00  0.00           C  
ATOM   2102  HD1 TYR   155      51.879  80.983  90.876  1.00  0.00           H  
ATOM   2103  CE1 TYR   155      52.177  79.531  92.441  1.00  0.00           C  
ATOM   2104  HE1 TYR   155      51.408  79.885  93.111  1.00  0.00           H  
ATOM   2105  CZ  TYR   155      52.872  78.315  92.843  1.00  0.00           C  
ATOM   2106  OH  TYR   155      52.580  77.779  94.055  1.00  0.00           O  
ATOM   2107  HH  TYR   155      52.820  76.852  94.122  1.00  0.00           H  
ATOM   2108  CE2 TYR   155      53.763  77.699  91.909  1.00  0.00           C  
ATOM   2109  HE2 TYR   155      54.358  76.836  92.168  1.00  0.00           H  
ATOM   2110  CD2 TYR   155      53.931  78.319  90.670  1.00  0.00           C  
ATOM   2111  HD2 TYR   155      54.763  77.883  90.138  1.00  0.00           H  
ATOM   2112  C   TYR   155      53.111  81.095  86.737  1.00  0.00           C  
ATOM   2113  O   TYR   155      53.929  80.750  85.869  1.00  0.00           O  
ATOM   2114  N   GLY   156      52.596  82.334  86.708  1.00  0.00           N  
ATOM   2115  H   GLY   156      52.859  82.929  85.935  1.00  0.00           H  
ATOM   2116  CA  GLY   156      51.607  82.947  87.721  1.00  0.00           C  
ATOM   2117  HA2 GLY   156      50.654  82.418  87.715  1.00  0.00           H  
ATOM   2118  HA3 GLY   156      52.018  82.903  88.730  1.00  0.00           H  
ATOM   2119  C   GLY   156      51.355  84.387  87.463  1.00  0.00           C  
ATOM   2120  O   GLY   156      51.601  84.761  86.292  1.00  0.00           O  
ATOM   2121  N   GLN   157      51.029  85.220  88.486  1.00  0.00           N  
ATOM   2122  H   GLN   157      50.767  84.887  89.403  1.00  0.00           H  
ATOM   2123  CA  GLN   157      50.900  86.704  88.279  1.00  0.00           C  
ATOM   2124  HA  GLN   157      51.478  86.944  87.386  1.00  0.00           H  
ATOM   2125  CB  GLN   157      49.406  86.922  88.214  1.00  0.00           C  
ATOM   2126  HB2 GLN   157      48.883  86.476  89.060  1.00  0.00           H  
ATOM   2127  HB3 GLN   157      49.195  87.985  88.332  1.00  0.00           H  
ATOM   2128  CG  GLN   157      48.841  86.494  86.885  1.00  0.00           C  
ATOM   2129  HG2 GLN   157      49.640  86.070  86.276  1.00  0.00           H  
ATOM   2130  HG3 GLN   157      48.186  85.629  86.989  1.00  0.00           H  
ATOM   2131  CD  GLN   157      48.177  87.647  86.168  1.00  0.00           C  
ATOM   2132  OE1 GLN   157      48.813  88.601  85.785  1.00  0.00           O  
ATOM   2133  NE2 GLN   157      46.881  87.572  85.966  1.00  0.00           N  
ATOM   2134 HE21 GLN   157      46.352  86.779  86.299  1.00  0.00           H  
ATOM   2135 HE22 GLN   157      46.389  88.358  85.565  1.00  0.00           H  
ATOM   2136  C   GLN   157      51.325  87.536  89.505  1.00  0.00           C  
ATOM   2137  O   GLN   157      51.250  87.032  90.631  1.00  0.00           O  
ATOM   2138  N   GLN   158      51.743  88.826  89.384  1.00  0.00           N  
ATOM   2139  H   GLN   158      52.135  89.125  90.266  1.00  0.00           H  
ATOM   2140  CA  GLN   158      51.713  89.702  88.174  1.00  0.00           C  
ATOM   2141  HA  GLN   158      50.683  89.921  87.890  1.00  0.00           H  
ATOM   2142  CB  GLN   158      52.290  91.050  88.638  1.00  0.00           C  
ATOM   2143  HB2 GLN   158      51.784  91.340  89.559  1.00  0.00           H  
ATOM   2144  HB3 GLN   158      53.309  90.838  88.962  1.00  0.00           H  
ATOM   2145  CG  GLN   158      52.452  92.169  87.468  1.00  0.00           C  
ATOM   2146  HG2 GLN   158      53.145  91.798  86.713  1.00  0.00           H  
ATOM   2147  HG3 GLN   158      51.507  92.291  86.938  1.00  0.00           H  
ATOM   2148  CD  GLN   158      52.891  93.500  88.055  1.00  0.00           C  
ATOM   2149  OE1 GLN   158      54.004  93.902  88.089  1.00  0.00           O  
ATOM   2150  NE2 GLN   158      52.053  94.241  88.614  1.00  0.00           N  
ATOM   2151 HE21 GLN   158      51.151  93.824  88.791  1.00  0.00           H  
ATOM   2152 HE22 GLN   158      52.375  95.061  89.107  1.00  0.00           H  
ATOM   2153  C   GLN   158      52.600  89.165  87.031  1.00  0.00           C  
ATOM   2154  O   GLN   158      53.754  88.764  87.206  1.00  0.00           O  
ATOM   2155  N   ASN   159      51.954  89.168  85.838  1.00  0.00           N  
ATOM   2156  H   ASN   159      51.068  89.630  85.696  1.00  0.00           H  
ATOM   2157  CA  ASN   159      52.665  88.661  84.621  1.00  0.00           C  
ATOM   2158  HA  ASN   159      53.286  87.808  84.894  1.00  0.00           H  
ATOM   2159  CB  ASN   159      51.538  88.369  83.593  1.00  0.00           C  
ATOM   2160  HB2 ASN   159      51.072  87.438  83.915  1.00  0.00           H  
ATOM   2161  HB3 ASN   159      50.881  89.239  83.575  1.00  0.00           H  
ATOM   2162  CG  ASN   159      52.047  88.192  82.212  1.00  0.00           C  
ATOM   2163  OD1 ASN   159      52.193  89.198  81.522  1.00  0.00           O  
ATOM   2164  ND2 ASN   159      52.173  87.003  81.712  1.00  0.00           N  
ATOM   2165 HD21 ASN   159      52.021  86.191  82.293  1.00  0.00           H  
ATOM   2166 HD22 ASN   159      52.295  86.804  80.729  1.00  0.00           H  
ATOM   2167  C   ASN   159      53.590  89.781  84.154  1.00  0.00           C  
ATOM   2168  O   ASN   159      53.257  90.959  84.148  1.00  0.00           O  
ATOM   2169  N   GLN   160      54.763  89.405  83.728  1.00  0.00           N  
ATOM   2170  H   GLN   160      55.379  90.200  83.635  1.00  0.00           H  
ATOM   2171  CA  GLN   160      55.290  88.047  83.443  1.00  0.00           C  
ATOM   2172  HA  GLN   160      54.464  87.361  83.259  1.00  0.00           H  
ATOM   2173  CB  GLN   160      56.177  88.110  82.105  1.00  0.00           C  
ATOM   2174  HB2 GLN   160      55.511  88.071  81.243  1.00  0.00           H  
ATOM   2175  HB3 GLN   160      56.819  88.989  82.169  1.00  0.00           H  
ATOM   2176  CG  GLN   160      57.153  86.927  81.904  1.00  0.00           C  
ATOM   2177  HG2 GLN   160      57.616  87.036  80.923  1.00  0.00           H  
ATOM   2178  HG3 GLN   160      57.947  87.045  82.641  1.00  0.00           H  
ATOM   2179  CD  GLN   160      56.592  85.538  82.051  1.00  0.00           C  
ATOM   2180  OE1 GLN   160      56.740  84.925  83.132  1.00  0.00           O  
ATOM   2181  NE2 GLN   160      56.086  84.950  80.981  1.00  0.00           N  
ATOM   2182 HE21 GLN   160      56.040  85.475  80.120  1.00  0.00           H  
ATOM   2183 HE22 GLN   160      55.748  84.008  81.121  1.00  0.00           H  
ATOM   2184  C   GLN   160      56.076  87.538  84.672  1.00  0.00           C  
ATOM   2185  O   GLN   160      56.946  88.204  85.106  1.00  0.00           O  
ATOM   2186  N   TYR   161      55.733  86.409  85.191  1.00  0.00           N  
ATOM   2187  H   TYR   161      55.202  85.762  84.626  1.00  0.00           H  
ATOM   2188  CA  TYR   161      55.983  85.934  86.592  1.00  0.00           C  
ATOM   2189  HA  TYR   161      55.719  86.759  87.253  1.00  0.00           H  
ATOM   2190  CB  TYR   161      55.080  84.751  87.012  1.00  0.00           C  
ATOM   2191  HB2 TYR   161      54.105  84.872  86.539  1.00  0.00           H  
ATOM   2192  HB3 TYR   161      55.472  83.906  86.445  1.00  0.00           H  
ATOM   2193  CG  TYR   161      54.933  84.485  88.468  1.00  0.00           C  
ATOM   2194  CD1 TYR   161      55.445  83.309  89.037  1.00  0.00           C  
ATOM   2195  HD1 TYR   161      55.943  82.645  88.345  1.00  0.00           H  
ATOM   2196  CE1 TYR   161      55.449  83.046  90.410  1.00  0.00           C  
ATOM   2197  HE1 TYR   161      55.769  82.057  90.705  1.00  0.00           H  
ATOM   2198  CZ  TYR   161      54.817  83.981  91.260  1.00  0.00           C  
ATOM   2199  OH  TYR   161      54.516  83.586  92.519  1.00  0.00           O  
ATOM   2200  HH  TYR   161      54.383  82.646  92.664  1.00  0.00           H  
ATOM   2201  CE2 TYR   161      54.224  85.140  90.681  1.00  0.00           C  
ATOM   2202  HE2 TYR   161      53.610  85.745  91.332  1.00  0.00           H  
ATOM   2203  CD2 TYR   161      54.328  85.387  89.304  1.00  0.00           C  
ATOM   2204  HD2 TYR   161      53.900  86.290  88.893  1.00  0.00           H  
ATOM   2205  C   TYR   161      57.471  85.570  86.886  1.00  0.00           C  
ATOM   2206  O   TYR   161      57.901  85.609  88.024  1.00  0.00           O  
ATOM   2207  N   ASN   162      58.082  85.147  85.845  1.00  0.00           N  
ATOM   2208  H   ASN   162      57.551  85.174  84.986  1.00  0.00           H  
ATOM   2209  CA  ASN   162      59.507  84.900  85.691  1.00  0.00           C  
ATOM   2210  HA  ASN   162      59.966  85.137  86.651  1.00  0.00           H  
ATOM   2211  CB  ASN   162      59.786  83.461  85.362  1.00  0.00           C  
ATOM   2212  HB2 ASN   162      59.346  83.220  84.395  1.00  0.00           H  
ATOM   2213  HB3 ASN   162      60.864  83.349  85.239  1.00  0.00           H  
ATOM   2214  CG  ASN   162      59.238  82.543  86.500  1.00  0.00           C  
ATOM   2215  OD1 ASN   162      58.410  81.703  86.350  1.00  0.00           O  
ATOM   2216  ND2 ASN   162      59.861  82.579  87.704  1.00  0.00           N  
ATOM   2217 HD21 ASN   162      59.568  82.046  88.510  1.00  0.00           H  
ATOM   2218 HD22 ASN   162      60.567  83.295  87.801  1.00  0.00           H  
ATOM   2219  C   ASN   162      60.079  85.783  84.673  1.00  0.00           C  
ATOM   2220  O   ASN   162      60.034  85.518  83.452  1.00  0.00           O  
ATOM   2221  N   SER   163      60.657  86.899  85.056  1.00  0.00           N  
ATOM   2222  H   SER   163      60.654  86.990  86.062  1.00  0.00           H  
ATOM   2223  CA  SER   163      61.287  87.952  84.280  1.00  0.00           C  
ATOM   2224  HA  SER   163      60.534  88.170  83.522  1.00  0.00           H  
ATOM   2225  CB  SER   163      61.602  89.176  85.202  1.00  0.00           C  
ATOM   2226  HB2 SER   163      60.828  89.347  85.950  1.00  0.00           H  
ATOM   2227  HB3 SER   163      62.463  89.061  85.861  1.00  0.00           H  
ATOM   2228  OG  SER   163      61.983  90.305  84.483  1.00  0.00           O  
ATOM   2229  HG  SER   163      61.217  90.547  83.957  1.00  0.00           H  
ATOM   2230  C   SER   163      62.473  87.439  83.558  1.00  0.00           C  
ATOM   2231  O   SER   163      63.220  86.560  84.002  1.00  0.00           O  
ATOM   2232  N   SER   164      62.861  87.953  82.364  1.00  0.00           N  
ATOM   2233  H   SER   164      62.348  88.754  82.024  1.00  0.00           H  
ATOM   2234  CA  SER   164      63.965  87.599  81.466  1.00  0.00           C  
ATOM   2235  HA  SER   164      63.767  88.168  80.558  1.00  0.00           H  
ATOM   2236  CB  SER   164      63.924  86.094  81.051  1.00  0.00           C  
ATOM   2237  HB2 SER   164      64.254  85.451  81.866  1.00  0.00           H  
ATOM   2238  HB3 SER   164      62.861  85.870  80.957  1.00  0.00           H  
ATOM   2239  OG  SER   164      64.765  85.826  79.984  1.00  0.00           O  
ATOM   2240  HG  SER   164      64.619  84.895  79.803  1.00  0.00           H  
ATOM   2241  C   SER   164      65.365  88.191  81.931  1.00  0.00           C  
ATOM   2242  O   SER   164      65.652  88.300  83.115  1.00  0.00           O  
ATOM   2243  N   SER   165      66.168  88.477  80.922  1.00  0.00           N  
ATOM   2244  H   SER   165      65.772  88.280  80.014  1.00  0.00           H  
ATOM   2245  CA  SER   165      67.379  89.233  81.024  1.00  0.00           C  
ATOM   2246  HA  SER   165      68.031  88.693  81.711  1.00  0.00           H  
ATOM   2247  CB  SER   165      68.125  89.158  79.681  1.00  0.00           C  
ATOM   2248  HB2 SER   165      67.961  88.223  79.147  1.00  0.00           H  
ATOM   2249  HB3 SER   165      67.649  89.901  79.041  1.00  0.00           H  
ATOM   2250  OG  SER   165      69.523  89.374  79.863  1.00  0.00           O  
ATOM   2251  HG  SER   165      69.693  90.309  79.730  1.00  0.00           H  
ATOM   2252  C   SER   165      67.120  90.688  81.536  1.00  0.00           C  
ATOM   2253  O   SER   165      66.231  91.328  81.007  1.00  0.00           O  
ATOM   2254  N   GLY   166      67.839  91.102  82.541  1.00  0.00           N  
ATOM   2255  H   GLY   166      68.639  90.556  82.828  1.00  0.00           H  
ATOM   2256  CA  GLY   166      67.725  92.503  83.042  1.00  0.00           C  
ATOM   2257  HA2 GLY   166      67.011  93.116  82.492  1.00  0.00           H  
ATOM   2258  HA3 GLY   166      67.367  92.473  84.071  1.00  0.00           H  
ATOM   2259  C   GLY   166      69.074  93.282  82.992  1.00  0.00           C  
ATOM   2260  O   GLY   166      70.158  92.796  82.650  1.00  0.00           O  
ATOM   2261  N   GLY   167      69.029  94.550  83.428  1.00  0.00           N  
ATOM   2262  H   GLY   167      68.108  94.965  83.425  1.00  0.00           H  
ATOM   2263  CA  GLY   167      70.070  95.556  83.301  1.00  0.00           C  
ATOM   2264  HA2 GLY   167      71.044  95.224  83.659  1.00  0.00           H  
ATOM   2265  HA3 GLY   167      70.094  95.888  82.263  1.00  0.00           H  
ATOM   2266  C   GLY   167      69.761  96.817  84.008  1.00  0.00           C  
ATOM   2267  O   GLY   167      68.613  96.918  84.455  1.00  0.00           O  
ATOM   2268  N   GLY   168      70.823  97.620  84.227  1.00  0.00           N  
ATOM   2269  H   GLY   168      71.698  97.457  83.750  1.00  0.00           H  
ATOM   2270  CA  GLY   168      70.732  98.676  85.247  1.00  0.00           C  
ATOM   2271  HA2 GLY   168      69.897  98.657  85.947  1.00  0.00           H  
ATOM   2272  HA3 GLY   168      71.663  98.680  85.813  1.00  0.00           H  
ATOM   2273  C   GLY   168      70.805  99.985  84.507  1.00  0.00           C  
ATOM   2274  O   GLY   168      69.943 100.343  83.700  1.00  0.00           O  
ATOM   2275  N   GLY   169      71.805 100.849  84.682  1.00  0.00           N  
ATOM   2276  H   GLY   169      71.707 101.733  84.203  1.00  0.00           H  
ATOM   2277  CA  GLY   169      73.122 100.645  85.300  1.00  0.00           C  
ATOM   2278  HA2 GLY   169      73.558 101.643  85.346  1.00  0.00           H  
ATOM   2279  HA3 GLY   169      73.065 100.270  86.321  1.00  0.00           H  
ATOM   2280  C   GLY   169      74.100  99.777  84.513  1.00  0.00           C  
ATOM   2281  O   GLY   169      73.673  98.750  84.017  1.00  0.00           O  
ATOM   2282  N   GLY   170      75.371 100.204  84.395  1.00  0.00           N  
ATOM   2283  H   GLY   170      75.627 101.096  84.793  1.00  0.00           H  
ATOM   2284  CA  GLY   170      76.316  99.479  83.605  1.00  0.00           C  
ATOM   2285  HA2 GLY   170      77.330  99.836  83.784  1.00  0.00           H  
ATOM   2286  HA3 GLY   170      76.279  98.445  83.949  1.00  0.00           H  
ATOM   2287  C   GLY   170      76.064  99.349  82.095  1.00  0.00           C  
ATOM   2288  O   GLY   170      74.976  99.645  81.570  1.00  0.00           O  
ATOM   2289  N   GLY   171      77.049  99.009  81.260  1.00  0.00           N  
ATOM   2290  H   GLY   171      76.847  99.122  80.277  1.00  0.00           H  
ATOM   2291  CA  GLY   171      78.372  98.465  81.615  1.00  0.00           C  
ATOM   2292  HA2 GLY   171      79.047  98.773  80.817  1.00  0.00           H  
ATOM   2293  HA3 GLY   171      78.762  99.012  82.473  1.00  0.00           H  
ATOM   2294  C   GLY   171      78.329  96.960  81.786  1.00  0.00           C  
ATOM   2295  O   GLY   171      77.263  96.297  81.592  1.00  0.00           O  
ATOM   2296  N   GLY   172      79.351  96.241  82.336  1.00  0.00           N  
ATOM   2297  H   GLY   172      79.180  95.251  82.442  1.00  0.00           H  
ATOM   2298  CA  GLY   172      80.611  96.763  82.888  1.00  0.00           C  
ATOM   2299  HA2 GLY   172      80.492  97.622  83.549  1.00  0.00           H  
ATOM   2300  HA3 GLY   172      81.075  95.969  83.474  1.00  0.00           H  
ATOM   2301  C   GLY   172      81.683  97.167  81.895  1.00  0.00           C  
ATOM   2302  O   GLY   172      82.349  98.156  82.136  1.00  0.00           O  
ATOM   2303  N   GLY   173      81.835  96.454  80.793  1.00  0.00           N  
ATOM   2304  H   GLY   173      81.261  95.629  80.698  1.00  0.00           H  
ATOM   2305  CA  GLY   173      82.756  96.684  79.639  1.00  0.00           C  
ATOM   2306  HA2 GLY   173      82.674  95.993  78.800  1.00  0.00           H  
ATOM   2307  HA3 GLY   173      82.408  97.654  79.286  1.00  0.00           H  
ATOM   2308  C   GLY   173      84.235  96.645  80.117  1.00  0.00           C  
ATOM   2309  O   GLY   173      84.503  96.368  81.275  1.00  0.00           O  
ATOM   2310  N   GLY   174      85.206  96.904  79.248  1.00  0.00           N  
ATOM   2311  H   GLY   174      86.158  96.823  79.575  1.00  0.00           H  
ATOM   2312  CA  GLY   174      84.939  97.238  77.784  1.00  0.00           C  
ATOM   2313  HA2 GLY   174      84.079  97.860  77.533  1.00  0.00           H  
ATOM   2314  HA3 GLY   174      85.773  97.889  77.523  1.00  0.00           H  
ATOM   2315  C   GLY   174      84.762  95.975  76.930  1.00  0.00           C  
ATOM   2316  O   GLY   174      84.642  94.850  77.429  1.00  0.00           O  
ATOM   2317  N   GLY   175      84.807  96.074  75.554  1.00  0.00           N  
ATOM   2318  H   GLY   175      84.818  96.998  75.147  1.00  0.00           H  
ATOM   2319  CA  GLY   175      84.765  94.820  74.699  1.00  0.00           C  
ATOM   2320  HA2 GLY   175      84.957  95.154  73.679  1.00  0.00           H  
ATOM   2321  HA3 GLY   175      85.515  94.078  74.974  1.00  0.00           H  
ATOM   2322  C   GLY   175      83.419  94.134  74.658  1.00  0.00           C  
ATOM   2323  O   GLY   175      83.308  93.058  74.004  1.00  0.00           O  
ATOM   2324  N   ASN   176      82.278  94.797  75.081  1.00  0.00           N  
ATOM   2325  H   ASN   176      82.315  95.757  75.393  1.00  0.00           H  
ATOM   2326  CA  ASN   176      80.928  94.104  75.132  1.00  0.00           C  
ATOM   2327  HA  ASN   176      80.969  93.244  74.463  1.00  0.00           H  
ATOM   2328  CB  ASN   176      80.662  93.734  76.559  1.00  0.00           C  
ATOM   2329  HB2 ASN   176      80.654  94.606  77.213  1.00  0.00           H  
ATOM   2330  HB3 ASN   176      79.622  93.409  76.546  1.00  0.00           H  
ATOM   2331  CG  ASN   176      81.384  92.548  77.040  1.00  0.00           C  
ATOM   2332  OD1 ASN   176      80.927  91.439  76.944  1.00  0.00           O  
ATOM   2333  ND2 ASN   176      82.575  92.639  77.502  1.00  0.00           N  
ATOM   2334 HD21 ASN   176      82.879  91.882  78.099  1.00  0.00           H  
ATOM   2335 HD22 ASN   176      82.988  93.544  77.677  1.00  0.00           H  
ATOM   2336  C   ASN   176      79.833  95.024  74.528  1.00  0.00           C  
ATOM   2337  O   ASN   176      79.536  96.087  75.008  1.00  0.00           O  
ATOM   2338  N   TYR   177      79.275  94.569  73.406  1.00  0.00           N  
ATOM   2339  H   TYR   177      79.449  93.628  73.082  1.00  0.00           H  
ATOM   2340  CA  TYR   177      78.301  95.222  72.577  1.00  0.00           C  
ATOM   2341  HA  TYR   177      77.975  96.077  73.169  1.00  0.00           H  
ATOM   2342  CB  TYR   177      78.897  95.840  71.316  1.00  0.00           C  
ATOM   2343  HB2 TYR   177      79.045  95.041  70.590  1.00  0.00           H  
ATOM   2344  HB3 TYR   177      78.267  96.610  70.871  1.00  0.00           H  
ATOM   2345  CG  TYR   177      80.232  96.458  71.716  1.00  0.00           C  
ATOM   2346  CD1 TYR   177      81.427  96.024  71.160  1.00  0.00           C  
ATOM   2347  HD1 TYR   177      81.481  95.218  70.443  1.00  0.00           H  
ATOM   2348  CE1 TYR   177      82.633  96.659  71.473  1.00  0.00           C  
ATOM   2349  HE1 TYR   177      83.614  96.439  71.076  1.00  0.00           H  
ATOM   2350  CZ  TYR   177      82.638  97.796  72.390  1.00  0.00           C  
ATOM   2351  OH  TYR   177      83.788  98.363  72.684  1.00  0.00           O  
ATOM   2352  HH  TYR   177      84.586  98.056  72.249  1.00  0.00           H  
ATOM   2353  CE2 TYR   177      81.433  98.142  72.948  1.00  0.00           C  
ATOM   2354  HE2 TYR   177      81.423  98.895  73.722  1.00  0.00           H  
ATOM   2355  CD2 TYR   177      80.176  97.556  72.594  1.00  0.00           C  
ATOM   2356  HD2 TYR   177      79.231  98.011  72.853  1.00  0.00           H  
ATOM   2357  C   TYR   177      76.997  94.468  72.313  1.00  0.00           C  
ATOM   2358  O   TYR   177      76.794  93.968  71.174  1.00  0.00           O  
ATOM   2359  N   GLY   178      76.125  94.182  73.247  1.00  0.00           N  
ATOM   2360  H   GLY   178      75.182  93.919  72.998  1.00  0.00           H  
ATOM   2361  CA  GLY   178      76.357  94.447  74.724  1.00  0.00           C  
ATOM   2362  HA2 GLY   178      75.635  93.777  75.190  1.00  0.00           H  
ATOM   2363  HA3 GLY   178      77.386  94.103  74.832  1.00  0.00           H  
ATOM   2364  C   GLY   178      76.133  95.865  75.188  1.00  0.00           C  
ATOM   2365  O   GLY   178      75.315  96.559  74.552  1.00  0.00           O  
ATOM   2366  N   GLN   179      76.937  96.307  76.138  1.00  0.00           N  
ATOM   2367  H   GLN   179      77.516  95.596  76.562  1.00  0.00           H  
ATOM   2368  CA  GLN   179      77.185  97.708  76.544  1.00  0.00           C  
ATOM   2369  HA  GLN   179      77.203  98.273  75.612  1.00  0.00           H  
ATOM   2370  CB  GLN   179      75.883  98.084  77.368  1.00  0.00           C  
ATOM   2371  HB2 GLN   179      76.004  99.103  77.735  1.00  0.00           H  
ATOM   2372  HB3 GLN   179      74.979  98.055  76.759  1.00  0.00           H  
ATOM   2373  CG  GLN   179      75.618  97.144  78.556  1.00  0.00           C  
ATOM   2374  HG2 GLN   179      76.503  96.603  78.892  1.00  0.00           H  
ATOM   2375  HG3 GLN   179      75.106  97.751  79.303  1.00  0.00           H  
ATOM   2376  CD  GLN   179      74.748  95.958  78.258  1.00  0.00           C  
ATOM   2377  OE1 GLN   179      75.070  94.809  78.516  1.00  0.00           O  
ATOM   2378  NE2 GLN   179      73.599  96.133  77.645  1.00  0.00           N  
ATOM   2379 HE21 GLN   179      73.330  97.036  77.281  1.00  0.00           H  
ATOM   2380 HE22 GLN   179      73.244  95.241  77.331  1.00  0.00           H  
ATOM   2381  C   GLN   179      78.465  97.866  77.273  1.00  0.00           C  
ATOM   2382  O   GLN   179      78.798  96.970  78.113  1.00  0.00           O  
ATOM   2383  N   ASP   180      79.300  98.906  77.130  1.00  0.00           N  
ATOM   2384  H   ASP   180      80.141  98.796  77.679  1.00  0.00           H  
ATOM   2385  CA  ASP   180      79.195 100.112  76.349  1.00  0.00           C  
ATOM   2386  HA  ASP   180      78.679  99.925  75.408  1.00  0.00           H  
ATOM   2387  CB  ASP   180      78.256 101.112  77.018  1.00  0.00           C  
ATOM   2388  HB2 ASP   180      77.975 101.904  76.323  1.00  0.00           H  
ATOM   2389  HB3 ASP   180      77.350 100.513  77.110  1.00  0.00           H  
ATOM   2390  CG  ASP   180      78.531 101.667  78.398  1.00  0.00           C  
ATOM   2391  OD1 ASP   180      77.556 102.150  79.015  1.00  0.00           O  
ATOM   2392  OD2 ASP   180      79.673 101.693  78.868  1.00  0.00           O  
ATOM   2393  C   ASP   180      80.617 100.748  76.122  1.00  0.00           C  
ATOM   2394  O   ASP   180      81.677 100.114  76.263  1.00  0.00           O  
ATOM   2395  N   GLN   181      80.606 101.977  75.579  1.00  0.00           N  
ATOM   2396  H   GLN   181      79.692 102.309  75.308  1.00  0.00           H  
ATOM   2397  CA  GLN   181      81.844 102.641  75.217  1.00  0.00           C  
ATOM   2398  HA  GLN   181      82.668 102.332  75.861  1.00  0.00           H  
ATOM   2399  CB  GLN   181      82.090 102.049  73.828  1.00  0.00           C  
ATOM   2400  HB2 GLN   181      82.531 101.065  73.992  1.00  0.00           H  
ATOM   2401  HB3 GLN   181      81.129 101.885  73.341  1.00  0.00           H  
ATOM   2402  CG  GLN   181      82.981 102.875  72.901  1.00  0.00           C  
ATOM   2403  HG2 GLN   181      82.490 103.831  72.719  1.00  0.00           H  
ATOM   2404  HG3 GLN   181      84.016 102.895  73.242  1.00  0.00           H  
ATOM   2405  CD  GLN   181      83.053 102.288  71.488  1.00  0.00           C  
ATOM   2406  OE1 GLN   181      82.141 101.694  70.992  1.00  0.00           O  
ATOM   2407  NE2 GLN   181      84.074 102.517  70.763  1.00  0.00           N  
ATOM   2408 HE21 GLN   181      84.874 103.085  71.002  1.00  0.00           H  
ATOM   2409 HE22 GLN   181      84.108 102.019  69.885  1.00  0.00           H  
ATOM   2410  C   GLN   181      81.754 104.201  75.273  1.00  0.00           C  
ATOM   2411  O   GLN   181      82.737 105.011  75.162  1.00  0.00           O  
ATOM   2412  N   SER   182      80.547 104.669  75.597  1.00  0.00           N  
ATOM   2413  H   SER   182      79.774 104.034  75.456  1.00  0.00           H  
ATOM   2414  CA  SER   182      80.260 106.105  75.826  1.00  0.00           C  
ATOM   2415  HA  SER   182      80.719 106.785  75.108  1.00  0.00           H  
ATOM   2416  CB  SER   182      78.743 106.324  75.708  1.00  0.00           C  
ATOM   2417  HB2 SER   182      78.287 105.562  75.077  1.00  0.00           H  
ATOM   2418  HB3 SER   182      78.284 106.061  76.661  1.00  0.00           H  
ATOM   2419  OG  SER   182      78.335 107.645  75.269  1.00  0.00           O  
ATOM   2420  HG  SER   182      78.212 108.181  76.056  1.00  0.00           H  
ATOM   2421  C   SER   182      80.886 106.528  77.203  1.00  0.00           C  
ATOM   2422  O   SER   182      81.319 105.675  77.912  1.00  0.00           O  
ATOM   2423  N   SER   183      81.000 107.776  77.638  1.00  0.00           N  
ATOM   2424  H   SER   183      81.291 107.810  78.605  1.00  0.00           H  
ATOM   2425  CA  SER   183      81.021 109.000  76.939  1.00  0.00           C  
ATOM   2426  HA  SER   183      80.026 109.181  76.531  1.00  0.00           H  
ATOM   2427  CB  SER   183      81.320 110.150  77.943  1.00  0.00           C  
ATOM   2428  HB2 SER   183      81.344 111.139  77.486  1.00  0.00           H  
ATOM   2429  HB3 SER   183      80.503 110.346  78.636  1.00  0.00           H  
ATOM   2430  OG  SER   183      82.586 109.935  78.580  1.00  0.00           O  
ATOM   2431  HG  SER   183      82.388 109.608  79.461  1.00  0.00           H  
ATOM   2432  C   SER   183      82.036 108.996  75.846  1.00  0.00           C  
ATOM   2433  O   SER   183      83.111 108.430  76.041  1.00  0.00           O  
ATOM   2434  N   MET   184      81.701 109.624  74.740  1.00  0.00           N  
ATOM   2435  H   MET   184      80.874 110.202  74.722  1.00  0.00           H  
ATOM   2436  CA  MET   184      82.413 109.534  73.475  1.00  0.00           C  
ATOM   2437  HA  MET   184      83.121 108.707  73.432  1.00  0.00           H  
ATOM   2438  CB  MET   184      81.451 109.219  72.318  1.00  0.00           C  
ATOM   2439  HB2 MET   184      80.915 110.087  71.932  1.00  0.00           H  
ATOM   2440  HB3 MET   184      82.014 108.947  71.426  1.00  0.00           H  
ATOM   2441  CG  MET   184      80.485 108.018  72.577  1.00  0.00           C  
ATOM   2442  HG2 MET   184      80.034 108.091  73.567  1.00  0.00           H  
ATOM   2443  HG3 MET   184      79.695 108.067  71.828  1.00  0.00           H  
ATOM   2444  SD  MET   184      81.280 106.373  72.271  1.00  0.00           S  
ATOM   2445  CE  MET   184      79.826 105.319  72.322  1.00  0.00           C  
ATOM   2446  HE1 MET   184      80.221 104.355  72.643  1.00  0.00           H  
ATOM   2447  HE2 MET   184      79.122 105.689  73.068  1.00  0.00           H  
ATOM   2448  HE3 MET   184      79.316 105.335  71.359  1.00  0.00           H  
ATOM   2449  C   MET   184      83.128 110.867  73.233  1.00  0.00           C  
ATOM   2450  O   MET   184      82.649 111.905  72.683  1.00  0.00           O  
ATOM   2451  N   SER   185      84.386 110.901  73.572  1.00  0.00           N  
ATOM   2452  H   SER   185      84.746 109.972  73.739  1.00  0.00           H  
ATOM   2453  CA  SER   185      85.304 112.021  73.303  1.00  0.00           C  
ATOM   2454  HA  SER   185      84.862 112.954  73.651  1.00  0.00           H  
ATOM   2455  CB  SER   185      86.634 111.962  74.107  1.00  0.00           C  
ATOM   2456  HB2 SER   185      86.477 111.672  75.145  1.00  0.00           H  
ATOM   2457  HB3 SER   185      87.230 111.204  73.600  1.00  0.00           H  
ATOM   2458  OG  SER   185      87.308 113.153  74.246  1.00  0.00           O  
ATOM   2459  HG  SER   185      88.110 112.965  74.738  1.00  0.00           H  
ATOM   2460  C   SER   185      85.535 112.318  71.795  1.00  0.00           C  
ATOM   2461  O   SER   185      85.770 111.343  71.104  1.00  0.00           O  
ATOM   2462  N   SER   186      85.488 113.605  71.334  1.00  0.00           N  
ATOM   2463  H   SER   186      85.397 114.297  72.064  1.00  0.00           H  
ATOM   2464  CA  SER   186      85.522 114.026  69.951  1.00  0.00           C  
ATOM   2465  HA  SER   186      86.509 113.745  69.582  1.00  0.00           H  
ATOM   2466  CB  SER   186      84.380 113.282  69.159  1.00  0.00           C  
ATOM   2467  HB2 SER   186      84.454 112.195  69.161  1.00  0.00           H  
ATOM   2468  HB3 SER   186      83.429 113.610  69.579  1.00  0.00           H  
ATOM   2469  OG  SER   186      84.366 113.640  67.729  1.00  0.00           O  
ATOM   2470  HG  SER   186      83.896 114.472  67.645  1.00  0.00           H  
ATOM   2471  C   SER   186      85.515 115.558  69.896  1.00  0.00           C  
ATOM   2472  O   SER   186      84.702 116.191  70.533  1.00  0.00           O  
ATOM   2473  N   GLY   187      86.372 116.267  69.138  1.00  0.00           N  
ATOM   2474  H   GLY   187      86.263 117.267  69.223  1.00  0.00           H  
ATOM   2475  CA  GLY   187      87.404 115.888  68.244  1.00  0.00           C  
ATOM   2476  HA2 GLY   187      88.202 116.615  68.390  1.00  0.00           H  
ATOM   2477  HA3 GLY   187      87.771 114.875  68.406  1.00  0.00           H  
ATOM   2478  C   GLY   187      86.948 116.035  66.784  1.00  0.00           C  
ATOM   2479  O   GLY   187      87.838 115.627  66.005  1.00  0.00           O  
ATOM   2480  N   GLY   188      85.843 116.630  66.464  1.00  0.00           N  
ATOM   2481  H   GLY   188      85.317 117.078  67.200  1.00  0.00           H  
ATOM   2482  CA  GLY   188      85.688 117.116  65.141  1.00  0.00           C  
ATOM   2483  HA2 GLY   188      86.174 116.470  64.410  1.00  0.00           H  
ATOM   2484  HA3 GLY   188      84.644 117.087  64.829  1.00  0.00           H  
ATOM   2485  C   GLY   188      86.062 118.610  64.887  1.00  0.00           C  
ATOM   2486  O   GLY   188      86.861 119.096  65.702  1.00  0.00           O  
ATOM   2487  N   GLY   189      85.502 119.375  63.964  1.00  0.00           N  
ATOM   2488  H   GLY   189      85.558 120.340  64.254  1.00  0.00           H  
ATOM   2489  CA  GLY   189      84.533 119.110  62.907  1.00  0.00           C  
ATOM   2490  HA2 GLY   189      85.063 118.496  62.178  1.00  0.00           H  
ATOM   2491  HA3 GLY   189      83.654 118.623  63.327  1.00  0.00           H  
ATOM   2492  C   GLY   189      84.068 120.337  62.154  1.00  0.00           C  
ATOM   2493  O   GLY   189      84.586 121.474  62.401  1.00  0.00           O  
ATOM   2494  N   SER   190      83.081 120.105  61.256  1.00  0.00           N  
ATOM   2495  H   SER   190      82.737 119.167  61.106  1.00  0.00           H  
ATOM   2496  CA  SER   190      82.655 121.127  60.282  1.00  0.00           C  
ATOM   2497  HA  SER   190      83.534 121.468  59.735  1.00  0.00           H  
ATOM   2498  CB  SER   190      81.548 120.587  59.373  1.00  0.00           C  
ATOM   2499  HB2 SER   190      80.799 120.058  59.962  1.00  0.00           H  
ATOM   2500  HB3 SER   190      81.084 121.501  59.004  1.00  0.00           H  
ATOM   2501  OG  SER   190      82.029 119.624  58.463  1.00  0.00           O  
ATOM   2502  HG  SER   190      82.494 120.123  57.788  1.00  0.00           H  
ATOM   2503  C   SER   190      82.184 122.458  60.857  1.00  0.00           C  
ATOM   2504  O   SER   190      81.458 122.434  61.889  1.00  0.00           O  
ATOM   2505  N   GLY   191      82.457 123.700  60.507  1.00  0.00           N  
ATOM   2506  H   GLY   191      82.206 124.286  61.291  1.00  0.00           H  
ATOM   2507  CA  GLY   191      83.235 124.230  59.395  1.00  0.00           C  
ATOM   2508  HA2 GLY   191      83.250 125.317  59.472  1.00  0.00           H  
ATOM   2509  HA3 GLY   191      84.284 123.938  59.437  1.00  0.00           H  
ATOM   2510  C   GLY   191      82.696 123.935  58.015  1.00  0.00           C  
ATOM   2511  O   GLY   191      81.514 123.535  57.874  1.00  0.00           O  
ATOM   2512  N   GLY   192      83.479 124.105  56.941  1.00  0.00           N  
ATOM   2513  H   GLY   192      84.388 124.508  57.117  1.00  0.00           H  
ATOM   2514  CA  GLY   192      83.220 123.632  55.587  1.00  0.00           C  
ATOM   2515  HA2 GLY   192      82.273 124.077  55.281  1.00  0.00           H  
ATOM   2516  HA3 GLY   192      84.073 123.977  55.002  1.00  0.00           H  
ATOM   2517  C   GLY   192      82.956 122.118  55.406  1.00  0.00           C  
ATOM   2518  O   GLY   192      83.236 121.395  56.347  1.00  0.00           O  
ATOM   2519  N   GLY   193      82.380 121.694  54.273  1.00  0.00           N  
ATOM   2520  H   GLY   193      82.324 122.364  53.520  1.00  0.00           H  
ATOM   2521  CA  GLY   193      81.820 120.355  54.120  1.00  0.00           C  
ATOM   2522  HA2 GLY   193      81.705 120.212  53.045  1.00  0.00           H  
ATOM   2523  HA3 GLY   193      82.630 119.682  54.400  1.00  0.00           H  
ATOM   2524  C   GLY   193      80.444 120.206  54.794  1.00  0.00           C  
ATOM   2525  O   GLY   193      79.657 121.211  54.737  1.00  0.00           O  
ATOM   2526  N   TYR   194      80.092 119.009  55.325  1.00  0.00           N  
ATOM   2527  H   TYR   194      80.767 118.260  55.277  1.00  0.00           H  
ATOM   2528  CA  TYR   194      78.772 118.834  55.943  1.00  0.00           C  
ATOM   2529  HA  TYR   194      78.180 119.748  55.906  1.00  0.00           H  
ATOM   2530  CB  TYR   194      78.059 117.734  55.126  1.00  0.00           C  
ATOM   2531  HB2 TYR   194      78.769 116.911  55.043  1.00  0.00           H  
ATOM   2532  HB3 TYR   194      77.266 117.283  55.722  1.00  0.00           H  
ATOM   2533  CG  TYR   194      77.634 118.077  53.713  1.00  0.00           C  
ATOM   2534  CD1 TYR   194      76.441 118.692  53.557  1.00  0.00           C  
ATOM   2535  HD1 TYR   194      75.704 118.921  54.313  1.00  0.00           H  
ATOM   2536  CE1 TYR   194      76.057 119.036  52.252  1.00  0.00           C  
ATOM   2537  HE1 TYR   194      75.051 119.419  52.164  1.00  0.00           H  
ATOM   2538  CZ  TYR   194      76.800 118.772  51.107  1.00  0.00           C  
ATOM   2539  OH  TYR   194      76.456 119.158  49.877  1.00  0.00           O  
ATOM   2540  HH  TYR   194      77.236 119.416  49.381  1.00  0.00           H  
ATOM   2541  CE2 TYR   194      78.090 118.308  51.351  1.00  0.00           C  
ATOM   2542  HE2 TYR   194      78.726 118.283  50.479  1.00  0.00           H  
ATOM   2543  CD2 TYR   194      78.534 117.952  52.620  1.00  0.00           C  
ATOM   2544  HD2 TYR   194      79.543 117.651  52.858  1.00  0.00           H  
ATOM   2545  C   TYR   194      78.814 118.482  57.435  1.00  0.00           C  
ATOM   2546  O   TYR   194      79.291 117.377  57.784  1.00  0.00           O  
ATOM   2547  N   GLY   195      78.421 119.323  58.464  1.00  0.00           N  
ATOM   2548  H   GLY   195      78.306 118.930  59.388  1.00  0.00           H  
ATOM   2549  CA  GLY   195      78.438 120.794  58.374  1.00  0.00           C  
ATOM   2550  HA2 GLY   195      78.703 121.266  59.320  1.00  0.00           H  
ATOM   2551  HA3 GLY   195      79.221 121.004  57.645  1.00  0.00           H  
ATOM   2552  C   GLY   195      77.158 121.366  57.867  1.00  0.00           C  
ATOM   2553  O   GLY   195      76.134 120.735  57.981  1.00  0.00           O  
ATOM   2554  N   ASN   196      77.181 122.586  57.368  1.00  0.00           N  
ATOM   2555  H   ASN   196      78.027 123.105  57.552  1.00  0.00           H  
ATOM   2556  CA  ASN   196      76.030 123.221  56.856  1.00  0.00           C  
ATOM   2557  HA  ASN   196      76.337 124.164  56.404  1.00  0.00           H  
ATOM   2558  CB  ASN   196      75.395 122.379  55.748  1.00  0.00           C  
ATOM   2559  HB2 ASN   196      76.081 121.781  55.147  1.00  0.00           H  
ATOM   2560  HB3 ASN   196      74.635 121.701  56.137  1.00  0.00           H  
ATOM   2561  CG  ASN   196      74.546 123.232  54.672  1.00  0.00           C  
ATOM   2562  OD1 ASN   196      75.075 124.046  54.037  1.00  0.00           O  
ATOM   2563  ND2 ASN   196      73.302 123.014  54.467  1.00  0.00           N  
ATOM   2564 HD21 ASN   196      72.945 123.378  53.595  1.00  0.00           H  
ATOM   2565 HD22 ASN   196      72.776 122.291  54.936  1.00  0.00           H  
ATOM   2566  C   ASN   196      74.950 123.531  57.937  1.00  0.00           C  
ATOM   2567  O   ASN   196      73.718 123.351  57.675  1.00  0.00           O  
ATOM   2568  N   GLN   197      75.354 123.952  59.157  1.00  0.00           N  
ATOM   2569  H   GLN   197      76.331 124.163  59.299  1.00  0.00           H  
ATOM   2570  CA  GLN   197      74.333 124.195  60.259  1.00  0.00           C  
ATOM   2571  HA  GLN   197      73.519 123.474  60.176  1.00  0.00           H  
ATOM   2572  CB  GLN   197      75.029 123.805  61.597  1.00  0.00           C  
ATOM   2573  HB2 GLN   197      76.092 124.002  61.455  1.00  0.00           H  
ATOM   2574  HB3 GLN   197      74.635 124.441  62.390  1.00  0.00           H  
ATOM   2575  CG  GLN   197      74.902 122.329  61.975  1.00  0.00           C  
ATOM   2576  HG2 GLN   197      73.873 121.976  61.903  1.00  0.00           H  
ATOM   2577  HG3 GLN   197      75.471 121.721  61.272  1.00  0.00           H  
ATOM   2578  CD  GLN   197      75.237 122.240  63.466  1.00  0.00           C  
ATOM   2579  OE1 GLN   197      74.665 122.919  64.331  1.00  0.00           O  
ATOM   2580  NE2 GLN   197      75.912 121.282  64.005  1.00  0.00           N  
ATOM   2581 HE21 GLN   197      76.385 120.601  63.427  1.00  0.00           H  
ATOM   2582 HE22 GLN   197      76.078 121.256  65.001  1.00  0.00           H  
ATOM   2583  C   GLN   197      73.744 125.610  60.215  1.00  0.00           C  
ATOM   2584  O   GLN   197      74.401 126.643  59.932  1.00  0.00           O  
ATOM   2585  N   ASP   198      72.413 125.684  60.323  1.00  0.00           N  
ATOM   2586  H   ASP   198      71.932 124.797  60.353  1.00  0.00           H  
ATOM   2587  CA  ASP   198      71.611 126.910  60.311  1.00  0.00           C  
ATOM   2588  HA  ASP   198      71.733 127.443  59.368  1.00  0.00           H  
ATOM   2589  CB  ASP   198      70.123 126.578  60.476  1.00  0.00           C  
ATOM   2590  HB2 ASP   198      70.024 125.804  61.237  1.00  0.00           H  
ATOM   2591  HB3 ASP   198      69.550 127.455  60.777  1.00  0.00           H  
ATOM   2592  CG  ASP   198      69.581 126.107  59.149  1.00  0.00           C  
ATOM   2593  OD1 ASP   198      70.268 126.031  58.045  1.00  0.00           O  
ATOM   2594  OD2 ASP   198      68.356 125.879  59.171  1.00  0.00           O  
ATOM   2595  C   ASP   198      71.963 127.768  61.475  1.00  0.00           C  
ATOM   2596  O   ASP   198      72.379 127.282  62.559  1.00  0.00           O  
ATOM   2597  N   GLN   199      71.770 129.098  61.279  1.00  0.00           N  
ATOM   2598  H   GLN   199      71.522 129.342  60.331  1.00  0.00           H  
ATOM   2599  CA  GLN   199      72.215 130.133  62.245  1.00  0.00           C  
ATOM   2600  HA  GLN   199      72.504 129.735  63.217  1.00  0.00           H  
ATOM   2601  CB  GLN   199      73.465 130.800  61.678  1.00  0.00           C  
ATOM   2602  HB2 GLN   199      73.292 130.908  60.607  1.00  0.00           H  
ATOM   2603  HB3 GLN   199      73.662 131.656  62.323  1.00  0.00           H  
ATOM   2604  CG  GLN   199      74.677 129.867  61.816  1.00  0.00           C  
ATOM   2605  HG2 GLN   199      74.761 129.499  62.839  1.00  0.00           H  
ATOM   2606  HG3 GLN   199      74.522 128.939  61.266  1.00  0.00           H  
ATOM   2607  CD  GLN   199      75.980 130.530  61.442  1.00  0.00           C  
ATOM   2608  OE1 GLN   199      76.120 131.782  61.477  1.00  0.00           O  
ATOM   2609  NE2 GLN   199      77.076 129.833  61.164  1.00  0.00           N  
ATOM   2610 HE21 GLN   199      77.088 128.825  61.101  1.00  0.00           H  
ATOM   2611 HE22 GLN   199      77.879 130.386  60.901  1.00  0.00           H  
ATOM   2612  C   GLN   199      71.105 131.174  62.495  1.00  0.00           C  
ATOM   2613  O   GLN   199      70.648 131.908  61.649  1.00  0.00           O  
ATOM   2614  N   SER   200      70.558 131.282  63.707  1.00  0.00           N  
ATOM   2615  H   SER   200      69.808 131.955  63.642  1.00  0.00           H  
ATOM   2616  CA  SER   200      70.742 130.506  64.892  1.00  0.00           C  
ATOM   2617  HA  SER   200      71.766 130.463  65.263  1.00  0.00           H  
ATOM   2618  CB  SER   200      70.092 131.113  66.127  1.00  0.00           C  
ATOM   2619  HB2 SER   200      70.453 132.137  66.220  1.00  0.00           H  
ATOM   2620  HB3 SER   200      69.003 131.083  66.103  1.00  0.00           H  
ATOM   2621  OG  SER   200      70.413 130.336  67.268  1.00  0.00           O  
ATOM   2622  HG  SER   200      69.652 129.785  67.468  1.00  0.00           H  
ATOM   2623  C   SER   200      70.186 129.081  64.668  1.00  0.00           C  
ATOM   2624  O   SER   200      69.221 128.766  63.998  1.00  0.00           O  
ATOM   2625  N   GLY   201      70.899 128.103  65.258  1.00  0.00           N  
ATOM   2626  H   GLY   201      71.813 128.335  65.621  1.00  0.00           H  
ATOM   2627  CA  GLY   201      70.651 126.694  65.036  1.00  0.00           C  
ATOM   2628  HA2 GLY   201      69.869 126.388  65.731  1.00  0.00           H  
ATOM   2629  HA3 GLY   201      70.440 126.549  63.977  1.00  0.00           H  
ATOM   2630  C   GLY   201      71.918 125.823  65.468  1.00  0.00           C  
ATOM   2631  O   GLY   201      72.540 126.136  66.477  1.00  0.00           O  
ATOM   2632  N   GLY   202      72.191 124.645  64.877  1.00  0.00           N  
ATOM   2633  H   GLY   202      73.067 124.295  65.236  1.00  0.00           H  
ATOM   2634  CA  GLY   202      71.406 123.816  63.969  1.00  0.00           C  
ATOM   2635  HA2 GLY   202      71.015 124.454  63.176  1.00  0.00           H  
ATOM   2636  HA3 GLY   202      72.054 123.016  63.613  1.00  0.00           H  
ATOM   2637  C   GLY   202      70.185 123.116  64.567  1.00  0.00           C  
ATOM   2638  O   GLY   202      69.132 123.790  64.738  1.00  0.00           O  
ATOM   2639  N   GLY   203      70.231 121.800  64.940  1.00  0.00           N  
ATOM   2640  H   GLY   203      69.339 121.455  65.265  1.00  0.00           H  
ATOM   2641  CA  GLY   203      71.340 120.812  64.714  1.00  0.00           C  
ATOM   2642  HA2 GLY   203      72.279 121.190  65.118  1.00  0.00           H  
ATOM   2643  HA3 GLY   203      70.994 119.886  65.173  1.00  0.00           H  
ATOM   2644  C   GLY   203      71.535 120.418  63.141  1.00  0.00           C  
ATOM   2645  O   GLY   203      70.857 120.932  62.287  1.00  0.00           O  
ATOM   2646  N   GLY   204      72.503 119.560  62.856  1.00  0.00           N  
ATOM   2647  H   GLY   204      72.943 119.207  63.694  1.00  0.00           H  
ATOM   2648  CA  GLY   204      72.685 118.898  61.622  1.00  0.00           C  
ATOM   2649  HA2 GLY   204      72.273 117.890  61.668  1.00  0.00           H  
ATOM   2650  HA3 GLY   204      72.164 119.432  60.828  1.00  0.00           H  
ATOM   2651  C   GLY   204      74.143 118.850  61.168  1.00  0.00           C  
ATOM   2652  O   GLY   204      75.028 119.055  61.946  1.00  0.00           O  
ATOM   2653  N   SER   205      74.422 118.425  59.906  1.00  0.00           N  
ATOM   2654  H   SER   205      75.350 118.047  59.784  1.00  0.00           H  
ATOM   2655  CA  SER   205      73.466 118.027  58.855  1.00  0.00           C  
ATOM   2656  HA  SER   205      72.552 117.651  59.314  1.00  0.00           H  
ATOM   2657  CB  SER   205      73.257 119.188  57.850  1.00  0.00           C  
ATOM   2658  HB2 SER   205      72.286 118.888  57.456  1.00  0.00           H  
ATOM   2659  HB3 SER   205      73.284 120.207  58.236  1.00  0.00           H  
ATOM   2660  OG  SER   205      74.307 119.231  56.884  1.00  0.00           O  
ATOM   2661  HG  SER   205      75.016 119.686  57.344  1.00  0.00           H  
ATOM   2662  C   SER   205      73.949 116.794  58.051  1.00  0.00           C  
ATOM   2663  O   SER   205      75.121 116.438  58.142  1.00  0.00           O  
ATOM   2664  N   GLY   206      73.120 116.151  57.179  1.00  0.00           N  
ATOM   2665  H   GLY   206      72.191 116.531  57.066  1.00  0.00           H  
ATOM   2666  CA  GLY   206      73.623 115.074  56.301  1.00  0.00           C  
ATOM   2667  HA2 GLY   206      74.203 114.358  56.883  1.00  0.00           H  
ATOM   2668  HA3 GLY   206      72.793 114.534  55.845  1.00  0.00           H  
ATOM   2669  C   GLY   206      74.442 115.602  55.159  1.00  0.00           C  
ATOM   2670  O   GLY   206      74.133 116.653  54.559  1.00  0.00           O  
ATOM   2671  N   GLY   207      75.563 115.043  54.775  1.00  0.00           N  
ATOM   2672  H   GLY   207      76.087 115.493  54.038  1.00  0.00           H  
ATOM   2673  CA  GLY   207      76.292 113.878  55.269  1.00  0.00           C  
ATOM   2674  HA2 GLY   207      76.294 113.872  56.359  1.00  0.00           H  
ATOM   2675  HA3 GLY   207      75.791 112.994  54.872  1.00  0.00           H  
ATOM   2676  C   GLY   207      77.695 113.848  54.702  1.00  0.00           C  
ATOM   2677  O   GLY   207      77.898 114.139  53.536  1.00  0.00           O  
ATOM   2678  N   TYR   208      78.706 113.579  55.488  1.00  0.00           N  
ATOM   2679  H   TYR   208      78.483 113.364  56.449  1.00  0.00           H  
ATOM   2680  CA  TYR   208      80.080 113.716  55.052  1.00  0.00           C  
ATOM   2681  HA  TYR   208      80.478 114.731  55.083  1.00  0.00           H  
ATOM   2682  CB  TYR   208      80.968 112.926  56.040  1.00  0.00           C  
ATOM   2683  HB2 TYR   208      80.979 113.633  56.870  1.00  0.00           H  
ATOM   2684  HB3 TYR   208      80.441 112.084  56.490  1.00  0.00           H  
ATOM   2685  CG  TYR   208      82.360 112.529  55.559  1.00  0.00           C  
ATOM   2686  CD1 TYR   208      83.290 113.528  55.116  1.00  0.00           C  
ATOM   2687  HD1 TYR   208      83.055 114.579  55.186  1.00  0.00           H  
ATOM   2688  CE1 TYR   208      84.491 113.050  54.492  1.00  0.00           C  
ATOM   2689  HE1 TYR   208      85.256 113.676  54.056  1.00  0.00           H  
ATOM   2690  CZ  TYR   208      84.810 111.643  54.455  1.00  0.00           C  
ATOM   2691  OH  TYR   208      86.066 111.211  53.986  1.00  0.00           O  
ATOM   2692  HH  TYR   208      86.062 110.339  53.585  1.00  0.00           H  
ATOM   2693  CE2 TYR   208      83.931 110.687  54.912  1.00  0.00           C  
ATOM   2694  HE2 TYR   208      84.172 109.638  54.828  1.00  0.00           H  
ATOM   2695  CD2 TYR   208      82.721 111.156  55.578  1.00  0.00           C  
ATOM   2696  HD2 TYR   208      81.980 110.440  55.903  1.00  0.00           H  
ATOM   2697  C   TYR   208      80.416 113.068  53.693  1.00  0.00           C  
ATOM   2698  O   TYR   208      80.158 111.887  53.319  1.00  0.00           O  
ATOM   2699  N   GLY   209      80.893 114.016  52.823  1.00  0.00           N  
ATOM   2700  H   GLY   209      81.190 114.915  53.174  1.00  0.00           H  
ATOM   2701  CA  GLY   209      81.359 113.527  51.505  1.00  0.00           C  
ATOM   2702  HA2 GLY   209      82.252 112.913  51.621  1.00  0.00           H  
ATOM   2703  HA3 GLY   209      80.575 112.938  51.029  1.00  0.00           H  
ATOM   2704  C   GLY   209      81.637 114.699  50.540  1.00  0.00           C  
ATOM   2705  O   GLY   209      81.462 115.868  50.922  1.00  0.00           O  
ATOM   2706  N   GLN   210      82.000 114.439  49.299  1.00  0.00           N  
ATOM   2707  H   GLN   210      82.089 115.232  48.680  1.00  0.00           H  
ATOM   2708  CA  GLN   210      82.537 113.202  48.676  1.00  0.00           C  
ATOM   2709  HA  GLN   210      82.740 113.408  47.625  1.00  0.00           H  
ATOM   2710  CB  GLN   210      83.946 112.825  49.224  1.00  0.00           C  
ATOM   2711  HB2 GLN   210      83.964 112.494  50.262  1.00  0.00           H  
ATOM   2712  HB3 GLN   210      84.292 111.910  48.743  1.00  0.00           H  
ATOM   2713  CG  GLN   210      84.946 113.932  48.955  1.00  0.00           C  
ATOM   2714  HG2 GLN   210      85.940 113.492  49.035  1.00  0.00           H  
ATOM   2715  HG3 GLN   210      84.822 114.229  47.914  1.00  0.00           H  
ATOM   2716  CD  GLN   210      84.872 115.143  49.926  1.00  0.00           C  
ATOM   2717  OE1 GLN   210      84.637 116.305  49.507  1.00  0.00           O  
ATOM   2718  NE2 GLN   210      85.117 115.027  51.180  1.00  0.00           N  
ATOM   2719 HE21 GLN   210      85.074 115.833  51.788  1.00  0.00           H  
ATOM   2720 HE22 GLN   210      85.364 114.105  51.508  1.00  0.00           H  
ATOM   2721  C   GLN   210      81.629 111.916  48.742  1.00  0.00           C  
ATOM   2722  O   GLN   210      82.016 110.819  49.233  1.00  0.00           O  
ATOM   2723  N   GLN   211      80.364 112.188  48.511  1.00  0.00           N  
ATOM   2724  H   GLN   211      80.151 113.006  47.958  1.00  0.00           H  
ATOM   2725  CA  GLN   211      79.345 111.316  48.907  1.00  0.00           C  
ATOM   2726  HA  GLN   211      79.485 110.964  49.929  1.00  0.00           H  
ATOM   2727  CB  GLN   211      77.990 112.087  48.931  1.00  0.00           C  
ATOM   2728  HB2 GLN   211      77.948 112.714  48.041  1.00  0.00           H  
ATOM   2729  HB3 GLN   211      77.179 111.358  48.936  1.00  0.00           H  
ATOM   2730  CG  GLN   211      77.658 113.042  50.141  1.00  0.00           C  
ATOM   2731  HG2 GLN   211      76.581 113.194  50.073  1.00  0.00           H  
ATOM   2732  HG3 GLN   211      77.821 112.531  51.090  1.00  0.00           H  
ATOM   2733  CD  GLN   211      78.307 114.427  50.019  1.00  0.00           C  
ATOM   2734  OE1 GLN   211      78.709 114.828  48.922  1.00  0.00           O  
ATOM   2735  NE2 GLN   211      78.354 115.212  51.056  1.00  0.00           N  
ATOM   2736 HE21 GLN   211      78.078 114.812  51.941  1.00  0.00           H  
ATOM   2737 HE22 GLN   211      78.756 116.133  50.956  1.00  0.00           H  
ATOM   2738  C   GLN   211      79.184 110.095  47.999  1.00  0.00           C  
ATOM   2739  O   GLN   211      78.743 109.085  48.530  1.00  0.00           O  
ATOM   2740  N   ASP   212      79.712 110.218  46.801  1.00  0.00           N  
ATOM   2741  H   ASP   212      80.123 111.120  46.603  1.00  0.00           H  
ATOM   2742  CA  ASP   212      79.796 109.105  45.790  1.00  0.00           C  
ATOM   2743  HA  ASP   212      78.949 108.469  46.049  1.00  0.00           H  
ATOM   2744  CB  ASP   212      79.664 109.772  44.425  1.00  0.00           C  
ATOM   2745  HB2 ASP   212      78.787 110.420  44.454  1.00  0.00           H  
ATOM   2746  HB3 ASP   212      80.525 110.382  44.151  1.00  0.00           H  
ATOM   2747  CG  ASP   212      79.478 108.762  43.306  1.00  0.00           C  
ATOM   2748  OD1 ASP   212      80.147 108.858  42.249  1.00  0.00           O  
ATOM   2749  OD2 ASP   212      78.607 107.882  43.478  1.00  0.00           O  
ATOM   2750  C   ASP   212      81.078 108.199  45.812  1.00  0.00           C  
ATOM   2751  O   ASP   212      80.987 107.014  45.451  1.00  0.00           O  
ATOM   2752  N   ARG   213      82.188 108.680  46.364  1.00  0.00           N  
ATOM   2753  H   ARG   213      82.141 109.670  46.559  1.00  0.00           H  
ATOM   2754  CA  ARG   213      83.471 108.056  46.616  1.00  0.00           C  
ATOM   2755  HA  ARG   213      83.388 106.980  46.772  1.00  0.00           H  
ATOM   2756  CB  ARG   213      84.369 108.132  45.300  1.00  0.00           C  
ATOM   2757  HB2 ARG   213      83.643 107.991  44.500  1.00  0.00           H  
ATOM   2758  HB3 ARG   213      84.909 109.061  45.118  1.00  0.00           H  
ATOM   2759  CG  ARG   213      85.480 107.018  45.408  1.00  0.00           C  
ATOM   2760  HG2 ARG   213      85.040 106.021  45.439  1.00  0.00           H  
ATOM   2761  HG3 ARG   213      86.053 107.176  44.494  1.00  0.00           H  
ATOM   2762  CD  ARG   213      86.464 107.235  46.521  1.00  0.00           C  
ATOM   2763  HD2 ARG   213      86.980 108.195  46.561  1.00  0.00           H  
ATOM   2764  HD3 ARG   213      85.915 107.020  47.438  1.00  0.00           H  
ATOM   2765  NE  ARG   213      87.621 106.309  46.324  1.00  0.00           N  
ATOM   2766  HE  ARG   213      88.249 106.396  45.538  1.00  0.00           H  
ATOM   2767  CZ  ARG   213      87.968 105.344  47.157  1.00  0.00           C  
ATOM   2768  NH1 ARG   213      87.246 104.984  48.157  1.00  0.00           N  
ATOM   2769 HH11 ARG   213      87.619 104.166  48.618  1.00  0.00           H  
ATOM   2770 HH12 ARG   213      86.418 105.513  48.392  1.00  0.00           H  
ATOM   2771  NH2 ARG   213      89.079 104.662  46.840  1.00  0.00           N  
ATOM   2772 HH21 ARG   213      89.540 104.032  47.482  1.00  0.00           H  
ATOM   2773 HH22 ARG   213      89.647 104.989  46.071  1.00  0.00           H  
ATOM   2774  C   ARG   213      84.162 108.718  47.823  1.00  0.00           C  
ATOM   2775  O   ARG   213      84.920 109.603  47.653  1.00  0.00           O  
ATOM   2776  N   GLY   214      83.860 108.330  49.069  1.00  0.00           N  
ATOM   2777  H   GLY   214      84.348 108.857  49.779  1.00  0.00           H  
ATOM   2778  CA  GLY   214      83.101 107.236  49.481  1.00  0.00           C  
ATOM   2779  HA2 GLY   214      83.275 107.099  50.548  1.00  0.00           H  
ATOM   2780  HA3 GLY   214      82.031 107.328  49.296  1.00  0.00           H  
ATOM   2781  C   GLY   214      83.661 105.892  49.035  1.00  0.00           C  
ATOM   2782  O   GLY   214      82.847 105.073  48.546  1.00  0.00           O  
ATOM   2783  OXT GLY   214      84.858 105.674  49.270  1.00  0.00           O  
TER    2784      GLY   214 
END   
