# Supplementary material for: Visualization of oligomerization, clustering, and density transition of intrinsically disordered proteins
Source: Natl Sci Rev. 2026 Feb 14;13(7):nwag107. doi: 10.1093/nsr/nwag107 (PMC13114874; doi:10.1093/nsr/nwag107)
Supplement: nwag107_Supplemental_Files [file nwag107_supplemental_files.zip › SI-MD-Structures/MD-Sturctures/frame227.pdb]

CRYST1  135.021  149.175  136.783  90.00  90.00  90.00               1
ATOM      1  N   MET     1      23.933  99.108  92.110  1.00  0.00           N  
ATOM      2  H1  MET     1      23.797  98.112  92.214  1.00  0.00           H  
ATOM      3  H2  MET     1      23.827  99.534  93.020  1.00  0.00           H  
ATOM      4  H3  MET     1      23.149  99.479  91.593  1.00  0.00           H  
ATOM      5  CA  MET     1      25.220  99.354  91.494  1.00  0.00           C  
ATOM      6  HA  MET     1      25.349 100.423  91.325  1.00  0.00           H  
ATOM      7  CB  MET     1      26.317  98.630  92.369  1.00  0.00           C  
ATOM      8  HB2 MET     1      25.999  97.641  92.699  1.00  0.00           H  
ATOM      9  HB3 MET     1      27.203  98.512  91.745  1.00  0.00           H  
ATOM     10  CG  MET     1      26.761  99.303  93.631  1.00  0.00           C  
ATOM     11  HG2 MET     1      27.536  98.745  94.156  1.00  0.00           H  
ATOM     12  HG3 MET     1      27.285 100.230  93.398  1.00  0.00           H  
ATOM     13  SD  MET     1      25.489  99.593  94.868  1.00  0.00           S  
ATOM     14  CE  MET     1      25.567  98.003  95.753  1.00  0.00           C  
ATOM     15  HE1 MET     1      25.225  97.154  95.160  1.00  0.00           H  
ATOM     16  HE2 MET     1      26.598  97.932  96.100  1.00  0.00           H  
ATOM     17  HE3 MET     1      24.876  97.982  96.595  1.00  0.00           H  
ATOM     18  C   MET     1      25.193  98.656  90.107  1.00  0.00           C  
ATOM     19  O   MET     1      24.830  97.468  90.017  1.00  0.00           O  
ATOM     20  N   ALA     2      25.825  99.206  89.014  1.00  0.00           N  
ATOM     21  H   ALA     2      25.849  98.565  88.233  1.00  0.00           H  
ATOM     22  CA  ALA     2      26.355 100.586  88.770  1.00  0.00           C  
ATOM     23  HA  ALA     2      26.596 100.693  87.712  1.00  0.00           H  
ATOM     24  CB  ALA     2      25.181 101.651  89.064  1.00  0.00           C  
ATOM     25  HB1 ALA     2      25.369 102.543  88.465  1.00  0.00           H  
ATOM     26  HB2 ALA     2      24.153 101.371  88.837  1.00  0.00           H  
ATOM     27  HB3 ALA     2      25.227 101.975  90.103  1.00  0.00           H  
ATOM     28  C   ALA     2      27.663 100.883  89.596  1.00  0.00           C  
ATOM     29  O   ALA     2      27.489 101.214  90.769  1.00  0.00           O  
ATOM     30  N   SER     3      28.906 100.927  89.114  1.00  0.00           N  
ATOM     31  H   SER     3      29.557 101.328  89.773  1.00  0.00           H  
ATOM     32  CA  SER     3      29.370 100.297  87.786  1.00  0.00           C  
ATOM     33  HA  SER     3      28.985 100.848  86.928  1.00  0.00           H  
ATOM     34  CB  SER     3      30.899 100.448  87.626  1.00  0.00           C  
ATOM     35  HB2 SER     3      31.186 101.478  87.836  1.00  0.00           H  
ATOM     36  HB3 SER     3      31.304  99.629  88.220  1.00  0.00           H  
ATOM     37  OG  SER     3      31.328 100.182  86.280  1.00  0.00           O  
ATOM     38  HG  SER     3      31.489 101.010  85.823  1.00  0.00           H  
ATOM     39  C   SER     3      29.001  98.782  87.601  1.00  0.00           C  
ATOM     40  O   SER     3      28.739  98.109  88.608  1.00  0.00           O  
ATOM     41  N   ASN     4      28.942  98.299  86.428  1.00  0.00           N  
ATOM     42  H   ASN     4      29.038  98.894  85.617  1.00  0.00           H  
ATOM     43  CA  ASN     4      28.901  96.875  86.102  1.00  0.00           C  
ATOM     44  HA  ASN     4      28.870  96.400  87.083  1.00  0.00           H  
ATOM     45  CB  ASN     4      27.542  96.458  85.402  1.00  0.00           C  
ATOM     46  HB2 ASN     4      27.417  97.024  84.479  1.00  0.00           H  
ATOM     47  HB3 ASN     4      27.642  95.427  85.065  1.00  0.00           H  
ATOM     48  CG  ASN     4      26.318  96.837  86.205  1.00  0.00           C  
ATOM     49  OD1 ASN     4      25.559  97.765  85.975  1.00  0.00           O  
ATOM     50  ND2 ASN     4      26.154  96.103  87.285  1.00  0.00           N  
ATOM     51 HD21 ASN     4      25.408  96.238  87.953  1.00  0.00           H  
ATOM     52 HD22 ASN     4      26.935  95.491  87.474  1.00  0.00           H  
ATOM     53  C   ASN     4      30.158  96.426  85.415  1.00  0.00           C  
ATOM     54  O   ASN     4      30.252  96.443  84.194  1.00  0.00           O  
ATOM     55  N   ASP     5      31.292  96.299  86.115  1.00  0.00           N  
ATOM     56  H   ASP     5      32.079  96.278  85.483  1.00  0.00           H  
ATOM     57  CA  ASP     5      31.631  96.257  87.536  1.00  0.00           C  
ATOM     58  HA  ASP     5      30.872  96.680  88.195  1.00  0.00           H  
ATOM     59  CB  ASP     5      31.707  94.768  87.960  1.00  0.00           C  
ATOM     60  HB2 ASP     5      32.617  94.294  87.590  1.00  0.00           H  
ATOM     61  HB3 ASP     5      31.745  94.717  89.048  1.00  0.00           H  
ATOM     62  CG  ASP     5      30.624  93.701  87.644  1.00  0.00           C  
ATOM     63  OD1 ASP     5      29.860  93.719  86.673  1.00  0.00           O  
ATOM     64  OD2 ASP     5      30.506  92.686  88.373  1.00  0.00           O  
ATOM     65  C   ASP     5      32.958  97.007  87.895  1.00  0.00           C  
ATOM     66  O   ASP     5      33.770  97.377  86.981  1.00  0.00           O  
ATOM     67  N   TYR     6      33.133  97.298  89.191  1.00  0.00           N  
ATOM     68  H   TYR     6      32.440  97.040  89.879  1.00  0.00           H  
ATOM     69  CA  TYR     6      34.267  98.194  89.559  1.00  0.00           C  
ATOM     70  HA  TYR     6      34.421  99.010  88.852  1.00  0.00           H  
ATOM     71  CB  TYR     6      33.838  99.019  90.855  1.00  0.00           C  
ATOM     72  HB2 TYR     6      33.544  98.315  91.633  1.00  0.00           H  
ATOM     73  HB3 TYR     6      34.763  99.459  91.226  1.00  0.00           H  
ATOM     74  CG  TYR     6      32.951 100.257  90.849  1.00  0.00           C  
ATOM     75  CD1 TYR     6      31.828 100.289  91.696  1.00  0.00           C  
ATOM     76  HD1 TYR     6      31.536  99.445  92.304  1.00  0.00           H  
ATOM     77  CE1 TYR     6      30.950 101.352  91.728  1.00  0.00           C  
ATOM     78  HE1 TYR     6      30.097 101.283  92.388  1.00  0.00           H  
ATOM     79  CZ  TYR     6      31.183 102.458  90.903  1.00  0.00           C  
ATOM     80  OH  TYR     6      30.322 103.518  90.840  1.00  0.00           O  
ATOM     81  HH  TYR     6      29.692 103.542  91.565  1.00  0.00           H  
ATOM     82  CE2 TYR     6      32.304 102.404  90.019  1.00  0.00           C  
ATOM     83  HE2 TYR     6      32.428 103.211  89.312  1.00  0.00           H  
ATOM     84  CD2 TYR     6      33.221 101.332  90.042  1.00  0.00           C  
ATOM     85  HD2 TYR     6      34.014 101.306  89.309  1.00  0.00           H  
ATOM     86  C   TYR     6      35.583  97.351  89.702  1.00  0.00           C  
ATOM     87  O   TYR     6      36.202  97.220  90.788  1.00  0.00           O  
ATOM     88  N   THR     7      35.996  96.854  88.577  1.00  0.00           N  
ATOM     89  H   THR     7      35.409  96.979  87.765  1.00  0.00           H  
ATOM     90  CA  THR     7      37.149  95.936  88.369  1.00  0.00           C  
ATOM     91  HA  THR     7      37.952  96.177  89.065  1.00  0.00           H  
ATOM     92  CB  THR     7      36.684  94.451  88.737  1.00  0.00           C  
ATOM     93  HB  THR     7      36.237  94.470  89.731  1.00  0.00           H  
ATOM     94  CG2 THR     7      35.729  93.782  87.748  1.00  0.00           C  
ATOM     95 HG21 THR     7      34.715  94.158  87.886  1.00  0.00           H  
ATOM     96 HG22 THR     7      36.040  93.973  86.721  1.00  0.00           H  
ATOM     97 HG23 THR     7      35.540  92.724  87.929  1.00  0.00           H  
ATOM     98  OG1 THR     7      37.733  93.595  88.755  1.00  0.00           O  
ATOM     99  HG1 THR     7      38.241  93.898  89.511  1.00  0.00           H  
ATOM    100  C   THR     7      37.694  96.052  86.934  1.00  0.00           C  
ATOM    101  O   THR     7      37.123  96.704  86.082  1.00  0.00           O  
ATOM    102  N   GLN     8      38.811  95.350  86.659  1.00  0.00           N  
ATOM    103  H   GLN     8      39.197  94.786  87.403  1.00  0.00           H  
ATOM    104  CA  GLN     8      39.434  95.055  85.338  1.00  0.00           C  
ATOM    105  HA  GLN     8      39.572  96.001  84.814  1.00  0.00           H  
ATOM    106  CB  GLN     8      40.820  94.384  85.482  1.00  0.00           C  
ATOM    107  HB2 GLN     8      41.399  94.282  84.564  1.00  0.00           H  
ATOM    108  HB3 GLN     8      41.367  95.065  86.133  1.00  0.00           H  
ATOM    109  CG  GLN     8      40.773  92.919  85.915  1.00  0.00           C  
ATOM    110  HG2 GLN     8      39.912  92.804  86.574  1.00  0.00           H  
ATOM    111  HG3 GLN     8      40.690  92.239  85.067  1.00  0.00           H  
ATOM    112  CD  GLN     8      42.012  92.590  86.732  1.00  0.00           C  
ATOM    113  OE1 GLN     8      43.122  93.130  86.639  1.00  0.00           O  
ATOM    114  NE2 GLN     8      41.972  91.617  87.530  1.00  0.00           N  
ATOM    115 HE21 GLN     8      41.076  91.204  87.747  1.00  0.00           H  
ATOM    116 HE22 GLN     8      42.779  91.265  88.025  1.00  0.00           H  
ATOM    117  C   GLN     8      38.520  94.132  84.486  1.00  0.00           C  
ATOM    118  O   GLN     8      37.855  93.270  85.065  1.00  0.00           O  
ATOM    119  N   GLN     9      38.409  94.261  83.213  1.00  0.00           N  
ATOM    120  H   GLN     9      37.867  93.477  82.879  1.00  0.00           H  
ATOM    121  CA  GLN     9      39.009  95.160  82.198  1.00  0.00           C  
ATOM    122  HA  GLN     9      38.769  94.741  81.221  1.00  0.00           H  
ATOM    123  CB  GLN     9      38.475  96.631  82.251  1.00  0.00           C  
ATOM    124  HB2 GLN     9      38.953  97.273  82.991  1.00  0.00           H  
ATOM    125  HB3 GLN     9      38.696  97.193  81.344  1.00  0.00           H  
ATOM    126  CG  GLN     9      36.989  96.695  82.439  1.00  0.00           C  
ATOM    127  HG2 GLN     9      36.716  96.388  83.448  1.00  0.00           H  
ATOM    128  HG3 GLN     9      36.776  97.764  82.431  1.00  0.00           H  
ATOM    129  CD  GLN     9      36.241  95.901  81.474  1.00  0.00           C  
ATOM    130  OE1 GLN     9      36.605  95.794  80.296  1.00  0.00           O  
ATOM    131  NE2 GLN     9      35.237  95.209  81.927  1.00  0.00           N  
ATOM    132 HE21 GLN     9      34.966  95.254  82.899  1.00  0.00           H  
ATOM    133 HE22 GLN     9      34.736  94.671  81.234  1.00  0.00           H  
ATOM    134  C   GLN     9      40.495  95.079  82.081  1.00  0.00           C  
ATOM    135  O   GLN     9      41.138  96.108  82.374  1.00  0.00           O  
ATOM    136  N   ALA    10      41.106  93.893  81.762  1.00  0.00           N  
ATOM    137  H   ALA    10      42.114  93.947  81.762  1.00  0.00           H  
ATOM    138  CA  ALA    10      40.454  92.727  81.167  1.00  0.00           C  
ATOM    139  HA  ALA    10      39.385  92.902  81.281  1.00  0.00           H  
ATOM    140  CB  ALA    10      40.579  92.777  79.674  1.00  0.00           C  
ATOM    141  HB1 ALA    10      40.116  93.697  79.317  1.00  0.00           H  
ATOM    142  HB2 ALA    10      41.619  92.636  79.381  1.00  0.00           H  
ATOM    143  HB3 ALA    10      40.092  91.883  79.285  1.00  0.00           H  
ATOM    144  C   ALA    10      40.935  91.447  81.859  1.00  0.00           C  
ATOM    145  O   ALA    10      42.002  91.304  82.431  1.00  0.00           O  
ATOM    146  N   THR    11      40.097  90.417  81.788  1.00  0.00           N  
ATOM    147  H   THR    11      39.194  90.589  81.368  1.00  0.00           H  
ATOM    148  CA  THR    11      40.354  89.182  82.552  1.00  0.00           C  
ATOM    149  HA  THR    11      41.361  88.826  82.335  1.00  0.00           H  
ATOM    150  CB  THR    11      40.334  89.418  84.087  1.00  0.00           C  
ATOM    151  HB  THR    11      41.179  90.098  84.199  1.00  0.00           H  
ATOM    152  CG2 THR    11      39.071  89.857  84.774  1.00  0.00           C  
ATOM    153 HG21 THR    11      38.352  89.038  84.819  1.00  0.00           H  
ATOM    154 HG22 THR    11      39.346  90.204  85.770  1.00  0.00           H  
ATOM    155 HG23 THR    11      38.634  90.702  84.241  1.00  0.00           H  
ATOM    156  OG1 THR    11      40.782  88.222  84.801  1.00  0.00           O  
ATOM    157  HG1 THR    11      41.722  88.173  84.607  1.00  0.00           H  
ATOM    158  C   THR    11      39.427  88.051  82.085  1.00  0.00           C  
ATOM    159  O   THR    11      38.286  88.333  81.833  1.00  0.00           O  
ATOM    160  N   GLN    12      39.793  86.772  82.019  1.00  0.00           N  
ATOM    161  H   GLN    12      39.044  86.098  81.945  1.00  0.00           H  
ATOM    162  CA  GLN    12      41.029  86.186  82.316  1.00  0.00           C  
ATOM    163  HA  GLN    12      41.341  86.568  83.288  1.00  0.00           H  
ATOM    164  CB  GLN    12      40.843  84.638  82.474  1.00  0.00           C  
ATOM    165  HB2 GLN    12      41.829  84.330  82.820  1.00  0.00           H  
ATOM    166  HB3 GLN    12      40.088  84.315  83.190  1.00  0.00           H  
ATOM    167  CG  GLN    12      40.644  83.942  81.123  1.00  0.00           C  
ATOM    168  HG2 GLN    12      39.921  84.442  80.479  1.00  0.00           H  
ATOM    169  HG3 GLN    12      41.579  83.971  80.562  1.00  0.00           H  
ATOM    170  CD  GLN    12      40.265  82.421  81.087  1.00  0.00           C  
ATOM    171  OE1 GLN    12      40.303  81.691  82.104  1.00  0.00           O  
ATOM    172  NE2 GLN    12      39.968  81.906  79.882  1.00  0.00           N  
ATOM    173 HE21 GLN    12      39.942  80.909  79.724  1.00  0.00           H  
ATOM    174 HE22 GLN    12      40.018  82.482  79.054  1.00  0.00           H  
ATOM    175  C   GLN    12      42.113  86.420  81.188  1.00  0.00           C  
ATOM    176  O   GLN    12      41.780  86.488  79.992  1.00  0.00           O  
ATOM    177  N   SER    13      43.377  86.693  81.643  1.00  0.00           N  
ATOM    178  H   SER    13      43.629  86.624  82.619  1.00  0.00           H  
ATOM    179  CA  SER    13      44.423  87.124  80.719  1.00  0.00           C  
ATOM    180  HA  SER    13      44.032  87.789  79.949  1.00  0.00           H  
ATOM    181  CB  SER    13      45.452  87.929  81.553  1.00  0.00           C  
ATOM    182  HB2 SER    13      44.908  88.759  82.005  1.00  0.00           H  
ATOM    183  HB3 SER    13      45.824  87.271  82.338  1.00  0.00           H  
ATOM    184  OG  SER    13      46.485  88.403  80.687  1.00  0.00           O  
ATOM    185  HG  SER    13      47.285  87.877  80.763  1.00  0.00           H  
ATOM    186  C   SER    13      45.078  85.899  79.972  1.00  0.00           C  
ATOM    187  O   SER    13      44.868  84.788  80.386  1.00  0.00           O  
ATOM    188  N   TYR    14      45.705  86.064  78.834  1.00  0.00           N  
ATOM    189  H   TYR    14      45.777  86.982  78.418  1.00  0.00           H  
ATOM    190  CA  TYR    14      46.434  85.008  78.010  1.00  0.00           C  
ATOM    191  HA  TYR    14      46.445  84.094  78.604  1.00  0.00           H  
ATOM    192  CB  TYR    14      45.675  84.756  76.708  1.00  0.00           C  
ATOM    193  HB2 TYR    14      44.657  84.384  76.819  1.00  0.00           H  
ATOM    194  HB3 TYR    14      45.600  85.735  76.235  1.00  0.00           H  
ATOM    195  CG  TYR    14      46.413  83.754  75.851  1.00  0.00           C  
ATOM    196  CD1 TYR    14      46.612  82.437  76.376  1.00  0.00           C  
ATOM    197  HD1 TYR    14      46.145  82.099  77.289  1.00  0.00           H  
ATOM    198  CE1 TYR    14      47.361  81.519  75.615  1.00  0.00           C  
ATOM    199  HE1 TYR    14      47.563  80.614  76.168  1.00  0.00           H  
ATOM    200  CZ  TYR    14      47.943  81.932  74.394  1.00  0.00           C  
ATOM    201  OH  TYR    14      48.821  81.083  73.740  1.00  0.00           O  
ATOM    202  HH  TYR    14      48.749  80.233  74.181  1.00  0.00           H  
ATOM    203  CE2 TYR    14      47.722  83.264  73.906  1.00  0.00           C  
ATOM    204  HE2 TYR    14      48.164  83.582  72.972  1.00  0.00           H  
ATOM    205  CD2 TYR    14      46.972  84.139  74.634  1.00  0.00           C  
ATOM    206  HD2 TYR    14      46.696  85.141  74.339  1.00  0.00           H  
ATOM    207  C   TYR    14      47.904  85.471  77.673  1.00  0.00           C  
ATOM    208  O   TYR    14      48.061  86.627  77.199  1.00  0.00           O  
ATOM    209  N   GLY    15      48.990  84.694  77.960  1.00  0.00           N  
ATOM    210  H   GLY    15      49.834  85.122  77.605  1.00  0.00           H  
ATOM    211  CA  GLY    15      49.060  83.504  78.729  1.00  0.00           C  
ATOM    212  HA2 GLY    15      48.388  83.664  79.572  1.00  0.00           H  
ATOM    213  HA3 GLY    15      48.634  82.639  78.221  1.00  0.00           H  
ATOM    214  C   GLY    15      50.359  83.196  79.308  1.00  0.00           C  
ATOM    215  O   GLY    15      51.268  84.060  79.303  1.00  0.00           O  
ATOM    216  N   ALA    16      50.551  82.064  79.942  1.00  0.00           N  
ATOM    217  H   ALA    16      49.707  81.511  79.893  1.00  0.00           H  
ATOM    218  CA  ALA    16      51.495  81.683  80.951  1.00  0.00           C  
ATOM    219  HA  ALA    16      51.724  82.653  81.393  1.00  0.00           H  
ATOM    220  CB  ALA    16      50.756  80.916  82.004  1.00  0.00           C  
ATOM    221  HB1 ALA    16      49.939  81.531  82.379  1.00  0.00           H  
ATOM    222  HB2 ALA    16      50.322  79.979  81.654  1.00  0.00           H  
ATOM    223  HB3 ALA    16      51.411  80.763  82.861  1.00  0.00           H  
ATOM    224  C   ALA    16      52.858  81.066  80.494  1.00  0.00           C  
ATOM    225  O   ALA    16      53.571  80.506  81.303  1.00  0.00           O  
ATOM    226  N   TYR    17      53.236  81.153  79.188  1.00  0.00           N  
ATOM    227  H   TYR    17      52.677  81.717  78.563  1.00  0.00           H  
ATOM    228  CA  TYR    17      54.450  80.595  78.564  1.00  0.00           C  
ATOM    229  HA  TYR    17      54.217  79.589  78.212  1.00  0.00           H  
ATOM    230  CB  TYR    17      54.720  81.351  77.283  1.00  0.00           C  
ATOM    231  HB2 TYR    17      53.933  81.236  76.538  1.00  0.00           H  
ATOM    232  HB3 TYR    17      54.793  82.425  77.456  1.00  0.00           H  
ATOM    233  CG  TYR    17      55.916  80.909  76.420  1.00  0.00           C  
ATOM    234  CD1 TYR    17      57.055  81.726  76.384  1.00  0.00           C  
ATOM    235  HD1 TYR    17      57.243  82.473  77.142  1.00  0.00           H  
ATOM    236  CE1 TYR    17      58.082  81.543  75.431  1.00  0.00           C  
ATOM    237  HE1 TYR    17      58.918  82.226  75.446  1.00  0.00           H  
ATOM    238  CZ  TYR    17      58.042  80.474  74.525  1.00  0.00           C  
ATOM    239  OH  TYR    17      58.947  80.287  73.561  1.00  0.00           O  
ATOM    240  HH  TYR    17      59.012  79.380  73.250  1.00  0.00           H  
ATOM    241  CE2 TYR    17      56.891  79.664  74.474  1.00  0.00           C  
ATOM    242  HE2 TYR    17      56.783  78.812  73.820  1.00  0.00           H  
ATOM    243  CD2 TYR    17      55.872  79.888  75.413  1.00  0.00           C  
ATOM    244  HD2 TYR    17      55.034  79.206  75.419  1.00  0.00           H  
ATOM    245  C   TYR    17      55.707  80.496  79.484  1.00  0.00           C  
ATOM    246  O   TYR    17      56.103  81.528  80.020  1.00  0.00           O  
ATOM    247  N   PRO    18      56.313  79.262  79.589  1.00  0.00           N  
ATOM    248  CD  PRO    18      55.830  77.965  79.023  1.00  0.00           C  
ATOM    249  HD2 PRO    18      56.045  77.924  77.955  1.00  0.00           H  
ATOM    250  HD3 PRO    18      54.748  77.893  79.130  1.00  0.00           H  
ATOM    251  CG  PRO    18      56.459  76.876  79.860  1.00  0.00           C  
ATOM    252  HG2 PRO    18      56.539  75.903  79.375  1.00  0.00           H  
ATOM    253  HG3 PRO    18      55.946  76.807  80.820  1.00  0.00           H  
ATOM    254  CB  PRO    18      57.905  77.465  80.061  1.00  0.00           C  
ATOM    255  HB2 PRO    18      58.650  77.268  79.290  1.00  0.00           H  
ATOM    256  HB3 PRO    18      58.252  77.082  81.021  1.00  0.00           H  
ATOM    257  CA  PRO    18      57.645  78.974  80.181  1.00  0.00           C  
ATOM    258  HA  PRO    18      57.507  79.071  81.257  1.00  0.00           H  
ATOM    259  C   PRO    18      58.852  79.761  79.798  1.00  0.00           C  
ATOM    260  O   PRO    18      58.886  80.221  78.637  1.00  0.00           O  
ATOM    261  N   THR    19      59.788  80.091  80.745  1.00  0.00           N  
ATOM    262  H   THR    19      59.590  79.820  81.697  1.00  0.00           H  
ATOM    263  CA  THR    19      60.943  81.033  80.543  1.00  0.00           C  
ATOM    264  HA  THR    19      61.414  80.827  79.582  1.00  0.00           H  
ATOM    265  CB  THR    19      60.326  82.438  80.442  1.00  0.00           C  
ATOM    266  HB  THR    19      59.784  82.812  81.311  1.00  0.00           H  
ATOM    267  CG2 THR    19      61.494  83.457  80.226  1.00  0.00           C  
ATOM    268 HG21 THR    19      61.960  83.587  81.202  1.00  0.00           H  
ATOM    269 HG22 THR    19      62.182  83.160  79.434  1.00  0.00           H  
ATOM    270 HG23 THR    19      61.000  84.401  79.995  1.00  0.00           H  
ATOM    271  OG1 THR    19      59.482  82.649  79.271  1.00  0.00           O  
ATOM    272  HG1 THR    19      59.343  81.766  78.920  1.00  0.00           H  
ATOM    273  C   THR    19      62.110  80.908  81.533  1.00  0.00           C  
ATOM    274  O   THR    19      61.961  80.692  82.765  1.00  0.00           O  
ATOM    275  N   GLN    20      63.364  81.083  80.999  1.00  0.00           N  
ATOM    276  H   GLN    20      63.337  81.243  80.002  1.00  0.00           H  
ATOM    277  CA  GLN    20      64.658  81.046  81.659  1.00  0.00           C  
ATOM    278  HA  GLN    20      64.575  80.382  82.519  1.00  0.00           H  
ATOM    279  CB  GLN    20      65.742  80.453  80.735  1.00  0.00           C  
ATOM    280  HB2 GLN    20      65.908  81.015  79.816  1.00  0.00           H  
ATOM    281  HB3 GLN    20      66.695  80.489  81.263  1.00  0.00           H  
ATOM    282  CG  GLN    20      65.634  78.920  80.436  1.00  0.00           C  
ATOM    283  HG2 GLN    20      64.653  78.798  79.976  1.00  0.00           H  
ATOM    284  HG3 GLN    20      66.421  78.711  79.712  1.00  0.00           H  
ATOM    285  CD  GLN    20      65.790  77.950  81.615  1.00  0.00           C  
ATOM    286  OE1 GLN    20      65.921  78.258  82.786  1.00  0.00           O  
ATOM    287  NE2 GLN    20      65.861  76.679  81.238  1.00  0.00           N  
ATOM    288 HE21 GLN    20      65.752  76.449  80.261  1.00  0.00           H  
ATOM    289 HE22 GLN    20      66.113  75.927  81.864  1.00  0.00           H  
ATOM    290  C   GLN    20      64.989  82.429  82.162  1.00  0.00           C  
ATOM    291  O   GLN    20      65.329  83.243  81.244  1.00  0.00           O  
ATOM    292  N   PRO    21      64.784  82.826  83.429  1.00  0.00           N  
ATOM    293  CD  PRO    21      64.515  81.898  84.579  1.00  0.00           C  
ATOM    294  HD2 PRO    21      65.206  81.054  84.573  1.00  0.00           H  
ATOM    295  HD3 PRO    21      63.485  81.550  84.659  1.00  0.00           H  
ATOM    296  CG  PRO    21      64.917  82.761  85.815  1.00  0.00           C  
ATOM    297  HG2 PRO    21      65.981  82.583  85.974  1.00  0.00           H  
ATOM    298  HG3 PRO    21      64.497  82.456  86.774  1.00  0.00           H  
ATOM    299  CB  PRO    21      64.476  84.132  85.281  1.00  0.00           C  
ATOM    300  HB2 PRO    21      65.016  84.813  85.939  1.00  0.00           H  
ATOM    301  HB3 PRO    21      63.389  84.172  85.348  1.00  0.00           H  
ATOM    302  CA  PRO    21      64.980  84.191  83.815  1.00  0.00           C  
ATOM    303  HA  PRO    21      64.291  84.864  83.305  1.00  0.00           H  
ATOM    304  C   PRO    21      66.382  84.729  83.669  1.00  0.00           C  
ATOM    305  O   PRO    21      67.364  84.296  84.233  1.00  0.00           O  
ATOM    306  N   GLY    22      66.467  85.773  82.921  1.00  0.00           N  
ATOM    307  H   GLY    22      65.610  86.108  82.505  1.00  0.00           H  
ATOM    308  CA  GLY    22      67.576  86.754  82.824  1.00  0.00           C  
ATOM    309  HA2 GLY    22      68.472  86.160  82.648  1.00  0.00           H  
ATOM    310  HA3 GLY    22      67.381  87.412  81.977  1.00  0.00           H  
ATOM    311  C   GLY    22      67.861  87.706  84.008  1.00  0.00           C  
ATOM    312  O   GLY    22      67.137  87.615  85.009  1.00  0.00           O  
ATOM    313  N   GLN    23      68.844  88.610  83.831  1.00  0.00           N  
ATOM    314  H   GLN    23      69.375  88.536  82.975  1.00  0.00           H  
ATOM    315  CA  GLN    23      69.195  89.653  84.836  1.00  0.00           C  
ATOM    316  HA  GLN    23      68.378  89.824  85.536  1.00  0.00           H  
ATOM    317  CB  GLN    23      70.453  89.194  85.591  1.00  0.00           C  
ATOM    318  HB2 GLN    23      71.353  89.105  84.983  1.00  0.00           H  
ATOM    319  HB3 GLN    23      70.721  89.905  86.373  1.00  0.00           H  
ATOM    320  CG  GLN    23      70.185  87.902  86.433  1.00  0.00           C  
ATOM    321  HG2 GLN    23      69.269  88.039  87.008  1.00  0.00           H  
ATOM    322  HG3 GLN    23      69.982  87.048  85.787  1.00  0.00           H  
ATOM    323  CD  GLN    23      71.435  87.660  87.264  1.00  0.00           C  
ATOM    324  OE1 GLN    23      71.750  88.398  88.215  1.00  0.00           O  
ATOM    325  NE2 GLN    23      72.336  86.919  86.718  1.00  0.00           N  
ATOM    326 HE21 GLN    23      72.064  86.522  85.830  1.00  0.00           H  
ATOM    327 HE22 GLN    23      73.210  86.678  87.164  1.00  0.00           H  
ATOM    328  C   GLN    23      69.407  91.054  84.244  1.00  0.00           C  
ATOM    329  O   GLN    23      70.113  91.196  83.219  1.00  0.00           O  
ATOM    330  N   GLY    24      68.822  92.059  84.900  1.00  0.00           N  
ATOM    331  H   GLY    24      68.140  91.907  85.629  1.00  0.00           H  
ATOM    332  CA  GLY    24      68.969  93.503  84.669  1.00  0.00           C  
ATOM    333  HA2 GLY    24      68.542  93.771  83.703  1.00  0.00           H  
ATOM    334  HA3 GLY    24      68.356  93.941  85.457  1.00  0.00           H  
ATOM    335  C   GLY    24      70.445  93.991  84.962  1.00  0.00           C  
ATOM    336  O   GLY    24      71.121  93.300  85.682  1.00  0.00           O  
ATOM    337  N   TYR    25      70.841  95.136  84.590  1.00  0.00           N  
ATOM    338  H   TYR    25      70.241  95.734  84.040  1.00  0.00           H  
ATOM    339  CA  TYR    25      72.146  95.803  84.916  1.00  0.00           C  
ATOM    340  HA  TYR    25      72.993  95.303  84.446  1.00  0.00           H  
ATOM    341  CB  TYR    25      72.030  97.141  84.273  1.00  0.00           C  
ATOM    342  HB2 TYR    25      72.060  97.004  83.192  1.00  0.00           H  
ATOM    343  HB3 TYR    25      71.219  97.757  84.663  1.00  0.00           H  
ATOM    344  CG  TYR    25      73.172  97.988  84.697  1.00  0.00           C  
ATOM    345  CD1 TYR    25      74.290  98.049  83.882  1.00  0.00           C  
ATOM    346  HD1 TYR    25      74.397  97.347  83.067  1.00  0.00           H  
ATOM    347  CE1 TYR    25      75.368  98.885  84.248  1.00  0.00           C  
ATOM    348  HE1 TYR    25      76.303  98.813  83.713  1.00  0.00           H  
ATOM    349  CZ  TYR    25      75.229  99.761  85.324  1.00  0.00           C  
ATOM    350  OH  TYR    25      76.273 100.593  85.623  1.00  0.00           O  
ATOM    351  HH  TYR    25      76.143 100.870  86.533  1.00  0.00           H  
ATOM    352  CE2 TYR    25      74.034  99.786  86.103  1.00  0.00           C  
ATOM    353  HE2 TYR    25      73.915 100.549  86.858  1.00  0.00           H  
ATOM    354  CD2 TYR    25      73.007  98.870  85.742  1.00  0.00           C  
ATOM    355  HD2 TYR    25      72.056  98.800  86.250  1.00  0.00           H  
ATOM    356  C   TYR    25      72.413  95.849  86.464  1.00  0.00           C  
ATOM    357  O   TYR    25      71.505  96.139  87.278  1.00  0.00           O  
ATOM    358  N   SER    26      73.699  95.706  86.861  1.00  0.00           N  
ATOM    359  H   SER    26      74.355  95.493  86.123  1.00  0.00           H  
ATOM    360  CA  SER    26      74.281  95.921  88.238  1.00  0.00           C  
ATOM    361  HA  SER    26      73.434  96.055  88.910  1.00  0.00           H  
ATOM    362  CB  SER    26      75.086  94.744  88.633  1.00  0.00           C  
ATOM    363  HB2 SER    26      74.351  93.945  88.729  1.00  0.00           H  
ATOM    364  HB3 SER    26      75.783  94.534  87.822  1.00  0.00           H  
ATOM    365  OG  SER    26      75.614  94.992  89.934  1.00  0.00           O  
ATOM    366  HG  SER    26      74.947  94.547  90.462  1.00  0.00           H  
ATOM    367  C   SER    26      75.130  97.176  88.398  1.00  0.00           C  
ATOM    368  O   SER    26      76.284  97.287  88.036  1.00  0.00           O  
ATOM    369  N   GLN    27      74.523  98.171  89.057  1.00  0.00           N  
ATOM    370  H   GLN    27      73.552  98.121  89.330  1.00  0.00           H  
ATOM    371  CA  GLN    27      75.176  99.363  89.470  1.00  0.00           C  
ATOM    372  HA  GLN    27      75.612  99.856  88.601  1.00  0.00           H  
ATOM    373  CB  GLN    27      74.205 100.426  90.005  1.00  0.00           C  
ATOM    374  HB2 GLN    27      73.341 100.512  89.347  1.00  0.00           H  
ATOM    375  HB3 GLN    27      73.699 100.004  90.873  1.00  0.00           H  
ATOM    376  CG  GLN    27      74.844 101.790  90.299  1.00  0.00           C  
ATOM    377  HG2 GLN    27      73.970 102.376  90.587  1.00  0.00           H  
ATOM    378  HG3 GLN    27      75.435 101.819  91.215  1.00  0.00           H  
ATOM    379  CD  GLN    27      75.270 102.589  89.069  1.00  0.00           C  
ATOM    380  OE1 GLN    27      75.646 101.978  88.043  1.00  0.00           O  
ATOM    381  NE2 GLN    27      75.339 103.895  89.047  1.00  0.00           N  
ATOM    382 HE21 GLN    27      74.936 104.402  89.822  1.00  0.00           H  
ATOM    383 HE22 GLN    27      75.573 104.316  88.160  1.00  0.00           H  
ATOM    384  C   GLN    27      76.283  99.188  90.557  1.00  0.00           C  
ATOM    385  O   GLN    27      77.366  99.784  90.499  1.00  0.00           O  
ATOM    386  N   GLN    28      76.039  98.280  91.481  1.00  0.00           N  
ATOM    387  H   GLN    28      75.151  97.825  91.326  1.00  0.00           H  
ATOM    388  CA  GLN    28      76.942  97.774  92.546  1.00  0.00           C  
ATOM    389  HA  GLN    28      77.045  98.478  93.372  1.00  0.00           H  
ATOM    390  CB  GLN    28      76.297  96.519  93.163  1.00  0.00           C  
ATOM    391  HB2 GLN    28      75.256  96.736  93.403  1.00  0.00           H  
ATOM    392  HB3 GLN    28      76.128  95.862  92.310  1.00  0.00           H  
ATOM    393  CG  GLN    28      76.976  95.814  94.357  1.00  0.00           C  
ATOM    394  HG2 GLN    28      76.340  94.971  94.627  1.00  0.00           H  
ATOM    395  HG3 GLN    28      77.980  95.503  94.069  1.00  0.00           H  
ATOM    396  CD  GLN    28      77.066  96.706  95.586  1.00  0.00           C  
ATOM    397  OE1 GLN    28      76.146  97.433  95.999  1.00  0.00           O  
ATOM    398  NE2 GLN    28      78.160  96.633  96.363  1.00  0.00           N  
ATOM    399 HE21 GLN    28      78.068  97.125  97.240  1.00  0.00           H  
ATOM    400 HE22 GLN    28      78.988  96.167  96.020  1.00  0.00           H  
ATOM    401  C   GLN    28      78.267  97.324  91.963  1.00  0.00           C  
ATOM    402  O   GLN    28      79.330  97.342  92.618  1.00  0.00           O  
ATOM    403  N   SER    29      78.274  96.643  90.806  1.00  0.00           N  
ATOM    404  H   SER    29      77.375  96.372  90.434  1.00  0.00           H  
ATOM    405  CA  SER    29      79.441  96.186  90.137  1.00  0.00           C  
ATOM    406  HA  SER    29      80.326  96.038  90.756  1.00  0.00           H  
ATOM    407  CB  SER    29      79.197  94.795  89.535  1.00  0.00           C  
ATOM    408  HB2 SER    29      80.131  94.446  89.094  1.00  0.00           H  
ATOM    409  HB3 SER    29      78.780  94.152  90.310  1.00  0.00           H  
ATOM    410  OG  SER    29      78.264  94.824  88.421  1.00  0.00           O  
ATOM    411  HG  SER    29      77.408  94.737  88.849  1.00  0.00           H  
ATOM    412  C   SER    29      80.013  97.167  89.061  1.00  0.00           C  
ATOM    413  O   SER    29      81.008  96.785  88.433  1.00  0.00           O  
ATOM    414  N   SER    30      79.515  98.406  88.848  1.00  0.00           N  
ATOM    415  H   SER    30      78.708  98.706  89.377  1.00  0.00           H  
ATOM    416  CA  SER    30      80.040  99.427  87.949  1.00  0.00           C  
ATOM    417  HA  SER    30      80.302  98.959  87.000  1.00  0.00           H  
ATOM    418  CB  SER    30      78.957 100.499  87.579  1.00  0.00           C  
ATOM    419  HB2 SER    30      77.937 100.120  87.650  1.00  0.00           H  
ATOM    420  HB3 SER    30      79.012 101.253  88.364  1.00  0.00           H  
ATOM    421  OG  SER    30      79.216 101.178  86.298  1.00  0.00           O  
ATOM    422  HG  SER    30      79.211 102.135  86.370  1.00  0.00           H  
ATOM    423  C   SER    30      81.329 100.050  88.594  1.00  0.00           C  
ATOM    424  O   SER    30      81.223 100.401  89.753  1.00  0.00           O  
ATOM    425  N   GLN    31      82.342 100.452  87.838  1.00  0.00           N  
ATOM    426  H   GLN    31      83.028 100.917  88.415  1.00  0.00           H  
ATOM    427  CA  GLN    31      82.745  99.998  86.489  1.00  0.00           C  
ATOM    428  HA  GLN    31      81.825  99.904  85.912  1.00  0.00           H  
ATOM    429  CB  GLN    31      83.686 100.992  85.893  1.00  0.00           C  
ATOM    430  HB2 GLN    31      84.515 101.134  86.586  1.00  0.00           H  
ATOM    431  HB3 GLN    31      84.185 100.661  84.982  1.00  0.00           H  
ATOM    432  CG  GLN    31      83.178 102.421  85.733  1.00  0.00           C  
ATOM    433  HG2 GLN    31      82.898 102.896  86.674  1.00  0.00           H  
ATOM    434  HG3 GLN    31      84.058 102.938  85.352  1.00  0.00           H  
ATOM    435  CD  GLN    31      82.050 102.668  84.741  1.00  0.00           C  
ATOM    436  OE1 GLN    31      81.766 101.901  83.818  1.00  0.00           O  
ATOM    437  NE2 GLN    31      81.351 103.783  84.788  1.00  0.00           N  
ATOM    438 HE21 GLN    31      80.676 103.943  84.054  1.00  0.00           H  
ATOM    439 HE22 GLN    31      81.367 104.356  85.620  1.00  0.00           H  
ATOM    440  C   GLN    31      83.389  98.593  86.400  1.00  0.00           C  
ATOM    441  O   GLN    31      83.945  98.173  87.410  1.00  0.00           O  
ATOM    442  N   PRO    32      83.346  97.925  85.227  1.00  0.00           N  
ATOM    443  CD  PRO    32      82.523  98.258  84.084  1.00  0.00           C  
ATOM    444  HD2 PRO    32      82.771  99.168  83.538  1.00  0.00           H  
ATOM    445  HD3 PRO    32      81.457  98.291  84.312  1.00  0.00           H  
ATOM    446  CG  PRO    32      82.883  97.162  83.017  1.00  0.00           C  
ATOM    447  HG2 PRO    32      83.762  97.554  82.505  1.00  0.00           H  
ATOM    448  HG3 PRO    32      82.140  97.014  82.233  1.00  0.00           H  
ATOM    449  CB  PRO    32      83.073  95.893  83.892  1.00  0.00           C  
ATOM    450  HB2 PRO    32      83.708  95.154  83.402  1.00  0.00           H  
ATOM    451  HB3 PRO    32      82.114  95.442  84.147  1.00  0.00           H  
ATOM    452  CA  PRO    32      83.867  96.591  85.033  1.00  0.00           C  
ATOM    453  HA  PRO    32      83.588  95.960  85.876  1.00  0.00           H  
ATOM    454  C   PRO    32      85.381  96.697  84.900  1.00  0.00           C  
ATOM    455  O   PRO    32      85.903  97.492  84.154  1.00  0.00           O  
ATOM    456  N   TYR    33      86.080  95.840  85.635  1.00  0.00           N  
ATOM    457  H   TYR    33      85.518  95.111  86.050  1.00  0.00           H  
ATOM    458  CA  TYR    33      87.530  95.585  85.693  1.00  0.00           C  
ATOM    459  HA  TYR    33      88.067  96.282  85.049  1.00  0.00           H  
ATOM    460  CB  TYR    33      88.103  95.932  87.123  1.00  0.00           C  
ATOM    461  HB2 TYR    33      87.436  95.402  87.803  1.00  0.00           H  
ATOM    462  HB3 TYR    33      89.127  95.587  87.267  1.00  0.00           H  
ATOM    463  CG  TYR    33      88.066  97.401  87.537  1.00  0.00           C  
ATOM    464  CD1 TYR    33      89.194  98.207  87.287  1.00  0.00           C  
ATOM    465  HD1 TYR    33      90.044  97.834  86.734  1.00  0.00           H  
ATOM    466  CE1 TYR    33      89.035  99.569  87.555  1.00  0.00           C  
ATOM    467  HE1 TYR    33      89.890 100.194  87.342  1.00  0.00           H  
ATOM    468  CZ  TYR    33      87.859 100.165  87.986  1.00  0.00           C  
ATOM    469  OH  TYR    33      87.778 101.534  88.009  1.00  0.00           O  
ATOM    470  HH  TYR    33      86.931 101.789  88.380  1.00  0.00           H  
ATOM    471  CE2 TYR    33      86.802  99.357  88.293  1.00  0.00           C  
ATOM    472  HE2 TYR    33      85.903  99.884  88.577  1.00  0.00           H  
ATOM    473  CD2 TYR    33      86.859  97.962  88.062  1.00  0.00           C  
ATOM    474  HD2 TYR    33      86.035  97.271  88.156  1.00  0.00           H  
ATOM    475  C   TYR    33      87.894  94.120  85.397  1.00  0.00           C  
ATOM    476  O   TYR    33      88.491  93.355  86.195  1.00  0.00           O  
ATOM    477  N   GLY    34      87.503  93.645  84.211  1.00  0.00           N  
ATOM    478  H   GLY    34      86.818  94.212  83.734  1.00  0.00           H  
ATOM    479  CA  GLY    34      87.760  92.223  83.797  1.00  0.00           C  
ATOM    480  HA2 GLY    34      87.323  91.994  82.825  1.00  0.00           H  
ATOM    481  HA3 GLY    34      88.834  92.037  83.789  1.00  0.00           H  
ATOM    482  C   GLY    34      87.249  91.070  84.804  1.00  0.00           C  
ATOM    483  O   GLY    34      86.164  91.181  85.311  1.00  0.00           O  
ATOM    484  N   GLN    35      87.926  89.992  85.024  1.00  0.00           N  
ATOM    485  H   GLN    35      88.791  89.825  84.531  1.00  0.00           H  
ATOM    486  CA  GLN    35      87.589  89.003  86.074  1.00  0.00           C  
ATOM    487  HA  GLN    35      86.846  89.222  86.841  1.00  0.00           H  
ATOM    488  CB  GLN    35      86.987  87.815  85.442  1.00  0.00           C  
ATOM    489  HB2 GLN    35      86.081  88.185  84.962  1.00  0.00           H  
ATOM    490  HB3 GLN    35      87.701  87.364  84.753  1.00  0.00           H  
ATOM    491  CG  GLN    35      86.717  86.574  86.399  1.00  0.00           C  
ATOM    492  HG2 GLN    35      86.419  85.650  85.905  1.00  0.00           H  
ATOM    493  HG3 GLN    35      87.594  86.437  87.032  1.00  0.00           H  
ATOM    494  CD  GLN    35      85.599  86.819  87.386  1.00  0.00           C  
ATOM    495  OE1 GLN    35      84.680  87.578  87.113  1.00  0.00           O  
ATOM    496  NE2 GLN    35      85.551  86.179  88.532  1.00  0.00           N  
ATOM    497 HE21 GLN    35      86.302  85.563  88.809  1.00  0.00           H  
ATOM    498 HE22 GLN    35      84.802  86.392  89.174  1.00  0.00           H  
ATOM    499  C   GLN    35      88.883  88.664  86.778  1.00  0.00           C  
ATOM    500  O   GLN    35      89.850  88.273  86.091  1.00  0.00           O  
ATOM    501  N   GLN    36      89.000  88.625  88.125  1.00  0.00           N  
ATOM    502  H   GLN    36      89.958  88.468  88.405  1.00  0.00           H  
ATOM    503  CA  GLN    36      88.084  89.284  89.117  1.00  0.00           C  
ATOM    504  HA  GLN    36      87.128  88.781  88.972  1.00  0.00           H  
ATOM    505  CB  GLN    36      88.582  89.036  90.576  1.00  0.00           C  
ATOM    506  HB2 GLN    36      88.508  87.963  90.756  1.00  0.00           H  
ATOM    507  HB3 GLN    36      89.647  89.245  90.467  1.00  0.00           H  
ATOM    508  CG  GLN    36      87.988  89.882  91.782  1.00  0.00           C  
ATOM    509  HG2 GLN    36      87.960  90.948  91.559  1.00  0.00           H  
ATOM    510  HG3 GLN    36      86.967  89.539  91.948  1.00  0.00           H  
ATOM    511  CD  GLN    36      88.709  89.767  93.049  1.00  0.00           C  
ATOM    512  OE1 GLN    36      89.315  88.784  93.382  1.00  0.00           O  
ATOM    513  NE2 GLN    36      88.492  90.718  93.959  1.00  0.00           N  
ATOM    514 HE21 GLN    36      87.676  91.311  94.007  1.00  0.00           H  
ATOM    515 HE22 GLN    36      89.000  90.697  94.831  1.00  0.00           H  
ATOM    516  C   GLN    36      87.887  90.770  88.859  1.00  0.00           C  
ATOM    517  O   GLN    36      88.871  91.437  88.569  1.00  0.00           O  
ATOM    518  N   SER    37      86.682  91.376  89.047  1.00  0.00           N  
ATOM    519  H   SER    37      86.023  90.749  89.486  1.00  0.00           H  
ATOM    520  CA  SER    37      86.429  92.793  88.991  1.00  0.00           C  
ATOM    521  HA  SER    37      87.131  93.289  88.322  1.00  0.00           H  
ATOM    522  CB  SER    37      85.105  92.838  88.267  1.00  0.00           C  
ATOM    523  HB2 SER    37      85.094  92.309  87.314  1.00  0.00           H  
ATOM    524  HB3 SER    37      84.236  92.482  88.820  1.00  0.00           H  
ATOM    525  OG  SER    37      84.881  94.171  87.915  1.00  0.00           O  
ATOM    526  HG  SER    37      84.223  94.513  88.525  1.00  0.00           H  
ATOM    527  C   SER    37      86.441  93.490  90.390  1.00  0.00           C  
ATOM    528  O   SER    37      85.740  93.107  91.271  1.00  0.00           O  
ATOM    529  N   TYR    38      87.309  94.466  90.449  1.00  0.00           N  
ATOM    530  H   TYR    38      87.710  94.752  89.567  1.00  0.00           H  
ATOM    531  CA  TYR    38      87.514  95.367  91.672  1.00  0.00           C  
ATOM    532  HA  TYR    38      86.551  95.698  92.062  1.00  0.00           H  
ATOM    533  CB  TYR    38      88.338  94.561  92.694  1.00  0.00           C  
ATOM    534  HB2 TYR    38      87.891  93.637  93.060  1.00  0.00           H  
ATOM    535  HB3 TYR    38      89.305  94.448  92.204  1.00  0.00           H  
ATOM    536  CG  TYR    38      88.626  95.310  93.948  1.00  0.00           C  
ATOM    537  CD1 TYR    38      89.934  95.594  94.433  1.00  0.00           C  
ATOM    538  HD1 TYR    38      90.856  95.244  93.993  1.00  0.00           H  
ATOM    539  CE1 TYR    38      90.091  96.333  95.660  1.00  0.00           C  
ATOM    540  HE1 TYR    38      91.075  96.554  96.047  1.00  0.00           H  
ATOM    541  CZ  TYR    38      89.024  96.827  96.415  1.00  0.00           C  
ATOM    542  OH  TYR    38      89.079  97.635  97.411  1.00  0.00           O  
ATOM    543  HH  TYR    38      88.205  97.990  97.588  1.00  0.00           H  
ATOM    544  CE2 TYR    38      87.759  96.516  95.905  1.00  0.00           C  
ATOM    545  HE2 TYR    38      86.895  96.821  96.477  1.00  0.00           H  
ATOM    546  CD2 TYR    38      87.550  95.797  94.733  1.00  0.00           C  
ATOM    547  HD2 TYR    38      86.523  95.588  94.472  1.00  0.00           H  
ATOM    548  C   TYR    38      88.278  96.687  91.331  1.00  0.00           C  
ATOM    549  O   TYR    38      89.363  96.614  90.683  1.00  0.00           O  
ATOM    550  N   SER    39      87.803  97.839  91.827  1.00  0.00           N  
ATOM    551  H   SER    39      86.891  97.880  92.260  1.00  0.00           H  
ATOM    552  CA  SER    39      88.428  99.130  91.765  1.00  0.00           C  
ATOM    553  HA  SER    39      88.894  99.080  90.781  1.00  0.00           H  
ATOM    554  CB  SER    39      87.312 100.232  91.741  1.00  0.00           C  
ATOM    555  HB2 SER    39      86.505  99.943  91.066  1.00  0.00           H  
ATOM    556  HB3 SER    39      86.996 100.487  92.753  1.00  0.00           H  
ATOM    557  OG  SER    39      87.953 101.369  91.193  1.00  0.00           O  
ATOM    558  HG  SER    39      87.302 101.947  90.788  1.00  0.00           H  
ATOM    559  C   SER    39      89.533  99.415  92.710  1.00  0.00           C  
ATOM    560  O   SER    39      89.488 100.296  93.576  1.00  0.00           O  
ATOM    561  N   GLY    40      90.545  98.671  92.718  1.00  0.00           N  
ATOM    562  H   GLY    40      90.501  97.778  92.248  1.00  0.00           H  
ATOM    563  CA  GLY    40      91.888  98.887  93.390  1.00  0.00           C  
ATOM    564  HA2 GLY    40      92.049  99.933  93.130  1.00  0.00           H  
ATOM    565  HA3 GLY    40      91.844  98.779  94.474  1.00  0.00           H  
ATOM    566  C   GLY    40      93.010  97.959  92.899  1.00  0.00           C  
ATOM    567  O   GLY    40      92.732  97.174  91.986  1.00  0.00           O  
ATOM    568  N   TYR    41      94.163  97.829  93.568  1.00  0.00           N  
ATOM    569  H   TYR    41      94.748  97.048  93.307  1.00  0.00           H  
ATOM    570  CA  TYR    41      94.881  98.852  94.354  1.00  0.00           C  
ATOM    571  HA  TYR    41      94.152  99.656  94.458  1.00  0.00           H  
ATOM    572  CB  TYR    41      95.447  98.233  95.647  1.00  0.00           C  
ATOM    573  HB2 TYR    41      95.947  97.300  95.390  1.00  0.00           H  
ATOM    574  HB3 TYR    41      96.185  98.892  96.105  1.00  0.00           H  
ATOM    575  CG  TYR    41      94.434  97.931  96.724  1.00  0.00           C  
ATOM    576  CD1 TYR    41      93.725  98.994  97.372  1.00  0.00           C  
ATOM    577  HD1 TYR    41      94.038  99.998  97.129  1.00  0.00           H  
ATOM    578  CE1 TYR    41      92.674  98.759  98.296  1.00  0.00           C  
ATOM    579  HE1 TYR    41      92.278  99.591  98.858  1.00  0.00           H  
ATOM    580  CZ  TYR    41      92.434  97.446  98.656  1.00  0.00           C  
ATOM    581  OH  TYR    41      91.292  97.192  99.358  1.00  0.00           O  
ATOM    582  HH  TYR    41      90.997  96.325  99.068  1.00  0.00           H  
ATOM    583  CE2 TYR    41      93.128  96.382  98.077  1.00  0.00           C  
ATOM    584  HE2 TYR    41      92.804  95.370  98.271  1.00  0.00           H  
ATOM    585  CD2 TYR    41      94.129  96.604  97.101  1.00  0.00           C  
ATOM    586  HD2 TYR    41      94.559  95.727  96.640  1.00  0.00           H  
ATOM    587  C   TYR    41      96.063  99.471  93.571  1.00  0.00           C  
ATOM    588  O   TYR    41      95.869 100.418  92.830  1.00  0.00           O  
ATOM    589  N   SER    42      97.307  99.087  93.864  1.00  0.00           N  
ATOM    590  H   SER    42      97.491  98.374  94.555  1.00  0.00           H  
ATOM    591  CA  SER    42      98.520  99.774  93.386  1.00  0.00           C  
ATOM    592  HA  SER    42      98.406  99.852  92.305  1.00  0.00           H  
ATOM    593  CB  SER    42      98.533 101.249  93.983  1.00  0.00           C  
ATOM    594  HB2 SER    42      97.726 101.860  93.578  1.00  0.00           H  
ATOM    595  HB3 SER    42      98.551 101.211  95.072  1.00  0.00           H  
ATOM    596  OG  SER    42      99.672 101.908  93.477  1.00  0.00           O  
ATOM    597  HG  SER    42      99.565 101.998  92.528  1.00  0.00           H  
ATOM    598  C   SER    42      99.753  99.007  93.851  1.00  0.00           C  
ATOM    599  O   SER    42      99.717  98.379  94.913  1.00  0.00           O  
ATOM    600  N   GLN    43     100.904  99.061  93.192  1.00  0.00           N  
ATOM    601  H   GLN    43     100.920  99.785  92.488  1.00  0.00           H  
ATOM    602  CA  GLN    43     102.145  98.384  93.647  1.00  0.00           C  
ATOM    603  HA  GLN    43     102.219  98.308  94.732  1.00  0.00           H  
ATOM    604  CB  GLN    43     102.144  96.971  93.037  1.00  0.00           C  
ATOM    605  HB2 GLN    43     103.051  96.451  93.344  1.00  0.00           H  
ATOM    606  HB3 GLN    43     101.303  96.435  93.475  1.00  0.00           H  
ATOM    607  CG  GLN    43     102.094  96.966  91.437  1.00  0.00           C  
ATOM    608  HG2 GLN    43     101.101  97.348  91.199  1.00  0.00           H  
ATOM    609  HG3 GLN    43     102.865  97.567  90.955  1.00  0.00           H  
ATOM    610  CD  GLN    43     102.223  95.507  90.978  1.00  0.00           C  
ATOM    611  OE1 GLN    43     102.633  94.615  91.673  1.00  0.00           O  
ATOM    612  NE2 GLN    43     102.023  95.028  89.766  1.00  0.00           N  
ATOM    613 HE21 GLN    43     101.819  95.644  88.993  1.00  0.00           H  
ATOM    614 HE22 GLN    43     102.277  94.064  89.604  1.00  0.00           H  
ATOM    615  C   GLN    43     103.442  99.176  93.366  1.00  0.00           C  
ATOM    616  O   GLN    43     104.538  98.534  93.256  1.00  0.00           O  
ATOM    617  N   SER    44     103.322 100.494  93.161  1.00  0.00           N  
ATOM    618  H   SER    44     102.418 100.944  93.191  1.00  0.00           H  
ATOM    619  CA  SER    44     104.406 101.357  92.706  1.00  0.00           C  
ATOM    620  HA  SER    44     105.214 101.056  93.372  1.00  0.00           H  
ATOM    621  CB  SER    44     104.873 101.056  91.296  1.00  0.00           C  
ATOM    622  HB2 SER    44     105.073  99.990  91.197  1.00  0.00           H  
ATOM    623  HB3 SER    44     104.086 101.358  90.605  1.00  0.00           H  
ATOM    624  OG  SER    44     106.089 101.642  90.909  1.00  0.00           O  
ATOM    625  HG  SER    44     106.712 101.605  91.639  1.00  0.00           H  
ATOM    626  C   SER    44     104.189 102.758  93.132  1.00  0.00           C  
ATOM    627  O   SER    44     103.017 103.198  93.114  1.00  0.00           O  
ATOM    628  N   THR    45     105.285 103.523  93.242  1.00  0.00           N  
ATOM    629  H   THR    45     106.170 103.047  93.346  1.00  0.00           H  
ATOM    630  CA  THR    45     105.271 104.980  93.512  1.00  0.00           C  
ATOM    631  HA  THR    45     104.318 105.246  93.969  1.00  0.00           H  
ATOM    632  CB  THR    45     106.355 105.358  94.540  1.00  0.00           C  
ATOM    633  HB  THR    45     107.320 105.086  94.113  1.00  0.00           H  
ATOM    634  CG2 THR    45     106.383 106.824  95.019  1.00  0.00           C  
ATOM    635 HG21 THR    45     105.400 107.170  95.337  1.00  0.00           H  
ATOM    636 HG22 THR    45     107.083 106.901  95.851  1.00  0.00           H  
ATOM    637 HG23 THR    45     106.653 107.472  94.185  1.00  0.00           H  
ATOM    638  OG1 THR    45     106.117 104.608  95.713  1.00  0.00           O  
ATOM    639  HG1 THR    45     106.169 103.685  95.455  1.00  0.00           H  
ATOM    640  C   THR    45     105.505 105.811  92.267  1.00  0.00           C  
ATOM    641  O   THR    45     106.509 105.615  91.592  1.00  0.00           O  
ATOM    642  N   ASP    46     104.512 106.544  91.869  1.00  0.00           N  
ATOM    643  H   ASP    46     103.764 106.553  92.547  1.00  0.00           H  
ATOM    644  CA  ASP    46     104.610 107.654  90.947  1.00  0.00           C  
ATOM    645  HA  ASP    46     104.769 107.274  89.938  1.00  0.00           H  
ATOM    646  CB  ASP    46     103.245 108.409  90.962  1.00  0.00           C  
ATOM    647  HB2 ASP    46     102.490 107.660  90.723  1.00  0.00           H  
ATOM    648  HB3 ASP    46     103.044 108.878  91.925  1.00  0.00           H  
ATOM    649  CG  ASP    46     103.010 109.523  89.982  1.00  0.00           C  
ATOM    650  OD1 ASP    46     101.864 109.869  89.597  1.00  0.00           O  
ATOM    651  OD2 ASP    46     104.030 109.887  89.329  1.00  0.00           O  
ATOM    652  C   ASP    46     105.713 108.631  91.278  1.00  0.00           C  
ATOM    653  O   ASP    46     105.749 109.111  92.426  1.00  0.00           O  
ATOM    654  N   THR    47     106.669 108.854  90.313  1.00  0.00           N  
ATOM    655  H   THR    47     106.596 108.372  89.429  1.00  0.00           H  
ATOM    656  CA  THR    47     107.765 109.723  90.520  1.00  0.00           C  
ATOM    657  HA  THR    47     108.075 109.811  91.561  1.00  0.00           H  
ATOM    658  CB  THR    47     109.031 109.142  89.856  1.00  0.00           C  
ATOM    659  HB  THR    47     109.921 109.731  90.076  1.00  0.00           H  
ATOM    660  CG2 THR    47     109.438 107.812  90.439  1.00  0.00           C  
ATOM    661 HG21 THR    47     110.522 107.756  90.340  1.00  0.00           H  
ATOM    662 HG22 THR    47     109.138 107.555  91.455  1.00  0.00           H  
ATOM    663 HG23 THR    47     109.065 106.978  89.845  1.00  0.00           H  
ATOM    664  OG1 THR    47     108.914 108.939  88.479  1.00  0.00           O  
ATOM    665  HG1 THR    47     109.522 109.568  88.083  1.00  0.00           H  
ATOM    666  C   THR    47     107.523 111.137  90.018  1.00  0.00           C  
ATOM    667  O   THR    47     108.457 111.978  89.972  1.00  0.00           O  
ATOM    668  N   SER    48     106.348 111.441  89.414  1.00  0.00           N  
ATOM    669  H   SER    48     105.660 110.709  89.308  1.00  0.00           H  
ATOM    670  CA  SER    48     105.955 112.760  88.798  1.00  0.00           C  
ATOM    671  HA  SER    48     106.791 112.958  88.127  1.00  0.00           H  
ATOM    672  CB  SER    48     104.703 112.587  87.888  1.00  0.00           C  
ATOM    673  HB2 SER    48     104.579 113.524  87.345  1.00  0.00           H  
ATOM    674  HB3 SER    48     104.938 111.870  87.101  1.00  0.00           H  
ATOM    675  OG  SER    48     103.421 112.338  88.577  1.00  0.00           O  
ATOM    676  HG  SER    48     103.512 111.432  88.881  1.00  0.00           H  
ATOM    677  C   SER    48     105.748 113.915  89.758  1.00  0.00           C  
ATOM    678  O   SER    48     105.602 113.632  90.910  1.00  0.00           O  
ATOM    679  N   GLY    49     105.687 115.109  89.260  1.00  0.00           N  
ATOM    680  H   GLY    49     106.018 115.266  88.319  1.00  0.00           H  
ATOM    681  CA  GLY    49     105.343 116.278  90.033  1.00  0.00           C  
ATOM    682  HA2 GLY    49     105.217 117.138  89.375  1.00  0.00           H  
ATOM    683  HA3 GLY    49     104.425 116.160  90.608  1.00  0.00           H  
ATOM    684  C   GLY    49     106.528 116.697  90.944  1.00  0.00           C  
ATOM    685  O   GLY    49     107.597 116.238  90.653  1.00  0.00           O  
ATOM    686  N   TYR    50     106.400 117.665  91.849  1.00  0.00           N  
ATOM    687  H   TYR    50     107.243 117.782  92.394  1.00  0.00           H  
ATOM    688  CA  TYR    50     105.089 118.183  92.359  1.00  0.00           C  
ATOM    689  HA  TYR    50     104.297 118.429  91.652  1.00  0.00           H  
ATOM    690  CB  TYR    50     104.533 117.054  93.284  1.00  0.00           C  
ATOM    691  HB2 TYR    50     104.319 116.224  92.610  1.00  0.00           H  
ATOM    692  HB3 TYR    50     105.190 116.660  94.059  1.00  0.00           H  
ATOM    693  CG  TYR    50     103.160 117.322  93.814  1.00  0.00           C  
ATOM    694  CD1 TYR    50     102.976 117.905  95.083  1.00  0.00           C  
ATOM    695  HD1 TYR    50     103.807 118.223  95.696  1.00  0.00           H  
ATOM    696  CE1 TYR    50     101.642 118.099  95.530  1.00  0.00           C  
ATOM    697  HE1 TYR    50     101.489 118.619  96.465  1.00  0.00           H  
ATOM    698  CZ  TYR    50     100.541 117.732  94.801  1.00  0.00           C  
ATOM    699  OH  TYR    50      99.244 117.906  95.292  1.00  0.00           O  
ATOM    700  HH  TYR    50      99.206 118.558  95.995  1.00  0.00           H  
ATOM    701  CE2 TYR    50     100.751 117.079  93.552  1.00  0.00           C  
ATOM    702  HE2 TYR    50      99.884 116.712  93.023  1.00  0.00           H  
ATOM    703  CD2 TYR    50     102.067 116.947  93.078  1.00  0.00           C  
ATOM    704  HD2 TYR    50     102.213 116.591  92.069  1.00  0.00           H  
ATOM    705  C   TYR    50     105.297 119.429  93.259  1.00  0.00           C  
ATOM    706  O   TYR    50     106.288 119.447  93.946  1.00  0.00           O  
ATOM    707  N   GLY    51     104.396 120.380  93.352  1.00  0.00           N  
ATOM    708  H   GLY    51     104.575 121.038  94.097  1.00  0.00           H  
ATOM    709  CA  GLY    51     103.210 120.558  92.498  1.00  0.00           C  
ATOM    710  HA2 GLY    51     102.739 119.636  92.157  1.00  0.00           H  
ATOM    711  HA3 GLY    51     102.471 121.022  93.151  1.00  0.00           H  
ATOM    712  C   GLY    51     103.468 121.551  91.329  1.00  0.00           C  
ATOM    713  O   GLY    51     102.712 121.490  90.345  1.00  0.00           O  
ATOM    714  N   GLN    52     104.531 122.368  91.340  1.00  0.00           N  
ATOM    715  H   GLN    52     104.987 122.423  92.240  1.00  0.00           H  
ATOM    716  CA  GLN    52     104.834 123.416  90.264  1.00  0.00           C  
ATOM    717  HA  GLN    52     104.248 123.320  89.349  1.00  0.00           H  
ATOM    718  CB  GLN    52     104.414 124.752  90.857  1.00  0.00           C  
ATOM    719  HB2 GLN    52     103.326 124.728  90.785  1.00  0.00           H  
ATOM    720  HB3 GLN    52     104.604 124.793  91.930  1.00  0.00           H  
ATOM    721  CG  GLN    52     104.848 125.955  90.094  1.00  0.00           C  
ATOM    722  HG2 GLN    52     104.465 126.788  90.683  1.00  0.00           H  
ATOM    723  HG3 GLN    52     105.929 126.021  90.210  1.00  0.00           H  
ATOM    724  CD  GLN    52     104.372 125.971  88.639  1.00  0.00           C  
ATOM    725  OE1 GLN    52     105.171 125.938  87.695  1.00  0.00           O  
ATOM    726  NE2 GLN    52     103.062 126.056  88.431  1.00  0.00           N  
ATOM    727 HE21 GLN    52     102.399 126.281  89.159  1.00  0.00           H  
ATOM    728 HE22 GLN    52     102.859 126.217  87.455  1.00  0.00           H  
ATOM    729  C   GLN    52     106.332 123.413  89.978  1.00  0.00           C  
ATOM    730  O   GLN    52     107.073 123.794  90.839  1.00  0.00           O  
ATOM    731  N   SER    53     106.767 122.847  88.840  1.00  0.00           N  
ATOM    732  H   SER    53     107.759 122.989  88.711  1.00  0.00           H  
ATOM    733  CA  SER    53     106.060 122.106  87.809  1.00  0.00           C  
ATOM    734  HA  SER    53     105.313 122.769  87.373  1.00  0.00           H  
ATOM    735  CB  SER    53     107.040 121.773  86.639  1.00  0.00           C  
ATOM    736  HB2 SER    53     107.398 122.716  86.227  1.00  0.00           H  
ATOM    737  HB3 SER    53     107.895 121.176  86.956  1.00  0.00           H  
ATOM    738  OG  SER    53     106.372 121.034  85.670  1.00  0.00           O  
ATOM    739  HG  SER    53     106.200 121.536  84.870  1.00  0.00           H  
ATOM    740  C   SER    53     105.351 120.795  88.367  1.00  0.00           C  
ATOM    741  O   SER    53     105.821 120.145  89.361  1.00  0.00           O  
ATOM    742  N   SER    54     104.321 120.328  87.698  1.00  0.00           N  
ATOM    743  H   SER    54     103.900 120.878  86.963  1.00  0.00           H  
ATOM    744  CA  SER    54     103.613 119.045  87.913  1.00  0.00           C  
ATOM    745  HA  SER    54     103.790 118.692  88.929  1.00  0.00           H  
ATOM    746  CB  SER    54     102.065 119.185  87.708  1.00  0.00           C  
ATOM    747  HB2 SER    54     101.536 118.232  87.701  1.00  0.00           H  
ATOM    748  HB3 SER    54     101.544 119.695  88.519  1.00  0.00           H  
ATOM    749  OG  SER    54     101.760 119.848  86.445  1.00  0.00           O  
ATOM    750  HG  SER    54     100.852 120.155  86.491  1.00  0.00           H  
ATOM    751  C   SER    54     104.117 117.937  86.961  1.00  0.00           C  
ATOM    752  O   SER    54     103.988 116.784  87.229  1.00  0.00           O  
ATOM    753  N   TYR    55     104.732 118.253  85.814  1.00  0.00           N  
ATOM    754  H   TYR    55     105.172 119.158  85.726  1.00  0.00           H  
ATOM    755  CA  TYR    55     105.188 117.310  84.755  1.00  0.00           C  
ATOM    756  HA  TYR    55     105.504 116.376  85.219  1.00  0.00           H  
ATOM    757  CB  TYR    55     103.947 117.126  83.802  1.00  0.00           C  
ATOM    758  HB2 TYR    55     103.484 118.030  83.406  1.00  0.00           H  
ATOM    759  HB3 TYR    55     104.284 116.692  82.861  1.00  0.00           H  
ATOM    760  CG  TYR    55     102.815 116.352  84.387  1.00  0.00           C  
ATOM    761  CD1 TYR    55     101.589 116.955  84.598  1.00  0.00           C  
ATOM    762  HD1 TYR    55     101.315 117.950  84.280  1.00  0.00           H  
ATOM    763  CE1 TYR    55     100.657 116.320  85.373  1.00  0.00           C  
ATOM    764  HE1 TYR    55      99.740 116.811  85.664  1.00  0.00           H  
ATOM    765  CZ  TYR    55     100.850 115.027  85.990  1.00  0.00           C  
ATOM    766  OH  TYR    55      99.957 114.509  86.827  1.00  0.00           O  
ATOM    767  HH  TYR    55     100.207 113.641  87.155  1.00  0.00           H  
ATOM    768  CE2 TYR    55     102.036 114.325  85.624  1.00  0.00           C  
ATOM    769  HE2 TYR    55     102.256 113.331  85.983  1.00  0.00           H  
ATOM    770  CD2 TYR    55     103.024 114.924  84.792  1.00  0.00           C  
ATOM    771  HD2 TYR    55     103.919 114.381  84.528  1.00  0.00           H  
ATOM    772  C   TYR    55     106.390 117.983  84.070  1.00  0.00           C  
ATOM    773  O   TYR    55     106.200 118.789  83.164  1.00  0.00           O  
ATOM    774  N   SER    56     107.582 117.858  84.667  1.00  0.00           N  
ATOM    775  H   SER    56     108.277 118.529  84.373  1.00  0.00           H  
ATOM    776  CA  SER    56     108.121 117.087  85.839  1.00  0.00           C  
ATOM    777  HA  SER    56     109.211 117.064  85.823  1.00  0.00           H  
ATOM    778  CB  SER    56     107.938 117.761  87.173  1.00  0.00           C  
ATOM    779  HB2 SER    56     106.891 118.045  87.279  1.00  0.00           H  
ATOM    780  HB3 SER    56     108.251 117.055  87.942  1.00  0.00           H  
ATOM    781  OG  SER    56     108.761 118.852  87.234  1.00  0.00           O  
ATOM    782  HG  SER    56     108.870 119.170  88.133  1.00  0.00           H  
ATOM    783  C   SER    56     107.616 115.578  85.890  1.00  0.00           C  
ATOM    784  O   SER    56     106.736 115.194  86.637  1.00  0.00           O  
ATOM    785  N   SER    57     107.969 114.755  84.900  1.00  0.00           N  
ATOM    786  H   SER    57     107.299 113.999  84.887  1.00  0.00           H  
ATOM    787  CA  SER    57     108.980 114.896  83.883  1.00  0.00           C  
ATOM    788  HA  SER    57     109.835 115.463  84.251  1.00  0.00           H  
ATOM    789  CB  SER    57     109.573 113.617  83.382  1.00  0.00           C  
ATOM    790  HB2 SER    57     108.778 113.232  82.743  1.00  0.00           H  
ATOM    791  HB3 SER    57     110.462 113.809  82.782  1.00  0.00           H  
ATOM    792  OG  SER    57     109.948 112.848  84.449  1.00  0.00           O  
ATOM    793  HG  SER    57     110.185 112.027  84.011  1.00  0.00           H  
ATOM    794  C   SER    57     108.358 115.607  82.699  1.00  0.00           C  
ATOM    795  O   SER    57     107.237 115.320  82.388  1.00  0.00           O  
ATOM    796  N   TYR    58     108.991 116.526  81.995  1.00  0.00           N  
ATOM    797  H   TYR    58     110.000 116.489  81.988  1.00  0.00           H  
ATOM    798  CA  TYR    58     108.301 117.228  80.949  1.00  0.00           C  
ATOM    799  HA  TYR    58     107.387 117.643  81.374  1.00  0.00           H  
ATOM    800  CB  TYR    58     109.145 118.468  80.517  1.00  0.00           C  
ATOM    801  HB2 TYR    58     109.426 119.091  81.365  1.00  0.00           H  
ATOM    802  HB3 TYR    58     110.075 118.114  80.073  1.00  0.00           H  
ATOM    803  CG  TYR    58     108.289 119.160  79.459  1.00  0.00           C  
ATOM    804  CD1 TYR    58     108.507 118.994  78.103  1.00  0.00           C  
ATOM    805  HD1 TYR    58     109.290 118.329  77.771  1.00  0.00           H  
ATOM    806  CE1 TYR    58     107.642 119.709  77.200  1.00  0.00           C  
ATOM    807  HE1 TYR    58     107.562 119.615  76.127  1.00  0.00           H  
ATOM    808  CZ  TYR    58     106.709 120.583  77.696  1.00  0.00           C  
ATOM    809  OH  TYR    58     105.834 121.204  76.880  1.00  0.00           O  
ATOM    810  HH  TYR    58     105.969 121.101  75.935  1.00  0.00           H  
ATOM    811  CE2 TYR    58     106.513 120.791  79.066  1.00  0.00           C  
ATOM    812  HE2 TYR    58     105.756 121.527  79.292  1.00  0.00           H  
ATOM    813  CD2 TYR    58     107.328 120.021  79.953  1.00  0.00           C  
ATOM    814  HD2 TYR    58     107.153 120.109  81.015  1.00  0.00           H  
ATOM    815  C   TYR    58     107.946 116.175  79.788  1.00  0.00           C  
ATOM    816  O   TYR    58     108.776 115.341  79.353  1.00  0.00           O  
ATOM    817  N   GLY    59     106.705 116.166  79.255  1.00  0.00           N  
ATOM    818  H   GLY    59     106.498 115.491  78.532  1.00  0.00           H  
ATOM    819  CA  GLY    59     105.595 117.073  79.585  1.00  0.00           C  
ATOM    820  HA2 GLY    59     104.971 116.531  80.295  1.00  0.00           H  
ATOM    821  HA3 GLY    59     105.865 118.019  80.055  1.00  0.00           H  
ATOM    822  C   GLY    59     104.776 117.507  78.355  1.00  0.00           C  
ATOM    823  O   GLY    59     105.158 117.211  77.197  1.00  0.00           O  
ATOM    824  N   GLN    60     103.734 118.238  78.573  1.00  0.00           N  
ATOM    825  H   GLN    60     103.306 118.538  77.709  1.00  0.00           H  
ATOM    826  CA  GLN    60     103.035 118.476  79.846  1.00  0.00           C  
ATOM    827  HA  GLN    60     103.515 117.984  80.692  1.00  0.00           H  
ATOM    828  CB  GLN    60     102.949 120.042  80.153  1.00  0.00           C  
ATOM    829  HB2 GLN    60     102.405 120.185  81.087  1.00  0.00           H  
ATOM    830  HB3 GLN    60     103.989 120.363  80.212  1.00  0.00           H  
ATOM    831  CG  GLN    60     102.280 121.026  79.145  1.00  0.00           C  
ATOM    832  HG2 GLN    60     102.783 120.961  78.181  1.00  0.00           H  
ATOM    833  HG3 GLN    60     101.234 120.791  78.950  1.00  0.00           H  
ATOM    834  CD  GLN    60     102.279 122.451  79.614  1.00  0.00           C  
ATOM    835  OE1 GLN    60     101.392 123.236  79.259  1.00  0.00           O  
ATOM    836  NE2 GLN    60     103.234 122.895  80.427  1.00  0.00           N  
ATOM    837 HE21 GLN    60     103.954 122.241  80.701  1.00  0.00           H  
ATOM    838 HE22 GLN    60     103.141 123.829  80.799  1.00  0.00           H  
ATOM    839  C   GLN    60     101.645 117.870  79.850  1.00  0.00           C  
ATOM    840  O   GLN    60     101.025 117.978  80.937  1.00  0.00           O  
ATOM    841  N   SER    61     101.170 117.181  78.819  1.00  0.00           N  
ATOM    842  H   SER    61     101.588 117.168  77.899  1.00  0.00           H  
ATOM    843  CA  SER    61      99.788 116.651  78.770  1.00  0.00           C  
ATOM    844  HA  SER    61      99.640 115.722  79.319  1.00  0.00           H  
ATOM    845  CB  SER    61      98.807 117.749  79.130  1.00  0.00           C  
ATOM    846  HB2 SER    61      97.768 117.419  79.115  1.00  0.00           H  
ATOM    847  HB3 SER    61      98.915 117.981  80.190  1.00  0.00           H  
ATOM    848  OG  SER    61      98.863 118.915  78.320  1.00  0.00           O  
ATOM    849  HG  SER    61      98.429 119.633  78.787  1.00  0.00           H  
ATOM    850  C   SER    61      99.546 116.187  77.335  1.00  0.00           C  
ATOM    851  O   SER    61     100.221 116.584  76.386  1.00  0.00           O  
ATOM    852  N   GLN    62      98.459 115.485  77.149  1.00  0.00           N  
ATOM    853  H   GLN    62      97.828 115.269  77.908  1.00  0.00           H  
ATOM    854  CA  GLN    62      98.059 114.990  75.865  1.00  0.00           C  
ATOM    855  HA  GLN    62      98.928 114.525  75.401  1.00  0.00           H  
ATOM    856  CB  GLN    62      97.039 113.919  76.145  1.00  0.00           C  
ATOM    857  HB2 GLN    62      97.535 113.142  76.726  1.00  0.00           H  
ATOM    858  HB3 GLN    62      96.172 114.329  76.661  1.00  0.00           H  
ATOM    859  CG  GLN    62      96.456 113.199  74.856  1.00  0.00           C  
ATOM    860  HG2 GLN    62      95.658 112.548  75.213  1.00  0.00           H  
ATOM    861  HG3 GLN    62      95.953 113.872  74.162  1.00  0.00           H  
ATOM    862  CD  GLN    62      97.550 112.420  74.116  1.00  0.00           C  
ATOM    863  OE1 GLN    62      98.571 112.917  73.646  1.00  0.00           O  
ATOM    864  NE2 GLN    62      97.484 111.135  73.998  1.00  0.00           N  
ATOM    865 HE21 GLN    62      98.276 110.744  73.510  1.00  0.00           H  
ATOM    866 HE22 GLN    62      96.703 110.596  74.344  1.00  0.00           H  
ATOM    867  C   GLN    62      97.590 116.074  74.894  1.00  0.00           C  
ATOM    868  O   GLN    62      97.534 115.920  73.688  1.00  0.00           O  
ATOM    869  N   ASN    63      97.328 117.240  75.287  1.00  0.00           N  
ATOM    870  H   ASN    63      97.319 117.260  76.297  1.00  0.00           H  
ATOM    871  CA  ASN    63      96.879 118.421  74.491  1.00  0.00           C  
ATOM    872  HA  ASN    63      96.555 118.179  73.478  1.00  0.00           H  
ATOM    873  CB  ASN    63      95.684 119.035  75.182  1.00  0.00           C  
ATOM    874  HB2 ASN    63      95.213 119.760  74.517  1.00  0.00           H  
ATOM    875  HB3 ASN    63      94.990 118.224  75.406  1.00  0.00           H  
ATOM    876  CG  ASN    63      96.190 119.888  76.411  1.00  0.00           C  
ATOM    877  OD1 ASN    63      96.939 120.831  76.260  1.00  0.00           O  
ATOM    878  ND2 ASN    63      95.790 119.517  77.593  1.00  0.00           N  
ATOM    879 HD21 ASN    63      95.885 120.160  78.366  1.00  0.00           H  
ATOM    880 HD22 ASN    63      95.175 118.716  77.626  1.00  0.00           H  
ATOM    881  C   ASN    63      98.125 119.380  74.187  1.00  0.00           C  
ATOM    882  O   ASN    63      97.991 120.236  73.358  1.00  0.00           O  
ATOM    883  N   THR    64      99.236 119.198  75.015  1.00  0.00           N  
ATOM    884  H   THR    64      99.291 118.505  75.747  1.00  0.00           H  
ATOM    885  CA  THR    64     100.419 120.076  75.024  1.00  0.00           C  
ATOM    886  HA  THR    64     100.523 120.401  73.989  1.00  0.00           H  
ATOM    887  CB  THR    64     100.287 121.322  75.889  1.00  0.00           C  
ATOM    888  HB  THR    64     100.070 121.110  76.936  1.00  0.00           H  
ATOM    889  CG2 THR    64     101.501 122.352  75.935  1.00  0.00           C  
ATOM    890 HG21 THR    64     101.589 122.927  75.014  1.00  0.00           H  
ATOM    891 HG22 THR    64     101.278 123.135  76.659  1.00  0.00           H  
ATOM    892 HG23 THR    64     102.474 121.882  76.077  1.00  0.00           H  
ATOM    893  OG1 THR    64      99.190 122.026  75.337  1.00  0.00           O  
ATOM    894  HG1 THR    64      98.455 121.410  75.386  1.00  0.00           H  
ATOM    895  C   THR    64     101.729 119.277  75.282  1.00  0.00           C  
ATOM    896  O   THR    64     101.984 119.016  76.433  1.00  0.00           O  
ATOM    897  N   GLY    65     102.498 118.737  74.381  1.00  0.00           N  
ATOM    898  H   GLY    65     103.433 118.479  74.662  1.00  0.00           H  
ATOM    899  CA  GLY    65     102.229 118.789  72.962  1.00  0.00           C  
ATOM    900  HA2 GLY    65     102.175 119.835  72.660  1.00  0.00           H  
ATOM    901  HA3 GLY    65     103.082 118.393  72.411  1.00  0.00           H  
ATOM    902  C   GLY    65     100.935 117.936  72.561  1.00  0.00           C  
ATOM    903  O   GLY    65     100.498 117.039  73.356  1.00  0.00           O  
ATOM    904  N   TYR    66     100.453 118.194  71.298  1.00  0.00           N  
ATOM    905  H   TYR    66     100.968 118.821  70.696  1.00  0.00           H  
ATOM    906  CA  TYR    66      99.117 117.700  70.885  1.00  0.00           C  
ATOM    907  HA  TYR    66      98.334 117.740  71.642  1.00  0.00           H  
ATOM    908  CB  TYR    66      98.605 118.750  69.867  1.00  0.00           C  
ATOM    909  HB2 TYR    66      98.817 119.737  70.279  1.00  0.00           H  
ATOM    910  HB3 TYR    66      99.142 118.643  68.925  1.00  0.00           H  
ATOM    911  CG  TYR    66      97.049 118.648  69.595  1.00  0.00           C  
ATOM    912  CD1 TYR    66      96.590 117.742  68.634  1.00  0.00           C  
ATOM    913  HD1 TYR    66      97.306 117.225  68.013  1.00  0.00           H  
ATOM    914  CE1 TYR    66      95.175 117.733  68.299  1.00  0.00           C  
ATOM    915  HE1 TYR    66      94.817 117.079  67.518  1.00  0.00           H  
ATOM    916  CZ  TYR    66      94.212 118.501  69.047  1.00  0.00           C  
ATOM    917  OH  TYR    66      92.882 118.426  68.697  1.00  0.00           O  
ATOM    918  HH  TYR    66      92.652 117.721  68.088  1.00  0.00           H  
ATOM    919  CE2 TYR    66      94.732 119.339  70.073  1.00  0.00           C  
ATOM    920  HE2 TYR    66      94.022 119.940  70.622  1.00  0.00           H  
ATOM    921  CD2 TYR    66      96.117 119.421  70.377  1.00  0.00           C  
ATOM    922  HD2 TYR    66      96.585 120.000  71.159  1.00  0.00           H  
ATOM    923  C   TYR    66      98.987 116.251  70.427  1.00  0.00           C  
ATOM    924  O   TYR    66      99.293 115.969  69.263  1.00  0.00           O  
ATOM    925  N   GLY    67      98.304 115.421  71.126  1.00  0.00           N  
ATOM    926  H   GLY    67      98.330 115.545  72.128  1.00  0.00           H  
ATOM    927  CA  GLY    67      97.944 114.030  70.711  1.00  0.00           C  
ATOM    928  HA2 GLY    67      98.325 113.977  69.691  1.00  0.00           H  
ATOM    929  HA3 GLY    67      98.543 113.357  71.325  1.00  0.00           H  
ATOM    930  C   GLY    67      96.458 113.640  70.695  1.00  0.00           C  
ATOM    931  O   GLY    67      96.088 112.617  70.136  1.00  0.00           O  
ATOM    932  N   THR    68      95.565 114.604  71.030  1.00  0.00           N  
ATOM    933  H   THR    68      95.813 115.413  71.581  1.00  0.00           H  
ATOM    934  CA  THR    68      94.114 114.401  70.743  1.00  0.00           C  
ATOM    935  HA  THR    68      93.750 113.515  71.264  1.00  0.00           H  
ATOM    936  CB  THR    68      93.459 115.712  71.172  1.00  0.00           C  
ATOM    937  HB  THR    68      93.770 116.471  70.455  1.00  0.00           H  
ATOM    938  CG2 THR    68      91.940 115.695  71.157  1.00  0.00           C  
ATOM    939 HG21 THR    68      91.363 116.563  71.478  1.00  0.00           H  
ATOM    940 HG22 THR    68      91.534 115.362  70.203  1.00  0.00           H  
ATOM    941 HG23 THR    68      91.650 114.976  71.923  1.00  0.00           H  
ATOM    942  OG1 THR    68      93.848 116.102  72.488  1.00  0.00           O  
ATOM    943  HG1 THR    68      93.687 115.305  72.998  1.00  0.00           H  
ATOM    944  C   THR    68      93.837 114.235  69.242  1.00  0.00           C  
ATOM    945  O   THR    68      94.642 114.690  68.368  1.00  0.00           O  
ATOM    946  N   GLN    69      92.727 113.586  68.803  1.00  0.00           N  
ATOM    947  H   GLN    69      92.133 113.106  69.464  1.00  0.00           H  
ATOM    948  CA  GLN    69      92.151 113.612  67.461  1.00  0.00           C  
ATOM    949  HA  GLN    69      92.735 113.061  66.724  1.00  0.00           H  
ATOM    950  CB  GLN    69      90.750 112.909  67.310  1.00  0.00           C  
ATOM    951  HB2 GLN    69      90.527 112.778  66.251  1.00  0.00           H  
ATOM    952  HB3 GLN    69      90.898 111.900  67.694  1.00  0.00           H  
ATOM    953  CG  GLN    69      89.639 113.611  68.113  1.00  0.00           C  
ATOM    954  HG2 GLN    69      90.010 113.668  69.136  1.00  0.00           H  
ATOM    955  HG3 GLN    69      89.519 114.630  67.746  1.00  0.00           H  
ATOM    956  CD  GLN    69      88.259 112.853  68.135  1.00  0.00           C  
ATOM    957  OE1 GLN    69      88.072 111.849  68.801  1.00  0.00           O  
ATOM    958  NE2 GLN    69      87.326 113.261  67.371  1.00  0.00           N  
ATOM    959 HE21 GLN    69      87.555 114.084  66.832  1.00  0.00           H  
ATOM    960 HE22 GLN    69      86.679 112.563  67.034  1.00  0.00           H  
ATOM    961  C   GLN    69      92.009 115.035  66.885  1.00  0.00           C  
ATOM    962  O   GLN    69      91.689 115.986  67.629  1.00  0.00           O  
ATOM    963  N   SER    70      92.189 115.257  65.642  1.00  0.00           N  
ATOM    964  H   SER    70      92.344 114.502  64.988  1.00  0.00           H  
ATOM    965  CA  SER    70      92.259 116.588  65.056  1.00  0.00           C  
ATOM    966  HA  SER    70      92.637 117.290  65.799  1.00  0.00           H  
ATOM    967  CB  SER    70      93.379 116.651  64.069  1.00  0.00           C  
ATOM    968  HB2 SER    70      93.239 117.533  63.444  1.00  0.00           H  
ATOM    969  HB3 SER    70      94.277 116.722  64.682  1.00  0.00           H  
ATOM    970  OG  SER    70      93.355 115.511  63.195  1.00  0.00           O  
ATOM    971  HG  SER    70      94.037 115.608  62.527  1.00  0.00           H  
ATOM    972  C   SER    70      90.922 117.112  64.440  1.00  0.00           C  
ATOM    973  O   SER    70      90.792 118.257  64.084  1.00  0.00           O  
ATOM    974  N   THR    71      89.883 116.259  64.361  1.00  0.00           N  
ATOM    975  H   THR    71      89.989 115.307  64.682  1.00  0.00           H  
ATOM    976  CA  THR    71      88.515 116.635  63.866  1.00  0.00           C  
ATOM    977  HA  THR    71      88.474 117.698  63.628  1.00  0.00           H  
ATOM    978  CB  THR    71      88.074 115.880  62.588  1.00  0.00           C  
ATOM    979  HB  THR    71      87.025 116.038  62.340  1.00  0.00           H  
ATOM    980  CG2 THR    71      88.902 116.306  61.338  1.00  0.00           C  
ATOM    981 HG21 THR    71      88.442 117.260  61.080  1.00  0.00           H  
ATOM    982 HG22 THR    71      89.966 116.446  61.527  1.00  0.00           H  
ATOM    983 HG23 THR    71      88.721 115.595  60.532  1.00  0.00           H  
ATOM    984  OG1 THR    71      88.212 114.487  62.714  1.00  0.00           O  
ATOM    985  HG1 THR    71      87.930 114.140  61.864  1.00  0.00           H  
ATOM    986  C   THR    71      87.442 116.328  64.950  1.00  0.00           C  
ATOM    987  O   THR    71      87.738 115.419  65.656  1.00  0.00           O  
ATOM    988  N   PRO    72      86.322 117.069  65.148  1.00  0.00           N  
ATOM    989  CD  PRO    72      85.911 118.254  64.425  1.00  0.00           C  
ATOM    990  HD2 PRO    72      85.663 117.966  63.404  1.00  0.00           H  
ATOM    991  HD3 PRO    72      86.701 119.005  64.398  1.00  0.00           H  
ATOM    992  CG  PRO    72      84.547 118.716  65.084  1.00  0.00           C  
ATOM    993  HG2 PRO    72      83.666 118.926  64.477  1.00  0.00           H  
ATOM    994  HG3 PRO    72      84.712 119.615  65.679  1.00  0.00           H  
ATOM    995  CB  PRO    72      84.168 117.615  66.070  1.00  0.00           C  
ATOM    996  HB2 PRO    72      83.336 117.068  65.625  1.00  0.00           H  
ATOM    997  HB3 PRO    72      84.018 117.947  67.097  1.00  0.00           H  
ATOM    998  CA  PRO    72      85.409 116.685  66.195  1.00  0.00           C  
ATOM    999  HA  PRO    72      85.965 116.963  67.091  1.00  0.00           H  
ATOM   1000  C   PRO    72      84.866 115.244  66.137  1.00  0.00           C  
ATOM   1001  O   PRO    72      84.562 114.662  65.085  1.00  0.00           O  
ATOM   1002  N   GLN    73      84.678 114.694  67.373  1.00  0.00           N  
ATOM   1003  H   GLN    73      85.107 115.140  68.171  1.00  0.00           H  
ATOM   1004  CA  GLN    73      83.954 113.389  67.467  1.00  0.00           C  
ATOM   1005  HA  GLN    73      84.498 112.717  66.803  1.00  0.00           H  
ATOM   1006  CB  GLN    73      84.174 112.735  68.853  1.00  0.00           C  
ATOM   1007  HB2 GLN    73      84.029 111.659  68.765  1.00  0.00           H  
ATOM   1008  HB3 GLN    73      85.227 112.829  69.121  1.00  0.00           H  
ATOM   1009  CG  GLN    73      83.397 113.488  70.054  1.00  0.00           C  
ATOM   1010  HG2 GLN    73      83.919 113.100  70.929  1.00  0.00           H  
ATOM   1011  HG3 GLN    73      83.477 114.575  70.034  1.00  0.00           H  
ATOM   1012  CD  GLN    73      81.924 113.233  70.185  1.00  0.00           C  
ATOM   1013  OE1 GLN    73      81.310 112.419  69.528  1.00  0.00           O  
ATOM   1014  NE2 GLN    73      81.170 113.956  71.029  1.00  0.00           N  
ATOM   1015 HE21 GLN    73      81.665 114.732  71.444  1.00  0.00           H  
ATOM   1016 HE22 GLN    73      80.173 113.793  71.030  1.00  0.00           H  
ATOM   1017  C   GLN    73      82.513 113.470  66.927  1.00  0.00           C  
ATOM   1018  O   GLN    73      81.931 114.584  66.956  1.00  0.00           O  
ATOM   1019  N   GLY    74      81.903 112.371  66.394  1.00  0.00           N  
ATOM   1020  H   GLY    74      82.348 111.472  66.520  1.00  0.00           H  
ATOM   1021  CA  GLY    74      80.630 112.433  65.633  1.00  0.00           C  
ATOM   1022  HA2 GLY    74      80.109 113.304  66.030  1.00  0.00           H  
ATOM   1023  HA3 GLY    74      80.734 112.484  64.549  1.00  0.00           H  
ATOM   1024  C   GLY    74      79.650 111.329  66.065  1.00  0.00           C  
ATOM   1025  O   GLY    74      78.976 110.815  65.132  1.00  0.00           O  
ATOM   1026  N   TYR    75      79.521 111.038  67.375  1.00  0.00           N  
ATOM   1027  H   TYR    75      80.154 111.528  67.991  1.00  0.00           H  
ATOM   1028  CA  TYR    75      78.753 109.944  67.980  1.00  0.00           C  
ATOM   1029  HA  TYR    75      78.559 109.177  67.230  1.00  0.00           H  
ATOM   1030  CB  TYR    75      79.638 109.161  68.976  1.00  0.00           C  
ATOM   1031  HB2 TYR    75      79.864 109.786  69.840  1.00  0.00           H  
ATOM   1032  HB3 TYR    75      79.047 108.324  69.345  1.00  0.00           H  
ATOM   1033  CG  TYR    75      80.944 108.520  68.429  1.00  0.00           C  
ATOM   1034  CD1 TYR    75      82.240 109.093  68.607  1.00  0.00           C  
ATOM   1035  HD1 TYR    75      82.364 109.949  69.253  1.00  0.00           H  
ATOM   1036  CE1 TYR    75      83.390 108.510  68.021  1.00  0.00           C  
ATOM   1037  HE1 TYR    75      84.405 108.875  68.080  1.00  0.00           H  
ATOM   1038  CZ  TYR    75      83.198 107.304  67.255  1.00  0.00           C  
ATOM   1039  OH  TYR    75      84.254 106.634  66.836  1.00  0.00           O  
ATOM   1040  HH  TYR    75      84.015 105.729  66.621  1.00  0.00           H  
ATOM   1041  CE2 TYR    75      81.945 106.792  66.993  1.00  0.00           C  
ATOM   1042  HE2 TYR    75      81.798 105.994  66.281  1.00  0.00           H  
ATOM   1043  CD2 TYR    75      80.845 107.381  67.619  1.00  0.00           C  
ATOM   1044  HD2 TYR    75      79.908 106.865  67.470  1.00  0.00           H  
ATOM   1045  C   TYR    75      77.349 110.234  68.517  1.00  0.00           C  
ATOM   1046  O   TYR    75      76.744 109.491  69.316  1.00  0.00           O  
ATOM   1047  N   GLY    76      76.657 111.263  67.929  1.00  0.00           N  
ATOM   1048  H   GLY    76      77.250 111.894  67.409  1.00  0.00           H  
ATOM   1049  CA  GLY    76      75.412 111.704  68.460  1.00  0.00           C  
ATOM   1050  HA2 GLY    76      75.145 112.587  67.879  1.00  0.00           H  
ATOM   1051  HA3 GLY    76      74.578 111.037  68.241  1.00  0.00           H  
ATOM   1052  C   GLY    76      75.558 112.102  69.914  1.00  0.00           C  
ATOM   1053  O   GLY    76      76.452 112.843  70.323  1.00  0.00           O  
ATOM   1054  N   SER    77      74.600 111.691  70.743  1.00  0.00           N  
ATOM   1055  H   SER    77      73.903 111.086  70.332  1.00  0.00           H  
ATOM   1056  CA  SER    77      74.788 111.808  72.182  1.00  0.00           C  
ATOM   1057  HA  SER    77      75.841 111.777  72.460  1.00  0.00           H  
ATOM   1058  CB  SER    77      74.328 113.255  72.666  1.00  0.00           C  
ATOM   1059  HB2 SER    77      74.709 113.397  73.677  1.00  0.00           H  
ATOM   1060  HB3 SER    77      74.833 114.059  72.132  1.00  0.00           H  
ATOM   1061  OG  SER    77      72.950 113.413  72.590  1.00  0.00           O  
ATOM   1062  HG  SER    77      72.501 112.620  72.893  1.00  0.00           H  
ATOM   1063  C   SER    77      74.025 110.702  72.931  1.00  0.00           C  
ATOM   1064  O   SER    77      72.888 110.977  73.430  1.00  0.00           O  
ATOM   1065  N   THR    78      74.441 109.454  72.937  1.00  0.00           N  
ATOM   1066  H   THR    78      73.846 108.649  73.071  1.00  0.00           H  
ATOM   1067  CA  THR    78      75.857 108.956  72.807  1.00  0.00           C  
ATOM   1068  HA  THR    78      76.378 109.424  71.972  1.00  0.00           H  
ATOM   1069  CB  THR    78      76.680 109.124  74.118  1.00  0.00           C  
ATOM   1070  HB  THR    78      76.399 108.359  74.842  1.00  0.00           H  
ATOM   1071  CG2 THR    78      78.177 108.944  73.798  1.00  0.00           C  
ATOM   1072 HG21 THR    78      78.512 107.908  73.742  1.00  0.00           H  
ATOM   1073 HG22 THR    78      78.378 109.491  72.877  1.00  0.00           H  
ATOM   1074 HG23 THR    78      78.717 109.556  74.521  1.00  0.00           H  
ATOM   1075  OG1 THR    78      76.464 110.395  74.698  1.00  0.00           O  
ATOM   1076  HG1 THR    78      75.782 110.272  75.363  1.00  0.00           H  
ATOM   1077  C   THR    78      75.863 107.430  72.427  1.00  0.00           C  
ATOM   1078  O   THR    78      75.337 106.554  73.110  1.00  0.00           O  
ATOM   1079  N   GLY    79      76.688 107.201  71.383  1.00  0.00           N  
ATOM   1080  H   GLY    79      77.244 107.978  71.056  1.00  0.00           H  
ATOM   1081  CA  GLY    79      76.895 105.807  70.834  1.00  0.00           C  
ATOM   1082  HA2 GLY    79      75.894 105.380  70.898  1.00  0.00           H  
ATOM   1083  HA3 GLY    79      77.037 105.946  69.762  1.00  0.00           H  
ATOM   1084  C   GLY    79      77.982 104.897  71.491  1.00  0.00           C  
ATOM   1085  O   GLY    79      78.569 105.378  72.497  1.00  0.00           O  
ATOM   1086  N   GLY    80      78.211 103.666  70.999  1.00  0.00           N  
ATOM   1087  H   GLY    80      78.983 103.182  71.434  1.00  0.00           H  
ATOM   1088  CA  GLY    80      77.476 102.860  70.071  1.00  0.00           C  
ATOM   1089  HA2 GLY    80      77.544 103.276  69.066  1.00  0.00           H  
ATOM   1090  HA3 GLY    80      77.984 101.899  69.989  1.00  0.00           H  
ATOM   1091  C   GLY    80      76.044 102.565  70.489  1.00  0.00           C  
ATOM   1092  O   GLY    80      75.644 102.768  71.647  1.00  0.00           O  
ATOM   1093  N   TYR    81      75.204 102.053  69.569  1.00  0.00           N  
ATOM   1094  H   TYR    81      75.490 101.934  68.607  1.00  0.00           H  
ATOM   1095  CA  TYR    81      73.718 101.952  69.699  1.00  0.00           C  
ATOM   1096  HA  TYR    81      73.479 102.155  70.743  1.00  0.00           H  
ATOM   1097  CB  TYR    81      72.961 103.006  68.832  1.00  0.00           C  
ATOM   1098  HB2 TYR    81      73.115 102.730  67.789  1.00  0.00           H  
ATOM   1099  HB3 TYR    81      71.906 102.874  69.070  1.00  0.00           H  
ATOM   1100  CG  TYR    81      73.324 104.497  69.006  1.00  0.00           C  
ATOM   1101  CD1 TYR    81      72.420 105.266  69.701  1.00  0.00           C  
ATOM   1102  HD1 TYR    81      71.576 104.738  70.121  1.00  0.00           H  
ATOM   1103  CE1 TYR    81      72.593 106.658  69.950  1.00  0.00           C  
ATOM   1104  HE1 TYR    81      71.952 107.242  70.594  1.00  0.00           H  
ATOM   1105  CZ  TYR    81      73.706 107.324  69.395  1.00  0.00           C  
ATOM   1106  OH  TYR    81      74.054 108.612  69.678  1.00  0.00           O  
ATOM   1107  HH  TYR    81      74.912 108.940  69.400  1.00  0.00           H  
ATOM   1108  CE2 TYR    81      74.536 106.530  68.488  1.00  0.00           C  
ATOM   1109  HE2 TYR    81      75.429 106.969  68.069  1.00  0.00           H  
ATOM   1110  CD2 TYR    81      74.316 105.178  68.259  1.00  0.00           C  
ATOM   1111  HD2 TYR    81      74.857 104.637  67.497  1.00  0.00           H  
ATOM   1112  C   TYR    81      73.382 100.465  69.301  1.00  0.00           C  
ATOM   1113  O   TYR    81      73.311 100.142  68.108  1.00  0.00           O  
ATOM   1114  N   GLY    82      73.221  99.457  70.168  1.00  0.00           N  
ATOM   1115  H   GLY    82      72.839  98.595  69.804  1.00  0.00           H  
ATOM   1116  CA  GLY    82      73.252  99.620  71.565  1.00  0.00           C  
ATOM   1117  HA2 GLY    82      73.374  98.569  71.826  1.00  0.00           H  
ATOM   1118  HA3 GLY    82      74.093 100.273  71.800  1.00  0.00           H  
ATOM   1119  C   GLY    82      71.955 100.210  72.154  1.00  0.00           C  
ATOM   1120  O   GLY    82      71.476 101.272  71.745  1.00  0.00           O  
ATOM   1121  N   SER    83      71.497  99.582  73.211  1.00  0.00           N  
ATOM   1122  H   SER    83      71.926  98.678  73.349  1.00  0.00           H  
ATOM   1123  CA  SER    83      70.408 100.040  74.066  1.00  0.00           C  
ATOM   1124  HA  SER    83      70.152  99.127  74.603  1.00  0.00           H  
ATOM   1125  CB  SER    83      70.824 101.208  74.957  1.00  0.00           C  
ATOM   1126  HB2 SER    83      71.192 102.074  74.408  1.00  0.00           H  
ATOM   1127  HB3 SER    83      69.882 101.448  75.449  1.00  0.00           H  
ATOM   1128  OG  SER    83      71.826 100.845  75.909  1.00  0.00           O  
ATOM   1129  HG  SER    83      72.728 101.034  75.639  1.00  0.00           H  
ATOM   1130  C   SER    83      69.174 100.391  73.212  1.00  0.00           C  
ATOM   1131  O   SER    83      68.837 101.588  73.134  1.00  0.00           O  
ATOM   1132  N   SER    84      68.488  99.384  72.565  1.00  0.00           N  
ATOM   1133  H   SER    84      67.627  99.828  72.277  1.00  0.00           H  
ATOM   1134  CA  SER    84      68.715  97.933  72.285  1.00  0.00           C  
ATOM   1135  HA  SER    84      69.204  97.472  73.143  1.00  0.00           H  
ATOM   1136  CB  SER    84      67.341  97.325  71.914  1.00  0.00           C  
ATOM   1137  HB2 SER    84      67.223  97.459  70.839  1.00  0.00           H  
ATOM   1138  HB3 SER    84      67.435  96.239  71.907  1.00  0.00           H  
ATOM   1139  OG  SER    84      66.333  97.829  72.660  1.00  0.00           O  
ATOM   1140  HG  SER    84      65.758  98.349  72.094  1.00  0.00           H  
ATOM   1141  C   SER    84      69.676  97.735  71.158  1.00  0.00           C  
ATOM   1142  O   SER    84      70.039  98.617  70.464  1.00  0.00           O  
ATOM   1143  N   GLN    85      70.072  96.469  71.035  1.00  0.00           N  
ATOM   1144  H   GLN    85      69.748  95.868  71.778  1.00  0.00           H  
ATOM   1145  CA  GLN    85      71.213  96.028  70.191  1.00  0.00           C  
ATOM   1146  HA  GLN    85      72.108  96.514  70.579  1.00  0.00           H  
ATOM   1147  CB  GLN    85      71.322  94.510  70.338  1.00  0.00           C  
ATOM   1148  HB2 GLN    85      71.381  94.287  71.403  1.00  0.00           H  
ATOM   1149  HB3 GLN    85      70.385  94.107  69.953  1.00  0.00           H  
ATOM   1150  CG  GLN    85      72.565  93.840  69.643  1.00  0.00           C  
ATOM   1151  HG2 GLN    85      72.744  92.812  69.958  1.00  0.00           H  
ATOM   1152  HG3 GLN    85      72.439  94.009  68.574  1.00  0.00           H  
ATOM   1153  CD  GLN    85      73.949  94.400  70.010  1.00  0.00           C  
ATOM   1154  OE1 GLN    85      74.763  94.637  69.148  1.00  0.00           O  
ATOM   1155  NE2 GLN    85      74.182  94.738  71.222  1.00  0.00           N  
ATOM   1156 HE21 GLN    85      74.985  95.248  71.563  1.00  0.00           H  
ATOM   1157 HE22 GLN    85      73.486  94.656  71.949  1.00  0.00           H  
ATOM   1158  C   GLN    85      71.160  96.575  68.794  1.00  0.00           C  
ATOM   1159  O   GLN    85      72.092  97.222  68.409  1.00  0.00           O  
ATOM   1160  N   SER    86      70.041  96.298  68.055  1.00  0.00           N  
ATOM   1161  H   SER    86      69.293  95.859  68.573  1.00  0.00           H  
ATOM   1162  CA  SER    86      69.817  96.556  66.603  1.00  0.00           C  
ATOM   1163  HA  SER    86      69.133  95.786  66.247  1.00  0.00           H  
ATOM   1164  CB  SER    86      69.209  97.935  66.435  1.00  0.00           C  
ATOM   1165  HB2 SER    86      69.875  98.672  66.883  1.00  0.00           H  
ATOM   1166  HB3 SER    86      69.023  98.122  65.377  1.00  0.00           H  
ATOM   1167  OG  SER    86      67.957  97.932  66.969  1.00  0.00           O  
ATOM   1168  HG  SER    86      67.711  98.818  67.245  1.00  0.00           H  
ATOM   1169  C   SER    86      71.122  96.276  65.823  1.00  0.00           C  
ATOM   1170  O   SER    86      71.619  97.187  65.181  1.00  0.00           O  
ATOM   1171  N   SER    87      71.699  95.086  65.914  1.00  0.00           N  
ATOM   1172  H   SER    87      71.216  94.294  66.314  1.00  0.00           H  
ATOM   1173  CA  SER    87      73.013  94.866  65.370  1.00  0.00           C  
ATOM   1174  HA  SER    87      73.693  95.662  65.674  1.00  0.00           H  
ATOM   1175  CB  SER    87      73.500  93.459  65.813  1.00  0.00           C  
ATOM   1176  HB2 SER    87      74.563  93.437  65.572  1.00  0.00           H  
ATOM   1177  HB3 SER    87      73.362  93.256  66.875  1.00  0.00           H  
ATOM   1178  OG  SER    87      72.794  92.407  65.064  1.00  0.00           O  
ATOM   1179  HG  SER    87      71.915  92.238  65.411  1.00  0.00           H  
ATOM   1180  C   SER    87      73.149  95.001  63.817  1.00  0.00           C  
ATOM   1181  O   SER    87      74.232  94.912  63.195  1.00  0.00           O  
ATOM   1182  N   GLN    88      72.035  95.066  63.087  1.00  0.00           N  
ATOM   1183  H   GLN    88      71.133  95.076  63.541  1.00  0.00           H  
ATOM   1184  CA  GLN    88      71.982  95.280  61.629  1.00  0.00           C  
ATOM   1185  HA  GLN    88      70.935  95.070  61.407  1.00  0.00           H  
ATOM   1186  CB  GLN    88      72.340  96.737  61.171  1.00  0.00           C  
ATOM   1187  HB2 GLN    88      73.420  96.808  61.305  1.00  0.00           H  
ATOM   1188  HB3 GLN    88      72.023  96.845  60.134  1.00  0.00           H  
ATOM   1189  CG  GLN    88      71.714  97.862  62.025  1.00  0.00           C  
ATOM   1190  HG2 GLN    88      70.748  97.517  62.393  1.00  0.00           H  
ATOM   1191  HG3 GLN    88      72.335  97.974  62.914  1.00  0.00           H  
ATOM   1192  CD  GLN    88      71.484  99.148  61.373  1.00  0.00           C  
ATOM   1193  OE1 GLN    88      70.988  99.252  60.235  1.00  0.00           O  
ATOM   1194  NE2 GLN    88      71.707 100.256  62.035  1.00  0.00           N  
ATOM   1195 HE21 GLN    88      72.016 100.180  62.993  1.00  0.00           H  
ATOM   1196 HE22 GLN    88      71.610 101.170  61.617  1.00  0.00           H  
ATOM   1197  C   GLN    88      72.681  94.151  60.793  1.00  0.00           C  
ATOM   1198  O   GLN    88      73.611  94.349  60.052  1.00  0.00           O  
ATOM   1199  N   SER    89      72.309  92.873  61.104  1.00  0.00           N  
ATOM   1200  H   SER    89      71.698  92.771  61.902  1.00  0.00           H  
ATOM   1201  CA  SER    89      72.792  91.608  60.545  1.00  0.00           C  
ATOM   1202  HA  SER    89      73.861  91.565  60.753  1.00  0.00           H  
ATOM   1203  CB  SER    89      72.020  90.466  61.166  1.00  0.00           C  
ATOM   1204  HB2 SER    89      72.101  90.564  62.249  1.00  0.00           H  
ATOM   1205  HB3 SER    89      70.981  90.483  60.839  1.00  0.00           H  
ATOM   1206  OG  SER    89      72.480  89.222  60.709  1.00  0.00           O  
ATOM   1207  HG  SER    89      71.867  88.556  61.030  1.00  0.00           H  
ATOM   1208  C   SER    89      72.536  91.622  59.023  1.00  0.00           C  
ATOM   1209  O   SER    89      71.475  92.055  58.571  1.00  0.00           O  
ATOM   1210  N   SER    90      73.473  91.162  58.128  1.00  0.00           N  
ATOM   1211  H   SER    90      74.424  90.956  58.399  1.00  0.00           H  
ATOM   1212  CA  SER    90      73.328  91.295  56.643  1.00  0.00           C  
ATOM   1213  HA  SER    90      72.774  92.200  56.395  1.00  0.00           H  
ATOM   1214  CB  SER    90      74.725  91.453  55.998  1.00  0.00           C  
ATOM   1215  HB2 SER    90      75.354  90.587  56.201  1.00  0.00           H  
ATOM   1216  HB3 SER    90      74.600  91.520  54.917  1.00  0.00           H  
ATOM   1217  OG  SER    90      75.380  92.565  56.543  1.00  0.00           O  
ATOM   1218  HG  SER    90      75.592  92.279  57.435  1.00  0.00           H  
ATOM   1219  C   SER    90      72.604  90.084  56.062  1.00  0.00           C  
ATOM   1220  O   SER    90      72.449  90.000  54.822  1.00  0.00           O  
ATOM   1221  N   TYR    91      72.285  89.090  56.918  1.00  0.00           N  
ATOM   1222  H   TYR    91      72.481  89.296  57.888  1.00  0.00           H  
ATOM   1223  CA  TYR    91      71.811  87.747  56.587  1.00  0.00           C  
ATOM   1224  HA  TYR    91      71.947  87.704  55.506  1.00  0.00           H  
ATOM   1225  CB  TYR    91      72.849  86.778  57.233  1.00  0.00           C  
ATOM   1226  HB2 TYR    91      73.735  86.980  56.631  1.00  0.00           H  
ATOM   1227  HB3 TYR    91      73.124  87.071  58.246  1.00  0.00           H  
ATOM   1228  CG  TYR    91      72.629  85.273  57.185  1.00  0.00           C  
ATOM   1229  CD1 TYR    91      71.894  84.742  58.202  1.00  0.00           C  
ATOM   1230  HD1 TYR    91      71.413  85.314  58.982  1.00  0.00           H  
ATOM   1231  CE1 TYR    91      71.754  83.323  58.325  1.00  0.00           C  
ATOM   1232  HE1 TYR    91      71.246  82.858  59.157  1.00  0.00           H  
ATOM   1233  CZ  TYR    91      72.314  82.500  57.318  1.00  0.00           C  
ATOM   1234  OH  TYR    91      71.897  81.222  57.158  1.00  0.00           O  
ATOM   1235  HH  TYR    91      71.367  80.904  57.892  1.00  0.00           H  
ATOM   1236  CE2 TYR    91      73.023  83.047  56.188  1.00  0.00           C  
ATOM   1237  HE2 TYR    91      73.466  82.342  55.500  1.00  0.00           H  
ATOM   1238  CD2 TYR    91      73.138  84.435  56.183  1.00  0.00           C  
ATOM   1239  HD2 TYR    91      73.653  84.807  55.309  1.00  0.00           H  
ATOM   1240  C   TYR    91      70.391  87.524  57.007  1.00  0.00           C  
ATOM   1241  O   TYR    91      69.959  87.977  58.073  1.00  0.00           O  
ATOM   1242  N   GLY    92      69.547  86.773  56.333  1.00  0.00           N  
ATOM   1243  H   GLY    92      68.658  86.585  56.776  1.00  0.00           H  
ATOM   1244  CA  GLY    92      69.913  85.938  55.185  1.00  0.00           C  
ATOM   1245  HA2 GLY    92      69.534  86.340  54.245  1.00  0.00           H  
ATOM   1246  HA3 GLY    92      70.976  85.821  54.974  1.00  0.00           H  
ATOM   1247  C   GLY    92      69.300  84.504  55.178  1.00  0.00           C  
ATOM   1248  O   GLY    92      68.335  84.227  55.908  1.00  0.00           O  
ATOM   1249  N   GLN    93      69.991  83.646  54.384  1.00  0.00           N  
ATOM   1250  H   GLN    93      70.824  84.014  53.947  1.00  0.00           H  
ATOM   1251  CA  GLN    93      69.712  82.201  54.197  1.00  0.00           C  
ATOM   1252  HA  GLN    93      69.621  81.759  55.189  1.00  0.00           H  
ATOM   1253  CB  GLN    93      68.421  81.915  53.451  1.00  0.00           C  
ATOM   1254  HB2 GLN    93      68.141  80.864  53.524  1.00  0.00           H  
ATOM   1255  HB3 GLN    93      67.610  82.328  54.052  1.00  0.00           H  
ATOM   1256  CG  GLN    93      68.280  82.443  52.038  1.00  0.00           C  
ATOM   1257  HG2 GLN    93      67.219  82.531  51.805  1.00  0.00           H  
ATOM   1258  HG3 GLN    93      68.576  83.487  51.933  1.00  0.00           H  
ATOM   1259  CD  GLN    93      69.003  81.620  50.949  1.00  0.00           C  
ATOM   1260  OE1 GLN    93      69.040  80.408  51.028  1.00  0.00           O  
ATOM   1261  NE2 GLN    93      69.640  82.145  49.962  1.00  0.00           N  
ATOM   1262 HE21 GLN    93      70.169  81.536  49.354  1.00  0.00           H  
ATOM   1263 HE22 GLN    93      69.693  83.153  49.931  1.00  0.00           H  
ATOM   1264  C   GLN    93      70.782  81.406  53.424  1.00  0.00           C  
ATOM   1265  O   GLN    93      71.474  81.931  52.628  1.00  0.00           O  
ATOM   1266  N   GLN    94      71.119  80.193  53.814  1.00  0.00           N  
ATOM   1267  H   GLN    94      70.515  79.683  54.443  1.00  0.00           H  
ATOM   1268  CA  GLN    94      72.240  79.428  53.374  1.00  0.00           C  
ATOM   1269  HA  GLN    94      73.149  80.012  53.519  1.00  0.00           H  
ATOM   1270  CB  GLN    94      72.429  78.166  54.217  1.00  0.00           C  
ATOM   1271  HB2 GLN    94      71.500  77.754  54.612  1.00  0.00           H  
ATOM   1272  HB3 GLN    94      72.957  77.379  53.678  1.00  0.00           H  
ATOM   1273  CG  GLN    94      73.230  78.441  55.493  1.00  0.00           C  
ATOM   1274  HG2 GLN    94      74.034  79.070  55.110  1.00  0.00           H  
ATOM   1275  HG3 GLN    94      72.781  79.031  56.292  1.00  0.00           H  
ATOM   1276  CD  GLN    94      73.775  77.151  56.086  1.00  0.00           C  
ATOM   1277  OE1 GLN    94      74.883  76.788  55.690  1.00  0.00           O  
ATOM   1278  NE2 GLN    94      73.017  76.443  56.918  1.00  0.00           N  
ATOM   1279 HE21 GLN    94      72.178  76.866  57.289  1.00  0.00           H  
ATOM   1280 HE22 GLN    94      73.289  75.508  57.185  1.00  0.00           H  
ATOM   1281  C   GLN    94      72.114  78.865  51.919  1.00  0.00           C  
ATOM   1282  O   GLN    94      73.196  78.703  51.370  1.00  0.00           O  
ATOM   1283  N   SER    95      70.933  78.582  51.379  1.00  0.00           N  
ATOM   1284  H   SER    95      70.122  78.875  51.904  1.00  0.00           H  
ATOM   1285  CA  SER    95      70.886  77.784  50.148  1.00  0.00           C  
ATOM   1286  HA  SER    95      71.619  76.994  50.313  1.00  0.00           H  
ATOM   1287  CB  SER    95      69.458  77.116  50.039  1.00  0.00           C  
ATOM   1288  HB2 SER    95      69.582  76.311  49.315  1.00  0.00           H  
ATOM   1289  HB3 SER    95      69.304  76.652  51.013  1.00  0.00           H  
ATOM   1290  OG  SER    95      68.346  77.998  49.732  1.00  0.00           O  
ATOM   1291  HG  SER    95      68.199  78.599  50.466  1.00  0.00           H  
ATOM   1292  C   SER    95      71.253  78.495  48.825  1.00  0.00           C  
ATOM   1293  O   SER    95      71.386  79.696  48.771  1.00  0.00           O  
ATOM   1294  N   SER    96      71.216  77.785  47.719  1.00  0.00           N  
ATOM   1295  H   SER    96      70.951  76.811  47.753  1.00  0.00           H  
ATOM   1296  CA  SER    96      71.235  78.320  46.393  1.00  0.00           C  
ATOM   1297  HA  SER    96      72.178  78.852  46.270  1.00  0.00           H  
ATOM   1298  CB  SER    96      71.418  77.077  45.456  1.00  0.00           C  
ATOM   1299  HB2 SER    96      70.433  76.659  45.248  1.00  0.00           H  
ATOM   1300  HB3 SER    96      71.676  77.392  44.445  1.00  0.00           H  
ATOM   1301  OG  SER    96      72.318  76.166  45.915  1.00  0.00           O  
ATOM   1302  HG  SER    96      73.157  76.607  46.065  1.00  0.00           H  
ATOM   1303  C   SER    96      69.940  79.168  46.082  1.00  0.00           C  
ATOM   1304  O   SER    96      68.867  78.749  46.458  1.00  0.00           O  
ATOM   1305  N   TYR    97      70.080  80.385  45.585  1.00  0.00           N  
ATOM   1306  H   TYR    97      69.326  81.051  45.682  1.00  0.00           H  
ATOM   1307  CA  TYR    97      71.211  80.925  44.890  1.00  0.00           C  
ATOM   1308  HA  TYR    97      70.817  81.778  44.337  1.00  0.00           H  
ATOM   1309  CB  TYR    97      72.073  81.624  45.885  1.00  0.00           C  
ATOM   1310  HB2 TYR    97      71.426  82.293  46.454  1.00  0.00           H  
ATOM   1311  HB3 TYR    97      72.467  80.928  46.625  1.00  0.00           H  
ATOM   1312  CG  TYR    97      73.147  82.550  45.281  1.00  0.00           C  
ATOM   1313  CD1 TYR    97      74.475  82.205  45.252  1.00  0.00           C  
ATOM   1314  HD1 TYR    97      74.747  81.268  45.715  1.00  0.00           H  
ATOM   1315  CE1 TYR    97      75.503  82.963  44.640  1.00  0.00           C  
ATOM   1316  HE1 TYR    97      76.522  82.634  44.501  1.00  0.00           H  
ATOM   1317  CZ  TYR    97      75.181  84.176  44.014  1.00  0.00           C  
ATOM   1318  OH  TYR    97      76.212  84.924  43.535  1.00  0.00           O  
ATOM   1319  HH  TYR    97      77.116  84.601  43.543  1.00  0.00           H  
ATOM   1320  CE2 TYR    97      73.816  84.595  43.954  1.00  0.00           C  
ATOM   1321  HE2 TYR    97      73.602  85.505  43.414  1.00  0.00           H  
ATOM   1322  CD2 TYR    97      72.808  83.789  44.651  1.00  0.00           C  
ATOM   1323  HD2 TYR    97      71.812  84.202  44.711  1.00  0.00           H  
ATOM   1324  C   TYR    97      72.017  79.987  43.869  1.00  0.00           C  
ATOM   1325  O   TYR    97      73.212  79.728  44.159  1.00  0.00           O  
ATOM   1326  N   PRO    98      71.535  79.471  42.719  1.00  0.00           N  
ATOM   1327  CD  PRO    98      72.405  78.549  41.971  1.00  0.00           C  
ATOM   1328  HD2 PRO    98      72.665  77.700  42.604  1.00  0.00           H  
ATOM   1329  HD3 PRO    98      73.275  79.013  41.507  1.00  0.00           H  
ATOM   1330  CG  PRO    98      71.583  78.122  40.801  1.00  0.00           C  
ATOM   1331  HG2 PRO    98      70.970  77.269  41.091  1.00  0.00           H  
ATOM   1332  HG3 PRO    98      72.247  77.974  39.950  1.00  0.00           H  
ATOM   1333  CB  PRO    98      70.579  79.199  40.634  1.00  0.00           C  
ATOM   1334  HB2 PRO    98      69.648  78.876  40.168  1.00  0.00           H  
ATOM   1335  HB3 PRO    98      71.005  79.997  40.027  1.00  0.00           H  
ATOM   1336  CA  PRO    98      70.287  79.764  42.044  1.00  0.00           C  
ATOM   1337  HA  PRO    98      70.116  80.839  42.100  1.00  0.00           H  
ATOM   1338  C   PRO    98      69.124  79.064  42.683  1.00  0.00           C  
ATOM   1339  O   PRO    98      69.389  78.027  43.333  1.00  0.00           O  
ATOM   1340  N   GLY    99      67.992  79.735  42.498  1.00  0.00           N  
ATOM   1341  H   GLY    99      68.024  80.616  42.004  1.00  0.00           H  
ATOM   1342  CA  GLY    99      66.687  79.248  42.900  1.00  0.00           C  
ATOM   1343  HA2 GLY    99      66.693  79.101  43.980  1.00  0.00           H  
ATOM   1344  HA3 GLY    99      65.917  79.995  42.704  1.00  0.00           H  
ATOM   1345  C   GLY    99      66.272  77.877  42.316  1.00  0.00           C  
ATOM   1346  O   GLY    99      66.727  77.607  41.223  1.00  0.00           O  
ATOM   1347  N   TYR   100      65.347  77.110  42.929  1.00  0.00           N  
ATOM   1348  H   TYR   100      65.073  77.481  43.828  1.00  0.00           H  
ATOM   1349  CA  TYR   100      64.881  75.823  42.482  1.00  0.00           C  
ATOM   1350  HA  TYR   100      65.834  75.295  42.459  1.00  0.00           H  
ATOM   1351  CB  TYR   100      64.034  75.167  43.645  1.00  0.00           C  
ATOM   1352  HB2 TYR   100      63.670  74.159  43.448  1.00  0.00           H  
ATOM   1353  HB3 TYR   100      64.727  75.169  44.486  1.00  0.00           H  
ATOM   1354  CG  TYR   100      62.858  75.983  44.030  1.00  0.00           C  
ATOM   1355  CD1 TYR   100      61.732  75.931  43.231  1.00  0.00           C  
ATOM   1356  HD1 TYR   100      61.759  75.384  42.300  1.00  0.00           H  
ATOM   1357  CE1 TYR   100      60.623  76.647  43.607  1.00  0.00           C  
ATOM   1358  HE1 TYR   100      59.822  76.696  42.885  1.00  0.00           H  
ATOM   1359  CZ  TYR   100      60.564  77.328  44.826  1.00  0.00           C  
ATOM   1360  OH  TYR   100      59.440  77.946  45.278  1.00  0.00           O  
ATOM   1361  HH  TYR   100      58.844  78.178  44.562  1.00  0.00           H  
ATOM   1362  CE2 TYR   100      61.739  77.402  45.649  1.00  0.00           C  
ATOM   1363  HE2 TYR   100      61.660  77.794  46.652  1.00  0.00           H  
ATOM   1364  CD2 TYR   100      62.854  76.721  45.173  1.00  0.00           C  
ATOM   1365  HD2 TYR   100      63.678  76.675  45.870  1.00  0.00           H  
ATOM   1366  C   TYR   100      64.218  75.628  41.124  1.00  0.00           C  
ATOM   1367  O   TYR   100      64.000  74.487  40.740  1.00  0.00           O  
ATOM   1368  N   GLY   101      63.910  76.698  40.562  1.00  0.00           N  
ATOM   1369  H   GLY   101      64.147  77.628  40.877  1.00  0.00           H  
ATOM   1370  CA  GLY   101      63.300  76.664  39.197  1.00  0.00           C  
ATOM   1371  HA2 GLY   101      63.803  77.382  38.550  1.00  0.00           H  
ATOM   1372  HA3 GLY   101      63.295  75.712  38.668  1.00  0.00           H  
ATOM   1373  C   GLY   101      61.893  77.213  39.235  1.00  0.00           C  
ATOM   1374  O   GLY   101      61.533  77.923  40.193  1.00  0.00           O  
ATOM   1375  N   GLN   102      61.028  76.758  38.293  1.00  0.00           N  
ATOM   1376  H   GLN   102      61.243  76.184  37.490  1.00  0.00           H  
ATOM   1377  CA  GLN   102      59.575  77.158  38.495  1.00  0.00           C  
ATOM   1378  HA  GLN   102      59.422  78.215  38.714  1.00  0.00           H  
ATOM   1379  CB  GLN   102      58.818  76.935  37.173  1.00  0.00           C  
ATOM   1380  HB2 GLN   102      58.992  75.916  36.829  1.00  0.00           H  
ATOM   1381  HB3 GLN   102      57.761  77.162  37.310  1.00  0.00           H  
ATOM   1382  CG  GLN   102      59.256  77.906  36.015  1.00  0.00           C  
ATOM   1383  HG2 GLN   102      58.820  78.897  36.134  1.00  0.00           H  
ATOM   1384  HG3 GLN   102      60.315  78.163  36.065  1.00  0.00           H  
ATOM   1385  CD  GLN   102      58.967  77.422  34.635  1.00  0.00           C  
ATOM   1386  OE1 GLN   102      58.173  76.485  34.413  1.00  0.00           O  
ATOM   1387  NE2 GLN   102      59.549  78.081  33.629  1.00  0.00           N  
ATOM   1388 HE21 GLN   102      60.142  78.884  33.787  1.00  0.00           H  
ATOM   1389 HE22 GLN   102      59.432  77.785  32.671  1.00  0.00           H  
ATOM   1390  C   GLN   102      58.830  76.486  39.658  1.00  0.00           C  
ATOM   1391  O   GLN   102      57.771  76.864  39.963  1.00  0.00           O  
ATOM   1392  N   GLN   103      59.291  75.281  40.085  1.00  0.00           N  
ATOM   1393  H   GLN   103      60.058  74.901  39.549  1.00  0.00           H  
ATOM   1394  CA  GLN   103      58.701  74.285  40.993  1.00  0.00           C  
ATOM   1395  HA  GLN   103      58.036  74.864  41.635  1.00  0.00           H  
ATOM   1396  CB  GLN   103      57.905  73.155  40.193  1.00  0.00           C  
ATOM   1397  HB2 GLN   103      58.557  72.661  39.473  1.00  0.00           H  
ATOM   1398  HB3 GLN   103      57.500  72.449  40.919  1.00  0.00           H  
ATOM   1399  CG  GLN   103      56.830  73.749  39.295  1.00  0.00           C  
ATOM   1400  HG2 GLN   103      57.248  74.570  38.714  1.00  0.00           H  
ATOM   1401  HG3 GLN   103      56.490  72.938  38.650  1.00  0.00           H  
ATOM   1402  CD  GLN   103      55.623  74.182  40.061  1.00  0.00           C  
ATOM   1403  OE1 GLN   103      55.474  74.098  41.255  1.00  0.00           O  
ATOM   1404  NE2 GLN   103      54.537  74.625  39.392  1.00  0.00           N  
ATOM   1405 HE21 GLN   103      53.732  74.789  39.980  1.00  0.00           H  
ATOM   1406 HE22 GLN   103      54.620  74.463  38.399  1.00  0.00           H  
ATOM   1407  C   GLN   103      59.831  73.588  41.839  1.00  0.00           C  
ATOM   1408  O   GLN   103      60.868  73.198  41.272  1.00  0.00           O  
ATOM   1409  N   PRO   104      59.598  73.397  43.156  1.00  0.00           N  
ATOM   1410  CD  PRO   104      58.399  73.892  43.921  1.00  0.00           C  
ATOM   1411  HD2 PRO   104      57.507  73.677  43.333  1.00  0.00           H  
ATOM   1412  HD3 PRO   104      58.516  74.962  44.093  1.00  0.00           H  
ATOM   1413  CG  PRO   104      58.526  73.204  45.312  1.00  0.00           C  
ATOM   1414  HG2 PRO   104      57.970  72.273  45.197  1.00  0.00           H  
ATOM   1415  HG3 PRO   104      57.975  73.750  46.077  1.00  0.00           H  
ATOM   1416  CB  PRO   104      60.013  73.082  45.576  1.00  0.00           C  
ATOM   1417  HB2 PRO   104      60.346  72.331  46.292  1.00  0.00           H  
ATOM   1418  HB3 PRO   104      60.372  74.046  45.936  1.00  0.00           H  
ATOM   1419  CA  PRO   104      60.483  72.676  44.190  1.00  0.00           C  
ATOM   1420  HA  PRO   104      61.513  73.029  44.133  1.00  0.00           H  
ATOM   1421  C   PRO   104      60.592  71.172  44.030  1.00  0.00           C  
ATOM   1422  O   PRO   104      59.735  70.534  43.372  1.00  0.00           O  
ATOM   1423  N   ALA   105      61.570  70.625  44.641  1.00  0.00           N  
ATOM   1424  H   ALA   105      62.274  71.221  45.053  1.00  0.00           H  
ATOM   1425  CA  ALA   105      61.679  69.176  44.730  1.00  0.00           C  
ATOM   1426  HA  ALA   105      61.793  68.851  43.696  1.00  0.00           H  
ATOM   1427  CB  ALA   105      62.915  68.742  45.520  1.00  0.00           C  
ATOM   1428  HB1 ALA   105      62.774  69.305  46.442  1.00  0.00           H  
ATOM   1429  HB2 ALA   105      62.835  67.657  45.587  1.00  0.00           H  
ATOM   1430  HB3 ALA   105      63.789  69.040  44.941  1.00  0.00           H  
ATOM   1431  C   ALA   105      60.385  68.512  45.257  1.00  0.00           C  
ATOM   1432  O   ALA   105      59.688  69.128  46.104  1.00  0.00           O  
ATOM   1433  N   PRO   106      60.083  67.311  44.907  1.00  0.00           N  
ATOM   1434  CD  PRO   106      60.823  66.454  44.055  1.00  0.00           C  
ATOM   1435  HD2 PRO   106      61.563  65.969  44.692  1.00  0.00           H  
ATOM   1436  HD3 PRO   106      61.294  67.008  43.242  1.00  0.00           H  
ATOM   1437  CG  PRO   106      59.825  65.444  43.445  1.00  0.00           C  
ATOM   1438  HG2 PRO   106      60.294  64.576  42.981  1.00  0.00           H  
ATOM   1439  HG3 PRO   106      59.290  65.955  42.644  1.00  0.00           H  
ATOM   1440  CB  PRO   106      58.885  65.189  44.570  1.00  0.00           C  
ATOM   1441  HB2 PRO   106      59.283  64.335  45.117  1.00  0.00           H  
ATOM   1442  HB3 PRO   106      57.870  64.994  44.223  1.00  0.00           H  
ATOM   1443  CA  PRO   106      58.822  66.546  45.236  1.00  0.00           C  
ATOM   1444  HA  PRO   106      58.094  67.224  44.791  1.00  0.00           H  
ATOM   1445  C   PRO   106      58.657  66.393  46.732  1.00  0.00           C  
ATOM   1446  O   PRO   106      59.619  66.075  47.398  1.00  0.00           O  
ATOM   1447  N   SER   107      57.410  66.392  47.176  1.00  0.00           N  
ATOM   1448  H   SER   107      56.649  66.608  46.548  1.00  0.00           H  
ATOM   1449  CA  SER   107      57.081  65.914  48.561  1.00  0.00           C  
ATOM   1450  HA  SER   107      57.919  66.200  49.197  1.00  0.00           H  
ATOM   1451  CB  SER   107      55.934  66.657  49.176  1.00  0.00           C  
ATOM   1452  HB2 SER   107      54.961  66.494  48.712  1.00  0.00           H  
ATOM   1453  HB3 SER   107      55.844  66.299  50.202  1.00  0.00           H  
ATOM   1454  OG  SER   107      56.319  68.028  49.226  1.00  0.00           O  
ATOM   1455  HG  SER   107      55.634  68.587  49.601  1.00  0.00           H  
ATOM   1456  C   SER   107      56.814  64.369  48.565  1.00  0.00           C  
ATOM   1457  O   SER   107      56.643  63.799  49.636  1.00  0.00           O  
ATOM   1458  N   SER   108      56.808  63.692  47.385  1.00  0.00           N  
ATOM   1459  H   SER   108      56.848  64.126  46.474  1.00  0.00           H  
ATOM   1460  CA  SER   108      56.973  62.248  47.346  1.00  0.00           C  
ATOM   1461  HA  SER   108      56.140  61.865  47.935  1.00  0.00           H  
ATOM   1462  CB  SER   108      56.960  61.751  45.916  1.00  0.00           C  
ATOM   1463  HB2 SER   108      57.799  62.274  45.456  1.00  0.00           H  
ATOM   1464  HB3 SER   108      57.081  60.699  45.657  1.00  0.00           H  
ATOM   1465  OG  SER   108      55.748  62.034  45.337  1.00  0.00           O  
ATOM   1466  HG  SER   108      55.102  61.365  45.575  1.00  0.00           H  
ATOM   1467  C   SER   108      58.360  61.857  48.038  1.00  0.00           C  
ATOM   1468  O   SER   108      59.460  62.479  47.851  1.00  0.00           O  
ATOM   1469  N   THR   109      58.364  60.717  48.767  1.00  0.00           N  
ATOM   1470  H   THR   109      57.480  60.239  48.864  1.00  0.00           H  
ATOM   1471  CA  THR   109      59.540  60.151  49.482  1.00  0.00           C  
ATOM   1472  HA  THR   109      60.453  60.419  48.950  1.00  0.00           H  
ATOM   1473  CB  THR   109      59.476  60.617  50.995  1.00  0.00           C  
ATOM   1474  HB  THR   109      60.375  60.339  51.545  1.00  0.00           H  
ATOM   1475  CG2 THR   109      59.422  62.086  51.328  1.00  0.00           C  
ATOM   1476 HG21 THR   109      58.716  62.530  50.625  1.00  0.00           H  
ATOM   1477 HG22 THR   109      59.121  62.247  52.363  1.00  0.00           H  
ATOM   1478 HG23 THR   109      60.446  62.440  51.211  1.00  0.00           H  
ATOM   1479  OG1 THR   109      58.447  59.876  51.625  1.00  0.00           O  
ATOM   1480  HG1 THR   109      58.800  59.438  52.403  1.00  0.00           H  
ATOM   1481  C   THR   109      59.558  58.592  49.346  1.00  0.00           C  
ATOM   1482  O   THR   109      58.834  58.014  48.588  1.00  0.00           O  
ATOM   1483  N   SER   110      60.504  58.055  50.098  1.00  0.00           N  
ATOM   1484  H   SER   110      60.874  58.585  50.873  1.00  0.00           H  
ATOM   1485  CA  SER   110      60.660  56.686  50.199  1.00  0.00           C  
ATOM   1486  HA  SER   110      60.850  56.313  49.193  1.00  0.00           H  
ATOM   1487  CB  SER   110      61.804  56.354  51.203  1.00  0.00           C  
ATOM   1488  HB2 SER   110      61.979  55.282  51.291  1.00  0.00           H  
ATOM   1489  HB3 SER   110      62.746  56.832  50.932  1.00  0.00           H  
ATOM   1490  OG  SER   110      61.550  56.675  52.571  1.00  0.00           O  
ATOM   1491  HG  SER   110      61.249  55.902  53.054  1.00  0.00           H  
ATOM   1492  C   SER   110      59.424  55.960  50.767  1.00  0.00           C  
ATOM   1493  O   SER   110      58.618  56.546  51.429  1.00  0.00           O  
ATOM   1494  N   GLY   111      59.405  54.719  50.580  1.00  0.00           N  
ATOM   1495  H   GLY   111      60.169  54.310  50.062  1.00  0.00           H  
ATOM   1496  CA  GLY   111      58.386  53.812  51.132  1.00  0.00           C  
ATOM   1497  HA2 GLY   111      58.747  52.819  50.865  1.00  0.00           H  
ATOM   1498  HA3 GLY   111      58.477  53.838  52.218  1.00  0.00           H  
ATOM   1499  C   GLY   111      56.932  54.000  50.638  1.00  0.00           C  
ATOM   1500  O   GLY   111      56.776  54.480  49.566  1.00  0.00           O  
ATOM   1501  N   SER   112      55.899  53.626  51.393  1.00  0.00           N  
ATOM   1502  H   SER   112      54.976  53.838  51.043  1.00  0.00           H  
ATOM   1503  CA  SER   112      55.811  53.130  52.745  1.00  0.00           C  
ATOM   1504  HA  SER   112      54.729  53.001  52.741  1.00  0.00           H  
ATOM   1505  CB  SER   112      56.425  51.753  52.925  1.00  0.00           C  
ATOM   1506  HB2 SER   112      55.787  51.206  53.620  1.00  0.00           H  
ATOM   1507  HB3 SER   112      56.436  51.117  52.040  1.00  0.00           H  
ATOM   1508  OG  SER   112      57.725  51.801  53.381  1.00  0.00           O  
ATOM   1509  HG  SER   112      58.047  50.912  53.544  1.00  0.00           H  
ATOM   1510  C   SER   112      56.136  54.114  53.945  1.00  0.00           C  
ATOM   1511  O   SER   112      57.155  54.815  53.958  1.00  0.00           O  
ATOM   1512  N   TYR   113      55.344  54.214  54.997  1.00  0.00           N  
ATOM   1513  H   TYR   113      55.553  54.986  55.614  1.00  0.00           H  
ATOM   1514  CA  TYR   113      54.551  53.073  55.530  1.00  0.00           C  
ATOM   1515  HA  TYR   113      54.691  52.201  54.891  1.00  0.00           H  
ATOM   1516  CB  TYR   113      55.140  52.485  56.899  1.00  0.00           C  
ATOM   1517  HB2 TYR   113      54.894  53.184  57.699  1.00  0.00           H  
ATOM   1518  HB3 TYR   113      54.525  51.588  56.968  1.00  0.00           H  
ATOM   1519  CG  TYR   113      56.616  52.235  56.981  1.00  0.00           C  
ATOM   1520  CD1 TYR   113      57.456  53.306  57.411  1.00  0.00           C  
ATOM   1521  HD1 TYR   113      57.052  54.268  57.687  1.00  0.00           H  
ATOM   1522  CE1 TYR   113      58.822  53.022  57.452  1.00  0.00           C  
ATOM   1523  HE1 TYR   113      59.477  53.823  57.761  1.00  0.00           H  
ATOM   1524  CZ  TYR   113      59.415  51.771  57.191  1.00  0.00           C  
ATOM   1525  OH  TYR   113      60.744  51.608  57.279  1.00  0.00           O  
ATOM   1526  HH  TYR   113      60.928  50.997  57.997  1.00  0.00           H  
ATOM   1527  CE2 TYR   113      58.592  50.708  56.767  1.00  0.00           C  
ATOM   1528  HE2 TYR   113      58.990  49.760  56.438  1.00  0.00           H  
ATOM   1529  CD2 TYR   113      57.175  50.935  56.655  1.00  0.00           C  
ATOM   1530  HD2 TYR   113      56.568  50.070  56.433  1.00  0.00           H  
ATOM   1531  C   TYR   113      53.029  53.308  55.553  1.00  0.00           C  
ATOM   1532  O   TYR   113      52.328  52.402  55.879  1.00  0.00           O  
ATOM   1533  N   GLY   114      52.539  54.479  55.066  1.00  0.00           N  
ATOM   1534  H   GLY   114      53.265  55.116  54.770  1.00  0.00           H  
ATOM   1535  CA  GLY   114      51.125  54.853  54.958  1.00  0.00           C  
ATOM   1536  HA2 GLY   114      50.608  54.045  55.476  1.00  0.00           H  
ATOM   1537  HA3 GLY   114      50.959  55.761  55.537  1.00  0.00           H  
ATOM   1538  C   GLY   114      50.614  54.990  53.514  1.00  0.00           C  
ATOM   1539  O   GLY   114      51.032  54.245  52.599  1.00  0.00           O  
ATOM   1540  N   SER   115      49.643  55.814  53.225  1.00  0.00           N  
ATOM   1541  H   SER   115      49.356  55.892  52.260  1.00  0.00           H  
ATOM   1542  CA  SER   115      48.702  56.474  54.152  1.00  0.00           C  
ATOM   1543  HA  SER   115      49.255  56.789  55.037  1.00  0.00           H  
ATOM   1544  CB  SER   115      48.172  57.748  53.386  1.00  0.00           C  
ATOM   1545  HB2 SER   115      47.651  58.343  54.136  1.00  0.00           H  
ATOM   1546  HB3 SER   115      48.986  58.311  52.928  1.00  0.00           H  
ATOM   1547  OG  SER   115      47.283  57.468  52.346  1.00  0.00           O  
ATOM   1548  HG  SER   115      47.287  58.302  51.870  1.00  0.00           H  
ATOM   1549  C   SER   115      47.546  55.555  54.748  1.00  0.00           C  
ATOM   1550  O   SER   115      47.703  54.317  54.712  1.00  0.00           O  
ATOM   1551  N   SER   116      46.472  56.195  55.184  1.00  0.00           N  
ATOM   1552  H   SER   116      46.394  57.191  55.037  1.00  0.00           H  
ATOM   1553  CA  SER   116      45.391  55.493  55.873  1.00  0.00           C  
ATOM   1554  HA  SER   116      45.877  54.889  56.639  1.00  0.00           H  
ATOM   1555  CB  SER   116      44.595  56.575  56.551  1.00  0.00           C  
ATOM   1556  HB2 SER   116      45.285  57.262  57.041  1.00  0.00           H  
ATOM   1557  HB3 SER   116      43.965  57.047  55.798  1.00  0.00           H  
ATOM   1558  OG  SER   116      43.969  55.833  57.572  1.00  0.00           O  
ATOM   1559  HG  SER   116      43.242  55.327  57.203  1.00  0.00           H  
ATOM   1560  C   SER   116      44.428  54.610  55.061  1.00  0.00           C  
ATOM   1561  O   SER   116      43.886  54.980  53.988  1.00  0.00           O  
ATOM   1562  N   SER   117      44.072  53.394  55.566  1.00  0.00           N  
ATOM   1563  H   SER   117      44.440  53.167  56.478  1.00  0.00           H  
ATOM   1564  CA  SER   117      43.248  52.423  54.806  1.00  0.00           C  
ATOM   1565  HA  SER   117      42.729  52.832  53.939  1.00  0.00           H  
ATOM   1566  CB  SER   117      44.268  51.434  54.295  1.00  0.00           C  
ATOM   1567  HB2 SER   117      43.945  50.693  53.565  1.00  0.00           H  
ATOM   1568  HB3 SER   117      44.977  52.058  53.750  1.00  0.00           H  
ATOM   1569  OG  SER   117      44.881  50.686  55.290  1.00  0.00           O  
ATOM   1570  HG  SER   117      45.724  51.066  55.549  1.00  0.00           H  
ATOM   1571  C   SER   117      42.230  51.581  55.525  1.00  0.00           C  
ATOM   1572  O   SER   117      41.468  50.901  54.858  1.00  0.00           O  
ATOM   1573  N   GLN   118      42.395  51.506  56.903  1.00  0.00           N  
ATOM   1574  H   GLN   118      43.091  52.143  57.263  1.00  0.00           H  
ATOM   1575  CA  GLN   118      41.676  50.666  57.953  1.00  0.00           C  
ATOM   1576  HA  GLN   118      41.655  51.280  58.853  1.00  0.00           H  
ATOM   1577  CB  GLN   118      40.272  50.365  57.545  1.00  0.00           C  
ATOM   1578  HB2 GLN   118      39.655  51.260  57.457  1.00  0.00           H  
ATOM   1579  HB3 GLN   118      40.162  49.805  56.617  1.00  0.00           H  
ATOM   1580  CG  GLN   118      39.733  49.429  58.661  1.00  0.00           C  
ATOM   1581  HG2 GLN   118      40.383  48.557  58.741  1.00  0.00           H  
ATOM   1582  HG3 GLN   118      39.664  49.870  59.655  1.00  0.00           H  
ATOM   1583  CD  GLN   118      38.352  48.816  58.333  1.00  0.00           C  
ATOM   1584  OE1 GLN   118      37.514  49.541  57.751  1.00  0.00           O  
ATOM   1585  NE2 GLN   118      38.019  47.630  58.807  1.00  0.00           N  
ATOM   1586 HE21 GLN   118      38.642  47.022  59.319  1.00  0.00           H  
ATOM   1587 HE22 GLN   118      37.049  47.357  58.744  1.00  0.00           H  
ATOM   1588  C   GLN   118      42.635  49.464  58.198  1.00  0.00           C  
ATOM   1589  O   GLN   118      43.122  48.792  57.273  1.00  0.00           O  
ATOM   1590  N   SER   119      42.905  49.020  59.429  1.00  0.00           N  
ATOM   1591  H   SER   119      43.476  48.191  59.508  1.00  0.00           H  
ATOM   1592  CA  SER   119      42.555  49.610  60.776  1.00  0.00           C  
ATOM   1593  HA  SER   119      41.508  49.863  60.941  1.00  0.00           H  
ATOM   1594  CB  SER   119      42.767  48.530  61.871  1.00  0.00           C  
ATOM   1595  HB2 SER   119      43.808  48.215  61.801  1.00  0.00           H  
ATOM   1596  HB3 SER   119      42.545  48.937  62.858  1.00  0.00           H  
ATOM   1597  OG  SER   119      41.958  47.402  61.553  1.00  0.00           O  
ATOM   1598  HG  SER   119      41.105  47.523  61.978  1.00  0.00           H  
ATOM   1599  C   SER   119      43.395  50.802  61.036  1.00  0.00           C  
ATOM   1600  O   SER   119      44.489  50.984  60.446  1.00  0.00           O  
ATOM   1601  N   SER   120      43.080  51.577  62.087  1.00  0.00           N  
ATOM   1602  H   SER   120      42.176  51.404  62.501  1.00  0.00           H  
ATOM   1603  CA  SER   120      44.184  52.263  62.761  1.00  0.00           C  
ATOM   1604  HA  SER   120      44.928  52.621  62.049  1.00  0.00           H  
ATOM   1605  CB  SER   120      43.754  53.576  63.368  1.00  0.00           C  
ATOM   1606  HB2 SER   120      44.597  53.979  63.928  1.00  0.00           H  
ATOM   1607  HB3 SER   120      43.419  54.248  62.578  1.00  0.00           H  
ATOM   1608  OG  SER   120      42.645  53.313  64.179  1.00  0.00           O  
ATOM   1609  HG  SER   120      41.769  53.488  63.827  1.00  0.00           H  
ATOM   1610  C   SER   120      44.879  51.343  63.788  1.00  0.00           C  
ATOM   1611  O   SER   120      44.277  50.449  64.317  1.00  0.00           O  
ATOM   1612  N   SER   121      46.182  51.313  64.021  1.00  0.00           N  
ATOM   1613  H   SER   121      46.545  50.580  64.613  1.00  0.00           H  
ATOM   1614  CA  SER   121      47.226  52.114  63.410  1.00  0.00           C  
ATOM   1615  HA  SER   121      46.966  53.170  63.344  1.00  0.00           H  
ATOM   1616  CB  SER   121      48.532  51.981  64.191  1.00  0.00           C  
ATOM   1617  HB2 SER   121      48.905  50.965  64.315  1.00  0.00           H  
ATOM   1618  HB3 SER   121      49.386  52.505  63.762  1.00  0.00           H  
ATOM   1619  OG  SER   121      48.388  52.501  65.495  1.00  0.00           O  
ATOM   1620  HG  SER   121      48.094  53.415  65.492  1.00  0.00           H  
ATOM   1621  C   SER   121      47.415  51.701  61.938  1.00  0.00           C  
ATOM   1622  O   SER   121      47.725  52.593  61.080  1.00  0.00           O  
ATOM   1623  N   TYR   122      47.286  50.386  61.637  1.00  0.00           N  
ATOM   1624  H   TYR   122      47.208  49.746  62.414  1.00  0.00           H  
ATOM   1625  CA  TYR   122      47.643  49.817  60.335  1.00  0.00           C  
ATOM   1626  HA  TYR   122      47.437  50.579  59.583  1.00  0.00           H  
ATOM   1627  CB  TYR   122      49.138  49.355  60.327  1.00  0.00           C  
ATOM   1628  HB2 TYR   122      49.216  48.727  61.214  1.00  0.00           H  
ATOM   1629  HB3 TYR   122      49.305  48.823  59.390  1.00  0.00           H  
ATOM   1630  CG  TYR   122      50.200  50.414  60.416  1.00  0.00           C  
ATOM   1631  CD1 TYR   122      51.060  50.394  61.515  1.00  0.00           C  
ATOM   1632  HD1 TYR   122      50.881  49.701  62.324  1.00  0.00           H  
ATOM   1633  CE1 TYR   122      52.001  51.403  61.624  1.00  0.00           C  
ATOM   1634  HE1 TYR   122      52.505  51.497  62.575  1.00  0.00           H  
ATOM   1635  CZ  TYR   122      52.359  52.172  60.521  1.00  0.00           C  
ATOM   1636  OH  TYR   122      53.283  53.169  60.616  1.00  0.00           O  
ATOM   1637  HH  TYR   122      53.569  53.318  61.520  1.00  0.00           H  
ATOM   1638  CE2 TYR   122      51.581  52.077  59.343  1.00  0.00           C  
ATOM   1639  HE2 TYR   122      51.880  52.755  58.557  1.00  0.00           H  
ATOM   1640  CD2 TYR   122      50.454  51.255  59.302  1.00  0.00           C  
ATOM   1641  HD2 TYR   122      49.851  51.247  58.406  1.00  0.00           H  
ATOM   1642  C   TYR   122      46.717  48.642  60.078  1.00  0.00           C  
ATOM   1643  O   TYR   122      46.420  47.819  60.957  1.00  0.00           O  
ATOM   1644  N   GLY   123      46.316  48.407  58.797  1.00  0.00           N  
ATOM   1645  H   GLY   123      45.802  47.566  58.578  1.00  0.00           H  
ATOM   1646  CA  GLY   123      46.636  49.287  57.648  1.00  0.00           C  
ATOM   1647  HA2 GLY   123      45.803  49.985  57.563  1.00  0.00           H  
ATOM   1648  HA3 GLY   123      47.620  49.757  57.671  1.00  0.00           H  
ATOM   1649  C   GLY   123      46.603  48.420  56.384  1.00  0.00           C  
ATOM   1650  O   GLY   123      45.770  47.498  56.376  1.00  0.00           O  
ATOM   1651  N   GLN   124      47.514  48.588  55.454  1.00  0.00           N  
ATOM   1652  H   GLN   124      48.228  49.283  55.618  1.00  0.00           H  
ATOM   1653  CA  GLN   124      47.763  47.612  54.463  1.00  0.00           C  
ATOM   1654  HA  GLN   124      47.429  46.699  54.955  1.00  0.00           H  
ATOM   1655  CB  GLN   124      46.954  47.804  53.183  1.00  0.00           C  
ATOM   1656  HB2 GLN   124      45.884  47.818  53.391  1.00  0.00           H  
ATOM   1657  HB3 GLN   124      47.166  48.811  52.823  1.00  0.00           H  
ATOM   1658  CG  GLN   124      47.141  46.893  51.984  1.00  0.00           C  
ATOM   1659  HG2 GLN   124      46.494  47.219  51.170  1.00  0.00           H  
ATOM   1660  HG3 GLN   124      48.201  46.939  51.734  1.00  0.00           H  
ATOM   1661  CD  GLN   124      46.701  45.484  52.295  1.00  0.00           C  
ATOM   1662  OE1 GLN   124      46.341  45.054  53.373  1.00  0.00           O  
ATOM   1663  NE2 GLN   124      46.642  44.680  51.354  1.00  0.00           N  
ATOM   1664 HE21 GLN   124      46.965  44.958  50.439  1.00  0.00           H  
ATOM   1665 HE22 GLN   124      46.287  43.757  51.564  1.00  0.00           H  
ATOM   1666  C   GLN   124      49.233  47.715  54.203  1.00  0.00           C  
ATOM   1667  O   GLN   124      49.683  48.729  53.718  1.00  0.00           O  
ATOM   1668  N   PRO   125      50.109  46.772  54.582  1.00  0.00           N  
ATOM   1669  CD  PRO   125      51.550  46.891  54.350  1.00  0.00           C  
ATOM   1670  HD2 PRO   125      51.964  47.898  54.404  1.00  0.00           H  
ATOM   1671  HD3 PRO   125      51.865  46.459  53.401  1.00  0.00           H  
ATOM   1672  CG  PRO   125      52.174  45.979  55.455  1.00  0.00           C  
ATOM   1673  HG2 PRO   125      52.306  46.434  56.437  1.00  0.00           H  
ATOM   1674  HG3 PRO   125      53.048  45.459  55.064  1.00  0.00           H  
ATOM   1675  CB  PRO   125      51.120  44.858  55.581  1.00  0.00           C  
ATOM   1676  HB2 PRO   125      51.079  44.391  56.565  1.00  0.00           H  
ATOM   1677  HB3 PRO   125      51.263  44.120  54.791  1.00  0.00           H  
ATOM   1678  CA  PRO   125      49.808  45.576  55.345  1.00  0.00           C  
ATOM   1679  HA  PRO   125      49.309  44.945  54.609  1.00  0.00           H  
ATOM   1680  C   PRO   125      49.045  45.842  56.668  1.00  0.00           C  
ATOM   1681  O   PRO   125      49.190  46.919  57.252  1.00  0.00           O  
ATOM   1682  N   GLN   126      48.232  44.852  57.136  1.00  0.00           N  
ATOM   1683  H   GLN   126      48.049  44.024  56.588  1.00  0.00           H  
ATOM   1684  CA  GLN   126      47.597  44.918  58.456  1.00  0.00           C  
ATOM   1685  HA  GLN   126      47.148  45.895  58.637  1.00  0.00           H  
ATOM   1686  CB  GLN   126      46.359  43.887  58.333  1.00  0.00           C  
ATOM   1687  HB2 GLN   126      45.752  44.306  57.531  1.00  0.00           H  
ATOM   1688  HB3 GLN   126      46.675  42.857  58.172  1.00  0.00           H  
ATOM   1689  CG  GLN   126      45.364  43.857  59.480  1.00  0.00           C  
ATOM   1690  HG2 GLN   126      44.623  43.059  59.496  1.00  0.00           H  
ATOM   1691  HG3 GLN   126      45.899  43.637  60.404  1.00  0.00           H  
ATOM   1692  CD  GLN   126      44.473  45.187  59.643  1.00  0.00           C  
ATOM   1693  OE1 GLN   126      44.230  46.030  58.772  1.00  0.00           O  
ATOM   1694  NE2 GLN   126      44.066  45.399  60.903  1.00  0.00           N  
ATOM   1695 HE21 GLN   126      44.472  44.773  61.584  1.00  0.00           H  
ATOM   1696 HE22 GLN   126      43.541  46.231  61.135  1.00  0.00           H  
ATOM   1697  C   GLN   126      48.410  44.821  59.703  1.00  0.00           C  
ATOM   1698  O   GLN   126      49.467  44.102  59.737  1.00  0.00           O  
ATOM   1699  N   SER   127      48.065  45.551  60.775  1.00  0.00           N  
ATOM   1700  H   SER   127      47.220  46.094  60.667  1.00  0.00           H  
ATOM   1701  CA  SER   127      48.737  45.521  62.108  1.00  0.00           C  
ATOM   1702  HA  SER   127      47.983  45.902  62.795  1.00  0.00           H  
ATOM   1703  CB  SER   127      48.945  44.045  62.603  1.00  0.00           C  
ATOM   1704  HB2 SER   127      48.086  43.399  62.421  1.00  0.00           H  
ATOM   1705  HB3 SER   127      49.749  43.506  62.102  1.00  0.00           H  
ATOM   1706  OG  SER   127      49.229  44.105  63.975  1.00  0.00           O  
ATOM   1707  HG  SER   127      49.636  43.255  64.157  1.00  0.00           H  
ATOM   1708  C   SER   127      50.105  46.226  62.172  1.00  0.00           C  
ATOM   1709  O   SER   127      50.512  46.731  63.266  1.00  0.00           O  
ATOM   1710  N   GLY   128      50.853  46.280  61.015  1.00  0.00           N  
ATOM   1711  H   GLY   128      50.586  45.698  60.234  1.00  0.00           H  
ATOM   1712  CA  GLY   128      52.103  46.984  60.828  1.00  0.00           C  
ATOM   1713  HA2 GLY   128      51.869  48.002  60.517  1.00  0.00           H  
ATOM   1714  HA3 GLY   128      52.716  47.053  61.727  1.00  0.00           H  
ATOM   1715  C   GLY   128      52.824  46.283  59.685  1.00  0.00           C  
ATOM   1716  O   GLY   128      52.350  45.276  59.185  1.00  0.00           O  
ATOM   1717  N   SER   129      53.934  46.854  59.178  1.00  0.00           N  
ATOM   1718  H   SER   129      54.249  46.377  58.345  1.00  0.00           H  
ATOM   1719  CA  SER   129      54.711  47.930  59.723  1.00  0.00           C  
ATOM   1720  HA  SER   129      55.638  47.765  59.173  1.00  0.00           H  
ATOM   1721  CB  SER   129      54.257  49.315  59.321  1.00  0.00           C  
ATOM   1722  HB2 SER   129      53.327  49.637  59.790  1.00  0.00           H  
ATOM   1723  HB3 SER   129      54.971  50.110  59.535  1.00  0.00           H  
ATOM   1724  OG  SER   129      53.955  49.369  57.998  1.00  0.00           O  
ATOM   1725  HG  SER   129      53.082  48.970  57.966  1.00  0.00           H  
ATOM   1726  C   SER   129      55.075  47.864  61.231  1.00  0.00           C  
ATOM   1727  O   SER   129      54.568  48.609  62.099  1.00  0.00           O  
ATOM   1728  N   TYR   130      55.686  46.755  61.588  1.00  0.00           N  
ATOM   1729  H   TYR   130      56.029  46.104  60.896  1.00  0.00           H  
ATOM   1730  CA  TYR   130      56.006  46.281  62.937  1.00  0.00           C  
ATOM   1731  HA  TYR   130      55.042  46.215  63.441  1.00  0.00           H  
ATOM   1732  CB  TYR   130      56.606  44.860  62.754  1.00  0.00           C  
ATOM   1733  HB2 TYR   130      57.436  44.997  62.062  1.00  0.00           H  
ATOM   1734  HB3 TYR   130      57.069  44.395  63.625  1.00  0.00           H  
ATOM   1735  CG  TYR   130      55.724  43.870  62.101  1.00  0.00           C  
ATOM   1736  CD1 TYR   130      56.292  42.725  61.433  1.00  0.00           C  
ATOM   1737  HD1 TYR   130      57.361  42.603  61.335  1.00  0.00           H  
ATOM   1738  CE1 TYR   130      55.484  41.715  60.784  1.00  0.00           C  
ATOM   1739  HE1 TYR   130      55.821  40.877  60.191  1.00  0.00           H  
ATOM   1740  CZ  TYR   130      54.109  41.853  60.888  1.00  0.00           C  
ATOM   1741  OH  TYR   130      53.302  40.926  60.258  1.00  0.00           O  
ATOM   1742  HH  TYR   130      52.623  41.442  59.819  1.00  0.00           H  
ATOM   1743  CE2 TYR   130      53.527  42.890  61.637  1.00  0.00           C  
ATOM   1744  HE2 TYR   130      52.455  43.023  61.603  1.00  0.00           H  
ATOM   1745  CD2 TYR   130      54.318  43.879  62.292  1.00  0.00           C  
ATOM   1746  HD2 TYR   130      53.809  44.635  62.872  1.00  0.00           H  
ATOM   1747  C   TYR   130      56.926  47.218  63.657  1.00  0.00           C  
ATOM   1748  O   TYR   130      57.875  47.767  63.106  1.00  0.00           O  
ATOM   1749  N   SER   131      56.699  47.555  64.937  1.00  0.00           N  
ATOM   1750  H   SER   131      57.254  48.378  65.122  1.00  0.00           H  
ATOM   1751  CA  SER   131      55.854  47.029  65.998  1.00  0.00           C  
ATOM   1752  HA  SER   131      56.233  47.508  66.901  1.00  0.00           H  
ATOM   1753  CB  SER   131      54.405  47.518  65.779  1.00  0.00           C  
ATOM   1754  HB2 SER   131      54.446  48.600  65.651  1.00  0.00           H  
ATOM   1755  HB3 SER   131      53.975  47.074  64.882  1.00  0.00           H  
ATOM   1756  OG  SER   131      53.619  47.196  66.879  1.00  0.00           O  
ATOM   1757  HG  SER   131      52.755  47.528  66.623  1.00  0.00           H  
ATOM   1758  C   SER   131      55.953  45.522  66.210  1.00  0.00           C  
ATOM   1759  O   SER   131      55.093  44.792  65.733  1.00  0.00           O  
ATOM   1760  N   GLN   132      57.020  44.990  66.841  1.00  0.00           N  
ATOM   1761  H   GLN   132      57.165  44.054  66.493  1.00  0.00           H  
ATOM   1762  CA  GLN   132      58.113  45.657  67.532  1.00  0.00           C  
ATOM   1763  HA  GLN   132      58.381  46.535  66.944  1.00  0.00           H  
ATOM   1764  CB  GLN   132      57.653  46.086  68.935  1.00  0.00           C  
ATOM   1765  HB2 GLN   132      58.518  46.655  69.276  1.00  0.00           H  
ATOM   1766  HB3 GLN   132      56.796  46.756  68.857  1.00  0.00           H  
ATOM   1767  CG  GLN   132      57.281  44.893  69.827  1.00  0.00           C  
ATOM   1768  HG2 GLN   132      56.666  44.206  69.246  1.00  0.00           H  
ATOM   1769  HG3 GLN   132      58.212  44.406  70.117  1.00  0.00           H  
ATOM   1770  CD  GLN   132      56.448  45.402  71.093  1.00  0.00           C  
ATOM   1771  OE1 GLN   132      55.372  45.981  70.920  1.00  0.00           O  
ATOM   1772  NE2 GLN   132      56.934  45.244  72.240  1.00  0.00           N  
ATOM   1773 HE21 GLN   132      57.851  44.842  72.369  1.00  0.00           H  
ATOM   1774 HE22 GLN   132      56.436  45.442  73.097  1.00  0.00           H  
ATOM   1775  C   GLN   132      59.348  44.765  67.567  1.00  0.00           C  
ATOM   1776  O   GLN   132      59.183  43.587  67.900  1.00  0.00           O  
ATOM   1777  N   GLN   133      60.475  45.347  67.201  1.00  0.00           N  
ATOM   1778  H   GLN   133      60.290  46.266  66.826  1.00  0.00           H  
ATOM   1779  CA  GLN   133      61.895  44.809  67.186  1.00  0.00           C  
ATOM   1780  HA  GLN   133      62.524  45.530  66.664  1.00  0.00           H  
ATOM   1781  CB  GLN   133      62.405  44.754  68.621  1.00  0.00           C  
ATOM   1782  HB2 GLN   133      61.787  44.100  69.237  1.00  0.00           H  
ATOM   1783  HB3 GLN   133      63.353  44.217  68.658  1.00  0.00           H  
ATOM   1784  CG  GLN   133      62.714  46.032  69.416  1.00  0.00           C  
ATOM   1785  HG2 GLN   133      63.284  45.811  70.318  1.00  0.00           H  
ATOM   1786  HG3 GLN   133      63.331  46.602  68.721  1.00  0.00           H  
ATOM   1787  CD  GLN   133      61.431  46.815  69.891  1.00  0.00           C  
ATOM   1788  OE1 GLN   133      60.921  47.742  69.181  1.00  0.00           O  
ATOM   1789  NE2 GLN   133      60.971  46.572  71.068  1.00  0.00           N  
ATOM   1790 HE21 GLN   133      61.544  45.933  71.600  1.00  0.00           H  
ATOM   1791 HE22 GLN   133      60.110  47.014  71.357  1.00  0.00           H  
ATOM   1792  C   GLN   133      62.022  43.401  66.496  1.00  0.00           C  
ATOM   1793  O   GLN   133      62.385  42.402  67.104  1.00  0.00           O  
ATOM   1794  N   PRO   134      61.939  43.246  65.153  1.00  0.00           N  
ATOM   1795  CD  PRO   134      62.141  42.035  64.394  1.00  0.00           C  
ATOM   1796  HD2 PRO   134      61.465  41.213  64.630  1.00  0.00           H  
ATOM   1797  HD3 PRO   134      63.180  41.744  64.548  1.00  0.00           H  
ATOM   1798  CG  PRO   134      62.033  42.442  62.887  1.00  0.00           C  
ATOM   1799  HG2 PRO   134      61.043  42.235  62.482  1.00  0.00           H  
ATOM   1800  HG3 PRO   134      62.778  41.903  62.302  1.00  0.00           H  
ATOM   1801  CB  PRO   134      62.386  43.925  62.938  1.00  0.00           C  
ATOM   1802  HB2 PRO   134      61.834  44.268  62.063  1.00  0.00           H  
ATOM   1803  HB3 PRO   134      63.468  44.038  62.873  1.00  0.00           H  
ATOM   1804  CA  PRO   134      61.905  44.419  64.255  1.00  0.00           C  
ATOM   1805  HA  PRO   134      62.611  45.152  64.644  1.00  0.00           H  
ATOM   1806  C   PRO   134      60.450  45.070  64.059  1.00  0.00           C  
ATOM   1807  O   PRO   134      59.491  44.404  64.294  1.00  0.00           O  
ATOM   1808  N   SER   135      60.311  46.337  63.733  1.00  0.00           N  
ATOM   1809  H   SER   135      59.385  46.659  63.490  1.00  0.00           H  
ATOM   1810  CA  SER   135      61.428  47.294  63.466  1.00  0.00           C  
ATOM   1811  HA  SER   135      62.171  46.791  62.847  1.00  0.00           H  
ATOM   1812  CB  SER   135      60.917  48.430  62.617  1.00  0.00           C  
ATOM   1813  HB2 SER   135      61.698  49.160  62.403  1.00  0.00           H  
ATOM   1814  HB3 SER   135      60.512  48.060  61.675  1.00  0.00           H  
ATOM   1815  OG  SER   135      60.079  49.205  63.306  1.00  0.00           O  
ATOM   1816  HG  SER   135      59.179  48.920  63.131  1.00  0.00           H  
ATOM   1817  C   SER   135      62.144  47.687  64.659  1.00  0.00           C  
ATOM   1818  O   SER   135      61.633  47.684  65.808  1.00  0.00           O  
ATOM   1819  N   TYR   136      63.434  48.138  64.391  1.00  0.00           N  
ATOM   1820  H   TYR   136      63.671  48.157  63.410  1.00  0.00           H  
ATOM   1821  CA  TYR   136      64.421  48.499  65.369  1.00  0.00           C  
ATOM   1822  HA  TYR   136      64.130  48.077  66.331  1.00  0.00           H  
ATOM   1823  CB  TYR   136      65.887  47.918  65.041  1.00  0.00           C  
ATOM   1824  HB2 TYR   136      66.188  48.387  64.104  1.00  0.00           H  
ATOM   1825  HB3 TYR   136      66.534  48.185  65.877  1.00  0.00           H  
ATOM   1826  CG  TYR   136      65.813  46.389  64.880  1.00  0.00           C  
ATOM   1827  CD1 TYR   136      65.451  45.616  66.004  1.00  0.00           C  
ATOM   1828  HD1 TYR   136      65.290  46.180  66.910  1.00  0.00           H  
ATOM   1829  CE1 TYR   136      65.611  44.193  66.057  1.00  0.00           C  
ATOM   1830  HE1 TYR   136      65.355  43.596  66.920  1.00  0.00           H  
ATOM   1831  CZ  TYR   136      66.088  43.598  64.868  1.00  0.00           C  
ATOM   1832  OH  TYR   136      66.308  42.266  64.939  1.00  0.00           O  
ATOM   1833  HH  TYR   136      66.228  41.789  64.109  1.00  0.00           H  
ATOM   1834  CE2 TYR   136      66.429  44.317  63.725  1.00  0.00           C  
ATOM   1835  HE2 TYR   136      66.834  43.770  62.886  1.00  0.00           H  
ATOM   1836  CD2 TYR   136      66.161  45.729  63.688  1.00  0.00           C  
ATOM   1837  HD2 TYR   136      66.488  46.259  62.806  1.00  0.00           H  
ATOM   1838  C   TYR   136      64.544  50.060  65.476  1.00  0.00           C  
ATOM   1839  O   TYR   136      65.213  50.718  64.664  1.00  0.00           O  
ATOM   1840  N   GLY   137      63.964  50.745  66.507  1.00  0.00           N  
ATOM   1841  H   GLY   137      64.148  51.739  66.519  1.00  0.00           H  
ATOM   1842  CA  GLY   137      63.273  50.181  67.645  1.00  0.00           C  
ATOM   1843  HA2 GLY   137      62.896  51.030  68.215  1.00  0.00           H  
ATOM   1844  HA3 GLY   137      62.442  49.520  67.397  1.00  0.00           H  
ATOM   1845  C   GLY   137      64.138  49.431  68.664  1.00  0.00           C  
ATOM   1846  O   GLY   137      65.057  48.634  68.312  1.00  0.00           O  
ATOM   1847  N   GLY   138      63.791  49.430  69.971  1.00  0.00           N  
ATOM   1848  H   GLY   138      62.914  49.896  70.153  1.00  0.00           H  
ATOM   1849  CA  GLY   138      64.527  48.807  71.027  1.00  0.00           C  
ATOM   1850  HA2 GLY   138      64.171  49.197  71.981  1.00  0.00           H  
ATOM   1851  HA3 GLY   138      64.254  47.762  71.174  1.00  0.00           H  
ATOM   1852  C   GLY   138      66.072  49.043  71.061  1.00  0.00           C  
ATOM   1853  O   GLY   138      66.590  49.957  70.397  1.00  0.00           O  
ATOM   1854  N   GLN   139      66.916  48.222  71.723  1.00  0.00           N  
ATOM   1855  H   GLN   139      67.892  48.431  71.569  1.00  0.00           H  
ATOM   1856  CA  GLN   139      66.614  47.258  72.751  1.00  0.00           C  
ATOM   1857  HA  GLN   139      65.542  47.117  72.891  1.00  0.00           H  
ATOM   1858  CB  GLN   139      67.233  45.865  72.299  1.00  0.00           C  
ATOM   1859  HB2 GLN   139      68.317  45.881  72.409  1.00  0.00           H  
ATOM   1860  HB3 GLN   139      66.824  45.076  72.929  1.00  0.00           H  
ATOM   1861  CG  GLN   139      66.797  45.350  70.855  1.00  0.00           C  
ATOM   1862  HG2 GLN   139      65.918  44.715  70.964  1.00  0.00           H  
ATOM   1863  HG3 GLN   139      66.720  46.178  70.150  1.00  0.00           H  
ATOM   1864  CD  GLN   139      67.821  44.392  70.200  1.00  0.00           C  
ATOM   1865  OE1 GLN   139      68.244  43.454  70.857  1.00  0.00           O  
ATOM   1866  NE2 GLN   139      68.012  44.541  68.906  1.00  0.00           N  
ATOM   1867 HE21 GLN   139      67.695  45.308  68.330  1.00  0.00           H  
ATOM   1868 HE22 GLN   139      68.657  43.889  68.483  1.00  0.00           H  
ATOM   1869  C   GLN   139      67.094  47.851  74.128  1.00  0.00           C  
ATOM   1870  O   GLN   139      66.625  48.957  74.568  1.00  0.00           O  
ATOM   1871  N   GLN   140      67.869  47.102  74.853  1.00  0.00           N  
ATOM   1872  H   GLN   140      68.193  46.196  74.544  1.00  0.00           H  
ATOM   1873  CA  GLN   140      68.284  47.293  76.227  1.00  0.00           C  
ATOM   1874  HA  GLN   140      69.123  46.621  76.406  1.00  0.00           H  
ATOM   1875  CB  GLN   140      68.747  48.790  76.450  1.00  0.00           C  
ATOM   1876  HB2 GLN   140      69.551  48.935  75.729  1.00  0.00           H  
ATOM   1877  HB3 GLN   140      68.017  49.582  76.287  1.00  0.00           H  
ATOM   1878  CG  GLN   140      69.161  49.169  77.868  1.00  0.00           C  
ATOM   1879  HG2 GLN   140      69.379  50.228  78.008  1.00  0.00           H  
ATOM   1880  HG3 GLN   140      68.393  49.047  78.631  1.00  0.00           H  
ATOM   1881  CD  GLN   140      70.392  48.395  78.381  1.00  0.00           C  
ATOM   1882  OE1 GLN   140      71.141  47.776  77.691  1.00  0.00           O  
ATOM   1883  NE2 GLN   140      70.570  48.464  79.661  1.00  0.00           N  
ATOM   1884 HE21 GLN   140      69.868  48.955  80.196  1.00  0.00           H  
ATOM   1885 HE22 GLN   140      71.429  48.135  80.079  1.00  0.00           H  
ATOM   1886  C   GLN   140      67.210  46.789  77.199  1.00  0.00           C  
ATOM   1887  O   GLN   140      66.048  46.794  76.874  1.00  0.00           O  
ATOM   1888  N   GLN   141      67.664  46.272  78.346  1.00  0.00           N  
ATOM   1889  H   GLN   141      68.653  46.173  78.525  1.00  0.00           H  
ATOM   1890  CA  GLN   141      66.890  45.856  79.482  1.00  0.00           C  
ATOM   1891  HA  GLN   141      65.854  46.122  79.271  1.00  0.00           H  
ATOM   1892  CB  GLN   141      66.927  44.355  79.670  1.00  0.00           C  
ATOM   1893  HB2 GLN   141      67.958  44.014  79.757  1.00  0.00           H  
ATOM   1894  HB3 GLN   141      66.275  43.994  80.466  1.00  0.00           H  
ATOM   1895  CG  GLN   141      66.324  43.782  78.352  1.00  0.00           C  
ATOM   1896  HG2 GLN   141      65.404  44.297  78.073  1.00  0.00           H  
ATOM   1897  HG3 GLN   141      67.085  43.822  77.573  1.00  0.00           H  
ATOM   1898  CD  GLN   141      65.996  42.299  78.428  1.00  0.00           C  
ATOM   1899  OE1 GLN   141      66.787  41.484  78.929  1.00  0.00           O  
ATOM   1900  NE2 GLN   141      64.848  41.824  78.082  1.00  0.00           N  
ATOM   1901 HE21 GLN   141      64.171  42.469  77.701  1.00  0.00           H  
ATOM   1902 HE22 GLN   141      64.639  40.837  78.132  1.00  0.00           H  
ATOM   1903  C   GLN   141      67.316  46.661  80.730  1.00  0.00           C  
ATOM   1904  O   GLN   141      68.466  46.547  81.181  1.00  0.00           O  
ATOM   1905  N   SER   142      66.442  47.484  81.385  1.00  0.00           N  
ATOM   1906  H   SER   142      66.798  48.000  82.177  1.00  0.00           H  
ATOM   1907  CA  SER   142      65.064  47.893  80.974  1.00  0.00           C  
ATOM   1908  HA  SER   142      64.803  48.662  81.700  1.00  0.00           H  
ATOM   1909  CB  SER   142      64.897  48.662  79.656  1.00  0.00           C  
ATOM   1910  HB2 SER   142      65.353  48.095  78.844  1.00  0.00           H  
ATOM   1911  HB3 SER   142      63.848  48.863  79.441  1.00  0.00           H  
ATOM   1912  OG  SER   142      65.613  49.901  79.709  1.00  0.00           O  
ATOM   1913  HG  SER   142      65.481  50.353  78.873  1.00  0.00           H  
ATOM   1914  C   SER   142      63.972  46.799  81.102  1.00  0.00           C  
ATOM   1915  O   SER   142      63.587  46.119  80.144  1.00  0.00           O  
ATOM   1916  N   TYR   143      63.490  46.720  82.332  1.00  0.00           N  
ATOM   1917  H   TYR   143      63.876  47.270  83.086  1.00  0.00           H  
ATOM   1918  CA  TYR   143      62.339  45.837  82.628  1.00  0.00           C  
ATOM   1919  HA  TYR   143      61.891  45.411  81.730  1.00  0.00           H  
ATOM   1920  CB  TYR   143      62.637  44.833  83.772  1.00  0.00           C  
ATOM   1921  HB2 TYR   143      63.105  45.387  84.586  1.00  0.00           H  
ATOM   1922  HB3 TYR   143      61.741  44.321  84.123  1.00  0.00           H  
ATOM   1923  CG  TYR   143      63.654  43.741  83.226  1.00  0.00           C  
ATOM   1924  CD1 TYR   143      63.422  43.006  82.029  1.00  0.00           C  
ATOM   1925  HD1 TYR   143      62.442  43.070  81.580  1.00  0.00           H  
ATOM   1926  CE1 TYR   143      64.485  42.257  81.409  1.00  0.00           C  
ATOM   1927  HE1 TYR   143      64.326  41.776  80.456  1.00  0.00           H  
ATOM   1928  CZ  TYR   143      65.633  41.975  82.161  1.00  0.00           C  
ATOM   1929  OH  TYR   143      66.587  41.031  81.704  1.00  0.00           O  
ATOM   1930  HH  TYR   143      66.218  40.650  80.903  1.00  0.00           H  
ATOM   1931  CE2 TYR   143      65.891  42.631  83.404  1.00  0.00           C  
ATOM   1932  HE2 TYR   143      66.763  42.424  84.006  1.00  0.00           H  
ATOM   1933  CD2 TYR   143      64.946  43.597  83.858  1.00  0.00           C  
ATOM   1934  HD2 TYR   143      65.162  44.210  84.721  1.00  0.00           H  
ATOM   1935  C   TYR   143      61.217  46.774  83.115  1.00  0.00           C  
ATOM   1936  O   TYR   143      61.455  47.751  83.829  1.00  0.00           O  
ATOM   1937  N   GLY   144      59.938  46.315  82.881  1.00  0.00           N  
ATOM   1938  H   GLY   144      59.832  45.387  82.497  1.00  0.00           H  
ATOM   1939  CA  GLY   144      58.778  47.079  83.271  1.00  0.00           C  
ATOM   1940  HA2 GLY   144      57.941  46.389  83.384  1.00  0.00           H  
ATOM   1941  HA3 GLY   144      58.958  47.511  84.255  1.00  0.00           H  
ATOM   1942  C   GLY   144      58.343  48.263  82.366  1.00  0.00           C  
ATOM   1943  O   GLY   144      59.156  48.772  81.583  1.00  0.00           O  
ATOM   1944  N   GLN   145      57.080  48.682  82.368  1.00  0.00           N  
ATOM   1945  H   GLN   145      56.487  48.338  83.110  1.00  0.00           H  
ATOM   1946  CA  GLN   145      56.537  49.968  81.760  1.00  0.00           C  
ATOM   1947  HA  GLN   145      56.616  49.966  80.673  1.00  0.00           H  
ATOM   1948  CB  GLN   145      55.050  50.248  81.964  1.00  0.00           C  
ATOM   1949  HB2 GLN   145      54.974  50.673  82.965  1.00  0.00           H  
ATOM   1950  HB3 GLN   145      54.882  51.121  81.334  1.00  0.00           H  
ATOM   1951  CG  GLN   145      54.207  48.999  81.660  1.00  0.00           C  
ATOM   1952  HG2 GLN   145      54.468  48.175  82.324  1.00  0.00           H  
ATOM   1953  HG3 GLN   145      53.143  49.202  81.787  1.00  0.00           H  
ATOM   1954  CD  GLN   145      54.322  48.466  80.246  1.00  0.00           C  
ATOM   1955  OE1 GLN   145      54.529  49.172  79.246  1.00  0.00           O  
ATOM   1956  NE2 GLN   145      54.110  47.206  80.067  1.00  0.00           N  
ATOM   1957 HE21 GLN   145      53.861  46.856  79.153  1.00  0.00           H  
ATOM   1958 HE22 GLN   145      53.925  46.686  80.913  1.00  0.00           H  
ATOM   1959  C   GLN   145      57.396  51.060  82.318  1.00  0.00           C  
ATOM   1960  O   GLN   145      57.788  51.085  83.488  1.00  0.00           O  
ATOM   1961  N   GLN   146      57.634  52.025  81.446  1.00  0.00           N  
ATOM   1962  H   GLN   146      57.132  52.076  80.571  1.00  0.00           H  
ATOM   1963  CA  GLN   146      58.420  53.182  81.826  1.00  0.00           C  
ATOM   1964  HA  GLN   146      59.430  52.873  82.094  1.00  0.00           H  
ATOM   1965  CB  GLN   146      58.390  54.086  80.629  1.00  0.00           C  
ATOM   1966  HB2 GLN   146      58.980  53.609  79.847  1.00  0.00           H  
ATOM   1967  HB3 GLN   146      57.318  54.159  80.444  1.00  0.00           H  
ATOM   1968  CG  GLN   146      58.938  55.506  80.691  1.00  0.00           C  
ATOM   1969  HG2 GLN   146      58.713  56.024  79.759  1.00  0.00           H  
ATOM   1970  HG3 GLN   146      58.287  55.959  81.438  1.00  0.00           H  
ATOM   1971  CD  GLN   146      60.373  55.680  81.152  1.00  0.00           C  
ATOM   1972  OE1 GLN   146      61.222  54.806  81.122  1.00  0.00           O  
ATOM   1973  NE2 GLN   146      60.726  56.885  81.646  1.00  0.00           N  
ATOM   1974 HE21 GLN   146      59.962  57.510  81.861  1.00  0.00           H  
ATOM   1975 HE22 GLN   146      61.682  57.064  81.918  1.00  0.00           H  
ATOM   1976  C   GLN   146      57.835  53.881  83.069  1.00  0.00           C  
ATOM   1977  O   GLN   146      56.609  54.060  83.163  1.00  0.00           O  
ATOM   1978  N   GLN   147      58.693  54.227  84.039  1.00  0.00           N  
ATOM   1979  H   GLN   147      59.668  54.019  83.879  1.00  0.00           H  
ATOM   1980  CA  GLN   147      58.365  54.731  85.343  1.00  0.00           C  
ATOM   1981  HA  GLN   147      57.926  53.874  85.854  1.00  0.00           H  
ATOM   1982  CB  GLN   147      59.508  55.134  86.224  1.00  0.00           C  
ATOM   1983  HB2 GLN   147      59.069  55.189  87.221  1.00  0.00           H  
ATOM   1984  HB3 GLN   147      60.265  54.350  86.252  1.00  0.00           H  
ATOM   1985  CG  GLN   147      60.247  56.482  86.035  1.00  0.00           C  
ATOM   1986  HG2 GLN   147      60.479  56.631  84.981  1.00  0.00           H  
ATOM   1987  HG3 GLN   147      59.618  57.222  86.529  1.00  0.00           H  
ATOM   1988  CD  GLN   147      61.553  56.507  86.819  1.00  0.00           C  
ATOM   1989  OE1 GLN   147      62.357  55.622  86.597  1.00  0.00           O  
ATOM   1990  NE2 GLN   147      61.620  57.361  87.806  1.00  0.00           N  
ATOM   1991 HE21 GLN   147      60.859  58.023  87.855  1.00  0.00           H  
ATOM   1992 HE22 GLN   147      62.392  57.463  88.448  1.00  0.00           H  
ATOM   1993  C   GLN   147      57.306  55.813  85.304  1.00  0.00           C  
ATOM   1994  O   GLN   147      57.388  56.783  84.491  1.00  0.00           O  
ATOM   1995  N   SER   148      56.279  55.637  86.129  1.00  0.00           N  
ATOM   1996  H   SER   148      56.219  54.819  86.717  1.00  0.00           H  
ATOM   1997  CA  SER   148      55.178  56.520  86.310  1.00  0.00           C  
ATOM   1998  HA  SER   148      54.653  56.667  85.366  1.00  0.00           H  
ATOM   1999  CB  SER   148      54.161  55.870  87.266  1.00  0.00           C  
ATOM   2000  HB2 SER   148      54.708  55.547  88.152  1.00  0.00           H  
ATOM   2001  HB3 SER   148      53.532  56.704  87.579  1.00  0.00           H  
ATOM   2002  OG  SER   148      53.331  54.844  86.729  1.00  0.00           O  
ATOM   2003  HG  SER   148      53.915  54.325  86.170  1.00  0.00           H  
ATOM   2004  C   SER   148      55.688  57.893  86.783  1.00  0.00           C  
ATOM   2005  O   SER   148      56.604  58.055  87.510  1.00  0.00           O  
ATOM   2006  N   TYR   149      55.003  58.951  86.389  1.00  0.00           N  
ATOM   2007  H   TYR   149      54.191  58.871  85.794  1.00  0.00           H  
ATOM   2008  CA  TYR   149      55.307  60.331  86.682  1.00  0.00           C  
ATOM   2009  HA  TYR   149      55.618  60.354  87.727  1.00  0.00           H  
ATOM   2010  CB  TYR   149      56.654  60.676  85.907  1.00  0.00           C  
ATOM   2011  HB2 TYR   149      57.474  60.073  86.298  1.00  0.00           H  
ATOM   2012  HB3 TYR   149      56.536  60.388  84.863  1.00  0.00           H  
ATOM   2013  CG  TYR   149      56.977  62.177  85.769  1.00  0.00           C  
ATOM   2014  CD1 TYR   149      56.473  62.909  84.700  1.00  0.00           C  
ATOM   2015  HD1 TYR   149      55.792  62.476  83.982  1.00  0.00           H  
ATOM   2016  CE1 TYR   149      56.694  64.290  84.574  1.00  0.00           C  
ATOM   2017  HE1 TYR   149      56.235  64.867  83.786  1.00  0.00           H  
ATOM   2018  CZ  TYR   149      57.485  64.935  85.522  1.00  0.00           C  
ATOM   2019  OH  TYR   149      57.694  66.294  85.428  1.00  0.00           O  
ATOM   2020  HH  TYR   149      57.280  66.677  84.652  1.00  0.00           H  
ATOM   2021  CE2 TYR   149      58.077  64.161  86.555  1.00  0.00           C  
ATOM   2022  HE2 TYR   149      58.652  64.643  87.332  1.00  0.00           H  
ATOM   2023  CD2 TYR   149      57.814  62.776  86.705  1.00  0.00           C  
ATOM   2024  HD2 TYR   149      58.243  62.283  87.565  1.00  0.00           H  
ATOM   2025  C   TYR   149      54.176  61.265  86.231  1.00  0.00           C  
ATOM   2026  O   TYR   149      53.577  61.065  85.150  1.00  0.00           O  
ATOM   2027  N   ASN   150      53.839  62.171  87.173  1.00  0.00           N  
ATOM   2028  H   ASN   150      54.347  62.154  88.046  1.00  0.00           H  
ATOM   2029  CA  ASN   150      52.671  63.124  87.162  1.00  0.00           C  
ATOM   2030  HA  ASN   150      52.409  63.169  86.105  1.00  0.00           H  
ATOM   2031  CB  ASN   150      51.517  62.518  88.070  1.00  0.00           C  
ATOM   2032  HB2 ASN   150      51.515  61.437  87.932  1.00  0.00           H  
ATOM   2033  HB3 ASN   150      51.731  62.854  89.085  1.00  0.00           H  
ATOM   2034  CG  ASN   150      50.208  63.135  87.606  1.00  0.00           C  
ATOM   2035  OD1 ASN   150      50.093  64.256  87.190  1.00  0.00           O  
ATOM   2036  ND2 ASN   150      49.141  62.380  87.600  1.00  0.00           N  
ATOM   2037 HD21 ASN   150      48.267  62.587  87.137  1.00  0.00           H  
ATOM   2038 HD22 ASN   150      49.312  61.440  87.927  1.00  0.00           H  
ATOM   2039  C   ASN   150      53.110  64.440  87.708  1.00  0.00           C  
ATOM   2040  O   ASN   150      53.626  64.449  88.901  1.00  0.00           O  
ATOM   2041  N   PRO   151      53.090  65.547  86.973  1.00  0.00           N  
ATOM   2042  CD  PRO   151      53.059  65.531  85.524  1.00  0.00           C  
ATOM   2043  HD2 PRO   151      52.017  65.675  85.237  1.00  0.00           H  
ATOM   2044  HD3 PRO   151      53.503  64.600  85.172  1.00  0.00           H  
ATOM   2045  CG  PRO   151      54.025  66.639  85.072  1.00  0.00           C  
ATOM   2046  HG2 PRO   151      53.725  67.223  84.202  1.00  0.00           H  
ATOM   2047  HG3 PRO   151      55.048  66.274  84.984  1.00  0.00           H  
ATOM   2048  CB  PRO   151      54.139  67.599  86.272  1.00  0.00           C  
ATOM   2049  HB2 PRO   151      53.397  68.394  86.194  1.00  0.00           H  
ATOM   2050  HB3 PRO   151      55.078  68.142  86.382  1.00  0.00           H  
ATOM   2051  CA  PRO   151      53.767  66.769  87.549  1.00  0.00           C  
ATOM   2052  HA  PRO   151      54.670  66.413  88.046  1.00  0.00           H  
ATOM   2053  C   PRO   151      52.920  67.600  88.522  1.00  0.00           C  
ATOM   2054  O   PRO   151      51.742  67.236  88.764  1.00  0.00           O  
ATOM   2055  N   PRO   152      53.520  68.603  89.203  1.00  0.00           N  
ATOM   2056  CD  PRO   152      54.902  68.906  89.257  1.00  0.00           C  
ATOM   2057  HD2 PRO   152      55.294  69.439  88.390  1.00  0.00           H  
ATOM   2058  HD3 PRO   152      55.456  67.983  89.428  1.00  0.00           H  
ATOM   2059  CG  PRO   152      55.070  69.735  90.511  1.00  0.00           C  
ATOM   2060  HG2 PRO   152      55.258  70.722  90.089  1.00  0.00           H  
ATOM   2061  HG3 PRO   152      55.873  69.395  91.166  1.00  0.00           H  
ATOM   2062  CB  PRO   152      53.741  69.780  91.248  1.00  0.00           C  
ATOM   2063  HB2 PRO   152      53.587  70.746  91.729  1.00  0.00           H  
ATOM   2064  HB3 PRO   152      53.814  69.067  92.069  1.00  0.00           H  
ATOM   2065  CA  PRO   152      52.784  69.521  90.115  1.00  0.00           C  
ATOM   2066  HA  PRO   152      51.853  69.117  90.511  1.00  0.00           H  
ATOM   2067  C   PRO   152      52.182  70.745  89.451  1.00  0.00           C  
ATOM   2068  O   PRO   152      52.521  71.011  88.268  1.00  0.00           O  
ATOM   2069  N   GLN   153      51.398  71.530  90.197  1.00  0.00           N  
ATOM   2070  H   GLN   153      51.082  71.015  91.006  1.00  0.00           H  
ATOM   2071  CA  GLN   153      51.024  72.906  89.888  1.00  0.00           C  
ATOM   2072  HA  GLN   153      50.259  72.871  89.112  1.00  0.00           H  
ATOM   2073  CB  GLN   153      50.299  73.662  91.029  1.00  0.00           C  
ATOM   2074  HB2 GLN   153      49.704  74.464  90.591  1.00  0.00           H  
ATOM   2075  HB3 GLN   153      49.717  72.967  91.634  1.00  0.00           H  
ATOM   2076  CG  GLN   153      51.300  74.358  91.884  1.00  0.00           C  
ATOM   2077  HG2 GLN   153      52.209  73.777  92.039  1.00  0.00           H  
ATOM   2078  HG3 GLN   153      51.644  75.301  91.460  1.00  0.00           H  
ATOM   2079  CD  GLN   153      50.886  74.822  93.273  1.00  0.00           C  
ATOM   2080  OE1 GLN   153      49.865  75.502  93.443  1.00  0.00           O  
ATOM   2081  NE2 GLN   153      51.701  74.754  94.269  1.00  0.00           N  
ATOM   2082 HE21 GLN   153      52.553  74.228  94.139  1.00  0.00           H  
ATOM   2083 HE22 GLN   153      51.537  75.209  95.156  1.00  0.00           H  
ATOM   2084  C   GLN   153      52.174  73.732  89.267  1.00  0.00           C  
ATOM   2085  O   GLN   153      53.355  73.660  89.702  1.00  0.00           O  
ATOM   2086  N   GLY   154      51.748  74.439  88.192  1.00  0.00           N  
ATOM   2087  H   GLY   154      50.830  74.209  87.841  1.00  0.00           H  
ATOM   2088  CA  GLY   154      52.584  75.331  87.285  1.00  0.00           C  
ATOM   2089  HA2 GLY   154      53.637  75.283  87.561  1.00  0.00           H  
ATOM   2090  HA3 GLY   154      52.388  75.103  86.237  1.00  0.00           H  
ATOM   2091  C   GLY   154      52.258  76.832  87.429  1.00  0.00           C  
ATOM   2092  O   GLY   154      51.100  77.137  87.723  1.00  0.00           O  
ATOM   2093  N   TYR   155      53.088  77.781  87.025  1.00  0.00           N  
ATOM   2094  H   TYR   155      54.033  77.617  86.709  1.00  0.00           H  
ATOM   2095  CA  TYR   155      52.863  79.230  86.982  1.00  0.00           C  
ATOM   2096  HA  TYR   155      51.800  79.361  86.782  1.00  0.00           H  
ATOM   2097  CB  TYR   155      53.254  79.745  88.391  1.00  0.00           C  
ATOM   2098  HB2 TYR   155      54.294  79.518  88.622  1.00  0.00           H  
ATOM   2099  HB3 TYR   155      53.286  80.834  88.360  1.00  0.00           H  
ATOM   2100  CG  TYR   155      52.442  79.402  89.576  1.00  0.00           C  
ATOM   2101  CD1 TYR   155      51.166  80.015  89.564  1.00  0.00           C  
ATOM   2102  HD1 TYR   155      50.910  80.779  88.845  1.00  0.00           H  
ATOM   2103  CE1 TYR   155      50.268  79.576  90.566  1.00  0.00           C  
ATOM   2104  HE1 TYR   155      49.262  79.962  90.633  1.00  0.00           H  
ATOM   2105  CZ  TYR   155      50.716  78.698  91.628  1.00  0.00           C  
ATOM   2106  OH  TYR   155      49.918  78.569  92.728  1.00  0.00           O  
ATOM   2107  HH  TYR   155      50.305  77.928  93.329  1.00  0.00           H  
ATOM   2108  CE2 TYR   155      51.997  78.126  91.596  1.00  0.00           C  
ATOM   2109  HE2 TYR   155      52.293  77.451  92.385  1.00  0.00           H  
ATOM   2110  CD2 TYR   155      52.879  78.543  90.557  1.00  0.00           C  
ATOM   2111  HD2 TYR   155      53.810  78.012  90.426  1.00  0.00           H  
ATOM   2112  C   TYR   155      53.530  80.002  85.890  1.00  0.00           C  
ATOM   2113  O   TYR   155      54.551  79.570  85.408  1.00  0.00           O  
ATOM   2114  N   GLY   156      53.024  81.124  85.374  1.00  0.00           N  
ATOM   2115  H   GLY   156      53.521  81.480  84.570  1.00  0.00           H  
ATOM   2116  CA  GLY   156      51.826  81.843  85.716  1.00  0.00           C  
ATOM   2117  HA2 GLY   156      50.991  81.151  85.605  1.00  0.00           H  
ATOM   2118  HA3 GLY   156      51.961  82.060  86.776  1.00  0.00           H  
ATOM   2119  C   GLY   156      51.645  83.113  84.939  1.00  0.00           C  
ATOM   2120  O   GLY   156      52.387  83.483  84.045  1.00  0.00           O  
ATOM   2121  N   GLN   157      50.765  84.026  85.452  1.00  0.00           N  
ATOM   2122  H   GLN   157      50.298  83.746  86.303  1.00  0.00           H  
ATOM   2123  CA  GLN   157      50.540  85.407  85.103  1.00  0.00           C  
ATOM   2124  HA  GLN   157      51.323  85.638  84.380  1.00  0.00           H  
ATOM   2125  CB  GLN   157      49.250  85.520  84.294  1.00  0.00           C  
ATOM   2126  HB2 GLN   157      48.412  85.049  84.808  1.00  0.00           H  
ATOM   2127  HB3 GLN   157      48.952  86.568  84.313  1.00  0.00           H  
ATOM   2128  CG  GLN   157      49.281  84.975  82.820  1.00  0.00           C  
ATOM   2129  HG2 GLN   157      50.097  85.392  82.230  1.00  0.00           H  
ATOM   2130  HG3 GLN   157      49.545  83.918  82.834  1.00  0.00           H  
ATOM   2131  CD  GLN   157      48.027  85.330  82.085  1.00  0.00           C  
ATOM   2132  OE1 GLN   157      48.005  86.226  81.243  1.00  0.00           O  
ATOM   2133  NE2 GLN   157      46.902  84.699  82.373  1.00  0.00           N  
ATOM   2134 HE21 GLN   157      46.845  83.927  83.022  1.00  0.00           H  
ATOM   2135 HE22 GLN   157      46.051  84.853  81.851  1.00  0.00           H  
ATOM   2136  C   GLN   157      50.532  86.322  86.375  1.00  0.00           C  
ATOM   2137  O   GLN   157      50.230  85.866  87.469  1.00  0.00           O  
ATOM   2138  N   GLN   158      50.849  87.624  86.413  1.00  0.00           N  
ATOM   2139  H   GLN   158      50.721  88.052  87.318  1.00  0.00           H  
ATOM   2140  CA  GLN   158      51.155  88.397  85.246  1.00  0.00           C  
ATOM   2141  HA  GLN   158      50.278  88.405  84.600  1.00  0.00           H  
ATOM   2142  CB  GLN   158      51.412  89.773  85.755  1.00  0.00           C  
ATOM   2143  HB2 GLN   158      50.502  90.214  86.163  1.00  0.00           H  
ATOM   2144  HB3 GLN   158      52.139  89.742  86.566  1.00  0.00           H  
ATOM   2145  CG  GLN   158      51.919  90.826  84.710  1.00  0.00           C  
ATOM   2146  HG2 GLN   158      52.996  90.679  84.624  1.00  0.00           H  
ATOM   2147  HG3 GLN   158      51.427  90.643  83.755  1.00  0.00           H  
ATOM   2148  CD  GLN   158      51.747  92.293  85.128  1.00  0.00           C  
ATOM   2149  OE1 GLN   158      51.263  92.576  86.200  1.00  0.00           O  
ATOM   2150  NE2 GLN   158      52.080  93.296  84.342  1.00  0.00           N  
ATOM   2151 HE21 GLN   158      52.515  93.178  83.439  1.00  0.00           H  
ATOM   2152 HE22 GLN   158      51.810  94.234  84.600  1.00  0.00           H  
ATOM   2153  C   GLN   158      52.356  87.871  84.431  1.00  0.00           C  
ATOM   2154  O   GLN   158      53.334  87.363  85.038  1.00  0.00           O  
ATOM   2155  N   ASN   159      52.232  87.900  83.105  1.00  0.00           N  
ATOM   2156  H   ASN   159      51.346  88.122  82.674  1.00  0.00           H  
ATOM   2157  CA  ASN   159      53.271  87.554  82.190  1.00  0.00           C  
ATOM   2158  HA  ASN   159      53.766  86.662  82.574  1.00  0.00           H  
ATOM   2159  CB  ASN   159      52.550  87.300  80.880  1.00  0.00           C  
ATOM   2160  HB2 ASN   159      52.092  86.326  81.052  1.00  0.00           H  
ATOM   2161  HB3 ASN   159      51.859  88.106  80.632  1.00  0.00           H  
ATOM   2162  CG  ASN   159      53.547  87.056  79.768  1.00  0.00           C  
ATOM   2163  OD1 ASN   159      54.047  87.985  79.156  1.00  0.00           O  
ATOM   2164  ND2 ASN   159      53.930  85.788  79.458  1.00  0.00           N  
ATOM   2165 HD21 ASN   159      53.406  85.016  79.844  1.00  0.00           H  
ATOM   2166 HD22 ASN   159      54.558  85.686  78.674  1.00  0.00           H  
ATOM   2167  C   ASN   159      54.308  88.745  82.097  1.00  0.00           C  
ATOM   2168  O   ASN   159      53.903  89.931  82.109  1.00  0.00           O  
ATOM   2169  N   GLN   160      55.636  88.508  82.117  1.00  0.00           N  
ATOM   2170  H   GLN   160      56.225  89.301  81.908  1.00  0.00           H  
ATOM   2171  CA  GLN   160      56.273  87.184  82.140  1.00  0.00           C  
ATOM   2172  HA  GLN   160      55.592  86.423  81.760  1.00  0.00           H  
ATOM   2173  CB  GLN   160      57.412  87.175  81.065  1.00  0.00           C  
ATOM   2174  HB2 GLN   160      56.899  87.236  80.105  1.00  0.00           H  
ATOM   2175  HB3 GLN   160      57.979  88.056  81.363  1.00  0.00           H  
ATOM   2176  CG  GLN   160      58.284  85.907  80.985  1.00  0.00           C  
ATOM   2177  HG2 GLN   160      58.809  86.030  80.037  1.00  0.00           H  
ATOM   2178  HG3 GLN   160      59.013  85.891  81.795  1.00  0.00           H  
ATOM   2179  CD  GLN   160      57.539  84.584  81.036  1.00  0.00           C  
ATOM   2180  OE1 GLN   160      57.404  84.049  82.129  1.00  0.00           O  
ATOM   2181  NE2 GLN   160      56.965  84.124  79.931  1.00  0.00           N  
ATOM   2182 HE21 GLN   160      57.287  84.514  79.056  1.00  0.00           H  
ATOM   2183 HE22 GLN   160      56.630  83.173  79.983  1.00  0.00           H  
ATOM   2184  C   GLN   160      56.606  86.937  83.599  1.00  0.00           C  
ATOM   2185  O   GLN   160      57.373  87.649  84.256  1.00  0.00           O  
ATOM   2186  N   TYR   161      56.063  85.835  84.041  1.00  0.00           N  
ATOM   2187  H   TYR   161      55.549  85.237  83.410  1.00  0.00           H  
ATOM   2188  CA  TYR   161      56.197  85.462  85.504  1.00  0.00           C  
ATOM   2189  HA  TYR   161      55.894  86.288  86.148  1.00  0.00           H  
ATOM   2190  CB  TYR   161      55.210  84.374  85.744  1.00  0.00           C  
ATOM   2191  HB2 TYR   161      54.200  84.781  85.702  1.00  0.00           H  
ATOM   2192  HB3 TYR   161      55.194  83.630  84.947  1.00  0.00           H  
ATOM   2193  CG  TYR   161      55.500  83.525  87.013  1.00  0.00           C  
ATOM   2194  CD1 TYR   161      56.442  82.464  86.957  1.00  0.00           C  
ATOM   2195  HD1 TYR   161      57.010  82.214  86.073  1.00  0.00           H  
ATOM   2196  CE1 TYR   161      56.737  81.699  88.114  1.00  0.00           C  
ATOM   2197  HE1 TYR   161      57.616  81.078  88.022  1.00  0.00           H  
ATOM   2198  CZ  TYR   161      55.969  81.928  89.301  1.00  0.00           C  
ATOM   2199  OH  TYR   161      56.084  81.066  90.344  1.00  0.00           O  
ATOM   2200  HH  TYR   161      55.945  81.597  91.132  1.00  0.00           H  
ATOM   2201  CE2 TYR   161      54.911  82.881  89.292  1.00  0.00           C  
ATOM   2202  HE2 TYR   161      54.233  82.911  90.132  1.00  0.00           H  
ATOM   2203  CD2 TYR   161      54.723  83.691  88.185  1.00  0.00           C  
ATOM   2204  HD2 TYR   161      53.941  84.436  88.203  1.00  0.00           H  
ATOM   2205  C   TYR   161      57.699  85.166  85.850  1.00  0.00           C  
ATOM   2206  O   TYR   161      58.061  85.471  86.963  1.00  0.00           O  
ATOM   2207  N   ASN   162      58.463  84.466  84.995  1.00  0.00           N  
ATOM   2208  H   ASN   162      58.098  84.173  84.100  1.00  0.00           H  
ATOM   2209  CA  ASN   162      59.953  84.444  85.109  1.00  0.00           C  
ATOM   2210  HA  ASN   162      60.268  84.725  86.114  1.00  0.00           H  
ATOM   2211  CB  ASN   162      60.427  82.978  84.977  1.00  0.00           C  
ATOM   2212  HB2 ASN   162      60.141  82.554  84.014  1.00  0.00           H  
ATOM   2213  HB3 ASN   162      61.514  83.051  84.956  1.00  0.00           H  
ATOM   2214  CG  ASN   162      59.908  82.019  86.042  1.00  0.00           C  
ATOM   2215  OD1 ASN   162      59.228  81.045  85.745  1.00  0.00           O  
ATOM   2216  ND2 ASN   162      60.184  82.221  87.296  1.00  0.00           N  
ATOM   2217 HD21 ASN   162      59.735  81.592  87.946  1.00  0.00           H  
ATOM   2218 HD22 ASN   162      60.838  82.942  87.565  1.00  0.00           H  
ATOM   2219  C   ASN   162      60.603  85.466  84.179  1.00  0.00           C  
ATOM   2220  O   ASN   162      61.072  85.152  83.115  1.00  0.00           O  
ATOM   2221  N   SER   163      60.595  86.731  84.663  1.00  0.00           N  
ATOM   2222  H   SER   163      60.483  86.857  85.659  1.00  0.00           H  
ATOM   2223  CA  SER   163      61.221  87.870  83.898  1.00  0.00           C  
ATOM   2224  HA  SER   163      60.514  88.115  83.106  1.00  0.00           H  
ATOM   2225  CB  SER   163      61.165  89.046  84.891  1.00  0.00           C  
ATOM   2226  HB2 SER   163      60.106  89.303  84.884  1.00  0.00           H  
ATOM   2227  HB3 SER   163      61.433  88.653  85.871  1.00  0.00           H  
ATOM   2228  OG  SER   163      62.052  90.060  84.551  1.00  0.00           O  
ATOM   2229  HG  SER   163      61.830  90.747  85.184  1.00  0.00           H  
ATOM   2230  C   SER   163      62.554  87.723  83.246  1.00  0.00           C  
ATOM   2231  O   SER   163      63.471  87.077  83.744  1.00  0.00           O  
ATOM   2232  N   SER   164      62.673  88.378  82.065  1.00  0.00           N  
ATOM   2233  H   SER   164      61.837  88.849  81.750  1.00  0.00           H  
ATOM   2234  CA  SER   164      63.766  88.592  81.122  1.00  0.00           C  
ATOM   2235  HA  SER   164      63.227  89.095  80.318  1.00  0.00           H  
ATOM   2236  CB  SER   164      64.163  87.230  80.542  1.00  0.00           C  
ATOM   2237  HB2 SER   164      64.540  86.646  81.381  1.00  0.00           H  
ATOM   2238  HB3 SER   164      63.255  86.753  80.172  1.00  0.00           H  
ATOM   2239  OG  SER   164      65.108  87.307  79.505  1.00  0.00           O  
ATOM   2240  HG  SER   164      64.586  87.579  78.746  1.00  0.00           H  
ATOM   2241  C   SER   164      64.938  89.347  81.644  1.00  0.00           C  
ATOM   2242  O   SER   164      65.179  89.193  82.835  1.00  0.00           O  
ATOM   2243  N   SER   165      65.618  90.189  80.801  1.00  0.00           N  
ATOM   2244  H   SER   165      65.328  90.301  79.840  1.00  0.00           H  
ATOM   2245  CA  SER   165      66.703  91.027  81.270  1.00  0.00           C  
ATOM   2246  HA  SER   165      66.886  90.712  82.297  1.00  0.00           H  
ATOM   2247  CB  SER   165      67.862  90.690  80.300  1.00  0.00           C  
ATOM   2248  HB2 SER   165      68.021  89.614  80.370  1.00  0.00           H  
ATOM   2249  HB3 SER   165      67.533  90.941  79.292  1.00  0.00           H  
ATOM   2250  OG  SER   165      69.028  91.445  80.610  1.00  0.00           O  
ATOM   2251  HG  SER   165      69.874  91.172  80.248  1.00  0.00           H  
ATOM   2252  C   SER   165      66.219  92.542  81.318  1.00  0.00           C  
ATOM   2253  O   SER   165      65.039  92.840  81.220  1.00  0.00           O  
ATOM   2254  N   GLY   166      67.178  93.432  81.530  1.00  0.00           N  
ATOM   2255  H   GLY   166      68.146  93.240  81.747  1.00  0.00           H  
ATOM   2256  CA  GLY   166      66.989  94.821  81.602  1.00  0.00           C  
ATOM   2257  HA2 GLY   166      66.302  95.182  80.836  1.00  0.00           H  
ATOM   2258  HA3 GLY   166      66.558  95.073  82.570  1.00  0.00           H  
ATOM   2259  C   GLY   166      68.351  95.543  81.467  1.00  0.00           C  
ATOM   2260  O   GLY   166      69.398  94.940  81.819  1.00  0.00           O  
ATOM   2261  N   GLY   167      68.288  96.694  80.764  1.00  0.00           N  
ATOM   2262  H   GLY   167      67.354  97.037  80.590  1.00  0.00           H  
ATOM   2263  CA  GLY   167      69.466  97.528  80.440  1.00  0.00           C  
ATOM   2264  HA2 GLY   167      70.334  96.890  80.270  1.00  0.00           H  
ATOM   2265  HA3 GLY   167      69.162  98.257  79.690  1.00  0.00           H  
ATOM   2266  C   GLY   167      69.889  98.442  81.636  1.00  0.00           C  
ATOM   2267  O   GLY   167      69.382  98.304  82.775  1.00  0.00           O  
ATOM   2268  N   GLY   168      70.773  99.385  81.402  1.00  0.00           N  
ATOM   2269  H   GLY   168      71.194  99.456  80.487  1.00  0.00           H  
ATOM   2270  CA  GLY   168      71.389 100.222  82.451  1.00  0.00           C  
ATOM   2271  HA2 GLY   168      70.998 100.012  83.447  1.00  0.00           H  
ATOM   2272  HA3 GLY   168      72.385  99.786  82.530  1.00  0.00           H  
ATOM   2273  C   GLY   168      71.338 101.721  82.164  1.00  0.00           C  
ATOM   2274  O   GLY   168      70.529 102.120  81.408  1.00  0.00           O  
ATOM   2275  N   GLY   169      72.146 102.537  82.815  1.00  0.00           N  
ATOM   2276  H   GLY   169      71.921 103.522  82.838  1.00  0.00           H  
ATOM   2277  CA  GLY   169      73.300 102.303  83.619  1.00  0.00           C  
ATOM   2278  HA2 GLY   169      73.535 103.227  84.149  1.00  0.00           H  
ATOM   2279  HA3 GLY   169      73.016 101.521  84.324  1.00  0.00           H  
ATOM   2280  C   GLY   169      74.547 101.924  82.835  1.00  0.00           C  
ATOM   2281  O   GLY   169      74.428 101.230  81.848  1.00  0.00           O  
ATOM   2282  N   GLY   170      75.711 102.493  83.244  1.00  0.00           N  
ATOM   2283  H   GLY   170      75.592 102.949  84.137  1.00  0.00           H  
ATOM   2284  CA  GLY   170      77.042 102.256  82.700  1.00  0.00           C  
ATOM   2285  HA2 GLY   170      77.830 102.681  83.322  1.00  0.00           H  
ATOM   2286  HA3 GLY   170      77.133 101.177  82.582  1.00  0.00           H  
ATOM   2287  C   GLY   170      77.244 102.943  81.292  1.00  0.00           C  
ATOM   2288  O   GLY   170      76.239 103.447  80.680  1.00  0.00           O  
ATOM   2289  N   GLY   171      78.417 103.077  80.769  1.00  0.00           N  
ATOM   2290  H   GLY   171      78.455 103.712  79.985  1.00  0.00           H  
ATOM   2291  CA  GLY   171      79.659 102.434  81.201  1.00  0.00           C  
ATOM   2292  HA2 GLY   171      80.504 103.101  81.034  1.00  0.00           H  
ATOM   2293  HA3 GLY   171      79.558 102.286  82.276  1.00  0.00           H  
ATOM   2294  C   GLY   171      79.865 100.985  80.587  1.00  0.00           C  
ATOM   2295  O   GLY   171      78.913 100.251  80.209  1.00  0.00           O  
ATOM   2296  N   GLY   172      81.140 100.613  80.370  1.00  0.00           N  
ATOM   2297  H   GLY   172      81.283  99.716  79.927  1.00  0.00           H  
ATOM   2298  CA  GLY   172      82.424 101.396  80.545  1.00  0.00           C  
ATOM   2299  HA2 GLY   172      82.386 102.402  80.127  1.00  0.00           H  
ATOM   2300  HA3 GLY   172      82.653 101.479  81.608  1.00  0.00           H  
ATOM   2301  C   GLY   172      83.658 100.604  79.981  1.00  0.00           C  
ATOM   2302  O   GLY   172      83.459  99.822  79.064  1.00  0.00           O  
ATOM   2303  N   GLY   173      84.837 100.781  80.588  1.00  0.00           N  
ATOM   2304  H   GLY   173      84.798 101.378  81.402  1.00  0.00           H  
ATOM   2305  CA  GLY   173      86.096 100.134  80.254  1.00  0.00           C  
ATOM   2306  HA2 GLY   173      86.556  99.686  81.135  1.00  0.00           H  
ATOM   2307  HA3 GLY   173      86.077  99.336  79.512  1.00  0.00           H  
ATOM   2308  C   GLY   173      87.173 101.162  79.777  1.00  0.00           C  
ATOM   2309  O   GLY   173      88.008 101.623  80.530  1.00  0.00           O  
ATOM   2310  N   GLY   174      87.075 101.769  78.579  1.00  0.00           N  
ATOM   2311  H   GLY   174      87.796 102.432  78.336  1.00  0.00           H  
ATOM   2312  CA  GLY   174      86.478 101.048  77.480  1.00  0.00           C  
ATOM   2313  HA2 GLY   174      85.511 100.626  77.755  1.00  0.00           H  
ATOM   2314  HA3 GLY   174      86.315 101.709  76.629  1.00  0.00           H  
ATOM   2315  C   GLY   174      87.284  99.823  76.995  1.00  0.00           C  
ATOM   2316  O   GLY   174      88.211  99.384  77.710  1.00  0.00           O  
ATOM   2317  N   GLY   175      87.044  99.342  75.794  1.00  0.00           N  
ATOM   2318  H   GLY   175      86.414  99.980  75.330  1.00  0.00           H  
ATOM   2319  CA  GLY   175      87.712  98.183  75.110  1.00  0.00           C  
ATOM   2320  HA2 GLY   175      87.695  98.569  74.091  1.00  0.00           H  
ATOM   2321  HA3 GLY   175      88.763  98.027  75.354  1.00  0.00           H  
ATOM   2322  C   GLY   175      87.059  96.813  74.941  1.00  0.00           C  
ATOM   2323  O   GLY   175      87.494  96.037  74.046  1.00  0.00           O  
ATOM   2324  N   ASN   176      86.019  96.446  75.673  1.00  0.00           N  
ATOM   2325  H   ASN   176      85.823  97.028  76.475  1.00  0.00           H  
ATOM   2326  CA  ASN   176      85.266  95.207  75.598  1.00  0.00           C  
ATOM   2327  HA  ASN   176      85.639  94.473  74.883  1.00  0.00           H  
ATOM   2328  CB  ASN   176      85.379  94.613  77.017  1.00  0.00           C  
ATOM   2329  HB2 ASN   176      84.878  95.271  77.727  1.00  0.00           H  
ATOM   2330  HB3 ASN   176      84.868  93.668  77.198  1.00  0.00           H  
ATOM   2331  CG  ASN   176      86.733  94.358  77.552  1.00  0.00           C  
ATOM   2332  OD1 ASN   176      87.671  94.105  76.837  1.00  0.00           O  
ATOM   2333  ND2 ASN   176      86.804  94.161  78.849  1.00  0.00           N  
ATOM   2334 HD21 ASN   176      87.613  93.664  79.194  1.00  0.00           H  
ATOM   2335 HD22 ASN   176      86.028  94.325  79.474  1.00  0.00           H  
ATOM   2336  C   ASN   176      83.815  95.530  75.226  1.00  0.00           C  
ATOM   2337  O   ASN   176      83.041  96.147  76.019  1.00  0.00           O  
ATOM   2338  N   TYR   177      83.381  95.180  74.047  1.00  0.00           N  
ATOM   2339  H   TYR   177      84.091  94.673  73.539  1.00  0.00           H  
ATOM   2340  CA  TYR   177      82.265  95.809  73.328  1.00  0.00           C  
ATOM   2341  HA  TYR   177      81.776  96.482  74.033  1.00  0.00           H  
ATOM   2342  CB  TYR   177      82.601  96.736  72.151  1.00  0.00           C  
ATOM   2343  HB2 TYR   177      82.793  96.110  71.279  1.00  0.00           H  
ATOM   2344  HB3 TYR   177      81.643  97.201  71.917  1.00  0.00           H  
ATOM   2345  CG  TYR   177      83.678  97.797  72.430  1.00  0.00           C  
ATOM   2346  CD1 TYR   177      84.501  98.193  71.354  1.00  0.00           C  
ATOM   2347  HD1 TYR   177      84.469  97.613  70.444  1.00  0.00           H  
ATOM   2348  CE1 TYR   177      85.330  99.259  71.502  1.00  0.00           C  
ATOM   2349  HE1 TYR   177      86.050  99.516  70.739  1.00  0.00           H  
ATOM   2350  CZ  TYR   177      85.273 100.069  72.706  1.00  0.00           C  
ATOM   2351  OH  TYR   177      86.119 101.037  72.967  1.00  0.00           O  
ATOM   2352  HH  TYR   177      87.042 100.814  72.821  1.00  0.00           H  
ATOM   2353  CE2 TYR   177      84.340  99.738  73.701  1.00  0.00           C  
ATOM   2354  HE2 TYR   177      84.229 100.331  74.597  1.00  0.00           H  
ATOM   2355  CD2 TYR   177      83.606  98.521  73.585  1.00  0.00           C  
ATOM   2356  HD2 TYR   177      82.943  98.269  74.400  1.00  0.00           H  
ATOM   2357  C   TYR   177      81.108  94.797  72.946  1.00  0.00           C  
ATOM   2358  O   TYR   177      80.840  94.483  71.766  1.00  0.00           O  
ATOM   2359  N   GLY   178      80.341  94.253  73.883  1.00  0.00           N  
ATOM   2360  H   GLY   178      79.756  93.500  73.550  1.00  0.00           H  
ATOM   2361  CA  GLY   178      79.998  94.832  75.231  1.00  0.00           C  
ATOM   2362  HA2 GLY   178      79.192  94.253  75.682  1.00  0.00           H  
ATOM   2363  HA3 GLY   178      80.869  94.786  75.886  1.00  0.00           H  
ATOM   2364  C   GLY   178      79.547  96.240  75.057  1.00  0.00           C  
ATOM   2365  O   GLY   178      78.962  96.633  74.035  1.00  0.00           O  
ATOM   2366  N   GLN   179      79.944  97.098  75.955  1.00  0.00           N  
ATOM   2367  H   GLN   179      80.485  96.682  76.700  1.00  0.00           H  
ATOM   2368  CA  GLN   179      80.042  98.591  75.904  1.00  0.00           C  
ATOM   2369  HA  GLN   179      80.600  98.946  75.038  1.00  0.00           H  
ATOM   2370  CB  GLN   179      78.634  99.234  75.964  1.00  0.00           C  
ATOM   2371  HB2 GLN   179      78.730 100.313  75.849  1.00  0.00           H  
ATOM   2372  HB3 GLN   179      77.956  98.881  75.186  1.00  0.00           H  
ATOM   2373  CG  GLN   179      77.915  99.023  77.313  1.00  0.00           C  
ATOM   2374  HG2 GLN   179      77.581  97.987  77.259  1.00  0.00           H  
ATOM   2375  HG3 GLN   179      78.596  99.041  78.164  1.00  0.00           H  
ATOM   2376  CD  GLN   179      76.671  99.803  77.437  1.00  0.00           C  
ATOM   2377  OE1 GLN   179      75.740  99.592  76.712  1.00  0.00           O  
ATOM   2378  NE2 GLN   179      76.557 100.662  78.400  1.00  0.00           N  
ATOM   2379 HE21 GLN   179      77.289 100.777  79.086  1.00  0.00           H  
ATOM   2380 HE22 GLN   179      75.677 101.117  78.593  1.00  0.00           H  
ATOM   2381  C   GLN   179      80.885  99.057  77.135  1.00  0.00           C  
ATOM   2382  O   GLN   179      81.203  98.363  78.082  1.00  0.00           O  
ATOM   2383  N   ASP   180      81.418 100.291  77.172  1.00  0.00           N  
ATOM   2384  H   ASP   180      81.908 100.401  78.048  1.00  0.00           H  
ATOM   2385  CA  ASP   180      81.225 101.473  76.339  1.00  0.00           C  
ATOM   2386  HA  ASP   180      80.710 101.150  75.434  1.00  0.00           H  
ATOM   2387  CB  ASP   180      80.320 102.371  77.127  1.00  0.00           C  
ATOM   2388  HB2 ASP   180      79.622 101.791  77.730  1.00  0.00           H  
ATOM   2389  HB3 ASP   180      80.815 102.966  77.895  1.00  0.00           H  
ATOM   2390  CG  ASP   180      79.547 103.316  76.278  1.00  0.00           C  
ATOM   2391  OD1 ASP   180      78.499 103.849  76.807  1.00  0.00           O  
ATOM   2392  OD2 ASP   180      80.084 103.666  75.184  1.00  0.00           O  
ATOM   2393  C   ASP   180      82.504 102.207  76.098  1.00  0.00           C  
ATOM   2394  O   ASP   180      83.410 102.257  76.942  1.00  0.00           O  
ATOM   2395  N   GLN   181      82.748 102.666  74.895  1.00  0.00           N  
ATOM   2396  H   GLN   181      82.015 102.536  74.213  1.00  0.00           H  
ATOM   2397  CA  GLN   181      83.832 103.566  74.358  1.00  0.00           C  
ATOM   2398  HA  GLN   181      84.805 103.267  74.747  1.00  0.00           H  
ATOM   2399  CB  GLN   181      83.946 103.450  72.847  1.00  0.00           C  
ATOM   2400  HB2 GLN   181      84.050 102.408  72.544  1.00  0.00           H  
ATOM   2401  HB3 GLN   181      83.001 103.845  72.474  1.00  0.00           H  
ATOM   2402  CG  GLN   181      85.026 104.221  72.156  1.00  0.00           C  
ATOM   2403  HG2 GLN   181      85.061 105.223  72.582  1.00  0.00           H  
ATOM   2404  HG3 GLN   181      86.054 103.869  72.238  1.00  0.00           H  
ATOM   2405  CD  GLN   181      84.782 104.216  70.601  1.00  0.00           C  
ATOM   2406  OE1 GLN   181      84.528 103.155  70.002  1.00  0.00           O  
ATOM   2407  NE2 GLN   181      84.794 105.312  69.908  1.00  0.00           N  
ATOM   2408 HE21 GLN   181      85.206 106.112  70.367  1.00  0.00           H  
ATOM   2409 HE22 GLN   181      84.605 105.216  68.920  1.00  0.00           H  
ATOM   2410  C   GLN   181      83.649 105.024  74.894  1.00  0.00           C  
ATOM   2411  O   GLN   181      84.643 105.787  75.044  1.00  0.00           O  
ATOM   2412  N   SER   182      82.372 105.484  75.111  1.00  0.00           N  
ATOM   2413  H   SER   182      81.634 104.843  74.858  1.00  0.00           H  
ATOM   2414  CA  SER   182      82.150 106.793  75.750  1.00  0.00           C  
ATOM   2415  HA  SER   182      82.425 107.639  75.120  1.00  0.00           H  
ATOM   2416  CB  SER   182      80.661 107.062  76.067  1.00  0.00           C  
ATOM   2417  HB2 SER   182      80.111 107.205  75.136  1.00  0.00           H  
ATOM   2418  HB3 SER   182      80.210 106.290  76.690  1.00  0.00           H  
ATOM   2419  OG  SER   182      80.502 108.376  76.627  1.00  0.00           O  
ATOM   2420  HG  SER   182      79.638 108.482  77.032  1.00  0.00           H  
ATOM   2421  C   SER   182      82.905 107.007  77.035  1.00  0.00           C  
ATOM   2422  O   SER   182      82.849 106.103  77.887  1.00  0.00           O  
ATOM   2423  N   SER   183      83.585 108.199  77.272  1.00  0.00           N  
ATOM   2424  H   SER   183      84.089 108.275  78.144  1.00  0.00           H  
ATOM   2425  CA  SER   183      83.675 109.432  76.483  1.00  0.00           C  
ATOM   2426  HA  SER   183      82.690 109.521  76.025  1.00  0.00           H  
ATOM   2427  CB  SER   183      83.846 110.619  77.434  1.00  0.00           C  
ATOM   2428  HB2 SER   183      83.825 111.531  76.837  1.00  0.00           H  
ATOM   2429  HB3 SER   183      83.019 110.640  78.144  1.00  0.00           H  
ATOM   2430  OG  SER   183      85.078 110.664  78.179  1.00  0.00           O  
ATOM   2431  HG  SER   183      85.192 109.868  78.704  1.00  0.00           H  
ATOM   2432  C   SER   183      84.804 109.278  75.399  1.00  0.00           C  
ATOM   2433  O   SER   183      85.798 108.552  75.604  1.00  0.00           O  
ATOM   2434  N   MET   184      84.566 110.074  74.316  1.00  0.00           N  
ATOM   2435  H   MET   184      83.929 110.837  74.499  1.00  0.00           H  
ATOM   2436  CA  MET   184      85.492 110.200  73.194  1.00  0.00           C  
ATOM   2437  HA  MET   184      86.220 109.390  73.244  1.00  0.00           H  
ATOM   2438  CB  MET   184      84.598 110.154  71.963  1.00  0.00           C  
ATOM   2439  HB2 MET   184      83.836 110.932  72.006  1.00  0.00           H  
ATOM   2440  HB3 MET   184      85.271 110.399  71.141  1.00  0.00           H  
ATOM   2441  CG  MET   184      83.973 108.753  71.818  1.00  0.00           C  
ATOM   2442  HG2 MET   184      83.872 108.603  70.743  1.00  0.00           H  
ATOM   2443  HG3 MET   184      84.582 107.937  72.208  1.00  0.00           H  
ATOM   2444  SD  MET   184      82.330 108.554  72.387  1.00  0.00           S  
ATOM   2445  CE  MET   184      81.823 107.072  71.468  1.00  0.00           C  
ATOM   2446  HE1 MET   184      80.742 107.092  71.328  1.00  0.00           H  
ATOM   2447  HE2 MET   184      82.377 107.012  70.532  1.00  0.00           H  
ATOM   2448  HE3 MET   184      82.019 106.236  72.139  1.00  0.00           H  
ATOM   2449  C   MET   184      86.273 111.535  73.295  1.00  0.00           C  
ATOM   2450  O   MET   184      85.718 112.654  73.089  1.00  0.00           O  
ATOM   2451  N   SER   185      87.439 111.461  73.771  1.00  0.00           N  
ATOM   2452  H   SER   185      87.773 110.547  74.039  1.00  0.00           H  
ATOM   2453  CA  SER   185      88.235 112.757  74.036  1.00  0.00           C  
ATOM   2454  HA  SER   185      87.723 113.382  74.768  1.00  0.00           H  
ATOM   2455  CB  SER   185      89.544 112.372  74.774  1.00  0.00           C  
ATOM   2456  HB2 SER   185      89.397 111.839  75.713  1.00  0.00           H  
ATOM   2457  HB3 SER   185      90.041 111.637  74.141  1.00  0.00           H  
ATOM   2458  OG  SER   185      90.490 113.436  74.901  1.00  0.00           O  
ATOM   2459  HG  SER   185      90.544 113.602  75.845  1.00  0.00           H  
ATOM   2460  C   SER   185      88.470 113.507  72.707  1.00  0.00           C  
ATOM   2461  O   SER   185      89.060 112.950  71.773  1.00  0.00           O  
ATOM   2462  N   SER   186      87.936 114.730  72.581  1.00  0.00           N  
ATOM   2463  H   SER   186      87.452 115.045  73.410  1.00  0.00           H  
ATOM   2464  CA  SER   186      87.871 115.589  71.346  1.00  0.00           C  
ATOM   2465  HA  SER   186      88.553 115.152  70.617  1.00  0.00           H  
ATOM   2466  CB  SER   186      86.500 115.384  70.636  1.00  0.00           C  
ATOM   2467  HB2 SER   186      86.313 114.314  70.550  1.00  0.00           H  
ATOM   2468  HB3 SER   186      85.808 115.797  71.370  1.00  0.00           H  
ATOM   2469  OG  SER   186      86.233 116.016  69.373  1.00  0.00           O  
ATOM   2470  HG  SER   186      85.775 116.800  69.683  1.00  0.00           H  
ATOM   2471  C   SER   186      88.255 117.051  71.546  1.00  0.00           C  
ATOM   2472  O   SER   186      88.060 117.652  72.614  1.00  0.00           O  
ATOM   2473  N   GLY   187      88.741 117.823  70.531  1.00  0.00           N  
ATOM   2474  H   GLY   187      89.002 118.723  70.909  1.00  0.00           H  
ATOM   2475  CA  GLY   187      89.140 117.505  69.116  1.00  0.00           C  
ATOM   2476  HA2 GLY   187      90.228 117.451  69.110  1.00  0.00           H  
ATOM   2477  HA3 GLY   187      88.825 116.490  68.872  1.00  0.00           H  
ATOM   2478  C   GLY   187      88.642 118.447  68.006  1.00  0.00           C  
ATOM   2479  O   GLY   187      89.352 118.784  67.067  1.00  0.00           O  
ATOM   2480  N   GLY   188      87.477 119.094  68.304  1.00  0.00           N  
ATOM   2481  H   GLY   188      86.921 118.695  69.047  1.00  0.00           H  
ATOM   2482  CA  GLY   188      87.006 120.381  67.646  1.00  0.00           C  
ATOM   2483  HA2 GLY   188      86.690 120.176  66.623  1.00  0.00           H  
ATOM   2484  HA3 GLY   188      86.108 120.749  68.142  1.00  0.00           H  
ATOM   2485  C   GLY   188      88.042 121.511  67.701  1.00  0.00           C  
ATOM   2486  O   GLY   188      88.914 121.585  68.604  1.00  0.00           O  
ATOM   2487  N   GLY   189      87.981 122.418  66.734  1.00  0.00           N  
ATOM   2488  H   GLY   189      88.791 123.021  66.724  1.00  0.00           H  
ATOM   2489  CA  GLY   189      87.001 122.506  65.664  1.00  0.00           C  
ATOM   2490  HA2 GLY   189      87.056 121.606  65.051  1.00  0.00           H  
ATOM   2491  HA3 GLY   189      86.033 122.477  66.164  1.00  0.00           H  
ATOM   2492  C   GLY   189      87.099 123.747  64.681  1.00  0.00           C  
ATOM   2493  O   GLY   189      87.819 124.761  64.910  1.00  0.00           O  
ATOM   2494  N   SER   190      86.473 123.608  63.540  1.00  0.00           N  
ATOM   2495  H   SER   190      85.814 122.844  63.496  1.00  0.00           H  
ATOM   2496  CA  SER   190      86.407 124.499  62.410  1.00  0.00           C  
ATOM   2497  HA  SER   190      87.453 124.515  62.104  1.00  0.00           H  
ATOM   2498  CB  SER   190      85.573 123.987  61.296  1.00  0.00           C  
ATOM   2499  HB2 SER   190      84.565 123.922  61.706  1.00  0.00           H  
ATOM   2500  HB3 SER   190      85.694 124.626  60.422  1.00  0.00           H  
ATOM   2501  OG  SER   190      85.818 122.693  60.723  1.00  0.00           O  
ATOM   2502  HG  SER   190      86.433 122.880  60.009  1.00  0.00           H  
ATOM   2503  C   SER   190      86.015 125.972  62.839  1.00  0.00           C  
ATOM   2504  O   SER   190      85.120 126.265  63.568  1.00  0.00           O  
ATOM   2505  N   GLY   191      86.616 127.028  62.282  1.00  0.00           N  
ATOM   2506  H   GLY   191      86.275 127.906  62.645  1.00  0.00           H  
ATOM   2507  CA  GLY   191      87.693 127.106  61.242  1.00  0.00           C  
ATOM   2508  HA2 GLY   191      87.984 128.146  61.095  1.00  0.00           H  
ATOM   2509  HA3 GLY   191      88.595 126.668  61.672  1.00  0.00           H  
ATOM   2510  C   GLY   191      87.369 126.507  59.884  1.00  0.00           C  
ATOM   2511  O   GLY   191      86.201 126.670  59.422  1.00  0.00           O  
ATOM   2512  N   GLY   192      88.314 125.975  59.139  1.00  0.00           N  
ATOM   2513  H   GLY   192      89.204 126.193  59.564  1.00  0.00           H  
ATOM   2514  CA  GLY   192      88.337 125.417  57.760  1.00  0.00           C  
ATOM   2515  HA2 GLY   192      87.942 126.223  57.140  1.00  0.00           H  
ATOM   2516  HA3 GLY   192      89.358 125.135  57.505  1.00  0.00           H  
ATOM   2517  C   GLY   192      87.470 124.145  57.560  1.00  0.00           C  
ATOM   2518  O   GLY   192      87.118 123.449  58.497  1.00  0.00           O  
ATOM   2519  N   GLY   193      87.051 123.817  56.321  1.00  0.00           N  
ATOM   2520  H   GLY   193      87.168 124.495  55.582  1.00  0.00           H  
ATOM   2521  CA  GLY   193      86.284 122.709  55.902  1.00  0.00           C  
ATOM   2522  HA2 GLY   193      86.373 122.608  54.820  1.00  0.00           H  
ATOM   2523  HA3 GLY   193      86.707 121.831  56.391  1.00  0.00           H  
ATOM   2524  C   GLY   193      84.803 122.692  56.244  1.00  0.00           C  
ATOM   2525  O   GLY   193      84.156 123.712  56.442  1.00  0.00           O  
ATOM   2526  N   TYR   194      84.223 121.514  56.170  1.00  0.00           N  
ATOM   2527  H   TYR   194      84.822 120.718  56.001  1.00  0.00           H  
ATOM   2528  CA  TYR   194      82.796 121.246  56.416  1.00  0.00           C  
ATOM   2529  HA  TYR   194      82.303 122.182  56.154  1.00  0.00           H  
ATOM   2530  CB  TYR   194      82.324 120.262  55.329  1.00  0.00           C  
ATOM   2531  HB2 TYR   194      82.838 119.319  55.514  1.00  0.00           H  
ATOM   2532  HB3 TYR   194      81.288 120.043  55.589  1.00  0.00           H  
ATOM   2533  CG  TYR   194      82.384 120.679  53.876  1.00  0.00           C  
ATOM   2534  CD1 TYR   194      81.341 121.426  53.295  1.00  0.00           C  
ATOM   2535  HD1 TYR   194      80.566 121.794  53.951  1.00  0.00           H  
ATOM   2536  CE1 TYR   194      81.353 121.760  51.946  1.00  0.00           C  
ATOM   2537  HE1 TYR   194      80.518 122.344  51.589  1.00  0.00           H  
ATOM   2538  CZ  TYR   194      82.466 121.303  51.096  1.00  0.00           C  
ATOM   2539  OH  TYR   194      82.484 121.616  49.762  1.00  0.00           O  
ATOM   2540  HH  TYR   194      83.366 121.406  49.447  1.00  0.00           H  
ATOM   2541  CE2 TYR   194      83.560 120.623  51.747  1.00  0.00           C  
ATOM   2542  HE2 TYR   194      84.381 120.294  51.127  1.00  0.00           H  
ATOM   2543  CD2 TYR   194      83.488 120.274  53.140  1.00  0.00           C  
ATOM   2544  HD2 TYR   194      84.361 119.895  53.649  1.00  0.00           H  
ATOM   2545  C   TYR   194      82.477 120.755  57.835  1.00  0.00           C  
ATOM   2546  O   TYR   194      82.391 119.498  58.049  1.00  0.00           O  
ATOM   2547  N   GLY   195      82.233 121.594  58.889  1.00  0.00           N  
ATOM   2548  H   GLY   195      82.024 121.130  59.761  1.00  0.00           H  
ATOM   2549  CA  GLY   195      82.095 123.057  58.957  1.00  0.00           C  
ATOM   2550  HA2 GLY   195      81.940 123.316  60.004  1.00  0.00           H  
ATOM   2551  HA3 GLY   195      83.000 123.565  58.624  1.00  0.00           H  
ATOM   2552  C   GLY   195      80.904 123.597  58.229  1.00  0.00           C  
ATOM   2553  O   GLY   195      79.859 122.941  58.024  1.00  0.00           O  
ATOM   2554  N   ASN   196      81.002 124.844  57.785  1.00  0.00           N  
ATOM   2555  H   ASN   196      81.896 125.309  57.853  1.00  0.00           H  
ATOM   2556  CA  ASN   196      79.945 125.541  57.142  1.00  0.00           C  
ATOM   2557  HA  ASN   196      80.211 126.568  56.891  1.00  0.00           H  
ATOM   2558  CB  ASN   196      79.621 124.863  55.786  1.00  0.00           C  
ATOM   2559  HB2 ASN   196      80.528 124.760  55.192  1.00  0.00           H  
ATOM   2560  HB3 ASN   196      79.170 123.879  55.920  1.00  0.00           H  
ATOM   2561  CG  ASN   196      78.595 125.747  55.097  1.00  0.00           C  
ATOM   2562  OD1 ASN   196      78.530 126.970  55.178  1.00  0.00           O  
ATOM   2563  ND2 ASN   196      77.843 125.100  54.227  1.00  0.00           N  
ATOM   2564 HD21 ASN   196      77.145 125.638  53.733  1.00  0.00           H  
ATOM   2565 HD22 ASN   196      77.972 124.110  54.078  1.00  0.00           H  
ATOM   2566  C   ASN   196      78.660 125.716  58.017  1.00  0.00           C  
ATOM   2567  O   ASN   196      77.553 125.398  57.629  1.00  0.00           O  
ATOM   2568  N   GLN   197      78.766 126.148  59.314  1.00  0.00           N  
ATOM   2569  H   GLN   197      79.686 126.301  59.699  1.00  0.00           H  
ATOM   2570  CA  GLN   197      77.628 126.299  60.231  1.00  0.00           C  
ATOM   2571  HA  GLN   197      77.159 125.322  60.349  1.00  0.00           H  
ATOM   2572  CB  GLN   197      78.047 126.717  61.570  1.00  0.00           C  
ATOM   2573  HB2 GLN   197      77.263 126.379  62.248  1.00  0.00           H  
ATOM   2574  HB3 GLN   197      78.913 126.102  61.817  1.00  0.00           H  
ATOM   2575  CG  GLN   197      78.407 128.195  61.811  1.00  0.00           C  
ATOM   2576  HG2 GLN   197      79.134 128.370  61.019  1.00  0.00           H  
ATOM   2577  HG3 GLN   197      77.502 128.793  61.707  1.00  0.00           H  
ATOM   2578  CD  GLN   197      78.876 128.391  63.213  1.00  0.00           C  
ATOM   2579  OE1 GLN   197      78.776 127.583  64.176  1.00  0.00           O  
ATOM   2580  NE2 GLN   197      79.340 129.580  63.513  1.00  0.00           N  
ATOM   2581 HE21 GLN   197      79.503 130.296  62.819  1.00  0.00           H  
ATOM   2582 HE22 GLN   197      79.737 129.748  64.426  1.00  0.00           H  
ATOM   2583  C   GLN   197      76.460 127.159  59.689  1.00  0.00           C  
ATOM   2584  O   GLN   197      76.856 128.229  59.212  1.00  0.00           O  
ATOM   2585  N   ASP   198      75.213 126.702  59.640  1.00  0.00           N  
ATOM   2586  H   ASP   198      75.016 125.791  60.029  1.00  0.00           H  
ATOM   2587  CA  ASP   198      74.135 127.712  59.345  1.00  0.00           C  
ATOM   2588  HA  ASP   198      74.162 128.151  58.348  1.00  0.00           H  
ATOM   2589  CB  ASP   198      72.859 126.969  59.371  1.00  0.00           C  
ATOM   2590  HB2 ASP   198      72.581 126.608  60.361  1.00  0.00           H  
ATOM   2591  HB3 ASP   198      72.089 127.680  59.072  1.00  0.00           H  
ATOM   2592  CG  ASP   198      72.701 125.770  58.374  1.00  0.00           C  
ATOM   2593  OD1 ASP   198      73.445 125.555  57.385  1.00  0.00           O  
ATOM   2594  OD2 ASP   198      71.887 124.890  58.759  1.00  0.00           O  
ATOM   2595  C   ASP   198      74.048 128.890  60.396  1.00  0.00           C  
ATOM   2596  O   ASP   198      74.776 128.846  61.360  1.00  0.00           O  
ATOM   2597  N   GLN   199      73.279 129.940  60.012  1.00  0.00           N  
ATOM   2598  H   GLN   199      72.787 129.855  59.134  1.00  0.00           H  
ATOM   2599  CA  GLN   199      73.255 131.130  60.831  1.00  0.00           C  
ATOM   2600  HA  GLN   199      74.040 131.102  61.586  1.00  0.00           H  
ATOM   2601  CB  GLN   199      73.844 132.264  59.982  1.00  0.00           C  
ATOM   2602  HB2 GLN   199      73.432 132.030  59.000  1.00  0.00           H  
ATOM   2603  HB3 GLN   199      73.418 133.239  60.217  1.00  0.00           H  
ATOM   2604  CG  GLN   199      75.326 132.409  59.953  1.00  0.00           C  
ATOM   2605  HG2 GLN   199      75.523 133.233  60.639  1.00  0.00           H  
ATOM   2606  HG3 GLN   199      75.780 131.506  60.361  1.00  0.00           H  
ATOM   2607  CD  GLN   199      75.880 132.692  58.561  1.00  0.00           C  
ATOM   2608  OE1 GLN   199      75.280 132.482  57.500  1.00  0.00           O  
ATOM   2609  NE2 GLN   199      77.085 133.159  58.485  1.00  0.00           N  
ATOM   2610 HE21 GLN   199      77.724 133.113  59.266  1.00  0.00           H  
ATOM   2611 HE22 GLN   199      77.406 133.487  57.585  1.00  0.00           H  
ATOM   2612  C   GLN   199      71.905 131.461  61.351  1.00  0.00           C  
ATOM   2613  O   GLN   199      71.160 132.126  60.652  1.00  0.00           O  
ATOM   2614  N   SER   200      71.506 131.137  62.597  1.00  0.00           N  
ATOM   2615  H   SER   200      70.559 131.471  62.704  1.00  0.00           H  
ATOM   2616  CA  SER   200      72.096 130.266  63.672  1.00  0.00           C  
ATOM   2617  HA  SER   200      73.101 130.646  63.854  1.00  0.00           H  
ATOM   2618  CB  SER   200      71.302 130.641  64.942  1.00  0.00           C  
ATOM   2619  HB2 SER   200      71.348 131.726  65.037  1.00  0.00           H  
ATOM   2620  HB3 SER   200      70.291 130.233  64.958  1.00  0.00           H  
ATOM   2621  OG  SER   200      71.871 129.964  66.051  1.00  0.00           O  
ATOM   2622  HG  SER   200      71.687 130.562  66.779  1.00  0.00           H  
ATOM   2623  C   SER   200      72.166 128.783  63.215  1.00  0.00           C  
ATOM   2624  O   SER   200      71.553 128.373  62.243  1.00  0.00           O  
ATOM   2625  N   GLY   201      73.049 127.960  63.797  1.00  0.00           N  
ATOM   2626  H   GLY   201      73.390 128.304  64.684  1.00  0.00           H  
ATOM   2627  CA  GLY   201      73.143 126.486  63.684  1.00  0.00           C  
ATOM   2628  HA2 GLY   201      72.819 126.092  62.721  1.00  0.00           H  
ATOM   2629  HA3 GLY   201      74.206 126.292  63.821  1.00  0.00           H  
ATOM   2630  C   GLY   201      72.294 125.790  64.781  1.00  0.00           C  
ATOM   2631  O   GLY   201      71.404 126.503  65.274  1.00  0.00           O  
ATOM   2632  N   GLY   202      72.373 124.461  64.921  1.00  0.00           N  
ATOM   2633  H   GLY   202      71.671 124.049  65.519  1.00  0.00           H  
ATOM   2634  CA  GLY   202      73.276 123.530  64.283  1.00  0.00           C  
ATOM   2635  HA2 GLY   202      73.238 123.743  63.215  1.00  0.00           H  
ATOM   2636  HA3 GLY   202      74.329 123.628  64.547  1.00  0.00           H  
ATOM   2637  C   GLY   202      72.828 122.099  64.456  1.00  0.00           C  
ATOM   2638  O   GLY   202      71.641 121.899  64.712  1.00  0.00           O  
ATOM   2639  N   GLY   203      73.722 121.117  64.507  1.00  0.00           N  
ATOM   2640  H   GLY   203      73.294 120.287  64.892  1.00  0.00           H  
ATOM   2641  CA  GLY   203      75.120 121.039  64.226  1.00  0.00           C  
ATOM   2642  HA2 GLY   203      75.616 121.961  64.532  1.00  0.00           H  
ATOM   2643  HA3 GLY   203      75.405 120.173  64.823  1.00  0.00           H  
ATOM   2644  C   GLY   203      75.481 120.915  62.737  1.00  0.00           C  
ATOM   2645  O   GLY   203      74.705 121.185  61.869  1.00  0.00           O  
ATOM   2646  N   GLY   204      76.661 120.369  62.462  1.00  0.00           N  
ATOM   2647  H   GLY   204      77.257 120.176  63.255  1.00  0.00           H  
ATOM   2648  CA  GLY   204      77.230 120.222  61.106  1.00  0.00           C  
ATOM   2649  HA2 GLY   204      78.167 119.667  61.081  1.00  0.00           H  
ATOM   2650  HA3 GLY   204      76.547 119.565  60.567  1.00  0.00           H  
ATOM   2651  C   GLY   204      77.453 121.533  60.319  1.00  0.00           C  
ATOM   2652  O   GLY   204      77.372 122.602  60.930  1.00  0.00           O  
ATOM   2653  N   SER   205      77.642 121.501  58.950  1.00  0.00           N  
ATOM   2654  H   SER   205      77.815 122.418  58.563  1.00  0.00           H  
ATOM   2655  CA  SER   205      77.673 120.289  58.119  1.00  0.00           C  
ATOM   2656  HA  SER   205      76.741 119.743  58.265  1.00  0.00           H  
ATOM   2657  CB  SER   205      77.640 120.665  56.598  1.00  0.00           C  
ATOM   2658  HB2 SER   205      77.575 119.720  56.061  1.00  0.00           H  
ATOM   2659  HB3 SER   205      76.806 121.315  56.335  1.00  0.00           H  
ATOM   2660  OG  SER   205      78.794 121.188  56.078  1.00  0.00           O  
ATOM   2661  HG  SER   205      79.275 121.696  56.736  1.00  0.00           H  
ATOM   2662  C   SER   205      78.772 119.359  58.418  1.00  0.00           C  
ATOM   2663  O   SER   205      79.621 119.559  59.351  1.00  0.00           O  
ATOM   2664  N   GLY   206      78.786 118.256  57.650  1.00  0.00           N  
ATOM   2665  H   GLY   206      77.990 118.133  57.041  1.00  0.00           H  
ATOM   2666  CA  GLY   206      79.733 117.213  57.670  1.00  0.00           C  
ATOM   2667  HA2 GLY   206      80.589 117.734  57.240  1.00  0.00           H  
ATOM   2668  HA3 GLY   206      79.802 116.897  58.711  1.00  0.00           H  
ATOM   2669  C   GLY   206      79.325 116.016  56.779  1.00  0.00           C  
ATOM   2670  O   GLY   206      78.273 116.082  56.071  1.00  0.00           O  
ATOM   2671  N   GLY   207      80.096 114.918  56.639  1.00  0.00           N  
ATOM   2672  H   GLY   207      79.743 114.157  56.076  1.00  0.00           H  
ATOM   2673  CA  GLY   207      81.400 114.759  57.241  1.00  0.00           C  
ATOM   2674  HA2 GLY   207      81.352 115.033  58.295  1.00  0.00           H  
ATOM   2675  HA3 GLY   207      81.514 113.676  57.283  1.00  0.00           H  
ATOM   2676  C   GLY   207      82.540 115.398  56.513  1.00  0.00           C  
ATOM   2677  O   GLY   207      82.404 116.419  55.825  1.00  0.00           O  
ATOM   2678  N   TYR   208      83.735 114.729  56.621  1.00  0.00           N  
ATOM   2679  H   TYR   208      83.693 113.989  57.307  1.00  0.00           H  
ATOM   2680  CA  TYR   208      84.949 115.137  55.905  1.00  0.00           C  
ATOM   2681  HA  TYR   208      85.183 116.188  56.074  1.00  0.00           H  
ATOM   2682  CB  TYR   208      86.150 114.363  56.458  1.00  0.00           C  
ATOM   2683  HB2 TYR   208      87.009 114.753  55.912  1.00  0.00           H  
ATOM   2684  HB3 TYR   208      86.155 114.606  57.521  1.00  0.00           H  
ATOM   2685  CG  TYR   208      86.099 112.860  56.401  1.00  0.00           C  
ATOM   2686  CD1 TYR   208      86.879 112.201  55.403  1.00  0.00           C  
ATOM   2687  HD1 TYR   208      87.460 112.798  54.716  1.00  0.00           H  
ATOM   2688  CE1 TYR   208      86.932 110.789  55.407  1.00  0.00           C  
ATOM   2689  HE1 TYR   208      87.559 110.377  54.631  1.00  0.00           H  
ATOM   2690  CZ  TYR   208      86.232 110.048  56.281  1.00  0.00           C  
ATOM   2691  OH  TYR   208      86.127 108.727  56.177  1.00  0.00           O  
ATOM   2692  HH  TYR   208      86.793 108.402  55.567  1.00  0.00           H  
ATOM   2693  CE2 TYR   208      85.390 110.703  57.264  1.00  0.00           C  
ATOM   2694  HE2 TYR   208      84.770 110.056  57.867  1.00  0.00           H  
ATOM   2695  CD2 TYR   208      85.357 112.087  57.346  1.00  0.00           C  
ATOM   2696  HD2 TYR   208      84.735 112.537  58.105  1.00  0.00           H  
ATOM   2697  C   TYR   208      84.825 114.881  54.382  1.00  0.00           C  
ATOM   2698  O   TYR   208      83.841 114.185  54.025  1.00  0.00           O  
ATOM   2699  N   GLY   209      85.711 115.480  53.605  1.00  0.00           N  
ATOM   2700  H   GLY   209      86.454 115.950  54.102  1.00  0.00           H  
ATOM   2701  CA  GLY   209      85.836 115.161  52.185  1.00  0.00           C  
ATOM   2702  HA2 GLY   209      86.899 115.221  51.949  1.00  0.00           H  
ATOM   2703  HA3 GLY   209      85.593 114.127  51.943  1.00  0.00           H  
ATOM   2704  C   GLY   209      85.156 116.129  51.215  1.00  0.00           C  
ATOM   2705  O   GLY   209      85.087 117.317  51.446  1.00  0.00           O  
ATOM   2706  N   GLN   210      84.780 115.728  50.034  1.00  0.00           N  
ATOM   2707  H   GLN   210      84.487 116.488  49.436  1.00  0.00           H  
ATOM   2708  CA  GLN   210      84.639 114.412  49.429  1.00  0.00           C  
ATOM   2709  HA  GLN   210      84.163 114.648  48.478  1.00  0.00           H  
ATOM   2710  CB  GLN   210      85.972 113.628  49.031  1.00  0.00           C  
ATOM   2711  HB2 GLN   210      86.578 113.481  49.924  1.00  0.00           H  
ATOM   2712  HB3 GLN   210      85.517 112.743  48.586  1.00  0.00           H  
ATOM   2713  CG  GLN   210      86.834 114.453  48.010  1.00  0.00           C  
ATOM   2714  HG2 GLN   210      86.310 114.550  47.059  1.00  0.00           H  
ATOM   2715  HG3 GLN   210      87.022 115.438  48.436  1.00  0.00           H  
ATOM   2716  CD  GLN   210      88.195 113.756  47.854  1.00  0.00           C  
ATOM   2717  OE1 GLN   210      88.535 112.955  48.664  1.00  0.00           O  
ATOM   2718  NE2 GLN   210      88.946 114.061  46.781  1.00  0.00           N  
ATOM   2719 HE21 GLN   210      89.768 113.525  46.543  1.00  0.00           H  
ATOM   2720 HE22 GLN   210      88.572 114.689  46.083  1.00  0.00           H  
ATOM   2721  C   GLN   210      83.643 113.506  50.216  1.00  0.00           C  
ATOM   2722  O   GLN   210      84.023 112.410  50.578  1.00  0.00           O  
ATOM   2723  N   GLN   211      82.445 114.018  50.527  1.00  0.00           N  
ATOM   2724  H   GLN   211      82.058 114.884  50.179  1.00  0.00           H  
ATOM   2725  CA  GLN   211      81.426 113.406  51.443  1.00  0.00           C  
ATOM   2726  HA  GLN   211      81.921 112.932  52.290  1.00  0.00           H  
ATOM   2727  CB  GLN   211      80.346 114.386  51.976  1.00  0.00           C  
ATOM   2728  HB2 GLN   211      79.877 114.748  51.061  1.00  0.00           H  
ATOM   2729  HB3 GLN   211      79.612 113.825  52.553  1.00  0.00           H  
ATOM   2730  CG  GLN   211      80.880 115.409  52.927  1.00  0.00           C  
ATOM   2731  HG2 GLN   211      80.202 115.627  53.752  1.00  0.00           H  
ATOM   2732  HG3 GLN   211      81.758 115.120  53.505  1.00  0.00           H  
ATOM   2733  CD  GLN   211      81.230 116.765  52.292  1.00  0.00           C  
ATOM   2734  OE1 GLN   211      81.105 116.998  51.101  1.00  0.00           O  
ATOM   2735  NE2 GLN   211      81.755 117.599  53.035  1.00  0.00           N  
ATOM   2736 HE21 GLN   211      81.770 117.502  54.040  1.00  0.00           H  
ATOM   2737 HE22 GLN   211      82.199 118.445  52.709  1.00  0.00           H  
ATOM   2738  C   GLN   211      80.786 112.209  50.641  1.00  0.00           C  
ATOM   2739  O   GLN   211      80.055 111.377  51.244  1.00  0.00           O  
ATOM   2740  N   ASP   212      80.894 112.122  49.277  1.00  0.00           N  
ATOM   2741  H   ASP   212      81.442 112.827  48.803  1.00  0.00           H  
ATOM   2742  CA  ASP   212      80.113 111.091  48.433  1.00  0.00           C  
ATOM   2743  HA  ASP   212      79.370 110.622  49.078  1.00  0.00           H  
ATOM   2744  CB  ASP   212      79.366 111.903  47.395  1.00  0.00           C  
ATOM   2745  HB2 ASP   212      78.966 112.771  47.920  1.00  0.00           H  
ATOM   2746  HB3 ASP   212      80.051 112.233  46.614  1.00  0.00           H  
ATOM   2747  CG  ASP   212      78.294 111.050  46.806  1.00  0.00           C  
ATOM   2748  OD1 ASP   212      77.948 111.298  45.645  1.00  0.00           O  
ATOM   2749  OD2 ASP   212      77.681 110.229  47.553  1.00  0.00           O  
ATOM   2750  C   ASP   212      80.933 109.857  47.913  1.00  0.00           C  
ATOM   2751  O   ASP   212      80.326 108.954  47.301  1.00  0.00           O  
ATOM   2752  N   ARG   213      82.228 109.735  48.235  1.00  0.00           N  
ATOM   2753  H   ARG   213      82.588 110.467  48.830  1.00  0.00           H  
ATOM   2754  CA  ARG   213      83.186 108.892  47.451  1.00  0.00           C  
ATOM   2755  HA  ARG   213      82.781 107.880  47.421  1.00  0.00           H  
ATOM   2756  CB  ARG   213      83.249 109.431  45.963  1.00  0.00           C  
ATOM   2757  HB2 ARG   213      82.274 109.708  45.561  1.00  0.00           H  
ATOM   2758  HB3 ARG   213      83.764 110.390  45.907  1.00  0.00           H  
ATOM   2759  CG  ARG   213      83.902 108.467  44.948  1.00  0.00           C  
ATOM   2760  HG2 ARG   213      83.805 108.938  43.969  1.00  0.00           H  
ATOM   2761  HG3 ARG   213      84.967 108.301  45.105  1.00  0.00           H  
ATOM   2762  CD  ARG   213      83.048 107.197  44.904  1.00  0.00           C  
ATOM   2763  HD2 ARG   213      83.078 106.544  45.776  1.00  0.00           H  
ATOM   2764  HD3 ARG   213      82.068 107.674  44.887  1.00  0.00           H  
ATOM   2765  NE  ARG   213      83.348 106.367  43.670  1.00  0.00           N  
ATOM   2766  HE  ARG   213      82.949 106.508  42.753  1.00  0.00           H  
ATOM   2767  CZ  ARG   213      84.330 105.487  43.564  1.00  0.00           C  
ATOM   2768  NH1 ARG   213      85.100 105.060  44.524  1.00  0.00           N  
ATOM   2769 HH11 ARG   213      85.961 104.606  44.258  1.00  0.00           H  
ATOM   2770 HH12 ARG   213      85.062 105.376  45.483  1.00  0.00           H  
ATOM   2771  NH2 ARG   213      84.716 104.997  42.455  1.00  0.00           N  
ATOM   2772 HH21 ARG   213      85.492 104.351  42.485  1.00  0.00           H  
ATOM   2773 HH22 ARG   213      84.465 105.523  41.630  1.00  0.00           H  
ATOM   2774  C   ARG   213      84.517 108.855  48.070  1.00  0.00           C  
ATOM   2775  O   ARG   213      85.355 109.663  47.837  1.00  0.00           O  
ATOM   2776  N   GLY   214      84.828 107.889  48.991  1.00  0.00           N  
ATOM   2777  H   GLY   214      85.718 108.066  49.436  1.00  0.00           H  
ATOM   2778  CA  GLY   214      84.158 106.567  49.325  1.00  0.00           C  
ATOM   2779  HA2 GLY   214      84.798 106.214  50.134  1.00  0.00           H  
ATOM   2780  HA3 GLY   214      83.209 106.742  49.833  1.00  0.00           H  
ATOM   2781  C   GLY   214      83.930 105.603  48.208  1.00  0.00           C  
ATOM   2782  O   GLY   214      82.929 104.870  48.183  1.00  0.00           O  
ATOM   2783  OXT GLY   214      84.728 105.642  47.229  1.00  0.00           O  
TER    2784      GLY   214 
END   
