# Supplementary material for: Visualization of oligomerization, clustering, and density transition of intrinsically disordered proteins
Source: Natl Sci Rev. 2026 Feb 14;13(7):nwag107. doi: 10.1093/nsr/nwag107 (PMC13114874; doi:10.1093/nsr/nwag107)
Supplement: nwag107_Supplemental_Files [file nwag107_supplemental_files.zip › SI-MD-Structures/MD-Sturctures/frame228.pdb]

CRYST1  135.119  149.284  136.883  90.00  90.00  90.00               1
ATOM      1  N   MET     1      30.225 102.600  93.261  1.00  0.00           N  
ATOM      2  H1  MET     1      29.527 103.286  93.014  1.00  0.00           H  
ATOM      3  H2  MET     1      30.048 101.743  92.756  1.00  0.00           H  
ATOM      4  H3  MET     1      30.177 102.373  94.244  1.00  0.00           H  
ATOM      5  CA  MET     1      31.546 103.113  92.726  1.00  0.00           C  
ATOM      6  HA  MET     1      31.591 104.131  93.113  1.00  0.00           H  
ATOM      7  CB  MET     1      32.769 102.299  93.152  1.00  0.00           C  
ATOM      8  HB2 MET     1      32.671 101.245  92.892  1.00  0.00           H  
ATOM      9  HB3 MET     1      33.666 102.722  92.700  1.00  0.00           H  
ATOM     10  CG  MET     1      33.146 102.340  94.697  1.00  0.00           C  
ATOM     11  HG2 MET     1      34.098 101.829  94.844  1.00  0.00           H  
ATOM     12  HG3 MET     1      33.136 103.384  95.011  1.00  0.00           H  
ATOM     13  SD  MET     1      31.920 101.457  95.712  1.00  0.00           S  
ATOM     14  CE  MET     1      32.251  99.713  95.363  1.00  0.00           C  
ATOM     15  HE1 MET     1      31.762  99.505  94.411  1.00  0.00           H  
ATOM     16  HE2 MET     1      33.256  99.393  95.087  1.00  0.00           H  
ATOM     17  HE3 MET     1      32.043  99.057  96.208  1.00  0.00           H  
ATOM     18  C   MET     1      31.477 102.955  91.188  1.00  0.00           C  
ATOM     19  O   MET     1      31.053 101.881  90.866  1.00  0.00           O  
ATOM     20  N   ALA     2      31.987 103.766  90.223  1.00  0.00           N  
ATOM     21  H   ALA     2      31.907 103.382  89.292  1.00  0.00           H  
ATOM     22  CA  ALA     2      32.692 105.098  90.283  1.00  0.00           C  
ATOM     23  HA  ALA     2      33.105 105.297  89.294  1.00  0.00           H  
ATOM     24  CB  ALA     2      31.773 106.261  90.601  1.00  0.00           C  
ATOM     25  HB1 ALA     2      31.416 106.117  91.620  1.00  0.00           H  
ATOM     26  HB2 ALA     2      32.329 107.196  90.533  1.00  0.00           H  
ATOM     27  HB3 ALA     2      30.857 106.227  90.011  1.00  0.00           H  
ATOM     28  C   ALA     2      33.983 105.074  91.136  1.00  0.00           C  
ATOM     29  O   ALA     2      34.021 105.590  92.279  1.00  0.00           O  
ATOM     30  N   SER     3      35.115 104.400  90.793  1.00  0.00           N  
ATOM     31  H   SER     3      35.888 104.416  91.443  1.00  0.00           H  
ATOM     32  CA  SER     3      35.405 103.872  89.483  1.00  0.00           C  
ATOM     33  HA  SER     3      35.041 104.547  88.708  1.00  0.00           H  
ATOM     34  CB  SER     3      36.862 103.817  89.199  1.00  0.00           C  
ATOM     35  HB2 SER     3      37.297 104.814  89.267  1.00  0.00           H  
ATOM     36  HB3 SER     3      37.362 103.088  89.836  1.00  0.00           H  
ATOM     37  OG  SER     3      37.043 103.436  87.832  1.00  0.00           O  
ATOM     38  HG  SER     3      37.920 103.717  87.560  1.00  0.00           H  
ATOM     39  C   SER     3      34.741 102.468  89.202  1.00  0.00           C  
ATOM     40  O   SER     3      34.629 101.662  90.094  1.00  0.00           O  
ATOM     41  N   ASN     4      34.704 102.174  87.952  1.00  0.00           N  
ATOM     42  H   ASN     4      34.894 102.910  87.287  1.00  0.00           H  
ATOM     43  CA  ASN     4      34.472 100.867  87.326  1.00  0.00           C  
ATOM     44  HA  ASN     4      34.336 100.117  88.106  1.00  0.00           H  
ATOM     45  CB  ASN     4      33.232 101.005  86.426  1.00  0.00           C  
ATOM     46  HB2 ASN     4      33.329 101.879  85.782  1.00  0.00           H  
ATOM     47  HB3 ASN     4      33.157 100.064  85.881  1.00  0.00           H  
ATOM     48  CG  ASN     4      31.930 101.139  87.231  1.00  0.00           C  
ATOM     49  OD1 ASN     4      31.503 102.250  87.601  1.00  0.00           O  
ATOM     50  ND2 ASN     4      31.393 100.048  87.765  1.00  0.00           N  
ATOM     51 HD21 ASN     4      30.563 100.296  88.284  1.00  0.00           H  
ATOM     52 HD22 ASN     4      31.733  99.112  87.595  1.00  0.00           H  
ATOM     53  C   ASN     4      35.659 100.468  86.415  1.00  0.00           C  
ATOM     54  O   ASN     4      35.780 100.887  85.265  1.00  0.00           O  
ATOM     55  N   ASP     5      36.694  99.833  86.934  1.00  0.00           N  
ATOM     56  H   ASP     5      37.359  99.574  86.220  1.00  0.00           H  
ATOM     57  CA  ASP     5      36.863  98.953  88.093  1.00  0.00           C  
ATOM     58  HA  ASP     5      36.142  99.240  88.858  1.00  0.00           H  
ATOM     59  CB  ASP     5      36.584  97.493  87.599  1.00  0.00           C  
ATOM     60  HB2 ASP     5      36.957  97.422  86.578  1.00  0.00           H  
ATOM     61  HB3 ASP     5      36.930  96.727  88.293  1.00  0.00           H  
ATOM     62  CG  ASP     5      35.039  97.247  87.471  1.00  0.00           C  
ATOM     63  OD1 ASP     5      34.295  97.636  88.427  1.00  0.00           O  
ATOM     64  OD2 ASP     5      34.661  96.538  86.497  1.00  0.00           O  
ATOM     65  C   ASP     5      38.249  98.967  88.783  1.00  0.00           C  
ATOM     66  O   ASP     5      39.260  99.384  88.181  1.00  0.00           O  
ATOM     67  N   TYR     6      38.295  98.735  90.078  1.00  0.00           N  
ATOM     68  H   TYR     6      37.399  98.539  90.503  1.00  0.00           H  
ATOM     69  CA  TYR     6      39.618  98.609  90.810  1.00  0.00           C  
ATOM     70  HA  TYR     6      40.481  98.936  90.231  1.00  0.00           H  
ATOM     71  CB  TYR     6      39.536  99.302  92.154  1.00  0.00           C  
ATOM     72  HB2 TYR     6      38.871  98.718  92.791  1.00  0.00           H  
ATOM     73  HB3 TYR     6      40.522  99.275  92.617  1.00  0.00           H  
ATOM     74  CG  TYR     6      39.066 100.799  92.231  1.00  0.00           C  
ATOM     75  CD1 TYR     6      37.720 101.189  92.506  1.00  0.00           C  
ATOM     76  HD1 TYR     6      37.008 100.424  92.779  1.00  0.00           H  
ATOM     77  CE1 TYR     6      37.422 102.575  92.457  1.00  0.00           C  
ATOM     78  HE1 TYR     6      36.402 102.897  92.603  1.00  0.00           H  
ATOM     79  CZ  TYR     6      38.384 103.573  92.263  1.00  0.00           C  
ATOM     80  OH  TYR     6      38.029 104.872  92.281  1.00  0.00           O  
ATOM     81  HH  TYR     6      38.742 105.513  92.304  1.00  0.00           H  
ATOM     82  CE2 TYR     6      39.697 103.221  92.044  1.00  0.00           C  
ATOM     83  HE2 TYR     6      40.425 104.014  91.952  1.00  0.00           H  
ATOM     84  CD2 TYR     6      40.001 101.842  91.918  1.00  0.00           C  
ATOM     85  HD2 TYR     6      41.024 101.606  91.664  1.00  0.00           H  
ATOM     86  C   TYR     6      40.021  97.124  90.889  1.00  0.00           C  
ATOM     87  O   TYR     6      40.433  96.626  91.967  1.00  0.00           O  
ATOM     88  N   THR     7      40.067  96.385  89.782  1.00  0.00           N  
ATOM     89  H   THR     7      39.828  96.861  88.924  1.00  0.00           H  
ATOM     90  CA  THR     7      40.501  95.027  89.634  1.00  0.00           C  
ATOM     91  HA  THR     7      41.524  94.904  89.990  1.00  0.00           H  
ATOM     92  CB  THR     7      39.467  94.134  90.258  1.00  0.00           C  
ATOM     93  HB  THR     7      39.411  94.581  91.251  1.00  0.00           H  
ATOM     94  CG2 THR     7      38.039  94.021  89.719  1.00  0.00           C  
ATOM     95 HG21 THR     7      37.499  93.286  90.317  1.00  0.00           H  
ATOM     96 HG22 THR     7      37.580  95.009  89.747  1.00  0.00           H  
ATOM     97 HG23 THR     7      38.159  93.634  88.708  1.00  0.00           H  
ATOM     98  OG1 THR     7      39.922  92.826  90.292  1.00  0.00           O  
ATOM     99  HG1 THR     7      39.128  92.300  90.414  1.00  0.00           H  
ATOM    100  C   THR     7      40.587  94.762  88.124  1.00  0.00           C  
ATOM    101  O   THR     7      40.178  95.597  87.258  1.00  0.00           O  
ATOM    102  N   GLN     8      41.104  93.565  87.770  1.00  0.00           N  
ATOM    103  H   GLN     8      41.345  92.932  88.520  1.00  0.00           H  
ATOM    104  CA  GLN     8      41.104  93.081  86.353  1.00  0.00           C  
ATOM    105  HA  GLN     8      41.609  93.798  85.706  1.00  0.00           H  
ATOM    106  CB  GLN     8      42.045  91.884  86.484  1.00  0.00           C  
ATOM    107  HB2 GLN     8      42.300  91.580  85.469  1.00  0.00           H  
ATOM    108  HB3 GLN     8      43.024  92.151  86.883  1.00  0.00           H  
ATOM    109  CG  GLN     8      41.522  90.620  87.242  1.00  0.00           C  
ATOM    110  HG2 GLN     8      41.137  90.974  88.198  1.00  0.00           H  
ATOM    111  HG3 GLN     8      40.813  90.084  86.611  1.00  0.00           H  
ATOM    112  CD  GLN     8      42.729  89.691  87.679  1.00  0.00           C  
ATOM    113  OE1 GLN     8      43.790  89.588  87.034  1.00  0.00           O  
ATOM    114  NE2 GLN     8      42.600  88.908  88.737  1.00  0.00           N  
ATOM    115 HE21 GLN     8      41.706  88.704  89.158  1.00  0.00           H  
ATOM    116 HE22 GLN     8      43.289  88.208  88.972  1.00  0.00           H  
ATOM    117  C   GLN     8      39.791  92.606  85.705  1.00  0.00           C  
ATOM    118  O   GLN     8      38.939  92.013  86.355  1.00  0.00           O  
ATOM    119  N   GLN     9      39.494  92.820  84.387  1.00  0.00           N  
ATOM    120  H   GLN     9      38.632  92.364  84.125  1.00  0.00           H  
ATOM    121  CA  GLN     9      40.259  93.364  83.277  1.00  0.00           C  
ATOM    122  HA  GLN     9      39.744  92.948  82.411  1.00  0.00           H  
ATOM    123  CB  GLN     9      40.141  94.883  83.228  1.00  0.00           C  
ATOM    124  HB2 GLN     9      40.902  95.339  83.862  1.00  0.00           H  
ATOM    125  HB3 GLN     9      40.350  95.229  82.216  1.00  0.00           H  
ATOM    126  CG  GLN     9      38.823  95.596  83.550  1.00  0.00           C  
ATOM    127  HG2 GLN     9      38.389  95.373  84.524  1.00  0.00           H  
ATOM    128  HG3 GLN     9      39.091  96.653  83.569  1.00  0.00           H  
ATOM    129  CD  GLN     9      37.677  95.416  82.518  1.00  0.00           C  
ATOM    130  OE1 GLN     9      37.524  94.369  81.898  1.00  0.00           O  
ATOM    131  NE2 GLN     9      36.765  96.320  82.531  1.00  0.00           N  
ATOM    132 HE21 GLN     9      36.908  97.085  83.175  1.00  0.00           H  
ATOM    133 HE22 GLN     9      36.033  96.230  81.842  1.00  0.00           H  
ATOM    134  C   GLN     9      41.716  92.879  83.150  1.00  0.00           C  
ATOM    135  O   GLN     9      42.703  93.647  83.241  1.00  0.00           O  
ATOM    136  N   ALA    10      41.899  91.608  82.822  1.00  0.00           N  
ATOM    137  H   ALA    10      42.873  91.342  82.798  1.00  0.00           H  
ATOM    138  CA  ALA    10      40.901  90.589  82.596  1.00  0.00           C  
ATOM    139  HA  ALA    10      39.871  90.929  82.709  1.00  0.00           H  
ATOM    140  CB  ALA    10      40.980  90.186  81.142  1.00  0.00           C  
ATOM    141  HB1 ALA    10      40.242  89.387  81.071  1.00  0.00           H  
ATOM    142  HB2 ALA    10      40.795  91.033  80.482  1.00  0.00           H  
ATOM    143  HB3 ALA    10      42.029  89.982  80.927  1.00  0.00           H  
ATOM    144  C   ALA    10      41.162  89.392  83.419  1.00  0.00           C  
ATOM    145  O   ALA    10      42.275  89.062  83.757  1.00  0.00           O  
ATOM    146  N   THR    11      40.081  88.680  83.642  1.00  0.00           N  
ATOM    147  H   THR    11      39.178  88.972  83.296  1.00  0.00           H  
ATOM    148  CA  THR    11      40.012  87.296  84.058  1.00  0.00           C  
ATOM    149  HA  THR    11      40.879  86.738  83.702  1.00  0.00           H  
ATOM    150  CB  THR    11      40.098  87.163  85.595  1.00  0.00           C  
ATOM    151  HB  THR    11      41.040  87.496  86.031  1.00  0.00           H  
ATOM    152  CG2 THR    11      38.885  87.782  86.349  1.00  0.00           C  
ATOM    153 HG21 THR    11      37.964  87.209  86.250  1.00  0.00           H  
ATOM    154 HG22 THR    11      39.179  87.750  87.398  1.00  0.00           H  
ATOM    155 HG23 THR    11      38.759  88.821  86.044  1.00  0.00           H  
ATOM    156  OG1 THR    11      40.031  85.751  85.896  1.00  0.00           O  
ATOM    157  HG1 THR    11      40.780  85.367  85.436  1.00  0.00           H  
ATOM    158  C   THR    11      38.707  86.734  83.466  1.00  0.00           C  
ATOM    159  O   THR    11      37.679  87.421  83.499  1.00  0.00           O  
ATOM    160  N   GLN    12      38.720  85.620  82.741  1.00  0.00           N  
ATOM    161  H   GLN    12      37.863  85.305  82.309  1.00  0.00           H  
ATOM    162  CA  GLN    12      39.823  84.820  82.252  1.00  0.00           C  
ATOM    163  HA  GLN    12      40.320  84.408  83.130  1.00  0.00           H  
ATOM    164  CB  GLN    12      39.172  83.649  81.431  1.00  0.00           C  
ATOM    165  HB2 GLN    12      39.985  82.991  81.124  1.00  0.00           H  
ATOM    166  HB3 GLN    12      38.479  83.134  82.096  1.00  0.00           H  
ATOM    167  CG  GLN    12      38.414  84.202  80.168  1.00  0.00           C  
ATOM    168  HG2 GLN    12      38.154  85.236  80.395  1.00  0.00           H  
ATOM    169  HG3 GLN    12      39.006  84.267  79.255  1.00  0.00           H  
ATOM    170  CD  GLN    12      37.169  83.350  79.822  1.00  0.00           C  
ATOM    171  OE1 GLN    12      37.156  82.114  79.966  1.00  0.00           O  
ATOM    172  NE2 GLN    12      36.098  83.892  79.287  1.00  0.00           N  
ATOM    173 HE21 GLN    12      35.417  83.292  78.844  1.00  0.00           H  
ATOM    174 HE22 GLN    12      36.089  84.902  79.283  1.00  0.00           H  
ATOM    175  C   GLN    12      40.783  85.670  81.353  1.00  0.00           C  
ATOM    176  O   GLN    12      40.264  86.686  80.853  1.00  0.00           O  
ATOM    177  N   SER    13      41.918  85.177  80.926  1.00  0.00           N  
ATOM    178  H   SER    13      42.214  84.264  81.240  1.00  0.00           H  
ATOM    179  CA  SER    13      42.858  86.026  80.267  1.00  0.00           C  
ATOM    180  HA  SER    13      42.232  86.633  79.614  1.00  0.00           H  
ATOM    181  CB  SER    13      43.551  86.864  81.344  1.00  0.00           C  
ATOM    182  HB2 SER    13      42.842  87.336  82.025  1.00  0.00           H  
ATOM    183  HB3 SER    13      44.078  86.187  82.015  1.00  0.00           H  
ATOM    184  OG  SER    13      44.594  87.717  80.800  1.00  0.00           O  
ATOM    185  HG  SER    13      45.390  87.210  80.625  1.00  0.00           H  
ATOM    186  C   SER    13      43.741  85.121  79.426  1.00  0.00           C  
ATOM    187  O   SER    13      43.848  83.979  79.676  1.00  0.00           O  
ATOM    188  N   TYR    14      44.356  85.628  78.355  1.00  0.00           N  
ATOM    189  H   TYR    14      44.231  86.595  78.094  1.00  0.00           H  
ATOM    190  CA  TYR    14      45.367  85.017  77.578  1.00  0.00           C  
ATOM    191  HA  TYR    14      45.787  84.225  78.199  1.00  0.00           H  
ATOM    192  CB  TYR    14      44.829  84.373  76.320  1.00  0.00           C  
ATOM    193  HB2 TYR    14      43.934  83.787  76.530  1.00  0.00           H  
ATOM    194  HB3 TYR    14      44.530  85.133  75.597  1.00  0.00           H  
ATOM    195  CG  TYR    14      45.840  83.555  75.571  1.00  0.00           C  
ATOM    196  CD1 TYR    14      46.169  82.248  76.034  1.00  0.00           C  
ATOM    197  HD1 TYR    14      45.767  81.879  76.966  1.00  0.00           H  
ATOM    198  CE1 TYR    14      47.036  81.395  75.286  1.00  0.00           C  
ATOM    199  HE1 TYR    14      47.185  80.386  75.641  1.00  0.00           H  
ATOM    200  CZ  TYR    14      47.579  81.869  74.076  1.00  0.00           C  
ATOM    201  OH  TYR    14      48.298  81.070  73.284  1.00  0.00           O  
ATOM    202  HH  TYR    14      48.120  80.135  73.411  1.00  0.00           H  
ATOM    203  CE2 TYR    14      47.308  83.194  73.676  1.00  0.00           C  
ATOM    204  HE2 TYR    14      47.729  83.603  72.770  1.00  0.00           H  
ATOM    205  CD2 TYR    14      46.447  84.049  74.403  1.00  0.00           C  
ATOM    206  HD2 TYR    14      46.143  85.015  74.029  1.00  0.00           H  
ATOM    207  C   TYR    14      46.462  86.025  77.258  1.00  0.00           C  
ATOM    208  O   TYR    14      46.197  87.218  77.045  1.00  0.00           O  
ATOM    209  N   GLY    15      47.703  85.681  77.415  1.00  0.00           N  
ATOM    210  H   GLY    15      48.378  86.430  77.352  1.00  0.00           H  
ATOM    211  CA  GLY    15      48.287  84.310  77.448  1.00  0.00           C  
ATOM    212  HA2 GLY    15      47.628  83.652  78.014  1.00  0.00           H  
ATOM    213  HA3 GLY    15      48.313  83.844  76.463  1.00  0.00           H  
ATOM    214  C   GLY    15      49.702  84.207  77.952  1.00  0.00           C  
ATOM    215  O   GLY    15      50.487  85.220  77.967  1.00  0.00           O  
ATOM    216  N   ALA    16      49.980  82.951  78.500  1.00  0.00           N  
ATOM    217  H   ALA    16      49.379  82.142  78.435  1.00  0.00           H  
ATOM    218  CA  ALA    16      51.229  82.775  79.226  1.00  0.00           C  
ATOM    219  HA  ALA    16      51.437  83.717  79.733  1.00  0.00           H  
ATOM    220  CB  ALA    16      51.030  81.603  80.301  1.00  0.00           C  
ATOM    221  HB1 ALA    16      50.095  81.744  80.842  1.00  0.00           H  
ATOM    222  HB2 ALA    16      51.114  80.659  79.762  1.00  0.00           H  
ATOM    223  HB3 ALA    16      51.809  81.713  81.055  1.00  0.00           H  
ATOM    224  C   ALA    16      52.441  82.609  78.261  1.00  0.00           C  
ATOM    225  O   ALA    16      53.091  81.505  78.217  1.00  0.00           O  
ATOM    226  N   TYR    17      52.906  83.693  77.633  1.00  0.00           N  
ATOM    227  H   TYR    17      52.474  84.574  77.874  1.00  0.00           H  
ATOM    228  CA  TYR    17      54.052  83.609  76.719  1.00  0.00           C  
ATOM    229  HA  TYR    17      53.842  82.767  76.060  1.00  0.00           H  
ATOM    230  CB  TYR    17      54.055  84.886  75.818  1.00  0.00           C  
ATOM    231  HB2 TYR    17      53.103  85.041  75.311  1.00  0.00           H  
ATOM    232  HB3 TYR    17      54.174  85.759  76.459  1.00  0.00           H  
ATOM    233  CG  TYR    17      55.088  84.767  74.700  1.00  0.00           C  
ATOM    234  CD1 TYR    17      56.344  85.406  74.917  1.00  0.00           C  
ATOM    235  HD1 TYR    17      56.692  85.845  75.840  1.00  0.00           H  
ATOM    236  CE1 TYR    17      57.300  85.255  73.885  1.00  0.00           C  
ATOM    237  HE1 TYR    17      58.204  85.841  73.955  1.00  0.00           H  
ATOM    238  CZ  TYR    17      57.084  84.520  72.729  1.00  0.00           C  
ATOM    239  OH  TYR    17      57.925  84.503  71.670  1.00  0.00           O  
ATOM    240  HH  TYR    17      57.711  83.946  70.918  1.00  0.00           H  
ATOM    241  CE2 TYR    17      55.827  83.954  72.522  1.00  0.00           C  
ATOM    242  HE2 TYR    17      55.605  83.501  71.567  1.00  0.00           H  
ATOM    243  CD2 TYR    17      54.830  84.074  73.482  1.00  0.00           C  
ATOM    244  HD2 TYR    17      53.876  83.579  73.376  1.00  0.00           H  
ATOM    245  C   TYR    17      55.394  83.494  77.473  1.00  0.00           C  
ATOM    246  O   TYR    17      55.626  84.410  78.254  1.00  0.00           O  
ATOM    247  N   PRO    18      56.233  82.427  77.393  1.00  0.00           N  
ATOM    248  CD  PRO    18      56.025  81.462  76.395  1.00  0.00           C  
ATOM    249  HD2 PRO    18      55.809  81.895  75.419  1.00  0.00           H  
ATOM    250  HD3 PRO    18      55.264  80.700  76.564  1.00  0.00           H  
ATOM    251  CG  PRO    18      57.409  80.724  76.380  1.00  0.00           C  
ATOM    252  HG2 PRO    18      58.104  81.251  75.726  1.00  0.00           H  
ATOM    253  HG3 PRO    18      57.369  79.646  76.219  1.00  0.00           H  
ATOM    254  CB  PRO    18      57.908  80.880  77.890  1.00  0.00           C  
ATOM    255  HB2 PRO    18      58.994  80.792  77.863  1.00  0.00           H  
ATOM    256  HB3 PRO    18      57.392  80.221  78.589  1.00  0.00           H  
ATOM    257  CA  PRO    18      57.395  82.208  78.264  1.00  0.00           C  
ATOM    258  HA  PRO    18      57.140  82.099  79.318  1.00  0.00           H  
ATOM    259  C   PRO    18      58.476  83.298  78.018  1.00  0.00           C  
ATOM    260  O   PRO    18      58.474  83.974  76.998  1.00  0.00           O  
ATOM    261  N   THR    19      59.438  83.359  78.953  1.00  0.00           N  
ATOM    262  H   THR    19      59.400  82.745  79.754  1.00  0.00           H  
ATOM    263  CA  THR    19      60.674  84.070  78.801  1.00  0.00           C  
ATOM    264  HA  THR    19      61.278  83.827  77.927  1.00  0.00           H  
ATOM    265  CB  THR    19      60.491  85.663  78.593  1.00  0.00           C  
ATOM    266  HB  THR    19      59.577  85.985  79.092  1.00  0.00           H  
ATOM    267  CG2 THR    19      61.781  86.418  78.877  1.00  0.00           C  
ATOM    268 HG21 THR    19      61.610  87.450  78.571  1.00  0.00           H  
ATOM    269 HG22 THR    19      62.123  86.319  79.907  1.00  0.00           H  
ATOM    270 HG23 THR    19      62.574  85.949  78.293  1.00  0.00           H  
ATOM    271  OG1 THR    19      60.289  85.921  77.153  1.00  0.00           O  
ATOM    272  HG1 THR    19      59.601  85.313  76.874  1.00  0.00           H  
ATOM    273  C   THR    19      61.393  83.746  80.057  1.00  0.00           C  
ATOM    274  O   THR    19      60.837  83.710  81.158  1.00  0.00           O  
ATOM    275  N   GLN    20      62.704  83.461  80.013  1.00  0.00           N  
ATOM    276  H   GLN    20      63.124  83.156  79.147  1.00  0.00           H  
ATOM    277  CA  GLN    20      63.648  83.323  81.148  1.00  0.00           C  
ATOM    278  HA  GLN    20      63.142  82.602  81.789  1.00  0.00           H  
ATOM    279  CB  GLN    20      64.979  82.742  80.713  1.00  0.00           C  
ATOM    280  HB2 GLN    20      65.186  83.133  79.717  1.00  0.00           H  
ATOM    281  HB3 GLN    20      65.768  83.045  81.402  1.00  0.00           H  
ATOM    282  CG  GLN    20      64.978  81.217  80.687  1.00  0.00           C  
ATOM    283  HG2 GLN    20      64.907  80.957  81.744  1.00  0.00           H  
ATOM    284  HG3 GLN    20      64.102  80.774  80.214  1.00  0.00           H  
ATOM    285  CD  GLN    20      66.159  80.571  79.910  1.00  0.00           C  
ATOM    286  OE1 GLN    20      67.123  81.200  79.551  1.00  0.00           O  
ATOM    287  NE2 GLN    20      66.101  79.277  79.757  1.00  0.00           N  
ATOM    288 HE21 GLN    20      65.242  78.856  80.080  1.00  0.00           H  
ATOM    289 HE22 GLN    20      66.888  78.791  79.352  1.00  0.00           H  
ATOM    290  C   GLN    20      63.788  84.639  81.949  1.00  0.00           C  
ATOM    291  O   GLN    20      64.208  85.631  81.379  1.00  0.00           O  
ATOM    292  N   PRO    21      63.582  84.657  83.308  1.00  0.00           N  
ATOM    293  CD  PRO    21      63.266  83.536  84.127  1.00  0.00           C  
ATOM    294  HD2 PRO    21      63.931  82.711  83.870  1.00  0.00           H  
ATOM    295  HD3 PRO    21      62.257  83.131  84.051  1.00  0.00           H  
ATOM    296  CG  PRO    21      63.617  83.959  85.577  1.00  0.00           C  
ATOM    297  HG2 PRO    21      64.692  83.783  85.608  1.00  0.00           H  
ATOM    298  HG3 PRO    21      62.962  83.440  86.276  1.00  0.00           H  
ATOM    299  CB  PRO    21      63.268  85.440  85.546  1.00  0.00           C  
ATOM    300  HB2 PRO    21      63.831  86.018  86.279  1.00  0.00           H  
ATOM    301  HB3 PRO    21      62.198  85.599  85.682  1.00  0.00           H  
ATOM    302  CA  PRO    21      63.611  85.865  84.094  1.00  0.00           C  
ATOM    303  HA  PRO    21      62.887  86.580  83.703  1.00  0.00           H  
ATOM    304  C   PRO    21      64.983  86.565  84.260  1.00  0.00           C  
ATOM    305  O   PRO    21      65.942  86.030  84.874  1.00  0.00           O  
ATOM    306  N   GLY    22      65.099  87.736  83.692  1.00  0.00           N  
ATOM    307  H   GLY    22      64.353  88.176  83.172  1.00  0.00           H  
ATOM    308  CA  GLY    22      66.320  88.539  83.704  1.00  0.00           C  
ATOM    309  HA2 GLY    22      67.177  87.868  83.634  1.00  0.00           H  
ATOM    310  HA3 GLY    22      66.374  89.199  82.838  1.00  0.00           H  
ATOM    311  C   GLY    22      66.631  89.371  84.980  1.00  0.00           C  
ATOM    312  O   GLY    22      66.143  89.013  86.072  1.00  0.00           O  
ATOM    313  N   GLN    23      67.497  90.396  84.854  1.00  0.00           N  
ATOM    314  H   GLN    23      67.977  90.412  83.966  1.00  0.00           H  
ATOM    315  CA  GLN    23      67.877  91.418  85.887  1.00  0.00           C  
ATOM    316  HA  GLN    23      67.000  91.766  86.433  1.00  0.00           H  
ATOM    317  CB  GLN    23      69.003  90.831  86.774  1.00  0.00           C  
ATOM    318  HB2 GLN    23      69.775  90.675  86.021  1.00  0.00           H  
ATOM    319  HB3 GLN    23      69.244  91.480  87.615  1.00  0.00           H  
ATOM    320  CG  GLN    23      68.733  89.475  87.398  1.00  0.00           C  
ATOM    321  HG2 GLN    23      67.921  89.549  88.121  1.00  0.00           H  
ATOM    322  HG3 GLN    23      68.511  88.665  86.703  1.00  0.00           H  
ATOM    323  CD  GLN    23      69.986  88.984  88.155  1.00  0.00           C  
ATOM    324  OE1 GLN    23      70.834  89.751  88.612  1.00  0.00           O  
ATOM    325  NE2 GLN    23      70.069  87.704  88.462  1.00  0.00           N  
ATOM    326 HE21 GLN    23      69.424  86.988  88.161  1.00  0.00           H  
ATOM    327 HE22 GLN    23      70.892  87.462  88.996  1.00  0.00           H  
ATOM    328  C   GLN    23      68.388  92.696  85.118  1.00  0.00           C  
ATOM    329  O   GLN    23      68.591  92.712  83.934  1.00  0.00           O  
ATOM    330  N   GLY    24      68.531  93.796  85.882  1.00  0.00           N  
ATOM    331  H   GLY    24      68.124  93.816  86.806  1.00  0.00           H  
ATOM    332  CA  GLY    24      69.134  95.038  85.383  1.00  0.00           C  
ATOM    333  HA2 GLY    24      69.172  94.976  84.295  1.00  0.00           H  
ATOM    334  HA3 GLY    24      68.507  95.862  85.723  1.00  0.00           H  
ATOM    335  C   GLY    24      70.659  95.188  85.617  1.00  0.00           C  
ATOM    336  O   GLY    24      71.306  94.220  85.926  1.00  0.00           O  
ATOM    337  N   TYR    25      71.088  96.424  85.561  1.00  0.00           N  
ATOM    338  H   TYR    25      70.480  97.228  85.493  1.00  0.00           H  
ATOM    339  CA  TYR    25      72.498  96.747  85.878  1.00  0.00           C  
ATOM    340  HA  TYR    25      73.101  96.333  85.070  1.00  0.00           H  
ATOM    341  CB  TYR    25      72.741  98.255  85.908  1.00  0.00           C  
ATOM    342  HB2 TYR    25      72.471  98.690  84.945  1.00  0.00           H  
ATOM    343  HB3 TYR    25      72.019  98.630  86.633  1.00  0.00           H  
ATOM    344  CG  TYR    25      74.149  98.696  86.181  1.00  0.00           C  
ATOM    345  CD1 TYR    25      75.003  98.719  85.022  1.00  0.00           C  
ATOM    346  HD1 TYR    25      74.630  98.429  84.051  1.00  0.00           H  
ATOM    347  CE1 TYR    25      76.350  99.097  85.182  1.00  0.00           C  
ATOM    348  HE1 TYR    25      77.049  99.125  84.359  1.00  0.00           H  
ATOM    349  CZ  TYR    25      76.788  99.695  86.399  1.00  0.00           C  
ATOM    350  OH  TYR    25      78.081 100.149  86.475  1.00  0.00           O  
ATOM    351  HH  TYR    25      78.432 100.234  85.586  1.00  0.00           H  
ATOM    352  CE2 TYR    25      75.955  99.682  87.533  1.00  0.00           C  
ATOM    353  HE2 TYR    25      76.391 100.031  88.458  1.00  0.00           H  
ATOM    354  CD2 TYR    25      74.651  99.180  87.435  1.00  0.00           C  
ATOM    355  HD2 TYR    25      73.951  99.166  88.257  1.00  0.00           H  
ATOM    356  C   TYR    25      72.984  96.094  87.204  1.00  0.00           C  
ATOM    357  O   TYR    25      72.265  96.044  88.184  1.00  0.00           O  
ATOM    358  N   SER    26      74.227  95.686  87.282  1.00  0.00           N  
ATOM    359  H   SER    26      74.835  95.640  86.476  1.00  0.00           H  
ATOM    360  CA  SER    26      74.780  95.174  88.573  1.00  0.00           C  
ATOM    361  HA  SER    26      73.939  94.830  89.175  1.00  0.00           H  
ATOM    362  CB  SER    26      75.671  94.040  88.351  1.00  0.00           C  
ATOM    363  HB2 SER    26      75.126  93.292  87.775  1.00  0.00           H  
ATOM    364  HB3 SER    26      76.435  94.383  87.653  1.00  0.00           H  
ATOM    365  OG  SER    26      76.377  93.399  89.436  1.00  0.00           O  
ATOM    366  HG  SER    26      75.706  92.758  89.683  1.00  0.00           H  
ATOM    367  C   SER    26      75.432  96.375  89.334  1.00  0.00           C  
ATOM    368  O   SER    26      76.596  96.530  89.149  1.00  0.00           O  
ATOM    369  N   GLN    27      74.735  97.038  90.223  1.00  0.00           N  
ATOM    370  H   GLN    27      73.738  97.169  90.123  1.00  0.00           H  
ATOM    371  CA  GLN    27      75.423  97.930  91.279  1.00  0.00           C  
ATOM    372  HA  GLN    27      76.067  98.633  90.751  1.00  0.00           H  
ATOM    373  CB  GLN    27      74.396  98.733  92.039  1.00  0.00           C  
ATOM    374  HB2 GLN    27      73.675  99.142  91.332  1.00  0.00           H  
ATOM    375  HB3 GLN    27      73.771  98.108  92.677  1.00  0.00           H  
ATOM    376  CG  GLN    27      74.956  99.893  92.830  1.00  0.00           C  
ATOM    377  HG2 GLN    27      74.216 100.462  93.392  1.00  0.00           H  
ATOM    378  HG3 GLN    27      75.683  99.428  93.497  1.00  0.00           H  
ATOM    379  CD  GLN    27      75.633 100.861  91.903  1.00  0.00           C  
ATOM    380  OE1 GLN    27      75.258 101.127  90.791  1.00  0.00           O  
ATOM    381  NE2 GLN    27      76.706 101.501  92.306  1.00  0.00           N  
ATOM    382 HE21 GLN    27      76.875 101.596  93.297  1.00  0.00           H  
ATOM    383 HE22 GLN    27      77.086 102.207  91.692  1.00  0.00           H  
ATOM    384  C   GLN    27      76.411  97.138  92.206  1.00  0.00           C  
ATOM    385  O   GLN    27      77.544  97.617  92.579  1.00  0.00           O  
ATOM    386  N   GLN    28      76.066  95.909  92.518  1.00  0.00           N  
ATOM    387  H   GLN    28      75.208  95.664  92.046  1.00  0.00           H  
ATOM    388  CA  GLN    28      76.919  94.949  93.280  1.00  0.00           C  
ATOM    389  HA  GLN    28      76.855  95.272  94.319  1.00  0.00           H  
ATOM    390  CB  GLN    28      76.372  93.502  93.250  1.00  0.00           C  
ATOM    391  HB2 GLN    28      75.374  93.650  93.664  1.00  0.00           H  
ATOM    392  HB3 GLN    28      76.247  93.073  92.256  1.00  0.00           H  
ATOM    393  CG  GLN    28      77.093  92.445  94.190  1.00  0.00           C  
ATOM    394  HG2 GLN    28      76.733  91.450  93.925  1.00  0.00           H  
ATOM    395  HG3 GLN    28      78.174  92.490  94.059  1.00  0.00           H  
ATOM    396  CD  GLN    28      76.751  92.635  95.656  1.00  0.00           C  
ATOM    397  OE1 GLN    28      77.503  93.005  96.493  1.00  0.00           O  
ATOM    398  NE2 GLN    28      75.496  92.369  95.986  1.00  0.00           N  
ATOM    399 HE21 GLN    28      75.220  92.457  96.954  1.00  0.00           H  
ATOM    400 HE22 GLN    28      74.919  91.917  95.291  1.00  0.00           H  
ATOM    401  C   GLN    28      78.374  94.955  92.776  1.00  0.00           C  
ATOM    402  O   GLN    28      79.185  95.406  93.534  1.00  0.00           O  
ATOM    403  N   SER    29      78.675  94.720  91.480  1.00  0.00           N  
ATOM    404  H   SER    29      77.915  94.457  90.870  1.00  0.00           H  
ATOM    405  CA  SER    29      80.049  94.651  90.881  1.00  0.00           C  
ATOM    406  HA  SER    29      80.682  94.363  91.721  1.00  0.00           H  
ATOM    407  CB  SER    29      80.047  93.443  89.937  1.00  0.00           C  
ATOM    408  HB2 SER    29      81.039  92.994  89.889  1.00  0.00           H  
ATOM    409  HB3 SER    29      79.532  92.599  90.395  1.00  0.00           H  
ATOM    410  OG  SER    29      79.427  93.691  88.764  1.00  0.00           O  
ATOM    411  HG  SER    29      78.972  92.895  88.481  1.00  0.00           H  
ATOM    412  C   SER    29      80.457  95.899  90.169  1.00  0.00           C  
ATOM    413  O   SER    29      81.554  95.945  89.566  1.00  0.00           O  
ATOM    414  N   SER    30      79.762  97.026  90.239  1.00  0.00           N  
ATOM    415  H   SER    30      79.006  97.071  90.908  1.00  0.00           H  
ATOM    416  CA  SER    30      80.135  98.255  89.481  1.00  0.00           C  
ATOM    417  HA  SER    30      80.416  98.050  88.448  1.00  0.00           H  
ATOM    418  CB  SER    30      78.864  99.067  89.410  1.00  0.00           C  
ATOM    419  HB2 SER    30      78.285  98.525  88.663  1.00  0.00           H  
ATOM    420  HB3 SER    30      78.250  99.007  90.308  1.00  0.00           H  
ATOM    421  OG  SER    30      79.147 100.303  88.882  1.00  0.00           O  
ATOM    422  HG  SER    30      79.072 100.056  87.957  1.00  0.00           H  
ATOM    423  C   SER    30      81.255  99.036  90.282  1.00  0.00           C  
ATOM    424  O   SER    30      81.092  99.345  91.423  1.00  0.00           O  
ATOM    425  N   GLN    31      82.284  99.519  89.610  1.00  0.00           N  
ATOM    426  H   GLN    31      82.803 100.139  90.215  1.00  0.00           H  
ATOM    427  CA  GLN    31      83.074  99.007  88.468  1.00  0.00           C  
ATOM    428  HA  GLN    31      82.401  98.667  87.681  1.00  0.00           H  
ATOM    429  CB  GLN    31      84.085 100.096  88.003  1.00  0.00           C  
ATOM    430  HB2 GLN    31      84.860 100.247  88.755  1.00  0.00           H  
ATOM    431  HB3 GLN    31      84.635  99.628  87.187  1.00  0.00           H  
ATOM    432  CG  GLN    31      83.547 101.344  87.494  1.00  0.00           C  
ATOM    433  HG2 GLN    31      83.140 101.943  88.309  1.00  0.00           H  
ATOM    434  HG3 GLN    31      84.327 101.926  87.003  1.00  0.00           H  
ATOM    435  CD  GLN    31      82.278 101.204  86.589  1.00  0.00           C  
ATOM    436  OE1 GLN    31      82.103 100.265  85.840  1.00  0.00           O  
ATOM    437  NE2 GLN    31      81.401 102.142  86.619  1.00  0.00           N  
ATOM    438 HE21 GLN    31      80.864 102.261  85.772  1.00  0.00           H  
ATOM    439 HE22 GLN    31      81.477 102.953  87.217  1.00  0.00           H  
ATOM    440  C   GLN    31      83.919  97.726  88.906  1.00  0.00           C  
ATOM    441  O   GLN    31      84.387  97.668  90.065  1.00  0.00           O  
ATOM    442  N   PRO    32      84.254  96.814  88.012  1.00  0.00           N  
ATOM    443  CD  PRO    32      83.381  96.483  86.896  1.00  0.00           C  
ATOM    444  HD2 PRO    32      83.514  97.177  86.067  1.00  0.00           H  
ATOM    445  HD3 PRO    32      82.314  96.579  87.094  1.00  0.00           H  
ATOM    446  CG  PRO    32      83.776  95.047  86.507  1.00  0.00           C  
ATOM    447  HG2 PRO    32      83.798  94.820  85.442  1.00  0.00           H  
ATOM    448  HG3 PRO    32      83.016  94.441  86.999  1.00  0.00           H  
ATOM    449  CB  PRO    32      85.129  94.832  87.098  1.00  0.00           C  
ATOM    450  HB2 PRO    32      85.901  94.896  86.331  1.00  0.00           H  
ATOM    451  HB3 PRO    32      85.115  93.857  87.586  1.00  0.00           H  
ATOM    452  CA  PRO    32      85.331  95.856  88.169  1.00  0.00           C  
ATOM    453  HA  PRO    32      85.137  95.300  89.086  1.00  0.00           H  
ATOM    454  C   PRO    32      86.625  96.521  88.052  1.00  0.00           C  
ATOM    455  O   PRO    32      87.018  97.116  87.037  1.00  0.00           O  
ATOM    456  N   TYR    33      87.475  96.295  89.040  1.00  0.00           N  
ATOM    457  H   TYR    33      87.093  95.847  89.861  1.00  0.00           H  
ATOM    458  CA  TYR    33      88.872  96.580  89.097  1.00  0.00           C  
ATOM    459  HA  TYR    33      89.181  96.887  88.098  1.00  0.00           H  
ATOM    460  CB  TYR    33      89.047  97.706  90.199  1.00  0.00           C  
ATOM    461  HB2 TYR    33      88.483  97.469  91.102  1.00  0.00           H  
ATOM    462  HB3 TYR    33      90.073  97.649  90.562  1.00  0.00           H  
ATOM    463  CG  TYR    33      88.526  99.091  89.714  1.00  0.00           C  
ATOM    464  CD1 TYR    33      89.100  99.692  88.537  1.00  0.00           C  
ATOM    465  HD1 TYR    33      89.901  99.313  87.919  1.00  0.00           H  
ATOM    466  CE1 TYR    33      88.648 100.973  88.216  1.00  0.00           C  
ATOM    467  HE1 TYR    33      89.122 101.568  87.450  1.00  0.00           H  
ATOM    468  CZ  TYR    33      87.595 101.617  88.904  1.00  0.00           C  
ATOM    469  OH  TYR    33      87.160 102.814  88.428  1.00  0.00           O  
ATOM    470  HH  TYR    33      86.398 103.172  88.889  1.00  0.00           H  
ATOM    471  CE2 TYR    33      86.974 101.003  90.060  1.00  0.00           C  
ATOM    472  HE2 TYR    33      86.189 101.470  90.636  1.00  0.00           H  
ATOM    473  CD2 TYR    33      87.448  99.721  90.454  1.00  0.00           C  
ATOM    474  HD2 TYR    33      86.981  99.147  91.241  1.00  0.00           H  
ATOM    475  C   TYR    33      89.607  95.361  89.442  1.00  0.00           C  
ATOM    476  O   TYR    33      89.966  95.117  90.588  1.00  0.00           O  
ATOM    477  N   GLY    34      89.763  94.520  88.398  1.00  0.00           N  
ATOM    478  H   GLY    34      89.403  94.830  87.507  1.00  0.00           H  
ATOM    479  CA  GLY    34      90.271  93.161  88.504  1.00  0.00           C  
ATOM    480  HA2 GLY    34      90.248  92.725  87.506  1.00  0.00           H  
ATOM    481  HA3 GLY    34      91.255  93.156  88.973  1.00  0.00           H  
ATOM    482  C   GLY    34      89.373  92.208  89.377  1.00  0.00           C  
ATOM    483  O   GLY    34      88.147  92.243  89.318  1.00  0.00           O  
ATOM    484  N   GLN    35      89.988  91.143  89.842  1.00  0.00           N  
ATOM    485  H   GLN    35      90.993  91.244  89.812  1.00  0.00           H  
ATOM    486  CA  GLN    35      89.311  89.883  90.224  1.00  0.00           C  
ATOM    487  HA  GLN    35      88.302  90.001  90.620  1.00  0.00           H  
ATOM    488  CB  GLN    35      89.195  89.019  88.972  1.00  0.00           C  
ATOM    489  HB2 GLN    35      88.568  89.582  88.282  1.00  0.00           H  
ATOM    490  HB3 GLN    35      90.140  88.891  88.444  1.00  0.00           H  
ATOM    491  CG  GLN    35      88.572  87.574  89.223  1.00  0.00           C  
ATOM    492  HG2 GLN    35      88.509  87.065  88.261  1.00  0.00           H  
ATOM    493  HG3 GLN    35      89.170  86.970  89.905  1.00  0.00           H  
ATOM    494  CD  GLN    35      87.208  87.702  89.856  1.00  0.00           C  
ATOM    495  OE1 GLN    35      86.355  88.510  89.570  1.00  0.00           O  
ATOM    496  NE2 GLN    35      86.968  86.754  90.724  1.00  0.00           N  
ATOM    497 HE21 GLN    35      87.659  86.057  90.963  1.00  0.00           H  
ATOM    498 HE22 GLN    35      86.063  86.807  91.171  1.00  0.00           H  
ATOM    499  C   GLN    35      90.114  89.180  91.291  1.00  0.00           C  
ATOM    500  O   GLN    35      91.132  88.577  90.973  1.00  0.00           O  
ATOM    501  N   GLN    36      89.942  89.256  92.601  1.00  0.00           N  
ATOM    502  H   GLN    36      90.622  88.844  93.224  1.00  0.00           H  
ATOM    503  CA  GLN    36      88.813  89.824  93.348  1.00  0.00           C  
ATOM    504  HA  GLN    36      87.922  89.415  92.873  1.00  0.00           H  
ATOM    505  CB  GLN    36      88.849  89.442  94.814  1.00  0.00           C  
ATOM    506  HB2 GLN    36      88.819  88.359  94.936  1.00  0.00           H  
ATOM    507  HB3 GLN    36      89.781  89.758  95.283  1.00  0.00           H  
ATOM    508  CG  GLN    36      87.503  89.979  95.446  1.00  0.00           C  
ATOM    509  HG2 GLN    36      87.449  91.061  95.334  1.00  0.00           H  
ATOM    510  HG3 GLN    36      86.605  89.600  94.957  1.00  0.00           H  
ATOM    511  CD  GLN    36      87.528  89.453  96.900  1.00  0.00           C  
ATOM    512  OE1 GLN    36      87.905  88.283  97.167  1.00  0.00           O  
ATOM    513  NE2 GLN    36      87.474  90.320  97.843  1.00  0.00           N  
ATOM    514 HE21 GLN    36      87.469  91.302  97.605  1.00  0.00           H  
ATOM    515 HE22 GLN    36      87.580  89.972  98.785  1.00  0.00           H  
ATOM    516  C   GLN    36      88.779  91.386  93.124  1.00  0.00           C  
ATOM    517  O   GLN    36      89.795  92.003  93.250  1.00  0.00           O  
ATOM    518  N   SER    37      87.694  91.978  92.655  1.00  0.00           N  
ATOM    519  H   SER    37      86.848  91.436  92.760  1.00  0.00           H  
ATOM    520  CA  SER    37      87.649  93.402  92.296  1.00  0.00           C  
ATOM    521  HA  SER    37      88.521  93.437  91.644  1.00  0.00           H  
ATOM    522  CB  SER    37      86.348  93.716  91.537  1.00  0.00           C  
ATOM    523  HB2 SER    37      86.148  93.285  90.557  1.00  0.00           H  
ATOM    524  HB3 SER    37      85.522  93.480  92.208  1.00  0.00           H  
ATOM    525  OG  SER    37      86.375  95.136  91.304  1.00  0.00           O  
ATOM    526  HG  SER    37      85.886  95.532  92.028  1.00  0.00           H  
ATOM    527  C   SER    37      87.906  94.347  93.478  1.00  0.00           C  
ATOM    528  O   SER    37      87.219  94.297  94.495  1.00  0.00           O  
ATOM    529  N   TYR    38      88.903  95.237  93.266  1.00  0.00           N  
ATOM    530  H   TYR    38      89.462  95.075  92.442  1.00  0.00           H  
ATOM    531  CA  TYR    38      89.268  96.315  94.234  1.00  0.00           C  
ATOM    532  HA  TYR    38      88.363  96.779  94.626  1.00  0.00           H  
ATOM    533  CB  TYR    38      90.046  95.648  95.478  1.00  0.00           C  
ATOM    534  HB2 TYR    38      89.539  94.722  95.746  1.00  0.00           H  
ATOM    535  HB3 TYR    38      91.082  95.378  95.273  1.00  0.00           H  
ATOM    536  CG  TYR    38      89.891  96.398  96.772  1.00  0.00           C  
ATOM    537  CD1 TYR    38      91.017  96.986  97.319  1.00  0.00           C  
ATOM    538  HD1 TYR    38      91.962  96.892  96.802  1.00  0.00           H  
ATOM    539  CE1 TYR    38      90.823  97.889  98.366  1.00  0.00           C  
ATOM    540  HE1 TYR    38      91.708  98.365  98.763  1.00  0.00           H  
ATOM    541  CZ  TYR    38      89.652  98.082  99.059  1.00  0.00           C  
ATOM    542  OH  TYR    38      89.542  98.921 100.107  1.00  0.00           O  
ATOM    543  HH  TYR    38      88.926  98.593 100.765  1.00  0.00           H  
ATOM    544  CE2 TYR    38      88.559  97.359  98.608  1.00  0.00           C  
ATOM    545  HE2 TYR    38      87.619  97.454  99.131  1.00  0.00           H  
ATOM    546  CD2 TYR    38      88.649  96.605  97.445  1.00  0.00           C  
ATOM    547  HD2 TYR    38      87.705  96.273  97.039  1.00  0.00           H  
ATOM    548  C   TYR    38      90.128  97.389  93.679  1.00  0.00           C  
ATOM    549  O   TYR    38      91.158  97.205  93.058  1.00  0.00           O  
ATOM    550  N   SER    39      89.784  98.658  93.998  1.00  0.00           N  
ATOM    551  H   SER    39      88.920  98.728  94.516  1.00  0.00           H  
ATOM    552  CA  SER    39      90.446  99.849  93.528  1.00  0.00           C  
ATOM    553  HA  SER    39      90.606  99.649  92.468  1.00  0.00           H  
ATOM    554  CB  SER    39      89.509 101.035  93.702  1.00  0.00           C  
ATOM    555  HB2 SER    39      88.516 100.838  93.298  1.00  0.00           H  
ATOM    556  HB3 SER    39      89.466 101.099  94.789  1.00  0.00           H  
ATOM    557  OG  SER    39      90.080 102.204  93.199  1.00  0.00           O  
ATOM    558  HG  SER    39      89.435 102.864  93.464  1.00  0.00           H  
ATOM    559  C   SER    39      91.703  99.989  94.387  1.00  0.00           C  
ATOM    560  O   SER    39      91.656 100.083  95.610  1.00  0.00           O  
ATOM    561  N   GLY    40      92.883 100.039  93.725  1.00  0.00           N  
ATOM    562  H   GLY    40      92.813  99.922  92.725  1.00  0.00           H  
ATOM    563  CA  GLY    40      94.161 100.064  94.382  1.00  0.00           C  
ATOM    564  HA2 GLY    40      94.955 100.162  93.642  1.00  0.00           H  
ATOM    565  HA3 GLY    40      94.185 101.000  94.939  1.00  0.00           H  
ATOM    566  C   GLY    40      94.291  98.887  95.430  1.00  0.00           C  
ATOM    567  O   GLY    40      93.781  97.774  95.234  1.00  0.00           O  
ATOM    568  N   TYR    41      94.999  99.113  96.561  1.00  0.00           N  
ATOM    569  H   TYR    41      94.838  98.346  97.199  1.00  0.00           H  
ATOM    570  CA  TYR    41      95.940 100.134  96.922  1.00  0.00           C  
ATOM    571  HA  TYR    41      95.332 101.038  96.947  1.00  0.00           H  
ATOM    572  CB  TYR    41      96.263 100.176  98.446  1.00  0.00           C  
ATOM    573  HB2 TYR    41      96.817  99.267  98.680  1.00  0.00           H  
ATOM    574  HB3 TYR    41      96.967 101.007  98.466  1.00  0.00           H  
ATOM    575  CG  TYR    41      95.133 100.379  99.397  1.00  0.00           C  
ATOM    576  CD1 TYR    41      94.996 101.590 100.070  1.00  0.00           C  
ATOM    577  HD1 TYR    41      95.594 102.467  99.873  1.00  0.00           H  
ATOM    578  CE1 TYR    41      94.029 101.681 101.084  1.00  0.00           C  
ATOM    579  HE1 TYR    41      93.802 102.661 101.476  1.00  0.00           H  
ATOM    580  CZ  TYR    41      93.226 100.597 101.472  1.00  0.00           C  
ATOM    581  OH  TYR    41      92.349 100.714 102.483  1.00  0.00           O  
ATOM    582  HH  TYR    41      92.658 101.428 103.045  1.00  0.00           H  
ATOM    583  CE2 TYR    41      93.297  99.401 100.712  1.00  0.00           C  
ATOM    584  HE2 TYR    41      92.766  98.504 100.996  1.00  0.00           H  
ATOM    585  CD2 TYR    41      94.247  99.286  99.724  1.00  0.00           C  
ATOM    586  HD2 TYR    41      94.501  98.323  99.308  1.00  0.00           H  
ATOM    587  C   TYR    41      97.248 100.319  96.040  1.00  0.00           C  
ATOM    588  O   TYR    41      97.724  99.318  95.490  1.00  0.00           O  
ATOM    589  N   SER    42      97.737 101.517  95.878  1.00  0.00           N  
ATOM    590  H   SER    42      97.255 102.227  96.411  1.00  0.00           H  
ATOM    591  CA  SER    42      99.086 101.795  95.240  1.00  0.00           C  
ATOM    592  HA  SER    42      99.157 101.186  94.339  1.00  0.00           H  
ATOM    593  CB  SER    42      99.200 103.328  95.009  1.00  0.00           C  
ATOM    594  HB2 SER    42      98.404 103.694  94.360  1.00  0.00           H  
ATOM    595  HB3 SER    42      99.208 103.986  95.878  1.00  0.00           H  
ATOM    596  OG  SER    42     100.479 103.576  94.339  1.00  0.00           O  
ATOM    597  HG  SER    42     100.638 104.488  94.084  1.00  0.00           H  
ATOM    598  C   SER    42     100.210 101.396  96.232  1.00  0.00           C  
ATOM    599  O   SER    42      99.950 100.927  97.288  1.00  0.00           O  
ATOM    600  N   GLN    43     101.496 101.420  95.804  1.00  0.00           N  
ATOM    601  H   GLN    43     101.649 101.891  94.924  1.00  0.00           H  
ATOM    602  CA  GLN    43     102.643 100.908  96.504  1.00  0.00           C  
ATOM    603  HA  GLN    43     102.550 101.068  97.578  1.00  0.00           H  
ATOM    604  CB  GLN    43     102.827  99.308  96.235  1.00  0.00           C  
ATOM    605  HB2 GLN    43     103.725  98.957  96.743  1.00  0.00           H  
ATOM    606  HB3 GLN    43     101.944  98.855  96.686  1.00  0.00           H  
ATOM    607  CG  GLN    43     102.974  99.007  94.695  1.00  0.00           C  
ATOM    608  HG2 GLN    43     101.987  98.905  94.244  1.00  0.00           H  
ATOM    609  HG3 GLN    43     103.407  99.902  94.247  1.00  0.00           H  
ATOM    610  CD  GLN    43     103.889  97.853  94.322  1.00  0.00           C  
ATOM    611  OE1 GLN    43     104.661  97.267  95.089  1.00  0.00           O  
ATOM    612  NE2 GLN    43     103.711  97.282  93.166  1.00  0.00           N  
ATOM    613 HE21 GLN    43     103.056  97.695  92.518  1.00  0.00           H  
ATOM    614 HE22 GLN    43     104.301  96.506  92.902  1.00  0.00           H  
ATOM    615  C   GLN    43     103.884 101.794  96.098  1.00  0.00           C  
ATOM    616  O   GLN    43     105.030 101.361  96.245  1.00  0.00           O  
ATOM    617  N   SER    44     103.590 103.074  95.733  1.00  0.00           N  
ATOM    618  H   SER    44     102.608 103.309  95.697  1.00  0.00           H  
ATOM    619  CA  SER    44     104.451 104.114  95.163  1.00  0.00           C  
ATOM    620  HA  SER    44     105.278 104.119  95.873  1.00  0.00           H  
ATOM    621  CB  SER    44     104.929 103.686  93.749  1.00  0.00           C  
ATOM    622  HB2 SER    44     105.275 102.663  93.893  1.00  0.00           H  
ATOM    623  HB3 SER    44     104.071 103.738  93.078  1.00  0.00           H  
ATOM    624  OG  SER    44     105.930 104.443  93.096  1.00  0.00           O  
ATOM    625  HG  SER    44     105.574 105.170  92.580  1.00  0.00           H  
ATOM    626  C   SER    44     103.850 105.519  95.258  1.00  0.00           C  
ATOM    627  O   SER    44     102.607 105.711  95.238  1.00  0.00           O  
ATOM    628  N   THR    45     104.684 106.550  95.209  1.00  0.00           N  
ATOM    629  H   THR    45     105.655 106.314  95.354  1.00  0.00           H  
ATOM    630  CA  THR    45     104.234 107.963  95.228  1.00  0.00           C  
ATOM    631  HA  THR    45     103.173 108.061  94.998  1.00  0.00           H  
ATOM    632  CB  THR    45     104.376 108.572  96.637  1.00  0.00           C  
ATOM    633  HB  THR    45     105.365 108.318  97.020  1.00  0.00           H  
ATOM    634  CG2 THR    45     104.170 110.106  96.657  1.00  0.00           C  
ATOM    635 HG21 THR    45     103.158 110.377  96.357  1.00  0.00           H  
ATOM    636 HG22 THR    45     104.439 110.457  97.653  1.00  0.00           H  
ATOM    637 HG23 THR    45     104.864 110.692  96.055  1.00  0.00           H  
ATOM    638  OG1 THR    45     103.381 108.033  97.481  1.00  0.00           O  
ATOM    639  HG1 THR    45     103.642 107.131  97.678  1.00  0.00           H  
ATOM    640  C   THR    45     104.950 108.740  94.148  1.00  0.00           C  
ATOM    641  O   THR    45     106.130 108.462  93.823  1.00  0.00           O  
ATOM    642  N   ASP    46     104.101 109.365  93.331  1.00  0.00           N  
ATOM    643  H   ASP    46     103.154 109.509  93.652  1.00  0.00           H  
ATOM    644  CA  ASP    46     104.455 110.203  92.193  1.00  0.00           C  
ATOM    645  HA  ASP    46     105.209 109.705  91.584  1.00  0.00           H  
ATOM    646  CB  ASP    46     103.215 110.316  91.239  1.00  0.00           C  
ATOM    647  HB2 ASP    46     103.263 109.392  90.664  1.00  0.00           H  
ATOM    648  HB3 ASP    46     102.277 110.359  91.792  1.00  0.00           H  
ATOM    649  CG  ASP    46     103.359 111.349  90.149  1.00  0.00           C  
ATOM    650  OD1 ASP    46     102.316 111.770  89.514  1.00  0.00           O  
ATOM    651  OD2 ASP    46     104.500 111.670  89.750  1.00  0.00           O  
ATOM    652  C   ASP    46     104.926 111.532  92.715  1.00  0.00           C  
ATOM    653  O   ASP    46     104.152 112.416  93.145  1.00  0.00           O  
ATOM    654  N   THR    47     106.279 111.767  92.558  1.00  0.00           N  
ATOM    655  H   THR    47     106.819 111.059  92.081  1.00  0.00           H  
ATOM    656  CA  THR    47     106.977 112.972  93.039  1.00  0.00           C  
ATOM    657  HA  THR    47     106.287 113.577  93.628  1.00  0.00           H  
ATOM    658  CB  THR    47     108.240 112.622  93.915  1.00  0.00           C  
ATOM    659  HB  THR    47     108.612 113.614  94.172  1.00  0.00           H  
ATOM    660  CG2 THR    47     107.937 111.789  95.109  1.00  0.00           C  
ATOM    661 HG21 THR    47     107.135 112.215  95.711  1.00  0.00           H  
ATOM    662 HG22 THR    47     107.673 110.756  94.880  1.00  0.00           H  
ATOM    663 HG23 THR    47     108.839 111.678  95.712  1.00  0.00           H  
ATOM    664  OG1 THR    47     109.197 112.019  93.080  1.00  0.00           O  
ATOM    665  HG1 THR    47     109.391 112.517  92.283  1.00  0.00           H  
ATOM    666  C   THR    47     107.329 113.959  91.858  1.00  0.00           C  
ATOM    667  O   THR    47     108.297 114.740  91.994  1.00  0.00           O  
ATOM    668  N   SER    48     106.515 113.934  90.771  1.00  0.00           N  
ATOM    669  H   SER    48     105.638 113.435  90.815  1.00  0.00           H  
ATOM    670  CA  SER    48     106.612 114.952  89.736  1.00  0.00           C  
ATOM    671  HA  SER    48     107.686 115.040  89.573  1.00  0.00           H  
ATOM    672  CB  SER    48     105.827 114.510  88.467  1.00  0.00           C  
ATOM    673  HB2 SER    48     105.901 115.261  87.680  1.00  0.00           H  
ATOM    674  HB3 SER    48     106.275 113.620  88.024  1.00  0.00           H  
ATOM    675  OG  SER    48     104.396 114.322  88.714  1.00  0.00           O  
ATOM    676  HG  SER    48     104.264 113.407  88.973  1.00  0.00           H  
ATOM    677  C   SER    48     105.987 116.335  90.160  1.00  0.00           C  
ATOM    678  O   SER    48     105.313 116.496  91.210  1.00  0.00           O  
ATOM    679  N   GLY    49     106.189 117.380  89.378  1.00  0.00           N  
ATOM    680  H   GLY    49     106.456 117.160  88.429  1.00  0.00           H  
ATOM    681  CA  GLY    49     105.625 118.721  89.643  1.00  0.00           C  
ATOM    682  HA2 GLY    49     105.948 119.434  88.884  1.00  0.00           H  
ATOM    683  HA3 GLY    49     104.537 118.667  89.700  1.00  0.00           H  
ATOM    684  C   GLY    49     106.110 119.435  90.936  1.00  0.00           C  
ATOM    685  O   GLY    49     107.290 119.300  91.251  1.00  0.00           O  
ATOM    686  N   TYR    50     105.279 120.144  91.764  1.00  0.00           N  
ATOM    687  H   TYR    50     105.673 120.606  92.571  1.00  0.00           H  
ATOM    688  CA  TYR    50     103.817 120.299  91.657  1.00  0.00           C  
ATOM    689  HA  TYR    50     103.412 120.354  90.646  1.00  0.00           H  
ATOM    690  CB  TYR    50     103.173 119.132  92.446  1.00  0.00           C  
ATOM    691  HB2 TYR    50     103.434 118.206  91.933  1.00  0.00           H  
ATOM    692  HB3 TYR    50     103.534 119.172  93.473  1.00  0.00           H  
ATOM    693  CG  TYR    50     101.725 119.130  92.494  1.00  0.00           C  
ATOM    694  CD1 TYR    50     101.151 119.572  93.697  1.00  0.00           C  
ATOM    695  HD1 TYR    50     101.854 119.888  94.453  1.00  0.00           H  
ATOM    696  CE1 TYR    50      99.784 119.665  93.854  1.00  0.00           C  
ATOM    697  HE1 TYR    50      99.441 120.032  94.811  1.00  0.00           H  
ATOM    698  CZ  TYR    50      98.967 119.118  92.905  1.00  0.00           C  
ATOM    699  OH  TYR    50      97.619 119.155  93.137  1.00  0.00           O  
ATOM    700  HH  TYR    50      97.462 119.253  94.079  1.00  0.00           H  
ATOM    701  CE2 TYR    50      99.471 118.637  91.627  1.00  0.00           C  
ATOM    702  HE2 TYR    50      98.733 118.313  90.908  1.00  0.00           H  
ATOM    703  CD2 TYR    50     100.876 118.690  91.441  1.00  0.00           C  
ATOM    704  HD2 TYR    50     101.248 118.387  90.474  1.00  0.00           H  
ATOM    705  C   TYR    50     103.444 121.752  92.164  1.00  0.00           C  
ATOM    706  O   TYR    50     104.240 122.267  92.972  1.00  0.00           O  
ATOM    707  N   GLY    51     102.291 122.325  91.922  1.00  0.00           N  
ATOM    708  H   GLY    51     102.179 123.213  92.391  1.00  0.00           H  
ATOM    709  CA  GLY    51     101.340 121.978  90.814  1.00  0.00           C  
ATOM    710  HA2 GLY    51     101.409 120.925  90.542  1.00  0.00           H  
ATOM    711  HA3 GLY    51     100.308 122.105  91.141  1.00  0.00           H  
ATOM    712  C   GLY    51     101.674 122.700  89.515  1.00  0.00           C  
ATOM    713  O   GLY    51     101.344 122.188  88.504  1.00  0.00           O  
ATOM    714  N   GLN    52     102.311 123.850  89.569  1.00  0.00           N  
ATOM    715  H   GLN    52     102.576 124.199  90.479  1.00  0.00           H  
ATOM    716  CA  GLN    52     102.687 124.623  88.393  1.00  0.00           C  
ATOM    717  HA  GLN    52     102.629 124.039  87.475  1.00  0.00           H  
ATOM    718  CB  GLN    52     101.588 125.720  88.042  1.00  0.00           C  
ATOM    719  HB2 GLN    52     100.660 125.166  87.898  1.00  0.00           H  
ATOM    720  HB3 GLN    52     101.430 126.343  88.922  1.00  0.00           H  
ATOM    721  CG  GLN    52     101.937 126.556  86.822  1.00  0.00           C  
ATOM    722  HG2 GLN    52     101.276 127.422  86.816  1.00  0.00           H  
ATOM    723  HG3 GLN    52     102.927 126.976  87.000  1.00  0.00           H  
ATOM    724  CD  GLN    52     102.002 125.793  85.479  1.00  0.00           C  
ATOM    725  OE1 GLN    52     101.547 124.653  85.328  1.00  0.00           O  
ATOM    726  NE2 GLN    52     102.578 126.370  84.468  1.00  0.00           N  
ATOM    727 HE21 GLN    52     102.997 127.289  84.473  1.00  0.00           H  
ATOM    728 HE22 GLN    52     102.508 125.949  83.553  1.00  0.00           H  
ATOM    729  C   GLN    52     104.094 125.240  88.662  1.00  0.00           C  
ATOM    730  O   GLN    52     104.129 126.201  89.449  1.00  0.00           O  
ATOM    731  N   SER    53     105.202 124.756  88.123  1.00  0.00           N  
ATOM    732  H   SER    53     106.107 125.136  88.361  1.00  0.00           H  
ATOM    733  CA  SER    53     105.247 123.849  86.964  1.00  0.00           C  
ATOM    734  HA  SER    53     104.621 124.338  86.217  1.00  0.00           H  
ATOM    735  CB  SER    53     106.688 123.768  86.370  1.00  0.00           C  
ATOM    736  HB2 SER    53     106.924 124.785  86.057  1.00  0.00           H  
ATOM    737  HB3 SER    53     107.342 123.437  87.176  1.00  0.00           H  
ATOM    738  OG  SER    53     106.759 122.854  85.281  1.00  0.00           O  
ATOM    739  HG  SER    53     107.668 122.722  85.003  1.00  0.00           H  
ATOM    740  C   SER    53     104.715 122.382  87.227  1.00  0.00           C  
ATOM    741  O   SER    53     104.896 121.804  88.272  1.00  0.00           O  
ATOM    742  N   SER    54     103.950 121.871  86.248  1.00  0.00           N  
ATOM    743  H   SER    54     103.904 122.457  85.427  1.00  0.00           H  
ATOM    744  CA  SER    54     103.341 120.522  86.246  1.00  0.00           C  
ATOM    745  HA  SER    54     102.825 120.480  87.205  1.00  0.00           H  
ATOM    746  CB  SER    54     102.221 120.470  85.199  1.00  0.00           C  
ATOM    747  HB2 SER    54     101.650 119.543  85.252  1.00  0.00           H  
ATOM    748  HB3 SER    54     101.625 121.374  85.326  1.00  0.00           H  
ATOM    749  OG  SER    54     102.841 120.552  83.907  1.00  0.00           O  
ATOM    750  HG  SER    54     102.155 120.469  83.240  1.00  0.00           H  
ATOM    751  C   SER    54     104.423 119.388  86.084  1.00  0.00           C  
ATOM    752  O   SER    54     104.319 118.350  86.691  1.00  0.00           O  
ATOM    753  N   TYR    55     105.490 119.722  85.327  1.00  0.00           N  
ATOM    754  H   TYR    55     105.500 120.652  84.932  1.00  0.00           H  
ATOM    755  CA  TYR    55     106.396 118.777  84.695  1.00  0.00           C  
ATOM    756  HA  TYR    55     106.556 117.965  85.404  1.00  0.00           H  
ATOM    757  CB  TYR    55     105.699 118.115  83.417  1.00  0.00           C  
ATOM    758  HB2 TYR    55     105.045 118.858  82.960  1.00  0.00           H  
ATOM    759  HB3 TYR    55     106.406 117.975  82.599  1.00  0.00           H  
ATOM    760  CG  TYR    55     104.982 116.746  83.724  1.00  0.00           C  
ATOM    761  CD1 TYR    55     103.547 116.757  83.737  1.00  0.00           C  
ATOM    762  HD1 TYR    55     103.007 117.645  83.444  1.00  0.00           H  
ATOM    763  CE1 TYR    55     102.849 115.650  84.157  1.00  0.00           C  
ATOM    764  HE1 TYR    55     101.779 115.730  84.031  1.00  0.00           H  
ATOM    765  CZ  TYR    55     103.544 114.523  84.694  1.00  0.00           C  
ATOM    766  OH  TYR    55     102.810 113.454  85.186  1.00  0.00           O  
ATOM    767  HH  TYR    55     102.058 113.803  85.670  1.00  0.00           H  
ATOM    768  CE2 TYR    55     104.909 114.398  84.498  1.00  0.00           C  
ATOM    769  HE2 TYR    55     105.362 113.469  84.812  1.00  0.00           H  
ATOM    770  CD2 TYR    55     105.657 115.524  84.079  1.00  0.00           C  
ATOM    771  HD2 TYR    55     106.732 115.515  84.183  1.00  0.00           H  
ATOM    772  C   TYR    55     107.723 119.530  84.296  1.00  0.00           C  
ATOM    773  O   TYR    55     107.825 120.139  83.239  1.00  0.00           O  
ATOM    774  N   SER    56     108.864 119.452  85.064  1.00  0.00           N  
ATOM    775  H   SER    56     109.602 119.979  84.619  1.00  0.00           H  
ATOM    776  CA  SER    56     109.176 118.653  86.273  1.00  0.00           C  
ATOM    777  HA  SER    56     110.260 118.740  86.355  1.00  0.00           H  
ATOM    778  CB  SER    56     108.582 119.365  87.490  1.00  0.00           C  
ATOM    779  HB2 SER    56     107.540 119.599  87.270  1.00  0.00           H  
ATOM    780  HB3 SER    56     108.698 118.739  88.375  1.00  0.00           H  
ATOM    781  OG  SER    56     109.226 120.641  87.574  1.00  0.00           O  
ATOM    782  HG  SER    56     108.886 121.182  88.290  1.00  0.00           H  
ATOM    783  C   SER    56     108.756 117.177  86.215  1.00  0.00           C  
ATOM    784  O   SER    56     107.866 116.716  86.940  1.00  0.00           O  
ATOM    785  N   SER    57     109.240 116.477  85.224  1.00  0.00           N  
ATOM    786  H   SER    57     109.003 115.496  85.271  1.00  0.00           H  
ATOM    787  CA  SER    57     110.184 116.823  84.137  1.00  0.00           C  
ATOM    788  HA  SER    57     110.833 117.645  84.437  1.00  0.00           H  
ATOM    789  CB  SER    57     111.198 115.651  84.064  1.00  0.00           C  
ATOM    790  HB2 SER    57     110.621 114.747  83.870  1.00  0.00           H  
ATOM    791  HB3 SER    57     111.772 115.849  83.159  1.00  0.00           H  
ATOM    792  OG  SER    57     111.922 115.557  85.290  1.00  0.00           O  
ATOM    793  HG  SER    57     111.319 115.106  85.885  1.00  0.00           H  
ATOM    794  C   SER    57     109.434 116.979  82.857  1.00  0.00           C  
ATOM    795  O   SER    57     108.494 116.174  82.513  1.00  0.00           O  
ATOM    796  N   TYR    58     109.817 117.871  81.922  1.00  0.00           N  
ATOM    797  H   TYR    58     110.669 118.397  82.054  1.00  0.00           H  
ATOM    798  CA  TYR    58     108.980 118.337  80.756  1.00  0.00           C  
ATOM    799  HA  TYR    58     108.038 118.638  81.213  1.00  0.00           H  
ATOM    800  CB  TYR    58     109.635 119.520  80.186  1.00  0.00           C  
ATOM    801  HB2 TYR    58     109.925 120.216  80.973  1.00  0.00           H  
ATOM    802  HB3 TYR    58     110.584 119.234  79.732  1.00  0.00           H  
ATOM    803  CG  TYR    58     108.795 120.159  79.139  1.00  0.00           C  
ATOM    804  CD1 TYR    58     108.821 119.736  77.811  1.00  0.00           C  
ATOM    805  HD1 TYR    58     109.570 119.030  77.482  1.00  0.00           H  
ATOM    806  CE1 TYR    58     107.895 120.241  76.867  1.00  0.00           C  
ATOM    807  HE1 TYR    58     107.929 119.950  75.827  1.00  0.00           H  
ATOM    808  CZ  TYR    58     106.959 121.127  77.302  1.00  0.00           C  
ATOM    809  OH  TYR    58     106.064 121.691  76.418  1.00  0.00           O  
ATOM    810  HH  TYR    58     106.189 121.381  75.518  1.00  0.00           H  
ATOM    811  CE2 TYR    58     106.801 121.522  78.652  1.00  0.00           C  
ATOM    812  HE2 TYR    58     106.067 122.285  78.865  1.00  0.00           H  
ATOM    813  CD2 TYR    58     107.752 121.048  79.560  1.00  0.00           C  
ATOM    814  HD2 TYR    58     107.830 121.370  80.588  1.00  0.00           H  
ATOM    815  C   TYR    58     108.805 117.185  79.656  1.00  0.00           C  
ATOM    816  O   TYR    58     109.794 116.628  79.233  1.00  0.00           O  
ATOM    817  N   GLY    59     107.641 116.901  79.062  1.00  0.00           N  
ATOM    818  H   GLY    59     107.597 116.228  78.310  1.00  0.00           H  
ATOM    819  CA  GLY    59     106.341 117.512  79.465  1.00  0.00           C  
ATOM    820  HA2 GLY    59     105.982 116.969  80.339  1.00  0.00           H  
ATOM    821  HA3 GLY    59     106.436 118.550  79.783  1.00  0.00           H  
ATOM    822  C   GLY    59     105.353 117.631  78.292  1.00  0.00           C  
ATOM    823  O   GLY    59     105.796 117.278  77.201  1.00  0.00           O  
ATOM    824  N   GLN    60     104.120 118.108  78.525  1.00  0.00           N  
ATOM    825  H   GLN    60     103.540 118.177  77.702  1.00  0.00           H  
ATOM    826  CA  GLN    60     103.525 118.393  79.867  1.00  0.00           C  
ATOM    827  HA  GLN    60     104.000 117.864  80.694  1.00  0.00           H  
ATOM    828  CB  GLN    60     103.687 119.874  80.214  1.00  0.00           C  
ATOM    829  HB2 GLN    60     103.322 119.933  81.239  1.00  0.00           H  
ATOM    830  HB3 GLN    60     104.752 120.106  80.205  1.00  0.00           H  
ATOM    831  CG  GLN    60     102.989 120.765  79.184  1.00  0.00           C  
ATOM    832  HG2 GLN    60     103.527 120.612  78.249  1.00  0.00           H  
ATOM    833  HG3 GLN    60     101.934 120.550  79.013  1.00  0.00           H  
ATOM    834  CD  GLN    60     103.027 122.210  79.564  1.00  0.00           C  
ATOM    835  OE1 GLN    60     102.307 123.002  78.929  1.00  0.00           O  
ATOM    836  NE2 GLN    60     103.779 122.726  80.507  1.00  0.00           N  
ATOM    837 HE21 GLN    60     104.348 122.142  81.103  1.00  0.00           H  
ATOM    838 HE22 GLN    60     103.499 123.627  80.869  1.00  0.00           H  
ATOM    839  C   GLN    60     102.017 118.006  80.028  1.00  0.00           C  
ATOM    840  O   GLN    60     101.582 117.588  81.119  1.00  0.00           O  
ATOM    841  N   SER    61     101.288 118.075  78.947  1.00  0.00           N  
ATOM    842  H   SER    61     101.672 118.503  78.116  1.00  0.00           H  
ATOM    843  CA  SER    61      99.918 117.609  78.864  1.00  0.00           C  
ATOM    844  HA  SER    61      99.827 116.834  79.626  1.00  0.00           H  
ATOM    845  CB  SER    61      98.933 118.670  79.295  1.00  0.00           C  
ATOM    846  HB2 SER    61      97.993 118.167  79.521  1.00  0.00           H  
ATOM    847  HB3 SER    61      99.213 119.190  80.211  1.00  0.00           H  
ATOM    848  OG  SER    61      98.688 119.640  78.298  1.00  0.00           O  
ATOM    849  HG  SER    61      98.467 120.468  78.730  1.00  0.00           H  
ATOM    850  C   SER    61      99.414 117.068  77.495  1.00  0.00           C  
ATOM    851  O   SER    61     100.055 117.254  76.462  1.00  0.00           O  
ATOM    852  N   GLN    62      98.226 116.459  77.475  1.00  0.00           N  
ATOM    853  H   GLN    62      97.839 116.197  78.370  1.00  0.00           H  
ATOM    854  CA  GLN    62      97.608 115.907  76.305  1.00  0.00           C  
ATOM    855  HA  GLN    62      98.246 115.065  76.035  1.00  0.00           H  
ATOM    856  CB  GLN    62      96.291 115.213  76.722  1.00  0.00           C  
ATOM    857  HB2 GLN    62      96.491 114.347  77.353  1.00  0.00           H  
ATOM    858  HB3 GLN    62      95.754 115.970  77.294  1.00  0.00           H  
ATOM    859  CG  GLN    62      95.255 114.854  75.654  1.00  0.00           C  
ATOM    860  HG2 GLN    62      94.308 114.555  76.103  1.00  0.00           H  
ATOM    861  HG3 GLN    62      95.146 115.750  75.043  1.00  0.00           H  
ATOM    862  CD  GLN    62      95.763 113.728  74.730  1.00  0.00           C  
ATOM    863  OE1 GLN    62      96.825 113.170  74.888  1.00  0.00           O  
ATOM    864  NE2 GLN    62      94.990 113.284  73.694  1.00  0.00           N  
ATOM    865 HE21 GLN    62      95.470 112.786  72.958  1.00  0.00           H  
ATOM    866 HE22 GLN    62      94.211 113.876  73.445  1.00  0.00           H  
ATOM    867  C   GLN    62      97.511 116.852  75.103  1.00  0.00           C  
ATOM    868  O   GLN    62      97.391 116.356  73.993  1.00  0.00           O  
ATOM    869  N   ASN    63      97.318 118.193  75.388  1.00  0.00           N  
ATOM    870  H   ASN    63      97.361 118.366  76.382  1.00  0.00           H  
ATOM    871  CA  ASN    63      97.339 119.342  74.452  1.00  0.00           C  
ATOM    872  HA  ASN    63      96.960 118.906  73.528  1.00  0.00           H  
ATOM    873  CB  ASN    63      96.246 120.278  74.942  1.00  0.00           C  
ATOM    874  HB2 ASN    63      95.899 120.861  74.088  1.00  0.00           H  
ATOM    875  HB3 ASN    63      95.407 119.683  75.303  1.00  0.00           H  
ATOM    876  CG  ASN    63      96.631 121.228  76.029  1.00  0.00           C  
ATOM    877  OD1 ASN    63      97.387 122.153  75.754  1.00  0.00           O  
ATOM    878  ND2 ASN    63      96.161 120.998  77.268  1.00  0.00           N  
ATOM    879 HD21 ASN    63      96.371 121.640  78.019  1.00  0.00           H  
ATOM    880 HD22 ASN    63      95.500 120.238  77.333  1.00  0.00           H  
ATOM    881  C   ASN    63      98.668 120.141  74.283  1.00  0.00           C  
ATOM    882  O   ASN    63      98.679 121.056  73.459  1.00  0.00           O  
ATOM    883  N   THR    64      99.808 119.892  75.012  1.00  0.00           N  
ATOM    884  H   THR    64      99.746 119.205  75.749  1.00  0.00           H  
ATOM    885  CA  THR    64     101.106 120.562  74.927  1.00  0.00           C  
ATOM    886  HA  THR    64     101.362 120.942  73.938  1.00  0.00           H  
ATOM    887  CB  THR    64     101.037 121.759  75.857  1.00  0.00           C  
ATOM    888  HB  THR    64     100.651 121.445  76.827  1.00  0.00           H  
ATOM    889  CG2 THR    64     102.398 122.392  75.837  1.00  0.00           C  
ATOM    890 HG21 THR    64     103.124 121.747  76.333  1.00  0.00           H  
ATOM    891 HG22 THR    64     102.739 122.485  74.806  1.00  0.00           H  
ATOM    892 HG23 THR    64     102.412 123.346  76.364  1.00  0.00           H  
ATOM    893  OG1 THR    64     100.162 122.651  75.318  1.00  0.00           O  
ATOM    894  HG1 THR    64      99.268 122.319  75.422  1.00  0.00           H  
ATOM    895  C   THR    64     102.129 119.446  75.253  1.00  0.00           C  
ATOM    896  O   THR    64     102.394 119.149  76.437  1.00  0.00           O  
ATOM    897  N   GLY    65     102.604 118.548  74.406  1.00  0.00           N  
ATOM    898  H   GLY    65     103.070 117.830  74.941  1.00  0.00           H  
ATOM    899  CA  GLY    65     102.420 118.346  73.010  1.00  0.00           C  
ATOM    900  HA2 GLY    65     102.768 119.138  72.347  1.00  0.00           H  
ATOM    901  HA3 GLY    65     103.001 117.486  72.674  1.00  0.00           H  
ATOM    902  C   GLY    65     100.971 117.996  72.665  1.00  0.00           C  
ATOM    903  O   GLY    65     100.307 117.298  73.454  1.00  0.00           O  
ATOM    904  N   TYR    66     100.547 118.408  71.517  1.00  0.00           N  
ATOM    905  H   TYR    66     101.196 118.860  70.889  1.00  0.00           H  
ATOM    906  CA  TYR    66      99.114 118.247  71.228  1.00  0.00           C  
ATOM    907  HA  TYR    66      98.620 118.321  72.197  1.00  0.00           H  
ATOM    908  CB  TYR    66      98.645 119.312  70.240  1.00  0.00           C  
ATOM    909  HB2 TYR    66      98.924 120.296  70.617  1.00  0.00           H  
ATOM    910  HB3 TYR    66      99.053 119.202  69.235  1.00  0.00           H  
ATOM    911  CG  TYR    66      97.082 119.273  70.186  1.00  0.00           C  
ATOM    912  CD1 TYR    66      96.443 118.421  69.235  1.00  0.00           C  
ATOM    913  HD1 TYR    66      97.121 117.823  68.643  1.00  0.00           H  
ATOM    914  CE1 TYR    66      95.034 118.333  69.315  1.00  0.00           C  
ATOM    915  HE1 TYR    66      94.517 117.599  68.714  1.00  0.00           H  
ATOM    916  CZ  TYR    66      94.309 119.126  70.177  1.00  0.00           C  
ATOM    917  OH  TYR    66      92.926 119.031  70.302  1.00  0.00           O  
ATOM    918  HH  TYR    66      92.529 118.947  69.432  1.00  0.00           H  
ATOM    919  CE2 TYR    66      94.940 120.057  70.993  1.00  0.00           C  
ATOM    920  HE2 TYR    66      94.329 120.667  71.642  1.00  0.00           H  
ATOM    921  CD2 TYR    66      96.348 120.168  71.009  1.00  0.00           C  
ATOM    922  HD2 TYR    66      96.868 120.925  71.578  1.00  0.00           H  
ATOM    923  C   TYR    66      98.751 116.867  70.667  1.00  0.00           C  
ATOM    924  O   TYR    66      99.004 116.641  69.483  1.00  0.00           O  
ATOM    925  N   GLY    67      98.323 115.929  71.467  1.00  0.00           N  
ATOM    926  H   GLY    67      98.156 116.182  72.431  1.00  0.00           H  
ATOM    927  CA  GLY    67      98.170 114.527  71.013  1.00  0.00           C  
ATOM    928  HA2 GLY    67      98.922 114.305  70.255  1.00  0.00           H  
ATOM    929  HA3 GLY    67      98.478 113.868  71.825  1.00  0.00           H  
ATOM    930  C   GLY    67      96.760 114.064  70.596  1.00  0.00           C  
ATOM    931  O   GLY    67      96.604 112.982  69.994  1.00  0.00           O  
ATOM    932  N   THR    68      95.754 114.841  71.016  1.00  0.00           N  
ATOM    933  H   THR    68      95.956 115.673  71.552  1.00  0.00           H  
ATOM    934  CA  THR    68      94.349 114.591  70.590  1.00  0.00           C  
ATOM    935  HA  THR    68      94.203 113.565  70.928  1.00  0.00           H  
ATOM    936  CB  THR    68      93.361 115.601  71.324  1.00  0.00           C  
ATOM    937  HB  THR    68      93.351 116.488  70.690  1.00  0.00           H  
ATOM    938  CG2 THR    68      91.870 115.447  71.393  1.00  0.00           C  
ATOM    939 HG21 THR    68      91.395 115.387  70.414  1.00  0.00           H  
ATOM    940 HG22 THR    68      91.503 114.633  72.017  1.00  0.00           H  
ATOM    941 HG23 THR    68      91.528 116.406  71.782  1.00  0.00           H  
ATOM    942  OG1 THR    68      93.809 115.722  72.621  1.00  0.00           O  
ATOM    943  HG1 THR    68      93.535 116.511  73.095  1.00  0.00           H  
ATOM    944  C   THR    68      94.075 114.582  69.120  1.00  0.00           C  
ATOM    945  O   THR    68      94.843 115.026  68.312  1.00  0.00           O  
ATOM    946  N   GLN    69      93.057 113.824  68.686  1.00  0.00           N  
ATOM    947  H   GLN    69      92.450 113.363  69.349  1.00  0.00           H  
ATOM    948  CA  GLN    69      92.634 113.719  67.255  1.00  0.00           C  
ATOM    949  HA  GLN    69      93.346 113.128  66.680  1.00  0.00           H  
ATOM    950  CB  GLN    69      91.305 112.897  67.164  1.00  0.00           C  
ATOM    951  HB2 GLN    69      91.069 112.915  66.100  1.00  0.00           H  
ATOM    952  HB3 GLN    69      91.415 111.832  67.367  1.00  0.00           H  
ATOM    953  CG  GLN    69      90.121 113.203  67.995  1.00  0.00           C  
ATOM    954  HG2 GLN    69      90.399 112.901  69.004  1.00  0.00           H  
ATOM    955  HG3 GLN    69      89.892 114.264  67.887  1.00  0.00           H  
ATOM    956  CD  GLN    69      88.932 112.361  67.544  1.00  0.00           C  
ATOM    957  OE1 GLN    69      88.781 111.283  68.056  1.00  0.00           O  
ATOM    958  NE2 GLN    69      87.953 112.845  66.812  1.00  0.00           N  
ATOM    959 HE21 GLN    69      87.897 113.826  66.576  1.00  0.00           H  
ATOM    960 HE22 GLN    69      87.240 112.200  66.504  1.00  0.00           H  
ATOM    961  C   GLN    69      92.408 115.113  66.692  1.00  0.00           C  
ATOM    962  O   GLN    69      91.952 115.998  67.374  1.00  0.00           O  
ATOM    963  N   SER    70      92.715 115.299  65.402  1.00  0.00           N  
ATOM    964  H   SER    70      93.222 114.533  64.981  1.00  0.00           H  
ATOM    965  CA  SER    70      92.796 116.639  64.750  1.00  0.00           C  
ATOM    966  HA  SER    70      93.166 117.395  65.443  1.00  0.00           H  
ATOM    967  CB  SER    70      93.844 116.685  63.696  1.00  0.00           C  
ATOM    968  HB2 SER    70      93.970 117.707  63.339  1.00  0.00           H  
ATOM    969  HB3 SER    70      94.752 116.382  64.218  1.00  0.00           H  
ATOM    970  OG  SER    70      93.413 115.829  62.562  1.00  0.00           O  
ATOM    971  HG  SER    70      93.720 116.145  61.709  1.00  0.00           H  
ATOM    972  C   SER    70      91.430 117.131  64.211  1.00  0.00           C  
ATOM    973  O   SER    70      91.350 118.202  63.669  1.00  0.00           O  
ATOM    974  N   THR    71      90.301 116.386  64.366  1.00  0.00           N  
ATOM    975  H   THR    71      90.402 115.504  64.848  1.00  0.00           H  
ATOM    976  CA  THR    71      89.037 116.605  63.706  1.00  0.00           C  
ATOM    977  HA  THR    71      88.991 117.678  63.519  1.00  0.00           H  
ATOM    978  CB  THR    71      88.939 115.865  62.350  1.00  0.00           C  
ATOM    979  HB  THR    71      87.980 116.061  61.870  1.00  0.00           H  
ATOM    980  CG2 THR    71      89.972 116.456  61.348  1.00  0.00           C  
ATOM    981 HG21 THR    71      89.778 117.508  61.143  1.00  0.00           H  
ATOM    982 HG22 THR    71      91.010 116.263  61.621  1.00  0.00           H  
ATOM    983 HG23 THR    71      89.804 115.883  60.436  1.00  0.00           H  
ATOM    984  OG1 THR    71      89.208 114.449  62.571  1.00  0.00           O  
ATOM    985  HG1 THR    71      90.113 114.305  62.858  1.00  0.00           H  
ATOM    986  C   THR    71      87.932 116.214  64.645  1.00  0.00           C  
ATOM    987  O   THR    71      88.147 115.253  65.430  1.00  0.00           O  
ATOM    988  N   PRO    72      86.791 116.937  64.692  1.00  0.00           N  
ATOM    989  CD  PRO    72      86.491 118.062  63.781  1.00  0.00           C  
ATOM    990  HD2 PRO    72      86.328 117.749  62.750  1.00  0.00           H  
ATOM    991  HD3 PRO    72      87.361 118.719  63.781  1.00  0.00           H  
ATOM    992  CG  PRO    72      85.256 118.634  64.378  1.00  0.00           C  
ATOM    993  HG2 PRO    72      84.646 119.128  63.621  1.00  0.00           H  
ATOM    994  HG3 PRO    72      85.476 119.369  65.152  1.00  0.00           H  
ATOM    995  CB  PRO    72      84.524 117.430  64.989  1.00  0.00           C  
ATOM    996  HB2 PRO    72      84.021 116.882  64.192  1.00  0.00           H  
ATOM    997  HB3 PRO    72      83.775 117.723  65.725  1.00  0.00           H  
ATOM    998  CA  PRO    72      85.682 116.664  65.610  1.00  0.00           C  
ATOM    999  HA  PRO    72      85.809 117.104  66.600  1.00  0.00           H  
ATOM   1000  C   PRO    72      85.256 115.234  65.665  1.00  0.00           C  
ATOM   1001  O   PRO    72      85.157 114.539  64.640  1.00  0.00           O  
ATOM   1002  N   GLN    73      84.826 114.762  66.844  1.00  0.00           N  
ATOM   1003  H   GLN    73      84.818 115.448  67.585  1.00  0.00           H  
ATOM   1004  CA  GLN    73      84.313 113.385  67.133  1.00  0.00           C  
ATOM   1005  HA  GLN    73      85.194 112.764  66.969  1.00  0.00           H  
ATOM   1006  CB  GLN    73      83.967 113.257  68.616  1.00  0.00           C  
ATOM   1007  HB2 GLN    73      84.068 112.180  68.745  1.00  0.00           H  
ATOM   1008  HB3 GLN    73      84.868 113.609  69.120  1.00  0.00           H  
ATOM   1009  CG  GLN    73      82.629 113.673  69.141  1.00  0.00           C  
ATOM   1010  HG2 GLN    73      82.729 114.036  70.164  1.00  0.00           H  
ATOM   1011  HG3 GLN    73      82.347 114.551  68.560  1.00  0.00           H  
ATOM   1012  CD  GLN    73      81.507 112.604  69.116  1.00  0.00           C  
ATOM   1013  OE1 GLN    73      81.540 111.614  68.491  1.00  0.00           O  
ATOM   1014  NE2 GLN    73      80.421 112.767  69.849  1.00  0.00           N  
ATOM   1015 HE21 GLN    73      80.427 113.511  70.533  1.00  0.00           H  
ATOM   1016 HE22 GLN    73      79.665 112.121  69.675  1.00  0.00           H  
ATOM   1017  C   GLN    73      83.142 112.921  66.255  1.00  0.00           C  
ATOM   1018  O   GLN    73      82.180 113.649  66.145  1.00  0.00           O  
ATOM   1019  N   GLY    74      83.220 111.654  65.798  1.00  0.00           N  
ATOM   1020  H   GLY    74      84.115 111.240  66.016  1.00  0.00           H  
ATOM   1021  CA  GLY    74      82.308 111.124  64.785  1.00  0.00           C  
ATOM   1022  HA2 GLY    74      82.027 111.929  64.106  1.00  0.00           H  
ATOM   1023  HA3 GLY    74      82.894 110.497  64.114  1.00  0.00           H  
ATOM   1024  C   GLY    74      81.094 110.265  65.153  1.00  0.00           C  
ATOM   1025  O   GLY    74      80.571 109.654  64.244  1.00  0.00           O  
ATOM   1026  N   TYR    75      80.633 110.324  66.377  1.00  0.00           N  
ATOM   1027  H   TYR    75      81.110 110.837  67.104  1.00  0.00           H  
ATOM   1028  CA  TYR    75      79.755 109.392  66.910  1.00  0.00           C  
ATOM   1029  HA  TYR    75      79.494 108.697  66.112  1.00  0.00           H  
ATOM   1030  CB  TYR    75      80.390 108.617  68.114  1.00  0.00           C  
ATOM   1031  HB2 TYR    75      80.580 109.273  68.965  1.00  0.00           H  
ATOM   1032  HB3 TYR    75      79.737 107.836  68.503  1.00  0.00           H  
ATOM   1033  CG  TYR    75      81.733 108.002  67.690  1.00  0.00           C  
ATOM   1034  CD1 TYR    75      82.895 108.678  67.964  1.00  0.00           C  
ATOM   1035  HD1 TYR    75      82.736 109.609  68.488  1.00  0.00           H  
ATOM   1036  CE1 TYR    75      84.115 108.312  67.425  1.00  0.00           C  
ATOM   1037  HE1 TYR    75      84.993 108.935  67.514  1.00  0.00           H  
ATOM   1038  CZ  TYR    75      84.201 107.008  66.931  1.00  0.00           C  
ATOM   1039  OH  TYR    75      85.372 106.503  66.478  1.00  0.00           O  
ATOM   1040  HH  TYR    75      86.070 107.155  66.575  1.00  0.00           H  
ATOM   1041  CE2 TYR    75      83.028 106.228  66.714  1.00  0.00           C  
ATOM   1042  HE2 TYR    75      83.053 105.220  66.327  1.00  0.00           H  
ATOM   1043  CD2 TYR    75      81.805 106.737  67.037  1.00  0.00           C  
ATOM   1044  HD2 TYR    75      80.909 106.208  66.746  1.00  0.00           H  
ATOM   1045  C   TYR    75      78.443 110.015  67.395  1.00  0.00           C  
ATOM   1046  O   TYR    75      77.507 109.263  67.601  1.00  0.00           O  
ATOM   1047  N   GLY    76      78.340 111.304  67.587  1.00  0.00           N  
ATOM   1048  H   GLY    76      79.081 111.899  67.246  1.00  0.00           H  
ATOM   1049  CA  GLY    76      77.137 112.098  67.959  1.00  0.00           C  
ATOM   1050  HA2 GLY    76      77.244 113.182  67.978  1.00  0.00           H  
ATOM   1051  HA3 GLY    76      76.282 111.840  67.334  1.00  0.00           H  
ATOM   1052  C   GLY    76      76.789 111.991  69.489  1.00  0.00           C  
ATOM   1053  O   GLY    76      77.587 111.772  70.401  1.00  0.00           O  
ATOM   1054  N   SER    77      75.526 112.316  69.813  1.00  0.00           N  
ATOM   1055  H   SER    77      74.939 112.490  69.010  1.00  0.00           H  
ATOM   1056  CA  SER    77      75.069 112.852  71.092  1.00  0.00           C  
ATOM   1057  HA  SER    77      75.916 112.690  71.759  1.00  0.00           H  
ATOM   1058  CB  SER    77      74.761 114.331  71.006  1.00  0.00           C  
ATOM   1059  HB2 SER    77      74.376 114.730  71.945  1.00  0.00           H  
ATOM   1060  HB3 SER    77      75.729 114.817  70.879  1.00  0.00           H  
ATOM   1061  OG  SER    77      73.805 114.557  69.982  1.00  0.00           O  
ATOM   1062  HG  SER    77      73.004 114.075  70.198  1.00  0.00           H  
ATOM   1063  C   SER    77      73.897 112.038  71.640  1.00  0.00           C  
ATOM   1064  O   SER    77      72.753 112.362  71.497  1.00  0.00           O  
ATOM   1065  N   THR    78      74.091 110.876  72.316  1.00  0.00           N  
ATOM   1066  H   THR    78      73.291 110.478  72.787  1.00  0.00           H  
ATOM   1067  CA  THR    78      75.341 110.171  72.431  1.00  0.00           C  
ATOM   1068  HA  THR    78      76.141 110.544  71.791  1.00  0.00           H  
ATOM   1069  CB  THR    78      75.943 110.403  73.769  1.00  0.00           C  
ATOM   1070  HB  THR    78      75.327 109.933  74.535  1.00  0.00           H  
ATOM   1071  CG2 THR    78      77.270 109.707  73.941  1.00  0.00           C  
ATOM   1072 HG21 THR    78      77.127 108.633  73.813  1.00  0.00           H  
ATOM   1073 HG22 THR    78      77.977 110.131  73.228  1.00  0.00           H  
ATOM   1074 HG23 THR    78      77.683 109.792  74.946  1.00  0.00           H  
ATOM   1075  OG1 THR    78      76.159 111.790  74.061  1.00  0.00           O  
ATOM   1076  HG1 THR    78      75.408 112.238  74.456  1.00  0.00           H  
ATOM   1077  C   THR    78      75.084 108.646  72.274  1.00  0.00           C  
ATOM   1078  O   THR    78      74.162 108.076  72.867  1.00  0.00           O  
ATOM   1079  N   GLY    79      75.807 107.942  71.474  1.00  0.00           N  
ATOM   1080  H   GLY    79      76.562 108.433  71.017  1.00  0.00           H  
ATOM   1081  CA  GLY    79      75.633 106.496  71.174  1.00  0.00           C  
ATOM   1082  HA2 GLY    79      74.577 106.319  70.972  1.00  0.00           H  
ATOM   1083  HA3 GLY    79      76.055 106.292  70.190  1.00  0.00           H  
ATOM   1084  C   GLY    79      76.102 105.483  72.289  1.00  0.00           C  
ATOM   1085  O   GLY    79      76.766 105.881  73.262  1.00  0.00           O  
ATOM   1086  N   GLY    80      75.813 104.219  72.254  1.00  0.00           N  
ATOM   1087  H   GLY    80      75.836 103.655  73.092  1.00  0.00           H  
ATOM   1088  CA  GLY    80      75.359 103.429  71.085  1.00  0.00           C  
ATOM   1089  HA2 GLY    80      75.933 103.620  70.178  1.00  0.00           H  
ATOM   1090  HA3 GLY    80      75.517 102.390  71.375  1.00  0.00           H  
ATOM   1091  C   GLY    80      73.841 103.707  70.836  1.00  0.00           C  
ATOM   1092  O   GLY    80      73.185 104.295  71.660  1.00  0.00           O  
ATOM   1093  N   TYR    81      73.395 103.286  69.678  1.00  0.00           N  
ATOM   1094  H   TYR    81      74.033 102.788  69.073  1.00  0.00           H  
ATOM   1095  CA  TYR    81      72.003 103.476  69.194  1.00  0.00           C  
ATOM   1096  HA  TYR    81      71.518 104.091  69.951  1.00  0.00           H  
ATOM   1097  CB  TYR    81      72.084 104.238  67.920  1.00  0.00           C  
ATOM   1098  HB2 TYR    81      72.606 103.515  67.294  1.00  0.00           H  
ATOM   1099  HB3 TYR    81      71.081 104.424  67.534  1.00  0.00           H  
ATOM   1100  CG  TYR    81      72.885 105.542  67.962  1.00  0.00           C  
ATOM   1101  CD1 TYR    81      72.480 106.578  68.954  1.00  0.00           C  
ATOM   1102  HD1 TYR    81      71.546 106.526  69.495  1.00  0.00           H  
ATOM   1103  CE1 TYR    81      73.188 107.761  69.146  1.00  0.00           C  
ATOM   1104  HE1 TYR    81      72.811 108.495  69.842  1.00  0.00           H  
ATOM   1105  CZ  TYR    81      74.265 108.023  68.361  1.00  0.00           C  
ATOM   1106  OH  TYR    81      74.980 109.122  68.592  1.00  0.00           O  
ATOM   1107  HH  TYR    81      75.770 109.055  68.051  1.00  0.00           H  
ATOM   1108  CE2 TYR    81      74.726 107.057  67.463  1.00  0.00           C  
ATOM   1109  HE2 TYR    81      75.749 107.057  67.118  1.00  0.00           H  
ATOM   1110  CD2 TYR    81      74.095 105.831  67.303  1.00  0.00           C  
ATOM   1111  HD2 TYR    81      74.485 105.238  66.489  1.00  0.00           H  
ATOM   1112  C   TYR    81      71.142 102.180  69.035  1.00  0.00           C  
ATOM   1113  O   TYR    81      70.552 101.938  67.946  1.00  0.00           O  
ATOM   1114  N   GLY    82      71.065 101.149  69.880  1.00  0.00           N  
ATOM   1115  H   GLY    82      70.458 100.411  69.553  1.00  0.00           H  
ATOM   1116  CA  GLY    82      71.215 101.213  71.322  1.00  0.00           C  
ATOM   1117  HA2 GLY    82      71.627 100.292  71.734  1.00  0.00           H  
ATOM   1118  HA3 GLY    82      71.978 101.959  71.545  1.00  0.00           H  
ATOM   1119  C   GLY    82      69.970 101.673  72.022  1.00  0.00           C  
ATOM   1120  O   GLY    82      69.245 102.581  71.540  1.00  0.00           O  
ATOM   1121  N   SER    83      69.669 100.915  73.094  1.00  0.00           N  
ATOM   1122  H   SER    83      70.408 100.264  73.316  1.00  0.00           H  
ATOM   1123  CA  SER    83      68.432 100.926  73.862  1.00  0.00           C  
ATOM   1124  HA  SER    83      68.472 100.109  74.583  1.00  0.00           H  
ATOM   1125  CB  SER    83      68.318 102.243  74.697  1.00  0.00           C  
ATOM   1126  HB2 SER    83      68.440 103.098  74.032  1.00  0.00           H  
ATOM   1127  HB3 SER    83      67.340 102.284  75.175  1.00  0.00           H  
ATOM   1128  OG  SER    83      69.305 102.279  75.677  1.00  0.00           O  
ATOM   1129  HG  SER    83      70.062 102.649  75.217  1.00  0.00           H  
ATOM   1130  C   SER    83      67.156 100.825  72.962  1.00  0.00           C  
ATOM   1131  O   SER    83      66.334 101.709  72.995  1.00  0.00           O  
ATOM   1132  N   SER    84      66.873  99.690  72.272  1.00  0.00           N  
ATOM   1133  H   SER    84      66.073  99.695  71.656  1.00  0.00           H  
ATOM   1134  CA  SER    84      67.544  98.419  72.195  1.00  0.00           C  
ATOM   1135  HA  SER    84      67.929  98.172  73.184  1.00  0.00           H  
ATOM   1136  CB  SER    84      66.486  97.450  71.685  1.00  0.00           C  
ATOM   1137  HB2 SER    84      65.478  97.862  71.739  1.00  0.00           H  
ATOM   1138  HB3 SER    84      66.738  97.215  70.651  1.00  0.00           H  
ATOM   1139  OG  SER    84      66.644  96.249  72.404  1.00  0.00           O  
ATOM   1140  HG  SER    84      65.724  96.014  72.547  1.00  0.00           H  
ATOM   1141  C   SER    84      68.769  98.389  71.378  1.00  0.00           C  
ATOM   1142  O   SER    84      68.878  99.149  70.434  1.00  0.00           O  
ATOM   1143  N   GLN    85      69.577  97.338  71.664  1.00  0.00           N  
ATOM   1144  H   GLN    85      69.162  96.674  72.302  1.00  0.00           H  
ATOM   1145  CA  GLN    85      70.868  97.094  71.058  1.00  0.00           C  
ATOM   1146  HA  GLN    85      71.635  97.688  71.555  1.00  0.00           H  
ATOM   1147  CB  GLN    85      71.292  95.613  71.327  1.00  0.00           C  
ATOM   1148  HB2 GLN    85      71.509  95.503  72.390  1.00  0.00           H  
ATOM   1149  HB3 GLN    85      70.472  94.947  71.061  1.00  0.00           H  
ATOM   1150  CG  GLN    85      72.617  95.150  70.638  1.00  0.00           C  
ATOM   1151  HG2 GLN    85      72.834  94.187  71.100  1.00  0.00           H  
ATOM   1152  HG3 GLN    85      72.359  95.167  69.579  1.00  0.00           H  
ATOM   1153  CD  GLN    85      73.836  95.991  71.061  1.00  0.00           C  
ATOM   1154  OE1 GLN    85      73.862  97.131  71.521  1.00  0.00           O  
ATOM   1155  NE2 GLN    85      75.027  95.482  70.910  1.00  0.00           N  
ATOM   1156 HE21 GLN    85      75.888  95.912  71.220  1.00  0.00           H  
ATOM   1157 HE22 GLN    85      74.986  94.493  70.713  1.00  0.00           H  
ATOM   1158  C   GLN    85      70.946  97.442  69.558  1.00  0.00           C  
ATOM   1159  O   GLN    85      71.871  98.122  69.140  1.00  0.00           O  
ATOM   1160  N   SER    86      70.038  96.863  68.759  1.00  0.00           N  
ATOM   1161  H   SER    86      69.413  96.270  69.286  1.00  0.00           H  
ATOM   1162  CA  SER    86      69.756  97.221  67.395  1.00  0.00           C  
ATOM   1163  HA  SER    86      68.936  96.537  67.178  1.00  0.00           H  
ATOM   1164  CB  SER    86      69.277  98.642  67.186  1.00  0.00           C  
ATOM   1165  HB2 SER    86      70.005  99.366  67.552  1.00  0.00           H  
ATOM   1166  HB3 SER    86      69.047  98.795  66.132  1.00  0.00           H  
ATOM   1167  OG  SER    86      68.091  98.885  67.829  1.00  0.00           O  
ATOM   1168  HG  SER    86      68.283  98.815  68.767  1.00  0.00           H  
ATOM   1169  C   SER    86      70.881  96.801  66.373  1.00  0.00           C  
ATOM   1170  O   SER    86      71.268  97.610  65.536  1.00  0.00           O  
ATOM   1171  N   SER    87      71.534  95.633  66.520  1.00  0.00           N  
ATOM   1172  H   SER    87      71.187  95.010  67.235  1.00  0.00           H  
ATOM   1173  CA  SER    87      72.808  95.260  65.823  1.00  0.00           C  
ATOM   1174  HA  SER    87      73.564  95.988  66.117  1.00  0.00           H  
ATOM   1175  CB  SER    87      73.300  93.892  66.300  1.00  0.00           C  
ATOM   1176  HB2 SER    87      74.294  93.755  65.874  1.00  0.00           H  
ATOM   1177  HB3 SER    87      73.252  94.032  67.380  1.00  0.00           H  
ATOM   1178  OG  SER    87      72.460  92.869  65.901  1.00  0.00           O  
ATOM   1179  HG  SER    87      71.645  93.081  66.363  1.00  0.00           H  
ATOM   1180  C   SER    87      72.648  95.249  64.280  1.00  0.00           C  
ATOM   1181  O   SER    87      73.500  95.868  63.592  1.00  0.00           O  
ATOM   1182  N   GLN    88      71.507  94.700  63.870  1.00  0.00           N  
ATOM   1183  H   GLN    88      70.843  94.446  64.588  1.00  0.00           H  
ATOM   1184  CA  GLN    88      71.048  94.667  62.444  1.00  0.00           C  
ATOM   1185  HA  GLN    88      70.248  93.936  62.328  1.00  0.00           H  
ATOM   1186  CB  GLN    88      70.484  96.030  61.945  1.00  0.00           C  
ATOM   1187  HB2 GLN    88      71.231  96.805  62.113  1.00  0.00           H  
ATOM   1188  HB3 GLN    88      70.284  96.016  60.874  1.00  0.00           H  
ATOM   1189  CG  GLN    88      69.175  96.363  62.682  1.00  0.00           C  
ATOM   1190  HG2 GLN    88      68.345  95.792  62.267  1.00  0.00           H  
ATOM   1191  HG3 GLN    88      69.310  96.096  63.730  1.00  0.00           H  
ATOM   1192  CD  GLN    88      68.891  97.890  62.505  1.00  0.00           C  
ATOM   1193  OE1 GLN    88      68.295  98.374  61.591  1.00  0.00           O  
ATOM   1194  NE2 GLN    88      69.483  98.658  63.417  1.00  0.00           N  
ATOM   1195 HE21 GLN    88      70.065  98.226  64.120  1.00  0.00           H  
ATOM   1196 HE22 GLN    88      69.504  99.667  63.390  1.00  0.00           H  
ATOM   1197  C   GLN    88      72.148  94.110  61.532  1.00  0.00           C  
ATOM   1198  O   GLN    88      72.667  94.755  60.604  1.00  0.00           O  
ATOM   1199  N   SER    89      72.538  92.888  61.893  1.00  0.00           N  
ATOM   1200  H   SER    89      72.167  92.499  62.749  1.00  0.00           H  
ATOM   1201  CA  SER    89      73.228  91.939  61.005  1.00  0.00           C  
ATOM   1202  HA  SER    89      74.262  92.285  61.005  1.00  0.00           H  
ATOM   1203  CB  SER    89      73.159  90.500  61.543  1.00  0.00           C  
ATOM   1204  HB2 SER    89      73.422  90.560  62.599  1.00  0.00           H  
ATOM   1205  HB3 SER    89      72.123  90.207  61.371  1.00  0.00           H  
ATOM   1206  OG  SER    89      73.922  89.572  60.755  1.00  0.00           O  
ATOM   1207  HG  SER    89      74.217  88.870  61.339  1.00  0.00           H  
ATOM   1208  C   SER    89      72.717  91.935  59.547  1.00  0.00           C  
ATOM   1209  O   SER    89      71.544  92.162  59.352  1.00  0.00           O  
ATOM   1210  N   SER    90      73.607  91.858  58.585  1.00  0.00           N  
ATOM   1211  H   SER    90      74.540  91.566  58.838  1.00  0.00           H  
ATOM   1212  CA  SER    90      73.360  91.774  57.129  1.00  0.00           C  
ATOM   1213  HA  SER    90      72.522  92.399  56.819  1.00  0.00           H  
ATOM   1214  CB  SER    90      74.604  92.271  56.376  1.00  0.00           C  
ATOM   1215  HB2 SER    90      75.434  91.753  56.857  1.00  0.00           H  
ATOM   1216  HB3 SER    90      74.588  92.046  55.310  1.00  0.00           H  
ATOM   1217  OG  SER    90      74.839  93.673  56.479  1.00  0.00           O  
ATOM   1218  HG  SER    90      74.280  94.146  55.858  1.00  0.00           H  
ATOM   1219  C   SER    90      73.060  90.367  56.604  1.00  0.00           C  
ATOM   1220  O   SER    90      72.778  90.203  55.414  1.00  0.00           O  
ATOM   1221  N   TYR    91      73.015  89.365  57.467  1.00  0.00           N  
ATOM   1222  H   TYR    91      73.373  89.591  58.384  1.00  0.00           H  
ATOM   1223  CA  TYR    91      72.519  88.019  57.197  1.00  0.00           C  
ATOM   1224  HA  TYR    91      73.134  87.545  56.432  1.00  0.00           H  
ATOM   1225  CB  TYR    91      72.764  87.250  58.506  1.00  0.00           C  
ATOM   1226  HB2 TYR    91      73.840  87.326  58.660  1.00  0.00           H  
ATOM   1227  HB3 TYR    91      72.366  87.765  59.380  1.00  0.00           H  
ATOM   1228  CG  TYR    91      72.263  85.782  58.557  1.00  0.00           C  
ATOM   1229  CD1 TYR    91      71.023  85.412  58.949  1.00  0.00           C  
ATOM   1230  HD1 TYR    91      70.380  86.121  59.449  1.00  0.00           H  
ATOM   1231  CE1 TYR    91      70.566  84.165  58.791  1.00  0.00           C  
ATOM   1232  HE1 TYR    91      69.561  83.893  59.076  1.00  0.00           H  
ATOM   1233  CZ  TYR    91      71.375  83.114  58.351  1.00  0.00           C  
ATOM   1234  OH  TYR    91      71.008  81.804  58.489  1.00  0.00           O  
ATOM   1235  HH  TYR    91      70.140  81.637  58.863  1.00  0.00           H  
ATOM   1236  CE2 TYR    91      72.707  83.412  58.012  1.00  0.00           C  
ATOM   1237  HE2 TYR    91      73.324  82.580  57.707  1.00  0.00           H  
ATOM   1238  CD2 TYR    91      73.140  84.770  58.032  1.00  0.00           C  
ATOM   1239  HD2 TYR    91      74.180  85.030  57.897  1.00  0.00           H  
ATOM   1240  C   TYR    91      71.042  88.175  56.851  1.00  0.00           C  
ATOM   1241  O   TYR    91      70.361  88.996  57.388  1.00  0.00           O  
ATOM   1242  N   GLY    92      70.546  87.390  55.902  1.00  0.00           N  
ATOM   1243  H   GLY    92      69.667  87.642  55.473  1.00  0.00           H  
ATOM   1244  CA  GLY    92      71.202  86.148  55.331  1.00  0.00           C  
ATOM   1245  HA2 GLY    92      71.426  86.306  54.276  1.00  0.00           H  
ATOM   1246  HA3 GLY    92      72.146  85.915  55.825  1.00  0.00           H  
ATOM   1247  C   GLY    92      70.291  84.875  55.463  1.00  0.00           C  
ATOM   1248  O   GLY    92      69.154  84.922  55.945  1.00  0.00           O  
ATOM   1249  N   GLN    93      70.881  83.776  55.049  1.00  0.00           N  
ATOM   1250  H   GLN    93      71.875  83.793  54.868  1.00  0.00           H  
ATOM   1251  CA  GLN    93      70.236  82.492  54.858  1.00  0.00           C  
ATOM   1252  HA  GLN    93      69.645  82.215  55.731  1.00  0.00           H  
ATOM   1253  CB  GLN    93      69.341  82.388  53.598  1.00  0.00           C  
ATOM   1254  HB2 GLN    93      68.986  81.358  53.611  1.00  0.00           H  
ATOM   1255  HB3 GLN    93      68.448  82.953  53.867  1.00  0.00           H  
ATOM   1256  CG  GLN    93      70.023  82.670  52.228  1.00  0.00           C  
ATOM   1257  HG2 GLN    93      70.297  83.717  52.355  1.00  0.00           H  
ATOM   1258  HG3 GLN    93      70.898  82.048  52.041  1.00  0.00           H  
ATOM   1259  CD  GLN    93      69.009  82.519  51.175  1.00  0.00           C  
ATOM   1260  OE1 GLN    93      68.029  81.734  51.216  1.00  0.00           O  
ATOM   1261  NE2 GLN    93      69.201  83.180  50.052  1.00  0.00           N  
ATOM   1262 HE21 GLN    93      68.533  82.977  49.322  1.00  0.00           H  
ATOM   1263 HE22 GLN    93      69.992  83.798  49.940  1.00  0.00           H  
ATOM   1264  C   GLN    93      71.302  81.430  54.805  1.00  0.00           C  
ATOM   1265  O   GLN    93      72.295  81.617  54.050  1.00  0.00           O  
ATOM   1266  N   GLN    94      71.113  80.342  55.550  1.00  0.00           N  
ATOM   1267  H   GLN    94      70.277  80.363  56.116  1.00  0.00           H  
ATOM   1268  CA  GLN    94      71.849  79.047  55.411  1.00  0.00           C  
ATOM   1269  HA  GLN    94      72.896  79.285  55.219  1.00  0.00           H  
ATOM   1270  CB  GLN    94      71.837  78.161  56.667  1.00  0.00           C  
ATOM   1271  HB2 GLN    94      70.785  78.044  56.927  1.00  0.00           H  
ATOM   1272  HB3 GLN    94      72.126  77.123  56.501  1.00  0.00           H  
ATOM   1273  CG  GLN    94      72.636  78.752  57.820  1.00  0.00           C  
ATOM   1274  HG2 GLN    94      72.539  79.837  57.813  1.00  0.00           H  
ATOM   1275  HG3 GLN    94      72.130  78.389  58.715  1.00  0.00           H  
ATOM   1276  CD  GLN    94      74.111  78.351  57.914  1.00  0.00           C  
ATOM   1277  OE1 GLN    94      74.645  77.725  56.936  1.00  0.00           O  
ATOM   1278  NE2 GLN    94      74.725  78.612  59.047  1.00  0.00           N  
ATOM   1279 HE21 GLN    94      74.205  79.058  59.789  1.00  0.00           H  
ATOM   1280 HE22 GLN    94      75.726  78.488  59.102  1.00  0.00           H  
ATOM   1281  C   GLN    94      71.461  78.240  54.116  1.00  0.00           C  
ATOM   1282  O   GLN    94      72.290  77.527  53.585  1.00  0.00           O  
ATOM   1283  N   SER    95      70.182  78.457  53.596  1.00  0.00           N  
ATOM   1284  H   SER    95      69.550  79.021  54.146  1.00  0.00           H  
ATOM   1285  CA  SER    95      69.535  77.954  52.398  1.00  0.00           C  
ATOM   1286  HA  SER    95      69.734  76.885  52.318  1.00  0.00           H  
ATOM   1287  CB  SER    95      68.046  78.159  52.525  1.00  0.00           C  
ATOM   1288  HB2 SER    95      67.612  77.914  51.556  1.00  0.00           H  
ATOM   1289  HB3 SER    95      67.521  77.574  53.281  1.00  0.00           H  
ATOM   1290  OG  SER    95      67.766  79.486  52.800  1.00  0.00           O  
ATOM   1291  HG  SER    95      67.985  80.133  52.125  1.00  0.00           H  
ATOM   1292  C   SER    95      70.354  78.565  51.224  1.00  0.00           C  
ATOM   1293  O   SER    95      70.858  79.651  51.188  1.00  0.00           O  
ATOM   1294  N   SER    96      70.464  77.743  50.207  1.00  0.00           N  
ATOM   1295  H   SER    96      69.981  76.860  50.287  1.00  0.00           H  
ATOM   1296  CA  SER    96      70.920  78.202  48.863  1.00  0.00           C  
ATOM   1297  HA  SER    96      71.926  78.622  48.860  1.00  0.00           H  
ATOM   1298  CB  SER    96      70.887  76.881  48.014  1.00  0.00           C  
ATOM   1299  HB2 SER    96      69.974  76.300  48.142  1.00  0.00           H  
ATOM   1300  HB3 SER    96      71.000  77.032  46.940  1.00  0.00           H  
ATOM   1301  OG  SER    96      72.090  76.135  48.230  1.00  0.00           O  
ATOM   1302  HG  SER    96      72.070  75.880  49.155  1.00  0.00           H  
ATOM   1303  C   SER    96      69.971  79.286  48.411  1.00  0.00           C  
ATOM   1304  O   SER    96      68.853  79.349  48.850  1.00  0.00           O  
ATOM   1305  N   TYR    97      70.255  80.016  47.358  1.00  0.00           N  
ATOM   1306  H   TYR    97      69.427  80.553  47.140  1.00  0.00           H  
ATOM   1307  CA  TYR    97      71.523  80.249  46.616  1.00  0.00           C  
ATOM   1308  HA  TYR    97      71.226  81.097  46.000  1.00  0.00           H  
ATOM   1309  CB  TYR    97      72.692  80.641  47.492  1.00  0.00           C  
ATOM   1310  HB2 TYR    97      72.371  81.327  48.275  1.00  0.00           H  
ATOM   1311  HB3 TYR    97      73.212  79.773  47.898  1.00  0.00           H  
ATOM   1312  CG  TYR    97      73.705  81.424  46.740  1.00  0.00           C  
ATOM   1313  CD1 TYR    97      74.914  80.762  46.376  1.00  0.00           C  
ATOM   1314  HD1 TYR    97      75.102  79.709  46.525  1.00  0.00           H  
ATOM   1315  CE1 TYR    97      75.969  81.625  45.916  1.00  0.00           C  
ATOM   1316  HE1 TYR    97      76.918  81.257  45.552  1.00  0.00           H  
ATOM   1317  CZ  TYR    97      75.755  82.990  45.628  1.00  0.00           C  
ATOM   1318  OH  TYR    97      76.737  83.739  45.083  1.00  0.00           O  
ATOM   1319  HH  TYR    97      77.289  83.244  44.473  1.00  0.00           H  
ATOM   1320  CE2 TYR    97      74.552  83.579  46.013  1.00  0.00           C  
ATOM   1321  HE2 TYR    97      74.462  84.631  45.786  1.00  0.00           H  
ATOM   1322  CD2 TYR    97      73.494  82.808  46.537  1.00  0.00           C  
ATOM   1323  HD2 TYR    97      72.586  83.322  46.814  1.00  0.00           H  
ATOM   1324  C   TYR    97      71.913  79.047  45.585  1.00  0.00           C  
ATOM   1325  O   TYR    97      72.987  78.427  45.665  1.00  0.00           O  
ATOM   1326  N   PRO    98      71.104  78.840  44.486  1.00  0.00           N  
ATOM   1327  CD  PRO    98      71.550  78.044  43.406  1.00  0.00           C  
ATOM   1328  HD2 PRO    98      71.852  77.057  43.756  1.00  0.00           H  
ATOM   1329  HD3 PRO    98      72.458  78.503  43.015  1.00  0.00           H  
ATOM   1330  CG  PRO    98      70.431  78.126  42.388  1.00  0.00           C  
ATOM   1331  HG2 PRO    98      69.741  77.297  42.544  1.00  0.00           H  
ATOM   1332  HG3 PRO    98      70.869  78.091  41.390  1.00  0.00           H  
ATOM   1333  CB  PRO    98      69.775  79.478  42.728  1.00  0.00           C  
ATOM   1334  HB2 PRO    98      68.782  79.653  42.315  1.00  0.00           H  
ATOM   1335  HB3 PRO    98      70.511  80.173  42.325  1.00  0.00           H  
ATOM   1336  CA  PRO    98      69.792  79.448  44.243  1.00  0.00           C  
ATOM   1337  HA  PRO    98      69.604  80.468  44.577  1.00  0.00           H  
ATOM   1338  C   PRO    98      68.602  78.642  44.806  1.00  0.00           C  
ATOM   1339  O   PRO    98      68.816  77.528  45.252  1.00  0.00           O  
ATOM   1340  N   GLY    99      67.402  79.253  44.691  1.00  0.00           N  
ATOM   1341  H   GLY    99      67.278  80.198  44.356  1.00  0.00           H  
ATOM   1342  CA  GLY    99      66.167  78.581  45.098  1.00  0.00           C  
ATOM   1343  HA2 GLY    99      66.395  78.057  46.026  1.00  0.00           H  
ATOM   1344  HA3 GLY    99      65.393  79.311  45.331  1.00  0.00           H  
ATOM   1345  C   GLY    99      65.680  77.652  43.969  1.00  0.00           C  
ATOM   1346  O   GLY    99      66.412  77.284  43.048  1.00  0.00           O  
ATOM   1347  N   TYR   100      64.382  77.285  44.032  1.00  0.00           N  
ATOM   1348  H   TYR   100      63.995  77.558  44.924  1.00  0.00           H  
ATOM   1349  CA  TYR   100      63.754  76.157  43.333  1.00  0.00           C  
ATOM   1350  HA  TYR   100      64.379  75.265  43.368  1.00  0.00           H  
ATOM   1351  CB  TYR   100      62.423  75.821  44.210  1.00  0.00           C  
ATOM   1352  HB2 TYR   100      62.087  74.863  43.812  1.00  0.00           H  
ATOM   1353  HB3 TYR   100      62.758  75.750  45.245  1.00  0.00           H  
ATOM   1354  CG  TYR   100      61.350  76.899  44.430  1.00  0.00           C  
ATOM   1355  CD1 TYR   100      60.347  77.118  43.422  1.00  0.00           C  
ATOM   1356  HD1 TYR   100      60.296  76.396  42.620  1.00  0.00           H  
ATOM   1357  CE1 TYR   100      59.514  78.237  43.523  1.00  0.00           C  
ATOM   1358  HE1 TYR   100      58.776  78.421  42.756  1.00  0.00           H  
ATOM   1359  CZ  TYR   100      59.541  79.023  44.685  1.00  0.00           C  
ATOM   1360  OH  TYR   100      58.669  80.020  44.910  1.00  0.00           O  
ATOM   1361  HH  TYR   100      58.538  80.257  45.831  1.00  0.00           H  
ATOM   1362  CE2 TYR   100      60.340  78.668  45.800  1.00  0.00           C  
ATOM   1363  HE2 TYR   100      60.316  79.178  46.752  1.00  0.00           H  
ATOM   1364  CD2 TYR   100      61.268  77.626  45.617  1.00  0.00           C  
ATOM   1365  HD2 TYR   100      62.011  77.399  46.368  1.00  0.00           H  
ATOM   1366  C   TYR   100      63.514  76.534  41.869  1.00  0.00           C  
ATOM   1367  O   TYR   100      62.985  75.718  41.091  1.00  0.00           O  
ATOM   1368  N   GLY   101      63.796  77.717  41.362  1.00  0.00           N  
ATOM   1369  H   GLY   101      64.218  78.443  41.924  1.00  0.00           H  
ATOM   1370  CA  GLY   101      63.422  78.018  39.981  1.00  0.00           C  
ATOM   1371  HA2 GLY   101      63.795  78.944  39.544  1.00  0.00           H  
ATOM   1372  HA3 GLY   101      63.857  77.317  39.268  1.00  0.00           H  
ATOM   1373  C   GLY   101      61.953  78.227  39.632  1.00  0.00           C  
ATOM   1374  O   GLY   101      61.355  79.181  40.085  1.00  0.00           O  
ATOM   1375  N   GLN   102      61.413  77.340  38.864  1.00  0.00           N  
ATOM   1376  H   GLN   102      62.068  76.779  38.339  1.00  0.00           H  
ATOM   1377  CA  GLN   102      59.979  77.188  38.516  1.00  0.00           C  
ATOM   1378  HA  GLN   102      59.527  78.155  38.736  1.00  0.00           H  
ATOM   1379  CB  GLN   102      59.891  76.915  36.944  1.00  0.00           C  
ATOM   1380  HB2 GLN   102      60.422  75.979  36.768  1.00  0.00           H  
ATOM   1381  HB3 GLN   102      58.849  76.850  36.630  1.00  0.00           H  
ATOM   1382  CG  GLN   102      60.559  78.148  36.232  1.00  0.00           C  
ATOM   1383  HG2 GLN   102      59.873  78.982  36.383  1.00  0.00           H  
ATOM   1384  HG3 GLN   102      61.542  78.395  36.633  1.00  0.00           H  
ATOM   1385  CD  GLN   102      60.736  77.736  34.763  1.00  0.00           C  
ATOM   1386  OE1 GLN   102      59.752  77.578  34.052  1.00  0.00           O  
ATOM   1387  NE2 GLN   102      61.913  77.447  34.356  1.00  0.00           N  
ATOM   1388 HE21 GLN   102      62.752  77.564  34.906  1.00  0.00           H  
ATOM   1389 HE22 GLN   102      61.998  77.395  33.351  1.00  0.00           H  
ATOM   1390  C   GLN   102      59.163  76.166  39.378  1.00  0.00           C  
ATOM   1391  O   GLN   102      58.069  76.517  39.799  1.00  0.00           O  
ATOM   1392  N   GLN   103      59.776  75.042  39.775  1.00  0.00           N  
ATOM   1393  H   GLN   103      60.723  74.997  39.427  1.00  0.00           H  
ATOM   1394  CA  GLN   103      59.155  74.098  40.622  1.00  0.00           C  
ATOM   1395  HA  GLN   103      58.437  74.701  41.177  1.00  0.00           H  
ATOM   1396  CB  GLN   103      58.485  72.955  39.804  1.00  0.00           C  
ATOM   1397  HB2 GLN   103      59.237  72.695  39.059  1.00  0.00           H  
ATOM   1398  HB3 GLN   103      58.401  72.036  40.384  1.00  0.00           H  
ATOM   1399  CG  GLN   103      57.258  73.307  38.928  1.00  0.00           C  
ATOM   1400  HG2 GLN   103      57.468  74.162  38.285  1.00  0.00           H  
ATOM   1401  HG3 GLN   103      57.193  72.388  38.346  1.00  0.00           H  
ATOM   1402  CD  GLN   103      56.036  73.525  39.803  1.00  0.00           C  
ATOM   1403  OE1 GLN   103      56.149  73.852  40.993  1.00  0.00           O  
ATOM   1404  NE2 GLN   103      54.902  73.243  39.319  1.00  0.00           N  
ATOM   1405 HE21 GLN   103      54.104  73.392  39.920  1.00  0.00           H  
ATOM   1406 HE22 GLN   103      54.767  73.220  38.318  1.00  0.00           H  
ATOM   1407  C   GLN   103      60.200  73.465  41.682  1.00  0.00           C  
ATOM   1408  O   GLN   103      61.297  73.068  41.201  1.00  0.00           O  
ATOM   1409  N   PRO   104      59.765  73.271  42.901  1.00  0.00           N  
ATOM   1410  CD  PRO   104      58.705  73.929  43.651  1.00  0.00           C  
ATOM   1411  HD2 PRO   104      57.705  73.515  43.522  1.00  0.00           H  
ATOM   1412  HD3 PRO   104      58.688  74.983  43.372  1.00  0.00           H  
ATOM   1413  CG  PRO   104      59.084  73.806  45.160  1.00  0.00           C  
ATOM   1414  HG2 PRO   104      58.231  73.846  45.837  1.00  0.00           H  
ATOM   1415  HG3 PRO   104      59.804  74.551  45.498  1.00  0.00           H  
ATOM   1416  CB  PRO   104      59.692  72.427  45.195  1.00  0.00           C  
ATOM   1417  HB2 PRO   104      58.987  71.599  45.269  1.00  0.00           H  
ATOM   1418  HB3 PRO   104      60.359  72.231  46.034  1.00  0.00           H  
ATOM   1419  CA  PRO   104      60.493  72.411  43.900  1.00  0.00           C  
ATOM   1420  HA  PRO   104      61.467  72.888  44.013  1.00  0.00           H  
ATOM   1421  C   PRO   104      60.671  70.952  43.407  1.00  0.00           C  
ATOM   1422  O   PRO   104      59.697  70.356  42.908  1.00  0.00           O  
ATOM   1423  N   ALA   105      61.883  70.378  43.620  1.00  0.00           N  
ATOM   1424  H   ALA   105      62.608  70.971  43.998  1.00  0.00           H  
ATOM   1425  CA  ALA   105      62.148  68.988  43.260  1.00  0.00           C  
ATOM   1426  HA  ALA   105      61.609  69.046  42.315  1.00  0.00           H  
ATOM   1427  CB  ALA   105      63.681  68.755  43.108  1.00  0.00           C  
ATOM   1428  HB1 ALA   105      64.013  69.295  42.222  1.00  0.00           H  
ATOM   1429  HB2 ALA   105      64.122  69.125  44.033  1.00  0.00           H  
ATOM   1430  HB3 ALA   105      63.812  67.677  43.011  1.00  0.00           H  
ATOM   1431  C   ALA   105      61.531  67.944  44.131  1.00  0.00           C  
ATOM   1432  O   ALA   105      61.428  68.313  45.311  1.00  0.00           O  
ATOM   1433  N   PRO   106      61.099  66.739  43.611  1.00  0.00           N  
ATOM   1434  CD  PRO   106      61.178  66.228  42.218  1.00  0.00           C  
ATOM   1435  HD2 PRO   106      62.095  66.543  41.721  1.00  0.00           H  
ATOM   1436  HD3 PRO   106      60.347  66.607  41.622  1.00  0.00           H  
ATOM   1437  CG  PRO   106      61.144  64.699  42.198  1.00  0.00           C  
ATOM   1438  HG2 PRO   106      62.162  64.310  42.200  1.00  0.00           H  
ATOM   1439  HG3 PRO   106      60.629  64.423  41.277  1.00  0.00           H  
ATOM   1440  CB  PRO   106      60.421  64.373  43.484  1.00  0.00           C  
ATOM   1441  HB2 PRO   106      60.854  63.571  44.081  1.00  0.00           H  
ATOM   1442  HB3 PRO   106      59.397  64.149  43.186  1.00  0.00           H  
ATOM   1443  CA  PRO   106      60.503  65.660  44.349  1.00  0.00           C  
ATOM   1444  HA  PRO   106      59.515  65.851  44.768  1.00  0.00           H  
ATOM   1445  C   PRO   106      61.437  65.443  45.555  1.00  0.00           C  
ATOM   1446  O   PRO   106      62.603  65.228  45.369  1.00  0.00           O  
ATOM   1447  N   SER   107      60.892  65.441  46.766  1.00  0.00           N  
ATOM   1448  H   SER   107      59.884  65.505  46.752  1.00  0.00           H  
ATOM   1449  CA  SER   107      61.613  65.556  48.037  1.00  0.00           C  
ATOM   1450  HA  SER   107      62.464  64.876  48.054  1.00  0.00           H  
ATOM   1451  CB  SER   107      62.105  66.935  48.323  1.00  0.00           C  
ATOM   1452  HB2 SER   107      61.210  67.556  48.337  1.00  0.00           H  
ATOM   1453  HB3 SER   107      62.642  66.997  49.270  1.00  0.00           H  
ATOM   1454  OG  SER   107      62.941  67.533  47.311  1.00  0.00           O  
ATOM   1455  HG  SER   107      62.401  67.843  46.580  1.00  0.00           H  
ATOM   1456  C   SER   107      60.568  65.020  49.072  1.00  0.00           C  
ATOM   1457  O   SER   107      60.215  65.695  50.048  1.00  0.00           O  
ATOM   1458  N   SER   108      60.111  63.786  48.950  1.00  0.00           N  
ATOM   1459  H   SER   108      60.501  63.278  48.170  1.00  0.00           H  
ATOM   1460  CA  SER   108      59.155  63.126  49.968  1.00  0.00           C  
ATOM   1461  HA  SER   108      58.261  63.740  50.073  1.00  0.00           H  
ATOM   1462  CB  SER   108      58.836  61.737  49.495  1.00  0.00           C  
ATOM   1463  HB2 SER   108      59.705  61.079  49.458  1.00  0.00           H  
ATOM   1464  HB3 SER   108      58.161  61.345  50.255  1.00  0.00           H  
ATOM   1465  OG  SER   108      58.226  61.813  48.197  1.00  0.00           O  
ATOM   1466  HG  SER   108      58.924  61.652  47.558  1.00  0.00           H  
ATOM   1467  C   SER   108      59.811  62.926  51.349  1.00  0.00           C  
ATOM   1468  O   SER   108      60.997  62.569  51.354  1.00  0.00           O  
ATOM   1469  N   THR   109      58.994  62.963  52.408  1.00  0.00           N  
ATOM   1470  H   THR   109      58.006  63.113  52.259  1.00  0.00           H  
ATOM   1471  CA  THR   109      59.368  62.285  53.719  1.00  0.00           C  
ATOM   1472  HA  THR   109      60.264  62.860  53.956  1.00  0.00           H  
ATOM   1473  CB  THR   109      58.374  62.534  54.833  1.00  0.00           C  
ATOM   1474  HB  THR   109      58.608  61.929  55.708  1.00  0.00           H  
ATOM   1475  CG2 THR   109      58.161  64.031  55.015  1.00  0.00           C  
ATOM   1476 HG21 THR   109      57.297  64.040  55.679  1.00  0.00           H  
ATOM   1477 HG22 THR   109      58.985  64.514  55.541  1.00  0.00           H  
ATOM   1478 HG23 THR   109      57.923  64.394  54.015  1.00  0.00           H  
ATOM   1479  OG1 THR   109      57.121  62.015  54.517  1.00  0.00           O  
ATOM   1480  HG1 THR   109      56.826  61.645  55.352  1.00  0.00           H  
ATOM   1481  C   THR   109      59.762  60.784  53.488  1.00  0.00           C  
ATOM   1482  O   THR   109      59.247  60.119  52.605  1.00  0.00           O  
ATOM   1483  N   SER   110      60.698  60.213  54.283  1.00  0.00           N  
ATOM   1484  H   SER   110      61.279  60.760  54.902  1.00  0.00           H  
ATOM   1485  CA  SER   110      61.131  58.859  54.115  1.00  0.00           C  
ATOM   1486  HA  SER   110      61.175  58.574  53.064  1.00  0.00           H  
ATOM   1487  CB  SER   110      62.596  58.730  54.543  1.00  0.00           C  
ATOM   1488  HB2 SER   110      62.972  57.767  54.201  1.00  0.00           H  
ATOM   1489  HB3 SER   110      63.197  59.477  54.024  1.00  0.00           H  
ATOM   1490  OG  SER   110      62.761  59.084  55.934  1.00  0.00           O  
ATOM   1491  HG  SER   110      62.001  58.648  56.326  1.00  0.00           H  
ATOM   1492  C   SER   110      60.138  57.864  54.757  1.00  0.00           C  
ATOM   1493  O   SER   110      60.501  57.334  55.876  1.00  0.00           O  
ATOM   1494  N   GLY   111      58.935  57.723  54.262  1.00  0.00           N  
ATOM   1495  H   GLY   111      58.705  58.235  53.422  1.00  0.00           H  
ATOM   1496  CA  GLY   111      57.909  56.847  54.982  1.00  0.00           C  
ATOM   1497  HA2 GLY   111      58.404  56.053  55.541  1.00  0.00           H  
ATOM   1498  HA3 GLY   111      57.475  57.506  55.734  1.00  0.00           H  
ATOM   1499  C   GLY   111      56.724  56.396  54.144  1.00  0.00           C  
ATOM   1500  O   GLY   111      56.213  57.119  53.314  1.00  0.00           O  
ATOM   1501  N   SER   112      56.084  55.248  54.396  1.00  0.00           N  
ATOM   1502  H   SER   112      55.262  55.111  53.826  1.00  0.00           H  
ATOM   1503  CA  SER   112      56.266  54.123  55.282  1.00  0.00           C  
ATOM   1504  HA  SER   112      55.446  53.469  54.986  1.00  0.00           H  
ATOM   1505  CB  SER   112      57.566  53.313  55.094  1.00  0.00           C  
ATOM   1506  HB2 SER   112      57.663  53.043  54.043  1.00  0.00           H  
ATOM   1507  HB3 SER   112      58.430  53.894  55.415  1.00  0.00           H  
ATOM   1508  OG  SER   112      57.587  52.087  55.748  1.00  0.00           O  
ATOM   1509  HG  SER   112      57.969  51.459  55.129  1.00  0.00           H  
ATOM   1510  C   SER   112      56.067  54.528  56.792  1.00  0.00           C  
ATOM   1511  O   SER   112      56.470  55.660  57.144  1.00  0.00           O  
ATOM   1512  N   TYR   113      55.384  53.752  57.678  1.00  0.00           N  
ATOM   1513  H   TYR   113      55.468  54.061  58.636  1.00  0.00           H  
ATOM   1514  CA  TYR   113      54.698  52.503  57.460  1.00  0.00           C  
ATOM   1515  HA  TYR   113      55.366  51.784  56.985  1.00  0.00           H  
ATOM   1516  CB  TYR   113      54.498  51.968  58.890  1.00  0.00           C  
ATOM   1517  HB2 TYR   113      53.789  52.617  59.404  1.00  0.00           H  
ATOM   1518  HB3 TYR   113      53.982  51.009  58.912  1.00  0.00           H  
ATOM   1519  CG  TYR   113      55.690  51.917  59.887  1.00  0.00           C  
ATOM   1520  CD1 TYR   113      55.677  52.780  61.018  1.00  0.00           C  
ATOM   1521  HD1 TYR   113      54.921  53.547  61.100  1.00  0.00           H  
ATOM   1522  CE1 TYR   113      56.717  52.584  61.996  1.00  0.00           C  
ATOM   1523  HE1 TYR   113      56.847  53.328  62.767  1.00  0.00           H  
ATOM   1524  CZ  TYR   113      57.636  51.514  61.815  1.00  0.00           C  
ATOM   1525  OH  TYR   113      58.674  51.420  62.671  1.00  0.00           O  
ATOM   1526  HH  TYR   113      58.635  52.147  63.297  1.00  0.00           H  
ATOM   1527  CE2 TYR   113      57.577  50.659  60.710  1.00  0.00           C  
ATOM   1528  HE2 TYR   113      58.349  49.904  60.714  1.00  0.00           H  
ATOM   1529  CD2 TYR   113      56.636  50.924  59.739  1.00  0.00           C  
ATOM   1530  HD2 TYR   113      56.661  50.399  58.796  1.00  0.00           H  
ATOM   1531  C   TYR   113      53.348  52.661  56.755  1.00  0.00           C  
ATOM   1532  O   TYR   113      52.781  51.622  56.268  1.00  0.00           O  
ATOM   1533  N   GLY   114      52.808  53.873  56.502  1.00  0.00           N  
ATOM   1534  H   GLY   114      53.162  54.626  57.073  1.00  0.00           H  
ATOM   1535  CA  GLY   114      51.605  54.073  55.683  1.00  0.00           C  
ATOM   1536  HA2 GLY   114      50.841  53.344  55.951  1.00  0.00           H  
ATOM   1537  HA3 GLY   114      51.284  55.067  55.995  1.00  0.00           H  
ATOM   1538  C   GLY   114      51.929  54.010  54.148  1.00  0.00           C  
ATOM   1539  O   GLY   114      53.004  53.590  53.824  1.00  0.00           O  
ATOM   1540  N   SER   115      51.133  54.559  53.216  1.00  0.00           N  
ATOM   1541  H   SER   115      51.427  54.537  52.250  1.00  0.00           H  
ATOM   1542  CA  SER   115      49.863  55.128  53.517  1.00  0.00           C  
ATOM   1543  HA  SER   115      49.867  55.678  54.458  1.00  0.00           H  
ATOM   1544  CB  SER   115      49.537  56.063  52.373  1.00  0.00           C  
ATOM   1545  HB2 SER   115      48.574  56.516  52.606  1.00  0.00           H  
ATOM   1546  HB3 SER   115      50.333  56.805  52.317  1.00  0.00           H  
ATOM   1547  OG  SER   115      49.347  55.399  51.139  1.00  0.00           O  
ATOM   1548  HG  SER   115      50.211  55.598  50.771  1.00  0.00           H  
ATOM   1549  C   SER   115      48.680  54.101  53.836  1.00  0.00           C  
ATOM   1550  O   SER   115      48.881  52.910  53.816  1.00  0.00           O  
ATOM   1551  N   SER   116      47.456  54.559  54.154  1.00  0.00           N  
ATOM   1552  H   SER   116      47.396  55.551  54.331  1.00  0.00           H  
ATOM   1553  CA  SER   116      46.291  53.839  54.618  1.00  0.00           C  
ATOM   1554  HA  SER   116      46.513  53.176  55.454  1.00  0.00           H  
ATOM   1555  CB  SER   116      45.225  54.769  55.190  1.00  0.00           C  
ATOM   1556  HB2 SER   116      45.799  55.370  55.896  1.00  0.00           H  
ATOM   1557  HB3 SER   116      44.823  55.453  54.443  1.00  0.00           H  
ATOM   1558  OG  SER   116      44.187  54.091  55.881  1.00  0.00           O  
ATOM   1559  HG  SER   116      43.550  54.774  56.101  1.00  0.00           H  
ATOM   1560  C   SER   116      45.742  52.923  53.546  1.00  0.00           C  
ATOM   1561  O   SER   116      45.774  53.217  52.380  1.00  0.00           O  
ATOM   1562  N   SER   117      45.377  51.701  53.898  1.00  0.00           N  
ATOM   1563  H   SER   117      45.709  51.463  54.823  1.00  0.00           H  
ATOM   1564  CA  SER   117      45.005  50.564  53.046  1.00  0.00           C  
ATOM   1565  HA  SER   117      44.505  50.961  52.163  1.00  0.00           H  
ATOM   1566  CB  SER   117      46.252  49.904  52.403  1.00  0.00           C  
ATOM   1567  HB2 SER   117      46.040  49.335  51.497  1.00  0.00           H  
ATOM   1568  HB3 SER   117      46.936  50.720  52.173  1.00  0.00           H  
ATOM   1569  OG  SER   117      46.815  49.022  53.394  1.00  0.00           O  
ATOM   1570  HG  SER   117      47.213  49.544  54.094  1.00  0.00           H  
ATOM   1571  C   SER   117      44.088  49.502  53.700  1.00  0.00           C  
ATOM   1572  O   SER   117      43.682  48.513  53.079  1.00  0.00           O  
ATOM   1573  N   GLN   118      43.703  49.763  54.995  1.00  0.00           N  
ATOM   1574  H   GLN   118      44.212  50.475  55.499  1.00  0.00           H  
ATOM   1575  CA  GLN   118      42.772  49.032  55.830  1.00  0.00           C  
ATOM   1576  HA  GLN   118      42.458  49.657  56.667  1.00  0.00           H  
ATOM   1577  CB  GLN   118      41.500  48.702  55.049  1.00  0.00           C  
ATOM   1578  HB2 GLN   118      41.335  49.581  54.426  1.00  0.00           H  
ATOM   1579  HB3 GLN   118      41.669  47.977  54.254  1.00  0.00           H  
ATOM   1580  CG  GLN   118      40.249  48.426  55.856  1.00  0.00           C  
ATOM   1581  HG2 GLN   118      40.480  47.634  56.569  1.00  0.00           H  
ATOM   1582  HG3 GLN   118      39.938  49.424  56.167  1.00  0.00           H  
ATOM   1583  CD  GLN   118      39.041  48.060  54.968  1.00  0.00           C  
ATOM   1584  OE1 GLN   118      39.049  47.577  53.815  1.00  0.00           O  
ATOM   1585  NE2 GLN   118      37.847  48.144  55.488  1.00  0.00           N  
ATOM   1586 HE21 GLN   118      37.816  48.331  56.480  1.00  0.00           H  
ATOM   1587 HE22 GLN   118      37.061  47.826  54.940  1.00  0.00           H  
ATOM   1588  C   GLN   118      43.395  47.769  56.495  1.00  0.00           C  
ATOM   1589  O   GLN   118      44.110  47.026  55.847  1.00  0.00           O  
ATOM   1590  N   SER   119      43.181  47.476  57.824  1.00  0.00           N  
ATOM   1591  H   SER   119      43.648  46.646  58.162  1.00  0.00           H  
ATOM   1592  CA  SER   119      42.400  48.204  58.824  1.00  0.00           C  
ATOM   1593  HA  SER   119      41.513  48.554  58.295  1.00  0.00           H  
ATOM   1594  CB  SER   119      41.931  47.234  59.918  1.00  0.00           C  
ATOM   1595  HB2 SER   119      42.829  46.957  60.471  1.00  0.00           H  
ATOM   1596  HB3 SER   119      41.194  47.705  60.569  1.00  0.00           H  
ATOM   1597  OG  SER   119      41.421  45.984  59.423  1.00  0.00           O  
ATOM   1598  HG  SER   119      40.592  45.818  59.879  1.00  0.00           H  
ATOM   1599  C   SER   119      43.193  49.385  59.452  1.00  0.00           C  
ATOM   1600  O   SER   119      44.397  49.500  59.273  1.00  0.00           O  
ATOM   1601  N   SER   120      42.503  50.173  60.259  1.00  0.00           N  
ATOM   1602  H   SER   120      41.541  49.908  60.418  1.00  0.00           H  
ATOM   1603  CA  SER   120      43.239  51.043  61.144  1.00  0.00           C  
ATOM   1604  HA  SER   120      44.059  51.524  60.610  1.00  0.00           H  
ATOM   1605  CB  SER   120      42.260  52.153  61.621  1.00  0.00           C  
ATOM   1606  HB2 SER   120      41.418  51.616  62.058  1.00  0.00           H  
ATOM   1607  HB3 SER   120      42.931  52.752  62.237  1.00  0.00           H  
ATOM   1608  OG  SER   120      41.881  52.975  60.528  1.00  0.00           O  
ATOM   1609  HG  SER   120      41.204  52.543  60.001  1.00  0.00           H  
ATOM   1610  C   SER   120      43.969  50.344  62.301  1.00  0.00           C  
ATOM   1611  O   SER   120      43.325  49.512  62.898  1.00  0.00           O  
ATOM   1612  N   SER   121      45.132  50.792  62.716  1.00  0.00           N  
ATOM   1613  H   SER   121      45.502  50.322  63.530  1.00  0.00           H  
ATOM   1614  CA  SER   121      46.108  51.641  62.020  1.00  0.00           C  
ATOM   1615  HA  SER   121      45.520  52.399  61.503  1.00  0.00           H  
ATOM   1616  CB  SER   121      47.207  52.255  62.970  1.00  0.00           C  
ATOM   1617  HB2 SER   121      47.634  51.450  63.567  1.00  0.00           H  
ATOM   1618  HB3 SER   121      48.120  52.597  62.483  1.00  0.00           H  
ATOM   1619  OG  SER   121      46.667  53.245  63.889  1.00  0.00           O  
ATOM   1620  HG  SER   121      46.375  54.057  63.469  1.00  0.00           H  
ATOM   1621  C   SER   121      46.900  50.925  60.915  1.00  0.00           C  
ATOM   1622  O   SER   121      47.189  51.598  59.950  1.00  0.00           O  
ATOM   1623  N   TYR   122      46.956  49.592  60.840  1.00  0.00           N  
ATOM   1624  H   TYR   122      46.332  49.089  61.455  1.00  0.00           H  
ATOM   1625  CA  TYR   122      47.679  48.864  59.816  1.00  0.00           C  
ATOM   1626  HA  TYR   122      47.799  49.467  58.916  1.00  0.00           H  
ATOM   1627  CB  TYR   122      49.132  48.428  60.293  1.00  0.00           C  
ATOM   1628  HB2 TYR   122      49.056  47.597  60.994  1.00  0.00           H  
ATOM   1629  HB3 TYR   122      49.710  48.156  59.409  1.00  0.00           H  
ATOM   1630  CG  TYR   122      49.990  49.484  60.899  1.00  0.00           C  
ATOM   1631  CD1 TYR   122      50.386  49.340  62.228  1.00  0.00           C  
ATOM   1632  HD1 TYR   122      50.016  48.554  62.870  1.00  0.00           H  
ATOM   1633  CE1 TYR   122      51.357  50.200  62.752  1.00  0.00           C  
ATOM   1634  HE1 TYR   122      51.576  50.199  63.810  1.00  0.00           H  
ATOM   1635  CZ  TYR   122      51.760  51.317  61.987  1.00  0.00           C  
ATOM   1636  OH  TYR   122      52.707  52.204  62.471  1.00  0.00           O  
ATOM   1637  HH  TYR   122      52.687  52.975  61.899  1.00  0.00           H  
ATOM   1638  CE2 TYR   122      51.370  51.413  60.645  1.00  0.00           C  
ATOM   1639  HE2 TYR   122      51.665  52.245  60.022  1.00  0.00           H  
ATOM   1640  CD2 TYR   122      50.431  50.559  60.149  1.00  0.00           C  
ATOM   1641  HD2 TYR   122      50.132  50.719  59.123  1.00  0.00           H  
ATOM   1642  C   TYR   122      46.851  47.611  59.486  1.00  0.00           C  
ATOM   1643  O   TYR   122      46.294  46.963  60.410  1.00  0.00           O  
ATOM   1644  N   GLY   123      46.759  47.226  58.174  1.00  0.00           N  
ATOM   1645  H   GLY   123      46.028  46.579  57.916  1.00  0.00           H  
ATOM   1646  CA  GLY   123      47.224  47.952  56.970  1.00  0.00           C  
ATOM   1647  HA2 GLY   123      46.328  48.523  56.726  1.00  0.00           H  
ATOM   1648  HA3 GLY   123      48.074  48.608  57.156  1.00  0.00           H  
ATOM   1649  C   GLY   123      47.730  46.965  55.933  1.00  0.00           C  
ATOM   1650  O   GLY   123      47.075  45.937  55.661  1.00  0.00           O  
ATOM   1651  N   GLN   124      48.920  47.333  55.403  1.00  0.00           N  
ATOM   1652  H   GLN   124      49.347  48.163  55.788  1.00  0.00           H  
ATOM   1653  CA  GLN   124      49.604  46.422  54.578  1.00  0.00           C  
ATOM   1654  HA  GLN   124      49.381  45.376  54.790  1.00  0.00           H  
ATOM   1655  CB  GLN   124      49.181  46.714  53.111  1.00  0.00           C  
ATOM   1656  HB2 GLN   124      48.098  46.820  53.055  1.00  0.00           H  
ATOM   1657  HB3 GLN   124      49.575  47.666  52.755  1.00  0.00           H  
ATOM   1658  CG  GLN   124      49.473  45.509  52.232  1.00  0.00           C  
ATOM   1659  HG2 GLN   124      49.020  45.710  51.261  1.00  0.00           H  
ATOM   1660  HG3 GLN   124      50.562  45.455  52.227  1.00  0.00           H  
ATOM   1661  CD  GLN   124      48.974  44.168  52.690  1.00  0.00           C  
ATOM   1662  OE1 GLN   124      48.133  44.059  53.548  1.00  0.00           O  
ATOM   1663  NE2 GLN   124      49.516  43.072  52.165  1.00  0.00           N  
ATOM   1664 HE21 GLN   124      50.330  43.091  51.567  1.00  0.00           H  
ATOM   1665 HE22 GLN   124      49.217  42.173  52.516  1.00  0.00           H  
ATOM   1666  C   GLN   124      51.137  46.509  54.723  1.00  0.00           C  
ATOM   1667  O   GLN   124      51.781  47.515  54.314  1.00  0.00           O  
ATOM   1668  N   PRO   125      51.855  45.539  55.300  1.00  0.00           N  
ATOM   1669  CD  PRO   125      53.363  45.590  55.506  1.00  0.00           C  
ATOM   1670  HD2 PRO   125      53.572  46.560  55.956  1.00  0.00           H  
ATOM   1671  HD3 PRO   125      53.914  45.475  54.573  1.00  0.00           H  
ATOM   1672  CG  PRO   125      53.734  44.391  56.428  1.00  0.00           C  
ATOM   1673  HG2 PRO   125      53.900  44.586  57.487  1.00  0.00           H  
ATOM   1674  HG3 PRO   125      54.694  44.008  56.081  1.00  0.00           H  
ATOM   1675  CB  PRO   125      52.598  43.436  56.145  1.00  0.00           C  
ATOM   1676  HB2 PRO   125      52.551  42.839  57.056  1.00  0.00           H  
ATOM   1677  HB3 PRO   125      52.898  42.839  55.283  1.00  0.00           H  
ATOM   1678  CA  PRO   125      51.368  44.238  55.832  1.00  0.00           C  
ATOM   1679  HA  PRO   125      50.788  43.675  55.100  1.00  0.00           H  
ATOM   1680  C   PRO   125      50.410  44.430  57.027  1.00  0.00           C  
ATOM   1681  O   PRO   125      50.652  45.341  57.852  1.00  0.00           O  
ATOM   1682  N   GLN   126      49.276  43.675  57.166  1.00  0.00           N  
ATOM   1683  H   GLN   126      49.071  43.017  56.427  1.00  0.00           H  
ATOM   1684  CA  GLN   126      48.405  43.635  58.293  1.00  0.00           C  
ATOM   1685  HA  GLN   126      47.883  44.591  58.349  1.00  0.00           H  
ATOM   1686  CB  GLN   126      47.309  42.597  58.001  1.00  0.00           C  
ATOM   1687  HB2 GLN   126      46.813  42.821  57.057  1.00  0.00           H  
ATOM   1688  HB3 GLN   126      47.636  41.565  57.885  1.00  0.00           H  
ATOM   1689  CG  GLN   126      46.163  42.696  59.015  1.00  0.00           C  
ATOM   1690  HG2 GLN   126      45.625  41.750  59.060  1.00  0.00           H  
ATOM   1691  HG3 GLN   126      46.574  42.870  60.010  1.00  0.00           H  
ATOM   1692  CD  GLN   126      45.151  43.774  58.663  1.00  0.00           C  
ATOM   1693  OE1 GLN   126      45.188  44.624  57.799  1.00  0.00           O  
ATOM   1694  NE2 GLN   126      44.097  43.842  59.492  1.00  0.00           N  
ATOM   1695 HE21 GLN   126      43.914  43.014  60.040  1.00  0.00           H  
ATOM   1696 HE22 GLN   126      43.336  44.482  59.317  1.00  0.00           H  
ATOM   1697  C   GLN   126      49.029  43.398  59.693  1.00  0.00           C  
ATOM   1698  O   GLN   126      50.143  42.847  59.773  1.00  0.00           O  
ATOM   1699  N   SER   127      48.561  44.099  60.719  1.00  0.00           N  
ATOM   1700  H   SER   127      47.741  44.651  60.511  1.00  0.00           H  
ATOM   1701  CA  SER   127      48.824  43.850  62.137  1.00  0.00           C  
ATOM   1702  HA  SER   127      48.020  44.345  62.682  1.00  0.00           H  
ATOM   1703  CB  SER   127      48.733  42.334  62.426  1.00  0.00           C  
ATOM   1704  HB2 SER   127      47.842  41.910  61.964  1.00  0.00           H  
ATOM   1705  HB3 SER   127      49.626  41.831  62.055  1.00  0.00           H  
ATOM   1706  OG  SER   127      48.704  42.045  63.831  1.00  0.00           O  
ATOM   1707  HG  SER   127      48.418  41.129  63.863  1.00  0.00           H  
ATOM   1708  C   SER   127      50.121  44.553  62.659  1.00  0.00           C  
ATOM   1709  O   SER   127      50.155  45.258  63.647  1.00  0.00           O  
ATOM   1710  N   GLY   128      51.243  44.358  61.900  1.00  0.00           N  
ATOM   1711  H   GLY   128      51.145  43.876  61.018  1.00  0.00           H  
ATOM   1712  CA  GLY   128      52.555  45.011  62.043  1.00  0.00           C  
ATOM   1713  HA2 GLY   128      52.511  46.099  62.071  1.00  0.00           H  
ATOM   1714  HA3 GLY   128      53.081  44.664  62.932  1.00  0.00           H  
ATOM   1715  C   GLY   128      53.478  44.705  60.824  1.00  0.00           C  
ATOM   1716  O   GLY   128      53.275  43.816  59.955  1.00  0.00           O  
ATOM   1717  N   SER   129      54.605  45.384  60.676  1.00  0.00           N  
ATOM   1718  H   SER   129      54.997  45.184  59.767  1.00  0.00           H  
ATOM   1719  CA  SER   129      55.191  46.614  61.347  1.00  0.00           C  
ATOM   1720  HA  SER   129      56.241  46.737  61.084  1.00  0.00           H  
ATOM   1721  CB  SER   129      54.394  47.854  60.896  1.00  0.00           C  
ATOM   1722  HB2 SER   129      53.344  47.603  61.045  1.00  0.00           H  
ATOM   1723  HB3 SER   129      54.667  48.744  61.463  1.00  0.00           H  
ATOM   1724  OG  SER   129      54.614  48.012  59.502  1.00  0.00           O  
ATOM   1725  HG  SER   129      53.772  48.216  59.090  1.00  0.00           H  
ATOM   1726  C   SER   129      55.404  46.487  62.880  1.00  0.00           C  
ATOM   1727  O   SER   129      55.106  47.360  63.666  1.00  0.00           O  
ATOM   1728  N   TYR   130      55.916  45.395  63.453  1.00  0.00           N  
ATOM   1729  H   TYR   130      56.346  44.766  62.790  1.00  0.00           H  
ATOM   1730  CA  TYR   130      56.256  45.109  64.816  1.00  0.00           C  
ATOM   1731  HA  TYR   130      55.387  45.401  65.405  1.00  0.00           H  
ATOM   1732  CB  TYR   130      56.431  43.590  64.935  1.00  0.00           C  
ATOM   1733  HB2 TYR   130      57.272  43.209  64.355  1.00  0.00           H  
ATOM   1734  HB3 TYR   130      56.612  43.316  65.975  1.00  0.00           H  
ATOM   1735  CG  TYR   130      55.234  42.799  64.450  1.00  0.00           C  
ATOM   1736  CD1 TYR   130      55.157  42.282  63.175  1.00  0.00           C  
ATOM   1737  HD1 TYR   130      55.977  42.450  62.493  1.00  0.00           H  
ATOM   1738  CE1 TYR   130      53.958  41.622  62.779  1.00  0.00           C  
ATOM   1739  HE1 TYR   130      53.871  41.271  61.762  1.00  0.00           H  
ATOM   1740  CZ  TYR   130      52.966  41.278  63.698  1.00  0.00           C  
ATOM   1741  OH  TYR   130      51.814  40.640  63.355  1.00  0.00           O  
ATOM   1742  HH  TYR   130      51.754  40.235  62.486  1.00  0.00           H  
ATOM   1743  CE2 TYR   130      53.065  41.741  65.029  1.00  0.00           C  
ATOM   1744  HE2 TYR   130      52.380  41.428  65.803  1.00  0.00           H  
ATOM   1745  CD2 TYR   130      54.136  42.548  65.374  1.00  0.00           C  
ATOM   1746  HD2 TYR   130      54.164  42.875  66.403  1.00  0.00           H  
ATOM   1747  C   TYR   130      57.340  45.930  65.302  1.00  0.00           C  
ATOM   1748  O   TYR   130      58.461  45.874  64.685  1.00  0.00           O  
ATOM   1749  N   SER   131      57.276  46.688  66.389  1.00  0.00           N  
ATOM   1750  H   SER   131      58.212  47.026  66.564  1.00  0.00           H  
ATOM   1751  CA  SER   131      56.381  46.650  67.588  1.00  0.00           C  
ATOM   1752  HA  SER   131      56.959  47.154  68.363  1.00  0.00           H  
ATOM   1753  CB  SER   131      55.119  47.487  67.488  1.00  0.00           C  
ATOM   1754  HB2 SER   131      55.445  48.526  67.433  1.00  0.00           H  
ATOM   1755  HB3 SER   131      54.463  47.397  66.622  1.00  0.00           H  
ATOM   1756  OG  SER   131      54.297  47.398  68.650  1.00  0.00           O  
ATOM   1757  HG  SER   131      53.955  48.254  68.917  1.00  0.00           H  
ATOM   1758  C   SER   131      56.104  45.180  68.040  1.00  0.00           C  
ATOM   1759  O   SER   131      55.034  44.650  67.760  1.00  0.00           O  
ATOM   1760  N   GLN   132      57.032  44.437  68.654  1.00  0.00           N  
ATOM   1761  H   GLN   132      56.705  43.537  68.975  1.00  0.00           H  
ATOM   1762  CA  GLN   132      58.398  44.874  68.912  1.00  0.00           C  
ATOM   1763  HA  GLN   132      58.775  45.495  68.099  1.00  0.00           H  
ATOM   1764  CB  GLN   132      58.431  45.653  70.241  1.00  0.00           C  
ATOM   1765  HB2 GLN   132      59.387  46.178  70.247  1.00  0.00           H  
ATOM   1766  HB3 GLN   132      57.553  46.286  70.115  1.00  0.00           H  
ATOM   1767  CG  GLN   132      58.207  44.847  71.475  1.00  0.00           C  
ATOM   1768  HG2 GLN   132      57.498  44.069  71.192  1.00  0.00           H  
ATOM   1769  HG3 GLN   132      59.053  44.213  71.740  1.00  0.00           H  
ATOM   1770  CD  GLN   132      57.707  45.607  72.693  1.00  0.00           C  
ATOM   1771  OE1 GLN   132      58.395  45.850  73.673  1.00  0.00           O  
ATOM   1772  NE2 GLN   132      56.457  45.888  72.788  1.00  0.00           N  
ATOM   1773 HE21 GLN   132      55.750  45.536  72.158  1.00  0.00           H  
ATOM   1774 HE22 GLN   132      56.212  46.394  73.627  1.00  0.00           H  
ATOM   1775  C   GLN   132      59.408  43.688  69.025  1.00  0.00           C  
ATOM   1776  O   GLN   132      59.097  42.560  69.411  1.00  0.00           O  
ATOM   1777  N   GLN   133      60.676  43.978  68.753  1.00  0.00           N  
ATOM   1778  H   GLN   133      60.935  44.941  68.593  1.00  0.00           H  
ATOM   1779  CA  GLN   133      61.803  43.059  68.990  1.00  0.00           C  
ATOM   1780  HA  GLN   133      62.549  43.346  68.249  1.00  0.00           H  
ATOM   1781  CB  GLN   133      62.360  43.264  70.407  1.00  0.00           C  
ATOM   1782  HB2 GLN   133      61.632  43.327  71.216  1.00  0.00           H  
ATOM   1783  HB3 GLN   133      63.036  42.449  70.666  1.00  0.00           H  
ATOM   1784  CG  GLN   133      63.134  44.606  70.557  1.00  0.00           C  
ATOM   1785  HG2 GLN   133      63.694  44.771  71.477  1.00  0.00           H  
ATOM   1786  HG3 GLN   133      63.758  44.657  69.664  1.00  0.00           H  
ATOM   1787  CD  GLN   133      62.179  45.845  70.603  1.00  0.00           C  
ATOM   1788  OE1 GLN   133      61.800  46.493  69.641  1.00  0.00           O  
ATOM   1789  NE2 GLN   133      61.746  46.274  71.749  1.00  0.00           N  
ATOM   1790 HE21 GLN   133      61.792  45.728  72.598  1.00  0.00           H  
ATOM   1791 HE22 GLN   133      61.183  47.112  71.762  1.00  0.00           H  
ATOM   1792  C   GLN   133      61.523  41.570  68.748  1.00  0.00           C  
ATOM   1793  O   GLN   133      61.526  40.851  69.723  1.00  0.00           O  
ATOM   1794  N   PRO   134      61.248  41.140  67.491  1.00  0.00           N  
ATOM   1795  CD  PRO   134      60.861  39.702  67.225  1.00  0.00           C  
ATOM   1796  HD2 PRO   134      59.841  39.516  67.559  1.00  0.00           H  
ATOM   1797  HD3 PRO   134      61.596  39.008  67.633  1.00  0.00           H  
ATOM   1798  CG  PRO   134      60.835  39.551  65.726  1.00  0.00           C  
ATOM   1799  HG2 PRO   134      59.804  39.722  65.417  1.00  0.00           H  
ATOM   1800  HG3 PRO   134      61.295  38.585  65.517  1.00  0.00           H  
ATOM   1801  CB  PRO   134      61.734  40.650  65.185  1.00  0.00           C  
ATOM   1802  HB2 PRO   134      61.355  40.908  64.197  1.00  0.00           H  
ATOM   1803  HB3 PRO   134      62.771  40.317  65.132  1.00  0.00           H  
ATOM   1804  CA  PRO   134      61.492  41.814  66.167  1.00  0.00           C  
ATOM   1805  HA  PRO   134      62.372  42.456  66.204  1.00  0.00           H  
ATOM   1806  C   PRO   134      60.320  42.694  65.762  1.00  0.00           C  
ATOM   1807  O   PRO   134      59.187  42.412  66.104  1.00  0.00           O  
ATOM   1808  N   SER   135      60.473  43.720  64.938  1.00  0.00           N  
ATOM   1809  H   SER   135      59.678  44.344  64.949  1.00  0.00           H  
ATOM   1810  CA  SER   135      61.694  44.272  64.395  1.00  0.00           C  
ATOM   1811  HA  SER   135      62.276  43.414  64.060  1.00  0.00           H  
ATOM   1812  CB  SER   135      61.397  45.025  63.087  1.00  0.00           C  
ATOM   1813  HB2 SER   135      62.203  44.922  62.361  1.00  0.00           H  
ATOM   1814  HB3 SER   135      60.484  44.690  62.595  1.00  0.00           H  
ATOM   1815  OG  SER   135      61.204  46.473  63.272  1.00  0.00           O  
ATOM   1816  HG  SER   135      60.461  46.630  63.858  1.00  0.00           H  
ATOM   1817  C   SER   135      62.556  45.037  65.404  1.00  0.00           C  
ATOM   1818  O   SER   135      62.018  45.497  66.423  1.00  0.00           O  
ATOM   1819  N   TYR   136      63.862  45.173  65.190  1.00  0.00           N  
ATOM   1820  H   TYR   136      64.217  44.986  64.263  1.00  0.00           H  
ATOM   1821  CA  TYR   136      64.729  45.896  66.113  1.00  0.00           C  
ATOM   1822  HA  TYR   136      64.302  45.781  67.110  1.00  0.00           H  
ATOM   1823  CB  TYR   136      66.004  45.133  66.113  1.00  0.00           C  
ATOM   1824  HB2 TYR   136      66.348  45.059  65.082  1.00  0.00           H  
ATOM   1825  HB3 TYR   136      66.708  45.678  66.742  1.00  0.00           H  
ATOM   1826  CG  TYR   136      65.888  43.722  66.604  1.00  0.00           C  
ATOM   1827  CD1 TYR   136      65.730  43.576  67.985  1.00  0.00           C  
ATOM   1828  HD1 TYR   136      65.888  44.383  68.684  1.00  0.00           H  
ATOM   1829  CE1 TYR   136      65.485  42.242  68.417  1.00  0.00           C  
ATOM   1830  HE1 TYR   136      65.479  42.046  69.479  1.00  0.00           H  
ATOM   1831  CZ  TYR   136      65.303  41.189  67.500  1.00  0.00           C  
ATOM   1832  OH  TYR   136      65.072  40.005  67.957  1.00  0.00           O  
ATOM   1833  HH  TYR   136      65.012  39.369  67.241  1.00  0.00           H  
ATOM   1834  CE2 TYR   136      65.428  41.459  66.096  1.00  0.00           C  
ATOM   1835  HE2 TYR   136      65.182  40.692  65.376  1.00  0.00           H  
ATOM   1836  CD2 TYR   136      65.776  42.752  65.612  1.00  0.00           C  
ATOM   1837  HD2 TYR   136      65.982  42.892  64.561  1.00  0.00           H  
ATOM   1838  C   TYR   136      65.053  47.359  65.743  1.00  0.00           C  
ATOM   1839  O   TYR   136      65.836  47.589  64.795  1.00  0.00           O  
ATOM   1840  N   GLY   137      64.733  48.366  66.520  1.00  0.00           N  
ATOM   1841  H   GLY   137      65.311  49.178  66.356  1.00  0.00           H  
ATOM   1842  CA  GLY   137      63.761  48.293  67.647  1.00  0.00           C  
ATOM   1843  HA2 GLY   137      63.290  49.277  67.652  1.00  0.00           H  
ATOM   1844  HA3 GLY   137      62.998  47.541  67.448  1.00  0.00           H  
ATOM   1845  C   GLY   137      64.458  47.883  68.953  1.00  0.00           C  
ATOM   1846  O   GLY   137      65.442  47.160  68.943  1.00  0.00           O  
ATOM   1847  N   GLY   138      64.022  48.399  70.116  1.00  0.00           N  
ATOM   1848  H   GLY   138      63.368  49.145  69.926  1.00  0.00           H  
ATOM   1849  CA  GLY   138      64.632  48.227  71.454  1.00  0.00           C  
ATOM   1850  HA2 GLY   138      63.963  48.600  72.230  1.00  0.00           H  
ATOM   1851  HA3 GLY   138      64.853  47.185  71.683  1.00  0.00           H  
ATOM   1852  C   GLY   138      65.964  48.967  71.495  1.00  0.00           C  
ATOM   1853  O   GLY   138      66.039  50.051  70.948  1.00  0.00           O  
ATOM   1854  N   GLN   139      66.966  48.610  72.311  1.00  0.00           N  
ATOM   1855  H   GLN   139      67.684  49.320  72.340  1.00  0.00           H  
ATOM   1856  CA  GLN   139      67.121  47.390  73.097  1.00  0.00           C  
ATOM   1857  HA  GLN   139      66.133  47.016  73.368  1.00  0.00           H  
ATOM   1858  CB  GLN   139      67.946  46.336  72.320  1.00  0.00           C  
ATOM   1859  HB2 GLN   139      68.982  46.673  72.289  1.00  0.00           H  
ATOM   1860  HB3 GLN   139      68.006  45.400  72.875  1.00  0.00           H  
ATOM   1861  CG  GLN   139      67.416  45.997  70.963  1.00  0.00           C  
ATOM   1862  HG2 GLN   139      66.365  45.732  71.077  1.00  0.00           H  
ATOM   1863  HG3 GLN   139      67.601  46.830  70.285  1.00  0.00           H  
ATOM   1864  CD  GLN   139      67.985  44.651  70.531  1.00  0.00           C  
ATOM   1865  OE1 GLN   139      67.707  43.550  71.018  1.00  0.00           O  
ATOM   1866  NE2 GLN   139      68.807  44.661  69.579  1.00  0.00           N  
ATOM   1867 HE21 GLN   139      69.102  45.554  69.211  1.00  0.00           H  
ATOM   1868 HE22 GLN   139      69.287  43.842  69.233  1.00  0.00           H  
ATOM   1869  C   GLN   139      67.805  47.729  74.442  1.00  0.00           C  
ATOM   1870  O   GLN   139      68.103  48.893  74.780  1.00  0.00           O  
ATOM   1871  N   GLN   140      67.910  46.729  75.323  1.00  0.00           N  
ATOM   1872  H   GLN   140      67.626  45.846  74.923  1.00  0.00           H  
ATOM   1873  CA  GLN   140      68.625  46.595  76.610  1.00  0.00           C  
ATOM   1874  HA  GLN   140      68.924  45.564  76.800  1.00  0.00           H  
ATOM   1875  CB  GLN   140      69.901  47.472  76.755  1.00  0.00           C  
ATOM   1876  HB2 GLN   140      70.582  47.252  75.932  1.00  0.00           H  
ATOM   1877  HB3 GLN   140      69.807  48.558  76.762  1.00  0.00           H  
ATOM   1878  CG  GLN   140      70.675  47.199  78.038  1.00  0.00           C  
ATOM   1879  HG2 GLN   140      71.350  48.055  78.027  1.00  0.00           H  
ATOM   1880  HG3 GLN   140      70.139  47.351  78.974  1.00  0.00           H  
ATOM   1881  CD  GLN   140      71.373  45.879  78.163  1.00  0.00           C  
ATOM   1882  OE1 GLN   140      70.784  44.804  78.066  1.00  0.00           O  
ATOM   1883  NE2 GLN   140      72.589  45.733  78.528  1.00  0.00           N  
ATOM   1884 HE21 GLN   140      73.258  46.484  78.617  1.00  0.00           H  
ATOM   1885 HE22 GLN   140      72.860  44.763  78.462  1.00  0.00           H  
ATOM   1886  C   GLN   140      67.607  46.897  77.739  1.00  0.00           C  
ATOM   1887  O   GLN   140      67.320  48.080  78.024  1.00  0.00           O  
ATOM   1888  N   GLN   141      67.160  45.861  78.326  1.00  0.00           N  
ATOM   1889  H   GLN   141      67.437  44.953  77.981  1.00  0.00           H  
ATOM   1890  CA  GLN   141      66.373  45.981  79.509  1.00  0.00           C  
ATOM   1891  HA  GLN   141      65.457  46.456  79.158  1.00  0.00           H  
ATOM   1892  CB  GLN   141      65.976  44.566  79.902  1.00  0.00           C  
ATOM   1893  HB2 GLN   141      66.873  43.947  79.879  1.00  0.00           H  
ATOM   1894  HB3 GLN   141      65.566  44.564  80.912  1.00  0.00           H  
ATOM   1895  CG  GLN   141      65.082  43.798  78.990  1.00  0.00           C  
ATOM   1896  HG2 GLN   141      64.078  44.221  79.028  1.00  0.00           H  
ATOM   1897  HG3 GLN   141      65.288  43.773  77.920  1.00  0.00           H  
ATOM   1898  CD  GLN   141      64.903  42.345  79.357  1.00  0.00           C  
ATOM   1899  OE1 GLN   141      65.562  41.776  80.232  1.00  0.00           O  
ATOM   1900  NE2 GLN   141      63.873  41.722  78.822  1.00  0.00           N  
ATOM   1901 HE21 GLN   141      63.240  42.144  78.157  1.00  0.00           H  
ATOM   1902 HE22 GLN   141      63.522  40.891  79.274  1.00  0.00           H  
ATOM   1903  C   GLN   141      66.997  46.777  80.630  1.00  0.00           C  
ATOM   1904  O   GLN   141      68.107  46.555  80.889  1.00  0.00           O  
ATOM   1905  N   SER   142      66.198  47.626  81.358  1.00  0.00           N  
ATOM   1906  H   SER   142      66.782  48.161  81.984  1.00  0.00           H  
ATOM   1907  CA  SER   142      64.770  47.977  81.352  1.00  0.00           C  
ATOM   1908  HA  SER   142      64.527  48.727  82.104  1.00  0.00           H  
ATOM   1909  CB  SER   142      64.475  48.750  80.050  1.00  0.00           C  
ATOM   1910  HB2 SER   142      64.483  48.162  79.133  1.00  0.00           H  
ATOM   1911  HB3 SER   142      63.478  49.189  80.013  1.00  0.00           H  
ATOM   1912  OG  SER   142      65.426  49.839  79.982  1.00  0.00           O  
ATOM   1913  HG  SER   142      65.618  49.964  79.050  1.00  0.00           H  
ATOM   1914  C   SER   142      63.784  46.854  81.655  1.00  0.00           C  
ATOM   1915  O   SER   142      62.803  46.736  80.943  1.00  0.00           O  
ATOM   1916  N   TYR   143      64.168  45.982  82.638  1.00  0.00           N  
ATOM   1917  H   TYR   143      65.022  46.302  83.070  1.00  0.00           H  
ATOM   1918  CA  TYR   143      63.363  44.898  83.081  1.00  0.00           C  
ATOM   1919  HA  TYR   143      63.144  44.133  82.336  1.00  0.00           H  
ATOM   1920  CB  TYR   143      64.135  44.249  84.204  1.00  0.00           C  
ATOM   1921  HB2 TYR   143      64.140  45.027  84.966  1.00  0.00           H  
ATOM   1922  HB3 TYR   143      63.702  43.321  84.578  1.00  0.00           H  
ATOM   1923  CG  TYR   143      65.577  43.743  83.809  1.00  0.00           C  
ATOM   1924  CD1 TYR   143      65.830  42.503  83.270  1.00  0.00           C  
ATOM   1925  HD1 TYR   143      65.065  41.777  83.036  1.00  0.00           H  
ATOM   1926  CE1 TYR   143      67.101  42.185  82.910  1.00  0.00           C  
ATOM   1927  HE1 TYR   143      67.324  41.258  82.402  1.00  0.00           H  
ATOM   1928  CZ  TYR   143      68.183  43.035  83.212  1.00  0.00           C  
ATOM   1929  OH  TYR   143      69.452  42.610  83.020  1.00  0.00           O  
ATOM   1930  HH  TYR   143      69.880  43.304  82.514  1.00  0.00           H  
ATOM   1931  CE2 TYR   143      67.943  44.305  83.783  1.00  0.00           C  
ATOM   1932  HE2 TYR   143      68.771  44.981  83.935  1.00  0.00           H  
ATOM   1933  CD2 TYR   143      66.646  44.639  84.090  1.00  0.00           C  
ATOM   1934  HD2 TYR   143      66.403  45.648  84.389  1.00  0.00           H  
ATOM   1935  C   TYR   143      62.016  45.324  83.669  1.00  0.00           C  
ATOM   1936  O   TYR   143      60.899  44.772  83.358  1.00  0.00           O  
ATOM   1937  N   GLY   144      62.081  46.324  84.553  1.00  0.00           N  
ATOM   1938  H   GLY   144      63.042  46.621  84.650  1.00  0.00           H  
ATOM   1939  CA  GLY   144      60.977  46.914  85.292  1.00  0.00           C  
ATOM   1940  HA2 GLY   144      60.251  46.232  85.735  1.00  0.00           H  
ATOM   1941  HA3 GLY   144      61.472  47.373  86.148  1.00  0.00           H  
ATOM   1942  C   GLY   144      60.292  48.106  84.440  1.00  0.00           C  
ATOM   1943  O   GLY   144      60.975  48.622  83.542  1.00  0.00           O  
ATOM   1944  N   GLN   145      59.037  48.488  84.540  1.00  0.00           N  
ATOM   1945  H   GLN   145      58.533  48.077  85.313  1.00  0.00           H  
ATOM   1946  CA  GLN   145      58.357  49.614  83.782  1.00  0.00           C  
ATOM   1947  HA  GLN   145      58.437  49.470  82.704  1.00  0.00           H  
ATOM   1948  CB  GLN   145      56.858  49.829  84.264  1.00  0.00           C  
ATOM   1949  HB2 GLN   145      56.775  50.063  85.325  1.00  0.00           H  
ATOM   1950  HB3 GLN   145      56.563  50.768  83.796  1.00  0.00           H  
ATOM   1951  CG  GLN   145      55.938  48.663  83.961  1.00  0.00           C  
ATOM   1952  HG2 GLN   145      56.388  47.720  84.270  1.00  0.00           H  
ATOM   1953  HG3 GLN   145      55.034  48.932  84.508  1.00  0.00           H  
ATOM   1954  CD  GLN   145      55.572  48.485  82.486  1.00  0.00           C  
ATOM   1955  OE1 GLN   145      55.579  49.427  81.718  1.00  0.00           O  
ATOM   1956  NE2 GLN   145      55.238  47.321  82.004  1.00  0.00           N  
ATOM   1957 HE21 GLN   145      55.249  47.100  81.018  1.00  0.00           H  
ATOM   1958 HE22 GLN   145      55.270  46.493  82.581  1.00  0.00           H  
ATOM   1959  C   GLN   145      59.099  50.905  84.089  1.00  0.00           C  
ATOM   1960  O   GLN   145      59.691  51.267  85.127  1.00  0.00           O  
ATOM   1961  N   GLN   146      59.129  51.736  83.035  1.00  0.00           N  
ATOM   1962  H   GLN   146      58.578  51.520  82.216  1.00  0.00           H  
ATOM   1963  CA  GLN   146      59.539  53.121  83.126  1.00  0.00           C  
ATOM   1964  HA  GLN   146      60.613  53.066  83.308  1.00  0.00           H  
ATOM   1965  CB  GLN   146      59.371  53.698  81.714  1.00  0.00           C  
ATOM   1966  HB2 GLN   146      60.113  53.178  81.107  1.00  0.00           H  
ATOM   1967  HB3 GLN   146      58.452  53.351  81.242  1.00  0.00           H  
ATOM   1968  CG  GLN   146      59.566  55.158  81.464  1.00  0.00           C  
ATOM   1969  HG2 GLN   146      59.348  55.308  80.407  1.00  0.00           H  
ATOM   1970  HG3 GLN   146      58.812  55.746  81.988  1.00  0.00           H  
ATOM   1971  CD  GLN   146      60.877  55.583  81.896  1.00  0.00           C  
ATOM   1972  OE1 GLN   146      61.956  55.045  81.679  1.00  0.00           O  
ATOM   1973  NE2 GLN   146      60.914  56.717  82.620  1.00  0.00           N  
ATOM   1974 HE21 GLN   146      60.108  57.190  83.004  1.00  0.00           H  
ATOM   1975 HE22 GLN   146      61.783  57.131  82.925  1.00  0.00           H  
ATOM   1976  C   GLN   146      58.797  53.932  84.238  1.00  0.00           C  
ATOM   1977  O   GLN   146      57.566  53.906  84.252  1.00  0.00           O  
ATOM   1978  N   GLN   147      59.581  54.565  85.147  1.00  0.00           N  
ATOM   1979  H   GLN   147      60.556  54.313  85.077  1.00  0.00           H  
ATOM   1980  CA  GLN   147      59.206  55.292  86.386  1.00  0.00           C  
ATOM   1981  HA  GLN   147      58.553  54.667  86.995  1.00  0.00           H  
ATOM   1982  CB  GLN   147      60.479  55.739  87.265  1.00  0.00           C  
ATOM   1983  HB2 GLN   147      60.083  56.201  88.169  1.00  0.00           H  
ATOM   1984  HB3 GLN   147      61.136  54.898  87.489  1.00  0.00           H  
ATOM   1985  CG  GLN   147      61.325  56.806  86.605  1.00  0.00           C  
ATOM   1986  HG2 GLN   147      61.649  56.417  85.640  1.00  0.00           H  
ATOM   1987  HG3 GLN   147      60.809  57.766  86.588  1.00  0.00           H  
ATOM   1988  CD  GLN   147      62.602  57.131  87.423  1.00  0.00           C  
ATOM   1989  OE1 GLN   147      62.684  57.129  88.634  1.00  0.00           O  
ATOM   1990  NE2 GLN   147      63.661  57.544  86.800  1.00  0.00           N  
ATOM   1991 HE21 GLN   147      63.660  57.657  85.796  1.00  0.00           H  
ATOM   1992 HE22 GLN   147      64.536  57.782  87.244  1.00  0.00           H  
ATOM   1993  C   GLN   147      58.318  56.531  86.077  1.00  0.00           C  
ATOM   1994  O   GLN   147      58.574  57.308  85.146  1.00  0.00           O  
ATOM   1995  N   SER   148      57.222  56.682  86.804  1.00  0.00           N  
ATOM   1996  H   SER   148      56.989  56.075  87.577  1.00  0.00           H  
ATOM   1997  CA  SER   148      56.205  57.735  86.711  1.00  0.00           C  
ATOM   1998  HA  SER   148      55.596  57.641  85.813  1.00  0.00           H  
ATOM   1999  CB  SER   148      55.367  57.667  87.955  1.00  0.00           C  
ATOM   2000  HB2 SER   148      55.921  58.093  88.792  1.00  0.00           H  
ATOM   2001  HB3 SER   148      54.490  58.312  87.989  1.00  0.00           H  
ATOM   2002  OG  SER   148      54.756  56.412  88.213  1.00  0.00           O  
ATOM   2003  HG  SER   148      54.161  56.414  88.966  1.00  0.00           H  
ATOM   2004  C   SER   148      56.839  59.116  86.687  1.00  0.00           C  
ATOM   2005  O   SER   148      57.786  59.329  87.417  1.00  0.00           O  
ATOM   2006  N   TYR   149      56.340  60.010  85.946  1.00  0.00           N  
ATOM   2007  H   TYR   149      55.557  59.633  85.432  1.00  0.00           H  
ATOM   2008  CA  TYR   149      56.661  61.443  85.766  1.00  0.00           C  
ATOM   2009  HA  TYR   149      57.028  61.881  86.694  1.00  0.00           H  
ATOM   2010  CB  TYR   149      57.705  61.553  84.682  1.00  0.00           C  
ATOM   2011  HB2 TYR   149      58.657  61.134  85.007  1.00  0.00           H  
ATOM   2012  HB3 TYR   149      57.380  60.996  83.803  1.00  0.00           H  
ATOM   2013  CG  TYR   149      58.081  62.944  84.323  1.00  0.00           C  
ATOM   2014  CD1 TYR   149      57.514  63.618  83.168  1.00  0.00           C  
ATOM   2015  HD1 TYR   149      56.841  63.125  82.483  1.00  0.00           H  
ATOM   2016  CE1 TYR   149      57.974  64.892  82.901  1.00  0.00           C  
ATOM   2017  HE1 TYR   149      57.519  65.357  82.039  1.00  0.00           H  
ATOM   2018  CZ  TYR   149      58.839  65.572  83.849  1.00  0.00           C  
ATOM   2019  OH  TYR   149      59.135  66.902  83.692  1.00  0.00           O  
ATOM   2020  HH  TYR   149      59.090  67.051  82.745  1.00  0.00           H  
ATOM   2021  CE2 TYR   149      59.487  64.875  84.838  1.00  0.00           C  
ATOM   2022  HE2 TYR   149      60.157  65.446  85.463  1.00  0.00           H  
ATOM   2023  CD2 TYR   149      59.070  63.557  85.064  1.00  0.00           C  
ATOM   2024  HD2 TYR   149      59.418  63.124  85.991  1.00  0.00           H  
ATOM   2025  C   TYR   149      55.365  62.189  85.296  1.00  0.00           C  
ATOM   2026  O   TYR   149      54.511  61.570  84.634  1.00  0.00           O  
ATOM   2027  N   ASN   150      55.315  63.430  85.654  1.00  0.00           N  
ATOM   2028  H   ASN   150      56.020  63.798  86.277  1.00  0.00           H  
ATOM   2029  CA  ASN   150      54.269  64.365  85.259  1.00  0.00           C  
ATOM   2030  HA  ASN   150      53.872  64.121  84.273  1.00  0.00           H  
ATOM   2031  CB  ASN   150      53.042  64.105  86.226  1.00  0.00           C  
ATOM   2032  HB2 ASN   150      52.757  63.054  86.268  1.00  0.00           H  
ATOM   2033  HB3 ASN   150      53.272  64.471  87.227  1.00  0.00           H  
ATOM   2034  CG  ASN   150      51.776  64.902  85.910  1.00  0.00           C  
ATOM   2035  OD1 ASN   150      51.633  66.050  86.172  1.00  0.00           O  
ATOM   2036  ND2 ASN   150      50.734  64.286  85.347  1.00  0.00           N  
ATOM   2037 HD21 ASN   150      49.902  64.856  85.297  1.00  0.00           H  
ATOM   2038 HD22 ASN   150      50.783  63.371  84.923  1.00  0.00           H  
ATOM   2039  C   ASN   150      54.816  65.867  85.365  1.00  0.00           C  
ATOM   2040  O   ASN   150      55.203  66.184  86.529  1.00  0.00           O  
ATOM   2041  N   PRO   151      54.995  66.590  84.285  1.00  0.00           N  
ATOM   2042  CD  PRO   151      54.192  66.420  83.081  1.00  0.00           C  
ATOM   2043  HD2 PRO   151      53.124  66.368  83.290  1.00  0.00           H  
ATOM   2044  HD3 PRO   151      54.480  65.534  82.516  1.00  0.00           H  
ATOM   2045  CG  PRO   151      54.381  67.709  82.331  1.00  0.00           C  
ATOM   2046  HG2 PRO   151      53.617  68.421  82.640  1.00  0.00           H  
ATOM   2047  HG3 PRO   151      54.445  67.566  81.252  1.00  0.00           H  
ATOM   2048  CB  PRO   151      55.691  68.331  82.787  1.00  0.00           C  
ATOM   2049  HB2 PRO   151      55.642  69.414  82.674  1.00  0.00           H  
ATOM   2050  HB3 PRO   151      56.584  67.937  82.301  1.00  0.00           H  
ATOM   2051  CA  PRO   151      55.759  67.883  84.246  1.00  0.00           C  
ATOM   2052  HA  PRO   151      56.780  67.654  84.553  1.00  0.00           H  
ATOM   2053  C   PRO   151      55.115  68.929  85.188  1.00  0.00           C  
ATOM   2054  O   PRO   151      53.868  68.989  85.350  1.00  0.00           O  
ATOM   2055  N   PRO   152      55.948  69.774  85.922  1.00  0.00           N  
ATOM   2056  CD  PRO   152      57.360  69.991  85.581  1.00  0.00           C  
ATOM   2057  HD2 PRO   152      57.518  70.121  84.511  1.00  0.00           H  
ATOM   2058  HD3 PRO   152      57.987  69.202  85.997  1.00  0.00           H  
ATOM   2059  CG  PRO   152      57.804  71.289  86.251  1.00  0.00           C  
ATOM   2060  HG2 PRO   152      57.679  72.201  85.668  1.00  0.00           H  
ATOM   2061  HG3 PRO   152      58.853  71.206  86.536  1.00  0.00           H  
ATOM   2062  CB  PRO   152      56.842  71.401  87.363  1.00  0.00           C  
ATOM   2063  HB2 PRO   152      56.773  72.447  87.661  1.00  0.00           H  
ATOM   2064  HB3 PRO   152      57.236  70.918  88.257  1.00  0.00           H  
ATOM   2065  CA  PRO   152      55.497  70.807  86.884  1.00  0.00           C  
ATOM   2066  HA  PRO   152      55.036  70.204  87.667  1.00  0.00           H  
ATOM   2067  C   PRO   152      54.575  71.761  86.261  1.00  0.00           C  
ATOM   2068  O   PRO   152      54.689  72.074  85.098  1.00  0.00           O  
ATOM   2069  N   GLN   153      53.512  72.167  86.982  1.00  0.00           N  
ATOM   2070  H   GLN   153      53.474  71.852  87.941  1.00  0.00           H  
ATOM   2071  CA  GLN   153      52.641  73.219  86.526  1.00  0.00           C  
ATOM   2072  HA  GLN   153      52.294  73.006  85.515  1.00  0.00           H  
ATOM   2073  CB  GLN   153      51.370  73.227  87.367  1.00  0.00           C  
ATOM   2074  HB2 GLN   153      50.635  73.917  86.954  1.00  0.00           H  
ATOM   2075  HB3 GLN   153      50.969  72.222  87.237  1.00  0.00           H  
ATOM   2076  CG  GLN   153      51.447  73.609  88.867  1.00  0.00           C  
ATOM   2077  HG2 GLN   153      51.980  72.848  89.437  1.00  0.00           H  
ATOM   2078  HG3 GLN   153      51.898  74.587  89.035  1.00  0.00           H  
ATOM   2079  CD  GLN   153      50.034  73.618  89.433  1.00  0.00           C  
ATOM   2080  OE1 GLN   153      49.021  73.442  88.786  1.00  0.00           O  
ATOM   2081  NE2 GLN   153      49.894  73.711  90.724  1.00  0.00           N  
ATOM   2082 HE21 GLN   153      50.645  74.067  91.297  1.00  0.00           H  
ATOM   2083 HE22 GLN   153      48.992  73.889  91.141  1.00  0.00           H  
ATOM   2084  C   GLN   153      53.373  74.528  86.462  1.00  0.00           C  
ATOM   2085  O   GLN   153      54.057  74.939  87.376  1.00  0.00           O  
ATOM   2086  N   GLY   154      53.317  75.257  85.357  1.00  0.00           N  
ATOM   2087  H   GLY   154      52.726  74.868  84.636  1.00  0.00           H  
ATOM   2088  CA  GLY   154      53.901  76.594  85.167  1.00  0.00           C  
ATOM   2089  HA2 GLY   154      54.656  76.792  85.928  1.00  0.00           H  
ATOM   2090  HA3 GLY   154      54.571  76.598  84.307  1.00  0.00           H  
ATOM   2091  C   GLY   154      52.916  77.774  85.082  1.00  0.00           C  
ATOM   2092  O   GLY   154      51.744  77.671  84.931  1.00  0.00           O  
ATOM   2093  N   TYR   155      53.451  79.017  85.294  1.00  0.00           N  
ATOM   2094  H   TYR   155      54.437  78.998  85.508  1.00  0.00           H  
ATOM   2095  CA  TYR   155      52.720  80.281  85.115  1.00  0.00           C  
ATOM   2096  HA  TYR   155      51.860  80.099  84.470  1.00  0.00           H  
ATOM   2097  CB  TYR   155      52.304  80.891  86.491  1.00  0.00           C  
ATOM   2098  HB2 TYR   155      53.125  81.405  86.991  1.00  0.00           H  
ATOM   2099  HB3 TYR   155      51.619  81.729  86.361  1.00  0.00           H  
ATOM   2100  CG  TYR   155      51.613  79.911  87.427  1.00  0.00           C  
ATOM   2101  CD1 TYR   155      50.199  79.787  87.461  1.00  0.00           C  
ATOM   2102  HD1 TYR   155      49.522  80.380  86.864  1.00  0.00           H  
ATOM   2103  CE1 TYR   155      49.601  78.853  88.330  1.00  0.00           C  
ATOM   2104  HE1 TYR   155      48.531  78.707  88.326  1.00  0.00           H  
ATOM   2105  CZ  TYR   155      50.414  78.036  89.156  1.00  0.00           C  
ATOM   2106  OH  TYR   155      49.878  77.001  89.899  1.00  0.00           O  
ATOM   2107  HH  TYR   155      48.931  76.912  89.771  1.00  0.00           H  
ATOM   2108  CE2 TYR   155      51.787  78.274  89.282  1.00  0.00           C  
ATOM   2109  HE2 TYR   155      52.421  77.694  89.936  1.00  0.00           H  
ATOM   2110  CD2 TYR   155      52.406  79.076  88.332  1.00  0.00           C  
ATOM   2111  HD2 TYR   155      53.481  79.104  88.429  1.00  0.00           H  
ATOM   2112  C   TYR   155      53.490  81.264  84.199  1.00  0.00           C  
ATOM   2113  O   TYR   155      54.644  80.957  83.792  1.00  0.00           O  
ATOM   2114  N   GLY   156      52.928  82.404  83.761  1.00  0.00           N  
ATOM   2115  H   GLY   156      53.537  83.013  83.233  1.00  0.00           H  
ATOM   2116  CA  GLY   156      51.535  82.771  83.626  1.00  0.00           C  
ATOM   2117  HA2 GLY   156      51.038  82.191  82.849  1.00  0.00           H  
ATOM   2118  HA3 GLY   156      51.090  82.588  84.604  1.00  0.00           H  
ATOM   2119  C   GLY   156      51.338  84.207  83.263  1.00  0.00           C  
ATOM   2120  O   GLY   156      51.953  84.730  82.289  1.00  0.00           O  
ATOM   2121  N   GLN   157      50.345  84.870  83.897  1.00  0.00           N  
ATOM   2122  H   GLN   157      49.922  84.437  84.705  1.00  0.00           H  
ATOM   2123  CA  GLN   157      49.810  86.181  83.583  1.00  0.00           C  
ATOM   2124  HA  GLN   157      50.565  86.584  82.908  1.00  0.00           H  
ATOM   2125  CB  GLN   157      48.454  85.964  82.811  1.00  0.00           C  
ATOM   2126  HB2 GLN   157      47.662  85.522  83.414  1.00  0.00           H  
ATOM   2127  HB3 GLN   157      48.065  86.930  82.489  1.00  0.00           H  
ATOM   2128  CG  GLN   157      48.643  85.169  81.544  1.00  0.00           C  
ATOM   2129  HG2 GLN   157      49.363  85.625  80.864  1.00  0.00           H  
ATOM   2130  HG3 GLN   157      48.869  84.114  81.698  1.00  0.00           H  
ATOM   2131  CD  GLN   157      47.307  85.067  80.776  1.00  0.00           C  
ATOM   2132  OE1 GLN   157      46.848  86.010  80.177  1.00  0.00           O  
ATOM   2133  NE2 GLN   157      46.634  83.936  80.826  1.00  0.00           N  
ATOM   2134 HE21 GLN   157      47.129  83.084  81.046  1.00  0.00           H  
ATOM   2135 HE22 GLN   157      45.793  83.886  80.270  1.00  0.00           H  
ATOM   2136  C   GLN   157      49.592  87.166  84.851  1.00  0.00           C  
ATOM   2137  O   GLN   157      49.472  86.707  85.969  1.00  0.00           O  
ATOM   2138  N   GLN   158      49.489  88.478  84.657  1.00  0.00           N  
ATOM   2139  H   GLN   158      49.296  89.031  85.480  1.00  0.00           H  
ATOM   2140  CA  GLN   158      49.690  89.224  83.416  1.00  0.00           C  
ATOM   2141  HA  GLN   158      48.911  89.101  82.663  1.00  0.00           H  
ATOM   2142  CB  GLN   158      49.630  90.767  83.749  1.00  0.00           C  
ATOM   2143  HB2 GLN   158      50.034  90.868  84.756  1.00  0.00           H  
ATOM   2144  HB3 GLN   158      50.242  91.322  83.037  1.00  0.00           H  
ATOM   2145  CG  GLN   158      48.207  91.317  83.810  1.00  0.00           C  
ATOM   2146  HG2 GLN   158      47.608  90.766  84.535  1.00  0.00           H  
ATOM   2147  HG3 GLN   158      48.275  92.344  84.168  1.00  0.00           H  
ATOM   2148  CD  GLN   158      47.439  91.370  82.461  1.00  0.00           C  
ATOM   2149  OE1 GLN   158      47.878  91.995  81.515  1.00  0.00           O  
ATOM   2150  NE2 GLN   158      46.282  90.767  82.350  1.00  0.00           N  
ATOM   2151 HE21 GLN   158      45.848  90.376  83.173  1.00  0.00           H  
ATOM   2152 HE22 GLN   158      45.780  90.837  81.476  1.00  0.00           H  
ATOM   2153  C   GLN   158      51.044  88.960  82.759  1.00  0.00           C  
ATOM   2154  O   GLN   158      52.099  88.967  83.383  1.00  0.00           O  
ATOM   2155  N   ASN   159      51.085  88.883  81.460  1.00  0.00           N  
ATOM   2156  H   ASN   159      50.200  88.932  80.976  1.00  0.00           H  
ATOM   2157  CA  ASN   159      52.330  88.824  80.651  1.00  0.00           C  
ATOM   2158  HA  ASN   159      53.007  88.154  81.181  1.00  0.00           H  
ATOM   2159  CB  ASN   159      51.899  88.180  79.304  1.00  0.00           C  
ATOM   2160  HB2 ASN   159      51.697  87.109  79.311  1.00  0.00           H  
ATOM   2161  HB3 ASN   159      50.889  88.441  78.987  1.00  0.00           H  
ATOM   2162  CG  ASN   159      52.740  88.478  78.117  1.00  0.00           C  
ATOM   2163  OD1 ASN   159      52.422  89.357  77.306  1.00  0.00           O  
ATOM   2164  ND2 ASN   159      53.886  87.830  78.076  1.00  0.00           N  
ATOM   2165 HD21 ASN   159      54.058  87.099  78.752  1.00  0.00           H  
ATOM   2166 HD22 ASN   159      54.400  87.756  77.210  1.00  0.00           H  
ATOM   2167  C   ASN   159      52.985  90.213  80.488  1.00  0.00           C  
ATOM   2168  O   ASN   159      52.326  91.204  80.054  1.00  0.00           O  
ATOM   2169  N   GLN   160      54.359  90.360  80.544  1.00  0.00           N  
ATOM   2170  H   GLN   160      54.739  91.295  80.494  1.00  0.00           H  
ATOM   2171  CA  GLN   160      55.362  89.325  80.828  1.00  0.00           C  
ATOM   2172  HA  GLN   160      55.110  88.383  80.341  1.00  0.00           H  
ATOM   2173  CB  GLN   160      56.570  89.652  79.988  1.00  0.00           C  
ATOM   2174  HB2 GLN   160      56.324  89.656  78.926  1.00  0.00           H  
ATOM   2175  HB3 GLN   160      57.045  90.580  80.305  1.00  0.00           H  
ATOM   2176  CG  GLN   160      57.731  88.691  80.098  1.00  0.00           C  
ATOM   2177  HG2 GLN   160      58.521  88.935  79.389  1.00  0.00           H  
ATOM   2178  HG3 GLN   160      58.156  88.733  81.101  1.00  0.00           H  
ATOM   2179  CD  GLN   160      57.318  87.240  79.862  1.00  0.00           C  
ATOM   2180  OE1 GLN   160      57.031  86.549  80.821  1.00  0.00           O  
ATOM   2181  NE2 GLN   160      57.228  86.734  78.655  1.00  0.00           N  
ATOM   2182 HE21 GLN   160      57.715  87.144  77.872  1.00  0.00           H  
ATOM   2183 HE22 GLN   160      56.595  85.947  78.692  1.00  0.00           H  
ATOM   2184  C   GLN   160      55.604  89.098  82.350  1.00  0.00           C  
ATOM   2185  O   GLN   160      56.017  89.939  83.122  1.00  0.00           O  
ATOM   2186  N   TYR   161      55.155  87.914  82.785  1.00  0.00           N  
ATOM   2187  H   TYR   161      54.993  87.281  82.015  1.00  0.00           H  
ATOM   2188  CA  TYR   161      55.116  87.431  84.167  1.00  0.00           C  
ATOM   2189  HA  TYR   161      54.682  88.227  84.772  1.00  0.00           H  
ATOM   2190  CB  TYR   161      54.142  86.241  84.150  1.00  0.00           C  
ATOM   2191  HB2 TYR   161      53.117  86.530  83.917  1.00  0.00           H  
ATOM   2192  HB3 TYR   161      54.439  85.546  83.366  1.00  0.00           H  
ATOM   2193  CG  TYR   161      54.067  85.497  85.482  1.00  0.00           C  
ATOM   2194  CD1 TYR   161      54.846  84.302  85.666  1.00  0.00           C  
ATOM   2195  HD1 TYR   161      55.436  83.903  84.854  1.00  0.00           H  
ATOM   2196  CE1 TYR   161      54.653  83.603  86.889  1.00  0.00           C  
ATOM   2197  HE1 TYR   161      55.106  82.636  87.046  1.00  0.00           H  
ATOM   2198  CZ  TYR   161      53.762  84.061  87.838  1.00  0.00           C  
ATOM   2199  OH  TYR   161      53.540  83.358  88.959  1.00  0.00           O  
ATOM   2200  HH  TYR   161      52.602  83.315  89.160  1.00  0.00           H  
ATOM   2201  CE2 TYR   161      52.976  85.276  87.638  1.00  0.00           C  
ATOM   2202  HE2 TYR   161      52.204  85.589  88.325  1.00  0.00           H  
ATOM   2203  CD2 TYR   161      53.183  85.972  86.443  1.00  0.00           C  
ATOM   2204  HD2 TYR   161      52.601  86.857  86.229  1.00  0.00           H  
ATOM   2205  C   TYR   161      56.534  87.145  84.712  1.00  0.00           C  
ATOM   2206  O   TYR   161      56.843  87.104  85.879  1.00  0.00           O  
ATOM   2207  N   ASN   162      57.483  86.913  83.800  1.00  0.00           N  
ATOM   2208  H   ASN   162      57.127  86.838  82.858  1.00  0.00           H  
ATOM   2209  CA  ASN   162      58.927  86.703  84.148  1.00  0.00           C  
ATOM   2210  HA  ASN   162      59.092  86.835  85.218  1.00  0.00           H  
ATOM   2211  CB  ASN   162      59.287  85.255  83.816  1.00  0.00           C  
ATOM   2212  HB2 ASN   162      59.257  85.084  82.740  1.00  0.00           H  
ATOM   2213  HB3 ASN   162      60.264  85.055  84.258  1.00  0.00           H  
ATOM   2214  CG  ASN   162      58.507  84.200  84.511  1.00  0.00           C  
ATOM   2215  OD1 ASN   162      57.927  83.329  83.899  1.00  0.00           O  
ATOM   2216  ND2 ASN   162      58.202  84.367  85.739  1.00  0.00           N  
ATOM   2217 HD21 ASN   162      57.708  83.624  86.214  1.00  0.00           H  
ATOM   2218 HD22 ASN   162      58.725  85.073  86.237  1.00  0.00           H  
ATOM   2219  C   ASN   162      59.904  87.721  83.436  1.00  0.00           C  
ATOM   2220  O   ASN   162      60.755  87.303  82.620  1.00  0.00           O  
ATOM   2221  N   SER   163      59.806  88.981  83.795  1.00  0.00           N  
ATOM   2222  H   SER   163      59.247  89.233  84.598  1.00  0.00           H  
ATOM   2223  CA  SER   163      60.435  90.056  83.087  1.00  0.00           C  
ATOM   2224  HA  SER   163      59.811  90.079  82.193  1.00  0.00           H  
ATOM   2225  CB  SER   163      60.139  91.482  83.714  1.00  0.00           C  
ATOM   2226  HB2 SER   163      59.218  91.362  84.284  1.00  0.00           H  
ATOM   2227  HB3 SER   163      60.970  91.758  84.363  1.00  0.00           H  
ATOM   2228  OG  SER   163      59.932  92.539  82.727  1.00  0.00           O  
ATOM   2229  HG  SER   163      60.816  92.893  82.602  1.00  0.00           H  
ATOM   2230  C   SER   163      61.947  89.994  82.690  1.00  0.00           C  
ATOM   2231  O   SER   163      62.811  89.601  83.477  1.00  0.00           O  
ATOM   2232  N   SER   164      62.349  90.476  81.447  1.00  0.00           N  
ATOM   2233  H   SER   164      61.575  90.847  80.916  1.00  0.00           H  
ATOM   2234  CA  SER   164      63.624  90.268  80.714  1.00  0.00           C  
ATOM   2235  HA  SER   164      63.507  90.736  79.737  1.00  0.00           H  
ATOM   2236  CB  SER   164      64.038  88.793  80.476  1.00  0.00           C  
ATOM   2237  HB2 SER   164      64.170  88.182  81.369  1.00  0.00           H  
ATOM   2238  HB3 SER   164      63.330  88.310  79.802  1.00  0.00           H  
ATOM   2239  OG  SER   164      65.324  88.791  79.786  1.00  0.00           O  
ATOM   2240  HG  SER   164      65.359  87.943  79.339  1.00  0.00           H  
ATOM   2241  C   SER   164      64.715  91.217  81.383  1.00  0.00           C  
ATOM   2242  O   SER   164      64.712  91.531  82.537  1.00  0.00           O  
ATOM   2243  N   SER   165      65.589  91.814  80.653  1.00  0.00           N  
ATOM   2244  H   SER   165      65.654  91.651  79.658  1.00  0.00           H  
ATOM   2245  CA  SER   165      66.540  92.885  81.205  1.00  0.00           C  
ATOM   2246  HA  SER   165      67.267  92.379  81.840  1.00  0.00           H  
ATOM   2247  CB  SER   165      67.381  93.471  80.081  1.00  0.00           C  
ATOM   2248  HB2 SER   165      67.741  92.586  79.556  1.00  0.00           H  
ATOM   2249  HB3 SER   165      66.745  94.107  79.464  1.00  0.00           H  
ATOM   2250  OG  SER   165      68.371  94.347  80.548  1.00  0.00           O  
ATOM   2251  HG  SER   165      68.055  95.208  80.265  1.00  0.00           H  
ATOM   2252  C   SER   165      65.867  93.928  82.023  1.00  0.00           C  
ATOM   2253  O   SER   165      64.855  94.509  81.555  1.00  0.00           O  
ATOM   2254  N   GLY   166      66.439  94.306  83.213  1.00  0.00           N  
ATOM   2255  H   GLY   166      67.280  93.853  83.541  1.00  0.00           H  
ATOM   2256  CA  GLY   166      65.846  95.423  83.991  1.00  0.00           C  
ATOM   2257  HA2 GLY   166      64.780  95.423  83.762  1.00  0.00           H  
ATOM   2258  HA3 GLY   166      65.923  95.277  85.069  1.00  0.00           H  
ATOM   2259  C   GLY   166      66.466  96.807  83.658  1.00  0.00           C  
ATOM   2260  O   GLY   166      66.810  96.994  82.461  1.00  0.00           O  
ATOM   2261  N   GLY   167      66.357  97.650  84.639  1.00  0.00           N  
ATOM   2262  H   GLY   167      66.024  97.428  85.566  1.00  0.00           H  
ATOM   2263  CA  GLY   167      66.816  99.052  84.614  1.00  0.00           C  
ATOM   2264  HA2 GLY   167      66.405  99.419  83.674  1.00  0.00           H  
ATOM   2265  HA3 GLY   167      66.321  99.583  85.428  1.00  0.00           H  
ATOM   2266  C   GLY   167      68.289  99.325  84.733  1.00  0.00           C  
ATOM   2267  O   GLY   167      69.078  98.446  84.853  1.00  0.00           O  
ATOM   2268  N   GLY   168      68.656 100.584  84.614  1.00  0.00           N  
ATOM   2269  H   GLY   168      67.875 101.202  84.447  1.00  0.00           H  
ATOM   2270  CA  GLY   168      69.979 101.119  84.387  1.00  0.00           C  
ATOM   2271  HA2 GLY   168      70.049 102.193  84.562  1.00  0.00           H  
ATOM   2272  HA3 GLY   168      70.654 100.641  85.096  1.00  0.00           H  
ATOM   2273  C   GLY   168      70.464 100.830  82.941  1.00  0.00           C  
ATOM   2274  O   GLY   168      69.667 100.423  82.055  1.00  0.00           O  
ATOM   2275  N   GLY   169      71.702 101.070  82.616  1.00  0.00           N  
ATOM   2276  H   GLY   169      71.974 100.815  81.677  1.00  0.00           H  
ATOM   2277  CA  GLY   169      72.822 101.481  83.510  1.00  0.00           C  
ATOM   2278  HA2 GLY   169      72.633 102.502  83.842  1.00  0.00           H  
ATOM   2279  HA3 GLY   169      72.920 100.787  84.344  1.00  0.00           H  
ATOM   2280  C   GLY   169      74.234 101.467  82.920  1.00  0.00           C  
ATOM   2281  O   GLY   169      74.361 101.000  81.786  1.00  0.00           O  
ATOM   2282  N   GLY   170      75.241 101.956  83.641  1.00  0.00           N  
ATOM   2283  H   GLY   170      75.051 102.183  84.606  1.00  0.00           H  
ATOM   2284  CA  GLY   170      76.619 102.188  83.164  1.00  0.00           C  
ATOM   2285  HA2 GLY   170      77.203 102.596  83.990  1.00  0.00           H  
ATOM   2286  HA3 GLY   170      77.024 101.218  82.877  1.00  0.00           H  
ATOM   2287  C   GLY   170      76.615 103.276  82.069  1.00  0.00           C  
ATOM   2288  O   GLY   170      75.685 103.954  81.721  1.00  0.00           O  
ATOM   2289  N   GLY   171      77.806 103.567  81.495  1.00  0.00           N  
ATOM   2290  H   GLY   171      77.697 104.215  80.728  1.00  0.00           H  
ATOM   2291  CA  GLY   171      79.101 103.088  81.893  1.00  0.00           C  
ATOM   2292  HA2 GLY   171      79.838 103.835  81.597  1.00  0.00           H  
ATOM   2293  HA3 GLY   171      79.094 102.948  82.973  1.00  0.00           H  
ATOM   2294  C   GLY   171      79.515 101.791  81.162  1.00  0.00           C  
ATOM   2295  O   GLY   171      78.642 101.206  80.524  1.00  0.00           O  
ATOM   2296  N   GLY   172      80.808 101.585  80.935  1.00  0.00           N  
ATOM   2297  H   GLY   172      81.065 100.618  80.799  1.00  0.00           H  
ATOM   2298  CA  GLY   172      81.973 102.511  81.131  1.00  0.00           C  
ATOM   2299  HA2 GLY   172      81.890 103.466  80.613  1.00  0.00           H  
ATOM   2300  HA3 GLY   172      82.151 102.728  82.185  1.00  0.00           H  
ATOM   2301  C   GLY   172      83.304 101.899  80.690  1.00  0.00           C  
ATOM   2302  O   GLY   172      83.370 101.057  79.846  1.00  0.00           O  
ATOM   2303  N   GLY   173      84.368 102.451  81.159  1.00  0.00           N  
ATOM   2304  H   GLY   173      84.238 103.235  81.782  1.00  0.00           H  
ATOM   2305  CA  GLY   173      85.721 102.172  80.647  1.00  0.00           C  
ATOM   2306  HA2 GLY   173      86.013 101.131  80.792  1.00  0.00           H  
ATOM   2307  HA3 GLY   173      85.680 102.434  79.590  1.00  0.00           H  
ATOM   2308  C   GLY   173      86.735 103.091  81.315  1.00  0.00           C  
ATOM   2309  O   GLY   173      86.334 103.982  82.057  1.00  0.00           O  
ATOM   2310  N   GLY   174      88.022 103.108  80.835  1.00  0.00           N  
ATOM   2311  H   GLY   174      88.577 103.894  81.142  1.00  0.00           H  
ATOM   2312  CA  GLY   174      88.494 101.978  79.972  1.00  0.00           C  
ATOM   2313  HA2 GLY   174      87.957 101.978  79.023  1.00  0.00           H  
ATOM   2314  HA3 GLY   174      89.510 102.282  79.723  1.00  0.00           H  
ATOM   2315  C   GLY   174      88.613 100.622  80.623  1.00  0.00           C  
ATOM   2316  O   GLY   174      88.679 100.503  81.844  1.00  0.00           O  
ATOM   2317  N   GLY   175      88.619  99.607  79.764  1.00  0.00           N  
ATOM   2318  H   GLY   175      88.500  99.861  78.794  1.00  0.00           H  
ATOM   2319  CA  GLY   175      88.532  98.160  80.059  1.00  0.00           C  
ATOM   2320  HA2 GLY   175      89.517  97.819  80.377  1.00  0.00           H  
ATOM   2321  HA3 GLY   175      87.909  97.926  80.922  1.00  0.00           H  
ATOM   2322  C   GLY   175      88.189  97.338  78.813  1.00  0.00           C  
ATOM   2323  O   GLY   175      88.135  97.882  77.675  1.00  0.00           O  
ATOM   2324  N   ASN   176      87.763  96.095  78.967  1.00  0.00           N  
ATOM   2325  H   ASN   176      87.774  95.858  79.949  1.00  0.00           H  
ATOM   2326  CA  ASN   176      87.070  95.307  77.921  1.00  0.00           C  
ATOM   2327  HA  ASN   176      87.718  95.353  77.046  1.00  0.00           H  
ATOM   2328  CB  ASN   176      86.992  93.867  78.392  1.00  0.00           C  
ATOM   2329  HB2 ASN   176      86.304  93.955  79.233  1.00  0.00           H  
ATOM   2330  HB3 ASN   176      86.652  93.267  77.548  1.00  0.00           H  
ATOM   2331  CG  ASN   176      88.289  93.250  78.867  1.00  0.00           C  
ATOM   2332  OD1 ASN   176      89.375  93.563  78.438  1.00  0.00           O  
ATOM   2333  ND2 ASN   176      88.300  92.307  79.779  1.00  0.00           N  
ATOM   2334 HD21 ASN   176      89.115  91.855  80.169  1.00  0.00           H  
ATOM   2335 HD22 ASN   176      87.393  92.026  80.123  1.00  0.00           H  
ATOM   2336  C   ASN   176      85.656  95.813  77.481  1.00  0.00           C  
ATOM   2337  O   ASN   176      85.014  96.503  78.245  1.00  0.00           O  
ATOM   2338  N   TYR   177      85.247  95.413  76.251  1.00  0.00           N  
ATOM   2339  H   TYR   177      85.944  94.954  75.683  1.00  0.00           H  
ATOM   2340  CA  TYR   177      84.009  95.987  75.626  1.00  0.00           C  
ATOM   2341  HA  TYR   177      83.306  96.360  76.371  1.00  0.00           H  
ATOM   2342  CB  TYR   177      84.409  97.226  74.718  1.00  0.00           C  
ATOM   2343  HB2 TYR   177      85.062  96.769  73.975  1.00  0.00           H  
ATOM   2344  HB3 TYR   177      83.620  97.662  74.105  1.00  0.00           H  
ATOM   2345  CG  TYR   177      85.127  98.357  75.347  1.00  0.00           C  
ATOM   2346  CD1 TYR   177      86.448  98.742  74.889  1.00  0.00           C  
ATOM   2347  HD1 TYR   177      86.928  98.123  74.145  1.00  0.00           H  
ATOM   2348  CE1 TYR   177      87.038  99.889  75.440  1.00  0.00           C  
ATOM   2349  HE1 TYR   177      88.022 100.246  75.175  1.00  0.00           H  
ATOM   2350  CZ  TYR   177      86.405 100.628  76.506  1.00  0.00           C  
ATOM   2351  OH  TYR   177      87.006 101.747  76.866  1.00  0.00           O  
ATOM   2352  HH  TYR   177      87.954 101.616  76.788  1.00  0.00           H  
ATOM   2353  CE2 TYR   177      85.074 100.254  77.022  1.00  0.00           C  
ATOM   2354  HE2 TYR   177      84.571 100.775  77.823  1.00  0.00           H  
ATOM   2355  CD2 TYR   177      84.561  99.112  76.421  1.00  0.00           C  
ATOM   2356  HD2 TYR   177      83.558  98.817  76.691  1.00  0.00           H  
ATOM   2357  C   TYR   177      83.201  94.986  74.765  1.00  0.00           C  
ATOM   2358  O   TYR   177      83.803  94.379  73.809  1.00  0.00           O  
ATOM   2359  N   GLY   178      81.873  94.706  74.980  1.00  0.00           N  
ATOM   2360  H   GLY   178      81.343  94.207  74.281  1.00  0.00           H  
ATOM   2361  CA  GLY   178      81.066  95.412  76.006  1.00  0.00           C  
ATOM   2362  HA2 GLY   178      80.187  94.770  76.057  1.00  0.00           H  
ATOM   2363  HA3 GLY   178      81.560  95.474  76.975  1.00  0.00           H  
ATOM   2364  C   GLY   178      80.619  96.856  75.605  1.00  0.00           C  
ATOM   2365  O   GLY   178      80.949  97.525  74.596  1.00  0.00           O  
ATOM   2366  N   GLN   179      79.815  97.504  76.473  1.00  0.00           N  
ATOM   2367  H   GLN   179      79.506  96.879  77.205  1.00  0.00           H  
ATOM   2368  CA  GLN   179      79.659  98.977  76.614  1.00  0.00           C  
ATOM   2369  HA  GLN   179      79.809  99.423  75.630  1.00  0.00           H  
ATOM   2370  CB  GLN   179      78.156  99.292  76.886  1.00  0.00           C  
ATOM   2371  HB2 GLN   179      78.203 100.379  76.823  1.00  0.00           H  
ATOM   2372  HB3 GLN   179      77.514  99.002  76.055  1.00  0.00           H  
ATOM   2373  CG  GLN   179      77.698  98.781  78.254  1.00  0.00           C  
ATOM   2374  HG2 GLN   179      77.683  97.692  78.299  1.00  0.00           H  
ATOM   2375  HG3 GLN   179      78.473  99.030  78.979  1.00  0.00           H  
ATOM   2376  CD  GLN   179      76.348  99.253  78.811  1.00  0.00           C  
ATOM   2377  OE1 GLN   179      75.294  98.709  78.455  1.00  0.00           O  
ATOM   2378  NE2 GLN   179      76.313 100.213  79.682  1.00  0.00           N  
ATOM   2379 HE21 GLN   179      77.151 100.705  79.958  1.00  0.00           H  
ATOM   2380 HE22 GLN   179      75.510 100.355  80.278  1.00  0.00           H  
ATOM   2381  C   GLN   179      80.658  99.593  77.626  1.00  0.00           C  
ATOM   2382  O   GLN   179      81.145  98.997  78.595  1.00  0.00           O  
ATOM   2383  N   ASP   180      81.156 100.809  77.499  1.00  0.00           N  
ATOM   2384  H   ASP   180      81.784 101.138  78.218  1.00  0.00           H  
ATOM   2385  CA  ASP   180      80.680 101.937  76.715  1.00  0.00           C  
ATOM   2386  HA  ASP   180      80.152 101.668  75.800  1.00  0.00           H  
ATOM   2387  CB  ASP   180      79.680 102.749  77.497  1.00  0.00           C  
ATOM   2388  HB2 ASP   180      78.945 102.107  77.983  1.00  0.00           H  
ATOM   2389  HB3 ASP   180      80.212 103.168  78.352  1.00  0.00           H  
ATOM   2390  CG  ASP   180      78.841 103.812  76.752  1.00  0.00           C  
ATOM   2391  OD1 ASP   180      77.943 104.403  77.350  1.00  0.00           O  
ATOM   2392  OD2 ASP   180      79.225 104.118  75.609  1.00  0.00           O  
ATOM   2393  C   ASP   180      81.817 102.888  76.274  1.00  0.00           C  
ATOM   2394  O   ASP   180      82.644 103.315  77.100  1.00  0.00           O  
ATOM   2395  N   GLN   181      81.934 103.220  74.966  1.00  0.00           N  
ATOM   2396  H   GLN   181      81.380 102.693  74.306  1.00  0.00           H  
ATOM   2397  CA  GLN   181      82.808 104.226  74.546  1.00  0.00           C  
ATOM   2398  HA  GLN   181      83.796 103.919  74.890  1.00  0.00           H  
ATOM   2399  CB  GLN   181      82.623 104.203  72.989  1.00  0.00           C  
ATOM   2400  HB2 GLN   181      82.676 103.180  72.618  1.00  0.00           H  
ATOM   2401  HB3 GLN   181      81.592 104.487  72.782  1.00  0.00           H  
ATOM   2402  CG  GLN   181      83.613 105.058  72.183  1.00  0.00           C  
ATOM   2403  HG2 GLN   181      83.323 106.103  72.290  1.00  0.00           H  
ATOM   2404  HG3 GLN   181      84.597 104.762  72.547  1.00  0.00           H  
ATOM   2405  CD  GLN   181      83.664 104.756  70.697  1.00  0.00           C  
ATOM   2406  OE1 GLN   181      83.093 103.790  70.135  1.00  0.00           O  
ATOM   2407  NE2 GLN   181      84.389 105.490  69.895  1.00  0.00           N  
ATOM   2408 HE21 GLN   181      84.847 106.307  70.271  1.00  0.00           H  
ATOM   2409 HE22 GLN   181      84.283 105.372  68.897  1.00  0.00           H  
ATOM   2410  C   GLN   181      82.574 105.657  75.070  1.00  0.00           C  
ATOM   2411  O   GLN   181      83.508 106.451  75.149  1.00  0.00           O  
ATOM   2412  N   SER   182      81.339 106.061  75.386  1.00  0.00           N  
ATOM   2413  H   SER   182      80.574 105.405  75.456  1.00  0.00           H  
ATOM   2414  CA  SER   182      81.096 107.405  76.069  1.00  0.00           C  
ATOM   2415  HA  SER   182      81.355 108.204  75.373  1.00  0.00           H  
ATOM   2416  CB  SER   182      79.558 107.579  76.128  1.00  0.00           C  
ATOM   2417  HB2 SER   182      79.255 107.573  75.081  1.00  0.00           H  
ATOM   2418  HB3 SER   182      79.250 106.752  76.767  1.00  0.00           H  
ATOM   2419  OG  SER   182      79.141 108.758  76.778  1.00  0.00           O  
ATOM   2420  HG  SER   182      78.233 108.678  77.079  1.00  0.00           H  
ATOM   2421  C   SER   182      81.863 107.763  77.333  1.00  0.00           C  
ATOM   2422  O   SER   182      81.972 106.883  78.165  1.00  0.00           O  
ATOM   2423  N   SER   183      82.204 109.059  77.528  1.00  0.00           N  
ATOM   2424  H   SER   183      82.428 109.322  78.477  1.00  0.00           H  
ATOM   2425  CA  SER   183      82.164 110.164  76.462  1.00  0.00           C  
ATOM   2426  HA  SER   183      81.235 110.078  75.898  1.00  0.00           H  
ATOM   2427  CB  SER   183      82.126 111.592  77.057  1.00  0.00           C  
ATOM   2428  HB2 SER   183      82.165 112.264  76.200  1.00  0.00           H  
ATOM   2429  HB3 SER   183      81.105 111.653  77.432  1.00  0.00           H  
ATOM   2430  OG  SER   183      83.101 111.922  78.019  1.00  0.00           O  
ATOM   2431  HG  SER   183      83.966 112.053  77.623  1.00  0.00           H  
ATOM   2432  C   SER   183      83.240 110.001  75.409  1.00  0.00           C  
ATOM   2433  O   SER   183      84.275 109.393  75.683  1.00  0.00           O  
ATOM   2434  N   MET   184      82.979 110.662  74.261  1.00  0.00           N  
ATOM   2435  H   MET   184      82.056 110.981  74.002  1.00  0.00           H  
ATOM   2436  CA  MET   184      83.873 110.529  73.163  1.00  0.00           C  
ATOM   2437  HA  MET   184      84.563 109.709  73.366  1.00  0.00           H  
ATOM   2438  CB  MET   184      83.076 110.198  71.838  1.00  0.00           C  
ATOM   2439  HB2 MET   184      82.294 110.944  71.692  1.00  0.00           H  
ATOM   2440  HB3 MET   184      83.743 110.126  70.979  1.00  0.00           H  
ATOM   2441  CG  MET   184      82.474 108.828  72.077  1.00  0.00           C  
ATOM   2442  HG2 MET   184      82.565 108.288  71.134  1.00  0.00           H  
ATOM   2443  HG3 MET   184      83.032 108.342  72.877  1.00  0.00           H  
ATOM   2444  SD  MET   184      80.723 108.907  72.362  1.00  0.00           S  
ATOM   2445  CE  MET   184      80.227 107.156  71.904  1.00  0.00           C  
ATOM   2446  HE1 MET   184      80.787 106.462  72.531  1.00  0.00           H  
ATOM   2447  HE2 MET   184      79.165 106.972  72.066  1.00  0.00           H  
ATOM   2448  HE3 MET   184      80.489 106.972  70.862  1.00  0.00           H  
ATOM   2449  C   MET   184      84.691 111.842  72.930  1.00  0.00           C  
ATOM   2450  O   MET   184      84.121 112.919  72.583  1.00  0.00           O  
ATOM   2451  N   SER   185      86.006 111.785  73.257  1.00  0.00           N  
ATOM   2452  H   SER   185      86.318 110.851  73.477  1.00  0.00           H  
ATOM   2453  CA  SER   185      87.014 112.818  72.995  1.00  0.00           C  
ATOM   2454  HA  SER   185      86.821 113.644  73.680  1.00  0.00           H  
ATOM   2455  CB  SER   185      88.346 112.218  73.160  1.00  0.00           C  
ATOM   2456  HB2 SER   185      88.279 111.682  74.107  1.00  0.00           H  
ATOM   2457  HB3 SER   185      88.555 111.456  72.409  1.00  0.00           H  
ATOM   2458  OG  SER   185      89.403 113.171  73.145  1.00  0.00           O  
ATOM   2459  HG  SER   185      89.419 113.653  73.975  1.00  0.00           H  
ATOM   2460  C   SER   185      86.985 113.446  71.609  1.00  0.00           C  
ATOM   2461  O   SER   185      86.744 112.770  70.607  1.00  0.00           O  
ATOM   2462  N   SER   186      87.319 114.742  71.572  1.00  0.00           N  
ATOM   2463  H   SER   186      87.593 115.201  72.429  1.00  0.00           H  
ATOM   2464  CA  SER   186      87.275 115.602  70.429  1.00  0.00           C  
ATOM   2465  HA  SER   186      87.596 114.938  69.627  1.00  0.00           H  
ATOM   2466  CB  SER   186      85.812 115.931  70.213  1.00  0.00           C  
ATOM   2467  HB2 SER   186      85.157 115.096  70.463  1.00  0.00           H  
ATOM   2468  HB3 SER   186      85.596 116.698  70.956  1.00  0.00           H  
ATOM   2469  OG  SER   186      85.540 116.477  68.873  1.00  0.00           O  
ATOM   2470  HG  SER   186      85.053 117.288  69.034  1.00  0.00           H  
ATOM   2471  C   SER   186      88.169 116.871  70.627  1.00  0.00           C  
ATOM   2472  O   SER   186      88.478 117.154  71.822  1.00  0.00           O  
ATOM   2473  N   GLY   187      88.642 117.756  69.693  1.00  0.00           N  
ATOM   2474  H   GLY   187      89.273 118.437  70.091  1.00  0.00           H  
ATOM   2475  CA  GLY   187      88.607 117.582  68.234  1.00  0.00           C  
ATOM   2476  HA2 GLY   187      89.577 117.223  67.890  1.00  0.00           H  
ATOM   2477  HA3 GLY   187      87.933 116.760  67.994  1.00  0.00           H  
ATOM   2478  C   GLY   187      88.124 118.880  67.502  1.00  0.00           C  
ATOM   2479  O   GLY   187      88.512 119.279  66.426  1.00  0.00           O  
ATOM   2480  N   GLY   188      87.372 119.684  68.254  1.00  0.00           N  
ATOM   2481  H   GLY   188      87.118 119.343  69.170  1.00  0.00           H  
ATOM   2482  CA  GLY   188      86.768 120.904  67.707  1.00  0.00           C  
ATOM   2483  HA2 GLY   188      86.198 120.644  66.815  1.00  0.00           H  
ATOM   2484  HA3 GLY   188      86.112 121.355  68.451  1.00  0.00           H  
ATOM   2485  C   GLY   188      87.744 122.035  67.346  1.00  0.00           C  
ATOM   2486  O   GLY   188      88.810 122.171  67.940  1.00  0.00           O  
ATOM   2487  N   GLY   189      87.383 122.998  66.459  1.00  0.00           N  
ATOM   2488  H   GLY   189      88.102 123.590  66.068  1.00  0.00           H  
ATOM   2489  CA  GLY   189      86.001 123.252  65.975  1.00  0.00           C  
ATOM   2490  HA2 GLY   189      85.730 122.535  65.200  1.00  0.00           H  
ATOM   2491  HA3 GLY   189      85.216 123.081  66.712  1.00  0.00           H  
ATOM   2492  C   GLY   189      85.872 124.680  65.436  1.00  0.00           C  
ATOM   2493  O   GLY   189      86.268 125.674  65.997  1.00  0.00           O  
ATOM   2494  N   SER   190      85.163 124.739  64.275  1.00  0.00           N  
ATOM   2495  H   SER   190      84.872 123.864  63.863  1.00  0.00           H  
ATOM   2496  CA  SER   190      84.672 125.920  63.535  1.00  0.00           C  
ATOM   2497  HA  SER   190      85.466 126.557  63.144  1.00  0.00           H  
ATOM   2498  CB  SER   190      84.007 125.366  62.287  1.00  0.00           C  
ATOM   2499  HB2 SER   190      83.226 124.641  62.516  1.00  0.00           H  
ATOM   2500  HB3 SER   190      83.561 126.234  61.800  1.00  0.00           H  
ATOM   2501  OG  SER   190      84.965 124.888  61.463  1.00  0.00           O  
ATOM   2502  HG  SER   190      85.420 125.592  60.996  1.00  0.00           H  
ATOM   2503  C   SER   190      83.746 126.830  64.315  1.00  0.00           C  
ATOM   2504  O   SER   190      83.131 126.367  65.265  1.00  0.00           O  
ATOM   2505  N   GLY   191      83.754 128.187  64.121  1.00  0.00           N  
ATOM   2506  H   GLY   191      83.162 128.641  64.801  1.00  0.00           H  
ATOM   2507  CA  GLY   191      84.578 129.101  63.383  1.00  0.00           C  
ATOM   2508  HA2 GLY   191      84.294 130.136  63.575  1.00  0.00           H  
ATOM   2509  HA3 GLY   191      85.571 128.844  63.751  1.00  0.00           H  
ATOM   2510  C   GLY   191      84.647 129.079  61.884  1.00  0.00           C  
ATOM   2511  O   GLY   191      83.655 128.670  61.233  1.00  0.00           O  
ATOM   2512  N   GLY   192      85.792 129.374  61.256  1.00  0.00           N  
ATOM   2513  H   GLY   192      86.541 129.652  61.874  1.00  0.00           H  
ATOM   2514  CA  GLY   192      86.059 129.149  59.822  1.00  0.00           C  
ATOM   2515  HA2 GLY   192      85.172 129.517  59.306  1.00  0.00           H  
ATOM   2516  HA3 GLY   192      86.879 129.813  59.549  1.00  0.00           H  
ATOM   2517  C   GLY   192      86.498 127.741  59.510  1.00  0.00           C  
ATOM   2518  O   GLY   192      85.972 126.759  60.001  1.00  0.00           O  
ATOM   2519  N   GLY   193      87.356 127.516  58.543  1.00  0.00           N  
ATOM   2520  H   GLY   193      87.664 128.368  58.097  1.00  0.00           H  
ATOM   2521  CA  GLY   193      87.778 126.276  57.963  1.00  0.00           C  
ATOM   2522  HA2 GLY   193      88.469 126.460  57.141  1.00  0.00           H  
ATOM   2523  HA3 GLY   193      88.372 125.693  58.668  1.00  0.00           H  
ATOM   2524  C   GLY   193      86.566 125.494  57.314  1.00  0.00           C  
ATOM   2525  O   GLY   193      85.896 126.012  56.408  1.00  0.00           O  
ATOM   2526  N   TYR   194      86.350 124.265  57.638  1.00  0.00           N  
ATOM   2527  H   TYR   194      86.982 123.818  58.286  1.00  0.00           H  
ATOM   2528  CA  TYR   194      85.244 123.422  57.221  1.00  0.00           C  
ATOM   2529  HA  TYR   194      84.516 124.090  56.761  1.00  0.00           H  
ATOM   2530  CB  TYR   194      85.683 122.610  55.975  1.00  0.00           C  
ATOM   2531  HB2 TYR   194      86.387 123.239  55.431  1.00  0.00           H  
ATOM   2532  HB3 TYR   194      86.242 121.715  56.249  1.00  0.00           H  
ATOM   2533  CG  TYR   194      84.626 122.171  55.068  1.00  0.00           C  
ATOM   2534  CD1 TYR   194      83.528 121.428  55.615  1.00  0.00           C  
ATOM   2535  HD1 TYR   194      83.613 121.147  56.655  1.00  0.00           H  
ATOM   2536  CE1 TYR   194      82.382 121.152  54.845  1.00  0.00           C  
ATOM   2537  HE1 TYR   194      81.511 120.635  55.219  1.00  0.00           H  
ATOM   2538  CZ  TYR   194      82.458 121.429  53.469  1.00  0.00           C  
ATOM   2539  OH  TYR   194      81.446 121.059  52.654  1.00  0.00           O  
ATOM   2540  HH  TYR   194      80.784 120.499  53.066  1.00  0.00           H  
ATOM   2541  CE2 TYR   194      83.570 122.050  52.904  1.00  0.00           C  
ATOM   2542  HE2 TYR   194      83.588 122.185  51.833  1.00  0.00           H  
ATOM   2543  CD2 TYR   194      84.610 122.401  53.694  1.00  0.00           C  
ATOM   2544  HD2 TYR   194      85.431 123.005  53.336  1.00  0.00           H  
ATOM   2545  C   TYR   194      84.598 122.749  58.454  1.00  0.00           C  
ATOM   2546  O   TYR   194      85.022 121.667  58.862  1.00  0.00           O  
ATOM   2547  N   GLY   195      83.526 123.305  59.039  1.00  0.00           N  
ATOM   2548  H   GLY   195      83.152 122.753  59.798  1.00  0.00           H  
ATOM   2549  CA  GLY   195      82.873 124.558  58.776  1.00  0.00           C  
ATOM   2550  HA2 GLY   195      82.465 124.987  59.692  1.00  0.00           H  
ATOM   2551  HA3 GLY   195      83.536 125.390  58.540  1.00  0.00           H  
ATOM   2552  C   GLY   195      81.798 124.485  57.646  1.00  0.00           C  
ATOM   2553  O   GLY   195      81.295 123.435  57.257  1.00  0.00           O  
ATOM   2554  N   ASN   196      81.488 125.766  57.145  1.00  0.00           N  
ATOM   2555  H   ASN   196      81.950 126.608  57.459  1.00  0.00           H  
ATOM   2556  CA  ASN   196      80.693 126.021  55.963  1.00  0.00           C  
ATOM   2557  HA  ASN   196      80.736 127.085  55.731  1.00  0.00           H  
ATOM   2558  CB  ASN   196      81.353 125.286  54.744  1.00  0.00           C  
ATOM   2559  HB2 ASN   196      82.402 125.577  54.702  1.00  0.00           H  
ATOM   2560  HB3 ASN   196      81.435 124.205  54.853  1.00  0.00           H  
ATOM   2561  CG  ASN   196      80.818 125.645  53.384  1.00  0.00           C  
ATOM   2562  OD1 ASN   196      80.011 126.555  53.204  1.00  0.00           O  
ATOM   2563  ND2 ASN   196      81.073 124.887  52.371  1.00  0.00           N  
ATOM   2564 HD21 ASN   196      80.577 125.025  51.502  1.00  0.00           H  
ATOM   2565 HD22 ASN   196      81.670 124.075  52.438  1.00  0.00           H  
ATOM   2566  C   ASN   196      79.269 125.683  56.216  1.00  0.00           C  
ATOM   2567  O   ASN   196      78.687 124.856  55.561  1.00  0.00           O  
ATOM   2568  N   GLN   197      78.626 126.365  57.199  1.00  0.00           N  
ATOM   2569  H   GLN   197      79.149 127.089  57.671  1.00  0.00           H  
ATOM   2570  CA  GLN   197      77.229 126.162  57.592  1.00  0.00           C  
ATOM   2571  HA  GLN   197      77.037 125.117  57.833  1.00  0.00           H  
ATOM   2572  CB  GLN   197      77.030 126.980  58.936  1.00  0.00           C  
ATOM   2573  HB2 GLN   197      77.821 126.693  59.630  1.00  0.00           H  
ATOM   2574  HB3 GLN   197      77.166 128.033  58.689  1.00  0.00           H  
ATOM   2575  CG  GLN   197      75.637 126.722  59.638  1.00  0.00           C  
ATOM   2576  HG2 GLN   197      74.792 126.864  58.965  1.00  0.00           H  
ATOM   2577  HG3 GLN   197      75.663 125.726  60.082  1.00  0.00           H  
ATOM   2578  CD  GLN   197      75.493 127.678  60.756  1.00  0.00           C  
ATOM   2579  OE1 GLN   197      75.708 127.315  61.913  1.00  0.00           O  
ATOM   2580  NE2 GLN   197      75.219 128.920  60.545  1.00  0.00           N  
ATOM   2581 HE21 GLN   197      75.079 129.222  59.591  1.00  0.00           H  
ATOM   2582 HE22 GLN   197      75.091 129.463  61.387  1.00  0.00           H  
ATOM   2583  C   GLN   197      76.232 126.636  56.542  1.00  0.00           C  
ATOM   2584  O   GLN   197      76.277 127.759  56.104  1.00  0.00           O  
ATOM   2585  N   ASP   198      75.331 125.695  56.187  1.00  0.00           N  
ATOM   2586  H   ASP   198      75.398 124.788  56.627  1.00  0.00           H  
ATOM   2587  CA  ASP   198      74.353 125.942  55.131  1.00  0.00           C  
ATOM   2588  HA  ASP   198      74.826 126.520  54.338  1.00  0.00           H  
ATOM   2589  CB  ASP   198      73.562 124.741  54.661  1.00  0.00           C  
ATOM   2590  HB2 ASP   198      73.267 124.235  55.581  1.00  0.00           H  
ATOM   2591  HB3 ASP   198      72.691 125.027  54.070  1.00  0.00           H  
ATOM   2592  CG  ASP   198      74.438 123.764  53.824  1.00  0.00           C  
ATOM   2593  OD1 ASP   198      75.280 124.170  52.971  1.00  0.00           O  
ATOM   2594  OD2 ASP   198      74.280 122.527  54.072  1.00  0.00           O  
ATOM   2595  C   ASP   198      73.251 126.867  55.775  1.00  0.00           C  
ATOM   2596  O   ASP   198      73.182 126.982  57.001  1.00  0.00           O  
ATOM   2597  N   GLN   199      72.510 127.643  54.982  1.00  0.00           N  
ATOM   2598  H   GLN   199      72.689 127.689  53.988  1.00  0.00           H  
ATOM   2599  CA  GLN   199      71.454 128.590  55.431  1.00  0.00           C  
ATOM   2600  HA  GLN   199      71.799 128.968  56.393  1.00  0.00           H  
ATOM   2601  CB  GLN   199      71.422 129.769  54.478  1.00  0.00           C  
ATOM   2602  HB2 GLN   199      71.359 129.461  53.434  1.00  0.00           H  
ATOM   2603  HB3 GLN   199      70.586 130.377  54.823  1.00  0.00           H  
ATOM   2604  CG  GLN   199      72.637 130.591  54.591  1.00  0.00           C  
ATOM   2605  HG2 GLN   199      72.917 130.958  55.579  1.00  0.00           H  
ATOM   2606  HG3 GLN   199      73.503 130.057  54.202  1.00  0.00           H  
ATOM   2607  CD  GLN   199      72.599 131.785  53.653  1.00  0.00           C  
ATOM   2608  OE1 GLN   199      71.523 132.280  53.286  1.00  0.00           O  
ATOM   2609  NE2 GLN   199      73.686 132.376  53.118  1.00  0.00           N  
ATOM   2610 HE21 GLN   199      74.600 132.028  53.369  1.00  0.00           H  
ATOM   2611 HE22 GLN   199      73.492 133.086  52.426  1.00  0.00           H  
ATOM   2612  C   GLN   199      70.070 127.851  55.537  1.00  0.00           C  
ATOM   2613  O   GLN   199      69.488 127.523  54.452  1.00  0.00           O  
ATOM   2614  N   SER   200      69.570 127.483  56.756  1.00  0.00           N  
ATOM   2615  H   SER   200      68.702 126.977  56.652  1.00  0.00           H  
ATOM   2616  CA  SER   200      69.872 128.200  58.035  1.00  0.00           C  
ATOM   2617  HA  SER   200      70.547 129.051  57.941  1.00  0.00           H  
ATOM   2618  CB  SER   200      68.630 128.573  58.766  1.00  0.00           C  
ATOM   2619  HB2 SER   200      68.134 129.312  58.137  1.00  0.00           H  
ATOM   2620  HB3 SER   200      67.928 127.744  58.852  1.00  0.00           H  
ATOM   2621  OG  SER   200      68.832 129.214  60.020  1.00  0.00           O  
ATOM   2622  HG  SER   200      68.164 128.775  60.551  1.00  0.00           H  
ATOM   2623  C   SER   200      70.587 127.182  58.983  1.00  0.00           C  
ATOM   2624  O   SER   200      70.076 126.022  58.999  1.00  0.00           O  
ATOM   2625  N   GLY   201      71.556 127.498  59.812  1.00  0.00           N  
ATOM   2626  H   GLY   201      71.815 128.474  59.824  1.00  0.00           H  
ATOM   2627  CA  GLY   201      72.026 126.606  60.929  1.00  0.00           C  
ATOM   2628  HA2 GLY   201      71.954 125.611  60.490  1.00  0.00           H  
ATOM   2629  HA3 GLY   201      73.089 126.753  61.119  1.00  0.00           H  
ATOM   2630  C   GLY   201      71.212 126.614  62.220  1.00  0.00           C  
ATOM   2631  O   GLY   201      70.065 127.094  62.094  1.00  0.00           O  
ATOM   2632  N   GLY   202      71.733 126.175  63.413  1.00  0.00           N  
ATOM   2633  H   GLY   202      71.159 126.419  64.207  1.00  0.00           H  
ATOM   2634  CA  GLY   202      73.009 125.479  63.470  1.00  0.00           C  
ATOM   2635  HA2 GLY   202      73.795 126.021  62.944  1.00  0.00           H  
ATOM   2636  HA3 GLY   202      73.243 125.493  64.535  1.00  0.00           H  
ATOM   2637  C   GLY   202      72.824 124.068  62.937  1.00  0.00           C  
ATOM   2638  O   GLY   202      71.681 123.573  62.713  1.00  0.00           O  
ATOM   2639  N   GLY   203      73.924 123.339  62.625  1.00  0.00           N  
ATOM   2640  H   GLY   203      73.886 122.450  62.147  1.00  0.00           H  
ATOM   2641  CA  GLY   203      75.311 123.679  62.835  1.00  0.00           C  
ATOM   2642  HA2 GLY   203      75.415 124.758  62.949  1.00  0.00           H  
ATOM   2643  HA3 GLY   203      75.596 123.212  63.778  1.00  0.00           H  
ATOM   2644  C   GLY   203      76.181 123.171  61.675  1.00  0.00           C  
ATOM   2645  O   GLY   203      75.885 123.018  60.505  1.00  0.00           O  
ATOM   2646  N   GLY   204      77.463 122.947  61.968  1.00  0.00           N  
ATOM   2647  H   GLY   204      77.796 123.090  62.911  1.00  0.00           H  
ATOM   2648  CA  GLY   204      78.387 122.332  60.972  1.00  0.00           C  
ATOM   2649  HA2 GLY   204      79.354 122.132  61.433  1.00  0.00           H  
ATOM   2650  HA3 GLY   204      78.074 121.354  60.607  1.00  0.00           H  
ATOM   2651  C   GLY   204      78.775 123.260  59.716  1.00  0.00           C  
ATOM   2652  O   GLY   204      79.450 124.236  59.931  1.00  0.00           O  
ATOM   2653  N   SER   205      78.595 122.883  58.477  1.00  0.00           N  
ATOM   2654  H   SER   205      79.039 123.498  57.809  1.00  0.00           H  
ATOM   2655  CA  SER   205      78.064 121.595  58.012  1.00  0.00           C  
ATOM   2656  HA  SER   205      77.110 121.421  58.509  1.00  0.00           H  
ATOM   2657  CB  SER   205      77.715 121.721  56.534  1.00  0.00           C  
ATOM   2658  HB2 SER   205      77.126 120.848  56.252  1.00  0.00           H  
ATOM   2659  HB3 SER   205      77.129 122.639  56.496  1.00  0.00           H  
ATOM   2660  OG  SER   205      78.887 121.905  55.629  1.00  0.00           O  
ATOM   2661  HG  SER   205      79.054 122.848  55.567  1.00  0.00           H  
ATOM   2662  C   SER   205      78.908 120.335  58.243  1.00  0.00           C  
ATOM   2663  O   SER   205      78.389 119.235  58.432  1.00  0.00           O  
ATOM   2664  N   GLY   206      80.282 120.398  58.126  1.00  0.00           N  
ATOM   2665  H   GLY   206      80.708 121.310  58.049  1.00  0.00           H  
ATOM   2666  CA  GLY   206      81.214 119.265  58.172  1.00  0.00           C  
ATOM   2667  HA2 GLY   206      82.253 119.592  58.178  1.00  0.00           H  
ATOM   2668  HA3 GLY   206      80.869 118.802  59.097  1.00  0.00           H  
ATOM   2669  C   GLY   206      81.124 118.203  56.988  1.00  0.00           C  
ATOM   2670  O   GLY   206      80.410 118.326  56.006  1.00  0.00           O  
ATOM   2671  N   GLY   207      81.895 117.154  57.153  1.00  0.00           N  
ATOM   2672  H   GLY   207      81.830 116.355  56.539  1.00  0.00           H  
ATOM   2673  CA  GLY   207      83.047 117.110  58.093  1.00  0.00           C  
ATOM   2674  HA2 GLY   207      82.840 117.763  58.940  1.00  0.00           H  
ATOM   2675  HA3 GLY   207      83.174 116.083  58.438  1.00  0.00           H  
ATOM   2676  C   GLY   207      84.441 117.624  57.586  1.00  0.00           C  
ATOM   2677  O   GLY   207      84.597 118.582  56.860  1.00  0.00           O  
ATOM   2678  N   TYR   208      85.530 116.908  57.883  1.00  0.00           N  
ATOM   2679  H   TYR   208      85.323 116.156  58.525  1.00  0.00           H  
ATOM   2680  CA  TYR   208      86.765 116.819  57.047  1.00  0.00           C  
ATOM   2681  HA  TYR   208      87.068 117.833  56.786  1.00  0.00           H  
ATOM   2682  CB  TYR   208      87.993 116.308  57.867  1.00  0.00           C  
ATOM   2683  HB2 TYR   208      88.905 116.773  57.493  1.00  0.00           H  
ATOM   2684  HB3 TYR   208      87.842 116.458  58.936  1.00  0.00           H  
ATOM   2685  CG  TYR   208      88.293 114.781  57.659  1.00  0.00           C  
ATOM   2686  CD1 TYR   208      88.860 114.200  56.507  1.00  0.00           C  
ATOM   2687  HD1 TYR   208      89.097 114.838  55.669  1.00  0.00           H  
ATOM   2688  CE1 TYR   208      89.095 112.851  56.364  1.00  0.00           C  
ATOM   2689  HE1 TYR   208      89.633 112.493  55.499  1.00  0.00           H  
ATOM   2690  CZ  TYR   208      88.641 112.008  57.412  1.00  0.00           C  
ATOM   2691  OH  TYR   208      88.900 110.672  57.373  1.00  0.00           O  
ATOM   2692  HH  TYR   208      88.525 110.150  58.086  1.00  0.00           H  
ATOM   2693  CE2 TYR   208      88.033 112.533  58.585  1.00  0.00           C  
ATOM   2694  HE2 TYR   208      87.816 111.908  59.438  1.00  0.00           H  
ATOM   2695  CD2 TYR   208      87.855 113.935  58.734  1.00  0.00           C  
ATOM   2696  HD2 TYR   208      87.490 114.328  59.671  1.00  0.00           H  
ATOM   2697  C   TYR   208      86.560 116.069  55.702  1.00  0.00           C  
ATOM   2698  O   TYR   208      85.769 115.164  55.607  1.00  0.00           O  
ATOM   2699  N   GLY   209      87.302 116.481  54.694  1.00  0.00           N  
ATOM   2700  H   GLY   209      87.775 117.372  54.743  1.00  0.00           H  
ATOM   2701  CA  GLY   209      87.369 115.725  53.446  1.00  0.00           C  
ATOM   2702  HA2 GLY   209      88.244 115.086  53.565  1.00  0.00           H  
ATOM   2703  HA3 GLY   209      86.429 115.192  53.306  1.00  0.00           H  
ATOM   2704  C   GLY   209      87.508 116.613  52.235  1.00  0.00           C  
ATOM   2705  O   GLY   209      87.959 117.717  52.378  1.00  0.00           O  
ATOM   2706  N   GLN   210      87.071 116.409  51.024  1.00  0.00           N  
ATOM   2707  H   GLN   210      87.232 117.163  50.372  1.00  0.00           H  
ATOM   2708  CA  GLN   210      86.480 115.147  50.537  1.00  0.00           C  
ATOM   2709  HA  GLN   210      86.179 115.353  49.510  1.00  0.00           H  
ATOM   2710  CB  GLN   210      87.515 113.979  50.577  1.00  0.00           C  
ATOM   2711  HB2 GLN   210      87.683 113.713  51.620  1.00  0.00           H  
ATOM   2712  HB3 GLN   210      87.114 113.163  49.976  1.00  0.00           H  
ATOM   2713  CG  GLN   210      88.903 114.263  49.901  1.00  0.00           C  
ATOM   2714  HG2 GLN   210      88.740 114.683  48.908  1.00  0.00           H  
ATOM   2715  HG3 GLN   210      89.372 115.069  50.466  1.00  0.00           H  
ATOM   2716  CD  GLN   210      89.795 113.007  49.964  1.00  0.00           C  
ATOM   2717  OE1 GLN   210      89.633 112.080  49.138  1.00  0.00           O  
ATOM   2718  NE2 GLN   210      90.598 112.890  51.004  1.00  0.00           N  
ATOM   2719 HE21 GLN   210      91.213 112.096  51.115  1.00  0.00           H  
ATOM   2720 HE22 GLN   210      90.561 113.601  51.720  1.00  0.00           H  
ATOM   2721  C   GLN   210      85.155 114.789  51.191  1.00  0.00           C  
ATOM   2722  O   GLN   210      84.882 113.651  51.488  1.00  0.00           O  
ATOM   2723  N   GLN   211      84.314 115.794  51.510  1.00  0.00           N  
ATOM   2724  H   GLN   211      84.542 116.725  51.191  1.00  0.00           H  
ATOM   2725  CA  GLN   211      83.057 115.693  52.282  1.00  0.00           C  
ATOM   2726  HA  GLN   211      83.294 115.187  53.218  1.00  0.00           H  
ATOM   2727  CB  GLN   211      82.552 117.087  52.611  1.00  0.00           C  
ATOM   2728  HB2 GLN   211      82.364 117.725  51.748  1.00  0.00           H  
ATOM   2729  HB3 GLN   211      81.578 116.866  53.047  1.00  0.00           H  
ATOM   2730  CG  GLN   211      83.303 117.786  53.720  1.00  0.00           C  
ATOM   2731  HG2 GLN   211      82.553 118.317  54.305  1.00  0.00           H  
ATOM   2732  HG3 GLN   211      83.502 117.064  54.513  1.00  0.00           H  
ATOM   2733  CD  GLN   211      84.488 118.648  53.238  1.00  0.00           C  
ATOM   2734  OE1 GLN   211      84.772 118.764  52.102  1.00  0.00           O  
ATOM   2735  NE2 GLN   211      85.209 119.170  54.132  1.00  0.00           N  
ATOM   2736 HE21 GLN   211      84.940 119.058  55.099  1.00  0.00           H  
ATOM   2737 HE22 GLN   211      85.697 119.997  53.818  1.00  0.00           H  
ATOM   2738  C   GLN   211      82.004 114.713  51.683  1.00  0.00           C  
ATOM   2739  O   GLN   211      81.271 113.994  52.326  1.00  0.00           O  
ATOM   2740  N   ASP   212      81.936 114.588  50.307  1.00  0.00           N  
ATOM   2741  H   ASP   212      82.433 115.279  49.764  1.00  0.00           H  
ATOM   2742  CA  ASP   212      80.960 113.687  49.633  1.00  0.00           C  
ATOM   2743  HA  ASP   212      80.193 113.416  50.359  1.00  0.00           H  
ATOM   2744  CB  ASP   212      80.461 114.403  48.316  1.00  0.00           C  
ATOM   2745  HB2 ASP   212      80.255 115.460  48.487  1.00  0.00           H  
ATOM   2746  HB3 ASP   212      81.280 114.439  47.598  1.00  0.00           H  
ATOM   2747  CG  ASP   212      79.248 113.822  47.610  1.00  0.00           C  
ATOM   2748  OD1 ASP   212      79.038 114.104  46.421  1.00  0.00           O  
ATOM   2749  OD2 ASP   212      78.509 113.094  48.311  1.00  0.00           O  
ATOM   2750  C   ASP   212      81.574 112.310  49.308  1.00  0.00           C  
ATOM   2751  O   ASP   212      80.787 111.438  48.872  1.00  0.00           O  
ATOM   2752  N   ARG   213      82.860 112.075  49.566  1.00  0.00           N  
ATOM   2753  H   ARG   213      83.348 112.803  50.068  1.00  0.00           H  
ATOM   2754  CA  ARG   213      83.576 110.742  49.419  1.00  0.00           C  
ATOM   2755  HA  ARG   213      83.069 110.239  48.595  1.00  0.00           H  
ATOM   2756  CB  ARG   213      85.078 111.028  49.111  1.00  0.00           C  
ATOM   2757  HB2 ARG   213      85.046 111.863  48.410  1.00  0.00           H  
ATOM   2758  HB3 ARG   213      85.480 111.607  49.942  1.00  0.00           H  
ATOM   2759  CG  ARG   213      85.904 109.743  48.689  1.00  0.00           C  
ATOM   2760  HG2 ARG   213      85.317 109.105  48.029  1.00  0.00           H  
ATOM   2761  HG3 ARG   213      86.715 110.123  48.068  1.00  0.00           H  
ATOM   2762  CD  ARG   213      86.494 108.858  49.813  1.00  0.00           C  
ATOM   2763  HD2 ARG   213      87.005 109.537  50.497  1.00  0.00           H  
ATOM   2764  HD3 ARG   213      85.704 108.251  50.256  1.00  0.00           H  
ATOM   2765  NE  ARG   213      87.463 107.911  49.249  1.00  0.00           N  
ATOM   2766  HE  ARG   213      88.444 108.141  49.173  1.00  0.00           H  
ATOM   2767  CZ  ARG   213      87.230 106.660  48.833  1.00  0.00           C  
ATOM   2768  NH1 ARG   213      85.979 106.148  48.702  1.00  0.00           N  
ATOM   2769 HH11 ARG   213      85.704 105.367  48.124  1.00  0.00           H  
ATOM   2770 HH12 ARG   213      85.193 106.629  49.116  1.00  0.00           H  
ATOM   2771  NH2 ARG   213      88.174 105.832  48.333  1.00  0.00           N  
ATOM   2772 HH21 ARG   213      87.986 104.993  47.804  1.00  0.00           H  
ATOM   2773 HH22 ARG   213      89.120 106.167  48.450  1.00  0.00           H  
ATOM   2774  C   ARG   213      83.393 110.005  50.707  1.00  0.00           C  
ATOM   2775  O   ARG   213      84.050 110.414  51.668  1.00  0.00           O  
ATOM   2776  N   GLY   214      82.630 108.944  50.861  1.00  0.00           N  
ATOM   2777  H   GLY   214      82.604 108.591  51.807  1.00  0.00           H  
ATOM   2778  CA  GLY   214      81.725 108.285  49.920  1.00  0.00           C  
ATOM   2779  HA2 GLY   214      81.219 107.561  50.559  1.00  0.00           H  
ATOM   2780  HA3 GLY   214      80.998 109.021  49.577  1.00  0.00           H  
ATOM   2781  C   GLY   214      82.490 107.587  48.837  1.00  0.00           C  
ATOM   2782  O   GLY   214      82.080 107.678  47.666  1.00  0.00           O  
ATOM   2783  OXT GLY   214      83.373 106.743  49.212  1.00  0.00           O  
TER    2784      GLY   214 
END   
