# Supplementary material for: Visualization of oligomerization, clustering, and density transition of intrinsically disordered proteins
Source: Natl Sci Rev. 2026 Feb 14;13(7):nwag107. doi: 10.1093/nsr/nwag107 (PMC13114874; doi:10.1093/nsr/nwag107)
Supplement: nwag107_Supplemental_Files [file nwag107_supplemental_files.zip › SI-MD-Structures/MD-Sturctures/frame229.pdb]

CRYST1  135.147  149.315  136.911  90.00  90.00  90.00               1
ATOM      1  N   MET     1      28.516 101.563  96.293  1.00  0.00           N  
ATOM      2  H1  MET     1      28.238 100.662  95.931  1.00  0.00           H  
ATOM      3  H2  MET     1      28.626 101.472  97.293  1.00  0.00           H  
ATOM      4  H3  MET     1      27.886 102.308  96.031  1.00  0.00           H  
ATOM      5  CA  MET     1      29.917 101.724  95.693  1.00  0.00           C  
ATOM      6  HA  MET     1      30.305 102.701  95.982  1.00  0.00           H  
ATOM      7  CB  MET     1      30.874 100.559  96.174  1.00  0.00           C  
ATOM      8  HB2 MET     1      30.344  99.607  96.204  1.00  0.00           H  
ATOM      9  HB3 MET     1      31.723 100.610  95.492  1.00  0.00           H  
ATOM     10  CG  MET     1      31.295 100.922  97.586  1.00  0.00           C  
ATOM     11  HG2 MET     1      31.638 101.956  97.563  1.00  0.00           H  
ATOM     12  HG3 MET     1      30.481 100.854  98.309  1.00  0.00           H  
ATOM     13  SD  MET     1      32.721  99.947  98.218  1.00  0.00           S  
ATOM     14  CE  MET     1      32.002  98.338  98.492  1.00  0.00           C  
ATOM     15  HE1 MET     1      31.690  98.204  99.527  1.00  0.00           H  
ATOM     16  HE2 MET     1      31.133  98.137  97.866  1.00  0.00           H  
ATOM     17  HE3 MET     1      32.817  97.622  98.381  1.00  0.00           H  
ATOM     18  C   MET     1      29.845 101.636  94.162  1.00  0.00           C  
ATOM     19  O   MET     1      29.426 100.601  93.678  1.00  0.00           O  
ATOM     20  N   ALA     2      30.340 102.604  93.355  1.00  0.00           N  
ATOM     21  H   ALA     2      30.667 102.315  92.444  1.00  0.00           H  
ATOM     22  CA  ALA     2      30.602 103.990  93.765  1.00  0.00           C  
ATOM     23  HA  ALA     2      30.612 104.473  92.788  1.00  0.00           H  
ATOM     24  CB  ALA     2      29.323 104.510  94.459  1.00  0.00           C  
ATOM     25  HB1 ALA     2      29.341 105.587  94.294  1.00  0.00           H  
ATOM     26  HB2 ALA     2      28.403 104.191  93.967  1.00  0.00           H  
ATOM     27  HB3 ALA     2      29.355 104.360  95.538  1.00  0.00           H  
ATOM     28  C   ALA     2      31.918 104.265  94.483  1.00  0.00           C  
ATOM     29  O   ALA     2      31.919 104.213  95.751  1.00  0.00           O  
ATOM     30  N   SER     3      33.077 104.481  93.853  1.00  0.00           N  
ATOM     31  H   SER     3      33.878 104.574  94.461  1.00  0.00           H  
ATOM     32  CA  SER     3      33.324 104.374  92.376  1.00  0.00           C  
ATOM     33  HA  SER     3      32.440 104.801  91.903  1.00  0.00           H  
ATOM     34  CB  SER     3      34.548 105.142  92.036  1.00  0.00           C  
ATOM     35  HB2 SER     3      34.528 106.148  92.455  1.00  0.00           H  
ATOM     36  HB3 SER     3      35.390 104.545  92.383  1.00  0.00           H  
ATOM     37  OG  SER     3      34.776 105.383  90.612  1.00  0.00           O  
ATOM     38  HG  SER     3      35.700 105.643  90.584  1.00  0.00           H  
ATOM     39  C   SER     3      33.512 102.880  91.864  1.00  0.00           C  
ATOM     40  O   SER     3      33.213 101.873  92.586  1.00  0.00           O  
ATOM     41  N   ASN     4      33.882 102.720  90.566  1.00  0.00           N  
ATOM     42  H   ASN     4      34.229 103.545  90.098  1.00  0.00           H  
ATOM     43  CA  ASN     4      33.855 101.560  89.666  1.00  0.00           C  
ATOM     44  HA  ASN     4      33.842 100.687  90.319  1.00  0.00           H  
ATOM     45  CB  ASN     4      32.496 101.488  88.999  1.00  0.00           C  
ATOM     46  HB2 ASN     4      32.148 102.404  88.521  1.00  0.00           H  
ATOM     47  HB3 ASN     4      32.400 100.729  88.223  1.00  0.00           H  
ATOM     48  CG  ASN     4      31.420 101.192  90.013  1.00  0.00           C  
ATOM     49  OD1 ASN     4      30.745 102.059  90.577  1.00  0.00           O  
ATOM     50  ND2 ASN     4      31.291  99.921  90.335  1.00  0.00           N  
ATOM     51 HD21 ASN     4      30.608  99.640  91.024  1.00  0.00           H  
ATOM     52 HD22 ASN     4      31.849  99.222  89.865  1.00  0.00           H  
ATOM     53  C   ASN     4      35.000 101.575  88.617  1.00  0.00           C  
ATOM     54  O   ASN     4      35.346 102.627  88.128  1.00  0.00           O  
ATOM     55  N   ASP     5      35.529 100.509  88.138  1.00  0.00           N  
ATOM     56  H   ASP     5      36.104 100.712  87.332  1.00  0.00           H  
ATOM     57  CA  ASP     5      35.370  99.111  88.561  1.00  0.00           C  
ATOM     58  HA  ASP     5      34.557  99.146  89.286  1.00  0.00           H  
ATOM     59  CB  ASP     5      34.945  98.264  87.387  1.00  0.00           C  
ATOM     60  HB2 ASP     5      35.544  98.534  86.517  1.00  0.00           H  
ATOM     61  HB3 ASP     5      35.084  97.195  87.545  1.00  0.00           H  
ATOM     62  CG  ASP     5      33.424  98.323  87.173  1.00  0.00           C  
ATOM     63  OD1 ASP     5      32.643  98.305  88.160  1.00  0.00           O  
ATOM     64  OD2 ASP     5      32.915  98.402  86.045  1.00  0.00           O  
ATOM     65  C   ASP     5      36.609  98.447  89.169  1.00  0.00           C  
ATOM     66  O   ASP     5      37.617  98.445  88.466  1.00  0.00           O  
ATOM     67  N   TYR     6      36.771  98.315  90.461  1.00  0.00           N  
ATOM     68  H   TYR     6      35.946  98.463  91.026  1.00  0.00           H  
ATOM     69  CA  TYR     6      38.026  97.909  91.077  1.00  0.00           C  
ATOM     70  HA  TYR     6      38.859  98.521  90.733  1.00  0.00           H  
ATOM     71  CB  TYR     6      37.900  98.211  92.551  1.00  0.00           C  
ATOM     72  HB2 TYR     6      37.150  97.566  93.010  1.00  0.00           H  
ATOM     73  HB3 TYR     6      38.828  98.059  93.103  1.00  0.00           H  
ATOM     74  CG  TYR     6      37.509  99.602  93.008  1.00  0.00           C  
ATOM     75  CD1 TYR     6      36.556  99.787  94.019  1.00  0.00           C  
ATOM     76  HD1 TYR     6      36.190  98.954  94.601  1.00  0.00           H  
ATOM     77  CE1 TYR     6      36.151 101.071  94.464  1.00  0.00           C  
ATOM     78  HE1 TYR     6      35.489 101.178  95.310  1.00  0.00           H  
ATOM     79  CZ  TYR     6      36.605 102.232  93.845  1.00  0.00           C  
ATOM     80  OH  TYR     6      36.291 103.498  94.306  1.00  0.00           O  
ATOM     81  HH  TYR     6      36.245 103.437  95.263  1.00  0.00           H  
ATOM     82  CE2 TYR     6      37.424 102.015  92.743  1.00  0.00           C  
ATOM     83  HE2 TYR     6      37.665 102.921  92.206  1.00  0.00           H  
ATOM     84  CD2 TYR     6      37.945 100.743  92.335  1.00  0.00           C  
ATOM     85  HD2 TYR     6      38.723 100.618  91.596  1.00  0.00           H  
ATOM     86  C   TYR     6      38.346  96.354  90.761  1.00  0.00           C  
ATOM     87  O   TYR     6      38.274  95.506  91.676  1.00  0.00           O  
ATOM     88  N   THR     7      38.771  96.039  89.584  1.00  0.00           N  
ATOM     89  H   THR     7      38.688  96.770  88.892  1.00  0.00           H  
ATOM     90  CA  THR     7      39.181  94.717  89.173  1.00  0.00           C  
ATOM     91  HA  THR     7      39.897  94.377  89.922  1.00  0.00           H  
ATOM     92  CB  THR     7      37.984  93.747  89.073  1.00  0.00           C  
ATOM     93  HB  THR     7      37.524  93.743  90.062  1.00  0.00           H  
ATOM     94  CG2 THR     7      36.968  93.992  88.003  1.00  0.00           C  
ATOM     95 HG21 THR     7      36.126  93.310  88.126  1.00  0.00           H  
ATOM     96 HG22 THR     7      36.683  95.044  88.007  1.00  0.00           H  
ATOM     97 HG23 THR     7      37.363  93.644  87.049  1.00  0.00           H  
ATOM     98  OG1 THR     7      38.423  92.409  88.866  1.00  0.00           O  
ATOM     99  HG1 THR     7      38.979  92.202  89.621  1.00  0.00           H  
ATOM    100  C   THR     7      39.964  94.681  87.812  1.00  0.00           C  
ATOM    101  O   THR     7      39.917  95.741  87.138  1.00  0.00           O  
ATOM    102  N   GLN     8      40.631  93.555  87.408  1.00  0.00           N  
ATOM    103  H   GLN     8      40.354  92.738  87.933  1.00  0.00           H  
ATOM    104  CA  GLN     8      41.160  93.316  86.106  1.00  0.00           C  
ATOM    105  HA  GLN     8      42.023  93.977  86.037  1.00  0.00           H  
ATOM    106  CB  GLN     8      41.812  91.927  85.982  1.00  0.00           C  
ATOM    107  HB2 GLN     8      42.114  91.796  84.942  1.00  0.00           H  
ATOM    108  HB3 GLN     8      42.727  91.920  86.574  1.00  0.00           H  
ATOM    109  CG  GLN     8      40.965  90.665  86.290  1.00  0.00           C  
ATOM    110  HG2 GLN     8      40.653  90.613  87.333  1.00  0.00           H  
ATOM    111  HG3 GLN     8      40.098  90.751  85.635  1.00  0.00           H  
ATOM    112  CD  GLN     8      41.689  89.300  86.022  1.00  0.00           C  
ATOM    113  OE1 GLN     8      42.854  89.218  85.852  1.00  0.00           O  
ATOM    114  NE2 GLN     8      40.882  88.208  86.007  1.00  0.00           N  
ATOM    115 HE21 GLN     8      39.894  88.337  86.171  1.00  0.00           H  
ATOM    116 HE22 GLN     8      41.213  87.255  85.951  1.00  0.00           H  
ATOM    117  C   GLN     8      40.240  93.733  84.889  1.00  0.00           C  
ATOM    118  O   GLN     8      39.021  93.548  85.027  1.00  0.00           O  
ATOM    119  N   GLN     9      40.593  94.124  83.640  1.00  0.00           N  
ATOM    120  H   GLN     9      39.828  94.378  83.032  1.00  0.00           H  
ATOM    121  CA  GLN     9      41.906  94.541  83.171  1.00  0.00           C  
ATOM    122  HA  GLN     9      41.722  94.767  82.121  1.00  0.00           H  
ATOM    123  CB  GLN     9      42.431  95.745  83.925  1.00  0.00           C  
ATOM    124  HB2 GLN     9      42.544  95.568  84.994  1.00  0.00           H  
ATOM    125  HB3 GLN     9      43.471  95.899  83.634  1.00  0.00           H  
ATOM    126  CG  GLN     9      41.695  97.092  83.658  1.00  0.00           C  
ATOM    127  HG2 GLN     9      40.785  97.086  84.258  1.00  0.00           H  
ATOM    128  HG3 GLN     9      42.352  97.852  84.081  1.00  0.00           H  
ATOM    129  CD  GLN     9      41.471  97.418  82.168  1.00  0.00           C  
ATOM    130  OE1 GLN     9      40.492  97.086  81.522  1.00  0.00           O  
ATOM    131  NE2 GLN     9      42.425  98.076  81.583  1.00  0.00           N  
ATOM    132 HE21 GLN     9      43.278  98.285  82.081  1.00  0.00           H  
ATOM    133 HE22 GLN     9      42.236  98.350  80.629  1.00  0.00           H  
ATOM    134  C   GLN     9      42.992  93.390  83.144  1.00  0.00           C  
ATOM    135  O   GLN     9      43.844  93.259  83.999  1.00  0.00           O  
ATOM    136  N   ALA    10      42.889  92.437  82.246  1.00  0.00           N  
ATOM    137  H   ALA    10      43.612  91.745  82.376  1.00  0.00           H  
ATOM    138  CA  ALA    10      41.747  91.961  81.407  1.00  0.00           C  
ATOM    139  HA  ALA    10      40.922  92.671  81.474  1.00  0.00           H  
ATOM    140  CB  ALA    10      42.249  91.911  79.938  1.00  0.00           C  
ATOM    141  HB1 ALA    10      43.070  91.194  79.975  1.00  0.00           H  
ATOM    142  HB2 ALA    10      41.513  91.497  79.249  1.00  0.00           H  
ATOM    143  HB3 ALA    10      42.524  92.878  79.518  1.00  0.00           H  
ATOM    144  C   ALA    10      41.293  90.530  81.841  1.00  0.00           C  
ATOM    145  O   ALA    10      42.150  89.812  82.387  1.00  0.00           O  
ATOM    146  N   THR    11      40.028  90.191  81.572  1.00  0.00           N  
ATOM    147  H   THR    11      39.471  90.933  81.172  1.00  0.00           H  
ATOM    148  CA  THR    11      39.400  88.861  81.728  1.00  0.00           C  
ATOM    149  HA  THR    11      40.274  88.228  81.882  1.00  0.00           H  
ATOM    150  CB  THR    11      38.522  88.833  82.977  1.00  0.00           C  
ATOM    151  HB  THR    11      39.180  88.981  83.834  1.00  0.00           H  
ATOM    152  CG2 THR    11      37.428  89.930  83.200  1.00  0.00           C  
ATOM    153 HG21 THR    11      37.993  90.823  83.465  1.00  0.00           H  
ATOM    154 HG22 THR    11      36.929  90.155  82.257  1.00  0.00           H  
ATOM    155 HG23 THR    11      36.794  89.648  84.040  1.00  0.00           H  
ATOM    156  OG1 THR    11      37.915  87.601  83.061  1.00  0.00           O  
ATOM    157  HG1 THR    11      38.585  86.917  82.984  1.00  0.00           H  
ATOM    158  C   THR    11      38.615  88.371  80.550  1.00  0.00           C  
ATOM    159  O   THR    11      37.504  88.910  80.299  1.00  0.00           O  
ATOM    160  N   GLN    12      39.089  87.427  79.708  1.00  0.00           N  
ATOM    161  H   GLN    12      38.560  87.452  78.848  1.00  0.00           H  
ATOM    162  CA  GLN    12      40.322  86.601  79.676  1.00  0.00           C  
ATOM    163  HA  GLN    12      40.571  86.243  80.675  1.00  0.00           H  
ATOM    164  CB  GLN    12      40.053  85.327  78.720  1.00  0.00           C  
ATOM    165  HB2 GLN    12      40.880  84.642  78.904  1.00  0.00           H  
ATOM    166  HB3 GLN    12      39.197  84.769  79.099  1.00  0.00           H  
ATOM    167  CG  GLN    12      39.904  85.511  77.176  1.00  0.00           C  
ATOM    168  HG2 GLN    12      40.464  86.392  76.861  1.00  0.00           H  
ATOM    169  HG3 GLN    12      40.331  84.687  76.605  1.00  0.00           H  
ATOM    170  CD  GLN    12      38.446  85.753  76.826  1.00  0.00           C  
ATOM    171  OE1 GLN    12      37.584  86.063  77.582  1.00  0.00           O  
ATOM    172  NE2 GLN    12      38.165  85.636  75.551  1.00  0.00           N  
ATOM    173 HE21 GLN    12      37.284  85.970  75.187  1.00  0.00           H  
ATOM    174 HE22 GLN    12      38.911  85.567  74.875  1.00  0.00           H  
ATOM    175  C   GLN    12      41.506  87.461  79.098  1.00  0.00           C  
ATOM    176  O   GLN    12      41.357  88.674  78.812  1.00  0.00           O  
ATOM    177  N   SER    13      42.624  86.760  78.939  1.00  0.00           N  
ATOM    178  H   SER    13      42.699  85.825  79.314  1.00  0.00           H  
ATOM    179  CA  SER    13      43.818  87.515  78.587  1.00  0.00           C  
ATOM    180  HA  SER    13      43.689  88.174  77.728  1.00  0.00           H  
ATOM    181  CB  SER    13      44.214  88.483  79.743  1.00  0.00           C  
ATOM    182  HB2 SER    13      43.291  88.943  80.095  1.00  0.00           H  
ATOM    183  HB3 SER    13      44.605  87.952  80.612  1.00  0.00           H  
ATOM    184  OG  SER    13      45.051  89.506  79.322  1.00  0.00           O  
ATOM    185  HG  SER    13      45.282  90.032  80.091  1.00  0.00           H  
ATOM    186  C   SER    13      45.011  86.541  78.180  1.00  0.00           C  
ATOM    187  O   SER    13      44.795  85.350  78.106  1.00  0.00           O  
ATOM    188  N   TYR    14      46.093  87.110  77.670  1.00  0.00           N  
ATOM    189  H   TYR    14      46.148  88.117  77.621  1.00  0.00           H  
ATOM    190  CA  TYR    14      47.027  86.395  76.799  1.00  0.00           C  
ATOM    191  HA  TYR    14      47.002  85.351  77.110  1.00  0.00           H  
ATOM    192  CB  TYR    14      46.605  86.501  75.321  1.00  0.00           C  
ATOM    193  HB2 TYR    14      45.545  86.256  75.394  1.00  0.00           H  
ATOM    194  HB3 TYR    14      46.848  87.443  74.829  1.00  0.00           H  
ATOM    195  CG  TYR    14      47.174  85.360  74.578  1.00  0.00           C  
ATOM    196  CD1 TYR    14      46.486  84.108  74.473  1.00  0.00           C  
ATOM    197  HD1 TYR    14      45.606  83.939  75.076  1.00  0.00           H  
ATOM    198  CE1 TYR    14      47.049  83.072  73.694  1.00  0.00           C  
ATOM    199  HE1 TYR    14      46.593  82.101  73.565  1.00  0.00           H  
ATOM    200  CZ  TYR    14      48.228  83.261  72.964  1.00  0.00           C  
ATOM    201  OH  TYR    14      48.846  82.377  72.233  1.00  0.00           O  
ATOM    202  HH  TYR    14      49.492  82.851  71.704  1.00  0.00           H  
ATOM    203  CE2 TYR    14      48.850  84.535  73.045  1.00  0.00           C  
ATOM    204  HE2 TYR    14      49.756  84.787  72.514  1.00  0.00           H  
ATOM    205  CD2 TYR    14      48.313  85.559  73.834  1.00  0.00           C  
ATOM    206  HD2 TYR    14      48.772  86.535  73.892  1.00  0.00           H  
ATOM    207  C   TYR    14      48.500  86.822  76.892  1.00  0.00           C  
ATOM    208  O   TYR    14      48.779  87.986  76.648  1.00  0.00           O  
ATOM    209  N   GLY    15      49.503  86.000  76.986  1.00  0.00           N  
ATOM    210  H   GLY    15      50.353  86.513  77.168  1.00  0.00           H  
ATOM    211  CA  GLY    15      49.507  84.543  76.821  1.00  0.00           C  
ATOM    212  HA2 GLY    15      48.497  84.172  76.647  1.00  0.00           H  
ATOM    213  HA3 GLY    15      50.147  84.365  75.956  1.00  0.00           H  
ATOM    214  C   GLY    15      50.101  83.781  78.036  1.00  0.00           C  
ATOM    215  O   GLY    15      50.185  84.320  79.141  1.00  0.00           O  
ATOM    216  N   ALA    16      50.527  82.546  77.851  1.00  0.00           N  
ATOM    217  H   ALA    16      50.460  82.130  76.933  1.00  0.00           H  
ATOM    218  CA  ALA    16      51.270  81.680  78.796  1.00  0.00           C  
ATOM    219  HA  ALA    16      51.695  82.293  79.591  1.00  0.00           H  
ATOM    220  CB  ALA    16      50.181  80.720  79.354  1.00  0.00           C  
ATOM    221  HB1 ALA    16      49.320  81.228  79.787  1.00  0.00           H  
ATOM    222  HB2 ALA    16      49.932  80.077  78.509  1.00  0.00           H  
ATOM    223  HB3 ALA    16      50.800  80.106  80.009  1.00  0.00           H  
ATOM    224  C   ALA    16      52.445  80.840  78.262  1.00  0.00           C  
ATOM    225  O   ALA    16      52.280  80.160  77.285  1.00  0.00           O  
ATOM    226  N   TYR    17      53.574  80.871  78.974  1.00  0.00           N  
ATOM    227  H   TYR    17      53.451  81.411  79.819  1.00  0.00           H  
ATOM    228  CA  TYR    17      54.831  80.179  78.726  1.00  0.00           C  
ATOM    229  HA  TYR    17      54.562  79.143  78.525  1.00  0.00           H  
ATOM    230  CB  TYR    17      55.461  80.640  77.428  1.00  0.00           C  
ATOM    231  HB2 TYR    17      54.710  81.033  76.743  1.00  0.00           H  
ATOM    232  HB3 TYR    17      56.133  81.473  77.633  1.00  0.00           H  
ATOM    233  CG  TYR    17      56.335  79.630  76.704  1.00  0.00           C  
ATOM    234  CD1 TYR    17      57.686  79.631  77.050  1.00  0.00           C  
ATOM    235  HD1 TYR    17      58.054  80.440  77.664  1.00  0.00           H  
ATOM    236  CE1 TYR    17      58.540  78.782  76.261  1.00  0.00           C  
ATOM    237  HE1 TYR    17      59.601  78.819  76.455  1.00  0.00           H  
ATOM    238  CZ  TYR    17      57.949  77.952  75.266  1.00  0.00           C  
ATOM    239  OH  TYR    17      58.773  77.121  74.584  1.00  0.00           O  
ATOM    240  HH  TYR    17      58.592  77.039  73.645  1.00  0.00           H  
ATOM    241  CE2 TYR    17      56.556  77.865  75.090  1.00  0.00           C  
ATOM    242  HE2 TYR    17      56.208  77.132  74.378  1.00  0.00           H  
ATOM    243  CD2 TYR    17      55.699  78.674  75.888  1.00  0.00           C  
ATOM    244  HD2 TYR    17      54.625  78.630  75.781  1.00  0.00           H  
ATOM    245  C   TYR    17      55.895  80.187  79.816  1.00  0.00           C  
ATOM    246  O   TYR    17      56.209  81.277  80.308  1.00  0.00           O  
ATOM    247  N   PRO    18      56.265  79.055  80.430  1.00  0.00           N  
ATOM    248  CD  PRO    18      55.709  77.767  80.121  1.00  0.00           C  
ATOM    249  HD2 PRO    18      56.122  77.518  79.143  1.00  0.00           H  
ATOM    250  HD3 PRO    18      54.622  77.707  80.075  1.00  0.00           H  
ATOM    251  CG  PRO    18      56.119  76.762  81.161  1.00  0.00           C  
ATOM    252  HG2 PRO    18      56.191  75.814  80.628  1.00  0.00           H  
ATOM    253  HG3 PRO    18      55.375  76.666  81.951  1.00  0.00           H  
ATOM    254  CB  PRO    18      57.525  77.267  81.453  1.00  0.00           C  
ATOM    255  HB2 PRO    18      58.271  76.892  80.752  1.00  0.00           H  
ATOM    256  HB3 PRO    18      57.985  77.050  82.418  1.00  0.00           H  
ATOM    257  CA  PRO    18      57.338  78.788  81.317  1.00  0.00           C  
ATOM    258  HA  PRO    18      57.061  79.230  82.274  1.00  0.00           H  
ATOM    259  C   PRO    18      58.607  79.588  80.866  1.00  0.00           C  
ATOM    260  O   PRO    18      59.134  79.480  79.786  1.00  0.00           O  
ATOM    261  N   THR    19      58.971  80.468  81.816  1.00  0.00           N  
ATOM    262  H   THR    19      58.387  80.552  82.636  1.00  0.00           H  
ATOM    263  CA  THR    19      60.013  81.458  81.705  1.00  0.00           C  
ATOM    264  HA  THR    19      60.844  81.152  81.069  1.00  0.00           H  
ATOM    265  CB  THR    19      59.401  82.827  81.118  1.00  0.00           C  
ATOM    266  HB  THR    19      58.821  83.299  81.912  1.00  0.00           H  
ATOM    267  CG2 THR    19      60.413  83.898  80.705  1.00  0.00           C  
ATOM    268 HG21 THR    19      59.928  84.612  80.039  1.00  0.00           H  
ATOM    269 HG22 THR    19      60.756  84.463  81.572  1.00  0.00           H  
ATOM    270 HG23 THR    19      61.263  83.460  80.182  1.00  0.00           H  
ATOM    271  OG1 THR    19      58.609  82.778  79.957  1.00  0.00           O  
ATOM    272  HG1 THR    19      57.781  82.333  80.150  1.00  0.00           H  
ATOM    273  C   THR    19      60.515  81.821  83.151  1.00  0.00           C  
ATOM    274  O   THR    19      59.684  82.096  84.014  1.00  0.00           O  
ATOM    275  N   GLN    20      61.809  81.832  83.322  1.00  0.00           N  
ATOM    276  H   GLN    20      62.469  81.663  82.576  1.00  0.00           H  
ATOM    277  CA  GLN    20      62.384  82.404  84.481  1.00  0.00           C  
ATOM    278  HA  GLN    20      61.771  82.231  85.365  1.00  0.00           H  
ATOM    279  CB  GLN    20      63.785  81.807  84.809  1.00  0.00           C  
ATOM    280  HB2 GLN    20      64.463  81.841  83.957  1.00  0.00           H  
ATOM    281  HB3 GLN    20      64.190  82.414  85.619  1.00  0.00           H  
ATOM    282  CG  GLN    20      63.716  80.370  85.371  1.00  0.00           C  
ATOM    283  HG2 GLN    20      63.025  80.304  86.211  1.00  0.00           H  
ATOM    284  HG3 GLN    20      63.359  79.768  84.536  1.00  0.00           H  
ATOM    285  CD  GLN    20      65.085  79.684  85.699  1.00  0.00           C  
ATOM    286  OE1 GLN    20      66.149  80.060  85.226  1.00  0.00           O  
ATOM    287  NE2 GLN    20      65.129  78.926  86.716  1.00  0.00           N  
ATOM    288 HE21 GLN    20      64.232  78.819  87.168  1.00  0.00           H  
ATOM    289 HE22 GLN    20      66.044  78.760  87.109  1.00  0.00           H  
ATOM    290  C   GLN    20      62.608  83.918  84.275  1.00  0.00           C  
ATOM    291  O   GLN    20      62.892  84.359  83.186  1.00  0.00           O  
ATOM    292  N   PRO    21      62.371  84.818  85.285  1.00  0.00           N  
ATOM    293  CD  PRO    21      62.110  84.530  86.658  1.00  0.00           C  
ATOM    294  HD2 PRO    21      63.043  84.747  87.177  1.00  0.00           H  
ATOM    295  HD3 PRO    21      61.613  83.580  86.858  1.00  0.00           H  
ATOM    296  CG  PRO    21      61.149  85.673  87.027  1.00  0.00           C  
ATOM    297  HG2 PRO    21      60.977  85.805  88.095  1.00  0.00           H  
ATOM    298  HG3 PRO    21      60.158  85.453  86.630  1.00  0.00           H  
ATOM    299  CB  PRO    21      61.679  86.905  86.341  1.00  0.00           C  
ATOM    300  HB2 PRO    21      62.428  87.391  86.965  1.00  0.00           H  
ATOM    301  HB3 PRO    21      60.849  87.529  86.011  1.00  0.00           H  
ATOM    302  CA  PRO    21      62.367  86.235  85.143  1.00  0.00           C  
ATOM    303  HA  PRO    21      61.813  86.499  84.243  1.00  0.00           H  
ATOM    304  C   PRO    21      63.719  86.801  84.904  1.00  0.00           C  
ATOM    305  O   PRO    21      64.717  86.127  85.075  1.00  0.00           O  
ATOM    306  N   GLY    22      63.812  88.028  84.364  1.00  0.00           N  
ATOM    307  H   GLY    22      62.948  88.546  84.287  1.00  0.00           H  
ATOM    308  CA  GLY    22      64.915  88.663  83.721  1.00  0.00           C  
ATOM    309  HA2 GLY    22      65.248  88.045  82.887  1.00  0.00           H  
ATOM    310  HA3 GLY    22      64.638  89.651  83.353  1.00  0.00           H  
ATOM    311  C   GLY    22      66.160  88.967  84.572  1.00  0.00           C  
ATOM    312  O   GLY    22      66.144  88.853  85.809  1.00  0.00           O  
ATOM    313  N   GLN    23      67.279  89.266  83.968  1.00  0.00           N  
ATOM    314  H   GLN    23      67.289  89.082  82.975  1.00  0.00           H  
ATOM    315  CA  GLN    23      68.602  89.396  84.625  1.00  0.00           C  
ATOM    316  HA  GLN    23      68.482  89.707  85.663  1.00  0.00           H  
ATOM    317  CB  GLN    23      69.437  88.111  84.628  1.00  0.00           C  
ATOM    318  HB2 GLN    23      69.682  87.696  83.650  1.00  0.00           H  
ATOM    319  HB3 GLN    23      70.365  88.171  85.198  1.00  0.00           H  
ATOM    320  CG  GLN    23      68.640  87.015  85.451  1.00  0.00           C  
ATOM    321  HG2 GLN    23      67.594  86.969  85.147  1.00  0.00           H  
ATOM    322  HG3 GLN    23      69.159  86.088  85.206  1.00  0.00           H  
ATOM    323  CD  GLN    23      68.577  87.205  87.001  1.00  0.00           C  
ATOM    324  OE1 GLN    23      69.086  88.189  87.532  1.00  0.00           O  
ATOM    325  NE2 GLN    23      67.807  86.441  87.716  1.00  0.00           N  
ATOM    326 HE21 GLN    23      67.475  85.581  87.304  1.00  0.00           H  
ATOM    327 HE22 GLN    23      67.855  86.474  88.724  1.00  0.00           H  
ATOM    328  C   GLN    23      69.276  90.532  83.879  1.00  0.00           C  
ATOM    329  O   GLN    23      69.912  90.380  82.880  1.00  0.00           O  
ATOM    330  N   GLY    24      69.037  91.754  84.348  1.00  0.00           N  
ATOM    331  H   GLY    24      68.694  91.741  85.298  1.00  0.00           H  
ATOM    332  CA  GLY    24      69.607  92.975  83.812  1.00  0.00           C  
ATOM    333  HA2 GLY    24      69.668  92.840  82.732  1.00  0.00           H  
ATOM    334  HA3 GLY    24      68.852  93.724  84.053  1.00  0.00           H  
ATOM    335  C   GLY    24      70.903  93.419  84.610  1.00  0.00           C  
ATOM    336  O   GLY    24      71.678  92.588  85.142  1.00  0.00           O  
ATOM    337  N   TYR    25      71.205  94.737  84.626  1.00  0.00           N  
ATOM    338  H   TYR    25      70.569  95.416  84.234  1.00  0.00           H  
ATOM    339  CA  TYR    25      72.476  95.190  85.240  1.00  0.00           C  
ATOM    340  HA  TYR    25      73.353  94.621  84.931  1.00  0.00           H  
ATOM    341  CB  TYR    25      72.858  96.632  84.738  1.00  0.00           C  
ATOM    342  HB2 TYR    25      72.716  96.626  83.657  1.00  0.00           H  
ATOM    343  HB3 TYR    25      72.251  97.462  85.098  1.00  0.00           H  
ATOM    344  CG  TYR    25      74.299  97.058  85.066  1.00  0.00           C  
ATOM    345  CD1 TYR    25      75.380  96.443  84.361  1.00  0.00           C  
ATOM    346  HD1 TYR    25      75.199  95.662  83.637  1.00  0.00           H  
ATOM    347  CE1 TYR    25      76.681  96.700  84.848  1.00  0.00           C  
ATOM    348  HE1 TYR    25      77.562  96.303  84.366  1.00  0.00           H  
ATOM    349  CZ  TYR    25      76.868  97.709  85.829  1.00  0.00           C  
ATOM    350  OH  TYR    25      78.127  98.064  86.128  1.00  0.00           O  
ATOM    351  HH  TYR    25      78.682  97.298  85.962  1.00  0.00           H  
ATOM    352  CE2 TYR    25      75.788  98.397  86.407  1.00  0.00           C  
ATOM    353  HE2 TYR    25      75.874  99.204  87.119  1.00  0.00           H  
ATOM    354  CD2 TYR    25      74.518  97.987  86.070  1.00  0.00           C  
ATOM    355  HD2 TYR    25      73.628  98.408  86.513  1.00  0.00           H  
ATOM    356  C   TYR    25      72.353  95.225  86.744  1.00  0.00           C  
ATOM    357  O   TYR    25      71.321  95.672  87.258  1.00  0.00           O  
ATOM    358  N   SER    26      73.346  94.784  87.478  1.00  0.00           N  
ATOM    359  H   SER    26      74.133  94.377  86.993  1.00  0.00           H  
ATOM    360  CA  SER    26      73.458  94.979  88.928  1.00  0.00           C  
ATOM    361  HA  SER    26      72.442  95.260  89.204  1.00  0.00           H  
ATOM    362  CB  SER    26      73.783  93.554  89.494  1.00  0.00           C  
ATOM    363  HB2 SER    26      73.027  92.778  89.371  1.00  0.00           H  
ATOM    364  HB3 SER    26      74.759  93.346  89.057  1.00  0.00           H  
ATOM    365  OG  SER    26      74.099  93.664  90.931  1.00  0.00           O  
ATOM    366  HG  SER    26      74.531  92.868  91.250  1.00  0.00           H  
ATOM    367  C   SER    26      74.444  96.038  89.404  1.00  0.00           C  
ATOM    368  O   SER    26      75.652  95.844  89.244  1.00  0.00           O  
ATOM    369  N   GLN    27      73.948  97.161  89.890  1.00  0.00           N  
ATOM    370  H   GLN    27      72.973  97.374  89.736  1.00  0.00           H  
ATOM    371  CA  GLN    27      74.711  98.170  90.586  1.00  0.00           C  
ATOM    372  HA  GLN    27      75.585  98.507  90.029  1.00  0.00           H  
ATOM    373  CB  GLN    27      73.834  99.283  90.923  1.00  0.00           C  
ATOM    374  HB2 GLN    27      73.267  99.654  90.069  1.00  0.00           H  
ATOM    375  HB3 GLN    27      73.151  98.929  91.695  1.00  0.00           H  
ATOM    376  CG  GLN    27      74.546 100.519  91.481  1.00  0.00           C  
ATOM    377  HG2 GLN    27      73.855 101.360  91.540  1.00  0.00           H  
ATOM    378  HG3 GLN    27      74.871 100.310  92.501  1.00  0.00           H  
ATOM    379  CD  GLN    27      75.723 100.924  90.532  1.00  0.00           C  
ATOM    380  OE1 GLN    27      75.585 100.821  89.307  1.00  0.00           O  
ATOM    381  NE2 GLN    27      76.883 101.295  91.042  1.00  0.00           N  
ATOM    382 HE21 GLN    27      77.069 101.416  92.027  1.00  0.00           H  
ATOM    383 HE22 GLN    27      77.542 101.415  90.285  1.00  0.00           H  
ATOM    384  C   GLN    27      75.415  97.603  91.874  1.00  0.00           C  
ATOM    385  O   GLN    27      76.441  98.053  92.277  1.00  0.00           O  
ATOM    386  N   GLN    28      74.881  96.576  92.452  1.00  0.00           N  
ATOM    387  H   GLN    28      73.993  96.286  92.067  1.00  0.00           H  
ATOM    388  CA  GLN    28      75.394  95.975  93.701  1.00  0.00           C  
ATOM    389  HA  GLN    28      75.503  96.719  94.491  1.00  0.00           H  
ATOM    390  CB  GLN    28      74.327  94.982  94.266  1.00  0.00           C  
ATOM    391  HB2 GLN    28      73.326  95.407  94.345  1.00  0.00           H  
ATOM    392  HB3 GLN    28      74.333  94.160  93.550  1.00  0.00           H  
ATOM    393  CG  GLN    28      74.622  94.301  95.667  1.00  0.00           C  
ATOM    394  HG2 GLN    28      73.825  93.557  95.673  1.00  0.00           H  
ATOM    395  HG3 GLN    28      75.576  93.777  95.612  1.00  0.00           H  
ATOM    396  CD  GLN    28      74.583  95.248  96.825  1.00  0.00           C  
ATOM    397  OE1 GLN    28      74.423  96.462  96.731  1.00  0.00           O  
ATOM    398  NE2 GLN    28      74.770  94.761  98.017  1.00  0.00           N  
ATOM    399 HE21 GLN    28      74.581  95.330  98.829  1.00  0.00           H  
ATOM    400 HE22 GLN    28      74.762  93.764  98.177  1.00  0.00           H  
ATOM    401  C   GLN    28      76.748  95.326  93.452  1.00  0.00           C  
ATOM    402  O   GLN    28      77.538  95.117  94.438  1.00  0.00           O  
ATOM    403  N   SER    29      77.040  94.856  92.236  1.00  0.00           N  
ATOM    404  H   SER    29      76.333  94.740  91.524  1.00  0.00           H  
ATOM    405  CA  SER    29      78.350  94.307  91.849  1.00  0.00           C  
ATOM    406  HA  SER    29      79.047  94.094  92.659  1.00  0.00           H  
ATOM    407  CB  SER    29      78.093  92.938  91.063  1.00  0.00           C  
ATOM    408  HB2 SER    29      79.022  92.586  90.614  1.00  0.00           H  
ATOM    409  HB3 SER    29      77.628  92.213  91.730  1.00  0.00           H  
ATOM    410  OG  SER    29      77.165  93.132  90.013  1.00  0.00           O  
ATOM    411  HG  SER    29      76.968  92.271  89.635  1.00  0.00           H  
ATOM    412  C   SER    29      79.130  95.254  90.861  1.00  0.00           C  
ATOM    413  O   SER    29      80.145  94.850  90.326  1.00  0.00           O  
ATOM    414  N   SER    30      78.780  96.552  90.801  1.00  0.00           N  
ATOM    415  H   SER    30      77.914  96.767  91.274  1.00  0.00           H  
ATOM    416  CA  SER    30      79.397  97.566  89.880  1.00  0.00           C  
ATOM    417  HA  SER    30      79.986  97.135  89.071  1.00  0.00           H  
ATOM    418  CB  SER    30      78.278  98.394  89.385  1.00  0.00           C  
ATOM    419  HB2 SER    30      77.562  97.771  88.850  1.00  0.00           H  
ATOM    420  HB3 SER    30      77.675  98.865  90.162  1.00  0.00           H  
ATOM    421  OG  SER    30      78.735  99.313  88.414  1.00  0.00           O  
ATOM    422  HG  SER    30      78.591  98.942  87.540  1.00  0.00           H  
ATOM    423  C   SER    30      80.426  98.389  90.765  1.00  0.00           C  
ATOM    424  O   SER    30      80.086  98.976  91.783  1.00  0.00           O  
ATOM    425  N   GLN    31      81.772  98.283  90.511  1.00  0.00           N  
ATOM    426  H   GLN    31      82.336  98.670  91.254  1.00  0.00           H  
ATOM    427  CA  GLN    31      82.523  97.534  89.529  1.00  0.00           C  
ATOM    428  HA  GLN    31      81.882  96.851  88.972  1.00  0.00           H  
ATOM    429  CB  GLN    31      83.137  98.559  88.539  1.00  0.00           C  
ATOM    430  HB2 GLN    31      83.716  99.251  89.150  1.00  0.00           H  
ATOM    431  HB3 GLN    31      83.709  97.989  87.806  1.00  0.00           H  
ATOM    432  CG  GLN    31      82.138  99.497  87.733  1.00  0.00           C  
ATOM    433  HG2 GLN    31      81.417  99.893  88.448  1.00  0.00           H  
ATOM    434  HG3 GLN    31      82.793 100.285  87.361  1.00  0.00           H  
ATOM    435  CD  GLN    31      81.456  98.829  86.502  1.00  0.00           C  
ATOM    436  OE1 GLN    31      81.219  97.621  86.500  1.00  0.00           O  
ATOM    437  NE2 GLN    31      81.186  99.572  85.461  1.00  0.00           N  
ATOM    438 HE21 GLN    31      80.903  99.160  84.584  1.00  0.00           H  
ATOM    439 HE22 GLN    31      81.557 100.511  85.437  1.00  0.00           H  
ATOM    440  C   GLN    31      83.728  96.746  90.105  1.00  0.00           C  
ATOM    441  O   GLN    31      84.171  97.118  91.199  1.00  0.00           O  
ATOM    442  N   PRO    32      84.157  95.608  89.503  1.00  0.00           N  
ATOM    443  CD  PRO    32      83.479  94.948  88.313  1.00  0.00           C  
ATOM    444  HD2 PRO    32      83.450  95.623  87.458  1.00  0.00           H  
ATOM    445  HD3 PRO    32      82.568  94.422  88.599  1.00  0.00           H  
ATOM    446  CG  PRO    32      84.457  93.885  87.775  1.00  0.00           C  
ATOM    447  HG2 PRO    32      85.100  94.290  86.993  1.00  0.00           H  
ATOM    448  HG3 PRO    32      83.928  93.024  87.366  1.00  0.00           H  
ATOM    449  CB  PRO    32      85.099  93.603  89.121  1.00  0.00           C  
ATOM    450  HB2 PRO    32      86.044  93.100  88.914  1.00  0.00           H  
ATOM    451  HB3 PRO    32      84.495  92.852  89.629  1.00  0.00           H  
ATOM    452  CA  PRO    32      85.288  94.865  89.958  1.00  0.00           C  
ATOM    453  HA  PRO    32      85.195  94.492  90.978  1.00  0.00           H  
ATOM    454  C   PRO    32      86.598  95.553  89.482  1.00  0.00           C  
ATOM    455  O   PRO    32      86.668  95.994  88.340  1.00  0.00           O  
ATOM    456  N   TYR    33      87.603  95.674  90.396  1.00  0.00           N  
ATOM    457  H   TYR    33      87.381  95.282  91.300  1.00  0.00           H  
ATOM    458  CA  TYR    33      88.912  96.116  90.005  1.00  0.00           C  
ATOM    459  HA  TYR    33      88.951  96.284  88.929  1.00  0.00           H  
ATOM    460  CB  TYR    33      89.291  97.421  90.648  1.00  0.00           C  
ATOM    461  HB2 TYR    33      89.485  97.324  91.717  1.00  0.00           H  
ATOM    462  HB3 TYR    33      90.170  97.806  90.131  1.00  0.00           H  
ATOM    463  CG  TYR    33      88.227  98.527  90.621  1.00  0.00           C  
ATOM    464  CD1 TYR    33      88.304  99.565  89.702  1.00  0.00           C  
ATOM    465  HD1 TYR    33      89.180  99.576  89.070  1.00  0.00           H  
ATOM    466  CE1 TYR    33      87.368 100.611  89.666  1.00  0.00           C  
ATOM    467  HE1 TYR    33      87.447 101.482  89.033  1.00  0.00           H  
ATOM    468  CZ  TYR    33      86.231 100.608  90.473  1.00  0.00           C  
ATOM    469  OH  TYR    33      85.298 101.617  90.516  1.00  0.00           O  
ATOM    470  HH  TYR    33      85.502 102.480  90.149  1.00  0.00           H  
ATOM    471  CE2 TYR    33      86.157  99.596  91.472  1.00  0.00           C  
ATOM    472  HE2 TYR    33      85.347  99.581  92.186  1.00  0.00           H  
ATOM    473  CD2 TYR    33      87.159  98.574  91.514  1.00  0.00           C  
ATOM    474  HD2 TYR    33      87.025  97.859  92.312  1.00  0.00           H  
ATOM    475  C   TYR    33      89.929  95.022  90.235  1.00  0.00           C  
ATOM    476  O   TYR    33      90.434  94.813  91.342  1.00  0.00           O  
ATOM    477  N   GLY    34      90.179  94.215  89.212  1.00  0.00           N  
ATOM    478  H   GLY    34      89.599  94.297  88.389  1.00  0.00           H  
ATOM    479  CA  GLY    34      91.020  92.957  89.390  1.00  0.00           C  
ATOM    480  HA2 GLY    34      91.200  92.420  88.459  1.00  0.00           H  
ATOM    481  HA3 GLY    34      91.894  93.180  90.002  1.00  0.00           H  
ATOM    482  C   GLY    34      90.293  92.027  90.237  1.00  0.00           C  
ATOM    483  O   GLY    34      89.079  92.103  90.330  1.00  0.00           O  
ATOM    484  N   GLN    35      90.998  91.083  90.870  1.00  0.00           N  
ATOM    485  H   GLN    35      91.950  91.003  90.541  1.00  0.00           H  
ATOM    486  CA  GLN    35      90.555  90.115  91.816  1.00  0.00           C  
ATOM    487  HA  GLN    35      89.660  90.544  92.267  1.00  0.00           H  
ATOM    488  CB  GLN    35      89.993  88.970  91.004  1.00  0.00           C  
ATOM    489  HB2 GLN    35      89.094  89.319  90.496  1.00  0.00           H  
ATOM    490  HB3 GLN    35      90.746  88.634  90.292  1.00  0.00           H  
ATOM    491  CG  GLN    35      89.523  87.696  91.718  1.00  0.00           C  
ATOM    492  HG2 GLN    35      89.082  86.976  91.029  1.00  0.00           H  
ATOM    493  HG3 GLN    35      90.363  87.215  92.221  1.00  0.00           H  
ATOM    494  CD  GLN    35      88.499  88.037  92.813  1.00  0.00           C  
ATOM    495  OE1 GLN    35      87.689  88.981  92.714  1.00  0.00           O  
ATOM    496  NE2 GLN    35      88.422  87.356  93.871  1.00  0.00           N  
ATOM    497 HE21 GLN    35      88.865  86.449  93.830  1.00  0.00           H  
ATOM    498 HE22 GLN    35      87.659  87.614  94.481  1.00  0.00           H  
ATOM    499  C   GLN    35      91.683  89.680  92.824  1.00  0.00           C  
ATOM    500  O   GLN    35      92.636  89.093  92.329  1.00  0.00           O  
ATOM    501  N   GLN    36      91.678  89.918  94.131  1.00  0.00           N  
ATOM    502  H   GLN    36      92.589  89.773  94.542  1.00  0.00           H  
ATOM    503  CA  GLN    36      90.664  90.683  94.948  1.00  0.00           C  
ATOM    504  HA  GLN    36      89.732  90.121  95.006  1.00  0.00           H  
ATOM    505  CB  GLN    36      91.076  90.633  96.430  1.00  0.00           C  
ATOM    506  HB2 GLN    36      91.248  89.587  96.685  1.00  0.00           H  
ATOM    507  HB3 GLN    36      92.032  91.121  96.622  1.00  0.00           H  
ATOM    508  CG  GLN    36      90.061  91.133  97.432  1.00  0.00           C  
ATOM    509  HG2 GLN    36      90.026  92.215  97.309  1.00  0.00           H  
ATOM    510  HG3 GLN    36      89.095  90.694  97.183  1.00  0.00           H  
ATOM    511  CD  GLN    36      90.371  90.712  98.886  1.00  0.00           C  
ATOM    512  OE1 GLN    36      89.686  89.837  99.454  1.00  0.00           O  
ATOM    513  NE2 GLN    36      91.213  91.408  99.606  1.00  0.00           N  
ATOM    514 HE21 GLN    36      91.586  92.244  99.177  1.00  0.00           H  
ATOM    515 HE22 GLN    36      91.277  91.296 100.607  1.00  0.00           H  
ATOM    516  C   GLN    36      90.356  92.130  94.473  1.00  0.00           C  
ATOM    517  O   GLN    36      91.305  92.851  94.170  1.00  0.00           O  
ATOM    518  N   SER    37      89.097  92.502  94.313  1.00  0.00           N  
ATOM    519  H   SER    37      88.343  91.864  94.523  1.00  0.00           H  
ATOM    520  CA  SER    37      88.550  93.702  93.783  1.00  0.00           C  
ATOM    521  HA  SER    37      88.920  93.730  92.758  1.00  0.00           H  
ATOM    522  CB  SER    37      87.008  93.624  93.769  1.00  0.00           C  
ATOM    523  HB2 SER    37      86.630  92.837  93.116  1.00  0.00           H  
ATOM    524  HB3 SER    37      86.570  93.440  94.750  1.00  0.00           H  
ATOM    525  OG  SER    37      86.489  94.851  93.180  1.00  0.00           O  
ATOM    526  HG  SER    37      85.537  94.909  93.288  1.00  0.00           H  
ATOM    527  C   SER    37      89.149  94.817  94.628  1.00  0.00           C  
ATOM    528  O   SER    37      88.720  95.067  95.764  1.00  0.00           O  
ATOM    529  N   TYR    38      90.108  95.580  94.030  1.00  0.00           N  
ATOM    530  H   TYR    38      90.430  95.273  93.123  1.00  0.00           H  
ATOM    531  CA  TYR    38      90.694  96.733  94.697  1.00  0.00           C  
ATOM    532  HA  TYR    38      89.947  97.310  95.241  1.00  0.00           H  
ATOM    533  CB  TYR    38      91.668  96.184  95.729  1.00  0.00           C  
ATOM    534  HB2 TYR    38      91.141  95.396  96.267  1.00  0.00           H  
ATOM    535  HB3 TYR    38      92.558  95.823  95.213  1.00  0.00           H  
ATOM    536  CG  TYR    38      92.137  97.208  96.777  1.00  0.00           C  
ATOM    537  CD1 TYR    38      93.497  97.545  96.780  1.00  0.00           C  
ATOM    538  HD1 TYR    38      94.203  97.181  96.049  1.00  0.00           H  
ATOM    539  CE1 TYR    38      93.904  98.526  97.744  1.00  0.00           C  
ATOM    540  HE1 TYR    38      94.963  98.732  97.682  1.00  0.00           H  
ATOM    541  CZ  TYR    38      93.055  99.086  98.702  1.00  0.00           C  
ATOM    542  OH  TYR    38      93.496 100.018  99.648  1.00  0.00           O  
ATOM    543  HH  TYR    38      92.784 100.199 100.266  1.00  0.00           H  
ATOM    544  CE2 TYR    38      91.736  98.756  98.673  1.00  0.00           C  
ATOM    545  HE2 TYR    38      90.976  99.144  99.335  1.00  0.00           H  
ATOM    546  CD2 TYR    38      91.285  97.674  97.829  1.00  0.00           C  
ATOM    547  HD2 TYR    38      90.284  97.272  97.785  1.00  0.00           H  
ATOM    548  C   TYR    38      91.370  97.705  93.762  1.00  0.00           C  
ATOM    549  O   TYR    38      92.131  97.310  92.878  1.00  0.00           O  
ATOM    550  N   SER    39      91.175  98.957  94.003  1.00  0.00           N  
ATOM    551  H   SER    39      90.516  99.129  94.750  1.00  0.00           H  
ATOM    552  CA  SER    39      91.858 100.083  93.405  1.00  0.00           C  
ATOM    553  HA  SER    39      92.360  99.778  92.487  1.00  0.00           H  
ATOM    554  CB  SER    39      90.865 101.234  93.040  1.00  0.00           C  
ATOM    555  HB2 SER    39      90.015 100.676  92.648  1.00  0.00           H  
ATOM    556  HB3 SER    39      90.469 101.731  93.925  1.00  0.00           H  
ATOM    557  OG  SER    39      91.332 102.187  92.067  1.00  0.00           O  
ATOM    558  HG  SER    39      91.393 101.832  91.177  1.00  0.00           H  
ATOM    559  C   SER    39      92.897 100.657  94.323  1.00  0.00           C  
ATOM    560  O   SER    39      92.533 101.349  95.289  1.00  0.00           O  
ATOM    561  N   GLY    40      94.138 100.255  94.069  1.00  0.00           N  
ATOM    562  H   GLY    40      94.301  99.652  93.275  1.00  0.00           H  
ATOM    563  CA  GLY    40      95.393 100.813  94.741  1.00  0.00           C  
ATOM    564  HA2 GLY    40      95.779 101.739  94.315  1.00  0.00           H  
ATOM    565  HA3 GLY    40      95.188 101.135  95.762  1.00  0.00           H  
ATOM    566  C   GLY    40      96.461  99.762  94.718  1.00  0.00           C  
ATOM    567  O   GLY    40      96.159  98.561  94.567  1.00  0.00           O  
ATOM    568  N   TYR    41      97.764 100.086  94.711  1.00  0.00           N  
ATOM    569  H   TYR    41      98.258  99.219  94.553  1.00  0.00           H  
ATOM    570  CA  TYR    41      98.583 101.308  94.818  1.00  0.00           C  
ATOM    571  HA  TYR    41      97.958 102.150  94.520  1.00  0.00           H  
ATOM    572  CB  TYR    41      99.225 101.399  96.219  1.00  0.00           C  
ATOM    573  HB2 TYR    41      99.893 100.541  96.295  1.00  0.00           H  
ATOM    574  HB3 TYR    41      99.860 102.285  96.259  1.00  0.00           H  
ATOM    575  CG  TYR    41      98.312 101.462  97.390  1.00  0.00           C  
ATOM    576  CD1 TYR    41      97.867 102.767  97.865  1.00  0.00           C  
ATOM    577  HD1 TYR    41      98.190 103.678  97.382  1.00  0.00           H  
ATOM    578  CE1 TYR    41      97.139 102.856  99.107  1.00  0.00           C  
ATOM    579  HE1 TYR    41      96.845 103.777  99.587  1.00  0.00           H  
ATOM    580  CZ  TYR    41      96.823 101.635  99.819  1.00  0.00           C  
ATOM    581  OH  TYR    41      96.040 101.780 100.907  1.00  0.00           O  
ATOM    582  HH  TYR    41      95.806 100.952 101.334  1.00  0.00           H  
ATOM    583  CE2 TYR    41      97.164 100.336  99.340  1.00  0.00           C  
ATOM    584  HE2 TYR    41      96.800  99.442  99.825  1.00  0.00           H  
ATOM    585  CD2 TYR    41      97.976 100.312  98.118  1.00  0.00           C  
ATOM    586  HD2 TYR    41      98.186  99.346  97.686  1.00  0.00           H  
ATOM    587  C   TYR    41      99.752 101.239  93.849  1.00  0.00           C  
ATOM    588  O   TYR    41     100.260 100.156  93.678  1.00  0.00           O  
ATOM    589  N   SER    42     100.242 102.405  93.434  1.00  0.00           N  
ATOM    590  H   SER    42      99.713 103.232  93.671  1.00  0.00           H  
ATOM    591  CA  SER    42     101.550 102.539  92.777  1.00  0.00           C  
ATOM    592  HA  SER    42     101.622 101.801  91.978  1.00  0.00           H  
ATOM    593  CB  SER    42     101.570 103.928  92.151  1.00  0.00           C  
ATOM    594  HB2 SER    42     100.780 103.940  91.401  1.00  0.00           H  
ATOM    595  HB3 SER    42     101.301 104.581  92.981  1.00  0.00           H  
ATOM    596  OG  SER    42     102.786 104.238  91.651  1.00  0.00           O  
ATOM    597  HG  SER    42     102.883 103.634  90.911  1.00  0.00           H  
ATOM    598  C   SER    42     102.722 102.155  93.694  1.00  0.00           C  
ATOM    599  O   SER    42     102.875 102.578  94.855  1.00  0.00           O  
ATOM    600  N   GLN    43     103.696 101.409  93.089  1.00  0.00           N  
ATOM    601  H   GLN    43     103.435 100.956  92.224  1.00  0.00           H  
ATOM    602  CA  GLN    43     104.870 100.919  93.762  1.00  0.00           C  
ATOM    603  HA  GLN    43     104.626 100.731  94.808  1.00  0.00           H  
ATOM    604  CB  GLN    43     105.291  99.537  93.282  1.00  0.00           C  
ATOM    605  HB2 GLN    43     106.099  99.196  93.929  1.00  0.00           H  
ATOM    606  HB3 GLN    43     104.429  98.880  93.402  1.00  0.00           H  
ATOM    607  CG  GLN    43     105.665  99.443  91.819  1.00  0.00           C  
ATOM    608  HG2 GLN    43     104.748  99.724  91.300  1.00  0.00           H  
ATOM    609  HG3 GLN    43     106.515 100.080  91.574  1.00  0.00           H  
ATOM    610  CD  GLN    43     106.093  98.040  91.409  1.00  0.00           C  
ATOM    611  OE1 GLN    43     106.353  97.102  92.191  1.00  0.00           O  
ATOM    612  NE2 GLN    43     106.198  97.832  90.149  1.00  0.00           N  
ATOM    613 HE21 GLN    43     105.642  98.428  89.553  1.00  0.00           H  
ATOM    614 HE22 GLN    43     106.201  96.858  89.880  1.00  0.00           H  
ATOM    615  C   GLN    43     106.023 101.956  93.751  1.00  0.00           C  
ATOM    616  O   GLN    43     107.164 101.709  93.430  1.00  0.00           O  
ATOM    617  N   SER    44     105.702 103.178  94.130  1.00  0.00           N  
ATOM    618  H   SER    44     104.736 103.459  94.227  1.00  0.00           H  
ATOM    619  CA  SER    44     106.564 104.317  94.207  1.00  0.00           C  
ATOM    620  HA  SER    44     107.497 103.985  94.663  1.00  0.00           H  
ATOM    621  CB  SER    44     106.889 104.801  92.787  1.00  0.00           C  
ATOM    622  HB2 SER    44     107.461 103.976  92.361  1.00  0.00           H  
ATOM    623  HB3 SER    44     105.967 104.935  92.221  1.00  0.00           H  
ATOM    624  OG  SER    44     107.669 105.941  92.749  1.00  0.00           O  
ATOM    625  HG  SER    44     108.375 105.863  92.104  1.00  0.00           H  
ATOM    626  C   SER    44     105.869 105.512  94.911  1.00  0.00           C  
ATOM    627  O   SER    44     104.697 105.744  94.626  1.00  0.00           O  
ATOM    628  N   THR    45     106.556 106.176  95.865  1.00  0.00           N  
ATOM    629  H   THR    45     107.546 106.030  95.999  1.00  0.00           H  
ATOM    630  CA  THR    45     105.776 106.995  96.846  1.00  0.00           C  
ATOM    631  HA  THR    45     104.849 106.486  97.111  1.00  0.00           H  
ATOM    632  CB  THR    45     106.530 107.240  98.133  1.00  0.00           C  
ATOM    633  HB  THR    45     107.452 107.726  97.815  1.00  0.00           H  
ATOM    634  CG2 THR    45     105.810 108.099  99.179  1.00  0.00           C  
ATOM    635 HG21 THR    45     105.092 107.474  99.709  1.00  0.00           H  
ATOM    636 HG22 THR    45     106.603 108.516  99.800  1.00  0.00           H  
ATOM    637 HG23 THR    45     105.409 108.998  98.711  1.00  0.00           H  
ATOM    638  OG1 THR    45     106.843 105.950  98.634  1.00  0.00           O  
ATOM    639  HG1 THR    45     107.432 105.520  98.010  1.00  0.00           H  
ATOM    640  C   THR    45     105.344 108.388  96.148  1.00  0.00           C  
ATOM    641  O   THR    45     106.186 109.006  95.526  1.00  0.00           O  
ATOM    642  N   ASP    46     104.155 108.928  96.358  1.00  0.00           N  
ATOM    643  H   ASP    46     103.532 108.483  97.017  1.00  0.00           H  
ATOM    644  CA  ASP    46     103.750 110.188  95.729  1.00  0.00           C  
ATOM    645  HA  ASP    46     104.157 110.219  94.718  1.00  0.00           H  
ATOM    646  CB  ASP    46     102.198 110.063  95.497  1.00  0.00           C  
ATOM    647  HB2 ASP    46     101.913 109.121  95.028  1.00  0.00           H  
ATOM    648  HB3 ASP    46     101.636 110.095  96.430  1.00  0.00           H  
ATOM    649  CG  ASP    46     101.659 111.381  94.748  1.00  0.00           C  
ATOM    650  OD1 ASP    46     100.446 111.414  94.549  1.00  0.00           O  
ATOM    651  OD2 ASP    46     102.398 112.257  94.170  1.00  0.00           O  
ATOM    652  C   ASP    46     104.182 111.502  96.433  1.00  0.00           C  
ATOM    653  O   ASP    46     103.623 111.872  97.442  1.00  0.00           O  
ATOM    654  N   THR    47     105.108 112.221  95.828  1.00  0.00           N  
ATOM    655  H   THR    47     105.501 111.892  94.958  1.00  0.00           H  
ATOM    656  CA  THR    47     105.819 113.434  96.252  1.00  0.00           C  
ATOM    657  HA  THR    47     105.389 113.747  97.204  1.00  0.00           H  
ATOM    658  CB  THR    47     107.369 113.073  96.402  1.00  0.00           C  
ATOM    659  HB  THR    47     107.953 113.966  96.627  1.00  0.00           H  
ATOM    660  CG2 THR    47     107.684 112.043  97.473  1.00  0.00           C  
ATOM    661 HG21 THR    47     107.177 111.113  97.215  1.00  0.00           H  
ATOM    662 HG22 THR    47     108.756 111.887  97.352  1.00  0.00           H  
ATOM    663 HG23 THR    47     107.518 112.454  98.469  1.00  0.00           H  
ATOM    664  OG1 THR    47     107.920 112.534  95.184  1.00  0.00           O  
ATOM    665  HG1 THR    47     107.970 111.579  95.260  1.00  0.00           H  
ATOM    666  C   THR    47     105.620 114.603  95.332  1.00  0.00           C  
ATOM    667  O   THR    47     106.412 115.493  95.321  1.00  0.00           O  
ATOM    668  N   SER    48     104.573 114.586  94.550  1.00  0.00           N  
ATOM    669  H   SER    48     103.802 113.950  94.690  1.00  0.00           H  
ATOM    670  CA  SER    48     104.466 115.500  93.531  1.00  0.00           C  
ATOM    671  HA  SER    48     105.386 115.449  92.949  1.00  0.00           H  
ATOM    672  CB  SER    48     103.416 115.053  92.512  1.00  0.00           C  
ATOM    673  HB2 SER    48     103.200 115.818  91.767  1.00  0.00           H  
ATOM    674  HB3 SER    48     103.819 114.172  92.012  1.00  0.00           H  
ATOM    675  OG  SER    48     102.188 114.638  93.133  1.00  0.00           O  
ATOM    676  HG  SER    48     102.340 113.738  93.431  1.00  0.00           H  
ATOM    677  C   SER    48     104.256 116.951  93.971  1.00  0.00           C  
ATOM    678  O   SER    48     103.892 117.209  95.139  1.00  0.00           O  
ATOM    679  N   GLY    49     104.376 117.939  93.041  1.00  0.00           N  
ATOM    680  H   GLY    49     104.683 117.675  92.116  1.00  0.00           H  
ATOM    681  CA  GLY    49     104.279 119.358  93.253  1.00  0.00           C  
ATOM    682  HA2 GLY    49     104.499 119.692  92.239  1.00  0.00           H  
ATOM    683  HA3 GLY    49     103.244 119.698  93.272  1.00  0.00           H  
ATOM    684  C   GLY    49     105.193 119.975  94.267  1.00  0.00           C  
ATOM    685  O   GLY    49     106.387 119.692  94.255  1.00  0.00           O  
ATOM    686  N   TYR    50     104.776 120.949  95.044  1.00  0.00           N  
ATOM    687  H   TYR    50     105.623 121.287  95.479  1.00  0.00           H  
ATOM    688  CA  TYR    50     103.436 121.466  95.334  1.00  0.00           C  
ATOM    689  HA  TYR    50     102.934 121.670  94.388  1.00  0.00           H  
ATOM    690  CB  TYR    50     102.653 120.513  96.186  1.00  0.00           C  
ATOM    691  HB2 TYR    50     102.829 119.541  95.726  1.00  0.00           H  
ATOM    692  HB3 TYR    50     102.964 120.380  97.222  1.00  0.00           H  
ATOM    693  CG  TYR    50     101.141 120.736  96.102  1.00  0.00           C  
ATOM    694  CD1 TYR    50     100.571 121.555  97.058  1.00  0.00           C  
ATOM    695  HD1 TYR    50     101.252 121.845  97.844  1.00  0.00           H  
ATOM    696  CE1 TYR    50      99.217 121.745  97.183  1.00  0.00           C  
ATOM    697  HE1 TYR    50      98.829 122.380  97.967  1.00  0.00           H  
ATOM    698  CZ  TYR    50      98.367 121.232  96.187  1.00  0.00           C  
ATOM    699  OH  TYR    50      97.071 121.537  96.065  1.00  0.00           O  
ATOM    700  HH  TYR    50      96.724 121.767  96.930  1.00  0.00           H  
ATOM    701  CE2 TYR    50      98.991 120.572  95.072  1.00  0.00           C  
ATOM    702  HE2 TYR    50      98.292 120.323  94.288  1.00  0.00           H  
ATOM    703  CD2 TYR    50     100.319 120.169  95.087  1.00  0.00           C  
ATOM    704  HD2 TYR    50     100.641 119.618  94.217  1.00  0.00           H  
ATOM    705  C   TYR    50     103.594 122.884  95.950  1.00  0.00           C  
ATOM    706  O   TYR    50     104.397 123.068  96.869  1.00  0.00           O  
ATOM    707  N   GLY    51     102.806 123.936  95.605  1.00  0.00           N  
ATOM    708  H   GLY    51     102.859 124.805  96.118  1.00  0.00           H  
ATOM    709  CA  GLY    51     101.616 123.874  94.707  1.00  0.00           C  
ATOM    710  HA2 GLY    51     101.209 122.865  94.634  1.00  0.00           H  
ATOM    711  HA3 GLY    51     100.788 124.410  95.170  1.00  0.00           H  
ATOM    712  C   GLY    51     101.771 124.271  93.290  1.00  0.00           C  
ATOM    713  O   GLY    51     100.965 123.870  92.449  1.00  0.00           O  
ATOM    714  N   GLN    52     102.764 125.141  92.961  1.00  0.00           N  
ATOM    715  H   GLN    52     103.293 125.489  93.748  1.00  0.00           H  
ATOM    716  CA  GLN    52     103.011 125.741  91.608  1.00  0.00           C  
ATOM    717  HA  GLN    52     102.608 125.100  90.824  1.00  0.00           H  
ATOM    718  CB  GLN    52     102.335 127.113  91.516  1.00  0.00           C  
ATOM    719  HB2 GLN    52     101.293 126.959  91.794  1.00  0.00           H  
ATOM    720  HB3 GLN    52     102.702 127.728  92.338  1.00  0.00           H  
ATOM    721  CG  GLN    52     102.652 127.798  90.164  1.00  0.00           C  
ATOM    722  HG2 GLN    52     102.169 128.773  90.102  1.00  0.00           H  
ATOM    723  HG3 GLN    52     103.726 127.921  90.028  1.00  0.00           H  
ATOM    724  CD  GLN    52     102.121 127.066  88.943  1.00  0.00           C  
ATOM    725  OE1 GLN    52     100.927 126.800  88.899  1.00  0.00           O  
ATOM    726  NE2 GLN    52     102.936 126.578  88.037  1.00  0.00           N  
ATOM    727 HE21 GLN    52     103.933 126.722  88.106  1.00  0.00           H  
ATOM    728 HE22 GLN    52     102.520 126.166  87.214  1.00  0.00           H  
ATOM    729  C   GLN    52     104.462 125.809  91.452  1.00  0.00           C  
ATOM    730  O   GLN    52     105.074 126.647  92.115  1.00  0.00           O  
ATOM    731  N   SER    53     105.108 124.974  90.617  1.00  0.00           N  
ATOM    732  H   SER    53     106.113 125.076  90.593  1.00  0.00           H  
ATOM    733  CA  SER    53     104.557 123.874  89.803  1.00  0.00           C  
ATOM    734  HA  SER    53     103.689 124.340  89.337  1.00  0.00           H  
ATOM    735  CB  SER    53     105.648 123.456  88.761  1.00  0.00           C  
ATOM    736  HB2 SER    53     106.061 124.372  88.338  1.00  0.00           H  
ATOM    737  HB3 SER    53     106.393 122.834  89.257  1.00  0.00           H  
ATOM    738  OG  SER    53     104.937 122.725  87.830  1.00  0.00           O  
ATOM    739  HG  SER    53     105.651 122.381  87.288  1.00  0.00           H  
ATOM    740  C   SER    53     103.951 122.827  90.763  1.00  0.00           C  
ATOM    741  O   SER    53     104.487 122.342  91.829  1.00  0.00           O  
ATOM    742  N   SER    54     102.781 122.337  90.289  1.00  0.00           N  
ATOM    743  H   SER    54     102.519 122.645  89.363  1.00  0.00           H  
ATOM    744  CA  SER    54     102.147 121.103  90.856  1.00  0.00           C  
ATOM    745  HA  SER    54     102.501 121.058  91.886  1.00  0.00           H  
ATOM    746  CB  SER    54     100.664 121.124  90.658  1.00  0.00           C  
ATOM    747  HB2 SER    54     100.251 120.209  91.084  1.00  0.00           H  
ATOM    748  HB3 SER    54     100.264 122.035  91.103  1.00  0.00           H  
ATOM    749  OG  SER    54     100.243 121.158  89.288  1.00  0.00           O  
ATOM    750  HG  SER    54     100.594 121.870  88.748  1.00  0.00           H  
ATOM    751  C   SER    54     102.683 119.815  90.266  1.00  0.00           C  
ATOM    752  O   SER    54     102.393 118.746  90.793  1.00  0.00           O  
ATOM    753  N   TYR    55     103.555 119.878  89.288  1.00  0.00           N  
ATOM    754  H   TYR    55     103.727 120.799  88.910  1.00  0.00           H  
ATOM    755  CA  TYR    55     104.270 118.739  88.675  1.00  0.00           C  
ATOM    756  HA  TYR    55     104.613 118.024  89.422  1.00  0.00           H  
ATOM    757  CB  TYR    55     103.348 118.078  87.637  1.00  0.00           C  
ATOM    758  HB2 TYR    55     102.988 118.821  86.925  1.00  0.00           H  
ATOM    759  HB3 TYR    55     103.930 117.347  87.076  1.00  0.00           H  
ATOM    760  CG  TYR    55     102.176 117.228  88.182  1.00  0.00           C  
ATOM    761  CD1 TYR    55     100.921 117.800  88.319  1.00  0.00           C  
ATOM    762  HD1 TYR    55     100.629 118.792  88.008  1.00  0.00           H  
ATOM    763  CE1 TYR    55      99.841 116.977  88.750  1.00  0.00           C  
ATOM    764  HE1 TYR    55      98.868 117.433  88.860  1.00  0.00           H  
ATOM    765  CZ  TYR    55     100.054 115.660  89.159  1.00  0.00           C  
ATOM    766  OH  TYR    55      99.016 114.876  89.561  1.00  0.00           O  
ATOM    767  HH  TYR    55      98.353 115.398  90.019  1.00  0.00           H  
ATOM    768  CE2 TYR    55     101.343 115.142  89.174  1.00  0.00           C  
ATOM    769  HE2 TYR    55     101.528 114.102  89.396  1.00  0.00           H  
ATOM    770  CD2 TYR    55     102.407 115.929  88.635  1.00  0.00           C  
ATOM    771  HD2 TYR    55     103.402 115.514  88.577  1.00  0.00           H  
ATOM    772  C   TYR    55     105.549 119.169  87.957  1.00  0.00           C  
ATOM    773  O   TYR    55     105.473 119.769  86.946  1.00  0.00           O  
ATOM    774  N   SER    56     106.800 118.885  88.362  1.00  0.00           N  
ATOM    775  H   SER    56     107.454 119.522  87.930  1.00  0.00           H  
ATOM    776  CA  SER    56     107.315 118.293  89.558  1.00  0.00           C  
ATOM    777  HA  SER    56     108.383 118.138  89.405  1.00  0.00           H  
ATOM    778  CB  SER    56     107.176 119.406  90.620  1.00  0.00           C  
ATOM    779  HB2 SER    56     106.151 119.622  90.920  1.00  0.00           H  
ATOM    780  HB3 SER    56     107.716 118.993  91.472  1.00  0.00           H  
ATOM    781  OG  SER    56     107.952 120.497  90.163  1.00  0.00           O  
ATOM    782  HG  SER    56     108.876 120.481  90.426  1.00  0.00           H  
ATOM    783  C   SER    56     106.808 116.932  90.036  1.00  0.00           C  
ATOM    784  O   SER    56     106.064 116.957  91.039  1.00  0.00           O  
ATOM    785  N   SER    57     107.192 115.785  89.496  1.00  0.00           N  
ATOM    786  H   SER    57     106.922 114.961  90.014  1.00  0.00           H  
ATOM    787  CA  SER    57     107.916 115.630  88.177  1.00  0.00           C  
ATOM    788  HA  SER    57     108.917 116.029  88.341  1.00  0.00           H  
ATOM    789  CB  SER    57     108.121 114.149  88.015  1.00  0.00           C  
ATOM    790  HB2 SER    57     108.400 113.740  88.986  1.00  0.00           H  
ATOM    791  HB3 SER    57     107.234 113.639  87.640  1.00  0.00           H  
ATOM    792  OG  SER    57     109.198 113.968  87.128  1.00  0.00           O  
ATOM    793  HG  SER    57     108.795 113.545  86.366  1.00  0.00           H  
ATOM    794  C   SER    57     107.159 116.251  86.961  1.00  0.00           C  
ATOM    795  O   SER    57     105.919 116.194  86.927  1.00  0.00           O  
ATOM    796  N   TYR    58     107.912 116.914  86.105  1.00  0.00           N  
ATOM    797  H   TYR    58     108.912 116.805  86.196  1.00  0.00           H  
ATOM    798  CA  TYR    58     107.395 117.529  84.953  1.00  0.00           C  
ATOM    799  HA  TYR    58     106.676 118.245  85.352  1.00  0.00           H  
ATOM    800  CB  TYR    58     108.423 118.474  84.313  1.00  0.00           C  
ATOM    801  HB2 TYR    58     108.791 118.889  85.252  1.00  0.00           H  
ATOM    802  HB3 TYR    58     109.218 118.016  83.725  1.00  0.00           H  
ATOM    803  CG  TYR    58     107.730 119.528  83.430  1.00  0.00           C  
ATOM    804  CD1 TYR    58     107.496 119.223  82.060  1.00  0.00           C  
ATOM    805  HD1 TYR    58     107.729 118.246  81.665  1.00  0.00           H  
ATOM    806  CE1 TYR    58     106.909 120.191  81.248  1.00  0.00           C  
ATOM    807  HE1 TYR    58     106.713 119.947  80.215  1.00  0.00           H  
ATOM    808  CZ  TYR    58     106.471 121.426  81.790  1.00  0.00           C  
ATOM    809  OH  TYR    58     105.888 122.328  80.943  1.00  0.00           O  
ATOM    810  HH  TYR    58     106.000 122.095  80.019  1.00  0.00           H  
ATOM    811  CE2 TYR    58     106.690 121.769  83.173  1.00  0.00           C  
ATOM    812  HE2 TYR    58     106.251 122.655  83.607  1.00  0.00           H  
ATOM    813  CD2 TYR    58     107.274 120.793  83.957  1.00  0.00           C  
ATOM    814  HD2 TYR    58     107.386 120.890  85.027  1.00  0.00           H  
ATOM    815  C   TYR    58     106.668 116.667  83.894  1.00  0.00           C  
ATOM    816  O   TYR    58     107.242 115.648  83.396  1.00  0.00           O  
ATOM    817  N   GLY    59     105.512 117.120  83.406  1.00  0.00           N  
ATOM    818  H   GLY    59     105.031 116.471  82.799  1.00  0.00           H  
ATOM    819  CA  GLY    59     104.598 118.193  83.869  1.00  0.00           C  
ATOM    820  HA2 GLY    59     104.108 117.879  84.791  1.00  0.00           H  
ATOM    821  HA3 GLY    59     105.117 119.132  84.057  1.00  0.00           H  
ATOM    822  C   GLY    59     103.505 118.559  82.774  1.00  0.00           C  
ATOM    823  O   GLY    59     103.575 117.987  81.719  1.00  0.00           O  
ATOM    824  N   GLN    60     102.578 119.457  83.047  1.00  0.00           N  
ATOM    825  H   GLN    60     101.922 119.637  82.301  1.00  0.00           H  
ATOM    826  CA  GLN    60     102.276 120.134  84.359  1.00  0.00           C  
ATOM    827  HA  GLN    60     102.470 119.455  85.188  1.00  0.00           H  
ATOM    828  CB  GLN    60     103.223 121.318  84.558  1.00  0.00           C  
ATOM    829  HB2 GLN    60     103.013 121.775  85.525  1.00  0.00           H  
ATOM    830  HB3 GLN    60     104.263 121.026  84.409  1.00  0.00           H  
ATOM    831  CG  GLN    60     102.968 122.472  83.477  1.00  0.00           C  
ATOM    832  HG2 GLN    60     103.173 122.008  82.513  1.00  0.00           H  
ATOM    833  HG3 GLN    60     101.910 122.725  83.538  1.00  0.00           H  
ATOM    834  CD  GLN    60     103.828 123.753  83.578  1.00  0.00           C  
ATOM    835  OE1 GLN    60     104.209 124.371  82.594  1.00  0.00           O  
ATOM    836  NE2 GLN    60     104.202 124.279  84.707  1.00  0.00           N  
ATOM    837 HE21 GLN    60     103.968 123.820  85.575  1.00  0.00           H  
ATOM    838 HE22 GLN    60     104.694 125.153  84.589  1.00  0.00           H  
ATOM    839  C   GLN    60     100.772 120.421  84.600  1.00  0.00           C  
ATOM    840  O   GLN    60     100.447 120.809  85.689  1.00  0.00           O  
ATOM    841  N   SER    61      99.989 120.375  83.556  1.00  0.00           N  
ATOM    842  H   SER    61     100.343 119.932  82.719  1.00  0.00           H  
ATOM    843  CA  SER    61      98.524 120.640  83.397  1.00  0.00           C  
ATOM    844  HA  SER    61      98.049 120.236  84.291  1.00  0.00           H  
ATOM    845  CB  SER    61      98.219 122.147  83.270  1.00  0.00           C  
ATOM    846  HB2 SER    61      97.143 122.302  83.354  1.00  0.00           H  
ATOM    847  HB3 SER    61      98.625 122.751  84.083  1.00  0.00           H  
ATOM    848  OG  SER    61      98.636 122.517  81.941  1.00  0.00           O  
ATOM    849  HG  SER    61      98.633 123.476  81.907  1.00  0.00           H  
ATOM    850  C   SER    61      97.881 119.828  82.223  1.00  0.00           C  
ATOM    851  O   SER    61      98.595 119.234  81.484  1.00  0.00           O  
ATOM    852  N   GLN    62      96.523 119.913  82.118  1.00  0.00           N  
ATOM    853  H   GLN    62      96.044 120.371  82.880  1.00  0.00           H  
ATOM    854  CA  GLN    62      95.695 119.658  80.945  1.00  0.00           C  
ATOM    855  HA  GLN    62      95.831 118.597  80.739  1.00  0.00           H  
ATOM    856  CB  GLN    62      94.221 119.840  81.372  1.00  0.00           C  
ATOM    857  HB2 GLN    62      94.059 119.170  82.216  1.00  0.00           H  
ATOM    858  HB3 GLN    62      94.048 120.867  81.696  1.00  0.00           H  
ATOM    859  CG  GLN    62      93.215 119.523  80.237  1.00  0.00           C  
ATOM    860  HG2 GLN    62      92.275 119.745  80.744  1.00  0.00           H  
ATOM    861  HG3 GLN    62      93.375 120.320  79.511  1.00  0.00           H  
ATOM    862  CD  GLN    62      93.226 118.169  79.553  1.00  0.00           C  
ATOM    863  OE1 GLN    62      93.553 117.225  80.177  1.00  0.00           O  
ATOM    864  NE2 GLN    62      92.925 118.143  78.214  1.00  0.00           N  
ATOM    865 HE21 GLN    62      92.986 117.316  77.638  1.00  0.00           H  
ATOM    866 HE22 GLN    62      92.981 118.968  77.633  1.00  0.00           H  
ATOM    867  C   GLN    62      96.082 120.331  79.654  1.00  0.00           C  
ATOM    868  O   GLN    62      96.087 119.670  78.654  1.00  0.00           O  
ATOM    869  N   ASN    63      96.330 121.634  79.593  1.00  0.00           N  
ATOM    870  H   ASN    63      96.178 122.201  80.414  1.00  0.00           H  
ATOM    871  CA  ASN    63      96.881 122.333  78.390  1.00  0.00           C  
ATOM    872  HA  ASN    63      96.363 121.929  77.520  1.00  0.00           H  
ATOM    873  CB  ASN    63      96.473 123.836  78.508  1.00  0.00           C  
ATOM    874  HB2 ASN    63      96.492 124.303  77.523  1.00  0.00           H  
ATOM    875  HB3 ASN    63      95.452 123.915  78.880  1.00  0.00           H  
ATOM    876  CG  ASN    63      97.318 124.659  79.449  1.00  0.00           C  
ATOM    877  OD1 ASN    63      98.322 125.186  79.067  1.00  0.00           O  
ATOM    878  ND2 ASN    63      96.979 124.759  80.712  1.00  0.00           N  
ATOM    879 HD21 ASN    63      97.392 125.505  81.254  1.00  0.00           H  
ATOM    880 HD22 ASN    63      96.230 124.187  81.075  1.00  0.00           H  
ATOM    881  C   ASN    63      98.380 122.102  78.201  1.00  0.00           C  
ATOM    882  O   ASN    63      98.775 122.416  77.106  1.00  0.00           O  
ATOM    883  N   THR    64      99.225 121.633  79.173  1.00  0.00           N  
ATOM    884  H   THR    64      98.775 121.402  80.047  1.00  0.00           H  
ATOM    885  CA  THR    64     100.658 121.605  78.928  1.00  0.00           C  
ATOM    886  HA  THR    64     100.847 121.629  77.855  1.00  0.00           H  
ATOM    887  CB  THR    64     101.268 122.923  79.617  1.00  0.00           C  
ATOM    888  HB  THR    64     100.958 123.039  80.656  1.00  0.00           H  
ATOM    889  CG2 THR    64     102.791 122.861  79.554  1.00  0.00           C  
ATOM    890 HG21 THR    64     103.226 123.787  79.930  1.00  0.00           H  
ATOM    891 HG22 THR    64     103.134 122.115  80.271  1.00  0.00           H  
ATOM    892 HG23 THR    64     103.168 122.667  78.550  1.00  0.00           H  
ATOM    893  OG1 THR    64     100.856 124.133  78.972  1.00  0.00           O  
ATOM    894  HG1 THR    64      99.931 124.311  79.157  1.00  0.00           H  
ATOM    895  C   THR    64     101.247 120.347  79.588  1.00  0.00           C  
ATOM    896  O   THR    64     101.280 120.335  80.826  1.00  0.00           O  
ATOM    897  N   GLY    65     101.811 119.416  78.903  1.00  0.00           N  
ATOM    898  H   GLY    65     102.294 118.752  79.490  1.00  0.00           H  
ATOM    899  CA  GLY    65     101.811 119.236  77.403  1.00  0.00           C  
ATOM    900  HA2 GLY    65     102.287 120.140  77.024  1.00  0.00           H  
ATOM    901  HA3 GLY    65     102.353 118.333  77.121  1.00  0.00           H  
ATOM    902  C   GLY    65     100.379 118.968  76.898  1.00  0.00           C  
ATOM    903  O   GLY    65      99.446 118.438  77.538  1.00  0.00           O  
ATOM    904  N   TYR    66     100.051 119.293  75.662  1.00  0.00           N  
ATOM    905  H   TYR    66     100.719 119.596  74.967  1.00  0.00           H  
ATOM    906  CA  TYR    66      98.676 119.518  75.238  1.00  0.00           C  
ATOM    907  HA  TYR    66      98.202 120.216  75.929  1.00  0.00           H  
ATOM    908  CB  TYR    66      98.811 120.320  73.917  1.00  0.00           C  
ATOM    909  HB2 TYR    66      99.255 121.301  74.086  1.00  0.00           H  
ATOM    910  HB3 TYR    66      99.375 119.783  73.154  1.00  0.00           H  
ATOM    911  CG  TYR    66      97.473 120.621  73.335  1.00  0.00           C  
ATOM    912  CD1 TYR    66      97.053 120.150  72.081  1.00  0.00           C  
ATOM    913  HD1 TYR    66      97.576 119.368  71.552  1.00  0.00           H  
ATOM    914  CE1 TYR    66      95.888 120.686  71.421  1.00  0.00           C  
ATOM    915  HE1 TYR    66      95.522 120.368  70.456  1.00  0.00           H  
ATOM    916  CZ  TYR    66      95.165 121.719  72.086  1.00  0.00           C  
ATOM    917  OH  TYR    66      93.978 122.192  71.669  1.00  0.00           O  
ATOM    918  HH  TYR    66      93.751 121.785  70.829  1.00  0.00           H  
ATOM    919  CE2 TYR    66      95.619 122.101  73.359  1.00  0.00           C  
ATOM    920  HE2 TYR    66      95.067 122.902  73.828  1.00  0.00           H  
ATOM    921  CD2 TYR    66      96.642 121.512  74.017  1.00  0.00           C  
ATOM    922  HD2 TYR    66      96.922 121.852  75.002  1.00  0.00           H  
ATOM    923  C   TYR    66      97.781 118.279  75.098  1.00  0.00           C  
ATOM    924  O   TYR    66      97.901 117.508  74.188  1.00  0.00           O  
ATOM    925  N   GLY    67      96.866 118.070  76.073  1.00  0.00           N  
ATOM    926  H   GLY    67      97.007 118.633  76.900  1.00  0.00           H  
ATOM    927  CA  GLY    67      96.085 116.870  76.193  1.00  0.00           C  
ATOM    928  HA2 GLY    67      96.610 115.990  75.823  1.00  0.00           H  
ATOM    929  HA3 GLY    67      95.779 116.767  77.235  1.00  0.00           H  
ATOM    930  C   GLY    67      94.735 117.019  75.481  1.00  0.00           C  
ATOM    931  O   GLY    67      93.711 116.634  76.056  1.00  0.00           O  
ATOM    932  N   THR    68      94.746 117.472  74.205  1.00  0.00           N  
ATOM    933  H   THR    68      95.606 117.868  73.854  1.00  0.00           H  
ATOM    934  CA  THR    68      93.632 117.580  73.306  1.00  0.00           C  
ATOM    935  HA  THR    68      92.881 116.878  73.666  1.00  0.00           H  
ATOM    936  CB  THR    68      92.978 118.951  73.474  1.00  0.00           C  
ATOM    937  HB  THR    68      93.740 119.730  73.490  1.00  0.00           H  
ATOM    938  CG2 THR    68      91.878 119.243  72.443  1.00  0.00           C  
ATOM    939 HG21 THR    68      91.136 118.450  72.351  1.00  0.00           H  
ATOM    940 HG22 THR    68      91.429 120.214  72.654  1.00  0.00           H  
ATOM    941 HG23 THR    68      92.355 119.350  71.468  1.00  0.00           H  
ATOM    942  OG1 THR    68      92.361 119.004  74.747  1.00  0.00           O  
ATOM    943  HG1 THR    68      93.129 119.130  75.309  1.00  0.00           H  
ATOM    944  C   THR    68      94.007 117.290  71.854  1.00  0.00           C  
ATOM    945  O   THR    68      94.920 117.933  71.327  1.00  0.00           O  
ATOM    946  N   GLN    69      93.263 116.358  71.242  1.00  0.00           N  
ATOM    947  H   GLN    69      92.639 115.753  71.757  1.00  0.00           H  
ATOM    948  CA  GLN    69      93.432 115.889  69.807  1.00  0.00           C  
ATOM    949  HA  GLN    69      94.364 115.348  69.641  1.00  0.00           H  
ATOM    950  CB  GLN    69      92.462 114.786  69.537  1.00  0.00           C  
ATOM    951  HB2 GLN    69      92.872 114.209  68.708  1.00  0.00           H  
ATOM    952  HB3 GLN    69      92.425 114.062  70.350  1.00  0.00           H  
ATOM    953  CG  GLN    69      91.036 115.250  69.355  1.00  0.00           C  
ATOM    954  HG2 GLN    69      90.666 115.891  70.155  1.00  0.00           H  
ATOM    955  HG3 GLN    69      91.017 115.875  68.462  1.00  0.00           H  
ATOM    956  CD  GLN    69      89.969 114.186  69.067  1.00  0.00           C  
ATOM    957  OE1 GLN    69      89.916 113.114  69.691  1.00  0.00           O  
ATOM    958  NE2 GLN    69      89.104 114.349  68.151  1.00  0.00           N  
ATOM    959 HE21 GLN    69      89.165 115.188  67.592  1.00  0.00           H  
ATOM    960 HE22 GLN    69      88.454 113.583  68.043  1.00  0.00           H  
ATOM    961  C   GLN    69      93.293 117.048  68.762  1.00  0.00           C  
ATOM    962  O   GLN    69      92.828 118.065  69.129  1.00  0.00           O  
ATOM    963  N   SER    70      93.771 116.829  67.501  1.00  0.00           N  
ATOM    964  H   SER    70      94.164 115.942  67.219  1.00  0.00           H  
ATOM    965  CA  SER    70      93.978 117.960  66.520  1.00  0.00           C  
ATOM    966  HA  SER    70      94.164 118.869  67.092  1.00  0.00           H  
ATOM    967  CB  SER    70      95.317 117.772  65.784  1.00  0.00           C  
ATOM    968  HB2 SER    70      95.451 118.644  65.144  1.00  0.00           H  
ATOM    969  HB3 SER    70      96.026 117.555  66.583  1.00  0.00           H  
ATOM    970  OG  SER    70      95.048 116.584  65.089  1.00  0.00           O  
ATOM    971  HG  SER    70      95.843 116.161  64.756  1.00  0.00           H  
ATOM    972  C   SER    70      92.721 118.238  65.627  1.00  0.00           C  
ATOM    973  O   SER    70      92.687 119.149  64.842  1.00  0.00           O  
ATOM    974  N   THR    71      91.613 117.570  65.913  1.00  0.00           N  
ATOM    975  H   THR    71      91.658 116.925  66.690  1.00  0.00           H  
ATOM    976  CA  THR    71      90.413 117.538  64.987  1.00  0.00           C  
ATOM    977  HA  THR    71      90.421 118.502  64.477  1.00  0.00           H  
ATOM    978  CB  THR    71      90.585 116.370  63.972  1.00  0.00           C  
ATOM    979  HB  THR    71      89.766 116.490  63.264  1.00  0.00           H  
ATOM    980  CG2 THR    71      91.683 116.607  62.988  1.00  0.00           C  
ATOM    981 HG21 THR    71      91.562 117.521  62.407  1.00  0.00           H  
ATOM    982 HG22 THR    71      92.675 116.585  63.439  1.00  0.00           H  
ATOM    983 HG23 THR    71      91.728 115.812  62.244  1.00  0.00           H  
ATOM    984  OG1 THR    71      90.699 115.147  64.639  1.00  0.00           O  
ATOM    985  HG1 THR    71      89.839 114.847  64.942  1.00  0.00           H  
ATOM    986  C   THR    71      89.099 117.398  65.741  1.00  0.00           C  
ATOM    987  O   THR    71      89.129 116.805  66.799  1.00  0.00           O  
ATOM    988  N   PRO    72      87.910 117.859  65.249  1.00  0.00           N  
ATOM    989  CD  PRO    72      87.809 118.689  64.120  1.00  0.00           C  
ATOM    990  HD2 PRO    72      87.801 118.101  63.203  1.00  0.00           H  
ATOM    991  HD3 PRO    72      88.711 119.294  64.024  1.00  0.00           H  
ATOM    992  CG  PRO    72      86.443 119.405  64.242  1.00  0.00           C  
ATOM    993  HG2 PRO    72      86.016 119.367  63.240  1.00  0.00           H  
ATOM    994  HG3 PRO    72      86.683 120.343  64.742  1.00  0.00           H  
ATOM    995  CB  PRO    72      85.674 118.494  65.110  1.00  0.00           C  
ATOM    996  HB2 PRO    72      85.209 117.638  64.621  1.00  0.00           H  
ATOM    997  HB3 PRO    72      85.006 119.096  65.726  1.00  0.00           H  
ATOM    998  CA  PRO    72      86.692 117.826  66.034  1.00  0.00           C  
ATOM    999  HA  PRO    72      86.830 118.460  66.910  1.00  0.00           H  
ATOM   1000  C   PRO    72      86.332 116.428  66.440  1.00  0.00           C  
ATOM   1001  O   PRO    72      86.524 115.544  65.623  1.00  0.00           O  
ATOM   1002  N   GLN    73      85.714 116.192  67.598  1.00  0.00           N  
ATOM   1003  H   GLN    73      85.400 116.941  68.198  1.00  0.00           H  
ATOM   1004  CA  GLN    73      85.211 114.829  67.780  1.00  0.00           C  
ATOM   1005  HA  GLN    73      86.042 114.134  67.659  1.00  0.00           H  
ATOM   1006  CB  GLN    73      84.709 114.688  69.210  1.00  0.00           C  
ATOM   1007  HB2 GLN    73      84.442 113.635  69.289  1.00  0.00           H  
ATOM   1008  HB3 GLN    73      85.536 114.833  69.906  1.00  0.00           H  
ATOM   1009  CG  GLN    73      83.523 115.522  69.752  1.00  0.00           C  
ATOM   1010  HG2 GLN    73      83.673 115.740  70.809  1.00  0.00           H  
ATOM   1011  HG3 GLN    73      83.652 116.503  69.293  1.00  0.00           H  
ATOM   1012  CD  GLN    73      82.140 114.993  69.502  1.00  0.00           C  
ATOM   1013  OE1 GLN    73      81.892 113.940  68.973  1.00  0.00           O  
ATOM   1014  NE2 GLN    73      81.127 115.785  69.918  1.00  0.00           N  
ATOM   1015 HE21 GLN    73      81.329 116.609  70.467  1.00  0.00           H  
ATOM   1016 HE22 GLN    73      80.190 115.434  69.776  1.00  0.00           H  
ATOM   1017  C   GLN    73      84.127 114.446  66.777  1.00  0.00           C  
ATOM   1018  O   GLN    73      83.373 115.334  66.376  1.00  0.00           O  
ATOM   1019  N   GLY    74      84.134 113.186  66.353  1.00  0.00           N  
ATOM   1020  H   GLY    74      84.825 112.596  66.794  1.00  0.00           H  
ATOM   1021  CA  GLY    74      83.368 112.662  65.185  1.00  0.00           C  
ATOM   1022  HA2 GLY    74      83.223 113.518  64.526  1.00  0.00           H  
ATOM   1023  HA3 GLY    74      84.027 111.934  64.712  1.00  0.00           H  
ATOM   1024  C   GLY    74      82.029 111.951  65.552  1.00  0.00           C  
ATOM   1025  O   GLY    74      81.498 111.183  64.749  1.00  0.00           O  
ATOM   1026  N   TYR    75      81.483 112.224  66.687  1.00  0.00           N  
ATOM   1027  H   TYR    75      81.791 112.988  67.271  1.00  0.00           H  
ATOM   1028  CA  TYR    75      80.383 111.485  67.252  1.00  0.00           C  
ATOM   1029  HA  TYR    75      79.994 110.915  66.408  1.00  0.00           H  
ATOM   1030  CB  TYR    75      80.897 110.515  68.392  1.00  0.00           C  
ATOM   1031  HB2 TYR    75      81.480 111.034  69.153  1.00  0.00           H  
ATOM   1032  HB3 TYR    75      80.039 110.107  68.926  1.00  0.00           H  
ATOM   1033  CG  TYR    75      81.542 109.260  67.927  1.00  0.00           C  
ATOM   1034  CD1 TYR    75      82.950 109.148  67.963  1.00  0.00           C  
ATOM   1035  HD1 TYR    75      83.567 109.916  68.405  1.00  0.00           H  
ATOM   1036  CE1 TYR    75      83.478 107.894  67.636  1.00  0.00           C  
ATOM   1037  HE1 TYR    75      84.523 107.661  67.778  1.00  0.00           H  
ATOM   1038  CZ  TYR    75      82.715 106.896  67.027  1.00  0.00           C  
ATOM   1039  OH  TYR    75      83.334 105.786  66.593  1.00  0.00           O  
ATOM   1040  HH  TYR    75      84.236 105.657  66.893  1.00  0.00           H  
ATOM   1041  CE2 TYR    75      81.355 107.079  66.850  1.00  0.00           C  
ATOM   1042  HE2 TYR    75      80.852 106.251  66.373  1.00  0.00           H  
ATOM   1043  CD2 TYR    75      80.747 108.273  67.341  1.00  0.00           C  
ATOM   1044  HD2 TYR    75      79.700 108.381  67.096  1.00  0.00           H  
ATOM   1045  C   TYR    75      79.226 112.299  67.672  1.00  0.00           C  
ATOM   1046  O   TYR    75      78.277 111.769  68.319  1.00  0.00           O  
ATOM   1047  N   GLY    76      79.109 113.593  67.256  1.00  0.00           N  
ATOM   1048  H   GLY    76      79.956 114.040  66.935  1.00  0.00           H  
ATOM   1049  CA  GLY    76      77.905 114.384  67.323  1.00  0.00           C  
ATOM   1050  HA2 GLY    76      78.029 115.335  66.805  1.00  0.00           H  
ATOM   1051  HA3 GLY    76      77.065 113.877  66.849  1.00  0.00           H  
ATOM   1052  C   GLY    76      77.522 114.784  68.774  1.00  0.00           C  
ATOM   1053  O   GLY    76      78.329 115.291  69.518  1.00  0.00           O  
ATOM   1054  N   SER    77      76.289 114.472  69.246  1.00  0.00           N  
ATOM   1055  H   SER    77      75.605 114.152  68.574  1.00  0.00           H  
ATOM   1056  CA  SER    77      75.648 114.829  70.530  1.00  0.00           C  
ATOM   1057  HA  SER    77      76.461 114.961  71.243  1.00  0.00           H  
ATOM   1058  CB  SER    77      74.971 116.215  70.493  1.00  0.00           C  
ATOM   1059  HB2 SER    77      74.412 116.338  71.420  1.00  0.00           H  
ATOM   1060  HB3 SER    77      75.694 117.024  70.397  1.00  0.00           H  
ATOM   1061  OG  SER    77      74.013 116.183  69.436  1.00  0.00           O  
ATOM   1062  HG  SER    77      73.212 115.717  69.685  1.00  0.00           H  
ATOM   1063  C   SER    77      74.809 113.765  71.230  1.00  0.00           C  
ATOM   1064  O   SER    77      73.628 114.051  71.610  1.00  0.00           O  
ATOM   1065  N   THR    78      75.303 112.483  71.347  1.00  0.00           N  
ATOM   1066  H   THR    78      74.632 111.765  71.582  1.00  0.00           H  
ATOM   1067  CA  THR    78      76.708 111.993  71.285  1.00  0.00           C  
ATOM   1068  HA  THR    78      77.321 112.354  70.459  1.00  0.00           H  
ATOM   1069  CB  THR    78      77.453 112.378  72.576  1.00  0.00           C  
ATOM   1070  HB  THR    78      76.864 111.949  73.387  1.00  0.00           H  
ATOM   1071  CG2 THR    78      78.965 112.113  72.642  1.00  0.00           C  
ATOM   1072 HG21 THR    78      79.341 112.730  71.826  1.00  0.00           H  
ATOM   1073 HG22 THR    78      79.285 112.334  73.660  1.00  0.00           H  
ATOM   1074 HG23 THR    78      79.284 111.113  72.346  1.00  0.00           H  
ATOM   1075  OG1 THR    78      77.375 113.705  73.040  1.00  0.00           O  
ATOM   1076  HG1 THR    78      76.538 113.745  73.509  1.00  0.00           H  
ATOM   1077  C   THR    78      76.766 110.443  71.177  1.00  0.00           C  
ATOM   1078  O   THR    78      76.025 109.795  71.881  1.00  0.00           O  
ATOM   1079  N   GLY    79      77.699 109.913  70.407  1.00  0.00           N  
ATOM   1080  H   GLY    79      78.277 110.457  69.782  1.00  0.00           H  
ATOM   1081  CA  GLY    79      77.968 108.442  70.367  1.00  0.00           C  
ATOM   1082  HA2 GLY    79      77.000 107.976  70.183  1.00  0.00           H  
ATOM   1083  HA3 GLY    79      78.655 108.217  69.552  1.00  0.00           H  
ATOM   1084  C   GLY    79      78.496 107.893  71.692  1.00  0.00           C  
ATOM   1085  O   GLY    79      78.740 108.739  72.659  1.00  0.00           O  
ATOM   1086  N   GLY    80      78.860 106.639  71.855  1.00  0.00           N  
ATOM   1087  H   GLY    80      79.542 106.446  72.576  1.00  0.00           H  
ATOM   1088  CA  GLY    80      78.612 105.617  70.914  1.00  0.00           C  
ATOM   1089  HA2 GLY    80      79.121 105.863  69.982  1.00  0.00           H  
ATOM   1090  HA3 GLY    80      79.067 104.683  71.246  1.00  0.00           H  
ATOM   1091  C   GLY    80      77.088 105.365  70.707  1.00  0.00           C  
ATOM   1092  O   GLY    80      76.263 105.733  71.527  1.00  0.00           O  
ATOM   1093  N   TYR    81      76.684 104.746  69.595  1.00  0.00           N  
ATOM   1094  H   TYR    81      77.264 104.520  68.799  1.00  0.00           H  
ATOM   1095  CA  TYR    81      75.279 104.576  69.302  1.00  0.00           C  
ATOM   1096  HA  TYR    81      74.640 104.951  70.101  1.00  0.00           H  
ATOM   1097  CB  TYR    81      74.843 105.425  68.107  1.00  0.00           C  
ATOM   1098  HB2 TYR    81      75.490 105.142  67.277  1.00  0.00           H  
ATOM   1099  HB3 TYR    81      73.805 105.199  67.862  1.00  0.00           H  
ATOM   1100  CG  TYR    81      75.092 106.959  68.094  1.00  0.00           C  
ATOM   1101  CD1 TYR    81      74.235 107.803  68.919  1.00  0.00           C  
ATOM   1102  HD1 TYR    81      73.415 107.330  69.439  1.00  0.00           H  
ATOM   1103  CE1 TYR    81      74.409 109.210  68.962  1.00  0.00           C  
ATOM   1104  HE1 TYR    81      73.894 109.880  69.634  1.00  0.00           H  
ATOM   1105  CZ  TYR    81      75.357 109.765  68.123  1.00  0.00           C  
ATOM   1106  OH  TYR    81      75.569 111.101  68.211  1.00  0.00           O  
ATOM   1107  HH  TYR    81      76.469 111.219  67.899  1.00  0.00           H  
ATOM   1108  CE2 TYR    81      76.201 108.971  67.341  1.00  0.00           C  
ATOM   1109  HE2 TYR    81      77.025 109.374  66.770  1.00  0.00           H  
ATOM   1110  CD2 TYR    81      76.046 107.542  67.342  1.00  0.00           C  
ATOM   1111  HD2 TYR    81      76.696 106.920  66.745  1.00  0.00           H  
ATOM   1112  C   TYR    81      74.868 103.103  69.110  1.00  0.00           C  
ATOM   1113  O   TYR    81      74.669 102.669  67.992  1.00  0.00           O  
ATOM   1114  N   GLY    82      74.724 102.251  70.170  1.00  0.00           N  
ATOM   1115  H   GLY    82      74.667 101.261  69.978  1.00  0.00           H  
ATOM   1116  CA  GLY    82      74.800 102.662  71.596  1.00  0.00           C  
ATOM   1117  HA2 GLY    82      75.082 101.853  72.269  1.00  0.00           H  
ATOM   1118  HA3 GLY    82      75.455 103.499  71.836  1.00  0.00           H  
ATOM   1119  C   GLY    82      73.357 103.075  72.170  1.00  0.00           C  
ATOM   1120  O   GLY    82      72.840 104.104  71.647  1.00  0.00           O  
ATOM   1121  N   SER    83      72.819 102.431  73.213  1.00  0.00           N  
ATOM   1122  H   SER    83      73.196 101.552  73.536  1.00  0.00           H  
ATOM   1123  CA  SER    83      71.565 102.891  73.934  1.00  0.00           C  
ATOM   1124  HA  SER    83      71.277 102.152  74.682  1.00  0.00           H  
ATOM   1125  CB  SER    83      71.958 104.117  74.794  1.00  0.00           C  
ATOM   1126  HB2 SER    83      72.273 104.920  74.127  1.00  0.00           H  
ATOM   1127  HB3 SER    83      71.134 104.415  75.442  1.00  0.00           H  
ATOM   1128  OG  SER    83      73.055 103.757  75.636  1.00  0.00           O  
ATOM   1129  HG  SER    83      72.826 102.970  76.135  1.00  0.00           H  
ATOM   1130  C   SER    83      70.330 103.241  73.069  1.00  0.00           C  
ATOM   1131  O   SER    83      69.881 104.350  73.085  1.00  0.00           O  
ATOM   1132  N   SER    84      69.927 102.377  72.145  1.00  0.00           N  
ATOM   1133  H   SER    84      69.382 102.866  71.450  1.00  0.00           H  
ATOM   1134  CA  SER    84      70.221 100.915  71.992  1.00  0.00           C  
ATOM   1135  HA  SER    84      70.492 100.593  72.998  1.00  0.00           H  
ATOM   1136  CB  SER    84      68.845 100.276  71.551  1.00  0.00           C  
ATOM   1137  HB2 SER    84      68.014 100.599  72.177  1.00  0.00           H  
ATOM   1138  HB3 SER    84      68.582 100.514  70.520  1.00  0.00           H  
ATOM   1139  OG  SER    84      68.782  98.925  71.729  1.00  0.00           O  
ATOM   1140  HG  SER    84      68.287  98.667  72.510  1.00  0.00           H  
ATOM   1141  C   SER    84      71.407 100.528  71.057  1.00  0.00           C  
ATOM   1142  O   SER    84      71.803 101.274  70.126  1.00  0.00           O  
ATOM   1143  N   GLN    85      71.955  99.349  71.243  1.00  0.00           N  
ATOM   1144  H   GLN    85      71.439  98.663  71.775  1.00  0.00           H  
ATOM   1145  CA  GLN    85      73.257  98.927  70.738  1.00  0.00           C  
ATOM   1146  HA  GLN    85      73.971  99.649  71.135  1.00  0.00           H  
ATOM   1147  CB  GLN    85      73.603  97.503  71.138  1.00  0.00           C  
ATOM   1148  HB2 GLN    85      73.385  97.289  72.184  1.00  0.00           H  
ATOM   1149  HB3 GLN    85      72.973  96.864  70.519  1.00  0.00           H  
ATOM   1150  CG  GLN    85      75.111  97.168  70.980  1.00  0.00           C  
ATOM   1151  HG2 GLN    85      75.224  96.085  71.043  1.00  0.00           H  
ATOM   1152  HG3 GLN    85      75.546  97.473  70.028  1.00  0.00           H  
ATOM   1153  CD  GLN    85      76.143  97.815  71.979  1.00  0.00           C  
ATOM   1154  OE1 GLN    85      75.832  98.695  72.805  1.00  0.00           O  
ATOM   1155  NE2 GLN    85      77.340  97.300  71.911  1.00  0.00           N  
ATOM   1156 HE21 GLN    85      77.990  97.508  72.655  1.00  0.00           H  
ATOM   1157 HE22 GLN    85      77.328  96.366  71.526  1.00  0.00           H  
ATOM   1158  C   GLN    85      73.332  99.024  69.215  1.00  0.00           C  
ATOM   1159  O   GLN    85      74.251  99.619  68.662  1.00  0.00           O  
ATOM   1160  N   SER    86      72.295  98.588  68.424  1.00  0.00           N  
ATOM   1161  H   SER    86      71.490  98.186  68.882  1.00  0.00           H  
ATOM   1162  CA  SER    86      72.056  98.802  66.929  1.00  0.00           C  
ATOM   1163  HA  SER    86      71.060  98.387  66.775  1.00  0.00           H  
ATOM   1164  CB  SER    86      71.777 100.293  66.686  1.00  0.00           C  
ATOM   1165  HB2 SER    86      72.600 100.917  67.035  1.00  0.00           H  
ATOM   1166  HB3 SER    86      71.695 100.464  65.613  1.00  0.00           H  
ATOM   1167  OG  SER    86      70.604 100.633  67.432  1.00  0.00           O  
ATOM   1168  HG  SER    86      71.029 100.831  68.270  1.00  0.00           H  
ATOM   1169  C   SER    86      73.101  98.161  66.047  1.00  0.00           C  
ATOM   1170  O   SER    86      73.756  98.774  65.180  1.00  0.00           O  
ATOM   1171  N   SER    87      73.276  96.873  66.386  1.00  0.00           N  
ATOM   1172  H   SER    87      72.785  96.413  67.139  1.00  0.00           H  
ATOM   1173  CA  SER    87      73.985  95.869  65.493  1.00  0.00           C  
ATOM   1174  HA  SER    87      74.921  96.316  65.156  1.00  0.00           H  
ATOM   1175  CB  SER    87      74.374  94.593  66.099  1.00  0.00           C  
ATOM   1176  HB2 SER    87      74.773  93.895  65.363  1.00  0.00           H  
ATOM   1177  HB3 SER    87      75.143  94.735  66.858  1.00  0.00           H  
ATOM   1178  OG  SER    87      73.253  93.917  66.579  1.00  0.00           O  
ATOM   1179  HG  SER    87      73.442  93.745  67.505  1.00  0.00           H  
ATOM   1180  C   SER    87      73.254  95.560  64.214  1.00  0.00           C  
ATOM   1181  O   SER    87      73.796  94.954  63.301  1.00  0.00           O  
ATOM   1182  N   GLN    88      72.003  95.980  64.010  1.00  0.00           N  
ATOM   1183  H   GLN    88      71.446  96.454  64.707  1.00  0.00           H  
ATOM   1184  CA  GLN    88      71.286  96.127  62.704  1.00  0.00           C  
ATOM   1185  HA  GLN    88      70.213  96.227  62.868  1.00  0.00           H  
ATOM   1186  CB  GLN    88      71.621  97.489  62.149  1.00  0.00           C  
ATOM   1187  HB2 GLN    88      72.678  97.659  62.353  1.00  0.00           H  
ATOM   1188  HB3 GLN    88      71.541  97.457  61.062  1.00  0.00           H  
ATOM   1189  CG  GLN    88      70.856  98.556  62.869  1.00  0.00           C  
ATOM   1190  HG2 GLN    88      69.893  98.610  62.362  1.00  0.00           H  
ATOM   1191  HG3 GLN    88      70.708  98.324  63.923  1.00  0.00           H  
ATOM   1192  CD  GLN    88      71.419  99.987  62.794  1.00  0.00           C  
ATOM   1193  OE1 GLN    88      72.463 100.424  62.316  1.00  0.00           O  
ATOM   1194  NE2 GLN    88      70.606 100.866  63.318  1.00  0.00           N  
ATOM   1195 HE21 GLN    88      69.771 100.641  63.840  1.00  0.00           H  
ATOM   1196 HE22 GLN    88      70.673 101.811  62.967  1.00  0.00           H  
ATOM   1197  C   GLN    88      71.459  94.860  61.756  1.00  0.00           C  
ATOM   1198  O   GLN    88      72.109  95.033  60.706  1.00  0.00           O  
ATOM   1199  N   SER    89      70.829  93.714  62.038  1.00  0.00           N  
ATOM   1200  H   SER    89      70.268  93.587  62.868  1.00  0.00           H  
ATOM   1201  CA  SER    89      70.867  92.610  61.112  1.00  0.00           C  
ATOM   1202  HA  SER    89      71.880  92.536  60.717  1.00  0.00           H  
ATOM   1203  CB  SER    89      70.585  91.274  61.870  1.00  0.00           C  
ATOM   1204  HB2 SER    89      71.128  91.148  62.806  1.00  0.00           H  
ATOM   1205  HB3 SER    89      69.570  91.257  62.269  1.00  0.00           H  
ATOM   1206  OG  SER    89      70.894  90.112  61.084  1.00  0.00           O  
ATOM   1207  HG  SER    89      70.051  89.653  61.056  1.00  0.00           H  
ATOM   1208  C   SER    89      69.954  92.665  59.907  1.00  0.00           C  
ATOM   1209  O   SER    89      68.713  92.693  60.002  1.00  0.00           O  
ATOM   1210  N   SER    90      70.603  92.518  58.704  1.00  0.00           N  
ATOM   1211  H   SER    90      71.611  92.564  58.734  1.00  0.00           H  
ATOM   1212  CA  SER    90      69.961  92.553  57.377  1.00  0.00           C  
ATOM   1213  HA  SER    90      68.990  93.041  57.461  1.00  0.00           H  
ATOM   1214  CB  SER    90      70.835  93.339  56.440  1.00  0.00           C  
ATOM   1215  HB2 SER    90      71.703  92.744  56.157  1.00  0.00           H  
ATOM   1216  HB3 SER    90      70.309  93.635  55.532  1.00  0.00           H  
ATOM   1217  OG  SER    90      71.299  94.537  57.084  1.00  0.00           O  
ATOM   1218  HG  SER    90      72.083  94.261  57.565  1.00  0.00           H  
ATOM   1219  C   SER    90      69.816  91.165  56.685  1.00  0.00           C  
ATOM   1220  O   SER    90      69.443  91.133  55.534  1.00  0.00           O  
ATOM   1221  N   TYR    91      70.042  90.077  57.442  1.00  0.00           N  
ATOM   1222  H   TYR    91      70.329  90.201  58.402  1.00  0.00           H  
ATOM   1223  CA  TYR    91      69.984  88.700  56.950  1.00  0.00           C  
ATOM   1224  HA  TYR    91      70.778  88.536  56.223  1.00  0.00           H  
ATOM   1225  CB  TYR    91      70.210  87.838  58.227  1.00  0.00           C  
ATOM   1226  HB2 TYR    91      70.982  88.251  58.877  1.00  0.00           H  
ATOM   1227  HB3 TYR    91      69.262  87.967  58.750  1.00  0.00           H  
ATOM   1228  CG  TYR    91      70.424  86.359  57.961  1.00  0.00           C  
ATOM   1229  CD1 TYR    91      69.363  85.466  58.327  1.00  0.00           C  
ATOM   1230  HD1 TYR    91      68.386  85.766  58.677  1.00  0.00           H  
ATOM   1231  CE1 TYR    91      69.647  84.108  58.229  1.00  0.00           C  
ATOM   1232  HE1 TYR    91      68.885  83.437  58.598  1.00  0.00           H  
ATOM   1233  CZ  TYR    91      70.857  83.570  57.723  1.00  0.00           C  
ATOM   1234  OH  TYR    91      71.035  82.247  57.616  1.00  0.00           O  
ATOM   1235  HH  TYR    91      70.352  81.647  57.926  1.00  0.00           H  
ATOM   1236  CE2 TYR    91      71.864  84.448  57.325  1.00  0.00           C  
ATOM   1237  HE2 TYR    91      72.826  84.164  56.923  1.00  0.00           H  
ATOM   1238  CD2 TYR    91      71.643  85.858  57.494  1.00  0.00           C  
ATOM   1239  HD2 TYR    91      72.500  86.495  57.335  1.00  0.00           H  
ATOM   1240  C   TYR    91      68.594  88.266  56.238  1.00  0.00           C  
ATOM   1241  O   TYR    91      67.505  88.842  56.533  1.00  0.00           O  
ATOM   1242  N   GLY    92      68.502  87.261  55.384  1.00  0.00           N  
ATOM   1243  H   GLY    92      67.586  87.016  55.036  1.00  0.00           H  
ATOM   1244  CA  GLY    92      69.673  86.619  54.765  1.00  0.00           C  
ATOM   1245  HA2 GLY    92      69.944  87.224  53.900  1.00  0.00           H  
ATOM   1246  HA3 GLY    92      70.581  86.745  55.354  1.00  0.00           H  
ATOM   1247  C   GLY    92      69.518  85.139  54.455  1.00  0.00           C  
ATOM   1248  O   GLY    92      68.429  84.599  54.670  1.00  0.00           O  
ATOM   1249  N   GLN    93      70.570  84.479  53.997  1.00  0.00           N  
ATOM   1250  H   GLN    93      71.288  85.071  53.605  1.00  0.00           H  
ATOM   1251  CA  GLN    93      70.629  83.001  53.869  1.00  0.00           C  
ATOM   1252  HA  GLN    93      70.181  82.458  54.701  1.00  0.00           H  
ATOM   1253  CB  GLN    93      69.874  82.425  52.676  1.00  0.00           C  
ATOM   1254  HB2 GLN    93      70.389  81.528  52.330  1.00  0.00           H  
ATOM   1255  HB3 GLN    93      68.894  82.051  52.972  1.00  0.00           H  
ATOM   1256  CG  GLN    93      69.657  83.328  51.400  1.00  0.00           C  
ATOM   1257  HG2 GLN    93      68.838  83.983  51.698  1.00  0.00           H  
ATOM   1258  HG3 GLN    93      70.539  83.903  51.118  1.00  0.00           H  
ATOM   1259  CD  GLN    93      69.125  82.628  50.188  1.00  0.00           C  
ATOM   1260  OE1 GLN    93      68.598  83.196  49.268  1.00  0.00           O  
ATOM   1261  NE2 GLN    93      69.142  81.299  50.079  1.00  0.00           N  
ATOM   1262 HE21 GLN    93      68.965  80.952  49.147  1.00  0.00           H  
ATOM   1263 HE22 GLN    93      69.664  80.735  50.734  1.00  0.00           H  
ATOM   1264  C   GLN    93      72.092  82.565  53.653  1.00  0.00           C  
ATOM   1265  O   GLN    93      72.874  83.030  52.773  1.00  0.00           O  
ATOM   1266  N   GLN    94      72.500  81.591  54.468  1.00  0.00           N  
ATOM   1267  H   GLN    94      72.017  81.335  55.317  1.00  0.00           H  
ATOM   1268  CA  GLN    94      73.670  80.707  54.112  1.00  0.00           C  
ATOM   1269  HA  GLN    94      74.525  81.300  53.788  1.00  0.00           H  
ATOM   1270  CB  GLN    94      74.011  79.902  55.375  1.00  0.00           C  
ATOM   1271  HB2 GLN    94      73.191  79.224  55.611  1.00  0.00           H  
ATOM   1272  HB3 GLN    94      74.870  79.295  55.089  1.00  0.00           H  
ATOM   1273  CG  GLN    94      74.463  80.689  56.619  1.00  0.00           C  
ATOM   1274  HG2 GLN    94      73.592  81.226  56.995  1.00  0.00           H  
ATOM   1275  HG3 GLN    94      74.747  79.995  57.410  1.00  0.00           H  
ATOM   1276  CD  GLN    94      75.668  81.595  56.433  1.00  0.00           C  
ATOM   1277  OE1 GLN    94      76.146  81.960  55.352  1.00  0.00           O  
ATOM   1278  NE2 GLN    94      76.139  82.253  57.550  1.00  0.00           N  
ATOM   1279 HE21 GLN    94      75.506  82.214  58.336  1.00  0.00           H  
ATOM   1280 HE22 GLN    94      76.941  82.850  57.408  1.00  0.00           H  
ATOM   1281  C   GLN    94      73.355  79.768  52.946  1.00  0.00           C  
ATOM   1282  O   GLN    94      74.223  79.497  52.211  1.00  0.00           O  
ATOM   1283  N   SER    95      72.121  79.377  52.814  1.00  0.00           N  
ATOM   1284  H   SER    95      71.562  79.780  53.553  1.00  0.00           H  
ATOM   1285  CA  SER    95      71.697  78.379  51.749  1.00  0.00           C  
ATOM   1286  HA  SER    95      72.498  77.652  51.619  1.00  0.00           H  
ATOM   1287  CB  SER    95      70.459  77.540  52.157  1.00  0.00           C  
ATOM   1288  HB2 SER    95      70.341  76.659  51.526  1.00  0.00           H  
ATOM   1289  HB3 SER    95      70.552  77.077  53.139  1.00  0.00           H  
ATOM   1290  OG  SER    95      69.224  78.282  52.016  1.00  0.00           O  
ATOM   1291  HG  SER    95      68.412  77.770  51.986  1.00  0.00           H  
ATOM   1292  C   SER    95      71.636  79.003  50.299  1.00  0.00           C  
ATOM   1293  O   SER    95      71.743  80.241  50.188  1.00  0.00           O  
ATOM   1294  N   SER    96      71.606  78.157  49.236  1.00  0.00           N  
ATOM   1295  H   SER    96      71.656  77.177  49.477  1.00  0.00           H  
ATOM   1296  CA  SER    96      71.661  78.631  47.864  1.00  0.00           C  
ATOM   1297  HA  SER    96      72.604  79.166  47.751  1.00  0.00           H  
ATOM   1298  CB  SER    96      71.692  77.441  46.904  1.00  0.00           C  
ATOM   1299  HB2 SER    96      70.820  76.821  47.111  1.00  0.00           H  
ATOM   1300  HB3 SER    96      71.929  77.690  45.869  1.00  0.00           H  
ATOM   1301  OG  SER    96      72.756  76.568  47.403  1.00  0.00           O  
ATOM   1302  HG  SER    96      73.634  76.935  47.278  1.00  0.00           H  
ATOM   1303  C   SER    96      70.434  79.513  47.481  1.00  0.00           C  
ATOM   1304  O   SER    96      69.352  79.359  47.988  1.00  0.00           O  
ATOM   1305  N   TYR    97      70.505  80.392  46.470  1.00  0.00           N  
ATOM   1306  H   TYR    97      69.572  80.659  46.191  1.00  0.00           H  
ATOM   1307  CA  TYR    97      71.683  81.148  45.990  1.00  0.00           C  
ATOM   1308  HA  TYR    97      71.173  81.880  45.364  1.00  0.00           H  
ATOM   1309  CB  TYR    97      72.457  82.006  47.013  1.00  0.00           C  
ATOM   1310  HB2 TYR    97      71.835  82.750  47.512  1.00  0.00           H  
ATOM   1311  HB3 TYR    97      72.739  81.269  47.765  1.00  0.00           H  
ATOM   1312  CG  TYR    97      73.648  82.753  46.461  1.00  0.00           C  
ATOM   1313  CD1 TYR    97      74.939  82.332  46.752  1.00  0.00           C  
ATOM   1314  HD1 TYR    97      75.030  81.375  47.245  1.00  0.00           H  
ATOM   1315  CE1 TYR    97      76.042  83.165  46.494  1.00  0.00           C  
ATOM   1316  HE1 TYR    97      77.055  82.948  46.800  1.00  0.00           H  
ATOM   1317  CZ  TYR    97      75.869  84.359  45.779  1.00  0.00           C  
ATOM   1318  OH  TYR    97      76.854  85.210  45.443  1.00  0.00           O  
ATOM   1319  HH  TYR    97      77.635  85.128  45.995  1.00  0.00           H  
ATOM   1320  CE2 TYR    97      74.561  84.771  45.464  1.00  0.00           C  
ATOM   1321  HE2 TYR    97      74.450  85.728  44.977  1.00  0.00           H  
ATOM   1322  CD2 TYR    97      73.462  83.963  45.716  1.00  0.00           C  
ATOM   1323  HD2 TYR    97      72.439  84.200  45.463  1.00  0.00           H  
ATOM   1324  C   TYR    97      72.475  80.346  44.924  1.00  0.00           C  
ATOM   1325  O   TYR    97      73.492  79.700  45.247  1.00  0.00           O  
ATOM   1326  N   PRO    98      72.115  80.481  43.633  1.00  0.00           N  
ATOM   1327  CD  PRO    98      72.842  79.771  42.550  1.00  0.00           C  
ATOM   1328  HD2 PRO    98      72.808  78.689  42.674  1.00  0.00           H  
ATOM   1329  HD3 PRO    98      73.827  80.239  42.572  1.00  0.00           H  
ATOM   1330  CG  PRO    98      72.174  80.054  41.229  1.00  0.00           C  
ATOM   1331  HG2 PRO    98      71.666  79.162  40.861  1.00  0.00           H  
ATOM   1332  HG3 PRO    98      72.834  80.419  40.443  1.00  0.00           H  
ATOM   1333  CB  PRO    98      71.199  81.161  41.497  1.00  0.00           C  
ATOM   1334  HB2 PRO    98      70.323  81.180  40.847  1.00  0.00           H  
ATOM   1335  HB3 PRO    98      71.758  82.085  41.347  1.00  0.00           H  
ATOM   1336  CA  PRO    98      70.828  81.034  42.963  1.00  0.00           C  
ATOM   1337  HA  PRO    98      70.559  82.013  43.359  1.00  0.00           H  
ATOM   1338  C   PRO    98      69.606  80.151  43.260  1.00  0.00           C  
ATOM   1339  O   PRO    98      69.731  78.909  43.440  1.00  0.00           O  
ATOM   1340  N   GLY    99      68.497  80.817  43.550  1.00  0.00           N  
ATOM   1341  H   GLY    99      68.423  81.816  43.419  1.00  0.00           H  
ATOM   1342  CA  GLY    99      67.189  80.059  43.683  1.00  0.00           C  
ATOM   1343  HA2 GLY    99      67.289  79.444  44.577  1.00  0.00           H  
ATOM   1344  HA3 GLY    99      66.391  80.801  43.709  1.00  0.00           H  
ATOM   1345  C   GLY    99      66.892  79.210  42.449  1.00  0.00           C  
ATOM   1346  O   GLY    99      67.275  79.534  41.341  1.00  0.00           O  
ATOM   1347  N   TYR   100      66.056  78.186  42.578  1.00  0.00           N  
ATOM   1348  H   TYR   100      65.573  78.066  43.457  1.00  0.00           H  
ATOM   1349  CA  TYR   100      65.695  77.139  41.647  1.00  0.00           C  
ATOM   1350  HA  TYR   100      66.630  76.603  41.483  1.00  0.00           H  
ATOM   1351  CB  TYR   100      64.766  76.050  42.211  1.00  0.00           C  
ATOM   1352  HB2 TYR   100      64.892  75.207  41.530  1.00  0.00           H  
ATOM   1353  HB3 TYR   100      65.222  75.667  43.124  1.00  0.00           H  
ATOM   1354  CG  TYR   100      63.286  76.337  42.387  1.00  0.00           C  
ATOM   1355  CD1 TYR   100      62.432  76.478  41.301  1.00  0.00           C  
ATOM   1356  HD1 TYR   100      62.882  76.552  40.322  1.00  0.00           H  
ATOM   1357  CE1 TYR   100      61.045  76.485  41.491  1.00  0.00           C  
ATOM   1358  HE1 TYR   100      60.299  76.590  40.717  1.00  0.00           H  
ATOM   1359  CZ  TYR   100      60.530  76.364  42.778  1.00  0.00           C  
ATOM   1360  OH  TYR   100      59.139  76.229  42.834  1.00  0.00           O  
ATOM   1361  HH  TYR   100      58.852  75.641  43.536  1.00  0.00           H  
ATOM   1362  CE2 TYR   100      61.362  76.257  43.923  1.00  0.00           C  
ATOM   1363  HE2 TYR   100      60.808  76.219  44.849  1.00  0.00           H  
ATOM   1364  CD2 TYR   100      62.729  76.388  43.732  1.00  0.00           C  
ATOM   1365  HD2 TYR   100      63.459  76.311  44.524  1.00  0.00           H  
ATOM   1366  C   TYR   100      65.173  77.685  40.290  1.00  0.00           C  
ATOM   1367  O   TYR   100      65.355  77.056  39.223  1.00  0.00           O  
ATOM   1368  N   GLY   101      64.707  78.954  40.233  1.00  0.00           N  
ATOM   1369  H   GLY   101      64.684  79.451  41.112  1.00  0.00           H  
ATOM   1370  CA  GLY   101      64.090  79.555  38.978  1.00  0.00           C  
ATOM   1371  HA2 GLY   101      63.854  80.601  39.175  1.00  0.00           H  
ATOM   1372  HA3 GLY   101      64.846  79.516  38.194  1.00  0.00           H  
ATOM   1373  C   GLY   101      62.744  78.971  38.515  1.00  0.00           C  
ATOM   1374  O   GLY   101      61.822  79.050  39.349  1.00  0.00           O  
ATOM   1375  N   GLN   102      62.559  78.579  37.301  1.00  0.00           N  
ATOM   1376  H   GLN   102      63.379  78.466  36.722  1.00  0.00           H  
ATOM   1377  CA  GLN   102      61.278  78.076  36.852  1.00  0.00           C  
ATOM   1378  HA  GLN   102      60.536  78.777  37.235  1.00  0.00           H  
ATOM   1379  CB  GLN   102      61.024  77.822  35.364  1.00  0.00           C  
ATOM   1380  HB2 GLN   102      61.638  76.980  35.043  1.00  0.00           H  
ATOM   1381  HB3 GLN   102      60.041  77.363  35.256  1.00  0.00           H  
ATOM   1382  CG  GLN   102      61.357  78.982  34.441  1.00  0.00           C  
ATOM   1383  HG2 GLN   102      62.365  79.348  34.634  1.00  0.00           H  
ATOM   1384  HG3 GLN   102      61.339  78.614  33.415  1.00  0.00           H  
ATOM   1385  CD  GLN   102      60.407  80.223  34.518  1.00  0.00           C  
ATOM   1386  OE1 GLN   102      59.291  80.159  35.065  1.00  0.00           O  
ATOM   1387  NE2 GLN   102      60.769  81.343  33.971  1.00  0.00           N  
ATOM   1388 HE21 GLN   102      61.744  81.478  33.745  1.00  0.00           H  
ATOM   1389 HE22 GLN   102      60.194  82.162  34.106  1.00  0.00           H  
ATOM   1390  C   GLN   102      60.924  76.810  37.638  1.00  0.00           C  
ATOM   1391  O   GLN   102      59.810  76.833  38.148  1.00  0.00           O  
ATOM   1392  N   GLN   103      61.824  75.847  37.728  1.00  0.00           N  
ATOM   1393  H   GLN   103      62.690  75.981  37.226  1.00  0.00           H  
ATOM   1394  CA  GLN   103      61.537  74.503  38.227  1.00  0.00           C  
ATOM   1395  HA  GLN   103      60.625  74.491  38.824  1.00  0.00           H  
ATOM   1396  CB  GLN   103      61.267  73.483  37.070  1.00  0.00           C  
ATOM   1397  HB2 GLN   103      62.166  73.198  36.524  1.00  0.00           H  
ATOM   1398  HB3 GLN   103      60.874  72.603  37.579  1.00  0.00           H  
ATOM   1399  CG  GLN   103      60.168  73.982  36.159  1.00  0.00           C  
ATOM   1400  HG2 GLN   103      60.356  74.964  35.725  1.00  0.00           H  
ATOM   1401  HG3 GLN   103      60.103  73.305  35.307  1.00  0.00           H  
ATOM   1402  CD  GLN   103      58.798  74.179  36.815  1.00  0.00           C  
ATOM   1403  OE1 GLN   103      58.511  73.798  37.945  1.00  0.00           O  
ATOM   1404  NE2 GLN   103      57.907  74.727  36.013  1.00  0.00           N  
ATOM   1405 HE21 GLN   103      56.936  74.718  36.290  1.00  0.00           H  
ATOM   1406 HE22 GLN   103      58.125  75.105  35.103  1.00  0.00           H  
ATOM   1407  C   GLN   103      62.658  73.943  39.144  1.00  0.00           C  
ATOM   1408  O   GLN   103      63.785  74.176  38.709  1.00  0.00           O  
ATOM   1409  N   PRO   104      62.426  73.179  40.245  1.00  0.00           N  
ATOM   1410  CD  PRO   104      61.190  72.964  40.954  1.00  0.00           C  
ATOM   1411  HD2 PRO   104      60.423  72.402  40.422  1.00  0.00           H  
ATOM   1412  HD3 PRO   104      60.898  73.963  41.278  1.00  0.00           H  
ATOM   1413  CG  PRO   104      61.445  72.256  42.245  1.00  0.00           C  
ATOM   1414  HG2 PRO   104      61.147  71.213  42.141  1.00  0.00           H  
ATOM   1415  HG3 PRO   104      60.894  72.649  43.100  1.00  0.00           H  
ATOM   1416  CB  PRO   104      62.952  72.465  42.439  1.00  0.00           C  
ATOM   1417  HB2 PRO   104      63.292  71.674  43.108  1.00  0.00           H  
ATOM   1418  HB3 PRO   104      63.085  73.462  42.859  1.00  0.00           H  
ATOM   1419  CA  PRO   104      63.462  72.341  40.987  1.00  0.00           C  
ATOM   1420  HA  PRO   104      64.503  72.659  40.929  1.00  0.00           H  
ATOM   1421  C   PRO   104      63.359  70.900  40.571  1.00  0.00           C  
ATOM   1422  O   PRO   104      62.374  70.422  39.946  1.00  0.00           O  
ATOM   1423  N   ALA   105      64.404  70.069  40.823  1.00  0.00           N  
ATOM   1424  H   ALA   105      65.247  70.548  41.108  1.00  0.00           H  
ATOM   1425  CA  ALA   105      64.239  68.612  40.870  1.00  0.00           C  
ATOM   1426  HA  ALA   105      63.833  68.206  39.943  1.00  0.00           H  
ATOM   1427  CB  ALA   105      65.632  68.066  41.035  1.00  0.00           C  
ATOM   1428  HB1 ALA   105      65.597  66.985  41.173  1.00  0.00           H  
ATOM   1429  HB2 ALA   105      66.237  68.307  40.162  1.00  0.00           H  
ATOM   1430  HB3 ALA   105      66.100  68.493  41.922  1.00  0.00           H  
ATOM   1431  C   ALA   105      63.277  68.137  41.956  1.00  0.00           C  
ATOM   1432  O   ALA   105      62.984  68.856  42.938  1.00  0.00           O  
ATOM   1433  N   PRO   106      62.692  66.925  41.847  1.00  0.00           N  
ATOM   1434  CD  PRO   106      62.614  66.109  40.607  1.00  0.00           C  
ATOM   1435  HD2 PRO   106      63.545  65.554  40.721  1.00  0.00           H  
ATOM   1436  HD3 PRO   106      62.610  66.696  39.688  1.00  0.00           H  
ATOM   1437  CG  PRO   106      61.401  65.161  40.767  1.00  0.00           C  
ATOM   1438  HG2 PRO   106      61.552  64.188  40.300  1.00  0.00           H  
ATOM   1439  HG3 PRO   106      60.523  65.701  40.411  1.00  0.00           H  
ATOM   1440  CB  PRO   106      61.435  64.987  42.267  1.00  0.00           C  
ATOM   1441  HB2 PRO   106      62.191  64.220  42.437  1.00  0.00           H  
ATOM   1442  HB3 PRO   106      60.479  64.639  42.658  1.00  0.00           H  
ATOM   1443  CA  PRO   106      61.841  66.344  42.851  1.00  0.00           C  
ATOM   1444  HA  PRO   106      60.943  66.960  42.872  1.00  0.00           H  
ATOM   1445  C   PRO   106      62.474  66.298  44.223  1.00  0.00           C  
ATOM   1446  O   PRO   106      63.633  65.961  44.363  1.00  0.00           O  
ATOM   1447  N   SER   107      61.666  66.585  45.295  1.00  0.00           N  
ATOM   1448  H   SER   107      60.704  66.836  45.118  1.00  0.00           H  
ATOM   1449  CA  SER   107      62.131  66.548  46.710  1.00  0.00           C  
ATOM   1450  HA  SER   107      63.219  66.530  46.761  1.00  0.00           H  
ATOM   1451  CB  SER   107      61.704  67.792  47.515  1.00  0.00           C  
ATOM   1452  HB2 SER   107      60.623  67.918  47.453  1.00  0.00           H  
ATOM   1453  HB3 SER   107      61.991  67.598  48.548  1.00  0.00           H  
ATOM   1454  OG  SER   107      62.391  68.833  46.906  1.00  0.00           O  
ATOM   1455  HG  SER   107      62.007  69.660  47.203  1.00  0.00           H  
ATOM   1456  C   SER   107      61.621  65.228  47.374  1.00  0.00           C  
ATOM   1457  O   SER   107      60.761  65.196  48.220  1.00  0.00           O  
ATOM   1458  N   SER   108      62.212  64.117  46.959  1.00  0.00           N  
ATOM   1459  H   SER   108      63.022  64.351  46.404  1.00  0.00           H  
ATOM   1460  CA  SER   108      62.052  62.735  47.532  1.00  0.00           C  
ATOM   1461  HA  SER   108      61.013  62.510  47.289  1.00  0.00           H  
ATOM   1462  CB  SER   108      62.892  61.728  46.771  1.00  0.00           C  
ATOM   1463  HB2 SER   108      63.925  62.072  46.731  1.00  0.00           H  
ATOM   1464  HB3 SER   108      62.730  60.736  47.191  1.00  0.00           H  
ATOM   1465  OG  SER   108      62.523  61.809  45.380  1.00  0.00           O  
ATOM   1466  HG  SER   108      63.004  61.155  44.868  1.00  0.00           H  
ATOM   1467  C   SER   108      62.192  62.656  49.079  1.00  0.00           C  
ATOM   1468  O   SER   108      63.043  63.324  49.709  1.00  0.00           O  
ATOM   1469  N   THR   109      61.386  61.740  49.655  1.00  0.00           N  
ATOM   1470  H   THR   109      60.616  61.354  49.129  1.00  0.00           H  
ATOM   1471  CA  THR   109      61.304  61.377  51.118  1.00  0.00           C  
ATOM   1472  HA  THR   109      62.013  62.034  51.621  1.00  0.00           H  
ATOM   1473  CB  THR   109      59.887  61.774  51.585  1.00  0.00           C  
ATOM   1474  HB  THR   109      59.900  61.548  52.652  1.00  0.00           H  
ATOM   1475  CG2 THR   109      59.676  63.273  51.482  1.00  0.00           C  
ATOM   1476 HG21 THR   109      58.913  63.446  52.242  1.00  0.00           H  
ATOM   1477 HG22 THR   109      60.528  63.896  51.752  1.00  0.00           H  
ATOM   1478 HG23 THR   109      59.410  63.628  50.487  1.00  0.00           H  
ATOM   1479  OG1 THR   109      58.832  61.185  50.982  1.00  0.00           O  
ATOM   1480  HG1 THR   109      59.038  60.248  50.948  1.00  0.00           H  
ATOM   1481  C   THR   109      61.454  59.879  51.375  1.00  0.00           C  
ATOM   1482  O   THR   109      60.660  59.054  50.965  1.00  0.00           O  
ATOM   1483  N   SER   110      62.510  59.516  52.025  1.00  0.00           N  
ATOM   1484  H   SER   110      63.072  60.269  52.397  1.00  0.00           H  
ATOM   1485  CA  SER   110      62.793  58.114  52.523  1.00  0.00           C  
ATOM   1486  HA  SER   110      62.753  57.506  51.619  1.00  0.00           H  
ATOM   1487  CB  SER   110      64.150  58.110  53.195  1.00  0.00           C  
ATOM   1488  HB2 SER   110      64.438  57.068  53.338  1.00  0.00           H  
ATOM   1489  HB3 SER   110      64.880  58.708  52.649  1.00  0.00           H  
ATOM   1490  OG  SER   110      64.084  58.681  54.461  1.00  0.00           O  
ATOM   1491  HG  SER   110      63.970  59.628  54.355  1.00  0.00           H  
ATOM   1492  C   SER   110      61.718  57.582  53.474  1.00  0.00           C  
ATOM   1493  O   SER   110      60.868  58.336  54.069  1.00  0.00           O  
ATOM   1494  N   GLY   111      61.729  56.270  53.569  1.00  0.00           N  
ATOM   1495  H   GLY   111      62.459  55.795  53.057  1.00  0.00           H  
ATOM   1496  CA  GLY   111      60.952  55.509  54.478  1.00  0.00           C  
ATOM   1497  HA2 GLY   111      61.556  54.627  54.691  1.00  0.00           H  
ATOM   1498  HA3 GLY   111      60.923  56.013  55.444  1.00  0.00           H  
ATOM   1499  C   GLY   111      59.548  55.193  53.992  1.00  0.00           C  
ATOM   1500  O   GLY   111      59.317  55.179  52.772  1.00  0.00           O  
ATOM   1501  N   SER   112      58.582  54.701  54.828  1.00  0.00           N  
ATOM   1502  H   SER   112      57.716  54.477  54.359  1.00  0.00           H  
ATOM   1503  CA  SER   112      58.647  54.368  56.273  1.00  0.00           C  
ATOM   1504  HA  SER   112      57.868  53.634  56.477  1.00  0.00           H  
ATOM   1505  CB  SER   112      59.996  53.888  56.871  1.00  0.00           C  
ATOM   1506  HB2 SER   112      60.708  53.376  56.225  1.00  0.00           H  
ATOM   1507  HB3 SER   112      60.562  54.748  57.229  1.00  0.00           H  
ATOM   1508  OG  SER   112      59.609  53.049  57.886  1.00  0.00           O  
ATOM   1509  HG  SER   112      59.992  53.353  58.712  1.00  0.00           H  
ATOM   1510  C   SER   112      58.276  55.681  57.103  1.00  0.00           C  
ATOM   1511  O   SER   112      58.808  56.723  56.789  1.00  0.00           O  
ATOM   1512  N   TYR   113      57.322  55.665  58.023  1.00  0.00           N  
ATOM   1513  H   TYR   113      57.382  56.428  58.683  1.00  0.00           H  
ATOM   1514  CA  TYR   113      56.281  54.671  58.328  1.00  0.00           C  
ATOM   1515  HA  TYR   113      56.760  53.712  58.526  1.00  0.00           H  
ATOM   1516  CB  TYR   113      55.562  55.042  59.610  1.00  0.00           C  
ATOM   1517  HB2 TYR   113      55.200  56.058  59.453  1.00  0.00           H  
ATOM   1518  HB3 TYR   113      54.711  54.378  59.761  1.00  0.00           H  
ATOM   1519  CG  TYR   113      56.336  54.993  60.943  1.00  0.00           C  
ATOM   1520  CD1 TYR   113      55.909  55.955  61.885  1.00  0.00           C  
ATOM   1521  HD1 TYR   113      55.086  56.616  61.658  1.00  0.00           H  
ATOM   1522  CE1 TYR   113      56.717  56.160  63.033  1.00  0.00           C  
ATOM   1523  HE1 TYR   113      56.380  56.905  63.738  1.00  0.00           H  
ATOM   1524  CZ  TYR   113      57.790  55.334  63.336  1.00  0.00           C  
ATOM   1525  OH  TYR   113      58.630  55.623  64.439  1.00  0.00           O  
ATOM   1526  HH  TYR   113      59.478  55.222  64.236  1.00  0.00           H  
ATOM   1527  CE2 TYR   113      58.190  54.346  62.404  1.00  0.00           C  
ATOM   1528  HE2 TYR   113      59.099  53.794  62.593  1.00  0.00           H  
ATOM   1529  CD2 TYR   113      57.493  54.214  61.151  1.00  0.00           C  
ATOM   1530  HD2 TYR   113      57.933  53.674  60.326  1.00  0.00           H  
ATOM   1531  C   TYR   113      55.222  54.461  57.260  1.00  0.00           C  
ATOM   1532  O   TYR   113      54.748  53.332  57.037  1.00  0.00           O  
ATOM   1533  N   GLY   114      54.746  55.535  56.645  1.00  0.00           N  
ATOM   1534  H   GLY   114      55.091  56.454  56.884  1.00  0.00           H  
ATOM   1535  CA  GLY   114      53.901  55.554  55.394  1.00  0.00           C  
ATOM   1536  HA2 GLY   114      52.942  55.056  55.535  1.00  0.00           H  
ATOM   1537  HA3 GLY   114      53.577  56.566  55.154  1.00  0.00           H  
ATOM   1538  C   GLY   114      54.572  55.016  54.074  1.00  0.00           C  
ATOM   1539  O   GLY   114      55.682  54.484  54.080  1.00  0.00           O  
ATOM   1540  N   SER   115      53.954  55.048  52.942  1.00  0.00           N  
ATOM   1541  H   SER   115      54.476  54.707  52.147  1.00  0.00           H  
ATOM   1542  CA  SER   115      52.484  55.349  52.793  1.00  0.00           C  
ATOM   1543  HA  SER   115      52.252  56.135  53.512  1.00  0.00           H  
ATOM   1544  CB  SER   115      52.114  55.804  51.401  1.00  0.00           C  
ATOM   1545  HB2 SER   115      51.168  56.343  51.338  1.00  0.00           H  
ATOM   1546  HB3 SER   115      52.854  56.504  51.012  1.00  0.00           H  
ATOM   1547  OG  SER   115      52.043  54.790  50.490  1.00  0.00           O  
ATOM   1548  HG  SER   115      51.855  55.178  49.633  1.00  0.00           H  
ATOM   1549  C   SER   115      51.653  54.129  53.152  1.00  0.00           C  
ATOM   1550  O   SER   115      52.225  53.081  53.415  1.00  0.00           O  
ATOM   1551  N   SER   116      50.383  54.332  53.321  1.00  0.00           N  
ATOM   1552  H   SER   116      50.029  55.189  52.921  1.00  0.00           H  
ATOM   1553  CA  SER   116      49.443  53.189  53.512  1.00  0.00           C  
ATOM   1554  HA  SER   116      49.810  52.728  54.429  1.00  0.00           H  
ATOM   1555  CB  SER   116      48.028  53.770  53.650  1.00  0.00           C  
ATOM   1556  HB2 SER   116      48.029  54.572  54.389  1.00  0.00           H  
ATOM   1557  HB3 SER   116      47.851  54.312  52.722  1.00  0.00           H  
ATOM   1558  OG  SER   116      47.011  52.780  53.891  1.00  0.00           O  
ATOM   1559  HG  SER   116      46.400  52.573  53.180  1.00  0.00           H  
ATOM   1560  C   SER   116      49.556  52.175  52.371  1.00  0.00           C  
ATOM   1561  O   SER   116      49.564  52.569  51.195  1.00  0.00           O  
ATOM   1562  N   SER   117      49.577  50.886  52.778  1.00  0.00           N  
ATOM   1563  H   SER   117      49.473  50.727  53.770  1.00  0.00           H  
ATOM   1564  CA  SER   117      49.470  49.714  51.890  1.00  0.00           C  
ATOM   1565  HA  SER   117      49.099  49.989  50.902  1.00  0.00           H  
ATOM   1566  CB  SER   117      50.814  49.019  51.714  1.00  0.00           C  
ATOM   1567  HB2 SER   117      50.707  48.113  51.117  1.00  0.00           H  
ATOM   1568  HB3 SER   117      51.530  49.676  51.218  1.00  0.00           H  
ATOM   1569  OG  SER   117      51.347  48.547  52.939  1.00  0.00           O  
ATOM   1570  HG  SER   117      51.912  49.219  53.327  1.00  0.00           H  
ATOM   1571  C   SER   117      48.461  48.700  52.372  1.00  0.00           C  
ATOM   1572  O   SER   117      48.249  47.655  51.766  1.00  0.00           O  
ATOM   1573  N   GLN   118      47.723  48.974  53.480  1.00  0.00           N  
ATOM   1574  H   GLN   118      48.004  49.822  53.951  1.00  0.00           H  
ATOM   1575  CA  GLN   118      46.437  48.281  53.925  1.00  0.00           C  
ATOM   1576  HA  GLN   118      45.850  49.020  54.471  1.00  0.00           H  
ATOM   1577  CB  GLN   118      45.519  47.925  52.737  1.00  0.00           C  
ATOM   1578  HB2 GLN   118      45.304  48.832  52.173  1.00  0.00           H  
ATOM   1579  HB3 GLN   118      46.031  47.211  52.092  1.00  0.00           H  
ATOM   1580  CG  GLN   118      44.177  47.320  53.202  1.00  0.00           C  
ATOM   1581  HG2 GLN   118      44.306  46.355  53.694  1.00  0.00           H  
ATOM   1582  HG3 GLN   118      43.710  48.042  53.871  1.00  0.00           H  
ATOM   1583  CD  GLN   118      43.171  47.132  52.093  1.00  0.00           C  
ATOM   1584  OE1 GLN   118      43.162  47.769  50.954  1.00  0.00           O  
ATOM   1585  NE2 GLN   118      42.232  46.185  52.257  1.00  0.00           N  
ATOM   1586 HE21 GLN   118      42.215  45.730  53.159  1.00  0.00           H  
ATOM   1587 HE22 GLN   118      41.736  45.847  51.445  1.00  0.00           H  
ATOM   1588  C   GLN   118      46.606  47.042  54.837  1.00  0.00           C  
ATOM   1589  O   GLN   118      47.060  45.996  54.387  1.00  0.00           O  
ATOM   1590  N   SER   119      46.188  47.059  56.146  1.00  0.00           N  
ATOM   1591  H   SER   119      46.392  46.271  56.745  1.00  0.00           H  
ATOM   1592  CA  SER   119      45.382  48.093  56.825  1.00  0.00           C  
ATOM   1593  HA  SER   119      44.695  48.565  56.122  1.00  0.00           H  
ATOM   1594  CB  SER   119      44.611  47.339  57.918  1.00  0.00           C  
ATOM   1595  HB2 SER   119      43.964  48.007  58.487  1.00  0.00           H  
ATOM   1596  HB3 SER   119      44.005  46.567  57.444  1.00  0.00           H  
ATOM   1597  OG  SER   119      45.473  46.654  58.750  1.00  0.00           O  
ATOM   1598  HG  SER   119      44.976  46.467  59.549  1.00  0.00           H  
ATOM   1599  C   SER   119      46.369  49.186  57.418  1.00  0.00           C  
ATOM   1600  O   SER   119      47.537  49.298  56.923  1.00  0.00           O  
ATOM   1601  N   SER   120      45.895  49.952  58.429  1.00  0.00           N  
ATOM   1602  H   SER   120      44.924  49.789  58.651  1.00  0.00           H  
ATOM   1603  CA  SER   120      46.575  50.831  59.381  1.00  0.00           C  
ATOM   1604  HA  SER   120      47.400  51.322  58.865  1.00  0.00           H  
ATOM   1605  CB  SER   120      45.749  52.110  59.829  1.00  0.00           C  
ATOM   1606  HB2 SER   120      45.041  51.805  60.599  1.00  0.00           H  
ATOM   1607  HB3 SER   120      46.407  52.821  60.328  1.00  0.00           H  
ATOM   1608  OG  SER   120      45.051  52.781  58.780  1.00  0.00           O  
ATOM   1609  HG  SER   120      45.685  52.957  58.081  1.00  0.00           H  
ATOM   1610  C   SER   120      47.093  50.076  60.606  1.00  0.00           C  
ATOM   1611  O   SER   120      46.490  49.081  61.051  1.00  0.00           O  
ATOM   1612  N   SER   121      48.304  50.336  61.151  1.00  0.00           N  
ATOM   1613  H   SER   121      48.593  49.787  61.949  1.00  0.00           H  
ATOM   1614  CA  SER   121      49.327  51.226  60.538  1.00  0.00           C  
ATOM   1615  HA  SER   121      48.985  52.197  60.181  1.00  0.00           H  
ATOM   1616  CB  SER   121      50.396  51.656  61.588  1.00  0.00           C  
ATOM   1617  HB2 SER   121      50.753  50.684  61.926  1.00  0.00           H  
ATOM   1618  HB3 SER   121      51.211  52.225  61.141  1.00  0.00           H  
ATOM   1619  OG  SER   121      49.846  52.478  62.604  1.00  0.00           O  
ATOM   1620  HG  SER   121      50.471  53.115  62.957  1.00  0.00           H  
ATOM   1621  C   SER   121      49.980  50.408  59.354  1.00  0.00           C  
ATOM   1622  O   SER   121      50.419  50.936  58.352  1.00  0.00           O  
ATOM   1623  N   TYR   122      49.974  49.076  59.367  1.00  0.00           N  
ATOM   1624  H   TYR   122      49.477  48.635  60.128  1.00  0.00           H  
ATOM   1625  CA  TYR   122      50.538  48.068  58.440  1.00  0.00           C  
ATOM   1626  HA  TYR   122      50.761  48.727  57.601  1.00  0.00           H  
ATOM   1627  CB  TYR   122      51.831  47.528  59.078  1.00  0.00           C  
ATOM   1628  HB2 TYR   122      51.570  47.173  60.075  1.00  0.00           H  
ATOM   1629  HB3 TYR   122      52.171  46.633  58.556  1.00  0.00           H  
ATOM   1630  CG  TYR   122      53.018  48.466  59.098  1.00  0.00           C  
ATOM   1631  CD1 TYR   122      53.539  48.890  60.332  1.00  0.00           C  
ATOM   1632  HD1 TYR   122      53.108  48.436  61.212  1.00  0.00           H  
ATOM   1633  CE1 TYR   122      54.558  49.783  60.442  1.00  0.00           C  
ATOM   1634  HE1 TYR   122      54.740  50.140  61.445  1.00  0.00           H  
ATOM   1635  CZ  TYR   122      55.113  50.414  59.313  1.00  0.00           C  
ATOM   1636  OH  TYR   122      56.133  51.290  59.358  1.00  0.00           O  
ATOM   1637  HH  TYR   122      56.433  51.392  60.264  1.00  0.00           H  
ATOM   1638  CE2 TYR   122      54.654  49.937  58.057  1.00  0.00           C  
ATOM   1639  HE2 TYR   122      55.140  50.239  57.142  1.00  0.00           H  
ATOM   1640  CD2 TYR   122      53.693  48.852  57.888  1.00  0.00           C  
ATOM   1641  HD2 TYR   122      53.404  48.569  56.887  1.00  0.00           H  
ATOM   1642  C   TYR   122      49.578  46.930  58.032  1.00  0.00           C  
ATOM   1643  O   TYR   122      48.818  46.450  58.926  1.00  0.00           O  
ATOM   1644  N   GLY   123      49.599  46.371  56.826  1.00  0.00           N  
ATOM   1645  H   GLY   123      48.895  45.659  56.693  1.00  0.00           H  
ATOM   1646  CA  GLY   123      50.558  46.680  55.686  1.00  0.00           C  
ATOM   1647  HA2 GLY   123      50.111  47.459  55.069  1.00  0.00           H  
ATOM   1648  HA3 GLY   123      51.497  46.954  56.168  1.00  0.00           H  
ATOM   1649  C   GLY   123      50.782  45.524  54.743  1.00  0.00           C  
ATOM   1650  O   GLY   123      49.871  44.667  54.637  1.00  0.00           O  
ATOM   1651  N   GLN   124      52.031  45.389  54.191  1.00  0.00           N  
ATOM   1652  H   GLN   124      52.432  46.307  54.061  1.00  0.00           H  
ATOM   1653  CA  GLN   124      52.401  44.314  53.272  1.00  0.00           C  
ATOM   1654  HA  GLN   124      51.902  43.410  53.622  1.00  0.00           H  
ATOM   1655  CB  GLN   124      51.960  44.524  51.832  1.00  0.00           C  
ATOM   1656  HB2 GLN   124      50.877  44.512  51.956  1.00  0.00           H  
ATOM   1657  HB3 GLN   124      52.259  45.521  51.509  1.00  0.00           H  
ATOM   1658  CG  GLN   124      52.449  43.409  50.799  1.00  0.00           C  
ATOM   1659  HG2 GLN   124      52.394  43.897  49.826  1.00  0.00           H  
ATOM   1660  HG3 GLN   124      53.474  43.076  50.961  1.00  0.00           H  
ATOM   1661  CD  GLN   124      51.572  42.196  50.851  1.00  0.00           C  
ATOM   1662  OE1 GLN   124      50.991  41.785  51.900  1.00  0.00           O  
ATOM   1663  NE2 GLN   124      51.558  41.391  49.813  1.00  0.00           N  
ATOM   1664 HE21 GLN   124      52.085  41.642  48.989  1.00  0.00           H  
ATOM   1665 HE22 GLN   124      50.994  40.558  49.904  1.00  0.00           H  
ATOM   1666  C   GLN   124      53.895  43.847  53.507  1.00  0.00           C  
ATOM   1667  O   GLN   124      54.779  44.539  52.994  1.00  0.00           O  
ATOM   1668  N   PRO   125      54.309  42.778  54.192  1.00  0.00           N  
ATOM   1669  CD  PRO   125      55.723  42.396  54.396  1.00  0.00           C  
ATOM   1670  HD2 PRO   125      56.281  43.040  55.075  1.00  0.00           H  
ATOM   1671  HD3 PRO   125      56.226  42.452  53.430  1.00  0.00           H  
ATOM   1672  CG  PRO   125      55.728  40.973  54.956  1.00  0.00           C  
ATOM   1673  HG2 PRO   125      56.567  40.835  55.637  1.00  0.00           H  
ATOM   1674  HG3 PRO   125      55.795  40.167  54.225  1.00  0.00           H  
ATOM   1675  CB  PRO   125      54.377  40.858  55.623  1.00  0.00           C  
ATOM   1676  HB2 PRO   125      54.438  41.161  56.669  1.00  0.00           H  
ATOM   1677  HB3 PRO   125      54.023  39.830  55.544  1.00  0.00           H  
ATOM   1678  CA  PRO   125      53.460  41.893  54.918  1.00  0.00           C  
ATOM   1679  HA  PRO   125      52.838  41.415  54.162  1.00  0.00           H  
ATOM   1680  C   PRO   125      52.483  42.561  55.943  1.00  0.00           C  
ATOM   1681  O   PRO   125      52.732  43.686  56.413  1.00  0.00           O  
ATOM   1682  N   GLN   126      51.429  41.894  56.305  1.00  0.00           N  
ATOM   1683  H   GLN   126      51.240  40.993  55.888  1.00  0.00           H  
ATOM   1684  CA  GLN   126      50.323  42.404  57.111  1.00  0.00           C  
ATOM   1685  HA  GLN   126      50.088  43.377  56.679  1.00  0.00           H  
ATOM   1686  CB  GLN   126      49.106  41.565  56.869  1.00  0.00           C  
ATOM   1687  HB2 GLN   126      48.834  41.719  55.825  1.00  0.00           H  
ATOM   1688  HB3 GLN   126      49.361  40.518  57.035  1.00  0.00           H  
ATOM   1689  CG  GLN   126      47.787  41.931  57.605  1.00  0.00           C  
ATOM   1690  HG2 GLN   126      46.891  41.368  57.345  1.00  0.00           H  
ATOM   1691  HG3 GLN   126      47.973  41.682  58.650  1.00  0.00           H  
ATOM   1692  CD  GLN   126      47.375  43.330  57.508  1.00  0.00           C  
ATOM   1693  OE1 GLN   126      47.454  44.014  56.432  1.00  0.00           O  
ATOM   1694  NE2 GLN   126      46.798  43.905  58.529  1.00  0.00           N  
ATOM   1695 HE21 GLN   126      46.795  43.457  59.434  1.00  0.00           H  
ATOM   1696 HE22 GLN   126      46.324  44.775  58.334  1.00  0.00           H  
ATOM   1697  C   GLN   126      50.619  42.626  58.561  1.00  0.00           C  
ATOM   1698  O   GLN   126      50.942  41.645  59.164  1.00  0.00           O  
ATOM   1699  N   SER   127      50.303  43.753  59.230  1.00  0.00           N  
ATOM   1700  H   SER   127      50.092  44.568  58.671  1.00  0.00           H  
ATOM   1701  CA  SER   127      50.377  44.013  60.693  1.00  0.00           C  
ATOM   1702  HA  SER   127      49.741  44.877  60.885  1.00  0.00           H  
ATOM   1703  CB  SER   127      49.865  42.830  61.576  1.00  0.00           C  
ATOM   1704  HB2 SER   127      48.854  42.618  61.226  1.00  0.00           H  
ATOM   1705  HB3 SER   127      50.621  42.046  61.541  1.00  0.00           H  
ATOM   1706  OG  SER   127      49.893  43.216  62.948  1.00  0.00           O  
ATOM   1707  HG  SER   127      49.838  42.425  63.489  1.00  0.00           H  
ATOM   1708  C   SER   127      51.807  44.499  61.067  1.00  0.00           C  
ATOM   1709  O   SER   127      52.052  45.391  61.892  1.00  0.00           O  
ATOM   1710  N   GLY   128      52.825  44.009  60.316  1.00  0.00           N  
ATOM   1711  H   GLY   128      52.597  43.285  59.649  1.00  0.00           H  
ATOM   1712  CA  GLY   128      54.170  44.556  60.250  1.00  0.00           C  
ATOM   1713  HA2 GLY   128      54.073  45.515  59.741  1.00  0.00           H  
ATOM   1714  HA3 GLY   128      54.538  44.682  61.268  1.00  0.00           H  
ATOM   1715  C   GLY   128      55.153  43.698  59.446  1.00  0.00           C  
ATOM   1716  O   GLY   128      54.769  42.618  59.103  1.00  0.00           O  
ATOM   1717  N   SER   129      56.407  44.158  59.175  1.00  0.00           N  
ATOM   1718  H   SER   129      56.908  43.497  58.598  1.00  0.00           H  
ATOM   1719  CA  SER   129      57.058  45.394  59.479  1.00  0.00           C  
ATOM   1720  HA  SER   129      58.134  45.380  59.303  1.00  0.00           H  
ATOM   1721  CB  SER   129      56.638  46.502  58.519  1.00  0.00           C  
ATOM   1722  HB2 SER   129      55.584  46.768  58.605  1.00  0.00           H  
ATOM   1723  HB3 SER   129      57.219  47.419  58.610  1.00  0.00           H  
ATOM   1724  OG  SER   129      56.819  45.968  57.261  1.00  0.00           O  
ATOM   1725  HG  SER   129      57.766  45.807  57.235  1.00  0.00           H  
ATOM   1726  C   SER   129      57.176  45.767  60.967  1.00  0.00           C  
ATOM   1727  O   SER   129      57.071  46.938  61.336  1.00  0.00           O  
ATOM   1728  N   TYR   130      57.459  44.794  61.841  1.00  0.00           N  
ATOM   1729  H   TYR   130      57.277  43.876  61.461  1.00  0.00           H  
ATOM   1730  CA  TYR   130      57.506  44.780  63.304  1.00  0.00           C  
ATOM   1731  HA  TYR   130      56.690  45.370  63.723  1.00  0.00           H  
ATOM   1732  CB  TYR   130      57.373  43.367  63.856  1.00  0.00           C  
ATOM   1733  HB2 TYR   130      58.255  42.822  63.522  1.00  0.00           H  
ATOM   1734  HB3 TYR   130      57.360  43.439  64.943  1.00  0.00           H  
ATOM   1735  CG  TYR   130      56.195  42.630  63.326  1.00  0.00           C  
ATOM   1736  CD1 TYR   130      56.374  41.735  62.303  1.00  0.00           C  
ATOM   1737  HD1 TYR   130      57.376  41.567  61.935  1.00  0.00           H  
ATOM   1738  CE1 TYR   130      55.270  41.234  61.624  1.00  0.00           C  
ATOM   1739  HE1 TYR   130      55.455  40.511  60.844  1.00  0.00           H  
ATOM   1740  CZ  TYR   130      54.002  41.540  62.056  1.00  0.00           C  
ATOM   1741  OH  TYR   130      52.978  40.924  61.387  1.00  0.00           O  
ATOM   1742  HH  TYR   130      53.242  40.593  60.526  1.00  0.00           H  
ATOM   1743  CE2 TYR   130      53.780  42.339  63.155  1.00  0.00           C  
ATOM   1744  HE2 TYR   130      52.733  42.437  63.400  1.00  0.00           H  
ATOM   1745  CD2 TYR   130      54.864  42.950  63.790  1.00  0.00           C  
ATOM   1746  HD2 TYR   130      54.588  43.628  64.584  1.00  0.00           H  
ATOM   1747  C   TYR   130      58.835  45.383  63.708  1.00  0.00           C  
ATOM   1748  O   TYR   130      59.802  44.997  63.099  1.00  0.00           O  
ATOM   1749  N   SER   131      58.976  46.184  64.761  1.00  0.00           N  
ATOM   1750  H   SER   131      59.953  46.281  64.996  1.00  0.00           H  
ATOM   1751  CA  SER   131      58.004  46.620  65.812  1.00  0.00           C  
ATOM   1752  HA  SER   131      58.645  47.174  66.498  1.00  0.00           H  
ATOM   1753  CB  SER   131      57.064  47.649  65.261  1.00  0.00           C  
ATOM   1754  HB2 SER   131      57.613  48.436  64.744  1.00  0.00           H  
ATOM   1755  HB3 SER   131      56.245  47.164  64.729  1.00  0.00           H  
ATOM   1756  OG  SER   131      56.409  48.192  66.406  1.00  0.00           O  
ATOM   1757  HG  SER   131      55.559  48.499  66.080  1.00  0.00           H  
ATOM   1758  C   SER   131      57.277  45.450  66.625  1.00  0.00           C  
ATOM   1759  O   SER   131      56.157  45.148  66.241  1.00  0.00           O  
ATOM   1760  N   GLN   132      57.918  44.842  67.660  1.00  0.00           N  
ATOM   1761  H   GLN   132      57.401  44.091  68.094  1.00  0.00           H  
ATOM   1762  CA  GLN   132      59.222  45.053  68.183  1.00  0.00           C  
ATOM   1763  HA  GLN   132      59.819  45.347  67.321  1.00  0.00           H  
ATOM   1764  CB  GLN   132      59.085  46.199  69.194  1.00  0.00           C  
ATOM   1765  HB2 GLN   132      60.047  46.505  69.605  1.00  0.00           H  
ATOM   1766  HB3 GLN   132      58.758  47.072  68.629  1.00  0.00           H  
ATOM   1767  CG  GLN   132      58.127  46.013  70.360  1.00  0.00           C  
ATOM   1768  HG2 GLN   132      57.173  45.792  69.883  1.00  0.00           H  
ATOM   1769  HG3 GLN   132      58.466  45.117  70.879  1.00  0.00           H  
ATOM   1770  CD  GLN   132      57.968  47.060  71.439  1.00  0.00           C  
ATOM   1771  OE1 GLN   132      58.893  47.633  72.001  1.00  0.00           O  
ATOM   1772  NE2 GLN   132      56.729  47.353  71.776  1.00  0.00           N  
ATOM   1773 HE21 GLN   132      56.028  47.196  71.066  1.00  0.00           H  
ATOM   1774 HE22 GLN   132      56.630  48.062  72.489  1.00  0.00           H  
ATOM   1775  C   GLN   132      59.896  43.770  68.844  1.00  0.00           C  
ATOM   1776  O   GLN   132      59.071  43.023  69.423  1.00  0.00           O  
ATOM   1777  N   GLN   133      61.164  43.512  68.700  1.00  0.00           N  
ATOM   1778  H   GLN   133      61.546  44.117  67.987  1.00  0.00           H  
ATOM   1779  CA  GLN   133      61.851  42.343  69.240  1.00  0.00           C  
ATOM   1780  HA  GLN   133      62.786  42.187  68.703  1.00  0.00           H  
ATOM   1781  CB  GLN   133      62.349  42.580  70.686  1.00  0.00           C  
ATOM   1782  HB2 GLN   133      61.513  42.826  71.341  1.00  0.00           H  
ATOM   1783  HB3 GLN   133      62.919  41.735  71.072  1.00  0.00           H  
ATOM   1784  CG  GLN   133      63.275  43.840  70.719  1.00  0.00           C  
ATOM   1785  HG2 GLN   133      64.116  43.700  71.398  1.00  0.00           H  
ATOM   1786  HG3 GLN   133      63.755  43.895  69.742  1.00  0.00           H  
ATOM   1787  CD  GLN   133      62.632  45.219  70.986  1.00  0.00           C  
ATOM   1788  OE1 GLN   133      62.453  46.011  70.073  1.00  0.00           O  
ATOM   1789  NE2 GLN   133      62.541  45.615  72.236  1.00  0.00           N  
ATOM   1790 HE21 GLN   133      62.761  44.980  72.990  1.00  0.00           H  
ATOM   1791 HE22 GLN   133      62.011  46.458  72.406  1.00  0.00           H  
ATOM   1792  C   GLN   133      61.064  41.075  69.067  1.00  0.00           C  
ATOM   1793  O   GLN   133      60.463  40.592  70.056  1.00  0.00           O  
ATOM   1794  N   PRO   134      60.905  40.594  67.794  1.00  0.00           N  
ATOM   1795  CD  PRO   134      60.017  39.461  67.600  1.00  0.00           C  
ATOM   1796  HD2 PRO   134      58.994  39.597  67.950  1.00  0.00           H  
ATOM   1797  HD3 PRO   134      60.473  38.583  68.058  1.00  0.00           H  
ATOM   1798  CG  PRO   134      59.945  39.210  66.124  1.00  0.00           C  
ATOM   1799  HG2 PRO   134      59.049  39.679  65.718  1.00  0.00           H  
ATOM   1800  HG3 PRO   134      59.900  38.155  65.856  1.00  0.00           H  
ATOM   1801  CB  PRO   134      61.148  39.845  65.511  1.00  0.00           C  
ATOM   1802  HB2 PRO   134      60.977  40.179  64.488  1.00  0.00           H  
ATOM   1803  HB3 PRO   134      61.920  39.076  65.479  1.00  0.00           H  
ATOM   1804  CA  PRO   134      61.439  41.015  66.494  1.00  0.00           C  
ATOM   1805  HA  PRO   134      62.506  41.199  66.615  1.00  0.00           H  
ATOM   1806  C   PRO   134      60.776  42.313  65.948  1.00  0.00           C  
ATOM   1807  O   PRO   134      59.596  42.601  66.306  1.00  0.00           O  
ATOM   1808  N   SER   135      61.348  42.951  64.989  1.00  0.00           N  
ATOM   1809  H   SER   135      60.707  43.498  64.432  1.00  0.00           H  
ATOM   1810  CA  SER   135      62.789  42.932  64.651  1.00  0.00           C  
ATOM   1811  HA  SER   135      63.043  41.873  64.604  1.00  0.00           H  
ATOM   1812  CB  SER   135      62.987  43.496  63.274  1.00  0.00           C  
ATOM   1813  HB2 SER   135      64.036  43.460  62.980  1.00  0.00           H  
ATOM   1814  HB3 SER   135      62.385  42.932  62.561  1.00  0.00           H  
ATOM   1815  OG  SER   135      62.670  44.851  63.225  1.00  0.00           O  
ATOM   1816  HG  SER   135      61.803  45.003  63.607  1.00  0.00           H  
ATOM   1817  C   SER   135      63.551  43.574  65.780  1.00  0.00           C  
ATOM   1818  O   SER   135      63.007  44.230  66.648  1.00  0.00           O  
ATOM   1819  N   TYR   136      64.870  43.357  65.809  1.00  0.00           N  
ATOM   1820  H   TYR   136      65.236  43.016  64.932  1.00  0.00           H  
ATOM   1821  CA  TYR   136      65.789  43.762  66.805  1.00  0.00           C  
ATOM   1822  HA  TYR   136      65.280  44.325  67.588  1.00  0.00           H  
ATOM   1823  CB  TYR   136      66.515  42.555  67.473  1.00  0.00           C  
ATOM   1824  HB2 TYR   136      66.985  42.058  66.624  1.00  0.00           H  
ATOM   1825  HB3 TYR   136      67.321  42.901  68.120  1.00  0.00           H  
ATOM   1826  CG  TYR   136      65.753  41.551  68.256  1.00  0.00           C  
ATOM   1827  CD1 TYR   136      65.686  41.532  69.705  1.00  0.00           C  
ATOM   1828  HD1 TYR   136      66.237  42.252  70.292  1.00  0.00           H  
ATOM   1829  CE1 TYR   136      65.006  40.495  70.360  1.00  0.00           C  
ATOM   1830  HE1 TYR   136      65.018  40.405  71.436  1.00  0.00           H  
ATOM   1831  CZ  TYR   136      64.431  39.478  69.503  1.00  0.00           C  
ATOM   1832  OH  TYR   136      63.853  38.491  70.247  1.00  0.00           O  
ATOM   1833  HH  TYR   136      63.806  37.755  69.632  1.00  0.00           H  
ATOM   1834  CE2 TYR   136      64.473  39.488  68.099  1.00  0.00           C  
ATOM   1835  HE2 TYR   136      64.086  38.663  67.519  1.00  0.00           H  
ATOM   1836  CD2 TYR   136      65.105  40.556  67.476  1.00  0.00           C  
ATOM   1837  HD2 TYR   136      65.344  40.517  66.423  1.00  0.00           H  
ATOM   1838  C   TYR   136      66.774  44.831  66.217  1.00  0.00           C  
ATOM   1839  O   TYR   136      67.559  44.561  65.345  1.00  0.00           O  
ATOM   1840  N   GLY   137      66.826  46.138  66.702  1.00  0.00           N  
ATOM   1841  H   GLY   137      67.535  46.735  66.301  1.00  0.00           H  
ATOM   1842  CA  GLY   137      65.810  46.803  67.522  1.00  0.00           C  
ATOM   1843  HA2 GLY   137      65.814  47.863  67.270  1.00  0.00           H  
ATOM   1844  HA3 GLY   137      64.798  46.508  67.243  1.00  0.00           H  
ATOM   1845  C   GLY   137      66.030  46.514  68.993  1.00  0.00           C  
ATOM   1846  O   GLY   137      66.376  45.364  69.330  1.00  0.00           O  
ATOM   1847  N   GLY   138      65.846  47.590  69.842  1.00  0.00           N  
ATOM   1848  H   GLY   138      65.422  48.447  69.518  1.00  0.00           H  
ATOM   1849  CA  GLY   138      66.039  47.394  71.300  1.00  0.00           C  
ATOM   1850  HA2 GLY   138      65.587  48.203  71.872  1.00  0.00           H  
ATOM   1851  HA3 GLY   138      65.590  46.436  71.563  1.00  0.00           H  
ATOM   1852  C   GLY   138      67.462  47.307  71.782  1.00  0.00           C  
ATOM   1853  O   GLY   138      68.351  47.934  71.151  1.00  0.00           O  
ATOM   1854  N   GLN   139      67.734  46.737  72.930  1.00  0.00           N  
ATOM   1855  H   GLN   139      68.637  46.823  73.374  1.00  0.00           H  
ATOM   1856  CA  GLN   139      66.838  45.839  73.694  1.00  0.00           C  
ATOM   1857  HA  GLN   139      65.795  46.153  73.719  1.00  0.00           H  
ATOM   1858  CB  GLN   139      66.920  44.463  72.993  1.00  0.00           C  
ATOM   1859  HB2 GLN   139      66.244  43.869  73.608  1.00  0.00           H  
ATOM   1860  HB3 GLN   139      66.374  44.412  72.051  1.00  0.00           H  
ATOM   1861  CG  GLN   139      68.285  43.707  72.811  1.00  0.00           C  
ATOM   1862  HG2 GLN   139      68.685  44.047  71.856  1.00  0.00           H  
ATOM   1863  HG3 GLN   139      68.943  44.062  73.605  1.00  0.00           H  
ATOM   1864  CD  GLN   139      68.143  42.252  72.761  1.00  0.00           C  
ATOM   1865  OE1 GLN   139      67.085  41.657  72.839  1.00  0.00           O  
ATOM   1866  NE2 GLN   139      69.118  41.490  72.514  1.00  0.00           N  
ATOM   1867 HE21 GLN   139      70.094  41.749  72.510  1.00  0.00           H  
ATOM   1868 HE22 GLN   139      68.999  40.488  72.454  1.00  0.00           H  
ATOM   1869  C   GLN   139      67.064  45.742  75.241  1.00  0.00           C  
ATOM   1870  O   GLN   139      66.344  45.111  75.999  1.00  0.00           O  
ATOM   1871  N   GLN   140      68.046  46.485  75.743  1.00  0.00           N  
ATOM   1872  H   GLN   140      68.661  46.989  75.120  1.00  0.00           H  
ATOM   1873  CA  GLN   140      68.239  46.729  77.220  1.00  0.00           C  
ATOM   1874  HA  GLN   140      68.426  45.716  77.576  1.00  0.00           H  
ATOM   1875  CB  GLN   140      69.474  47.636  77.457  1.00  0.00           C  
ATOM   1876  HB2 GLN   140      70.291  47.177  76.900  1.00  0.00           H  
ATOM   1877  HB3 GLN   140      69.315  48.615  77.005  1.00  0.00           H  
ATOM   1878  CG  GLN   140      69.997  47.662  78.882  1.00  0.00           C  
ATOM   1879  HG2 GLN   140      69.460  48.311  79.573  1.00  0.00           H  
ATOM   1880  HG3 GLN   140      69.885  46.646  79.260  1.00  0.00           H  
ATOM   1881  CD  GLN   140      71.447  48.044  78.950  1.00  0.00           C  
ATOM   1882  OE1 GLN   140      72.130  47.778  79.904  1.00  0.00           O  
ATOM   1883  NE2 GLN   140      71.929  48.842  78.043  1.00  0.00           N  
ATOM   1884 HE21 GLN   140      71.367  49.116  77.249  1.00  0.00           H  
ATOM   1885 HE22 GLN   140      72.918  49.042  78.053  1.00  0.00           H  
ATOM   1886  C   GLN   140      66.959  47.188  77.945  1.00  0.00           C  
ATOM   1887  O   GLN   140      66.428  48.284  77.851  1.00  0.00           O  
ATOM   1888  N   GLN   141      66.449  46.370  78.870  1.00  0.00           N  
ATOM   1889  H   GLN   141      66.989  45.555  79.121  1.00  0.00           H  
ATOM   1890  CA  GLN   141      65.219  46.510  79.718  1.00  0.00           C  
ATOM   1891  HA  GLN   141      64.406  46.538  78.993  1.00  0.00           H  
ATOM   1892  CB  GLN   141      65.055  45.165  80.479  1.00  0.00           C  
ATOM   1893  HB2 GLN   141      65.910  45.007  81.135  1.00  0.00           H  
ATOM   1894  HB3 GLN   141      64.130  45.334  81.031  1.00  0.00           H  
ATOM   1895  CG  GLN   141      64.952  43.887  79.614  1.00  0.00           C  
ATOM   1896  HG2 GLN   141      65.400  44.120  78.648  1.00  0.00           H  
ATOM   1897  HG3 GLN   141      65.587  43.092  80.006  1.00  0.00           H  
ATOM   1898  CD  GLN   141      63.608  43.365  79.271  1.00  0.00           C  
ATOM   1899  OE1 GLN   141      63.002  42.482  79.828  1.00  0.00           O  
ATOM   1900  NE2 GLN   141      62.885  44.022  78.400  1.00  0.00           N  
ATOM   1901 HE21 GLN   141      63.228  44.868  77.969  1.00  0.00           H  
ATOM   1902 HE22 GLN   141      61.904  43.785  78.427  1.00  0.00           H  
ATOM   1903  C   GLN   141      65.315  47.681  80.717  1.00  0.00           C  
ATOM   1904  O   GLN   141      66.334  47.746  81.412  1.00  0.00           O  
ATOM   1905  N   SER   142      64.381  48.611  80.893  1.00  0.00           N  
ATOM   1906  H   SER   142      64.718  49.284  81.566  1.00  0.00           H  
ATOM   1907  CA  SER   142      63.042  48.739  80.365  1.00  0.00           C  
ATOM   1908  HA  SER   142      62.583  49.535  80.952  1.00  0.00           H  
ATOM   1909  CB  SER   142      63.097  49.268  78.917  1.00  0.00           C  
ATOM   1910  HB2 SER   142      63.853  48.720  78.354  1.00  0.00           H  
ATOM   1911  HB3 SER   142      62.126  49.244  78.421  1.00  0.00           H  
ATOM   1912  OG  SER   142      63.452  50.669  79.037  1.00  0.00           O  
ATOM   1913  HG  SER   142      62.624  51.121  78.857  1.00  0.00           H  
ATOM   1914  C   SER   142      62.235  47.491  80.472  1.00  0.00           C  
ATOM   1915  O   SER   142      61.612  47.081  79.505  1.00  0.00           O  
ATOM   1916  N   TYR   143      62.154  46.912  81.720  1.00  0.00           N  
ATOM   1917  H   TYR   143      62.547  47.486  82.452  1.00  0.00           H  
ATOM   1918  CA  TYR   143      61.169  45.864  82.094  1.00  0.00           C  
ATOM   1919  HA  TYR   143      61.160  44.946  81.507  1.00  0.00           H  
ATOM   1920  CB  TYR   143      61.590  45.353  83.545  1.00  0.00           C  
ATOM   1921  HB2 TYR   143      61.067  45.868  84.351  1.00  0.00           H  
ATOM   1922  HB3 TYR   143      61.255  44.315  83.553  1.00  0.00           H  
ATOM   1923  CG  TYR   143      63.092  45.351  83.809  1.00  0.00           C  
ATOM   1924  CD1 TYR   143      63.752  44.136  83.387  1.00  0.00           C  
ATOM   1925  HD1 TYR   143      63.270  43.325  82.861  1.00  0.00           H  
ATOM   1926  CE1 TYR   143      65.098  43.864  83.657  1.00  0.00           C  
ATOM   1927  HE1 TYR   143      65.637  42.994  83.311  1.00  0.00           H  
ATOM   1928  CZ  TYR   143      65.817  44.810  84.440  1.00  0.00           C  
ATOM   1929  OH  TYR   143      67.120  44.555  84.731  1.00  0.00           O  
ATOM   1930  HH  TYR   143      67.465  43.736  84.368  1.00  0.00           H  
ATOM   1931  CE2 TYR   143      65.163  45.993  84.840  1.00  0.00           C  
ATOM   1932  HE2 TYR   143      65.709  46.644  85.506  1.00  0.00           H  
ATOM   1933  CD2 TYR   143      63.795  46.162  84.649  1.00  0.00           C  
ATOM   1934  HD2 TYR   143      63.283  47.001  85.095  1.00  0.00           H  
ATOM   1935  C   TYR   143      59.745  46.391  82.021  1.00  0.00           C  
ATOM   1936  O   TYR   143      58.907  45.633  81.528  1.00  0.00           O  
ATOM   1937  N   GLY   144      59.563  47.657  82.409  1.00  0.00           N  
ATOM   1938  H   GLY   144      60.284  48.127  82.938  1.00  0.00           H  
ATOM   1939  CA  GLY   144      58.252  48.279  82.246  1.00  0.00           C  
ATOM   1940  HA2 GLY   144      57.799  47.886  81.336  1.00  0.00           H  
ATOM   1941  HA3 GLY   144      57.620  47.916  83.057  1.00  0.00           H  
ATOM   1942  C   GLY   144      58.417  49.841  82.033  1.00  0.00           C  
ATOM   1943  O   GLY   144      59.544  50.324  81.882  1.00  0.00           O  
ATOM   1944  N   GLN   145      57.250  50.502  81.900  1.00  0.00           N  
ATOM   1945  H   GLN   145      56.441  49.969  82.186  1.00  0.00           H  
ATOM   1946  CA  GLN   145      57.086  51.914  81.628  1.00  0.00           C  
ATOM   1947  HA  GLN   145      57.518  51.974  80.629  1.00  0.00           H  
ATOM   1948  CB  GLN   145      55.570  52.295  81.440  1.00  0.00           C  
ATOM   1949  HB2 GLN   145      55.188  52.209  82.457  1.00  0.00           H  
ATOM   1950  HB3 GLN   145      55.625  53.311  81.047  1.00  0.00           H  
ATOM   1951  CG  GLN   145      54.795  51.395  80.501  1.00  0.00           C  
ATOM   1952  HG2 GLN   145      55.184  50.377  80.527  1.00  0.00           H  
ATOM   1953  HG3 GLN   145      53.751  51.359  80.812  1.00  0.00           H  
ATOM   1954  CD  GLN   145      54.887  51.818  79.056  1.00  0.00           C  
ATOM   1955  OE1 GLN   145      55.453  52.842  78.600  1.00  0.00           O  
ATOM   1956  NE2 GLN   145      54.176  51.079  78.263  1.00  0.00           N  
ATOM   1957 HE21 GLN   145      54.264  51.219  77.267  1.00  0.00           H  
ATOM   1958 HE22 GLN   145      53.872  50.191  78.636  1.00  0.00           H  
ATOM   1959  C   GLN   145      57.798  52.865  82.644  1.00  0.00           C  
ATOM   1960  O   GLN   145      57.939  52.589  83.825  1.00  0.00           O  
ATOM   1961  N   GLN   146      58.275  54.014  82.144  1.00  0.00           N  
ATOM   1962  H   GLN   146      57.914  54.370  81.270  1.00  0.00           H  
ATOM   1963  CA  GLN   146      59.078  54.984  82.834  1.00  0.00           C  
ATOM   1964  HA  GLN   146      59.752  54.333  83.391  1.00  0.00           H  
ATOM   1965  CB  GLN   146      59.851  55.869  81.936  1.00  0.00           C  
ATOM   1966  HB2 GLN   146      60.451  55.235  81.283  1.00  0.00           H  
ATOM   1967  HB3 GLN   146      59.192  56.436  81.278  1.00  0.00           H  
ATOM   1968  CG  GLN   146      60.725  56.950  82.619  1.00  0.00           C  
ATOM   1969  HG2 GLN   146      61.400  57.449  81.923  1.00  0.00           H  
ATOM   1970  HG3 GLN   146      60.119  57.699  83.128  1.00  0.00           H  
ATOM   1971  CD  GLN   146      61.657  56.441  83.690  1.00  0.00           C  
ATOM   1972  OE1 GLN   146      61.692  55.283  84.038  1.00  0.00           O  
ATOM   1973  NE2 GLN   146      62.416  57.315  84.317  1.00  0.00           N  
ATOM   1974 HE21 GLN   146      62.583  58.166  83.799  1.00  0.00           H  
ATOM   1975 HE22 GLN   146      63.058  56.926  84.993  1.00  0.00           H  
ATOM   1976  C   GLN   146      58.198  55.733  83.875  1.00  0.00           C  
ATOM   1977  O   GLN   146      56.966  55.806  83.652  1.00  0.00           O  
ATOM   1978  N   GLN   147      58.773  56.384  84.885  1.00  0.00           N  
ATOM   1979  H   GLN   147      59.704  56.024  85.038  1.00  0.00           H  
ATOM   1980  CA  GLN   147      58.004  57.147  85.865  1.00  0.00           C  
ATOM   1981  HA  GLN   147      57.389  56.407  86.377  1.00  0.00           H  
ATOM   1982  CB  GLN   147      59.015  57.737  86.880  1.00  0.00           C  
ATOM   1983  HB2 GLN   147      58.645  57.733  87.905  1.00  0.00           H  
ATOM   1984  HB3 GLN   147      59.948  57.177  86.946  1.00  0.00           H  
ATOM   1985  CG  GLN   147      59.365  59.232  86.621  1.00  0.00           C  
ATOM   1986  HG2 GLN   147      59.498  59.481  85.568  1.00  0.00           H  
ATOM   1987  HG3 GLN   147      58.495  59.784  86.977  1.00  0.00           H  
ATOM   1988  CD  GLN   147      60.578  59.744  87.415  1.00  0.00           C  
ATOM   1989  OE1 GLN   147      60.552  59.949  88.620  1.00  0.00           O  
ATOM   1990  NE2 GLN   147      61.709  59.934  86.883  1.00  0.00           N  
ATOM   1991 HE21 GLN   147      61.938  59.685  85.931  1.00  0.00           H  
ATOM   1992 HE22 GLN   147      62.456  59.911  87.562  1.00  0.00           H  
ATOM   1993  C   GLN   147      57.022  58.300  85.274  1.00  0.00           C  
ATOM   1994  O   GLN   147      57.290  58.958  84.273  1.00  0.00           O  
ATOM   1995  N   SER   148      55.927  58.520  86.019  1.00  0.00           N  
ATOM   1996  H   SER   148      55.795  57.793  86.707  1.00  0.00           H  
ATOM   1997  CA  SER   148      55.038  59.663  85.993  1.00  0.00           C  
ATOM   1998  HA  SER   148      54.932  60.057  84.982  1.00  0.00           H  
ATOM   1999  CB  SER   148      53.649  59.298  86.513  1.00  0.00           C  
ATOM   2000  HB2 SER   148      53.636  58.885  87.521  1.00  0.00           H  
ATOM   2001  HB3 SER   148      53.115  60.247  86.577  1.00  0.00           H  
ATOM   2002  OG  SER   148      53.122  58.506  85.495  1.00  0.00           O  
ATOM   2003  HG  SER   148      53.813  57.848  85.392  1.00  0.00           H  
ATOM   2004  C   SER   148      55.612  60.839  86.803  1.00  0.00           C  
ATOM   2005  O   SER   148      56.355  60.704  87.829  1.00  0.00           O  
ATOM   2006  N   TYR   149      55.152  62.058  86.375  1.00  0.00           N  
ATOM   2007  H   TYR   149      54.597  62.065  85.531  1.00  0.00           H  
ATOM   2008  CA  TYR   149      55.330  63.365  87.079  1.00  0.00           C  
ATOM   2009  HA  TYR   149      55.183  63.214  88.149  1.00  0.00           H  
ATOM   2010  CB  TYR   149      56.706  63.912  86.713  1.00  0.00           C  
ATOM   2011  HB2 TYR   149      57.423  63.185  87.096  1.00  0.00           H  
ATOM   2012  HB3 TYR   149      56.873  63.907  85.636  1.00  0.00           H  
ATOM   2013  CG  TYR   149      56.990  65.333  87.178  1.00  0.00           C  
ATOM   2014  CD1 TYR   149      56.967  66.434  86.253  1.00  0.00           C  
ATOM   2015  HD1 TYR   149      56.749  66.142  85.237  1.00  0.00           H  
ATOM   2016  CE1 TYR   149      57.056  67.806  86.694  1.00  0.00           C  
ATOM   2017  HE1 TYR   149      56.896  68.686  86.089  1.00  0.00           H  
ATOM   2018  CZ  TYR   149      57.123  68.033  88.116  1.00  0.00           C  
ATOM   2019  OH  TYR   149      56.931  69.315  88.578  1.00  0.00           O  
ATOM   2020  HH  TYR   149      57.360  69.987  88.043  1.00  0.00           H  
ATOM   2021  CE2 TYR   149      57.196  66.908  89.029  1.00  0.00           C  
ATOM   2022  HE2 TYR   149      57.159  67.016  90.103  1.00  0.00           H  
ATOM   2023  CD2 TYR   149      57.238  65.584  88.560  1.00  0.00           C  
ATOM   2024  HD2 TYR   149      57.244  64.663  89.124  1.00  0.00           H  
ATOM   2025  C   TYR   149      54.226  64.368  86.605  1.00  0.00           C  
ATOM   2026  O   TYR   149      53.768  64.318  85.490  1.00  0.00           O  
ATOM   2027  N   ASN   150      53.841  65.266  87.507  1.00  0.00           N  
ATOM   2028  H   ASN   150      54.117  65.095  88.464  1.00  0.00           H  
ATOM   2029  CA  ASN   150      52.823  66.294  87.129  1.00  0.00           C  
ATOM   2030  HA  ASN   150      52.497  66.141  86.100  1.00  0.00           H  
ATOM   2031  CB  ASN   150      51.599  65.940  87.908  1.00  0.00           C  
ATOM   2032  HB2 ASN   150      51.340  64.937  87.567  1.00  0.00           H  
ATOM   2033  HB3 ASN   150      51.865  65.849  88.961  1.00  0.00           H  
ATOM   2034  CG  ASN   150      50.623  67.128  87.884  1.00  0.00           C  
ATOM   2035  OD1 ASN   150      50.324  67.725  88.865  1.00  0.00           O  
ATOM   2036  ND2 ASN   150      50.205  67.656  86.703  1.00  0.00           N  
ATOM   2037 HD21 ASN   150      49.388  68.248  86.755  1.00  0.00           H  
ATOM   2038 HD22 ASN   150      50.487  67.134  85.886  1.00  0.00           H  
ATOM   2039  C   ASN   150      53.342  67.712  87.495  1.00  0.00           C  
ATOM   2040  O   ASN   150      53.477  67.993  88.675  1.00  0.00           O  
ATOM   2041  N   PRO   151      53.534  68.552  86.488  1.00  0.00           N  
ATOM   2042  CD  PRO   151      53.568  68.218  85.065  1.00  0.00           C  
ATOM   2043  HD2 PRO   151      52.577  67.941  84.705  1.00  0.00           H  
ATOM   2044  HD3 PRO   151      54.091  67.267  84.964  1.00  0.00           H  
ATOM   2045  CG  PRO   151      54.108  69.528  84.392  1.00  0.00           C  
ATOM   2046  HG2 PRO   151      53.650  69.693  83.416  1.00  0.00           H  
ATOM   2047  HG3 PRO   151      55.195  69.459  84.395  1.00  0.00           H  
ATOM   2048  CB  PRO   151      53.811  70.613  85.329  1.00  0.00           C  
ATOM   2049  HB2 PRO   151      52.799  70.931  85.081  1.00  0.00           H  
ATOM   2050  HB3 PRO   151      54.492  71.445  85.147  1.00  0.00           H  
ATOM   2051  CA  PRO   151      53.958  69.939  86.680  1.00  0.00           C  
ATOM   2052  HA  PRO   151      55.006  70.025  86.966  1.00  0.00           H  
ATOM   2053  C   PRO   151      53.055  70.755  87.668  1.00  0.00           C  
ATOM   2054  O   PRO   151      51.861  70.606  87.658  1.00  0.00           O  
ATOM   2055  N   PRO   152      53.726  71.607  88.465  1.00  0.00           N  
ATOM   2056  CD  PRO   152      55.108  72.106  88.467  1.00  0.00           C  
ATOM   2057  HD2 PRO   152      55.509  72.111  87.454  1.00  0.00           H  
ATOM   2058  HD3 PRO   152      55.772  71.412  88.981  1.00  0.00           H  
ATOM   2059  CG  PRO   152      55.161  73.426  89.244  1.00  0.00           C  
ATOM   2060  HG2 PRO   152      55.152  74.239  88.519  1.00  0.00           H  
ATOM   2061  HG3 PRO   152      56.079  73.587  89.810  1.00  0.00           H  
ATOM   2062  CB  PRO   152      54.009  73.216  90.176  1.00  0.00           C  
ATOM   2063  HB2 PRO   152      53.504  74.126  90.497  1.00  0.00           H  
ATOM   2064  HB3 PRO   152      54.194  72.659  91.094  1.00  0.00           H  
ATOM   2065  CA  PRO   152      52.929  72.483  89.360  1.00  0.00           C  
ATOM   2066  HA  PRO   152      52.336  71.872  90.041  1.00  0.00           H  
ATOM   2067  C   PRO   152      52.091  73.495  88.586  1.00  0.00           C  
ATOM   2068  O   PRO   152      52.456  73.982  87.473  1.00  0.00           O  
ATOM   2069  N   GLN   153      50.910  73.855  89.111  1.00  0.00           N  
ATOM   2070  H   GLN   153      50.668  73.299  89.918  1.00  0.00           H  
ATOM   2071  CA  GLN   153      50.007  74.793  88.402  1.00  0.00           C  
ATOM   2072  HA  GLN   153      49.548  74.357  87.515  1.00  0.00           H  
ATOM   2073  CB  GLN   153      48.917  75.138  89.408  1.00  0.00           C  
ATOM   2074  HB2 GLN   153      48.041  75.542  88.901  1.00  0.00           H  
ATOM   2075  HB3 GLN   153      48.610  74.254  89.967  1.00  0.00           H  
ATOM   2076  CG  GLN   153      49.325  76.237  90.454  1.00  0.00           C  
ATOM   2077  HG2 GLN   153      50.344  76.089  90.813  1.00  0.00           H  
ATOM   2078  HG3 GLN   153      49.216  77.182  89.922  1.00  0.00           H  
ATOM   2079  CD  GLN   153      48.482  76.076  91.710  1.00  0.00           C  
ATOM   2080  OE1 GLN   153      47.472  76.688  92.009  1.00  0.00           O  
ATOM   2081  NE2 GLN   153      48.924  75.161  92.590  1.00  0.00           N  
ATOM   2082 HE21 GLN   153      49.682  74.529  92.376  1.00  0.00           H  
ATOM   2083 HE22 GLN   153      48.346  74.969  93.396  1.00  0.00           H  
ATOM   2084  C   GLN   153      50.660  76.058  87.867  1.00  0.00           C  
ATOM   2085  O   GLN   153      51.521  76.538  88.561  1.00  0.00           O  
ATOM   2086  N   GLY   154      50.220  76.572  86.676  1.00  0.00           N  
ATOM   2087  H   GLY   154      49.374  76.189  86.279  1.00  0.00           H  
ATOM   2088  CA  GLY   154      50.738  77.792  85.992  1.00  0.00           C  
ATOM   2089  HA2 GLY   154      51.805  77.975  86.122  1.00  0.00           H  
ATOM   2090  HA3 GLY   154      50.502  77.687  84.933  1.00  0.00           H  
ATOM   2091  C   GLY   154      50.047  79.119  86.403  1.00  0.00           C  
ATOM   2092  O   GLY   154      48.847  79.168  86.564  1.00  0.00           O  
ATOM   2093  N   TYR   155      50.819  80.226  86.516  1.00  0.00           N  
ATOM   2094  H   TYR   155      51.808  80.174  86.318  1.00  0.00           H  
ATOM   2095  CA  TYR   155      50.478  81.653  86.619  1.00  0.00           C  
ATOM   2096  HA  TYR   155      49.529  81.860  86.124  1.00  0.00           H  
ATOM   2097  CB  TYR   155      50.515  82.204  88.081  1.00  0.00           C  
ATOM   2098  HB2 TYR   155      51.522  81.926  88.392  1.00  0.00           H  
ATOM   2099  HB3 TYR   155      50.304  83.273  88.075  1.00  0.00           H  
ATOM   2100  CG  TYR   155      49.536  81.549  89.094  1.00  0.00           C  
ATOM   2101  CD1 TYR   155      48.172  81.599  88.836  1.00  0.00           C  
ATOM   2102  HD1 TYR   155      47.696  82.103  88.008  1.00  0.00           H  
ATOM   2103  CE1 TYR   155      47.217  80.795  89.556  1.00  0.00           C  
ATOM   2104  HE1 TYR   155      46.164  80.743  89.324  1.00  0.00           H  
ATOM   2105  CZ  TYR   155      47.717  80.155  90.696  1.00  0.00           C  
ATOM   2106  OH  TYR   155      46.875  79.460  91.532  1.00  0.00           O  
ATOM   2107  HH  TYR   155      47.369  78.885  92.121  1.00  0.00           H  
ATOM   2108  CE2 TYR   155      49.083  80.165  91.012  1.00  0.00           C  
ATOM   2109  HE2 TYR   155      49.428  79.638  91.889  1.00  0.00           H  
ATOM   2110  CD2 TYR   155      49.989  80.923  90.255  1.00  0.00           C  
ATOM   2111  HD2 TYR   155      51.050  80.943  90.455  1.00  0.00           H  
ATOM   2112  C   TYR   155      51.460  82.473  85.738  1.00  0.00           C  
ATOM   2113  O   TYR   155      52.550  81.900  85.567  1.00  0.00           O  
ATOM   2114  N   GLY   156      51.375  83.762  85.366  1.00  0.00           N  
ATOM   2115  H   GLY   156      52.151  84.119  84.827  1.00  0.00           H  
ATOM   2116  CA  GLY   156      50.283  84.634  85.725  1.00  0.00           C  
ATOM   2117  HA2 GLY   156      49.312  84.184  85.934  1.00  0.00           H  
ATOM   2118  HA3 GLY   156      50.558  85.253  86.580  1.00  0.00           H  
ATOM   2119  C   GLY   156      49.876  85.555  84.610  1.00  0.00           C  
ATOM   2120  O   GLY   156      50.189  85.345  83.421  1.00  0.00           O  
ATOM   2121  N   GLN   157      49.218  86.681  84.942  1.00  0.00           N  
ATOM   2122  H   GLN   157      49.152  86.747  85.948  1.00  0.00           H  
ATOM   2123  CA  GLN   157      48.758  87.769  84.041  1.00  0.00           C  
ATOM   2124  HA  GLN   157      49.417  87.771  83.173  1.00  0.00           H  
ATOM   2125  CB  GLN   157      47.229  87.484  83.686  1.00  0.00           C  
ATOM   2126  HB2 GLN   157      46.601  87.453  84.577  1.00  0.00           H  
ATOM   2127  HB3 GLN   157      46.765  88.285  83.112  1.00  0.00           H  
ATOM   2128  CG  GLN   157      46.913  86.316  82.830  1.00  0.00           C  
ATOM   2129  HG2 GLN   157      47.348  85.448  83.324  1.00  0.00           H  
ATOM   2130  HG3 GLN   157      45.827  86.230  82.870  1.00  0.00           H  
ATOM   2131  CD  GLN   157      47.348  86.467  81.419  1.00  0.00           C  
ATOM   2132  OE1 GLN   157      47.239  87.525  80.839  1.00  0.00           O  
ATOM   2133  NE2 GLN   157      47.654  85.360  80.714  1.00  0.00           N  
ATOM   2134 HE21 GLN   157      47.671  84.459  81.168  1.00  0.00           H  
ATOM   2135 HE22 GLN   157      48.015  85.453  79.775  1.00  0.00           H  
ATOM   2136  C   GLN   157      48.973  89.138  84.730  1.00  0.00           C  
ATOM   2137  O   GLN   157      49.320  89.140  85.939  1.00  0.00           O  
ATOM   2138  N   GLN   158      48.899  90.227  84.002  1.00  0.00           N  
ATOM   2139  H   GLN   158      49.290  91.035  84.466  1.00  0.00           H  
ATOM   2140  CA  GLN   158      48.962  90.298  82.591  1.00  0.00           C  
ATOM   2141  HA  GLN   158      48.201  89.626  82.195  1.00  0.00           H  
ATOM   2142  CB  GLN   158      48.642  91.701  82.020  1.00  0.00           C  
ATOM   2143  HB2 GLN   158      49.456  92.398  82.217  1.00  0.00           H  
ATOM   2144  HB3 GLN   158      48.526  91.667  80.936  1.00  0.00           H  
ATOM   2145  CG  GLN   158      47.346  92.337  82.535  1.00  0.00           C  
ATOM   2146  HG2 GLN   158      47.454  92.603  83.586  1.00  0.00           H  
ATOM   2147  HG3 GLN   158      47.116  93.227  81.949  1.00  0.00           H  
ATOM   2148  CD  GLN   158      46.145  91.304  82.426  1.00  0.00           C  
ATOM   2149  OE1 GLN   158      45.615  91.076  81.316  1.00  0.00           O  
ATOM   2150  NE2 GLN   158      45.723  90.786  83.574  1.00  0.00           N  
ATOM   2151 HE21 GLN   158      46.175  91.112  84.417  1.00  0.00           H  
ATOM   2152 HE22 GLN   158      45.130  89.969  83.574  1.00  0.00           H  
ATOM   2153  C   GLN   158      50.329  89.783  82.141  1.00  0.00           C  
ATOM   2154  O   GLN   158      51.250  89.625  82.918  1.00  0.00           O  
ATOM   2155  N   ASN   159      50.460  89.469  80.878  1.00  0.00           N  
ATOM   2156  H   ASN   159      49.618  89.560  80.328  1.00  0.00           H  
ATOM   2157  CA  ASN   159      51.734  89.066  80.174  1.00  0.00           C  
ATOM   2158  HA  ASN   159      52.117  88.374  80.924  1.00  0.00           H  
ATOM   2159  CB  ASN   159      51.282  88.254  79.007  1.00  0.00           C  
ATOM   2160  HB2 ASN   159      50.542  87.515  79.314  1.00  0.00           H  
ATOM   2161  HB3 ASN   159      50.722  88.898  78.330  1.00  0.00           H  
ATOM   2162  CG  ASN   159      52.351  87.439  78.232  1.00  0.00           C  
ATOM   2163  OD1 ASN   159      52.667  87.628  77.040  1.00  0.00           O  
ATOM   2164  ND2 ASN   159      52.982  86.573  79.011  1.00  0.00           N  
ATOM   2165 HD21 ASN   159      52.504  86.255  79.842  1.00  0.00           H  
ATOM   2166 HD22 ASN   159      53.574  85.882  78.574  1.00  0.00           H  
ATOM   2167  C   ASN   159      52.659  90.251  79.811  1.00  0.00           C  
ATOM   2168  O   ASN   159      52.197  91.373  79.506  1.00  0.00           O  
ATOM   2169  N   GLN   160      54.009  90.166  79.913  1.00  0.00           N  
ATOM   2170  H   GLN   160      54.446  91.047  79.683  1.00  0.00           H  
ATOM   2171  CA  GLN   160      54.737  89.064  80.553  1.00  0.00           C  
ATOM   2172  HA  GLN   160      54.351  88.080  80.287  1.00  0.00           H  
ATOM   2173  CB  GLN   160      56.203  89.155  79.998  1.00  0.00           C  
ATOM   2174  HB2 GLN   160      56.097  88.886  78.947  1.00  0.00           H  
ATOM   2175  HB3 GLN   160      56.570  90.178  79.911  1.00  0.00           H  
ATOM   2176  CG  GLN   160      57.234  88.335  80.762  1.00  0.00           C  
ATOM   2177  HG2 GLN   160      58.142  88.372  80.161  1.00  0.00           H  
ATOM   2178  HG3 GLN   160      57.274  88.644  81.806  1.00  0.00           H  
ATOM   2179  CD  GLN   160      56.725  86.864  80.614  1.00  0.00           C  
ATOM   2180  OE1 GLN   160      56.009  86.310  81.490  1.00  0.00           O  
ATOM   2181  NE2 GLN   160      57.059  86.189  79.594  1.00  0.00           N  
ATOM   2182 HE21 GLN   160      57.654  86.518  78.848  1.00  0.00           H  
ATOM   2183 HE22 GLN   160      56.886  85.194  79.610  1.00  0.00           H  
ATOM   2184  C   GLN   160      54.625  89.104  82.039  1.00  0.00           C  
ATOM   2185  O   GLN   160      55.014  90.088  82.630  1.00  0.00           O  
ATOM   2186  N   TYR   161      53.980  88.091  82.732  1.00  0.00           N  
ATOM   2187  H   TYR   161      53.657  87.314  82.174  1.00  0.00           H  
ATOM   2188  CA  TYR   161      53.894  87.970  84.204  1.00  0.00           C  
ATOM   2189  HA  TYR   161      53.476  88.885  84.624  1.00  0.00           H  
ATOM   2190  CB  TYR   161      52.947  86.789  84.591  1.00  0.00           C  
ATOM   2191  HB2 TYR   161      52.011  87.185  84.198  1.00  0.00           H  
ATOM   2192  HB3 TYR   161      53.382  85.940  84.063  1.00  0.00           H  
ATOM   2193  CG  TYR   161      52.850  86.596  86.040  1.00  0.00           C  
ATOM   2194  CD1 TYR   161      53.628  85.612  86.637  1.00  0.00           C  
ATOM   2195  HD1 TYR   161      54.243  84.968  86.026  1.00  0.00           H  
ATOM   2196  CE1 TYR   161      53.454  85.321  87.998  1.00  0.00           C  
ATOM   2197  HE1 TYR   161      54.122  84.581  88.414  1.00  0.00           H  
ATOM   2198  CZ  TYR   161      52.515  85.946  88.816  1.00  0.00           C  
ATOM   2199  OH  TYR   161      52.213  85.572  90.101  1.00  0.00           O  
ATOM   2200  HH  TYR   161      51.803  86.262  90.628  1.00  0.00           H  
ATOM   2201  CE2 TYR   161      51.850  87.009  88.236  1.00  0.00           C  
ATOM   2202  HE2 TYR   161      51.174  87.593  88.844  1.00  0.00           H  
ATOM   2203  CD2 TYR   161      52.022  87.352  86.869  1.00  0.00           C  
ATOM   2204  HD2 TYR   161      51.544  88.258  86.525  1.00  0.00           H  
ATOM   2205  C   TYR   161      55.319  87.746  84.840  1.00  0.00           C  
ATOM   2206  O   TYR   161      55.621  88.291  85.875  1.00  0.00           O  
ATOM   2207  N   ASN   162      56.213  86.997  84.100  1.00  0.00           N  
ATOM   2208  H   ASN   162      55.908  86.587  83.229  1.00  0.00           H  
ATOM   2209  CA  ASN   162      57.582  86.582  84.497  1.00  0.00           C  
ATOM   2210  HA  ASN   162      57.616  86.587  85.586  1.00  0.00           H  
ATOM   2211  CB  ASN   162      57.872  85.148  83.940  1.00  0.00           C  
ATOM   2212  HB2 ASN   162      58.100  85.115  82.874  1.00  0.00           H  
ATOM   2213  HB3 ASN   162      58.824  84.808  84.348  1.00  0.00           H  
ATOM   2214  CG  ASN   162      56.829  84.121  84.214  1.00  0.00           C  
ATOM   2215  OD1 ASN   162      56.613  83.833  85.419  1.00  0.00           O  
ATOM   2216  ND2 ASN   162      56.101  83.700  83.133  1.00  0.00           N  
ATOM   2217 HD21 ASN   162      55.478  82.909  83.213  1.00  0.00           H  
ATOM   2218 HD22 ASN   162      56.294  84.089  82.221  1.00  0.00           H  
ATOM   2219  C   ASN   162      58.632  87.621  84.083  1.00  0.00           C  
ATOM   2220  O   ASN   162      59.453  87.365  83.200  1.00  0.00           O  
ATOM   2221  N   SER   163      58.379  88.840  84.576  1.00  0.00           N  
ATOM   2222  H   SER   163      57.597  88.819  85.216  1.00  0.00           H  
ATOM   2223  CA  SER   163      59.084  90.166  84.269  1.00  0.00           C  
ATOM   2224  HA  SER   163      58.383  90.745  83.668  1.00  0.00           H  
ATOM   2225  CB  SER   163      59.255  90.930  85.600  1.00  0.00           C  
ATOM   2226  HB2 SER   163      58.258  91.009  86.033  1.00  0.00           H  
ATOM   2227  HB3 SER   163      59.887  90.415  86.324  1.00  0.00           H  
ATOM   2228  OG  SER   163      59.779  92.197  85.431  1.00  0.00           O  
ATOM   2229  HG  SER   163      59.458  92.770  86.131  1.00  0.00           H  
ATOM   2230  C   SER   163      60.373  90.105  83.413  1.00  0.00           C  
ATOM   2231  O   SER   163      61.408  89.666  83.915  1.00  0.00           O  
ATOM   2232  N   SER   164      60.302  90.653  82.204  1.00  0.00           N  
ATOM   2233  H   SER   164      59.383  91.010  81.983  1.00  0.00           H  
ATOM   2234  CA  SER   164      61.432  90.898  81.244  1.00  0.00           C  
ATOM   2235  HA  SER   164      61.033  91.614  80.526  1.00  0.00           H  
ATOM   2236  CB  SER   164      61.785  89.624  80.517  1.00  0.00           C  
ATOM   2237  HB2 SER   164      62.496  88.969  81.020  1.00  0.00           H  
ATOM   2238  HB3 SER   164      60.967  88.951  80.261  1.00  0.00           H  
ATOM   2239  OG  SER   164      62.348  90.068  79.255  1.00  0.00           O  
ATOM   2240  HG  SER   164      62.806  89.326  78.852  1.00  0.00           H  
ATOM   2241  C   SER   164      62.711  91.601  81.791  1.00  0.00           C  
ATOM   2242  O   SER   164      62.606  92.325  82.776  1.00  0.00           O  
ATOM   2243  N   SER   165      63.863  91.442  81.163  1.00  0.00           N  
ATOM   2244  H   SER   165      63.825  91.075  80.223  1.00  0.00           H  
ATOM   2245  CA  SER   165      65.150  92.013  81.579  1.00  0.00           C  
ATOM   2246  HA  SER   165      65.268  91.623  82.590  1.00  0.00           H  
ATOM   2247  CB  SER   165      66.221  91.477  80.631  1.00  0.00           C  
ATOM   2248  HB2 SER   165      66.253  90.389  80.683  1.00  0.00           H  
ATOM   2249  HB3 SER   165      65.968  91.741  79.604  1.00  0.00           H  
ATOM   2250  OG  SER   165      67.488  91.914  81.097  1.00  0.00           O  
ATOM   2251  HG  SER   165      67.770  92.577  80.461  1.00  0.00           H  
ATOM   2252  C   SER   165      65.165  93.564  81.847  1.00  0.00           C  
ATOM   2253  O   SER   165      64.735  94.450  81.101  1.00  0.00           O  
ATOM   2254  N   GLY   166      65.858  93.900  82.962  1.00  0.00           N  
ATOM   2255  H   GLY   166      66.191  93.245  83.655  1.00  0.00           H  
ATOM   2256  CA  GLY   166      65.905  95.348  83.417  1.00  0.00           C  
ATOM   2257  HA2 GLY   166      64.880  95.697  83.294  1.00  0.00           H  
ATOM   2258  HA3 GLY   166      66.220  95.389  84.459  1.00  0.00           H  
ATOM   2259  C   GLY   166      66.825  96.320  82.636  1.00  0.00           C  
ATOM   2260  O   GLY   166      67.552  95.920  81.698  1.00  0.00           O  
ATOM   2261  N   GLY   167      66.781  97.585  83.116  1.00  0.00           N  
ATOM   2262  H   GLY   167      66.172  97.749  83.905  1.00  0.00           H  
ATOM   2263  CA  GLY   167      67.647  98.635  82.645  1.00  0.00           C  
ATOM   2264  HA2 GLY   167      67.562  98.554  81.561  1.00  0.00           H  
ATOM   2265  HA3 GLY   167      67.225  99.575  83.003  1.00  0.00           H  
ATOM   2266  C   GLY   167      69.183  98.569  83.117  1.00  0.00           C  
ATOM   2267  O   GLY   167      69.784  97.499  83.272  1.00  0.00           O  
ATOM   2268  N   GLY   168      69.772  99.790  83.311  1.00  0.00           N  
ATOM   2269  H   GLY   168      69.173 100.602  83.320  1.00  0.00           H  
ATOM   2270  CA  GLY   168      71.251  99.884  83.510  1.00  0.00           C  
ATOM   2271  HA2 GLY   168      71.430 100.836  84.011  1.00  0.00           H  
ATOM   2272  HA3 GLY   168      71.614  99.017  84.063  1.00  0.00           H  
ATOM   2273  C   GLY   168      71.970  99.837  82.168  1.00  0.00           C  
ATOM   2274  O   GLY   168      71.387  99.512  81.140  1.00  0.00           O  
ATOM   2275  N   GLY   169      73.250 100.150  82.101  1.00  0.00           N  
ATOM   2276  H   GLY   169      73.691 100.158  81.192  1.00  0.00           H  
ATOM   2277  CA  GLY   169      74.130 100.417  83.303  1.00  0.00           C  
ATOM   2278  HA2 GLY   169      73.728 101.264  83.859  1.00  0.00           H  
ATOM   2279  HA3 GLY   169      74.159  99.481  83.860  1.00  0.00           H  
ATOM   2280  C   GLY   169      75.595 100.675  83.028  1.00  0.00           C  
ATOM   2281  O   GLY   169      75.904 100.619  81.829  1.00  0.00           O  
ATOM   2282  N   GLY   170      76.516 101.043  83.950  1.00  0.00           N  
ATOM   2283  H   GLY   170      76.284 101.140  84.928  1.00  0.00           H  
ATOM   2284  CA  GLY   170      77.844 101.345  83.528  1.00  0.00           C  
ATOM   2285  HA2 GLY   170      78.546 101.061  84.311  1.00  0.00           H  
ATOM   2286  HA3 GLY   170      78.147 100.813  82.627  1.00  0.00           H  
ATOM   2287  C   GLY   170      78.041 102.866  83.277  1.00  0.00           C  
ATOM   2288  O   GLY   170      77.133 103.613  82.948  1.00  0.00           O  
ATOM   2289  N   GLY   171      79.316 103.350  83.280  1.00  0.00           N  
ATOM   2290  H   GLY   171      79.358 104.351  83.154  1.00  0.00           H  
ATOM   2291  CA  GLY   171      80.578 102.583  83.105  1.00  0.00           C  
ATOM   2292  HA2 GLY   171      81.356 103.061  83.701  1.00  0.00           H  
ATOM   2293  HA3 GLY   171      80.604 101.565  83.493  1.00  0.00           H  
ATOM   2294  C   GLY   171      81.023 102.613  81.628  1.00  0.00           C  
ATOM   2295  O   GLY   171      80.269 102.808  80.697  1.00  0.00           O  
ATOM   2296  N   GLY   172      82.294 102.310  81.422  1.00  0.00           N  
ATOM   2297  H   GLY   172      82.492 102.235  80.435  1.00  0.00           H  
ATOM   2298  CA  GLY   172      83.363 101.848  82.376  1.00  0.00           C  
ATOM   2299  HA2 GLY   172      83.538 102.624  83.122  1.00  0.00           H  
ATOM   2300  HA3 GLY   172      82.993 101.013  82.972  1.00  0.00           H  
ATOM   2301  C   GLY   172      84.701 101.574  81.715  1.00  0.00           C  
ATOM   2302  O   GLY   172      85.150 102.376  80.923  1.00  0.00           O  
ATOM   2303  N   GLY   173      85.390 100.526  82.169  1.00  0.00           N  
ATOM   2304  H   GLY   173      85.055  99.961  82.936  1.00  0.00           H  
ATOM   2305  CA  GLY   173      86.757 100.221  81.766  1.00  0.00           C  
ATOM   2306  HA2 GLY   173      86.733  99.340  81.125  1.00  0.00           H  
ATOM   2307  HA3 GLY   173      87.159 101.075  81.220  1.00  0.00           H  
ATOM   2308  C   GLY   173      87.618  99.829  82.970  1.00  0.00           C  
ATOM   2309  O   GLY   173      87.766 100.651  83.933  1.00  0.00           O  
ATOM   2310  N   GLY   174      88.297  98.675  82.956  1.00  0.00           N  
ATOM   2311  H   GLY   174      88.671  98.492  83.876  1.00  0.00           H  
ATOM   2312  CA  GLY   174      88.425  97.602  81.934  1.00  0.00           C  
ATOM   2313  HA2 GLY   174      88.586  97.967  80.919  1.00  0.00           H  
ATOM   2314  HA3 GLY   174      89.275  96.974  82.199  1.00  0.00           H  
ATOM   2315  C   GLY   174      87.174  96.709  81.672  1.00  0.00           C  
ATOM   2316  O   GLY   174      86.028  97.062  81.993  1.00  0.00           O  
ATOM   2317  N   GLY   175      87.361  95.592  80.967  1.00  0.00           N  
ATOM   2318  H   GLY   175      88.334  95.490  80.718  1.00  0.00           H  
ATOM   2319  CA  GLY   175      86.306  94.989  80.177  1.00  0.00           C  
ATOM   2320  HA2 GLY   175      86.480  93.917  80.271  1.00  0.00           H  
ATOM   2321  HA3 GLY   175      85.309  95.288  80.499  1.00  0.00           H  
ATOM   2322  C   GLY   175      86.369  95.303  78.705  1.00  0.00           C  
ATOM   2323  O   GLY   175      87.103  96.177  78.239  1.00  0.00           O  
ATOM   2324  N   ASN   176      85.561  94.495  78.000  1.00  0.00           N  
ATOM   2325  H   ASN   176      85.011  93.836  78.531  1.00  0.00           H  
ATOM   2326  CA  ASN   176      85.488  94.511  76.570  1.00  0.00           C  
ATOM   2327  HA  ASN   176      86.517  94.338  76.256  1.00  0.00           H  
ATOM   2328  CB  ASN   176      84.665  93.315  76.200  1.00  0.00           C  
ATOM   2329  HB2 ASN   176      83.660  93.369  76.618  1.00  0.00           H  
ATOM   2330  HB3 ASN   176      84.549  93.426  75.121  1.00  0.00           H  
ATOM   2331  CG  ASN   176      85.335  91.985  76.506  1.00  0.00           C  
ATOM   2332  OD1 ASN   176      86.556  91.827  76.334  1.00  0.00           O  
ATOM   2333  ND2 ASN   176      84.625  91.045  77.007  1.00  0.00           N  
ATOM   2334 HD21 ASN   176      85.117  90.177  77.169  1.00  0.00           H  
ATOM   2335 HD22 ASN   176      83.682  91.233  77.314  1.00  0.00           H  
ATOM   2336  C   ASN   176      84.979  95.850  76.040  1.00  0.00           C  
ATOM   2337  O   ASN   176      83.913  96.277  76.347  1.00  0.00           O  
ATOM   2338  N   TYR   177      85.690  96.456  75.046  1.00  0.00           N  
ATOM   2339  H   TYR   177      86.447  95.928  74.636  1.00  0.00           H  
ATOM   2340  CA  TYR   177      85.385  97.808  74.561  1.00  0.00           C  
ATOM   2341  HA  TYR   177      84.709  98.262  75.285  1.00  0.00           H  
ATOM   2342  CB  TYR   177      86.579  98.762  74.575  1.00  0.00           C  
ATOM   2343  HB2 TYR   177      87.405  98.329  74.012  1.00  0.00           H  
ATOM   2344  HB3 TYR   177      86.368  99.765  74.203  1.00  0.00           H  
ATOM   2345  CG  TYR   177      87.168  99.022  75.956  1.00  0.00           C  
ATOM   2346  CD1 TYR   177      88.441  98.582  76.264  1.00  0.00           C  
ATOM   2347  HD1 TYR   177      89.023  97.943  75.616  1.00  0.00           H  
ATOM   2348  CE1 TYR   177      89.017  98.970  77.520  1.00  0.00           C  
ATOM   2349  HE1 TYR   177      90.045  98.773  77.785  1.00  0.00           H  
ATOM   2350  CZ  TYR   177      88.292  99.823  78.382  1.00  0.00           C  
ATOM   2351  OH  TYR   177      88.925 100.258  79.535  1.00  0.00           O  
ATOM   2352  HH  TYR   177      88.633 101.158  79.697  1.00  0.00           H  
ATOM   2353  CE2 TYR   177      86.985 100.219  78.101  1.00  0.00           C  
ATOM   2354  HE2 TYR   177      86.473 100.937  78.724  1.00  0.00           H  
ATOM   2355  CD2 TYR   177      86.378  99.797  76.897  1.00  0.00           C  
ATOM   2356  HD2 TYR   177      85.330 100.039  76.800  1.00  0.00           H  
ATOM   2357  C   TYR   177      84.752  97.854  73.101  1.00  0.00           C  
ATOM   2358  O   TYR   177      85.412  97.733  72.033  1.00  0.00           O  
ATOM   2359  N   GLY   178      83.414  97.918  73.046  1.00  0.00           N  
ATOM   2360  H   GLY   178      83.052  97.859  72.105  1.00  0.00           H  
ATOM   2361  CA  GLY   178      82.380  98.208  74.058  1.00  0.00           C  
ATOM   2362  HA2 GLY   178      81.447  97.957  73.553  1.00  0.00           H  
ATOM   2363  HA3 GLY   178      82.600  97.471  74.831  1.00  0.00           H  
ATOM   2364  C   GLY   178      82.436  99.576  74.836  1.00  0.00           C  
ATOM   2365  O   GLY   178      83.301 100.379  74.606  1.00  0.00           O  
ATOM   2366  N   GLN   179      81.601  99.738  75.832  1.00  0.00           N  
ATOM   2367  H   GLN   179      80.924  98.997  75.940  1.00  0.00           H  
ATOM   2368  CA  GLN   179      81.404 100.872  76.703  1.00  0.00           C  
ATOM   2369  HA  GLN   179      81.087 101.675  76.038  1.00  0.00           H  
ATOM   2370  CB  GLN   179      80.162 100.611  77.572  1.00  0.00           C  
ATOM   2371  HB2 GLN   179      79.804 101.599  77.864  1.00  0.00           H  
ATOM   2372  HB3 GLN   179      79.370 100.177  76.963  1.00  0.00           H  
ATOM   2373  CG  GLN   179      80.335  99.830  78.834  1.00  0.00           C  
ATOM   2374  HG2 GLN   179      80.836  98.932  78.473  1.00  0.00           H  
ATOM   2375  HG3 GLN   179      80.927 100.516  79.440  1.00  0.00           H  
ATOM   2376  CD  GLN   179      79.014  99.634  79.477  1.00  0.00           C  
ATOM   2377  OE1 GLN   179      78.530  98.544  79.685  1.00  0.00           O  
ATOM   2378  NE2 GLN   179      78.340 100.690  79.865  1.00  0.00           N  
ATOM   2379 HE21 GLN   179      78.633 101.649  79.740  1.00  0.00           H  
ATOM   2380 HE22 GLN   179      77.566 100.432  80.460  1.00  0.00           H  
ATOM   2381  C   GLN   179      82.744 101.358  77.487  1.00  0.00           C  
ATOM   2382  O   GLN   179      83.377 100.563  78.206  1.00  0.00           O  
ATOM   2383  N   ASP   180      83.320 102.594  77.406  1.00  0.00           N  
ATOM   2384  H   ASP   180      84.171 102.734  77.931  1.00  0.00           H  
ATOM   2385  CA  ASP   180      82.657 103.854  76.927  1.00  0.00           C  
ATOM   2386  HA  ASP   180      82.301 103.597  75.929  1.00  0.00           H  
ATOM   2387  CB  ASP   180      81.455 104.320  77.779  1.00  0.00           C  
ATOM   2388  HB2 ASP   180      80.693 103.547  77.879  1.00  0.00           H  
ATOM   2389  HB3 ASP   180      81.806 104.454  78.802  1.00  0.00           H  
ATOM   2390  CG  ASP   180      80.838 105.665  77.338  1.00  0.00           C  
ATOM   2391  OD1 ASP   180      80.234 106.299  78.254  1.00  0.00           O  
ATOM   2392  OD2 ASP   180      81.069 106.098  76.210  1.00  0.00           O  
ATOM   2393  C   ASP   180      83.675 105.039  76.734  1.00  0.00           C  
ATOM   2394  O   ASP   180      84.207 105.547  77.677  1.00  0.00           O  
ATOM   2395  N   GLN   181      83.874 105.381  75.490  1.00  0.00           N  
ATOM   2396  H   GLN   181      83.344 104.846  74.817  1.00  0.00           H  
ATOM   2397  CA  GLN   181      84.853 106.315  74.970  1.00  0.00           C  
ATOM   2398  HA  GLN   181      85.855 106.071  75.325  1.00  0.00           H  
ATOM   2399  CB  GLN   181      84.816 106.108  73.481  1.00  0.00           C  
ATOM   2400  HB2 GLN   181      85.319 105.198  73.156  1.00  0.00           H  
ATOM   2401  HB3 GLN   181      83.750 106.065  73.258  1.00  0.00           H  
ATOM   2402  CG  GLN   181      85.477 107.300  72.693  1.00  0.00           C  
ATOM   2403  HG2 GLN   181      85.218 108.303  73.032  1.00  0.00           H  
ATOM   2404  HG3 GLN   181      86.546 107.140  72.834  1.00  0.00           H  
ATOM   2405  CD  GLN   181      85.244 107.241  71.230  1.00  0.00           C  
ATOM   2406  OE1 GLN   181      84.494 106.439  70.737  1.00  0.00           O  
ATOM   2407  NE2 GLN   181      86.040 107.949  70.519  1.00  0.00           N  
ATOM   2408 HE21 GLN   181      86.838 108.352  70.989  1.00  0.00           H  
ATOM   2409 HE22 GLN   181      85.969 107.807  69.522  1.00  0.00           H  
ATOM   2410  C   GLN   181      84.569 107.749  75.489  1.00  0.00           C  
ATOM   2411  O   GLN   181      85.460 108.545  75.708  1.00  0.00           O  
ATOM   2412  N   SER   182      83.314 108.040  75.814  1.00  0.00           N  
ATOM   2413  H   SER   182      82.571 107.438  75.488  1.00  0.00           H  
ATOM   2414  CA  SER   182      82.746 109.397  76.258  1.00  0.00           C  
ATOM   2415  HA  SER   182      82.881 110.034  75.383  1.00  0.00           H  
ATOM   2416  CB  SER   182      81.282 109.325  76.400  1.00  0.00           C  
ATOM   2417  HB2 SER   182      80.848 109.320  75.400  1.00  0.00           H  
ATOM   2418  HB3 SER   182      81.025 108.371  76.860  1.00  0.00           H  
ATOM   2419  OG  SER   182      80.795 110.435  77.130  1.00  0.00           O  
ATOM   2420  HG  SER   182      79.902 110.173  77.368  1.00  0.00           H  
ATOM   2421  C   SER   182      83.500 110.034  77.405  1.00  0.00           C  
ATOM   2422  O   SER   182      83.758 109.311  78.401  1.00  0.00           O  
ATOM   2423  N   SER   183      83.755 111.291  77.480  1.00  0.00           N  
ATOM   2424  H   SER   183      84.028 111.562  78.414  1.00  0.00           H  
ATOM   2425  CA  SER   183      83.537 112.390  76.581  1.00  0.00           C  
ATOM   2426  HA  SER   183      82.671 112.156  75.962  1.00  0.00           H  
ATOM   2427  CB  SER   183      83.262 113.675  77.354  1.00  0.00           C  
ATOM   2428  HB2 SER   183      83.364 114.532  76.688  1.00  0.00           H  
ATOM   2429  HB3 SER   183      82.244 113.590  77.734  1.00  0.00           H  
ATOM   2430  OG  SER   183      84.197 113.795  78.425  1.00  0.00           O  
ATOM   2431  HG  SER   183      83.775 114.384  79.054  1.00  0.00           H  
ATOM   2432  C   SER   183      84.732 112.419  75.643  1.00  0.00           C  
ATOM   2433  O   SER   183      85.911 112.451  75.988  1.00  0.00           O  
ATOM   2434  N   MET   184      84.331 112.445  74.337  1.00  0.00           N  
ATOM   2435  H   MET   184      83.325 112.455  74.246  1.00  0.00           H  
ATOM   2436  CA  MET   184      85.225 112.595  73.246  1.00  0.00           C  
ATOM   2437  HA  MET   184      85.892 111.733  73.257  1.00  0.00           H  
ATOM   2438  CB  MET   184      84.462 112.579  71.984  1.00  0.00           C  
ATOM   2439  HB2 MET   184      83.825 113.459  72.067  1.00  0.00           H  
ATOM   2440  HB3 MET   184      85.230 112.656  71.214  1.00  0.00           H  
ATOM   2441  CG  MET   184      83.725 111.265  71.683  1.00  0.00           C  
ATOM   2442  HG2 MET   184      83.444 111.316  70.631  1.00  0.00           H  
ATOM   2443  HG3 MET   184      84.438 110.457  71.840  1.00  0.00           H  
ATOM   2444  SD  MET   184      82.170 110.932  72.608  1.00  0.00           S  
ATOM   2445  CE  MET   184      81.878 109.419  71.661  1.00  0.00           C  
ATOM   2446  HE1 MET   184      81.266 108.760  72.277  1.00  0.00           H  
ATOM   2447  HE2 MET   184      81.282 109.656  70.780  1.00  0.00           H  
ATOM   2448  HE3 MET   184      82.812 108.877  71.514  1.00  0.00           H  
ATOM   2449  C   MET   184      86.093 113.865  73.417  1.00  0.00           C  
ATOM   2450  O   MET   184      85.622 114.902  73.850  1.00  0.00           O  
ATOM   2451  N   SER   185      87.356 113.734  72.998  1.00  0.00           N  
ATOM   2452  H   SER   185      87.626 112.949  72.423  1.00  0.00           H  
ATOM   2453  CA  SER   185      88.413 114.816  72.922  1.00  0.00           C  
ATOM   2454  HA  SER   185      88.128 115.452  73.761  1.00  0.00           H  
ATOM   2455  CB  SER   185      89.791 114.169  72.996  1.00  0.00           C  
ATOM   2456  HB2 SER   185      89.871 113.660  73.956  1.00  0.00           H  
ATOM   2457  HB3 SER   185      89.864 113.520  72.123  1.00  0.00           H  
ATOM   2458  OG  SER   185      90.809 115.144  72.952  1.00  0.00           O  
ATOM   2459  HG  SER   185      90.714 115.615  73.784  1.00  0.00           H  
ATOM   2460  C   SER   185      88.143 115.608  71.729  1.00  0.00           C  
ATOM   2461  O   SER   185      87.792 115.070  70.677  1.00  0.00           O  
ATOM   2462  N   SER   186      88.290 116.895  71.911  1.00  0.00           N  
ATOM   2463  H   SER   186      88.546 117.275  72.811  1.00  0.00           H  
ATOM   2464  CA  SER   186      88.025 117.867  70.808  1.00  0.00           C  
ATOM   2465  HA  SER   186      88.386 117.533  69.836  1.00  0.00           H  
ATOM   2466  CB  SER   186      86.546 118.201  70.619  1.00  0.00           C  
ATOM   2467  HB2 SER   186      85.996 117.261  70.649  1.00  0.00           H  
ATOM   2468  HB3 SER   186      86.254 118.884  71.417  1.00  0.00           H  
ATOM   2469  OG  SER   186      86.206 118.834  69.407  1.00  0.00           O  
ATOM   2470  HG  SER   186      85.442 119.392  69.571  1.00  0.00           H  
ATOM   2471  C   SER   186      88.648 119.219  71.149  1.00  0.00           C  
ATOM   2472  O   SER   186      88.402 119.700  72.251  1.00  0.00           O  
ATOM   2473  N   GLY   187      89.344 120.018  70.353  1.00  0.00           N  
ATOM   2474  H   GLY   187      89.498 120.936  70.745  1.00  0.00           H  
ATOM   2475  CA  GLY   187      89.747 119.716  68.922  1.00  0.00           C  
ATOM   2476  HA2 GLY   187      90.801 119.974  68.818  1.00  0.00           H  
ATOM   2477  HA3 GLY   187      89.630 118.689  68.578  1.00  0.00           H  
ATOM   2478  C   GLY   187      88.841 120.558  68.034  1.00  0.00           C  
ATOM   2479  O   GLY   187      89.189 120.741  66.847  1.00  0.00           O  
ATOM   2480  N   GLY   188      87.752 121.200  68.485  1.00  0.00           N  
ATOM   2481  H   GLY   188      87.339 120.948  69.371  1.00  0.00           H  
ATOM   2482  CA  GLY   188      87.000 122.060  67.608  1.00  0.00           C  
ATOM   2483  HA2 GLY   188      86.856 121.680  66.597  1.00  0.00           H  
ATOM   2484  HA3 GLY   188      86.045 122.341  68.053  1.00  0.00           H  
ATOM   2485  C   GLY   188      87.695 123.481  67.514  1.00  0.00           C  
ATOM   2486  O   GLY   188      88.596 123.818  68.299  1.00  0.00           O  
ATOM   2487  N   GLY   189      87.337 124.370  66.594  1.00  0.00           N  
ATOM   2488  H   GLY   189      87.838 125.243  66.674  1.00  0.00           H  
ATOM   2489  CA  GLY   189      86.377 124.121  65.492  1.00  0.00           C  
ATOM   2490  HA2 GLY   189      86.792 123.464  64.727  1.00  0.00           H  
ATOM   2491  HA3 GLY   189      85.493 123.663  65.936  1.00  0.00           H  
ATOM   2492  C   GLY   189      85.945 125.417  64.786  1.00  0.00           C  
ATOM   2493  O   GLY   189      86.116 126.499  65.375  1.00  0.00           O  
ATOM   2494  N   SER   190      85.392 125.183  63.563  1.00  0.00           N  
ATOM   2495  H   SER   190      85.287 124.222  63.271  1.00  0.00           H  
ATOM   2496  CA  SER   190      84.973 126.238  62.717  1.00  0.00           C  
ATOM   2497  HA  SER   190      85.874 126.761  62.396  1.00  0.00           H  
ATOM   2498  CB  SER   190      84.371 125.417  61.569  1.00  0.00           C  
ATOM   2499  HB2 SER   190      83.647 124.647  61.834  1.00  0.00           H  
ATOM   2500  HB3 SER   190      83.861 126.181  60.983  1.00  0.00           H  
ATOM   2501  OG  SER   190      85.387 124.812  60.756  1.00  0.00           O  
ATOM   2502  HG  SER   190      85.977 125.431  60.320  1.00  0.00           H  
ATOM   2503  C   SER   190      83.985 127.189  63.428  1.00  0.00           C  
ATOM   2504  O   SER   190      83.133 126.824  64.231  1.00  0.00           O  
ATOM   2505  N   GLY   191      84.020 128.492  63.135  1.00  0.00           N  
ATOM   2506  H   GLY   191      83.343 129.124  63.537  1.00  0.00           H  
ATOM   2507  CA  GLY   191      85.029 129.328  62.276  1.00  0.00           C  
ATOM   2508  HA2 GLY   191      84.677 130.349  62.132  1.00  0.00           H  
ATOM   2509  HA3 GLY   191      86.008 129.151  62.722  1.00  0.00           H  
ATOM   2510  C   GLY   191      85.234 128.901  60.817  1.00  0.00           C  
ATOM   2511  O   GLY   191      84.296 128.486  60.162  1.00  0.00           O  
ATOM   2512  N   GLY   192      86.456 129.190  60.289  1.00  0.00           N  
ATOM   2513  H   GLY   192      87.181 129.575  60.878  1.00  0.00           H  
ATOM   2514  CA  GLY   192      86.793 129.008  58.836  1.00  0.00           C  
ATOM   2515  HA2 GLY   192      86.182 129.588  58.145  1.00  0.00           H  
ATOM   2516  HA3 GLY   192      87.852 129.222  58.692  1.00  0.00           H  
ATOM   2517  C   GLY   192      86.771 127.557  58.420  1.00  0.00           C  
ATOM   2518  O   GLY   192      86.963 126.609  59.174  1.00  0.00           O  
ATOM   2519  N   GLY   193      86.465 127.452  57.131  1.00  0.00           N  
ATOM   2520  H   GLY   193      86.444 128.292  56.570  1.00  0.00           H  
ATOM   2521  CA  GLY   193      86.310 126.288  56.274  1.00  0.00           C  
ATOM   2522  HA2 GLY   193      86.681 126.532  55.279  1.00  0.00           H  
ATOM   2523  HA3 GLY   193      86.845 125.467  56.751  1.00  0.00           H  
ATOM   2524  C   GLY   193      84.827 125.954  56.075  1.00  0.00           C  
ATOM   2525  O   GLY   193      84.134 126.948  56.119  1.00  0.00           O  
ATOM   2526  N   TYR   194      84.322 124.764  55.681  1.00  0.00           N  
ATOM   2527  H   TYR   194      84.882 123.925  55.656  1.00  0.00           H  
ATOM   2528  CA  TYR   194      82.882 124.523  55.286  1.00  0.00           C  
ATOM   2529  HA  TYR   194      82.539 125.347  54.661  1.00  0.00           H  
ATOM   2530  CB  TYR   194      82.811 123.266  54.433  1.00  0.00           C  
ATOM   2531  HB2 TYR   194      83.657 123.290  53.746  1.00  0.00           H  
ATOM   2532  HB3 TYR   194      83.065 122.428  55.082  1.00  0.00           H  
ATOM   2533  CG  TYR   194      81.473 122.944  53.657  1.00  0.00           C  
ATOM   2534  CD1 TYR   194      80.523 121.939  54.068  1.00  0.00           C  
ATOM   2535  HD1 TYR   194      80.657 121.473  55.034  1.00  0.00           H  
ATOM   2536  CE1 TYR   194      79.443 121.616  53.247  1.00  0.00           C  
ATOM   2537  HE1 TYR   194      78.936 120.695  53.492  1.00  0.00           H  
ATOM   2538  CZ  TYR   194      79.154 122.335  52.066  1.00  0.00           C  
ATOM   2539  OH  TYR   194      78.146 121.970  51.190  1.00  0.00           O  
ATOM   2540  HH  TYR   194      78.195 122.424  50.346  1.00  0.00           H  
ATOM   2541  CE2 TYR   194      80.066 123.427  51.725  1.00  0.00           C  
ATOM   2542  HE2 TYR   194      79.931 124.039  50.845  1.00  0.00           H  
ATOM   2543  CD2 TYR   194      81.196 123.683  52.450  1.00  0.00           C  
ATOM   2544  HD2 TYR   194      81.890 124.404  52.043  1.00  0.00           H  
ATOM   2545  C   TYR   194      81.995 124.376  56.519  1.00  0.00           C  
ATOM   2546  O   TYR   194      82.328 123.723  57.452  1.00  0.00           O  
ATOM   2547  N   GLY   195      80.857 124.975  56.628  1.00  0.00           N  
ATOM   2548  H   GLY   195      80.253 124.665  57.376  1.00  0.00           H  
ATOM   2549  CA  GLY   195      80.209 125.919  55.727  1.00  0.00           C  
ATOM   2550  HA2 GLY   195      80.180 126.956  56.059  1.00  0.00           H  
ATOM   2551  HA3 GLY   195      80.683 125.769  54.757  1.00  0.00           H  
ATOM   2552  C   GLY   195      78.759 125.515  55.487  1.00  0.00           C  
ATOM   2553  O   GLY   195      78.141 124.672  56.143  1.00  0.00           O  
ATOM   2554  N   ASN   196      78.131 126.175  54.550  1.00  0.00           N  
ATOM   2555  H   ASN   196      78.683 126.866  54.061  1.00  0.00           H  
ATOM   2556  CA  ASN   196      76.740 126.139  54.167  1.00  0.00           C  
ATOM   2557  HA  ASN   196      76.670 127.034  53.550  1.00  0.00           H  
ATOM   2558  CB  ASN   196      76.541 124.937  53.292  1.00  0.00           C  
ATOM   2559  HB2 ASN   196      77.291 124.975  52.501  1.00  0.00           H  
ATOM   2560  HB3 ASN   196      76.687 124.036  53.888  1.00  0.00           H  
ATOM   2561  CG  ASN   196      75.207 124.891  52.637  1.00  0.00           C  
ATOM   2562  OD1 ASN   196      74.410 125.793  52.672  1.00  0.00           O  
ATOM   2563  ND2 ASN   196      74.784 123.802  52.082  1.00  0.00           N  
ATOM   2564 HD21 ASN   196      73.850 123.740  51.704  1.00  0.00           H  
ATOM   2565 HD22 ASN   196      75.294 122.977  52.364  1.00  0.00           H  
ATOM   2566  C   ASN   196      75.735 126.271  55.304  1.00  0.00           C  
ATOM   2567  O   ASN   196      74.832 125.497  55.464  1.00  0.00           O  
ATOM   2568  N   GLN   197      75.988 127.229  56.232  1.00  0.00           N  
ATOM   2569  H   GLN   197      76.828 127.788  56.256  1.00  0.00           H  
ATOM   2570  CA  GLN   197      75.136 127.290  57.476  1.00  0.00           C  
ATOM   2571  HA  GLN   197      75.157 126.325  57.984  1.00  0.00           H  
ATOM   2572  CB  GLN   197      75.734 128.323  58.390  1.00  0.00           C  
ATOM   2573  HB2 GLN   197      76.734 127.981  58.657  1.00  0.00           H  
ATOM   2574  HB3 GLN   197      75.894 129.244  57.830  1.00  0.00           H  
ATOM   2575  CG  GLN   197      74.931 128.624  59.648  1.00  0.00           C  
ATOM   2576  HG2 GLN   197      73.987 129.100  59.382  1.00  0.00           H  
ATOM   2577  HG3 GLN   197      74.681 127.710  60.186  1.00  0.00           H  
ATOM   2578  CD  GLN   197      75.764 129.587  60.570  1.00  0.00           C  
ATOM   2579  OE1 GLN   197      76.241 129.245  61.602  1.00  0.00           O  
ATOM   2580  NE2 GLN   197      76.021 130.810  60.199  1.00  0.00           N  
ATOM   2581 HE21 GLN   197      75.654 131.112  59.308  1.00  0.00           H  
ATOM   2582 HE22 GLN   197      76.665 131.322  60.786  1.00  0.00           H  
ATOM   2583  C   GLN   197      73.664 127.578  57.184  1.00  0.00           C  
ATOM   2584  O   GLN   197      73.432 128.548  56.535  1.00  0.00           O  
ATOM   2585  N   ASP   198      72.736 126.855  57.802  1.00  0.00           N  
ATOM   2586  H   ASP   198      73.159 126.238  58.481  1.00  0.00           H  
ATOM   2587  CA  ASP   198      71.304 127.198  57.851  1.00  0.00           C  
ATOM   2588  HA  ASP   198      71.131 127.878  57.018  1.00  0.00           H  
ATOM   2589  CB  ASP   198      70.420 125.989  57.816  1.00  0.00           C  
ATOM   2590  HB2 ASP   198      70.499 125.493  58.784  1.00  0.00           H  
ATOM   2591  HB3 ASP   198      69.434 126.383  57.571  1.00  0.00           H  
ATOM   2592  CG  ASP   198      70.805 124.889  56.814  1.00  0.00           C  
ATOM   2593  OD1 ASP   198      70.884 125.122  55.587  1.00  0.00           O  
ATOM   2594  OD2 ASP   198      70.983 123.714  57.145  1.00  0.00           O  
ATOM   2595  C   ASP   198      70.999 128.047  59.145  1.00  0.00           C  
ATOM   2596  O   ASP   198      71.445 127.643  60.223  1.00  0.00           O  
ATOM   2597  N   GLN   199      70.190 129.093  59.058  1.00  0.00           N  
ATOM   2598  H   GLN   199      69.964 129.572  58.199  1.00  0.00           H  
ATOM   2599  CA  GLN   199      69.982 130.012  60.179  1.00  0.00           C  
ATOM   2600  HA  GLN   199      70.902 130.068  60.762  1.00  0.00           H  
ATOM   2601  CB  GLN   199      69.530 131.420  59.716  1.00  0.00           C  
ATOM   2602  HB2 GLN   199      68.620 131.230  59.147  1.00  0.00           H  
ATOM   2603  HB3 GLN   199      69.418 132.020  60.619  1.00  0.00           H  
ATOM   2604  CG  GLN   199      70.511 132.327  58.991  1.00  0.00           C  
ATOM   2605  HG2 GLN   199      70.000 133.274  58.818  1.00  0.00           H  
ATOM   2606  HG3 GLN   199      71.397 132.447  59.615  1.00  0.00           H  
ATOM   2607  CD  GLN   199      70.891 131.682  57.648  1.00  0.00           C  
ATOM   2608  OE1 GLN   199      71.856 130.947  57.493  1.00  0.00           O  
ATOM   2609  NE2 GLN   199      70.151 131.929  56.650  1.00  0.00           N  
ATOM   2610 HE21 GLN   199      69.305 132.476  56.721  1.00  0.00           H  
ATOM   2611 HE22 GLN   199      70.519 131.606  55.767  1.00  0.00           H  
ATOM   2612  C   GLN   199      68.990 129.424  61.155  1.00  0.00           C  
ATOM   2613  O   GLN   199      68.214 128.539  60.824  1.00  0.00           O  
ATOM   2614  N   SER   200      68.898 129.810  62.427  1.00  0.00           N  
ATOM   2615  H   SER   200      68.258 129.212  62.931  1.00  0.00           H  
ATOM   2616  CA  SER   200      69.577 130.729  63.262  1.00  0.00           C  
ATOM   2617  HA  SER   200      69.847 131.573  62.628  1.00  0.00           H  
ATOM   2618  CB  SER   200      68.578 131.127  64.437  1.00  0.00           C  
ATOM   2619  HB2 SER   200      67.542 131.098  64.099  1.00  0.00           H  
ATOM   2620  HB3 SER   200      68.668 130.415  65.257  1.00  0.00           H  
ATOM   2621  OG  SER   200      68.930 132.369  64.951  1.00  0.00           O  
ATOM   2622  HG  SER   200      68.373 132.365  65.732  1.00  0.00           H  
ATOM   2623  C   SER   200      70.979 130.188  63.744  1.00  0.00           C  
ATOM   2624  O   SER   200      71.065 129.354  64.600  1.00  0.00           O  
ATOM   2625  N   GLY   201      72.108 130.502  63.053  1.00  0.00           N  
ATOM   2626  H   GLY   201      71.980 131.119  62.264  1.00  0.00           H  
ATOM   2627  CA  GLY   201      73.513 130.250  63.377  1.00  0.00           C  
ATOM   2628  HA2 GLY   201      73.808 129.204  63.286  1.00  0.00           H  
ATOM   2629  HA3 GLY   201      74.189 130.725  62.667  1.00  0.00           H  
ATOM   2630  C   GLY   201      73.947 130.775  64.793  1.00  0.00           C  
ATOM   2631  O   GLY   201      73.241 131.556  65.379  1.00  0.00           O  
ATOM   2632  N   GLY   202      75.021 130.298  65.425  1.00  0.00           N  
ATOM   2633  H   GLY   202      75.115 130.646  66.368  1.00  0.00           H  
ATOM   2634  CA  GLY   202      76.016 129.343  64.837  1.00  0.00           C  
ATOM   2635  HA2 GLY   202      75.507 128.380  64.870  1.00  0.00           H  
ATOM   2636  HA3 GLY   202      76.200 129.568  63.787  1.00  0.00           H  
ATOM   2637  C   GLY   202      77.257 129.147  65.619  1.00  0.00           C  
ATOM   2638  O   GLY   202      77.161 129.493  66.820  1.00  0.00           O  
ATOM   2639  N   GLY   203      78.452 128.767  65.104  1.00  0.00           N  
ATOM   2640  H   GLY   203      79.233 128.836  65.740  1.00  0.00           H  
ATOM   2641  CA  GLY   203      78.743 128.481  63.676  1.00  0.00           C  
ATOM   2642  HA2 GLY   203      78.439 129.310  63.038  1.00  0.00           H  
ATOM   2643  HA3 GLY   203      79.818 128.388  63.519  1.00  0.00           H  
ATOM   2644  C   GLY   203      78.110 127.164  63.076  1.00  0.00           C  
ATOM   2645  O   GLY   203      77.082 126.742  63.584  1.00  0.00           O  
ATOM   2646  N   GLY   204      78.728 126.609  61.972  1.00  0.00           N  
ATOM   2647  H   GLY   204      79.399 127.223  61.532  1.00  0.00           H  
ATOM   2648  CA  GLY   204      78.217 125.430  61.240  1.00  0.00           C  
ATOM   2649  HA2 GLY   204      78.742 124.576  61.667  1.00  0.00           H  
ATOM   2650  HA3 GLY   204      77.172 125.323  61.533  1.00  0.00           H  
ATOM   2651  C   GLY   204      78.326 125.509  59.692  1.00  0.00           C  
ATOM   2652  O   GLY   204      78.940 126.430  59.190  1.00  0.00           O  
ATOM   2653  N   SER   205      77.926 124.484  58.969  1.00  0.00           N  
ATOM   2654  H   SER   205      77.916 124.536  57.960  1.00  0.00           H  
ATOM   2655  CA  SER   205      77.201 123.287  59.381  1.00  0.00           C  
ATOM   2656  HA  SER   205      77.071 123.204  60.460  1.00  0.00           H  
ATOM   2657  CB  SER   205      75.747 123.294  58.716  1.00  0.00           C  
ATOM   2658  HB2 SER   205      75.166 122.505  59.192  1.00  0.00           H  
ATOM   2659  HB3 SER   205      75.186 124.207  58.915  1.00  0.00           H  
ATOM   2660  OG  SER   205      75.757 123.070  57.296  1.00  0.00           O  
ATOM   2661  HG  SER   205      74.825 123.111  57.070  1.00  0.00           H  
ATOM   2662  C   SER   205      78.050 121.996  59.157  1.00  0.00           C  
ATOM   2663  O   SER   205      77.643 120.921  59.548  1.00  0.00           O  
ATOM   2664  N   GLY   206      79.303 122.145  58.685  1.00  0.00           N  
ATOM   2665  H   GLY   206      79.688 123.039  58.418  1.00  0.00           H  
ATOM   2666  CA  GLY   206      80.203 121.014  58.428  1.00  0.00           C  
ATOM   2667  HA2 GLY   206      80.879 121.288  57.618  1.00  0.00           H  
ATOM   2668  HA3 GLY   206      80.777 120.728  59.310  1.00  0.00           H  
ATOM   2669  C   GLY   206      79.545 119.769  57.785  1.00  0.00           C  
ATOM   2670  O   GLY   206      78.648 119.857  56.922  1.00  0.00           O  
ATOM   2671  N   GLY   207      79.926 118.486  58.066  1.00  0.00           N  
ATOM   2672  H   GLY   207      79.401 117.727  57.655  1.00  0.00           H  
ATOM   2673  CA  GLY   207      81.039 118.152  58.982  1.00  0.00           C  
ATOM   2674  HA2 GLY   207      80.942 118.561  59.988  1.00  0.00           H  
ATOM   2675  HA3 GLY   207      81.094 117.075  59.137  1.00  0.00           H  
ATOM   2676  C   GLY   207      82.409 118.495  58.378  1.00  0.00           C  
ATOM   2677  O   GLY   207      82.566 118.714  57.179  1.00  0.00           O  
ATOM   2678  N   TYR   208      83.368 118.570  59.246  1.00  0.00           N  
ATOM   2679  H   TYR   208      83.308 118.312  60.221  1.00  0.00           H  
ATOM   2680  CA  TYR   208      84.717 118.942  58.809  1.00  0.00           C  
ATOM   2681  HA  TYR   208      84.636 119.879  58.258  1.00  0.00           H  
ATOM   2682  CB  TYR   208      85.613 119.338  59.956  1.00  0.00           C  
ATOM   2683  HB2 TYR   208      86.439 119.936  59.570  1.00  0.00           H  
ATOM   2684  HB3 TYR   208      85.226 120.019  60.714  1.00  0.00           H  
ATOM   2685  CG  TYR   208      86.144 118.120  60.635  1.00  0.00           C  
ATOM   2686  CD1 TYR   208      87.384 117.639  60.243  1.00  0.00           C  
ATOM   2687  HD1 TYR   208      87.992 118.066  59.459  1.00  0.00           H  
ATOM   2688  CE1 TYR   208      87.919 116.517  60.920  1.00  0.00           C  
ATOM   2689  HE1 TYR   208      88.961 116.297  60.739  1.00  0.00           H  
ATOM   2690  CZ  TYR   208      87.232 115.818  61.949  1.00  0.00           C  
ATOM   2691  OH  TYR   208      87.857 114.843  62.675  1.00  0.00           O  
ATOM   2692  HH  TYR   208      87.237 114.527  63.336  1.00  0.00           H  
ATOM   2693  CE2 TYR   208      85.908 116.280  62.262  1.00  0.00           C  
ATOM   2694  HE2 TYR   208      85.419 115.734  63.056  1.00  0.00           H  
ATOM   2695  CD2 TYR   208      85.412 117.427  61.594  1.00  0.00           C  
ATOM   2696  HD2 TYR   208      84.441 117.806  61.879  1.00  0.00           H  
ATOM   2697  C   TYR   208      85.234 117.881  57.811  1.00  0.00           C  
ATOM   2698  O   TYR   208      84.978 116.711  57.996  1.00  0.00           O  
ATOM   2699  N   GLY   209      85.943 118.333  56.743  1.00  0.00           N  
ATOM   2700  H   GLY   209      86.004 119.318  56.529  1.00  0.00           H  
ATOM   2701  CA  GLY   209      86.348 117.599  55.512  1.00  0.00           C  
ATOM   2702  HA2 GLY   209      87.202 116.988  55.804  1.00  0.00           H  
ATOM   2703  HA3 GLY   209      85.494 116.944  55.339  1.00  0.00           H  
ATOM   2704  C   GLY   209      86.520 118.523  54.357  1.00  0.00           C  
ATOM   2705  O   GLY   209      86.684 119.734  54.478  1.00  0.00           O  
ATOM   2706  N   GLN   210      86.654 118.054  53.089  1.00  0.00           N  
ATOM   2707  H   GLN   210      86.900 118.707  52.359  1.00  0.00           H  
ATOM   2708  CA  GLN   210      86.649 116.640  52.608  1.00  0.00           C  
ATOM   2709  HA  GLN   210      86.583 116.624  51.521  1.00  0.00           H  
ATOM   2710  CB  GLN   210      87.953 115.722  52.937  1.00  0.00           C  
ATOM   2711  HB2 GLN   210      88.095 115.845  54.011  1.00  0.00           H  
ATOM   2712  HB3 GLN   210      87.768 114.664  52.755  1.00  0.00           H  
ATOM   2713  CG  GLN   210      89.231 116.249  52.192  1.00  0.00           C  
ATOM   2714  HG2 GLN   210      88.923 116.156  51.151  1.00  0.00           H  
ATOM   2715  HG3 GLN   210      89.507 117.224  52.593  1.00  0.00           H  
ATOM   2716  CD  GLN   210      90.449 115.383  52.416  1.00  0.00           C  
ATOM   2717  OE1 GLN   210      90.497 114.464  53.269  1.00  0.00           O  
ATOM   2718  NE2 GLN   210      91.547 115.649  51.630  1.00  0.00           N  
ATOM   2719 HE21 GLN   210      92.347 115.048  51.769  1.00  0.00           H  
ATOM   2720 HE22 GLN   210      91.544 116.349  50.903  1.00  0.00           H  
ATOM   2721  C   GLN   210      85.275 115.985  53.030  1.00  0.00           C  
ATOM   2722  O   GLN   210      85.310 114.884  53.616  1.00  0.00           O  
ATOM   2723  N   GLN   211      84.145 116.656  52.800  1.00  0.00           N  
ATOM   2724  H   GLN   211      84.233 117.420  52.145  1.00  0.00           H  
ATOM   2725  CA  GLN   211      82.846 116.110  53.236  1.00  0.00           C  
ATOM   2726  HA  GLN   211      82.999 115.796  54.269  1.00  0.00           H  
ATOM   2727  CB  GLN   211      81.706 117.157  53.139  1.00  0.00           C  
ATOM   2728  HB2 GLN   211      81.674 117.497  52.104  1.00  0.00           H  
ATOM   2729  HB3 GLN   211      80.798 116.580  53.313  1.00  0.00           H  
ATOM   2730  CG  GLN   211      81.661 118.269  54.129  1.00  0.00           C  
ATOM   2731  HG2 GLN   211      80.671 118.673  54.339  1.00  0.00           H  
ATOM   2732  HG3 GLN   211      82.027 117.892  55.084  1.00  0.00           H  
ATOM   2733  CD  GLN   211      82.589 119.478  53.666  1.00  0.00           C  
ATOM   2734  OE1 GLN   211      82.518 119.991  52.541  1.00  0.00           O  
ATOM   2735  NE2 GLN   211      83.433 119.905  54.526  1.00  0.00           N  
ATOM   2736 HE21 GLN   211      83.361 119.707  55.514  1.00  0.00           H  
ATOM   2737 HE22 GLN   211      84.151 120.515  54.162  1.00  0.00           H  
ATOM   2738  C   GLN   211      82.495 114.938  52.348  1.00  0.00           C  
ATOM   2739  O   GLN   211      81.990 113.983  52.916  1.00  0.00           O  
ATOM   2740  N   ASP   212      82.779 114.878  51.053  1.00  0.00           N  
ATOM   2741  H   ASP   212      83.002 115.736  50.568  1.00  0.00           H  
ATOM   2742  CA  ASP   212      82.633 113.662  50.273  1.00  0.00           C  
ATOM   2743  HA  ASP   212      81.796 113.113  50.704  1.00  0.00           H  
ATOM   2744  CB  ASP   212      82.257 114.025  48.873  1.00  0.00           C  
ATOM   2745  HB2 ASP   212      81.285 114.515  48.800  1.00  0.00           H  
ATOM   2746  HB3 ASP   212      83.015 114.717  48.506  1.00  0.00           H  
ATOM   2747  CG  ASP   212      82.243 112.891  47.827  1.00  0.00           C  
ATOM   2748  OD1 ASP   212      82.561 113.115  46.659  1.00  0.00           O  
ATOM   2749  OD2 ASP   212      81.999 111.719  48.173  1.00  0.00           O  
ATOM   2750  C   ASP   212      83.966 112.864  50.378  1.00  0.00           C  
ATOM   2751  O   ASP   212      84.846 113.038  49.543  1.00  0.00           O  
ATOM   2752  N   ARG   213      84.094 111.854  51.253  1.00  0.00           N  
ATOM   2753  H   ARG   213      83.259 111.609  51.765  1.00  0.00           H  
ATOM   2754  CA  ARG   213      85.309 111.021  51.406  1.00  0.00           C  
ATOM   2755  HA  ARG   213      85.630 110.878  50.374  1.00  0.00           H  
ATOM   2756  CB  ARG   213      86.450 111.856  52.014  1.00  0.00           C  
ATOM   2757  HB2 ARG   213      86.266 112.907  51.788  1.00  0.00           H  
ATOM   2758  HB3 ARG   213      86.430 111.826  53.103  1.00  0.00           H  
ATOM   2759  CG  ARG   213      87.902 111.606  51.385  1.00  0.00           C  
ATOM   2760  HG2 ARG   213      88.099 111.994  50.386  1.00  0.00           H  
ATOM   2761  HG3 ARG   213      88.614 112.143  52.012  1.00  0.00           H  
ATOM   2762  CD  ARG   213      88.245 110.126  51.320  1.00  0.00           C  
ATOM   2763  HD2 ARG   213      87.511 109.533  50.774  1.00  0.00           H  
ATOM   2764  HD3 ARG   213      89.157 110.220  50.729  1.00  0.00           H  
ATOM   2765  NE  ARG   213      88.472 109.518  52.663  1.00  0.00           N  
ATOM   2766  HE  ARG   213      88.968 110.095  53.327  1.00  0.00           H  
ATOM   2767  CZ  ARG   213      88.111 108.343  53.142  1.00  0.00           C  
ATOM   2768  NH1 ARG   213      87.533 107.436  52.399  1.00  0.00           N  
ATOM   2769 HH11 ARG   213      87.111 106.613  52.804  1.00  0.00           H  
ATOM   2770 HH12 ARG   213      87.298 107.663  51.443  1.00  0.00           H  
ATOM   2771  NH2 ARG   213      88.341 108.091  54.380  1.00  0.00           N  
ATOM   2772 HH21 ARG   213      88.175 107.129  54.638  1.00  0.00           H  
ATOM   2773 HH22 ARG   213      88.847 108.725  54.982  1.00  0.00           H  
ATOM   2774  C   ARG   213      85.093 109.776  52.262  1.00  0.00           C  
ATOM   2775  O   ARG   213      85.103 109.755  53.468  1.00  0.00           O  
ATOM   2776  N   GLY   214      84.730 108.602  51.661  1.00  0.00           N  
ATOM   2777  H   GLY   214      84.393 107.887  52.290  1.00  0.00           H  
ATOM   2778  CA  GLY   214      84.394 108.321  50.220  1.00  0.00           C  
ATOM   2779  HA2 GLY   214      83.933 107.333  50.207  1.00  0.00           H  
ATOM   2780  HA3 GLY   214      83.743 109.077  49.781  1.00  0.00           H  
ATOM   2781  C   GLY   214      85.565 108.241  49.294  1.00  0.00           C  
ATOM   2782  O   GLY   214      85.476 108.893  48.214  1.00  0.00           O  
ATOM   2783  OXT GLY   214      86.657 107.729  49.652  1.00  0.00           O  
TER    2784      GLY   214 
END   
