# Supplementary material for: Visualization of oligomerization, clustering, and density transition of intrinsically disordered proteins
Source: Natl Sci Rev. 2026 Feb 14;13(7):nwag107. doi: 10.1093/nsr/nwag107 (PMC13114874; doi:10.1093/nsr/nwag107)
Supplement: nwag107_Supplemental_Files [file nwag107_supplemental_files.zip › SI-MD-Structures/MD-Sturctures/frame23.pdb]

CRYST1  135.068  149.228  136.831  90.00  90.00  90.00               1
ATOM      1  N   MET     1      36.254  62.882 102.741  1.00  0.00           N  
ATOM      2  H1  MET     1      36.132  62.555 103.689  1.00  0.00           H  
ATOM      3  H2  MET     1      35.386  62.785 102.234  1.00  0.00           H  
ATOM      4  H3  MET     1      36.818  62.226 102.221  1.00  0.00           H  
ATOM      5  CA  MET     1      36.795  64.261 102.653  1.00  0.00           C  
ATOM      6  HA  MET     1      37.841  64.307 102.954  1.00  0.00           H  
ATOM      7  CB  MET     1      36.655  64.852 101.217  1.00  0.00           C  
ATOM      8  HB2 MET     1      35.595  64.822 100.965  1.00  0.00           H  
ATOM      9  HB3 MET     1      37.061  65.862 101.180  1.00  0.00           H  
ATOM     10  CG  MET     1      37.573  64.267 100.118  1.00  0.00           C  
ATOM     11  HG2 MET     1      37.292  64.750  99.182  1.00  0.00           H  
ATOM     12  HG3 MET     1      38.635  64.468 100.255  1.00  0.00           H  
ATOM     13  SD  MET     1      37.515  62.459  99.924  1.00  0.00           S  
ATOM     14  CE  MET     1      35.975  62.295  99.058  1.00  0.00           C  
ATOM     15  HE1 MET     1      35.692  61.283  98.771  1.00  0.00           H  
ATOM     16  HE2 MET     1      35.176  62.677  99.693  1.00  0.00           H  
ATOM     17  HE3 MET     1      35.875  63.022  98.251  1.00  0.00           H  
ATOM     18  C   MET     1      35.971  65.078 103.637  1.00  0.00           C  
ATOM     19  O   MET     1      34.728  65.069 103.560  1.00  0.00           O  
ATOM     20  N   ALA     2      36.525  65.797 104.559  1.00  0.00           N  
ATOM     21  H   ALA     2      35.778  65.995 105.209  1.00  0.00           H  
ATOM     22  CA  ALA     2      37.894  66.021 104.888  1.00  0.00           C  
ATOM     23  HA  ALA     2      37.864  66.754 105.695  1.00  0.00           H  
ATOM     24  CB  ALA     2      38.582  64.784 105.510  1.00  0.00           C  
ATOM     25  HB1 ALA     2      38.007  64.362 106.335  1.00  0.00           H  
ATOM     26  HB2 ALA     2      38.902  64.048 104.773  1.00  0.00           H  
ATOM     27  HB3 ALA     2      39.538  65.142 105.892  1.00  0.00           H  
ATOM     28  C   ALA     2      38.769  66.649 103.735  1.00  0.00           C  
ATOM     29  O   ALA     2      39.564  65.887 103.128  1.00  0.00           O  
ATOM     30  N   SER     3      38.568  67.933 103.319  1.00  0.00           N  
ATOM     31  H   SER     3      38.891  68.092 102.376  1.00  0.00           H  
ATOM     32  CA  SER     3      37.654  68.944 103.852  1.00  0.00           C  
ATOM     33  HA  SER     3      37.667  68.836 104.937  1.00  0.00           H  
ATOM     34  CB  SER     3      38.176  70.332 103.522  1.00  0.00           C  
ATOM     35  HB2 SER     3      38.136  70.509 102.447  1.00  0.00           H  
ATOM     36  HB3 SER     3      37.534  71.084 103.979  1.00  0.00           H  
ATOM     37  OG  SER     3      39.503  70.411 104.059  1.00  0.00           O  
ATOM     38  HG  SER     3      39.517  70.252 105.005  1.00  0.00           H  
ATOM     39  C   SER     3      36.166  68.711 103.436  1.00  0.00           C  
ATOM     40  O   SER     3      35.869  68.206 102.361  1.00  0.00           O  
ATOM     41  N   ASN     4      35.274  69.221 104.299  1.00  0.00           N  
ATOM     42  H   ASN     4      35.528  69.564 105.215  1.00  0.00           H  
ATOM     43  CA  ASN     4      33.886  69.499 104.002  1.00  0.00           C  
ATOM     44  HA  ASN     4      33.801  69.475 102.916  1.00  0.00           H  
ATOM     45  CB  ASN     4      33.100  68.340 104.531  1.00  0.00           C  
ATOM     46  HB2 ASN     4      33.318  67.396 104.031  1.00  0.00           H  
ATOM     47  HB3 ASN     4      33.407  68.086 105.545  1.00  0.00           H  
ATOM     48  CG  ASN     4      31.599  68.528 104.334  1.00  0.00           C  
ATOM     49  OD1 ASN     4      31.159  69.526 103.775  1.00  0.00           O  
ATOM     50  ND2 ASN     4      30.799  67.626 104.803  1.00  0.00           N  
ATOM     51 HD21 ASN     4      29.824  67.867 104.701  1.00  0.00           H  
ATOM     52 HD22 ASN     4      31.100  66.881 105.416  1.00  0.00           H  
ATOM     53  C   ASN     4      33.553  70.898 104.679  1.00  0.00           C  
ATOM     54  O   ASN     4      33.356  71.032 105.896  1.00  0.00           O  
ATOM     55  N   ASP     5      33.581  72.070 103.977  1.00  0.00           N  
ATOM     56  H   ASP     5      33.540  72.933 104.500  1.00  0.00           H  
ATOM     57  CA  ASP     5      33.774  72.286 102.560  1.00  0.00           C  
ATOM     58  HA  ASP     5      33.256  71.529 101.971  1.00  0.00           H  
ATOM     59  CB  ASP     5      33.303  73.653 102.132  1.00  0.00           C  
ATOM     60  HB2 ASP     5      34.034  74.341 102.558  1.00  0.00           H  
ATOM     61  HB3 ASP     5      33.410  73.767 101.053  1.00  0.00           H  
ATOM     62  CG  ASP     5      31.987  74.125 102.654  1.00  0.00           C  
ATOM     63  OD1 ASP     5      31.005  73.349 102.482  1.00  0.00           O  
ATOM     64  OD2 ASP     5      31.893  75.303 103.124  1.00  0.00           O  
ATOM     65  C   ASP     5      35.234  72.277 102.137  1.00  0.00           C  
ATOM     66  O   ASP     5      36.065  72.727 102.936  1.00  0.00           O  
ATOM     67  N   TYR     6      35.464  71.924 100.856  1.00  0.00           N  
ATOM     68  H   TYR     6      34.665  71.720 100.273  1.00  0.00           H  
ATOM     69  CA  TYR     6      36.722  72.107 100.234  1.00  0.00           C  
ATOM     70  HA  TYR     6      37.391  72.612 100.931  1.00  0.00           H  
ATOM     71  CB  TYR     6      37.256  70.796  99.720  1.00  0.00           C  
ATOM     72  HB2 TYR     6      37.347  70.130 100.578  1.00  0.00           H  
ATOM     73  HB3 TYR     6      36.541  70.430  98.983  1.00  0.00           H  
ATOM     74  CG  TYR     6      38.571  70.988  99.071  1.00  0.00           C  
ATOM     75  CD1 TYR     6      38.749  70.763  97.660  1.00  0.00           C  
ATOM     76  HD1 TYR     6      37.959  70.293  97.095  1.00  0.00           H  
ATOM     77  CE1 TYR     6      39.893  71.120  96.990  1.00  0.00           C  
ATOM     78  HE1 TYR     6      39.878  70.958  95.922  1.00  0.00           H  
ATOM     79  CZ  TYR     6      40.965  71.610  97.748  1.00  0.00           C  
ATOM     80  OH  TYR     6      42.082  72.078  97.136  1.00  0.00           O  
ATOM     81  HH  TYR     6      42.424  71.555  96.407  1.00  0.00           H  
ATOM     82  CE2 TYR     6      40.901  71.770  99.140  1.00  0.00           C  
ATOM     83  HE2 TYR     6      41.773  72.008  99.732  1.00  0.00           H  
ATOM     84  CD2 TYR     6      39.670  71.419  99.786  1.00  0.00           C  
ATOM     85  HD2 TYR     6      39.471  71.627 100.827  1.00  0.00           H  
ATOM     86  C   TYR     6      36.437  72.976  98.969  1.00  0.00           C  
ATOM     87  O   TYR     6      35.532  72.712  98.200  1.00  0.00           O  
ATOM     88  N   THR     7      37.306  74.065  98.861  1.00  0.00           N  
ATOM     89  H   THR     7      37.969  74.326  99.577  1.00  0.00           H  
ATOM     90  CA  THR     7      37.225  75.168  97.885  1.00  0.00           C  
ATOM     91  HA  THR     7      36.986  74.614  96.977  1.00  0.00           H  
ATOM     92  CB  THR     7      36.032  76.065  98.293  1.00  0.00           C  
ATOM     93  HB  THR     7      35.158  75.505  98.627  1.00  0.00           H  
ATOM     94  CG2 THR     7      36.357  77.053  99.414  1.00  0.00           C  
ATOM     95 HG21 THR     7      36.547  76.457 100.306  1.00  0.00           H  
ATOM     96 HG22 THR     7      37.210  77.702  99.213  1.00  0.00           H  
ATOM     97 HG23 THR     7      35.534  77.726  99.654  1.00  0.00           H  
ATOM     98  OG1 THR     7      35.746  76.865  97.233  1.00  0.00           O  
ATOM     99  HG1 THR     7      35.109  76.465  96.637  1.00  0.00           H  
ATOM    100  C   THR     7      38.549  75.956  97.691  1.00  0.00           C  
ATOM    101  O   THR     7      39.419  75.997  98.537  1.00  0.00           O  
ATOM    102  N   GLN     8      38.666  76.573  96.519  1.00  0.00           N  
ATOM    103  H   GLN     8      37.957  76.394  95.822  1.00  0.00           H  
ATOM    104  CA  GLN     8      39.906  77.096  96.067  1.00  0.00           C  
ATOM    105  HA  GLN     8      40.695  77.096  96.819  1.00  0.00           H  
ATOM    106  CB  GLN     8      40.443  76.102  94.992  1.00  0.00           C  
ATOM    107  HB2 GLN     8      39.744  76.125  94.156  1.00  0.00           H  
ATOM    108  HB3 GLN     8      41.377  76.541  94.638  1.00  0.00           H  
ATOM    109  CG  GLN     8      40.730  74.687  95.539  1.00  0.00           C  
ATOM    110  HG2 GLN     8      41.495  74.833  96.303  1.00  0.00           H  
ATOM    111  HG3 GLN     8      39.771  74.381  95.956  1.00  0.00           H  
ATOM    112  CD  GLN     8      41.211  73.781  94.406  1.00  0.00           C  
ATOM    113  OE1 GLN     8      42.360  73.764  94.085  1.00  0.00           O  
ATOM    114  NE2 GLN     8      40.374  72.997  93.839  1.00  0.00           N  
ATOM    115 HE21 GLN     8      39.382  73.127  93.976  1.00  0.00           H  
ATOM    116 HE22 GLN     8      40.768  72.497  93.054  1.00  0.00           H  
ATOM    117  C   GLN     8      39.774  78.520  95.556  1.00  0.00           C  
ATOM    118  O   GLN     8      38.918  78.778  94.677  1.00  0.00           O  
ATOM    119  N   GLN     9      40.652  79.527  95.927  1.00  0.00           N  
ATOM    120  H   GLN     9      40.447  80.427  95.519  1.00  0.00           H  
ATOM    121  CA  GLN     9      41.958  79.592  96.539  1.00  0.00           C  
ATOM    122  HA  GLN     9      42.400  80.562  96.313  1.00  0.00           H  
ATOM    123  CB  GLN     9      41.807  79.521  98.077  1.00  0.00           C  
ATOM    124  HB2 GLN     9      41.436  78.523  98.313  1.00  0.00           H  
ATOM    125  HB3 GLN     9      42.813  79.674  98.467  1.00  0.00           H  
ATOM    126  CG  GLN     9      40.828  80.563  98.596  1.00  0.00           C  
ATOM    127  HG2 GLN     9      41.258  81.542  98.384  1.00  0.00           H  
ATOM    128  HG3 GLN     9      39.846  80.480  98.131  1.00  0.00           H  
ATOM    129  CD  GLN     9      40.538  80.369 100.073  1.00  0.00           C  
ATOM    130  OE1 GLN     9      41.369  79.876 100.801  1.00  0.00           O  
ATOM    131  NE2 GLN     9      39.402  80.742 100.611  1.00  0.00           N  
ATOM    132 HE21 GLN     9      38.641  81.100 100.051  1.00  0.00           H  
ATOM    133 HE22 GLN     9      39.290  80.629 101.608  1.00  0.00           H  
ATOM    134  C   GLN     9      42.964  78.602  95.916  1.00  0.00           C  
ATOM    135  O   GLN     9      43.326  77.618  96.560  1.00  0.00           O  
ATOM    136  N   ALA    10      43.251  78.704  94.617  1.00  0.00           N  
ATOM    137  H   ALA    10      43.766  77.918  94.248  1.00  0.00           H  
ATOM    138  CA  ALA    10      42.783  79.638  93.560  1.00  0.00           C  
ATOM    139  HA  ALA    10      41.743  79.911  93.738  1.00  0.00           H  
ATOM    140  CB  ALA    10      43.726  80.832  93.587  1.00  0.00           C  
ATOM    141  HB1 ALA    10      43.804  81.295  94.571  1.00  0.00           H  
ATOM    142  HB2 ALA    10      44.728  80.488  93.331  1.00  0.00           H  
ATOM    143  HB3 ALA    10      43.330  81.568  92.887  1.00  0.00           H  
ATOM    144  C   ALA    10      42.714  78.934  92.233  1.00  0.00           C  
ATOM    145  O   ALA    10      43.331  77.908  92.008  1.00  0.00           O  
ATOM    146  N   THR    11      41.930  79.490  91.331  1.00  0.00           N  
ATOM    147  H   THR    11      41.419  80.344  91.501  1.00  0.00           H  
ATOM    148  CA  THR    11      41.574  78.865  89.997  1.00  0.00           C  
ATOM    149  HA  THR    11      42.310  78.116  89.703  1.00  0.00           H  
ATOM    150  CB  THR    11      40.228  78.076  90.044  1.00  0.00           C  
ATOM    151  HB  THR    11      40.010  77.645  89.067  1.00  0.00           H  
ATOM    152  CG2 THR    11      40.254  76.906  91.022  1.00  0.00           C  
ATOM    153 HG21 THR    11      41.093  76.292  90.694  1.00  0.00           H  
ATOM    154 HG22 THR    11      40.320  77.196  92.071  1.00  0.00           H  
ATOM    155 HG23 THR    11      39.330  76.330  90.961  1.00  0.00           H  
ATOM    156  OG1 THR    11      39.172  78.902  90.508  1.00  0.00           O  
ATOM    157  HG1 THR    11      39.120  79.638  89.894  1.00  0.00           H  
ATOM    158  C   THR    11      41.541  79.867  88.859  1.00  0.00           C  
ATOM    159  O   THR    11      40.509  80.487  88.590  1.00  0.00           O  
ATOM    160  N   GLN    12      42.602  80.193  88.042  1.00  0.00           N  
ATOM    161  H   GLN    12      42.439  80.748  87.214  1.00  0.00           H  
ATOM    162  CA  GLN    12      43.974  79.637  88.134  1.00  0.00           C  
ATOM    163  HA  GLN    12      43.860  78.560  88.257  1.00  0.00           H  
ATOM    164  CB  GLN    12      44.734  79.700  86.772  1.00  0.00           C  
ATOM    165  HB2 GLN    12      44.904  80.728  86.452  1.00  0.00           H  
ATOM    166  HB3 GLN    12      45.699  79.263  87.031  1.00  0.00           H  
ATOM    167  CG  GLN    12      44.024  78.814  85.671  1.00  0.00           C  
ATOM    168  HG2 GLN    12      44.764  78.556  84.914  1.00  0.00           H  
ATOM    169  HG3 GLN    12      43.520  77.944  86.093  1.00  0.00           H  
ATOM    170  CD  GLN    12      42.944  79.472  84.879  1.00  0.00           C  
ATOM    171  OE1 GLN    12      42.554  80.579  85.179  1.00  0.00           O  
ATOM    172  NE2 GLN    12      42.380  78.793  83.918  1.00  0.00           N  
ATOM    173 HE21 GLN    12      41.826  79.294  83.238  1.00  0.00           H  
ATOM    174 HE22 GLN    12      42.840  77.957  83.588  1.00  0.00           H  
ATOM    175  C   GLN    12      44.799  80.218  89.345  1.00  0.00           C  
ATOM    176  O   GLN    12      44.598  81.376  89.595  1.00  0.00           O  
ATOM    177  N   SER    13      45.526  79.352  90.000  1.00  0.00           N  
ATOM    178  H   SER    13      45.825  78.503  89.541  1.00  0.00           H  
ATOM    179  CA  SER    13      46.458  79.751  91.041  1.00  0.00           C  
ATOM    180  HA  SER    13      45.995  80.471  91.716  1.00  0.00           H  
ATOM    181  CB  SER    13      47.004  78.504  91.749  1.00  0.00           C  
ATOM    182  HB2 SER    13      46.160  77.930  92.131  1.00  0.00           H  
ATOM    183  HB3 SER    13      47.609  77.891  91.081  1.00  0.00           H  
ATOM    184  OG  SER    13      47.727  78.850  92.881  1.00  0.00           O  
ATOM    185  HG  SER    13      47.112  79.066  93.585  1.00  0.00           H  
ATOM    186  C   SER    13      47.630  80.607  90.456  1.00  0.00           C  
ATOM    187  O   SER    13      48.183  80.263  89.463  1.00  0.00           O  
ATOM    188  N   TYR    14      48.080  81.529  91.330  1.00  0.00           N  
ATOM    189  H   TYR    14      47.556  81.695  92.177  1.00  0.00           H  
ATOM    190  CA  TYR    14      49.183  82.450  91.036  1.00  0.00           C  
ATOM    191  HA  TYR    14      49.190  83.094  91.915  1.00  0.00           H  
ATOM    192  CB  TYR    14      50.606  81.738  91.121  1.00  0.00           C  
ATOM    193  HB2 TYR    14      50.693  81.143  90.212  1.00  0.00           H  
ATOM    194  HB3 TYR    14      51.443  82.433  91.180  1.00  0.00           H  
ATOM    195  CG  TYR    14      50.832  80.884  92.333  1.00  0.00           C  
ATOM    196  CD1 TYR    14      50.639  81.408  93.677  1.00  0.00           C  
ATOM    197  HD1 TYR    14      50.437  82.464  93.785  1.00  0.00           H  
ATOM    198  CE1 TYR    14      50.766  80.572  94.756  1.00  0.00           C  
ATOM    199  HE1 TYR    14      50.607  80.987  95.740  1.00  0.00           H  
ATOM    200  CZ  TYR    14      51.201  79.258  94.569  1.00  0.00           C  
ATOM    201  OH  TYR    14      51.469  78.481  95.626  1.00  0.00           O  
ATOM    202  HH  TYR    14      51.638  77.617  95.244  1.00  0.00           H  
ATOM    203  CE2 TYR    14      51.387  78.702  93.287  1.00  0.00           C  
ATOM    204  HE2 TYR    14      51.663  77.663  93.180  1.00  0.00           H  
ATOM    205  CD2 TYR    14      51.299  79.567  92.161  1.00  0.00           C  
ATOM    206  HD2 TYR    14      51.505  79.204  91.165  1.00  0.00           H  
ATOM    207  C   TYR    14      49.003  83.400  89.800  1.00  0.00           C  
ATOM    208  O   TYR    14      49.747  83.221  88.788  1.00  0.00           O  
ATOM    209  N   GLY    15      47.876  84.029  89.577  1.00  0.00           N  
ATOM    210  H   GLY    15      47.729  84.464  88.678  1.00  0.00           H  
ATOM    211  CA  GLY    15      46.984  84.533  90.680  1.00  0.00           C  
ATOM    212  HA2 GLY    15      45.998  84.741  90.264  1.00  0.00           H  
ATOM    213  HA3 GLY    15      46.877  83.752  91.434  1.00  0.00           H  
ATOM    214  C   GLY    15      47.475  85.878  91.262  1.00  0.00           C  
ATOM    215  O   GLY    15      48.468  86.510  90.779  1.00  0.00           O  
ATOM    216  N   ALA    16      46.835  86.355  92.306  1.00  0.00           N  
ATOM    217  H   ALA    16      46.134  85.816  92.794  1.00  0.00           H  
ATOM    218  CA  ALA    16      47.287  87.591  92.955  1.00  0.00           C  
ATOM    219  HA  ALA    16      47.405  88.311  92.146  1.00  0.00           H  
ATOM    220  CB  ALA    16      46.206  88.037  93.963  1.00  0.00           C  
ATOM    221  HB1 ALA    16      45.919  87.207  94.608  1.00  0.00           H  
ATOM    222  HB2 ALA    16      46.538  88.793  94.674  1.00  0.00           H  
ATOM    223  HB3 ALA    16      45.407  88.462  93.355  1.00  0.00           H  
ATOM    224  C   ALA    16      48.692  87.556  93.701  1.00  0.00           C  
ATOM    225  O   ALA    16      49.399  88.577  93.861  1.00  0.00           O  
ATOM    226  N   TYR    17      49.021  86.339  94.233  1.00  0.00           N  
ATOM    227  H   TYR    17      48.369  85.572  94.152  1.00  0.00           H  
ATOM    228  CA  TYR    17      50.164  86.170  95.133  1.00  0.00           C  
ATOM    229  HA  TYR    17      50.725  87.092  95.286  1.00  0.00           H  
ATOM    230  CB  TYR    17      49.468  85.899  96.519  1.00  0.00           C  
ATOM    231  HB2 TYR    17      48.821  85.021  96.508  1.00  0.00           H  
ATOM    232  HB3 TYR    17      50.145  85.632  97.330  1.00  0.00           H  
ATOM    233  CG  TYR    17      48.432  86.895  96.994  1.00  0.00           C  
ATOM    234  CD1 TYR    17      48.775  88.236  97.304  1.00  0.00           C  
ATOM    235  HD1 TYR    17      49.814  88.528  97.270  1.00  0.00           H  
ATOM    236  CE1 TYR    17      47.749  89.114  97.695  1.00  0.00           C  
ATOM    237  HE1 TYR    17      48.001  90.152  97.858  1.00  0.00           H  
ATOM    238  CZ  TYR    17      46.437  88.680  97.813  1.00  0.00           C  
ATOM    239  OH  TYR    17      45.431  89.644  98.093  1.00  0.00           O  
ATOM    240  HH  TYR    17      44.676  89.181  98.464  1.00  0.00           H  
ATOM    241  CE2 TYR    17      46.082  87.349  97.562  1.00  0.00           C  
ATOM    242  HE2 TYR    17      45.050  87.049  97.669  1.00  0.00           H  
ATOM    243  CD2 TYR    17      47.087  86.462  97.132  1.00  0.00           C  
ATOM    244  HD2 TYR    17      46.844  85.418  97.002  1.00  0.00           H  
ATOM    245  C   TYR    17      51.208  85.080  94.861  1.00  0.00           C  
ATOM    246  O   TYR    17      51.141  83.931  95.342  1.00  0.00           O  
ATOM    247  N   PRO    18      52.098  85.419  93.927  1.00  0.00           N  
ATOM    248  CD  PRO    18      52.104  86.705  93.239  1.00  0.00           C  
ATOM    249  HD2 PRO    18      52.094  87.662  93.761  1.00  0.00           H  
ATOM    250  HD3 PRO    18      51.328  86.626  92.477  1.00  0.00           H  
ATOM    251  CG  PRO    18      53.471  86.664  92.450  1.00  0.00           C  
ATOM    252  HG2 PRO    18      54.324  86.961  93.060  1.00  0.00           H  
ATOM    253  HG3 PRO    18      53.478  87.179  91.489  1.00  0.00           H  
ATOM    254  CB  PRO    18      53.590  85.171  92.172  1.00  0.00           C  
ATOM    255  HB2 PRO    18      54.593  84.772  92.022  1.00  0.00           H  
ATOM    256  HB3 PRO    18      53.012  84.864  91.301  1.00  0.00           H  
ATOM    257  CA  PRO    18      53.058  84.481  93.400  1.00  0.00           C  
ATOM    258  HA  PRO    18      52.490  83.580  93.165  1.00  0.00           H  
ATOM    259  C   PRO    18      54.153  84.047  94.425  1.00  0.00           C  
ATOM    260  O   PRO    18      54.382  84.767  95.399  1.00  0.00           O  
ATOM    261  N   THR    19      54.851  82.882  94.265  1.00  0.00           N  
ATOM    262  H   THR    19      54.626  82.424  93.394  1.00  0.00           H  
ATOM    263  CA  THR    19      55.884  82.432  95.168  1.00  0.00           C  
ATOM    264  HA  THR    19      55.615  82.412  96.224  1.00  0.00           H  
ATOM    265  CB  THR    19      56.295  81.027  94.676  1.00  0.00           C  
ATOM    266  HB  THR    19      56.858  81.187  93.756  1.00  0.00           H  
ATOM    267  CG2 THR    19      57.281  80.345  95.621  1.00  0.00           C  
ATOM    268 HG21 THR    19      57.548  79.372  95.208  1.00  0.00           H  
ATOM    269 HG22 THR    19      58.122  81.017  95.796  1.00  0.00           H  
ATOM    270 HG23 THR    19      56.743  79.959  96.487  1.00  0.00           H  
ATOM    271  OG1 THR    19      55.165  80.091  94.597  1.00  0.00           O  
ATOM    272  HG1 THR    19      54.664  80.293  93.803  1.00  0.00           H  
ATOM    273  C   THR    19      57.073  83.455  95.327  1.00  0.00           C  
ATOM    274  O   THR    19      57.524  83.965  94.315  1.00  0.00           O  
ATOM    275  N   GLN    20      57.611  83.628  96.546  1.00  0.00           N  
ATOM    276  H   GLN    20      57.033  83.262  97.290  1.00  0.00           H  
ATOM    277  CA  GLN    20      58.831  84.399  96.835  1.00  0.00           C  
ATOM    278  HA  GLN    20      58.579  85.369  96.407  1.00  0.00           H  
ATOM    279  CB  GLN    20      58.978  84.413  98.442  1.00  0.00           C  
ATOM    280  HB2 GLN    20      58.107  84.892  98.890  1.00  0.00           H  
ATOM    281  HB3 GLN    20      59.130  83.377  98.743  1.00  0.00           H  
ATOM    282  CG  GLN    20      60.254  85.227  98.731  1.00  0.00           C  
ATOM    283  HG2 GLN    20      61.171  84.762  98.368  1.00  0.00           H  
ATOM    284  HG3 GLN    20      60.305  86.137  98.134  1.00  0.00           H  
ATOM    285  CD  GLN    20      60.377  85.660 100.162  1.00  0.00           C  
ATOM    286  OE1 GLN    20      61.358  85.386 100.860  1.00  0.00           O  
ATOM    287  NE2 GLN    20      59.329  86.181 100.783  1.00  0.00           N  
ATOM    288 HE21 GLN    20      58.457  86.315 100.292  1.00  0.00           H  
ATOM    289 HE22 GLN    20      59.390  86.558 101.718  1.00  0.00           H  
ATOM    290  C   GLN    20      60.008  83.701  96.103  1.00  0.00           C  
ATOM    291  O   GLN    20      60.460  82.648  96.529  1.00  0.00           O  
ATOM    292  N   PRO    21      60.621  84.330  95.112  1.00  0.00           N  
ATOM    293  CD  PRO    21      60.272  85.715  94.616  1.00  0.00           C  
ATOM    294  HD2 PRO    21      60.436  86.454  95.401  1.00  0.00           H  
ATOM    295  HD3 PRO    21      59.231  85.749  94.297  1.00  0.00           H  
ATOM    296  CG  PRO    21      61.174  86.104  93.459  1.00  0.00           C  
ATOM    297  HG2 PRO    21      61.936  86.863  93.638  1.00  0.00           H  
ATOM    298  HG3 PRO    21      60.596  86.536  92.643  1.00  0.00           H  
ATOM    299  CB  PRO    21      61.672  84.709  93.035  1.00  0.00           C  
ATOM    300  HB2 PRO    21      62.656  84.860  92.592  1.00  0.00           H  
ATOM    301  HB3 PRO    21      60.919  84.254  92.392  1.00  0.00           H  
ATOM    302  CA  PRO    21      61.784  83.896  94.323  1.00  0.00           C  
ATOM    303  HA  PRO    21      61.746  82.837  94.066  1.00  0.00           H  
ATOM    304  C   PRO    21      63.160  84.088  95.069  1.00  0.00           C  
ATOM    305  O   PRO    21      64.063  84.765  94.485  1.00  0.00           O  
ATOM    306  N   GLY    22      63.275  83.581  96.294  1.00  0.00           N  
ATOM    307  H   GLY    22      62.544  82.957  96.604  1.00  0.00           H  
ATOM    308  CA  GLY    22      64.414  83.718  97.194  1.00  0.00           C  
ATOM    309  HA2 GLY    22      64.198  83.267  98.163  1.00  0.00           H  
ATOM    310  HA3 GLY    22      65.247  83.200  96.720  1.00  0.00           H  
ATOM    311  C   GLY    22      64.724  85.121  97.621  1.00  0.00           C  
ATOM    312  O   GLY    22      64.023  86.088  97.345  1.00  0.00           O  
ATOM    313  N   GLN    23      65.883  85.237  98.260  1.00  0.00           N  
ATOM    314  H   GLN    23      66.415  84.381  98.327  1.00  0.00           H  
ATOM    315  CA  GLN    23      66.476  86.375  98.918  1.00  0.00           C  
ATOM    316  HA  GLN    23      67.557  86.282  98.808  1.00  0.00           H  
ATOM    317  CB  GLN    23      66.113  87.758  98.356  1.00  0.00           C  
ATOM    318  HB2 GLN    23      66.186  87.678  97.271  1.00  0.00           H  
ATOM    319  HB3 GLN    23      65.088  87.983  98.648  1.00  0.00           H  
ATOM    320  CG  GLN    23      67.061  88.852  98.847  1.00  0.00           C  
ATOM    321  HG2 GLN    23      66.744  89.814  98.445  1.00  0.00           H  
ATOM    322  HG3 GLN    23      67.055  88.828  99.937  1.00  0.00           H  
ATOM    323  CD  GLN    23      68.593  88.656  98.505  1.00  0.00           C  
ATOM    324  OE1 GLN    23      68.966  88.146  97.476  1.00  0.00           O  
ATOM    325  NE2 GLN    23      69.440  89.284  99.247  1.00  0.00           N  
ATOM    326 HE21 GLN    23      69.184  89.953  99.959  1.00  0.00           H  
ATOM    327 HE22 GLN    23      70.409  89.138  99.002  1.00  0.00           H  
ATOM    328  C   GLN    23      66.202  86.264 100.421  1.00  0.00           C  
ATOM    329  O   GLN    23      65.058  86.303 100.916  1.00  0.00           O  
ATOM    330  N   GLY    24      67.313  86.210 101.229  1.00  0.00           N  
ATOM    331  H   GLY    24      68.210  86.126 100.772  1.00  0.00           H  
ATOM    332  CA  GLY    24      67.426  86.311 102.715  1.00  0.00           C  
ATOM    333  HA2 GLY    24      66.871  85.473 103.135  1.00  0.00           H  
ATOM    334  HA3 GLY    24      68.465  86.308 103.045  1.00  0.00           H  
ATOM    335  C   GLY    24      66.760  87.580 103.281  1.00  0.00           C  
ATOM    336  O   GLY    24      66.441  88.535 102.605  1.00  0.00           O  
ATOM    337  N   TYR    25      66.579  87.630 104.597  1.00  0.00           N  
ATOM    338  H   TYR    25      66.661  86.766 105.114  1.00  0.00           H  
ATOM    339  CA  TYR    25      65.947  88.751 105.177  1.00  0.00           C  
ATOM    340  HA  TYR    25      65.092  88.987 104.543  1.00  0.00           H  
ATOM    341  CB  TYR    25      65.584  88.320 106.671  1.00  0.00           C  
ATOM    342  HB2 TYR    25      66.504  87.811 106.959  1.00  0.00           H  
ATOM    343  HB3 TYR    25      65.132  89.170 107.182  1.00  0.00           H  
ATOM    344  CG  TYR    25      64.512  87.220 106.741  1.00  0.00           C  
ATOM    345  CD1 TYR    25      64.713  86.126 107.621  1.00  0.00           C  
ATOM    346  HD1 TYR    25      65.580  86.024 108.257  1.00  0.00           H  
ATOM    347  CE1 TYR    25      63.715  85.118 107.671  1.00  0.00           C  
ATOM    348  HE1 TYR    25      63.918  84.316 108.365  1.00  0.00           H  
ATOM    349  CZ  TYR    25      62.543  85.281 106.943  1.00  0.00           C  
ATOM    350  OH  TYR    25      61.606  84.333 107.107  1.00  0.00           O  
ATOM    351  HH  TYR    25      61.974  83.619 107.633  1.00  0.00           H  
ATOM    352  CE2 TYR    25      62.287  86.467 106.220  1.00  0.00           C  
ATOM    353  HE2 TYR    25      61.304  86.664 105.819  1.00  0.00           H  
ATOM    354  CD2 TYR    25      63.300  87.351 106.045  1.00  0.00           C  
ATOM    355  HD2 TYR    25      63.110  88.227 105.442  1.00  0.00           H  
ATOM    356  C   TYR    25      66.878  90.031 105.285  1.00  0.00           C  
ATOM    357  O   TYR    25      68.070  89.870 105.525  1.00  0.00           O  
ATOM    358  N   SER    26      66.310  91.248 105.129  1.00  0.00           N  
ATOM    359  H   SER    26      65.305  91.285 105.028  1.00  0.00           H  
ATOM    360  CA  SER    26      67.176  92.463 105.127  1.00  0.00           C  
ATOM    361  HA  SER    26      68.152  92.202 104.719  1.00  0.00           H  
ATOM    362  CB  SER    26      66.663  93.560 104.238  1.00  0.00           C  
ATOM    363  HB2 SER    26      65.669  93.876 104.553  1.00  0.00           H  
ATOM    364  HB3 SER    26      67.332  94.419 104.282  1.00  0.00           H  
ATOM    365  OG  SER    26      66.766  93.072 102.836  1.00  0.00           O  
ATOM    366  HG  SER    26      65.971  93.231 102.321  1.00  0.00           H  
ATOM    367  C   SER    26      67.393  93.066 106.510  1.00  0.00           C  
ATOM    368  O   SER    26      66.523  93.560 107.187  1.00  0.00           O  
ATOM    369  N   GLN    27      68.625  92.957 107.087  1.00  0.00           N  
ATOM    370  H   GLN    27      69.438  92.786 106.511  1.00  0.00           H  
ATOM    371  CA  GLN    27      68.965  93.390 108.449  1.00  0.00           C  
ATOM    372  HA  GLN    27      68.723  94.439 108.617  1.00  0.00           H  
ATOM    373  CB  GLN    27      68.273  92.451 109.537  1.00  0.00           C  
ATOM    374  HB2 GLN    27      68.616  92.757 110.526  1.00  0.00           H  
ATOM    375  HB3 GLN    27      67.188  92.559 109.556  1.00  0.00           H  
ATOM    376  CG  GLN    27      68.469  90.940 109.225  1.00  0.00           C  
ATOM    377  HG2 GLN    27      67.886  90.769 108.321  1.00  0.00           H  
ATOM    378  HG3 GLN    27      69.520  90.731 109.024  1.00  0.00           H  
ATOM    379  CD  GLN    27      68.102  89.882 110.319  1.00  0.00           C  
ATOM    380  OE1 GLN    27      67.694  90.236 111.445  1.00  0.00           O  
ATOM    381  NE2 GLN    27      68.227  88.615 109.952  1.00  0.00           N  
ATOM    382 HE21 GLN    27      68.626  88.410 109.047  1.00  0.00           H  
ATOM    383 HE22 GLN    27      67.944  87.875 110.578  1.00  0.00           H  
ATOM    384  C   GLN    27      70.425  93.428 108.671  1.00  0.00           C  
ATOM    385  O   GLN    27      71.143  92.484 108.241  1.00  0.00           O  
ATOM    386  N   GLN    28      70.934  94.518 109.264  1.00  0.00           N  
ATOM    387  H   GLN    28      70.339  95.263 109.596  1.00  0.00           H  
ATOM    388  CA  GLN    28      72.355  94.771 109.344  1.00  0.00           C  
ATOM    389  HA  GLN    28      72.791  93.880 109.794  1.00  0.00           H  
ATOM    390  CB  GLN    28      72.959  94.974 107.897  1.00  0.00           C  
ATOM    391  HB2 GLN    28      73.237  94.024 107.440  1.00  0.00           H  
ATOM    392  HB3 GLN    28      72.187  95.442 107.287  1.00  0.00           H  
ATOM    393  CG  GLN    28      74.125  95.924 107.736  1.00  0.00           C  
ATOM    394  HG2 GLN    28      74.247  96.120 106.671  1.00  0.00           H  
ATOM    395  HG3 GLN    28      73.948  96.878 108.234  1.00  0.00           H  
ATOM    396  CD  GLN    28      75.433  95.277 108.218  1.00  0.00           C  
ATOM    397  OE1 GLN    28      75.734  94.172 107.705  1.00  0.00           O  
ATOM    398  NE2 GLN    28      76.238  95.847 109.084  1.00  0.00           N  
ATOM    399 HE21 GLN    28      77.010  95.264 109.374  1.00  0.00           H  
ATOM    400 HE22 GLN    28      76.008  96.681 109.605  1.00  0.00           H  
ATOM    401  C   GLN    28      72.517  95.917 110.281  1.00  0.00           C  
ATOM    402  O   GLN    28      71.891  96.969 110.049  1.00  0.00           O  
ATOM    403  N   SER    29      73.382  95.822 111.296  1.00  0.00           N  
ATOM    404  H   SER    29      73.968  95.030 111.515  1.00  0.00           H  
ATOM    405  CA  SER    29      73.674  96.874 112.182  1.00  0.00           C  
ATOM    406  HA  SER    29      72.658  97.210 112.389  1.00  0.00           H  
ATOM    407  CB  SER    29      74.368  96.263 113.445  1.00  0.00           C  
ATOM    408  HB2 SER    29      73.800  95.379 113.736  1.00  0.00           H  
ATOM    409  HB3 SER    29      75.323  95.989 112.997  1.00  0.00           H  
ATOM    410  OG  SER    29      74.459  97.270 114.424  1.00  0.00           O  
ATOM    411  HG  SER    29      73.594  97.465 114.792  1.00  0.00           H  
ATOM    412  C   SER    29      74.431  98.071 111.664  1.00  0.00           C  
ATOM    413  O   SER    29      75.451  97.908 110.965  1.00  0.00           O  
ATOM    414  N   SER    30      74.049  99.294 112.014  1.00  0.00           N  
ATOM    415  H   SER    30      73.290  99.411 112.670  1.00  0.00           H  
ATOM    416  CA  SER    30      74.599 100.531 111.464  1.00  0.00           C  
ATOM    417  HA  SER    30      75.128 100.314 110.535  1.00  0.00           H  
ATOM    418  CB  SER    30      73.484 101.617 111.192  1.00  0.00           C  
ATOM    419  HB2 SER    30      72.857 101.809 112.063  1.00  0.00           H  
ATOM    420  HB3 SER    30      73.967 102.547 110.892  1.00  0.00           H  
ATOM    421  OG  SER    30      72.784 101.236 110.052  1.00  0.00           O  
ATOM    422  HG  SER    30      72.060 100.634 110.240  1.00  0.00           H  
ATOM    423  C   SER    30      75.588 101.174 112.429  1.00  0.00           C  
ATOM    424  O   SER    30      75.257 101.784 113.434  1.00  0.00           O  
ATOM    425  N   GLN    31      76.907 101.239 112.127  1.00  0.00           N  
ATOM    426  H   GLN    31      77.512 101.581 112.859  1.00  0.00           H  
ATOM    427  CA  GLN    31      77.685 100.756 110.956  1.00  0.00           C  
ATOM    428  HA  GLN    31      77.181  99.860 110.595  1.00  0.00           H  
ATOM    429  CB  GLN    31      77.688 101.889 109.893  1.00  0.00           C  
ATOM    430  HB2 GLN    31      76.654 102.195 109.739  1.00  0.00           H  
ATOM    431  HB3 GLN    31      78.215 102.780 110.234  1.00  0.00           H  
ATOM    432  CG  GLN    31      78.112 101.518 108.444  1.00  0.00           C  
ATOM    433  HG2 GLN    31      78.038 102.415 107.829  1.00  0.00           H  
ATOM    434  HG3 GLN    31      79.193 101.397 108.374  1.00  0.00           H  
ATOM    435  CD  GLN    31      77.477 100.302 107.824  1.00  0.00           C  
ATOM    436  OE1 GLN    31      76.333 100.006 108.069  1.00  0.00           O  
ATOM    437  NE2 GLN    31      78.239  99.621 107.040  1.00  0.00           N  
ATOM    438 HE21 GLN    31      77.777  98.802 106.672  1.00  0.00           H  
ATOM    439 HE22 GLN    31      79.180  99.925 106.833  1.00  0.00           H  
ATOM    440  C   GLN    31      79.200 100.389 111.270  1.00  0.00           C  
ATOM    441  O   GLN    31      79.965 101.235 111.750  1.00  0.00           O  
ATOM    442  N   PRO    32      79.648  99.101 111.082  1.00  0.00           N  
ATOM    443  CD  PRO    32      78.748  97.946 110.740  1.00  0.00           C  
ATOM    444  HD2 PRO    32      78.034  98.127 109.937  1.00  0.00           H  
ATOM    445  HD3 PRO    32      78.188  97.706 111.644  1.00  0.00           H  
ATOM    446  CG  PRO    32      79.661  96.802 110.335  1.00  0.00           C  
ATOM    447  HG2 PRO    32      80.079  96.838 109.329  1.00  0.00           H  
ATOM    448  HG3 PRO    32      79.316  95.791 110.550  1.00  0.00           H  
ATOM    449  CB  PRO    32      80.936  97.150 111.102  1.00  0.00           C  
ATOM    450  HB2 PRO    32      81.852  96.870 110.582  1.00  0.00           H  
ATOM    451  HB3 PRO    32      80.997  96.647 112.067  1.00  0.00           H  
ATOM    452  CA  PRO    32      81.015  98.693 111.352  1.00  0.00           C  
ATOM    453  HA  PRO    32      81.358  98.975 112.348  1.00  0.00           H  
ATOM    454  C   PRO    32      81.949  99.253 110.247  1.00  0.00           C  
ATOM    455  O   PRO    32      81.619  99.249 109.062  1.00  0.00           O  
ATOM    456  N   TYR    33      83.218  99.529 110.651  1.00  0.00           N  
ATOM    457  H   TYR    33      83.375  99.548 111.648  1.00  0.00           H  
ATOM    458  CA  TYR    33      84.255  99.995 109.725  1.00  0.00           C  
ATOM    459  HA  TYR    33      83.862  99.764 108.735  1.00  0.00           H  
ATOM    460  CB  TYR    33      84.458 101.568 109.873  1.00  0.00           C  
ATOM    461  HB2 TYR    33      84.932 101.824 110.821  1.00  0.00           H  
ATOM    462  HB3 TYR    33      85.204 101.970 109.188  1.00  0.00           H  
ATOM    463  CG  TYR    33      83.230 102.374 109.748  1.00  0.00           C  
ATOM    464  CD1 TYR    33      82.653 102.673 108.584  1.00  0.00           C  
ATOM    465  HD1 TYR    33      82.952 102.221 107.651  1.00  0.00           H  
ATOM    466  CE1 TYR    33      81.468 103.466 108.603  1.00  0.00           C  
ATOM    467  HE1 TYR    33      80.936 103.662 107.683  1.00  0.00           H  
ATOM    468  CZ  TYR    33      81.020 104.067 109.820  1.00  0.00           C  
ATOM    469  OH  TYR    33      80.045 104.977 109.977  1.00  0.00           O  
ATOM    470  HH  TYR    33      79.803 105.426 109.164  1.00  0.00           H  
ATOM    471  CE2 TYR    33      81.733 103.854 111.026  1.00  0.00           C  
ATOM    472  HE2 TYR    33      81.528 104.393 111.939  1.00  0.00           H  
ATOM    473  CD2 TYR    33      82.744 102.947 110.943  1.00  0.00           C  
ATOM    474  HD2 TYR    33      83.325 102.689 111.816  1.00  0.00           H  
ATOM    475  C   TYR    33      85.591  99.222 109.918  1.00  0.00           C  
ATOM    476  O   TYR    33      86.559  99.629 109.284  1.00  0.00           O  
ATOM    477  N   GLY    34      85.649  98.245 110.838  1.00  0.00           N  
ATOM    478  H   GLY    34      84.747  97.956 111.191  1.00  0.00           H  
ATOM    479  CA  GLY    34      86.861  97.793 111.556  1.00  0.00           C  
ATOM    480  HA2 GLY    34      86.512  97.296 112.461  1.00  0.00           H  
ATOM    481  HA3 GLY    34      87.443  97.067 110.987  1.00  0.00           H  
ATOM    482  C   GLY    34      87.826  98.963 111.906  1.00  0.00           C  
ATOM    483  O   GLY    34      87.375 100.120 112.077  1.00  0.00           O  
ATOM    484  N   GLN    35      89.119  98.679 111.849  1.00  0.00           N  
ATOM    485  H   GLN    35      89.287  97.702 111.659  1.00  0.00           H  
ATOM    486  CA  GLN    35      90.215  99.510 112.300  1.00  0.00           C  
ATOM    487  HA  GLN    35      89.764 100.486 112.475  1.00  0.00           H  
ATOM    488  CB  GLN    35      90.690  98.939 113.747  1.00  0.00           C  
ATOM    489  HB2 GLN    35      89.856  98.997 114.446  1.00  0.00           H  
ATOM    490  HB3 GLN    35      91.042  97.917 113.610  1.00  0.00           H  
ATOM    491  CG  GLN    35      91.853  99.601 114.480  1.00  0.00           C  
ATOM    492  HG2 GLN    35      92.031  99.055 115.407  1.00  0.00           H  
ATOM    493  HG3 GLN    35      92.746  99.350 113.909  1.00  0.00           H  
ATOM    494  CD  GLN    35      91.684 101.090 114.720  1.00  0.00           C  
ATOM    495  OE1 GLN    35      90.908 101.761 114.000  1.00  0.00           O  
ATOM    496  NE2 GLN    35      92.226 101.628 115.732  1.00  0.00           N  
ATOM    497 HE21 GLN    35      92.696 101.031 116.398  1.00  0.00           H  
ATOM    498 HE22 GLN    35      92.151 102.626 115.871  1.00  0.00           H  
ATOM    499  C   GLN    35      91.375  99.738 111.325  1.00  0.00           C  
ATOM    500  O   GLN    35      92.464  99.292 111.605  1.00  0.00           O  
ATOM    501  N   GLN    36      91.220 100.410 110.152  1.00  0.00           N  
ATOM    502  H   GLN    36      92.090 100.381 109.639  1.00  0.00           H  
ATOM    503  CA  GLN    36      89.937 101.036 109.693  1.00  0.00           C  
ATOM    504  HA  GLN    36      89.134 100.398 110.063  1.00  0.00           H  
ATOM    505  CB  GLN    36      89.936 102.558 110.170  1.00  0.00           C  
ATOM    506  HB2 GLN    36      89.076 103.011 109.676  1.00  0.00           H  
ATOM    507  HB3 GLN    36      89.780 102.591 111.248  1.00  0.00           H  
ATOM    508  CG  GLN    36      91.212 103.502 109.870  1.00  0.00           C  
ATOM    509  HG2 GLN    36      91.983 103.593 110.635  1.00  0.00           H  
ATOM    510  HG3 GLN    36      91.869 103.049 109.127  1.00  0.00           H  
ATOM    511  CD  GLN    36      90.864 104.900 109.298  1.00  0.00           C  
ATOM    512  OE1 GLN    36      90.118 104.993 108.349  1.00  0.00           O  
ATOM    513  NE2 GLN    36      91.360 105.995 109.815  1.00  0.00           N  
ATOM    514 HE21 GLN    36      91.971 106.109 110.612  1.00  0.00           H  
ATOM    515 HE22 GLN    36      91.077 106.841 109.340  1.00  0.00           H  
ATOM    516  C   GLN    36      89.830 100.931 108.142  1.00  0.00           C  
ATOM    517  O   GLN    36      90.728 101.345 107.355  1.00  0.00           O  
ATOM    518  N   SER    37      88.719 100.289 107.660  1.00  0.00           N  
ATOM    519  H   SER    37      88.103  99.835 108.320  1.00  0.00           H  
ATOM    520  CA  SER    37      88.549  99.961 106.279  1.00  0.00           C  
ATOM    521  HA  SER    37      89.412  99.411 105.903  1.00  0.00           H  
ATOM    522  CB  SER    37      87.292  99.092 106.103  1.00  0.00           C  
ATOM    523  HB2 SER    37      87.229  98.757 105.068  1.00  0.00           H  
ATOM    524  HB3 SER    37      87.460  98.264 106.792  1.00  0.00           H  
ATOM    525  OG  SER    37      86.105  99.752 106.552  1.00  0.00           O  
ATOM    526  HG  SER    37      86.090  99.602 107.500  1.00  0.00           H  
ATOM    527  C   SER    37      88.403 101.168 105.349  1.00  0.00           C  
ATOM    528  O   SER    37      87.972 102.247 105.734  1.00  0.00           O  
ATOM    529  N   TYR    38      88.639 101.016 104.058  1.00  0.00           N  
ATOM    530  H   TYR    38      88.951 100.101 103.767  1.00  0.00           H  
ATOM    531  CA  TYR    38      88.567 102.026 102.980  1.00  0.00           C  
ATOM    532  HA  TYR    38      87.764 102.741 103.159  1.00  0.00           H  
ATOM    533  CB  TYR    38      89.882 102.666 102.854  1.00  0.00           C  
ATOM    534  HB2 TYR    38      90.176 103.218 103.747  1.00  0.00           H  
ATOM    535  HB3 TYR    38      90.522 101.811 102.634  1.00  0.00           H  
ATOM    536  CG  TYR    38      89.993 103.710 101.729  1.00  0.00           C  
ATOM    537  CD1 TYR    38      90.767 103.423 100.589  1.00  0.00           C  
ATOM    538  HD1 TYR    38      91.255 102.476 100.410  1.00  0.00           H  
ATOM    539  CE1 TYR    38      90.933 104.475  99.681  1.00  0.00           C  
ATOM    540  HE1 TYR    38      91.515 104.280  98.793  1.00  0.00           H  
ATOM    541  CZ  TYR    38      90.249 105.696  99.842  1.00  0.00           C  
ATOM    542  OH  TYR    38      90.479 106.778  99.078  1.00  0.00           O  
ATOM    543  HH  TYR    38      90.584 107.554  99.634  1.00  0.00           H  
ATOM    544  CE2 TYR    38      89.487 105.915 101.016  1.00  0.00           C  
ATOM    545  HE2 TYR    38      88.866 106.797 101.062  1.00  0.00           H  
ATOM    546  CD2 TYR    38      89.349 104.960 101.949  1.00  0.00           C  
ATOM    547  HD2 TYR    38      88.807 105.145 102.865  1.00  0.00           H  
ATOM    548  C   TYR    38      88.233 101.398 101.649  1.00  0.00           C  
ATOM    549  O   TYR    38      88.797 100.318 101.403  1.00  0.00           O  
ATOM    550  N   SER    39      87.352 102.034 100.788  1.00  0.00           N  
ATOM    551  H   SER    39      86.845 102.866 101.054  1.00  0.00           H  
ATOM    552  CA  SER    39      87.029 101.454  99.511  1.00  0.00           C  
ATOM    553  HA  SER    39      87.714 100.643  99.262  1.00  0.00           H  
ATOM    554  CB  SER    39      85.702 100.795  99.583  1.00  0.00           C  
ATOM    555  HB2 SER    39      84.843 101.462  99.512  1.00  0.00           H  
ATOM    556  HB3 SER    39      85.487 100.299  98.636  1.00  0.00           H  
ATOM    557  OG  SER    39      85.598  99.955 100.734  1.00  0.00           O  
ATOM    558  HG  SER    39      84.994 100.413 101.323  1.00  0.00           H  
ATOM    559  C   SER    39      87.025 102.518  98.417  1.00  0.00           C  
ATOM    560  O   SER    39      86.501 102.306  97.314  1.00  0.00           O  
ATOM    561  N   GLY    40      87.440 103.747  98.699  1.00  0.00           N  
ATOM    562  H   GLY    40      88.114 103.829  99.447  1.00  0.00           H  
ATOM    563  CA  GLY    40      87.339 104.927  97.833  1.00  0.00           C  
ATOM    564  HA2 GLY    40      86.342 105.077  97.420  1.00  0.00           H  
ATOM    565  HA3 GLY    40      87.528 105.715  98.562  1.00  0.00           H  
ATOM    566  C   GLY    40      88.374 104.860  96.717  1.00  0.00           C  
ATOM    567  O   GLY    40      89.535 104.600  96.983  1.00  0.00           O  
ATOM    568  N   TYR    41      88.024 105.087  95.471  1.00  0.00           N  
ATOM    569  H   TYR    41      88.801 105.045  94.828  1.00  0.00           H  
ATOM    570  CA  TYR    41      86.719 105.486  94.844  1.00  0.00           C  
ATOM    571  HA  TYR    41      85.900 105.020  95.392  1.00  0.00           H  
ATOM    572  CB  TYR    41      86.494 107.006  94.864  1.00  0.00           C  
ATOM    573  HB2 TYR    41      87.312 107.535  94.373  1.00  0.00           H  
ATOM    574  HB3 TYR    41      85.600 107.180  94.265  1.00  0.00           H  
ATOM    575  CG  TYR    41      86.231 107.519  96.254  1.00  0.00           C  
ATOM    576  CD1 TYR    41      87.291 108.029  97.000  1.00  0.00           C  
ATOM    577  HD1 TYR    41      88.277 108.046  96.559  1.00  0.00           H  
ATOM    578  CE1 TYR    41      87.092 108.329  98.375  1.00  0.00           C  
ATOM    579  HE1 TYR    41      87.928 108.780  98.890  1.00  0.00           H  
ATOM    580  CZ  TYR    41      85.838 108.101  98.957  1.00  0.00           C  
ATOM    581  OH  TYR    41      85.638 108.195 100.248  1.00  0.00           O  
ATOM    582  HH  TYR    41      84.740 108.342 100.553  1.00  0.00           H  
ATOM    583  CE2 TYR    41      84.787 107.610  98.185  1.00  0.00           C  
ATOM    584  HE2 TYR    41      83.780 107.390  98.505  1.00  0.00           H  
ATOM    585  CD2 TYR    41      84.970 107.346  96.814  1.00  0.00           C  
ATOM    586  HD2 TYR    41      84.226 106.860  96.200  1.00  0.00           H  
ATOM    587  C   TYR    41      86.674 105.076  93.346  1.00  0.00           C  
ATOM    588  O   TYR    41      87.650 105.021  92.614  1.00  0.00           O  
ATOM    589  N   SER    42      85.515 104.653  92.869  1.00  0.00           N  
ATOM    590  H   SER    42      84.689 104.708  93.448  1.00  0.00           H  
ATOM    591  CA  SER    42      85.289 104.312  91.445  1.00  0.00           C  
ATOM    592  HA  SER    42      85.947 103.495  91.149  1.00  0.00           H  
ATOM    593  CB  SER    42      83.879 103.793  91.243  1.00  0.00           C  
ATOM    594  HB2 SER    42      83.657 103.716  90.179  1.00  0.00           H  
ATOM    595  HB3 SER    42      83.795 102.805  91.694  1.00  0.00           H  
ATOM    596  OG  SER    42      82.939 104.637  91.824  1.00  0.00           O  
ATOM    597  HG  SER    42      82.978 104.563  92.780  1.00  0.00           H  
ATOM    598  C   SER    42      85.601 105.487  90.440  1.00  0.00           C  
ATOM    599  O   SER    42      85.478 106.681  90.742  1.00  0.00           O  
ATOM    600  N   GLN    43      86.045 105.156  89.216  1.00  0.00           N  
ATOM    601  H   GLN    43      86.202 104.179  89.012  1.00  0.00           H  
ATOM    602  CA  GLN    43      86.264 106.143  88.190  1.00  0.00           C  
ATOM    603  HA  GLN    43      87.019 106.849  88.537  1.00  0.00           H  
ATOM    604  CB  GLN    43      86.905 105.423  86.958  1.00  0.00           C  
ATOM    605  HB2 GLN    43      86.276 104.534  86.906  1.00  0.00           H  
ATOM    606  HB3 GLN    43      86.871 105.969  86.016  1.00  0.00           H  
ATOM    607  CG  GLN    43      88.417 105.102  87.251  1.00  0.00           C  
ATOM    608  HG2 GLN    43      88.910 105.654  86.451  1.00  0.00           H  
ATOM    609  HG3 GLN    43      88.744 105.530  88.198  1.00  0.00           H  
ATOM    610  CD  GLN    43      88.770 103.671  87.233  1.00  0.00           C  
ATOM    611  OE1 GLN    43      87.922 102.856  87.432  1.00  0.00           O  
ATOM    612  NE2 GLN    43      89.977 103.261  86.895  1.00  0.00           N  
ATOM    613 HE21 GLN    43      90.603 103.981  86.563  1.00  0.00           H  
ATOM    614 HE22 GLN    43      90.114 102.295  86.634  1.00  0.00           H  
ATOM    615  C   GLN    43      85.003 106.877  87.736  1.00  0.00           C  
ATOM    616  O   GLN    43      84.044 106.347  87.219  1.00  0.00           O  
ATOM    617  N   SER    44      85.025 108.241  87.971  1.00  0.00           N  
ATOM    618  H   SER    44      85.884 108.703  88.236  1.00  0.00           H  
ATOM    619  CA  SER    44      83.854 109.098  87.813  1.00  0.00           C  
ATOM    620  HA  SER    44      83.234 108.765  86.981  1.00  0.00           H  
ATOM    621  CB  SER    44      83.030 108.982  89.105  1.00  0.00           C  
ATOM    622  HB2 SER    44      82.692 107.962  89.291  1.00  0.00           H  
ATOM    623  HB3 SER    44      83.588 109.218  90.011  1.00  0.00           H  
ATOM    624  OG  SER    44      81.806 109.624  89.063  1.00  0.00           O  
ATOM    625  HG  SER    44      81.489 109.390  88.188  1.00  0.00           H  
ATOM    626  C   SER    44      84.250 110.472  87.506  1.00  0.00           C  
ATOM    627  O   SER    44      85.163 111.065  88.183  1.00  0.00           O  
ATOM    628  N   THR    45      83.662 110.945  86.416  1.00  0.00           N  
ATOM    629  H   THR    45      82.956 110.424  85.915  1.00  0.00           H  
ATOM    630  CA  THR    45      83.836 112.234  85.824  1.00  0.00           C  
ATOM    631  HA  THR    45      83.079 112.472  85.076  1.00  0.00           H  
ATOM    632  CB  THR    45      83.685 113.400  86.792  1.00  0.00           C  
ATOM    633  HB  THR    45      84.546 113.412  87.460  1.00  0.00           H  
ATOM    634  CG2 THR    45      83.693 114.803  86.205  1.00  0.00           C  
ATOM    635 HG21 THR    45      84.641 115.085  85.748  1.00  0.00           H  
ATOM    636 HG22 THR    45      82.968 114.850  85.393  1.00  0.00           H  
ATOM    637 HG23 THR    45      83.455 115.503  87.006  1.00  0.00           H  
ATOM    638  OG1 THR    45      82.481 113.181  87.548  1.00  0.00           O  
ATOM    639  HG1 THR    45      81.774 113.372  86.927  1.00  0.00           H  
ATOM    640  C   THR    45      85.105 112.369  84.948  1.00  0.00           C  
ATOM    641  O   THR    45      86.153 111.784  85.208  1.00  0.00           O  
ATOM    642  N   ASP    46      84.986 112.996  83.778  1.00  0.00           N  
ATOM    643  H   ASP    46      84.071 113.294  83.470  1.00  0.00           H  
ATOM    644  CA  ASP    46      86.179 113.365  82.912  1.00  0.00           C  
ATOM    645  HA  ASP    46      86.628 112.471  82.478  1.00  0.00           H  
ATOM    646  CB  ASP    46      85.721 114.333  81.791  1.00  0.00           C  
ATOM    647  HB2 ASP    46      85.141 115.138  82.243  1.00  0.00           H  
ATOM    648  HB3 ASP    46      86.619 114.679  81.279  1.00  0.00           H  
ATOM    649  CG  ASP    46      84.878 113.664  80.630  1.00  0.00           C  
ATOM    650  OD1 ASP    46      84.309 112.586  80.809  1.00  0.00           O  
ATOM    651  OD2 ASP    46      84.610 114.230  79.543  1.00  0.00           O  
ATOM    652  C   ASP    46      87.246 114.104  83.712  1.00  0.00           C  
ATOM    653  O   ASP    46      86.878 114.920  84.570  1.00  0.00           O  
ATOM    654  N   THR    47      88.560 113.901  83.342  1.00  0.00           N  
ATOM    655  H   THR    47      88.757 113.123  82.729  1.00  0.00           H  
ATOM    656  CA  THR    47      89.673 114.622  83.965  1.00  0.00           C  
ATOM    657  HA  THR    47      89.701 114.490  85.047  1.00  0.00           H  
ATOM    658  CB  THR    47      90.923 114.013  83.426  1.00  0.00           C  
ATOM    659  HB  THR    47      90.996 112.973  83.744  1.00  0.00           H  
ATOM    660  CG2 THR    47      91.088 114.100  81.863  1.00  0.00           C  
ATOM    661 HG21 THR    47      90.157 114.029  81.301  1.00  0.00           H  
ATOM    662 HG22 THR    47      91.611 115.040  81.684  1.00  0.00           H  
ATOM    663 HG23 THR    47      91.721 113.238  81.652  1.00  0.00           H  
ATOM    664  OG1 THR    47      91.992 114.753  84.028  1.00  0.00           O  
ATOM    665  HG1 THR    47      92.148 114.464  84.930  1.00  0.00           H  
ATOM    666  C   THR    47      89.547 116.131  83.587  1.00  0.00           C  
ATOM    667  O   THR    47      89.017 116.621  82.586  1.00  0.00           O  
ATOM    668  N   SER    48      89.977 116.879  84.636  1.00  0.00           N  
ATOM    669  H   SER    48      90.299 116.449  85.491  1.00  0.00           H  
ATOM    670  CA  SER    48      89.446 118.217  84.938  1.00  0.00           C  
ATOM    671  HA  SER    48      88.387 118.098  84.712  1.00  0.00           H  
ATOM    672  CB  SER    48      89.669 118.410  86.484  1.00  0.00           C  
ATOM    673  HB2 SER    48      89.336 119.379  86.856  1.00  0.00           H  
ATOM    674  HB3 SER    48      89.156 117.642  87.063  1.00  0.00           H  
ATOM    675  OG  SER    48      91.075 118.222  86.887  1.00  0.00           O  
ATOM    676  HG  SER    48      91.217 117.307  87.142  1.00  0.00           H  
ATOM    677  C   SER    48      90.207 119.306  84.162  1.00  0.00           C  
ATOM    678  O   SER    48      91.175 119.079  83.388  1.00  0.00           O  
ATOM    679  N   GLY    49      89.660 120.506  84.245  1.00  0.00           N  
ATOM    680  H   GLY    49      88.900 120.678  84.887  1.00  0.00           H  
ATOM    681  CA  GLY    49      89.950 121.518  83.309  1.00  0.00           C  
ATOM    682  HA2 GLY    49      89.444 122.392  83.719  1.00  0.00           H  
ATOM    683  HA3 GLY    49      91.030 121.660  83.330  1.00  0.00           H  
ATOM    684  C   GLY    49      89.411 121.270  81.865  1.00  0.00           C  
ATOM    685  O   GLY    49      88.631 120.339  81.689  1.00  0.00           O  
ATOM    686  N   TYR    50      89.769 122.005  80.736  1.00  0.00           N  
ATOM    687  H   TYR    50      89.295 121.624  79.930  1.00  0.00           H  
ATOM    688  CA  TYR    50      90.530 123.241  80.672  1.00  0.00           C  
ATOM    689  HA  TYR    50      91.455 123.127  81.237  1.00  0.00           H  
ATOM    690  CB  TYR    50      90.868 123.503  79.238  1.00  0.00           C  
ATOM    691  HB2 TYR    50      91.304 122.587  78.840  1.00  0.00           H  
ATOM    692  HB3 TYR    50      89.933 123.691  78.710  1.00  0.00           H  
ATOM    693  CG  TYR    50      91.859 124.630  78.958  1.00  0.00           C  
ATOM    694  CD1 TYR    50      91.320 125.924  78.607  1.00  0.00           C  
ATOM    695  HD1 TYR    50      90.262 126.107  78.494  1.00  0.00           H  
ATOM    696  CE1 TYR    50      92.282 126.888  78.204  1.00  0.00           C  
ATOM    697  HE1 TYR    50      91.881 127.719  77.642  1.00  0.00           H  
ATOM    698  CZ  TYR    50      93.694 126.650  78.227  1.00  0.00           C  
ATOM    699  OH  TYR    50      94.657 127.486  77.902  1.00  0.00           O  
ATOM    700  HH  TYR    50      94.439 128.249  77.362  1.00  0.00           H  
ATOM    701  CE2 TYR    50      94.145 125.414  78.753  1.00  0.00           C  
ATOM    702  HE2 TYR    50      95.191 125.175  78.872  1.00  0.00           H  
ATOM    703  CD2 TYR    50      93.258 124.421  79.101  1.00  0.00           C  
ATOM    704  HD2 TYR    50      93.604 123.431  79.360  1.00  0.00           H  
ATOM    705  C   TYR    50      89.754 124.469  81.211  1.00  0.00           C  
ATOM    706  O   TYR    50      88.517 124.529  81.024  1.00  0.00           O  
ATOM    707  N   GLY    51      90.370 125.393  81.968  1.00  0.00           N  
ATOM    708  H   GLY    51      89.865 126.267  81.972  1.00  0.00           H  
ATOM    709  CA  GLY    51      91.820 125.621  82.213  1.00  0.00           C  
ATOM    710  HA2 GLY    51      92.084 125.069  83.115  1.00  0.00           H  
ATOM    711  HA3 GLY    51      92.489 125.199  81.463  1.00  0.00           H  
ATOM    712  C   GLY    51      92.187 127.126  82.292  1.00  0.00           C  
ATOM    713  O   GLY    51      91.571 127.921  81.626  1.00  0.00           O  
ATOM    714  N   GLN    52      93.190 127.508  83.009  1.00  0.00           N  
ATOM    715  H   GLN    52      93.765 126.802  83.445  1.00  0.00           H  
ATOM    716  CA  GLN    52      93.685 128.891  83.181  1.00  0.00           C  
ATOM    717  HA  GLN    52      94.600 128.988  83.764  1.00  0.00           H  
ATOM    718  CB  GLN    52      93.985 129.526  81.779  1.00  0.00           C  
ATOM    719  HB2 GLN    52      93.181 129.387  81.056  1.00  0.00           H  
ATOM    720  HB3 GLN    52      94.205 130.588  81.880  1.00  0.00           H  
ATOM    721  CG  GLN    52      95.198 128.865  81.094  1.00  0.00           C  
ATOM    722  HG2 GLN    52      95.216 127.783  81.224  1.00  0.00           H  
ATOM    723  HG3 GLN    52      95.023 129.143  80.054  1.00  0.00           H  
ATOM    724  CD  GLN    52      96.606 129.202  81.570  1.00  0.00           C  
ATOM    725  OE1 GLN    52      96.908 130.070  82.361  1.00  0.00           O  
ATOM    726  NE2 GLN    52      97.528 128.440  81.042  1.00  0.00           N  
ATOM    727 HE21 GLN    52      97.283 127.818  80.285  1.00  0.00           H  
ATOM    728 HE22 GLN    52      98.435 128.656  81.430  1.00  0.00           H  
ATOM    729  C   GLN    52      92.627 129.653  84.079  1.00  0.00           C  
ATOM    730  O   GLN    52      91.928 130.545  83.570  1.00  0.00           O  
ATOM    731  N   SER    53      92.471 129.397  85.402  1.00  0.00           N  
ATOM    732  H   SER    53      91.772 129.981  85.838  1.00  0.00           H  
ATOM    733  CA  SER    53      93.200 128.435  86.237  1.00  0.00           C  
ATOM    734  HA  SER    53      94.049 127.980  85.728  1.00  0.00           H  
ATOM    735  CB  SER    53      93.899 129.115  87.327  1.00  0.00           C  
ATOM    736  HB2 SER    53      94.770 128.550  87.660  1.00  0.00           H  
ATOM    737  HB3 SER    53      94.319 130.052  86.959  1.00  0.00           H  
ATOM    738  OG  SER    53      93.024 129.406  88.421  1.00  0.00           O  
ATOM    739  HG  SER    53      92.344 130.001  88.096  1.00  0.00           H  
ATOM    740  C   SER    53      92.395 127.111  86.571  1.00  0.00           C  
ATOM    741  O   SER    53      91.734 126.525  85.694  1.00  0.00           O  
ATOM    742  N   SER    54      92.437 126.669  87.844  1.00  0.00           N  
ATOM    743  H   SER    54      92.823 127.317  88.515  1.00  0.00           H  
ATOM    744  CA  SER    54      92.062 125.332  88.323  1.00  0.00           C  
ATOM    745  HA  SER    54      92.581 124.565  87.748  1.00  0.00           H  
ATOM    746  CB  SER    54      92.664 125.152  89.747  1.00  0.00           C  
ATOM    747  HB2 SER    54      92.272 124.194  90.087  1.00  0.00           H  
ATOM    748  HB3 SER    54      93.743 125.211  89.604  1.00  0.00           H  
ATOM    749  OG  SER    54      92.375 126.231  90.683  1.00  0.00           O  
ATOM    750  HG  SER    54      91.424 126.217  90.808  1.00  0.00           H  
ATOM    751  C   SER    54      90.532 125.027  88.294  1.00  0.00           C  
ATOM    752  O   SER    54      89.977 124.722  89.361  1.00  0.00           O  
ATOM    753  N   TYR    55      89.928 125.137  87.145  1.00  0.00           N  
ATOM    754  H   TYR    55      90.378 125.386  86.276  1.00  0.00           H  
ATOM    755  CA  TYR    55      88.542 124.835  87.005  1.00  0.00           C  
ATOM    756  HA  TYR    55      88.057 125.352  87.832  1.00  0.00           H  
ATOM    757  CB  TYR    55      88.090 125.420  85.643  1.00  0.00           C  
ATOM    758  HB2 TYR    55      88.488 124.745  84.885  1.00  0.00           H  
ATOM    759  HB3 TYR    55      87.015 125.242  85.648  1.00  0.00           H  
ATOM    760  CG  TYR    55      88.335 126.870  85.432  1.00  0.00           C  
ATOM    761  CD1 TYR    55      88.482 127.777  86.511  1.00  0.00           C  
ATOM    762  HD1 TYR    55      88.545 127.464  87.543  1.00  0.00           H  
ATOM    763  CE1 TYR    55      88.493 129.165  86.274  1.00  0.00           C  
ATOM    764  HE1 TYR    55      88.570 129.782  87.157  1.00  0.00           H  
ATOM    765  CZ  TYR    55      88.583 129.630  84.962  1.00  0.00           C  
ATOM    766  OH  TYR    55      88.840 130.940  84.664  1.00  0.00           O  
ATOM    767  HH  TYR    55      89.193 131.061  83.779  1.00  0.00           H  
ATOM    768  CE2 TYR    55      88.478 128.747  83.901  1.00  0.00           C  
ATOM    769  HE2 TYR    55      88.524 129.289  82.968  1.00  0.00           H  
ATOM    770  CD2 TYR    55      88.287 127.358  84.097  1.00  0.00           C  
ATOM    771  HD2 TYR    55      88.094 126.755  83.222  1.00  0.00           H  
ATOM    772  C   TYR    55      88.210 123.345  87.135  1.00  0.00           C  
ATOM    773  O   TYR    55      88.984 122.469  86.674  1.00  0.00           O  
ATOM    774  N   SER    56      87.165 122.896  87.844  1.00  0.00           N  
ATOM    775  H   SER    56      87.084 121.891  87.901  1.00  0.00           H  
ATOM    776  CA  SER    56      86.051 123.531  88.660  1.00  0.00           C  
ATOM    777  HA  SER    56      85.371 122.690  88.796  1.00  0.00           H  
ATOM    778  CB  SER    56      86.530 123.964  90.064  1.00  0.00           C  
ATOM    779  HB2 SER    56      87.346 123.270  90.264  1.00  0.00           H  
ATOM    780  HB3 SER    56      86.904 124.974  89.897  1.00  0.00           H  
ATOM    781  OG  SER    56      85.439 123.960  90.979  1.00  0.00           O  
ATOM    782  HG  SER    56      85.229 123.025  91.032  1.00  0.00           H  
ATOM    783  C   SER    56      85.288 124.685  87.948  1.00  0.00           C  
ATOM    784  O   SER    56      85.638 125.892  88.005  1.00  0.00           O  
ATOM    785  N   SER    57      84.414 124.295  87.005  1.00  0.00           N  
ATOM    786  H   SER    57      83.890 125.090  86.668  1.00  0.00           H  
ATOM    787  CA  SER    57      84.003 122.900  86.612  1.00  0.00           C  
ATOM    788  HA  SER    57      84.664 122.196  87.118  1.00  0.00           H  
ATOM    789  CB  SER    57      82.561 122.631  87.085  1.00  0.00           C  
ATOM    790  HB2 SER    57      82.229 121.632  86.802  1.00  0.00           H  
ATOM    791  HB3 SER    57      82.288 122.658  88.139  1.00  0.00           H  
ATOM    792  OG  SER    57      81.783 123.637  86.497  1.00  0.00           O  
ATOM    793  HG  SER    57      81.800 124.416  87.057  1.00  0.00           H  
ATOM    794  C   SER    57      84.066 122.705  85.106  1.00  0.00           C  
ATOM    795  O   SER    57      83.706 121.581  84.586  1.00  0.00           O  
ATOM    796  N   TYR    58      84.503 123.740  84.294  1.00  0.00           N  
ATOM    797  H   TYR    58      85.080 124.451  84.720  1.00  0.00           H  
ATOM    798  CA  TYR    58      84.786 123.577  82.849  1.00  0.00           C  
ATOM    799  HA  TYR    58      83.905 123.245  82.299  1.00  0.00           H  
ATOM    800  CB  TYR    58      85.176 124.913  82.170  1.00  0.00           C  
ATOM    801  HB2 TYR    58      85.935 125.356  82.814  1.00  0.00           H  
ATOM    802  HB3 TYR    58      85.687 124.635  81.248  1.00  0.00           H  
ATOM    803  CG  TYR    58      84.098 125.936  82.002  1.00  0.00           C  
ATOM    804  CD1 TYR    58      82.760 125.750  82.352  1.00  0.00           C  
ATOM    805  HD1 TYR    58      82.476 124.840  82.860  1.00  0.00           H  
ATOM    806  CE1 TYR    58      81.843 126.808  82.163  1.00  0.00           C  
ATOM    807  HE1 TYR    58      80.856 126.725  82.592  1.00  0.00           H  
ATOM    808  CZ  TYR    58      82.293 128.050  81.614  1.00  0.00           C  
ATOM    809  OH  TYR    58      81.444 129.043  81.643  1.00  0.00           O  
ATOM    810  HH  TYR    58      81.791 129.816  81.192  1.00  0.00           H  
ATOM    811  CE2 TYR    58      83.603 128.203  81.244  1.00  0.00           C  
ATOM    812  HE2 TYR    58      83.940 129.180  80.930  1.00  0.00           H  
ATOM    813  CD2 TYR    58      84.479 127.159  81.430  1.00  0.00           C  
ATOM    814  HD2 TYR    58      85.484 127.252  81.044  1.00  0.00           H  
ATOM    815  C   TYR    58      85.898 122.574  82.641  1.00  0.00           C  
ATOM    816  O   TYR    58      86.904 122.708  83.350  1.00  0.00           O  
ATOM    817  N   GLY    59      85.728 121.528  81.830  1.00  0.00           N  
ATOM    818  H   GLY    59      86.612 121.058  81.692  1.00  0.00           H  
ATOM    819  CA  GLY    59      84.566 121.024  81.110  1.00  0.00           C  
ATOM    820  HA2 GLY    59      84.869 120.136  80.555  1.00  0.00           H  
ATOM    821  HA3 GLY    59      83.784 120.776  81.827  1.00  0.00           H  
ATOM    822  C   GLY    59      84.128 121.998  79.937  1.00  0.00           C  
ATOM    823  O   GLY    59      84.565 123.100  79.698  1.00  0.00           O  
ATOM    824  N   GLN    60      83.077 121.648  79.235  1.00  0.00           N  
ATOM    825  H   GLN    60      82.874 122.270  78.466  1.00  0.00           H  
ATOM    826  CA  GLN    60      82.133 120.546  79.373  1.00  0.00           C  
ATOM    827  HA  GLN    60      82.830 119.740  79.601  1.00  0.00           H  
ATOM    828  CB  GLN    60      81.164 120.750  80.612  1.00  0.00           C  
ATOM    829  HB2 GLN    60      80.887 119.745  80.929  1.00  0.00           H  
ATOM    830  HB3 GLN    60      81.541 121.282  81.485  1.00  0.00           H  
ATOM    831  CG  GLN    60      79.868 121.524  80.474  1.00  0.00           C  
ATOM    832  HG2 GLN    60      79.330 121.185  79.589  1.00  0.00           H  
ATOM    833  HG3 GLN    60      79.297 121.247  81.360  1.00  0.00           H  
ATOM    834  CD  GLN    60      80.191 123.003  80.245  1.00  0.00           C  
ATOM    835  OE1 GLN    60      80.343 123.436  79.197  1.00  0.00           O  
ATOM    836  NE2 GLN    60      80.406 123.768  81.285  1.00  0.00           N  
ATOM    837 HE21 GLN    60      80.236 123.378  82.201  1.00  0.00           H  
ATOM    838 HE22 GLN    60      80.929 124.608  81.080  1.00  0.00           H  
ATOM    839  C   GLN    60      81.438 120.102  78.087  1.00  0.00           C  
ATOM    840  O   GLN    60      81.606 120.765  77.037  1.00  0.00           O  
ATOM    841  N   SER    61      80.721 119.002  78.161  1.00  0.00           N  
ATOM    842  H   SER    61      80.638 118.484  79.024  1.00  0.00           H  
ATOM    843  CA  SER    61      79.795 118.552  77.076  1.00  0.00           C  
ATOM    844  HA  SER    61      80.338 118.106  76.243  1.00  0.00           H  
ATOM    845  CB  SER    61      78.818 117.616  77.713  1.00  0.00           C  
ATOM    846  HB2 SER    61      78.106 117.413  76.913  1.00  0.00           H  
ATOM    847  HB3 SER    61      79.411 116.735  77.958  1.00  0.00           H  
ATOM    848  OG  SER    61      78.040 118.217  78.749  1.00  0.00           O  
ATOM    849  HG  SER    61      77.336 118.736  78.353  1.00  0.00           H  
ATOM    850  C   SER    61      78.908 119.626  76.395  1.00  0.00           C  
ATOM    851  O   SER    61      78.584 120.649  76.974  1.00  0.00           O  
ATOM    852  N   GLN    62      78.724 119.454  75.054  1.00  0.00           N  
ATOM    853  H   GLN    62      78.990 118.584  74.615  1.00  0.00           H  
ATOM    854  CA  GLN    62      77.985 120.396  74.183  1.00  0.00           C  
ATOM    855  HA  GLN    62      77.858 121.312  74.760  1.00  0.00           H  
ATOM    856  CB  GLN    62      78.866 120.648  72.964  1.00  0.00           C  
ATOM    857  HB2 GLN    62      79.864 120.941  73.291  1.00  0.00           H  
ATOM    858  HB3 GLN    62      78.973 119.727  72.390  1.00  0.00           H  
ATOM    859  CG  GLN    62      78.430 121.740  72.028  1.00  0.00           C  
ATOM    860  HG2 GLN    62      78.375 122.640  72.641  1.00  0.00           H  
ATOM    861  HG3 GLN    62      79.236 121.837  71.301  1.00  0.00           H  
ATOM    862  CD  GLN    62      77.050 121.504  71.320  1.00  0.00           C  
ATOM    863  OE1 GLN    62      76.800 120.534  70.575  1.00  0.00           O  
ATOM    864  NE2 GLN    62      76.125 122.403  71.419  1.00  0.00           N  
ATOM    865 HE21 GLN    62      75.214 122.289  70.997  1.00  0.00           H  
ATOM    866 HE22 GLN    62      76.340 123.320  71.784  1.00  0.00           H  
ATOM    867  C   GLN    62      76.620 119.836  73.952  1.00  0.00           C  
ATOM    868  O   GLN    62      76.484 118.712  73.573  1.00  0.00           O  
ATOM    869  N   ASN    63      75.515 120.540  74.367  1.00  0.00           N  
ATOM    870  H   ASN    63      75.625 121.493  74.684  1.00  0.00           H  
ATOM    871  CA  ASN    63      74.189 120.010  74.565  1.00  0.00           C  
ATOM    872  HA  ASN    63      74.106 119.121  73.941  1.00  0.00           H  
ATOM    873  CB  ASN    63      73.913 119.557  76.061  1.00  0.00           C  
ATOM    874  HB2 ASN    63      73.727 120.493  76.587  1.00  0.00           H  
ATOM    875  HB3 ASN    63      72.913 119.125  76.087  1.00  0.00           H  
ATOM    876  CG  ASN    63      75.049 118.775  76.679  1.00  0.00           C  
ATOM    877  OD1 ASN    63      75.894 119.258  77.381  1.00  0.00           O  
ATOM    878  ND2 ASN    63      75.113 117.487  76.446  1.00  0.00           N  
ATOM    879 HD21 ASN    63      75.737 116.881  76.959  1.00  0.00           H  
ATOM    880 HD22 ASN    63      74.376 117.034  75.924  1.00  0.00           H  
ATOM    881  C   ASN    63      73.117 120.928  74.039  1.00  0.00           C  
ATOM    882  O   ASN    63      72.032 121.045  74.645  1.00  0.00           O  
ATOM    883  N   THR    64      73.385 121.418  72.831  1.00  0.00           N  
ATOM    884  H   THR    64      74.210 121.131  72.323  1.00  0.00           H  
ATOM    885  CA  THR    64      72.417 122.181  72.144  1.00  0.00           C  
ATOM    886  HA  THR    64      71.468 121.743  72.453  1.00  0.00           H  
ATOM    887  CB  THR    64      72.523 123.678  72.648  1.00  0.00           C  
ATOM    888  HB  THR    64      72.591 123.798  73.729  1.00  0.00           H  
ATOM    889  CG2 THR    64      73.691 124.572  72.253  1.00  0.00           C  
ATOM    890 HG21 THR    64      74.603 124.096  72.612  1.00  0.00           H  
ATOM    891 HG22 THR    64      73.812 124.786  71.191  1.00  0.00           H  
ATOM    892 HG23 THR    64      73.686 125.515  72.799  1.00  0.00           H  
ATOM    893  OG1 THR    64      71.381 124.276  72.162  1.00  0.00           O  
ATOM    894  HG1 THR    64      70.632 123.863  72.598  1.00  0.00           H  
ATOM    895  C   THR    64      72.507 122.178  70.640  1.00  0.00           C  
ATOM    896  O   THR    64      73.545 122.037  70.037  1.00  0.00           O  
ATOM    897  N   GLY    65      71.365 122.187  69.890  1.00  0.00           N  
ATOM    898  H   GLY    65      71.559 122.074  68.905  1.00  0.00           H  
ATOM    899  CA  GLY    65      69.950 121.898  70.226  1.00  0.00           C  
ATOM    900  HA2 GLY    65      69.735 122.792  70.810  1.00  0.00           H  
ATOM    901  HA3 GLY    65      69.419 122.009  69.280  1.00  0.00           H  
ATOM    902  C   GLY    65      69.642 120.601  71.015  1.00  0.00           C  
ATOM    903  O   GLY    65      70.586 119.732  71.023  1.00  0.00           O  
ATOM    904  N   TYR    66      68.401 120.402  71.540  1.00  0.00           N  
ATOM    905  H   TYR    66      67.708 121.118  71.372  1.00  0.00           H  
ATOM    906  CA  TYR    66      68.078 119.331  72.433  1.00  0.00           C  
ATOM    907  HA  TYR    66      68.753 118.514  72.176  1.00  0.00           H  
ATOM    908  CB  TYR    66      68.392 119.826  73.887  1.00  0.00           C  
ATOM    909  HB2 TYR    66      69.366 120.316  73.910  1.00  0.00           H  
ATOM    910  HB3 TYR    66      67.595 120.495  74.211  1.00  0.00           H  
ATOM    911  CG  TYR    66      68.369 118.690  74.863  1.00  0.00           C  
ATOM    912  CD1 TYR    66      67.160 118.203  75.377  1.00  0.00           C  
ATOM    913  HD1 TYR    66      66.269 118.669  74.983  1.00  0.00           H  
ATOM    914  CE1 TYR    66      67.119 117.276  76.396  1.00  0.00           C  
ATOM    915  HE1 TYR    66      66.173 116.936  76.792  1.00  0.00           H  
ATOM    916  CZ  TYR    66      68.327 116.787  76.960  1.00  0.00           C  
ATOM    917  OH  TYR    66      68.460 115.972  78.026  1.00  0.00           O  
ATOM    918  HH  TYR    66      69.134 116.177  78.678  1.00  0.00           H  
ATOM    919  CE2 TYR    66      69.572 117.135  76.327  1.00  0.00           C  
ATOM    920  HE2 TYR    66      70.523 116.821  76.730  1.00  0.00           H  
ATOM    921  CD2 TYR    66      69.551 118.146  75.347  1.00  0.00           C  
ATOM    922  HD2 TYR    66      70.488 118.563  75.010  1.00  0.00           H  
ATOM    923  C   TYR    66      66.581 119.004  72.251  1.00  0.00           C  
ATOM    924  O   TYR    66      65.724 119.750  71.836  1.00  0.00           O  
ATOM    925  N   GLY    67      66.314 117.694  72.359  1.00  0.00           N  
ATOM    926  H   GLY    67      67.108 117.070  72.382  1.00  0.00           H  
ATOM    927  CA  GLY    67      64.987 117.096  72.037  1.00  0.00           C  
ATOM    928  HA2 GLY    67      64.963 116.244  72.717  1.00  0.00           H  
ATOM    929  HA3 GLY    67      64.143 117.739  72.289  1.00  0.00           H  
ATOM    930  C   GLY    67      64.725 116.693  70.602  1.00  0.00           C  
ATOM    931  O   GLY    67      65.516 117.060  69.681  1.00  0.00           O  
ATOM    932  N   THR    68      63.641 115.991  70.355  1.00  0.00           N  
ATOM    933  H   THR    68      62.917 115.742  71.014  1.00  0.00           H  
ATOM    934  CA  THR    68      63.327 115.271  69.056  1.00  0.00           C  
ATOM    935  HA  THR    68      63.717 115.833  68.207  1.00  0.00           H  
ATOM    936  CB  THR    68      63.941 113.902  68.925  1.00  0.00           C  
ATOM    937  HB  THR    68      63.596 113.351  68.049  1.00  0.00           H  
ATOM    938  CG2 THR    68      65.487 113.982  68.587  1.00  0.00           C  
ATOM    939 HG21 THR    68      65.991 114.525  69.387  1.00  0.00           H  
ATOM    940 HG22 THR    68      65.902 112.975  68.539  1.00  0.00           H  
ATOM    941 HG23 THR    68      65.794 114.438  67.646  1.00  0.00           H  
ATOM    942  OG1 THR    68      63.864 113.137  70.086  1.00  0.00           O  
ATOM    943  HG1 THR    68      64.645 112.588  70.183  1.00  0.00           H  
ATOM    944  C   THR    68      61.813 115.069  68.994  1.00  0.00           C  
ATOM    945  O   THR    68      61.136 115.343  69.938  1.00  0.00           O  
ATOM    946  N   GLN    69      61.315 114.629  67.793  1.00  0.00           N  
ATOM    947  H   GLN    69      61.889 114.679  66.964  1.00  0.00           H  
ATOM    948  CA  GLN    69      59.874 114.243  67.620  1.00  0.00           C  
ATOM    949  HA  GLN    69      59.406 113.936  68.555  1.00  0.00           H  
ATOM    950  CB  GLN    69      59.060 115.525  67.120  1.00  0.00           C  
ATOM    951  HB2 GLN    69      59.595 116.083  66.352  1.00  0.00           H  
ATOM    952  HB3 GLN    69      58.150 115.226  66.600  1.00  0.00           H  
ATOM    953  CG  GLN    69      58.616 116.488  68.235  1.00  0.00           C  
ATOM    954  HG2 GLN    69      59.545 116.886  68.644  1.00  0.00           H  
ATOM    955  HG3 GLN    69      57.994 117.310  67.882  1.00  0.00           H  
ATOM    956  CD  GLN    69      57.822 115.794  69.367  1.00  0.00           C  
ATOM    957  OE1 GLN    69      56.988 114.951  69.170  1.00  0.00           O  
ATOM    958  NE2 GLN    69      58.057 116.237  70.625  1.00  0.00           N  
ATOM    959 HE21 GLN    69      58.669 116.993  70.895  1.00  0.00           H  
ATOM    960 HE22 GLN    69      57.372 115.913  71.293  1.00  0.00           H  
ATOM    961  C   GLN    69      59.658 112.990  66.672  1.00  0.00           C  
ATOM    962  O   GLN    69      60.363 112.791  65.613  1.00  0.00           O  
ATOM    963  N   SER    70      58.734 112.111  67.033  1.00  0.00           N  
ATOM    964  H   SER    70      58.092 112.314  67.786  1.00  0.00           H  
ATOM    965  CA  SER    70      58.406 110.888  66.248  1.00  0.00           C  
ATOM    966  HA  SER    70      59.393 110.486  66.017  1.00  0.00           H  
ATOM    967  CB  SER    70      57.521 109.847  67.007  1.00  0.00           C  
ATOM    968  HB2 SER    70      58.042 109.543  67.915  1.00  0.00           H  
ATOM    969  HB3 SER    70      56.572 110.314  67.272  1.00  0.00           H  
ATOM    970  OG  SER    70      57.186 108.766  66.191  1.00  0.00           O  
ATOM    971  HG  SER    70      56.684 108.160  66.741  1.00  0.00           H  
ATOM    972  C   SER    70      57.789 111.358  64.912  1.00  0.00           C  
ATOM    973  O   SER    70      56.888 112.237  64.929  1.00  0.00           O  
ATOM    974  N   THR    71      58.319 110.850  63.761  1.00  0.00           N  
ATOM    975  H   THR    71      59.124 110.262  63.924  1.00  0.00           H  
ATOM    976  CA  THR    71      57.881 111.093  62.369  1.00  0.00           C  
ATOM    977  HA  THR    71      58.013 112.139  62.093  1.00  0.00           H  
ATOM    978  CB  THR    71      58.906 110.326  61.412  1.00  0.00           C  
ATOM    979  HB  THR    71      58.757 109.270  61.640  1.00  0.00           H  
ATOM    980  CG2 THR    71      58.611 110.428  59.956  1.00  0.00           C  
ATOM    981 HG21 THR    71      57.761 109.835  59.620  1.00  0.00           H  
ATOM    982 HG22 THR    71      58.358 111.462  59.722  1.00  0.00           H  
ATOM    983 HG23 THR    71      59.491 110.106  59.398  1.00  0.00           H  
ATOM    984  OG1 THR    71      60.186 110.733  61.787  1.00  0.00           O  
ATOM    985  HG1 THR    71      60.581 111.186  61.039  1.00  0.00           H  
ATOM    986  C   THR    71      56.417 110.630  62.006  1.00  0.00           C  
ATOM    987  O   THR    71      55.980 109.622  62.559  1.00  0.00           O  
ATOM    988  N   PRO    72      55.521 111.372  61.292  1.00  0.00           N  
ATOM    989  CD  PRO    72      55.698 112.665  60.606  1.00  0.00           C  
ATOM    990  HD2 PRO    72      56.699 112.687  60.175  1.00  0.00           H  
ATOM    991  HD3 PRO    72      55.540 113.495  61.296  1.00  0.00           H  
ATOM    992  CG  PRO    72      54.465 112.768  59.648  1.00  0.00           C  
ATOM    993  HG2 PRO    72      54.644 112.378  58.646  1.00  0.00           H  
ATOM    994  HG3 PRO    72      54.124 113.793  59.503  1.00  0.00           H  
ATOM    995  CB  PRO    72      53.401 112.046  60.409  1.00  0.00           C  
ATOM    996  HB2 PRO    72      52.582 111.708  59.774  1.00  0.00           H  
ATOM    997  HB3 PRO    72      53.011 112.687  61.199  1.00  0.00           H  
ATOM    998  CA  PRO    72      54.124 110.934  61.173  1.00  0.00           C  
ATOM    999  HA  PRO    72      53.611 110.851  62.132  1.00  0.00           H  
ATOM   1000  C   PRO    72      53.940 109.660  60.394  1.00  0.00           C  
ATOM   1001  O   PRO    72      54.850 109.281  59.705  1.00  0.00           O  
ATOM   1002  N   GLN    73      52.840 109.010  60.606  1.00  0.00           N  
ATOM   1003  H   GLN    73      52.220 109.431  61.284  1.00  0.00           H  
ATOM   1004  CA  GLN    73      52.289 107.932  59.739  1.00  0.00           C  
ATOM   1005  HA  GLN    73      52.671 106.930  59.935  1.00  0.00           H  
ATOM   1006  CB  GLN    73      50.763 107.838  59.881  1.00  0.00           C  
ATOM   1007  HB2 GLN    73      50.334 108.823  59.703  1.00  0.00           H  
ATOM   1008  HB3 GLN    73      50.331 107.152  59.151  1.00  0.00           H  
ATOM   1009  CG  GLN    73      50.435 107.388  61.337  1.00  0.00           C  
ATOM   1010  HG2 GLN    73      50.933 106.430  61.486  1.00  0.00           H  
ATOM   1011  HG3 GLN    73      50.753 108.181  62.013  1.00  0.00           H  
ATOM   1012  CD  GLN    73      48.987 107.167  61.786  1.00  0.00           C  
ATOM   1013  OE1 GLN    73      48.724 107.272  62.962  1.00  0.00           O  
ATOM   1014  NE2 GLN    73      48.244 106.783  60.846  1.00  0.00           N  
ATOM   1015 HE21 GLN    73      48.546 106.767  59.882  1.00  0.00           H  
ATOM   1016 HE22 GLN    73      47.345 106.384  61.073  1.00  0.00           H  
ATOM   1017  C   GLN    73      52.475 108.279  58.264  1.00  0.00           C  
ATOM   1018  O   GLN    73      52.528 109.462  57.859  1.00  0.00           O  
ATOM   1019  N   GLY    74      52.617 107.197  57.440  1.00  0.00           N  
ATOM   1020  H   GLY    74      52.745 106.271  57.821  1.00  0.00           H  
ATOM   1021  CA  GLY    74      52.506 107.366  56.049  1.00  0.00           C  
ATOM   1022  HA2 GLY    74      52.913 108.322  55.720  1.00  0.00           H  
ATOM   1023  HA3 GLY    74      53.063 106.659  55.433  1.00  0.00           H  
ATOM   1024  C   GLY    74      51.010 107.336  55.588  1.00  0.00           C  
ATOM   1025  O   GLY    74      50.043 107.021  56.307  1.00  0.00           O  
ATOM   1026  N   TYR    75      50.770 107.813  54.350  1.00  0.00           N  
ATOM   1027  H   TYR    75      51.616 107.792  53.798  1.00  0.00           H  
ATOM   1028  CA  TYR    75      49.460 108.179  53.720  1.00  0.00           C  
ATOM   1029  HA  TYR    75      48.697 108.042  54.486  1.00  0.00           H  
ATOM   1030  CB  TYR    75      49.425 109.662  53.420  1.00  0.00           C  
ATOM   1031  HB2 TYR    75      50.286 109.816  52.770  1.00  0.00           H  
ATOM   1032  HB3 TYR    75      48.455 109.966  53.026  1.00  0.00           H  
ATOM   1033  CG  TYR    75      49.547 110.628  54.593  1.00  0.00           C  
ATOM   1034  CD1 TYR    75      50.103 111.889  54.278  1.00  0.00           C  
ATOM   1035  HD1 TYR    75      50.352 112.178  53.268  1.00  0.00           H  
ATOM   1036  CE1 TYR    75      50.291 112.801  55.332  1.00  0.00           C  
ATOM   1037  HE1 TYR    75      50.584 113.802  55.052  1.00  0.00           H  
ATOM   1038  CZ  TYR    75      50.092 112.406  56.704  1.00  0.00           C  
ATOM   1039  OH  TYR    75      50.315 113.176  57.779  1.00  0.00           O  
ATOM   1040  HH  TYR    75      50.725 113.994  57.487  1.00  0.00           H  
ATOM   1041  CE2 TYR    75      49.502 111.112  56.910  1.00  0.00           C  
ATOM   1042  HE2 TYR    75      49.377 110.697  57.899  1.00  0.00           H  
ATOM   1043  CD2 TYR    75      49.215 110.265  55.881  1.00  0.00           C  
ATOM   1044  HD2 TYR    75      48.801 109.291  56.098  1.00  0.00           H  
ATOM   1045  C   TYR    75      49.264 107.322  52.445  1.00  0.00           C  
ATOM   1046  O   TYR    75      49.345 107.913  51.381  1.00  0.00           O  
ATOM   1047  N   GLY    76      48.926 106.053  52.489  1.00  0.00           N  
ATOM   1048  H   GLY    76      48.744 105.670  53.405  1.00  0.00           H  
ATOM   1049  CA  GLY    76      48.790 105.137  51.347  1.00  0.00           C  
ATOM   1050  HA2 GLY    76      49.533 105.501  50.638  1.00  0.00           H  
ATOM   1051  HA3 GLY    76      49.069 104.104  51.552  1.00  0.00           H  
ATOM   1052  C   GLY    76      47.361 105.036  50.750  1.00  0.00           C  
ATOM   1053  O   GLY    76      47.250 104.542  49.672  1.00  0.00           O  
ATOM   1054  N   SER    77      46.298 105.564  51.423  1.00  0.00           N  
ATOM   1055  H   SER    77      46.453 106.049  52.295  1.00  0.00           H  
ATOM   1056  CA  SER    77      44.923 105.520  50.819  1.00  0.00           C  
ATOM   1057  HA  SER    77      44.691 104.457  50.757  1.00  0.00           H  
ATOM   1058  CB  SER    77      43.889 106.119  51.797  1.00  0.00           C  
ATOM   1059  HB2 SER    77      44.019 107.201  51.832  1.00  0.00           H  
ATOM   1060  HB3 SER    77      42.842 106.012  51.515  1.00  0.00           H  
ATOM   1061  OG  SER    77      44.039 105.507  53.090  1.00  0.00           O  
ATOM   1062  HG  SER    77      44.904 105.742  53.432  1.00  0.00           H  
ATOM   1063  C   SER    77      44.837 106.243  49.461  1.00  0.00           C  
ATOM   1064  O   SER    77      45.697 107.033  49.116  1.00  0.00           O  
ATOM   1065  N   THR    78      43.794 106.103  48.631  1.00  0.00           N  
ATOM   1066  H   THR    78      43.648 106.803  47.917  1.00  0.00           H  
ATOM   1067  CA  THR    78      42.704 105.132  48.651  1.00  0.00           C  
ATOM   1068  HA  THR    78      42.387 105.059  49.691  1.00  0.00           H  
ATOM   1069  CB  THR    78      41.528 105.626  47.756  1.00  0.00           C  
ATOM   1070  HB  THR    78      41.755 105.628  46.690  1.00  0.00           H  
ATOM   1071  CG2 THR    78      40.288 104.778  47.955  1.00  0.00           C  
ATOM   1072 HG21 THR    78      39.412 105.310  47.585  1.00  0.00           H  
ATOM   1073 HG22 THR    78      40.362 103.752  47.595  1.00  0.00           H  
ATOM   1074 HG23 THR    78      40.212 104.676  49.038  1.00  0.00           H  
ATOM   1075  OG1 THR    78      41.105 106.898  48.247  1.00  0.00           O  
ATOM   1076  HG1 THR    78      40.435 107.233  47.646  1.00  0.00           H  
ATOM   1077  C   THR    78      43.128 103.772  48.047  1.00  0.00           C  
ATOM   1078  O   THR    78      43.436 103.633  46.862  1.00  0.00           O  
ATOM   1079  N   GLY    79      42.962 102.713  48.861  1.00  0.00           N  
ATOM   1080  H   GLY    79      42.737 102.870  49.833  1.00  0.00           H  
ATOM   1081  CA  GLY    79      43.335 101.355  48.458  1.00  0.00           C  
ATOM   1082  HA2 GLY    79      42.740 100.604  48.978  1.00  0.00           H  
ATOM   1083  HA3 GLY    79      42.935 101.184  47.458  1.00  0.00           H  
ATOM   1084  C   GLY    79      44.864 101.066  48.418  1.00  0.00           C  
ATOM   1085  O   GLY    79      45.589 101.582  49.262  1.00  0.00           O  
ATOM   1086  N   GLY    80      45.377 100.241  47.512  1.00  0.00           N  
ATOM   1087  H   GLY    80      46.385 100.186  47.536  1.00  0.00           H  
ATOM   1088  CA  GLY    80      44.707  99.362  46.529  1.00  0.00           C  
ATOM   1089  HA2 GLY    80      43.815  99.897  46.205  1.00  0.00           H  
ATOM   1090  HA3 GLY    80      45.266  99.119  45.626  1.00  0.00           H  
ATOM   1091  C   GLY    80      44.146  98.011  47.187  1.00  0.00           C  
ATOM   1092  O   GLY    80      44.167  97.830  48.413  1.00  0.00           O  
ATOM   1093  N   TYR    81      43.576  97.149  46.285  1.00  0.00           N  
ATOM   1094  H   TYR    81      43.638  97.401  45.309  1.00  0.00           H  
ATOM   1095  CA  TYR    81      42.739  95.928  46.608  1.00  0.00           C  
ATOM   1096  HA  TYR    81      42.873  95.755  47.675  1.00  0.00           H  
ATOM   1097  CB  TYR    81      41.216  96.174  46.450  1.00  0.00           C  
ATOM   1098  HB2 TYR    81      40.963  96.307  45.398  1.00  0.00           H  
ATOM   1099  HB3 TYR    81      40.748  95.292  46.886  1.00  0.00           H  
ATOM   1100  CG  TYR    81      40.727  97.460  47.026  1.00  0.00           C  
ATOM   1101  CD1 TYR    81      40.808  97.787  48.368  1.00  0.00           C  
ATOM   1102  HD1 TYR    81      41.281  97.112  49.065  1.00  0.00           H  
ATOM   1103  CE1 TYR    81      40.456  99.072  48.773  1.00  0.00           C  
ATOM   1104  HE1 TYR    81      40.490  99.393  49.804  1.00  0.00           H  
ATOM   1105  CZ  TYR    81      40.032 100.051  47.851  1.00  0.00           C  
ATOM   1106  OH  TYR    81      39.479 101.210  48.316  1.00  0.00           O  
ATOM   1107  HH  TYR    81      39.171 101.816  47.639  1.00  0.00           H  
ATOM   1108  CE2 TYR    81      40.010  99.780  46.491  1.00  0.00           C  
ATOM   1109  HE2 TYR    81      39.639 100.474  45.750  1.00  0.00           H  
ATOM   1110  CD2 TYR    81      40.321  98.435  46.076  1.00  0.00           C  
ATOM   1111  HD2 TYR    81      40.300  98.244  45.013  1.00  0.00           H  
ATOM   1112  C   TYR    81      43.210  94.779  45.818  1.00  0.00           C  
ATOM   1113  O   TYR    81      42.690  94.559  44.734  1.00  0.00           O  
ATOM   1114  N   GLY    82      44.144  93.919  46.308  1.00  0.00           N  
ATOM   1115  H   GLY    82      44.175  93.098  45.721  1.00  0.00           H  
ATOM   1116  CA  GLY    82      44.853  93.906  47.604  1.00  0.00           C  
ATOM   1117  HA2 GLY    82      45.756  93.307  47.491  1.00  0.00           H  
ATOM   1118  HA3 GLY    82      45.218  94.892  47.893  1.00  0.00           H  
ATOM   1119  C   GLY    82      43.936  93.331  48.702  1.00  0.00           C  
ATOM   1120  O   GLY    82      42.736  93.507  48.700  1.00  0.00           O  
ATOM   1121  N   SER    83      44.540  92.649  49.572  1.00  0.00           N  
ATOM   1122  H   SER    83      45.541  92.549  49.483  1.00  0.00           H  
ATOM   1123  CA  SER    83      43.919  91.909  50.670  1.00  0.00           C  
ATOM   1124  HA  SER    83      44.748  91.267  50.966  1.00  0.00           H  
ATOM   1125  CB  SER    83      43.601  92.855  51.740  1.00  0.00           C  
ATOM   1126  HB2 SER    83      44.486  93.436  51.997  1.00  0.00           H  
ATOM   1127  HB3 SER    83      42.841  93.595  51.486  1.00  0.00           H  
ATOM   1128  OG  SER    83      43.150  92.043  52.790  1.00  0.00           O  
ATOM   1129  HG  SER    83      42.391  91.596  52.410  1.00  0.00           H  
ATOM   1130  C   SER    83      42.731  91.035  50.236  1.00  0.00           C  
ATOM   1131  O   SER    83      41.633  91.195  50.675  1.00  0.00           O  
ATOM   1132  N   SER    84      42.888  90.027  49.314  1.00  0.00           N  
ATOM   1133  H   SER    84      42.154  89.334  49.336  1.00  0.00           H  
ATOM   1134  CA  SER    84      44.111  89.558  48.669  1.00  0.00           C  
ATOM   1135  HA  SER    84      45.018  90.068  48.995  1.00  0.00           H  
ATOM   1136  CB  SER    84      44.332  88.054  48.868  1.00  0.00           C  
ATOM   1137  HB2 SER    84      45.107  87.473  48.368  1.00  0.00           H  
ATOM   1138  HB3 SER    84      44.589  88.055  49.927  1.00  0.00           H  
ATOM   1139  OG  SER    84      43.094  87.277  48.696  1.00  0.00           O  
ATOM   1140  HG  SER    84      43.342  86.435  48.307  1.00  0.00           H  
ATOM   1141  C   SER    84      43.960  89.880  47.139  1.00  0.00           C  
ATOM   1142  O   SER    84      44.740  90.708  46.658  1.00  0.00           O  
ATOM   1143  N   GLN    85      42.945  89.403  46.427  1.00  0.00           N  
ATOM   1144  H   GLN    85      42.298  88.766  46.870  1.00  0.00           H  
ATOM   1145  CA  GLN    85      42.416  90.051  45.180  1.00  0.00           C  
ATOM   1146  HA  GLN    85      41.686  89.332  44.809  1.00  0.00           H  
ATOM   1147  CB  GLN    85      41.603  91.292  45.574  1.00  0.00           C  
ATOM   1148  HB2 GLN    85      42.200  91.860  46.287  1.00  0.00           H  
ATOM   1149  HB3 GLN    85      41.358  91.830  44.658  1.00  0.00           H  
ATOM   1150  CG  GLN    85      40.334  90.885  46.311  1.00  0.00           C  
ATOM   1151  HG2 GLN    85      39.842  90.115  45.716  1.00  0.00           H  
ATOM   1152  HG3 GLN    85      40.511  90.370  47.255  1.00  0.00           H  
ATOM   1153  CD  GLN    85      39.407  92.045  46.612  1.00  0.00           C  
ATOM   1154  OE1 GLN    85      39.365  93.026  45.873  1.00  0.00           O  
ATOM   1155  NE2 GLN    85      38.710  91.993  47.729  1.00  0.00           N  
ATOM   1156 HE21 GLN    85      38.097  92.736  48.034  1.00  0.00           H  
ATOM   1157 HE22 GLN    85      38.799  91.135  48.255  1.00  0.00           H  
ATOM   1158  C   GLN    85      43.473  90.336  44.163  1.00  0.00           C  
ATOM   1159  O   GLN    85      43.679  91.482  43.774  1.00  0.00           O  
ATOM   1160  N   SER    86      44.295  89.288  43.831  1.00  0.00           N  
ATOM   1161  H   SER    86      44.121  88.390  44.260  1.00  0.00           H  
ATOM   1162  CA  SER    86      45.522  89.461  43.010  1.00  0.00           C  
ATOM   1163  HA  SER    86      45.964  90.428  43.251  1.00  0.00           H  
ATOM   1164  CB  SER    86      46.414  88.280  43.306  1.00  0.00           C  
ATOM   1165  HB2 SER    86      46.280  87.989  44.348  1.00  0.00           H  
ATOM   1166  HB3 SER    86      46.133  87.449  42.659  1.00  0.00           H  
ATOM   1167  OG  SER    86      47.747  88.693  43.128  1.00  0.00           O  
ATOM   1168  HG  SER    86      47.848  89.408  43.760  1.00  0.00           H  
ATOM   1169  C   SER    86      45.243  89.546  41.513  1.00  0.00           C  
ATOM   1170  O   SER    86      44.116  89.486  41.086  1.00  0.00           O  
ATOM   1171  N   SER    87      46.303  89.582  40.703  1.00  0.00           N  
ATOM   1172  H   SER    87      47.207  89.583  41.153  1.00  0.00           H  
ATOM   1173  CA  SER    87      46.241  89.481  39.246  1.00  0.00           C  
ATOM   1174  HA  SER    87      45.603  90.302  38.920  1.00  0.00           H  
ATOM   1175  CB  SER    87      47.630  89.659  38.683  1.00  0.00           C  
ATOM   1176  HB2 SER    87      47.644  89.270  37.664  1.00  0.00           H  
ATOM   1177  HB3 SER    87      47.888  90.700  38.488  1.00  0.00           H  
ATOM   1178  OG  SER    87      48.624  88.971  39.464  1.00  0.00           O  
ATOM   1179  HG  SER    87      48.933  89.466  40.226  1.00  0.00           H  
ATOM   1180  C   SER    87      45.641  88.141  38.777  1.00  0.00           C  
ATOM   1181  O   SER    87      45.803  87.081  39.435  1.00  0.00           O  
ATOM   1182  N   GLN    88      44.865  88.121  37.676  1.00  0.00           N  
ATOM   1183  H   GLN    88      44.749  88.953  37.115  1.00  0.00           H  
ATOM   1184  CA  GLN    88      44.190  86.898  37.241  1.00  0.00           C  
ATOM   1185  HA  GLN    88      43.729  86.434  38.113  1.00  0.00           H  
ATOM   1186  CB  GLN    88      43.192  87.139  36.093  1.00  0.00           C  
ATOM   1187  HB2 GLN    88      43.650  87.771  35.332  1.00  0.00           H  
ATOM   1188  HB3 GLN    88      42.913  86.180  35.657  1.00  0.00           H  
ATOM   1189  CG  GLN    88      41.985  87.915  36.678  1.00  0.00           C  
ATOM   1190  HG2 GLN    88      41.896  87.605  37.720  1.00  0.00           H  
ATOM   1191  HG3 GLN    88      42.351  88.941  36.726  1.00  0.00           H  
ATOM   1192  CD  GLN    88      40.687  87.722  35.873  1.00  0.00           C  
ATOM   1193  OE1 GLN    88      40.597  87.589  34.640  1.00  0.00           O  
ATOM   1194  NE2 GLN    88      39.612  87.435  36.628  1.00  0.00           N  
ATOM   1195 HE21 GLN    88      39.733  87.376  37.629  1.00  0.00           H  
ATOM   1196 HE22 GLN    88      38.796  87.003  36.217  1.00  0.00           H  
ATOM   1197  C   GLN    88      45.300  85.919  36.736  1.00  0.00           C  
ATOM   1198  O   GLN    88      46.237  86.312  36.031  1.00  0.00           O  
ATOM   1199  N   SER    89      45.251  84.626  37.185  1.00  0.00           N  
ATOM   1200  H   SER    89      44.680  84.411  37.990  1.00  0.00           H  
ATOM   1201  CA  SER    89      46.298  83.602  36.979  1.00  0.00           C  
ATOM   1202  HA  SER    89      47.156  83.902  37.582  1.00  0.00           H  
ATOM   1203  CB  SER    89      45.756  82.219  37.503  1.00  0.00           C  
ATOM   1204  HB2 SER    89      45.420  82.195  38.540  1.00  0.00           H  
ATOM   1205  HB3 SER    89      44.940  81.813  36.905  1.00  0.00           H  
ATOM   1206  OG  SER    89      46.650  81.133  37.389  1.00  0.00           O  
ATOM   1207  HG  SER    89      47.456  81.270  37.891  1.00  0.00           H  
ATOM   1208  C   SER    89      46.823  83.488  35.522  1.00  0.00           C  
ATOM   1209  O   SER    89      46.107  83.552  34.519  1.00  0.00           O  
ATOM   1210  N   SER    90      48.124  83.228  35.421  1.00  0.00           N  
ATOM   1211  H   SER    90      48.561  83.077  36.319  1.00  0.00           H  
ATOM   1212  CA  SER    90      48.972  83.013  34.208  1.00  0.00           C  
ATOM   1213  HA  SER    90      49.022  83.928  33.619  1.00  0.00           H  
ATOM   1214  CB  SER    90      50.409  82.620  34.622  1.00  0.00           C  
ATOM   1215  HB2 SER    90      50.438  81.623  35.063  1.00  0.00           H  
ATOM   1216  HB3 SER    90      50.988  82.525  33.703  1.00  0.00           H  
ATOM   1217  OG  SER    90      51.070  83.547  35.386  1.00  0.00           O  
ATOM   1218  HG  SER    90      51.092  84.376  34.902  1.00  0.00           H  
ATOM   1219  C   SER    90      48.437  82.014  33.260  1.00  0.00           C  
ATOM   1220  O   SER    90      48.158  80.945  33.761  1.00  0.00           O  
ATOM   1221  N   TYR    91      48.411  82.233  31.948  1.00  0.00           N  
ATOM   1222  H   TYR    91      48.476  83.232  31.812  1.00  0.00           H  
ATOM   1223  CA  TYR    91      47.898  81.360  30.917  1.00  0.00           C  
ATOM   1224  HA  TYR    91      46.906  81.016  31.210  1.00  0.00           H  
ATOM   1225  CB  TYR    91      47.690  82.258  29.722  1.00  0.00           C  
ATOM   1226  HB2 TYR    91      47.232  83.191  30.050  1.00  0.00           H  
ATOM   1227  HB3 TYR    91      48.674  82.478  29.307  1.00  0.00           H  
ATOM   1228  CG  TYR    91      46.838  81.713  28.613  1.00  0.00           C  
ATOM   1229  CD1 TYR    91      45.430  81.763  28.791  1.00  0.00           C  
ATOM   1230  HD1 TYR    91      44.936  82.167  29.662  1.00  0.00           H  
ATOM   1231  CE1 TYR    91      44.668  81.130  27.875  1.00  0.00           C  
ATOM   1232  HE1 TYR    91      43.620  80.896  27.984  1.00  0.00           H  
ATOM   1233  CZ  TYR    91      45.168  80.714  26.686  1.00  0.00           C  
ATOM   1234  OH  TYR    91      44.330  80.129  25.779  1.00  0.00           O  
ATOM   1235  HH  TYR    91      44.648  79.787  24.940  1.00  0.00           H  
ATOM   1236  CE2 TYR    91      46.504  81.002  26.367  1.00  0.00           C  
ATOM   1237  HE2 TYR    91      46.887  80.811  25.376  1.00  0.00           H  
ATOM   1238  CD2 TYR    91      47.388  81.437  27.338  1.00  0.00           C  
ATOM   1239  HD2 TYR    91      48.408  81.583  27.013  1.00  0.00           H  
ATOM   1240  C   TYR    91      48.734  80.181  30.500  1.00  0.00           C  
ATOM   1241  O   TYR    91      49.983  80.194  30.595  1.00  0.00           O  
ATOM   1242  N   GLY    92      48.188  79.076  30.119  1.00  0.00           N  
ATOM   1243  H   GLY    92      48.833  78.337  29.878  1.00  0.00           H  
ATOM   1244  CA  GLY    92      46.774  78.583  30.153  1.00  0.00           C  
ATOM   1245  HA2 GLY    92      46.097  79.417  29.970  1.00  0.00           H  
ATOM   1246  HA3 GLY    92      46.689  77.906  29.303  1.00  0.00           H  
ATOM   1247  C   GLY    92      46.422  77.822  31.513  1.00  0.00           C  
ATOM   1248  O   GLY    92      47.242  77.760  32.440  1.00  0.00           O  
ATOM   1249  N   GLN    93      45.278  77.164  31.590  1.00  0.00           N  
ATOM   1250  H   GLN    93      44.754  77.052  30.734  1.00  0.00           H  
ATOM   1251  CA  GLN    93      44.831  76.229  32.672  1.00  0.00           C  
ATOM   1252  HA  GLN    93      44.655  76.767  33.604  1.00  0.00           H  
ATOM   1253  CB  GLN    93      43.512  75.530  32.390  1.00  0.00           C  
ATOM   1254  HB2 GLN    93      43.565  75.061  31.407  1.00  0.00           H  
ATOM   1255  HB3 GLN    93      43.437  74.691  33.082  1.00  0.00           H  
ATOM   1256  CG  GLN    93      42.264  76.458  32.444  1.00  0.00           C  
ATOM   1257  HG2 GLN    93      42.132  76.733  33.490  1.00  0.00           H  
ATOM   1258  HG3 GLN    93      42.488  77.391  31.927  1.00  0.00           H  
ATOM   1259  CD  GLN    93      40.932  75.874  31.969  1.00  0.00           C  
ATOM   1260  OE1 GLN    93      40.078  75.479  32.749  1.00  0.00           O  
ATOM   1261  NE2 GLN    93      40.683  75.813  30.678  1.00  0.00           N  
ATOM   1262 HE21 GLN    93      39.750  75.503  30.445  1.00  0.00           H  
ATOM   1263 HE22 GLN    93      41.313  76.076  29.933  1.00  0.00           H  
ATOM   1264  C   GLN    93      45.908  75.202  33.144  1.00  0.00           C  
ATOM   1265  O   GLN    93      46.943  74.975  32.559  1.00  0.00           O  
ATOM   1266  N   GLN    94      45.650  74.667  34.347  1.00  0.00           N  
ATOM   1267  H   GLN    94      44.852  74.956  34.895  1.00  0.00           H  
ATOM   1268  CA  GLN    94      46.233  73.480  35.045  1.00  0.00           C  
ATOM   1269  HA  GLN    94      47.219  73.890  35.266  1.00  0.00           H  
ATOM   1270  CB  GLN    94      45.595  73.217  36.363  1.00  0.00           C  
ATOM   1271  HB2 GLN    94      46.151  72.450  36.902  1.00  0.00           H  
ATOM   1272  HB3 GLN    94      45.562  74.026  37.092  1.00  0.00           H  
ATOM   1273  CG  GLN    94      44.189  72.528  36.314  1.00  0.00           C  
ATOM   1274  HG2 GLN    94      44.277  71.682  35.631  1.00  0.00           H  
ATOM   1275  HG3 GLN    94      44.070  72.113  37.315  1.00  0.00           H  
ATOM   1276  CD  GLN    94      43.004  73.468  35.851  1.00  0.00           C  
ATOM   1277  OE1 GLN    94      43.262  74.626  35.791  1.00  0.00           O  
ATOM   1278  NE2 GLN    94      41.804  73.019  35.669  1.00  0.00           N  
ATOM   1279 HE21 GLN    94      41.542  72.047  35.744  1.00  0.00           H  
ATOM   1280 HE22 GLN    94      41.008  73.638  35.605  1.00  0.00           H  
ATOM   1281  C   GLN    94      46.269  72.295  34.100  1.00  0.00           C  
ATOM   1282  O   GLN    94      45.451  72.239  33.194  1.00  0.00           O  
ATOM   1283  N   SER    95      47.199  71.298  34.263  1.00  0.00           N  
ATOM   1284  H   SER    95      47.864  71.409  35.015  1.00  0.00           H  
ATOM   1285  CA  SER    95      47.230  70.107  33.468  1.00  0.00           C  
ATOM   1286  HA  SER    95      46.845  70.382  32.487  1.00  0.00           H  
ATOM   1287  CB  SER    95      48.634  69.658  33.277  1.00  0.00           C  
ATOM   1288  HB2 SER    95      48.648  69.147  32.314  1.00  0.00           H  
ATOM   1289  HB3 SER    95      49.330  70.495  33.229  1.00  0.00           H  
ATOM   1290  OG  SER    95      49.099  68.778  34.348  1.00  0.00           O  
ATOM   1291  HG  SER    95      48.737  69.200  35.131  1.00  0.00           H  
ATOM   1292  C   SER    95      46.310  69.135  33.985  1.00  0.00           C  
ATOM   1293  O   SER    95      45.646  69.346  35.006  1.00  0.00           O  
ATOM   1294  N   SER    96      46.383  67.858  33.425  1.00  0.00           N  
ATOM   1295  H   SER    96      46.981  67.650  32.639  1.00  0.00           H  
ATOM   1296  CA  SER    96      45.766  66.597  33.840  1.00  0.00           C  
ATOM   1297  HA  SER    96      45.684  66.756  34.915  1.00  0.00           H  
ATOM   1298  CB  SER    96      44.362  66.569  33.299  1.00  0.00           C  
ATOM   1299  HB2 SER    96      43.819  65.701  33.674  1.00  0.00           H  
ATOM   1300  HB3 SER    96      43.907  67.508  33.615  1.00  0.00           H  
ATOM   1301  OG  SER    96      44.388  66.604  31.882  1.00  0.00           O  
ATOM   1302  HG  SER    96      44.410  65.691  31.586  1.00  0.00           H  
ATOM   1303  C   SER    96      46.505  65.261  33.559  1.00  0.00           C  
ATOM   1304  O   SER    96      47.238  65.041  32.561  1.00  0.00           O  
ATOM   1305  N   TYR    97      46.335  64.234  34.390  1.00  0.00           N  
ATOM   1306  H   TYR    97      46.663  63.356  34.013  1.00  0.00           H  
ATOM   1307  CA  TYR    97      45.930  64.180  35.810  1.00  0.00           C  
ATOM   1308  HA  TYR    97      46.151  63.144  36.064  1.00  0.00           H  
ATOM   1309  CB  TYR    97      46.938  64.803  36.820  1.00  0.00           C  
ATOM   1310  HB2 TYR    97      46.912  65.893  36.807  1.00  0.00           H  
ATOM   1311  HB3 TYR    97      46.642  64.532  37.833  1.00  0.00           H  
ATOM   1312  CG  TYR    97      48.431  64.335  36.670  1.00  0.00           C  
ATOM   1313  CD1 TYR    97      49.358  65.182  36.053  1.00  0.00           C  
ATOM   1314  HD1 TYR    97      48.980  66.075  35.578  1.00  0.00           H  
ATOM   1315  CE1 TYR    97      50.739  64.888  36.131  1.00  0.00           C  
ATOM   1316  HE1 TYR    97      51.487  65.571  35.757  1.00  0.00           H  
ATOM   1317  CZ  TYR    97      51.169  63.810  36.939  1.00  0.00           C  
ATOM   1318  OH  TYR    97      52.465  63.726  37.293  1.00  0.00           O  
ATOM   1319  HH  TYR    97      52.562  63.534  38.228  1.00  0.00           H  
ATOM   1320  CE2 TYR    97      50.238  62.981  37.576  1.00  0.00           C  
ATOM   1321  HE2 TYR    97      50.614  62.184  38.200  1.00  0.00           H  
ATOM   1322  CD2 TYR    97      48.855  63.235  37.471  1.00  0.00           C  
ATOM   1323  HD2 TYR    97      48.109  62.781  38.107  1.00  0.00           H  
ATOM   1324  C   TYR    97      44.426  64.495  36.200  1.00  0.00           C  
ATOM   1325  O   TYR    97      44.232  65.669  36.506  1.00  0.00           O  
ATOM   1326  N   PRO    98      43.475  63.589  36.322  1.00  0.00           N  
ATOM   1327  CD  PRO    98      42.121  63.896  36.762  1.00  0.00           C  
ATOM   1328  HD2 PRO    98      41.576  64.514  36.049  1.00  0.00           H  
ATOM   1329  HD3 PRO    98      42.072  64.364  37.745  1.00  0.00           H  
ATOM   1330  CG  PRO    98      41.400  62.545  36.805  1.00  0.00           C  
ATOM   1331  HG2 PRO    98      40.929  62.309  35.851  1.00  0.00           H  
ATOM   1332  HG3 PRO    98      40.696  62.415  37.627  1.00  0.00           H  
ATOM   1333  CB  PRO    98      42.550  61.498  36.996  1.00  0.00           C  
ATOM   1334  HB2 PRO    98      42.278  60.473  36.748  1.00  0.00           H  
ATOM   1335  HB3 PRO    98      42.928  61.615  38.012  1.00  0.00           H  
ATOM   1336  CA  PRO    98      43.602  62.106  36.031  1.00  0.00           C  
ATOM   1337  HA  PRO    98      44.575  61.668  36.256  1.00  0.00           H  
ATOM   1338  C   PRO    98      43.311  61.710  34.604  1.00  0.00           C  
ATOM   1339  O   PRO    98      42.967  62.557  33.784  1.00  0.00           O  
ATOM   1340  N   GLY    99      43.416  60.420  34.157  1.00  0.00           N  
ATOM   1341  H   GLY    99      43.553  59.750  34.900  1.00  0.00           H  
ATOM   1342  CA  GLY    99      43.003  60.063  32.848  1.00  0.00           C  
ATOM   1343  HA2 GLY    99      43.213  60.780  32.054  1.00  0.00           H  
ATOM   1344  HA3 GLY    99      43.656  59.276  32.471  1.00  0.00           H  
ATOM   1345  C   GLY    99      41.561  59.779  32.612  1.00  0.00           C  
ATOM   1346  O   GLY    99      40.748  59.760  33.550  1.00  0.00           O  
ATOM   1347  N   TYR   100      41.302  59.365  31.387  1.00  0.00           N  
ATOM   1348  H   TYR   100      42.062  59.378  30.721  1.00  0.00           H  
ATOM   1349  CA  TYR   100      40.062  58.704  30.967  1.00  0.00           C  
ATOM   1350  HA  TYR   100      39.134  59.207  31.241  1.00  0.00           H  
ATOM   1351  CB  TYR   100      40.142  58.578  29.468  1.00  0.00           C  
ATOM   1352  HB2 TYR   100      40.883  57.848  29.142  1.00  0.00           H  
ATOM   1353  HB3 TYR   100      39.247  58.078  29.098  1.00  0.00           H  
ATOM   1354  CG  TYR   100      40.191  59.865  28.747  1.00  0.00           C  
ATOM   1355  CD1 TYR   100      39.113  60.761  28.940  1.00  0.00           C  
ATOM   1356  HD1 TYR   100      38.215  60.445  29.449  1.00  0.00           H  
ATOM   1357  CE1 TYR   100      39.073  61.977  28.207  1.00  0.00           C  
ATOM   1358  HE1 TYR   100      38.282  62.700  28.339  1.00  0.00           H  
ATOM   1359  CZ  TYR   100      40.183  62.298  27.397  1.00  0.00           C  
ATOM   1360  OH  TYR   100      40.345  63.483  26.804  1.00  0.00           O  
ATOM   1361  HH  TYR   100      39.514  63.874  26.524  1.00  0.00           H  
ATOM   1362  CE2 TYR   100      41.211  61.343  27.169  1.00  0.00           C  
ATOM   1363  HE2 TYR   100      41.945  61.507  26.394  1.00  0.00           H  
ATOM   1364  CD2 TYR   100      41.247  60.144  27.865  1.00  0.00           C  
ATOM   1365  HD2 TYR   100      42.004  59.384  27.739  1.00  0.00           H  
ATOM   1366  C   TYR   100      40.139  57.331  31.565  1.00  0.00           C  
ATOM   1367  O   TYR   100      41.169  56.670  31.529  1.00  0.00           O  
ATOM   1368  N   GLY   101      38.975  56.795  31.960  1.00  0.00           N  
ATOM   1369  H   GLY   101      38.229  57.449  32.151  1.00  0.00           H  
ATOM   1370  CA  GLY   101      38.777  55.457  32.477  1.00  0.00           C  
ATOM   1371  HA2 GLY   101      38.877  54.790  31.620  1.00  0.00           H  
ATOM   1372  HA3 GLY   101      39.576  55.187  33.167  1.00  0.00           H  
ATOM   1373  C   GLY   101      37.335  55.233  32.945  1.00  0.00           C  
ATOM   1374  O   GLY   101      36.623  56.165  33.415  1.00  0.00           O  
ATOM   1375  N   GLN   102      36.794  54.053  32.688  1.00  0.00           N  
ATOM   1376  H   GLN   102      37.312  53.510  32.012  1.00  0.00           H  
ATOM   1377  CA  GLN   102      35.398  53.676  33.021  1.00  0.00           C  
ATOM   1378  HA  GLN   102      34.674  54.290  32.486  1.00  0.00           H  
ATOM   1379  CB  GLN   102      35.112  52.221  32.474  1.00  0.00           C  
ATOM   1380  HB2 GLN   102      35.824  51.510  32.896  1.00  0.00           H  
ATOM   1381  HB3 GLN   102      34.161  52.002  32.959  1.00  0.00           H  
ATOM   1382  CG  GLN   102      34.981  52.111  30.955  1.00  0.00           C  
ATOM   1383  HG2 GLN   102      34.467  51.167  30.774  1.00  0.00           H  
ATOM   1384  HG3 GLN   102      34.379  52.934  30.571  1.00  0.00           H  
ATOM   1385  CD  GLN   102      36.339  52.101  30.209  1.00  0.00           C  
ATOM   1386  OE1 GLN   102      37.511  52.204  30.691  1.00  0.00           O  
ATOM   1387  NE2 GLN   102      36.269  52.008  28.899  1.00  0.00           N  
ATOM   1388 HE21 GLN   102      35.381  51.816  28.458  1.00  0.00           H  
ATOM   1389 HE22 GLN   102      37.113  52.086  28.350  1.00  0.00           H  
ATOM   1390  C   GLN   102      35.027  53.731  34.544  1.00  0.00           C  
ATOM   1391  O   GLN   102      33.879  53.963  34.854  1.00  0.00           O  
ATOM   1392  N   GLN   103      36.045  53.420  35.438  1.00  0.00           N  
ATOM   1393  H   GLN   103      36.899  53.115  34.993  1.00  0.00           H  
ATOM   1394  CA  GLN   103      35.958  53.236  36.907  1.00  0.00           C  
ATOM   1395  HA  GLN   103      36.786  52.612  37.243  1.00  0.00           H  
ATOM   1396  CB  GLN   103      36.211  54.615  37.656  1.00  0.00           C  
ATOM   1397  HB2 GLN   103      35.350  55.275  37.546  1.00  0.00           H  
ATOM   1398  HB3 GLN   103      36.132  54.551  38.741  1.00  0.00           H  
ATOM   1399  CG  GLN   103      37.544  55.406  37.295  1.00  0.00           C  
ATOM   1400  HG2 GLN   103      38.321  54.863  37.833  1.00  0.00           H  
ATOM   1401  HG3 GLN   103      37.649  55.509  36.215  1.00  0.00           H  
ATOM   1402  CD  GLN   103      37.580  56.802  37.869  1.00  0.00           C  
ATOM   1403  OE1 GLN   103      36.811  57.668  37.533  1.00  0.00           O  
ATOM   1404  NE2 GLN   103      38.527  57.175  38.711  1.00  0.00           N  
ATOM   1405 HE21 GLN   103      38.541  58.170  38.884  1.00  0.00           H  
ATOM   1406 HE22 GLN   103      39.377  56.640  38.815  1.00  0.00           H  
ATOM   1407  C   GLN   103      34.652  52.526  37.331  1.00  0.00           C  
ATOM   1408  O   GLN   103      33.788  53.190  37.868  1.00  0.00           O  
ATOM   1409  N   PRO   104      34.397  51.282  36.829  1.00  0.00           N  
ATOM   1410  CD  PRO   104      35.215  50.454  36.008  1.00  0.00           C  
ATOM   1411  HD2 PRO   104      36.250  50.435  36.347  1.00  0.00           H  
ATOM   1412  HD3 PRO   104      35.290  50.822  34.985  1.00  0.00           H  
ATOM   1413  CG  PRO   104      34.580  49.057  35.815  1.00  0.00           C  
ATOM   1414  HG2 PRO   104      35.046  48.423  36.570  1.00  0.00           H  
ATOM   1415  HG3 PRO   104      34.653  48.678  34.796  1.00  0.00           H  
ATOM   1416  CB  PRO   104      33.184  49.257  36.268  1.00  0.00           C  
ATOM   1417  HB2 PRO   104      32.832  48.341  36.742  1.00  0.00           H  
ATOM   1418  HB3 PRO   104      32.559  49.540  35.421  1.00  0.00           H  
ATOM   1419  CA  PRO   104      33.281  50.465  37.207  1.00  0.00           C  
ATOM   1420  HA  PRO   104      32.373  51.067  37.178  1.00  0.00           H  
ATOM   1421  C   PRO   104      33.403  49.920  38.638  1.00  0.00           C  
ATOM   1422  O   PRO   104      34.467  49.538  39.182  1.00  0.00           O  
ATOM   1423  N   ALA   105      32.321  50.002  39.362  1.00  0.00           N  
ATOM   1424  H   ALA   105      31.516  50.348  38.860  1.00  0.00           H  
ATOM   1425  CA  ALA   105      32.110  49.330  40.680  1.00  0.00           C  
ATOM   1426  HA  ALA   105      32.786  49.768  41.415  1.00  0.00           H  
ATOM   1427  CB  ALA   105      30.618  49.475  41.139  1.00  0.00           C  
ATOM   1428  HB1 ALA   105      30.190  50.477  41.165  1.00  0.00           H  
ATOM   1429  HB2 ALA   105      30.037  48.787  40.525  1.00  0.00           H  
ATOM   1430  HB3 ALA   105      30.535  49.052  42.140  1.00  0.00           H  
ATOM   1431  C   ALA   105      32.496  47.836  40.551  1.00  0.00           C  
ATOM   1432  O   ALA   105      32.291  47.252  39.505  1.00  0.00           O  
ATOM   1433  N   PRO   106      33.030  47.181  41.620  1.00  0.00           N  
ATOM   1434  CD  PRO   106      33.681  47.801  42.700  1.00  0.00           C  
ATOM   1435  HD2 PRO   106      32.932  48.242  43.358  1.00  0.00           H  
ATOM   1436  HD3 PRO   106      34.311  48.621  42.355  1.00  0.00           H  
ATOM   1437  CG  PRO   106      34.415  46.702  43.432  1.00  0.00           C  
ATOM   1438  HG2 PRO   106      34.274  46.948  44.485  1.00  0.00           H  
ATOM   1439  HG3 PRO   106      35.479  46.661  43.201  1.00  0.00           H  
ATOM   1440  CB  PRO   106      33.756  45.334  42.996  1.00  0.00           C  
ATOM   1441  HB2 PRO   106      32.912  45.152  43.661  1.00  0.00           H  
ATOM   1442  HB3 PRO   106      34.467  44.509  43.024  1.00  0.00           H  
ATOM   1443  CA  PRO   106      33.285  45.690  41.519  1.00  0.00           C  
ATOM   1444  HA  PRO   106      34.052  45.550  40.758  1.00  0.00           H  
ATOM   1445  C   PRO   106      32.033  44.880  41.052  1.00  0.00           C  
ATOM   1446  O   PRO   106      30.915  45.175  41.438  1.00  0.00           O  
ATOM   1447  N   SER   107      32.283  43.916  40.179  1.00  0.00           N  
ATOM   1448  H   SER   107      33.257  43.653  40.122  1.00  0.00           H  
ATOM   1449  CA  SER   107      31.380  42.973  39.598  1.00  0.00           C  
ATOM   1450  HA  SER   107      30.571  43.529  39.124  1.00  0.00           H  
ATOM   1451  CB  SER   107      32.100  42.072  38.531  1.00  0.00           C  
ATOM   1452  HB2 SER   107      31.397  41.479  37.946  1.00  0.00           H  
ATOM   1453  HB3 SER   107      32.544  42.822  37.877  1.00  0.00           H  
ATOM   1454  OG  SER   107      33.118  41.356  39.178  1.00  0.00           O  
ATOM   1455  HG  SER   107      33.871  41.949  39.223  1.00  0.00           H  
ATOM   1456  C   SER   107      30.682  42.139  40.720  1.00  0.00           C  
ATOM   1457  O   SER   107      31.141  41.962  41.876  1.00  0.00           O  
ATOM   1458  N   SER   108      29.590  41.544  40.331  1.00  0.00           N  
ATOM   1459  H   SER   108      29.216  41.640  39.398  1.00  0.00           H  
ATOM   1460  CA  SER   108      28.655  40.745  41.206  1.00  0.00           C  
ATOM   1461  HA  SER   108      29.301  40.077  41.776  1.00  0.00           H  
ATOM   1462  CB  SER   108      27.904  41.738  42.174  1.00  0.00           C  
ATOM   1463  HB2 SER   108      27.311  41.132  42.860  1.00  0.00           H  
ATOM   1464  HB3 SER   108      28.548  42.388  42.767  1.00  0.00           H  
ATOM   1465  OG  SER   108      27.046  42.627  41.570  1.00  0.00           O  
ATOM   1466  HG  SER   108      26.167  42.244  41.614  1.00  0.00           H  
ATOM   1467  C   SER   108      27.764  39.728  40.502  1.00  0.00           C  
ATOM   1468  O   SER   108      26.882  39.112  41.125  1.00  0.00           O  
ATOM   1469  N   THR   109      27.904  39.449  39.213  1.00  0.00           N  
ATOM   1470  H   THR   109      28.677  39.909  38.754  1.00  0.00           H  
ATOM   1471  CA  THR   109      27.085  38.560  38.389  1.00  0.00           C  
ATOM   1472  HA  THR   109      26.057  38.846  38.612  1.00  0.00           H  
ATOM   1473  CB  THR   109      27.347  38.788  36.853  1.00  0.00           C  
ATOM   1474  HB  THR   109      28.407  38.653  36.638  1.00  0.00           H  
ATOM   1475  CG2 THR   109      26.389  37.930  36.021  1.00  0.00           C  
ATOM   1476 HG21 THR   109      26.490  38.234  34.979  1.00  0.00           H  
ATOM   1477 HG22 THR   109      26.670  36.881  36.116  1.00  0.00           H  
ATOM   1478 HG23 THR   109      25.375  38.142  36.361  1.00  0.00           H  
ATOM   1479  OG1 THR   109      26.906  40.065  36.621  1.00  0.00           O  
ATOM   1480  HG1 THR   109      27.505  40.730  36.968  1.00  0.00           H  
ATOM   1481  C   THR   109      27.175  37.119  38.885  1.00  0.00           C  
ATOM   1482  O   THR   109      28.290  36.553  38.830  1.00  0.00           O  
ATOM   1483  N   SER   110      26.099  36.473  39.174  1.00  0.00           N  
ATOM   1484  H   SER   110      25.197  36.927  39.185  1.00  0.00           H  
ATOM   1485  CA  SER   110      25.851  35.006  39.325  1.00  0.00           C  
ATOM   1486  HA  SER   110      26.790  34.458  39.402  1.00  0.00           H  
ATOM   1487  CB  SER   110      25.004  34.632  40.487  1.00  0.00           C  
ATOM   1488  HB2 SER   110      25.393  35.118  41.382  1.00  0.00           H  
ATOM   1489  HB3 SER   110      23.981  34.979  40.337  1.00  0.00           H  
ATOM   1490  OG  SER   110      25.069  33.216  40.565  1.00  0.00           O  
ATOM   1491  HG  SER   110      25.869  33.066  41.074  1.00  0.00           H  
ATOM   1492  C   SER   110      25.256  34.449  38.019  1.00  0.00           C  
ATOM   1493  O   SER   110      24.018  34.441  37.830  1.00  0.00           O  
ATOM   1494  N   GLY   111      26.136  34.186  37.024  1.00  0.00           N  
ATOM   1495  H   GLY   111      27.107  34.104  37.288  1.00  0.00           H  
ATOM   1496  CA  GLY   111      25.743  33.568  35.718  1.00  0.00           C  
ATOM   1497  HA2 GLY   111      25.071  34.217  35.155  1.00  0.00           H  
ATOM   1498  HA3 GLY   111      26.642  33.463  35.111  1.00  0.00           H  
ATOM   1499  C   GLY   111      25.045  32.147  35.854  1.00  0.00           C  
ATOM   1500  O   GLY   111      25.166  31.500  36.863  1.00  0.00           O  
ATOM   1501  N   SER   112      24.236  31.725  34.888  1.00  0.00           N  
ATOM   1502  H   SER   112      23.698  30.898  35.103  1.00  0.00           H  
ATOM   1503  CA  SER   112      23.900  32.333  33.570  1.00  0.00           C  
ATOM   1504  HA  SER   112      23.391  31.524  33.047  1.00  0.00           H  
ATOM   1505  CB  SER   112      22.918  33.532  33.623  1.00  0.00           C  
ATOM   1506  HB2 SER   112      22.267  33.372  34.483  1.00  0.00           H  
ATOM   1507  HB3 SER   112      23.577  34.389  33.766  1.00  0.00           H  
ATOM   1508  OG  SER   112      22.046  33.808  32.495  1.00  0.00           O  
ATOM   1509  HG  SER   112      21.235  34.157  32.872  1.00  0.00           H  
ATOM   1510  C   SER   112      25.092  32.759  32.740  1.00  0.00           C  
ATOM   1511  O   SER   112      25.379  33.975  32.498  1.00  0.00           O  
ATOM   1512  N   TYR   113      26.101  31.868  32.509  1.00  0.00           N  
ATOM   1513  H   TYR   113      26.989  32.262  32.233  1.00  0.00           H  
ATOM   1514  CA  TYR   113      26.057  30.404  32.785  1.00  0.00           C  
ATOM   1515  HA  TYR   113      25.288  30.201  33.531  1.00  0.00           H  
ATOM   1516  CB  TYR   113      25.603  29.687  31.478  1.00  0.00           C  
ATOM   1517  HB2 TYR   113      25.528  28.629  31.727  1.00  0.00           H  
ATOM   1518  HB3 TYR   113      24.640  30.139  31.241  1.00  0.00           H  
ATOM   1519  CG  TYR   113      26.411  29.807  30.187  1.00  0.00           C  
ATOM   1520  CD1 TYR   113      26.289  30.990  29.399  1.00  0.00           C  
ATOM   1521  HD1 TYR   113      25.555  31.739  29.658  1.00  0.00           H  
ATOM   1522  CE1 TYR   113      27.059  31.118  28.240  1.00  0.00           C  
ATOM   1523  HE1 TYR   113      26.922  31.963  27.582  1.00  0.00           H  
ATOM   1524  CZ  TYR   113      28.031  30.161  27.919  1.00  0.00           C  
ATOM   1525  OH  TYR   113      28.855  30.251  26.862  1.00  0.00           O  
ATOM   1526  HH  TYR   113      28.838  31.156  26.541  1.00  0.00           H  
ATOM   1527  CE2 TYR   113      28.134  29.012  28.746  1.00  0.00           C  
ATOM   1528  HE2 TYR   113      28.871  28.235  28.606  1.00  0.00           H  
ATOM   1529  CD2 TYR   113      27.351  28.822  29.847  1.00  0.00           C  
ATOM   1530  HD2 TYR   113      27.535  27.916  30.406  1.00  0.00           H  
ATOM   1531  C   TYR   113      27.448  29.932  33.229  1.00  0.00           C  
ATOM   1532  O   TYR   113      28.473  29.951  32.529  1.00  0.00           O  
ATOM   1533  N   GLY   114      27.567  29.616  34.503  1.00  0.00           N  
ATOM   1534  H   GLY   114      26.753  29.739  35.088  1.00  0.00           H  
ATOM   1535  CA  GLY   114      28.869  29.275  35.163  1.00  0.00           C  
ATOM   1536  HA2 GLY   114      28.628  28.664  36.033  1.00  0.00           H  
ATOM   1537  HA3 GLY   114      29.461  28.639  34.505  1.00  0.00           H  
ATOM   1538  C   GLY   114      29.686  30.540  35.648  1.00  0.00           C  
ATOM   1539  O   GLY   114      29.276  31.654  35.375  1.00  0.00           O  
ATOM   1540  N   SER   115      30.731  30.414  36.477  1.00  0.00           N  
ATOM   1541  H   SER   115      31.103  31.275  36.851  1.00  0.00           H  
ATOM   1542  CA  SER   115      31.063  29.237  37.266  1.00  0.00           C  
ATOM   1543  HA  SER   115      30.203  28.567  37.235  1.00  0.00           H  
ATOM   1544  CB  SER   115      32.234  28.394  36.728  1.00  0.00           C  
ATOM   1545  HB2 SER   115      31.977  28.043  35.728  1.00  0.00           H  
ATOM   1546  HB3 SER   115      33.116  29.034  36.716  1.00  0.00           H  
ATOM   1547  OG  SER   115      32.417  27.252  37.485  1.00  0.00           O  
ATOM   1548  HG  SER   115      33.004  26.716  36.948  1.00  0.00           H  
ATOM   1549  C   SER   115      31.439  29.637  38.736  1.00  0.00           C  
ATOM   1550  O   SER   115      31.915  30.705  39.003  1.00  0.00           O  
ATOM   1551  N   SER   116      30.963  28.888  39.753  1.00  0.00           N  
ATOM   1552  H   SER   116      30.460  28.033  39.560  1.00  0.00           H  
ATOM   1553  CA  SER   116      31.284  29.223  41.169  1.00  0.00           C  
ATOM   1554  HA  SER   116      31.372  30.301  41.308  1.00  0.00           H  
ATOM   1555  CB  SER   116      30.100  28.790  42.071  1.00  0.00           C  
ATOM   1556  HB2 SER   116      30.158  29.237  43.063  1.00  0.00           H  
ATOM   1557  HB3 SER   116      29.257  29.287  41.590  1.00  0.00           H  
ATOM   1558  OG  SER   116      29.887  27.435  42.218  1.00  0.00           O  
ATOM   1559  HG  SER   116      28.974  27.383  41.926  1.00  0.00           H  
ATOM   1560  C   SER   116      32.575  28.643  41.742  1.00  0.00           C  
ATOM   1561  O   SER   116      32.875  28.910  42.901  1.00  0.00           O  
ATOM   1562  N   SER   117      33.315  27.905  40.922  1.00  0.00           N  
ATOM   1563  H   SER   117      32.907  27.647  40.034  1.00  0.00           H  
ATOM   1564  CA  SER   117      34.701  27.439  41.240  1.00  0.00           C  
ATOM   1565  HA  SER   117      34.830  27.174  42.290  1.00  0.00           H  
ATOM   1566  CB  SER   117      35.145  26.267  40.378  1.00  0.00           C  
ATOM   1567  HB2 SER   117      36.182  25.971  40.542  1.00  0.00           H  
ATOM   1568  HB3 SER   117      34.589  25.351  40.574  1.00  0.00           H  
ATOM   1569  OG  SER   117      35.180  26.520  38.939  1.00  0.00           O  
ATOM   1570  HG  SER   117      34.448  26.016  38.575  1.00  0.00           H  
ATOM   1571  C   SER   117      35.739  28.609  41.110  1.00  0.00           C  
ATOM   1572  O   SER   117      35.418  29.619  40.488  1.00  0.00           O  
ATOM   1573  N   GLN   118      36.983  28.387  41.527  1.00  0.00           N  
ATOM   1574  H   GLN   118      37.069  27.672  42.234  1.00  0.00           H  
ATOM   1575  CA  GLN   118      38.251  29.095  41.175  1.00  0.00           C  
ATOM   1576  HA  GLN   118      39.066  28.423  41.444  1.00  0.00           H  
ATOM   1577  CB  GLN   118      38.399  29.501  39.718  1.00  0.00           C  
ATOM   1578  HB2 GLN   118      37.790  30.379  39.502  1.00  0.00           H  
ATOM   1579  HB3 GLN   118      39.426  29.863  39.675  1.00  0.00           H  
ATOM   1580  CG  GLN   118      38.148  28.420  38.661  1.00  0.00           C  
ATOM   1581  HG2 GLN   118      37.101  28.122  38.615  1.00  0.00           H  
ATOM   1582  HG3 GLN   118      38.361  28.798  37.661  1.00  0.00           H  
ATOM   1583  CD  GLN   118      38.990  27.155  38.944  1.00  0.00           C  
ATOM   1584  OE1 GLN   118      40.217  27.210  39.154  1.00  0.00           O  
ATOM   1585  NE2 GLN   118      38.272  26.086  38.889  1.00  0.00           N  
ATOM   1586 HE21 GLN   118      37.285  26.234  38.734  1.00  0.00           H  
ATOM   1587 HE22 GLN   118      38.697  25.199  39.121  1.00  0.00           H  
ATOM   1588  C   GLN   118      38.393  30.340  42.122  1.00  0.00           C  
ATOM   1589  O   GLN   118      37.618  31.289  41.963  1.00  0.00           O  
ATOM   1590  N   SER   119      39.258  30.335  43.130  1.00  0.00           N  
ATOM   1591  H   SER   119      39.322  31.249  43.555  1.00  0.00           H  
ATOM   1592  CA  SER   119      39.989  29.225  43.744  1.00  0.00           C  
ATOM   1593  HA  SER   119      40.817  28.944  43.094  1.00  0.00           H  
ATOM   1594  CB  SER   119      40.644  29.752  45.021  1.00  0.00           C  
ATOM   1595  HB2 SER   119      41.249  30.641  44.839  1.00  0.00           H  
ATOM   1596  HB3 SER   119      39.906  29.996  45.784  1.00  0.00           H  
ATOM   1597  OG  SER   119      41.524  28.734  45.556  1.00  0.00           O  
ATOM   1598  HG  SER   119      42.288  29.216  45.879  1.00  0.00           H  
ATOM   1599  C   SER   119      39.157  28.050  44.225  1.00  0.00           C  
ATOM   1600  O   SER   119      38.030  28.264  44.746  1.00  0.00           O  
ATOM   1601  N   SER   120      39.720  26.854  44.154  1.00  0.00           N  
ATOM   1602  H   SER   120      40.529  26.744  43.559  1.00  0.00           H  
ATOM   1603  CA  SER   120      39.105  25.543  44.526  1.00  0.00           C  
ATOM   1604  HA  SER   120      39.961  24.873  44.448  1.00  0.00           H  
ATOM   1605  CB  SER   120      38.593  25.556  46.000  1.00  0.00           C  
ATOM   1606  HB2 SER   120      38.630  24.553  46.427  1.00  0.00           H  
ATOM   1607  HB3 SER   120      39.278  26.165  46.588  1.00  0.00           H  
ATOM   1608  OG  SER   120      37.234  25.984  46.011  1.00  0.00           O  
ATOM   1609  HG  SER   120      37.271  26.840  45.577  1.00  0.00           H  
ATOM   1610  C   SER   120      38.012  25.062  43.512  1.00  0.00           C  
ATOM   1611  O   SER   120      37.555  25.891  42.727  1.00  0.00           O  
ATOM   1612  N   SER   121      37.773  23.738  43.299  1.00  0.00           N  
ATOM   1613  H   SER   121      37.166  23.616  42.502  1.00  0.00           H  
ATOM   1614  CA  SER   121      38.207  22.471  43.954  1.00  0.00           C  
ATOM   1615  HA  SER   121      38.752  22.700  44.870  1.00  0.00           H  
ATOM   1616  CB  SER   121      36.938  21.556  44.226  1.00  0.00           C  
ATOM   1617  HB2 SER   121      36.184  22.066  44.827  1.00  0.00           H  
ATOM   1618  HB3 SER   121      36.506  21.345  43.248  1.00  0.00           H  
ATOM   1619  OG  SER   121      37.236  20.368  44.977  1.00  0.00           O  
ATOM   1620  HG  SER   121      36.451  19.819  44.911  1.00  0.00           H  
ATOM   1621  C   SER   121      39.256  21.728  43.057  1.00  0.00           C  
ATOM   1622  O   SER   121      39.337  21.934  41.842  1.00  0.00           O  
ATOM   1623  N   TYR   122      39.989  20.844  43.691  1.00  0.00           N  
ATOM   1624  H   TYR   122      39.906  20.833  44.698  1.00  0.00           H  
ATOM   1625  CA  TYR   122      41.076  20.084  43.031  1.00  0.00           C  
ATOM   1626  HA  TYR   122      41.676  19.780  43.889  1.00  0.00           H  
ATOM   1627  CB  TYR   122      40.506  18.825  42.307  1.00  0.00           C  
ATOM   1628  HB2 TYR   122      39.618  19.135  41.755  1.00  0.00           H  
ATOM   1629  HB3 TYR   122      41.232  18.387  41.622  1.00  0.00           H  
ATOM   1630  CG  TYR   122      39.990  17.609  43.045  1.00  0.00           C  
ATOM   1631  CD1 TYR   122      39.512  17.620  44.359  1.00  0.00           C  
ATOM   1632  HD1 TYR   122      39.437  18.579  44.852  1.00  0.00           H  
ATOM   1633  CE1 TYR   122      39.129  16.438  45.061  1.00  0.00           C  
ATOM   1634  HE1 TYR   122      38.816  16.518  46.092  1.00  0.00           H  
ATOM   1635  CZ  TYR   122      39.259  15.215  44.468  1.00  0.00           C  
ATOM   1636  OH  TYR   122      38.766  14.092  45.088  1.00  0.00           O  
ATOM   1637  HH  TYR   122      38.857  13.330  44.512  1.00  0.00           H  
ATOM   1638  CE2 TYR   122      39.694  15.119  43.138  1.00  0.00           C  
ATOM   1639  HE2 TYR   122      39.674  14.150  42.662  1.00  0.00           H  
ATOM   1640  CD2 TYR   122      40.014  16.313  42.440  1.00  0.00           C  
ATOM   1641  HD2 TYR   122      40.492  16.134  41.489  1.00  0.00           H  
ATOM   1642  C   TYR   122      42.102  20.873  42.180  1.00  0.00           C  
ATOM   1643  O   TYR   122      42.301  20.585  41.011  1.00  0.00           O  
ATOM   1644  N   GLY   123      42.732  21.946  42.666  1.00  0.00           N  
ATOM   1645  H   GLY   123      43.492  22.311  42.109  1.00  0.00           H  
ATOM   1646  CA  GLY   123      42.799  22.426  44.059  1.00  0.00           C  
ATOM   1647  HA2 GLY   123      42.830  23.514  44.006  1.00  0.00           H  
ATOM   1648  HA3 GLY   123      41.987  22.156  44.734  1.00  0.00           H  
ATOM   1649  C   GLY   123      44.174  22.084  44.637  1.00  0.00           C  
ATOM   1650  O   GLY   123      44.244  21.672  45.792  1.00  0.00           O  
ATOM   1651  N   GLN   124      45.227  21.918  43.827  1.00  0.00           N  
ATOM   1652  H   GLN   124      45.105  22.217  42.870  1.00  0.00           H  
ATOM   1653  CA  GLN   124      46.491  21.356  44.251  1.00  0.00           C  
ATOM   1654  HA  GLN   124      46.138  20.406  44.652  1.00  0.00           H  
ATOM   1655  CB  GLN   124      47.418  21.215  43.055  1.00  0.00           C  
ATOM   1656  HB2 GLN   124      47.629  22.147  42.530  1.00  0.00           H  
ATOM   1657  HB3 GLN   124      48.411  20.894  43.369  1.00  0.00           H  
ATOM   1658  CG  GLN   124      46.954  20.165  41.937  1.00  0.00           C  
ATOM   1659  HG2 GLN   124      46.014  20.496  41.495  1.00  0.00           H  
ATOM   1660  HG3 GLN   124      47.700  20.154  41.142  1.00  0.00           H  
ATOM   1661  CD  GLN   124      46.666  18.732  42.456  1.00  0.00           C  
ATOM   1662  OE1 GLN   124      46.793  18.435  43.615  1.00  0.00           O  
ATOM   1663  NE2 GLN   124      46.349  17.876  41.509  1.00  0.00           N  
ATOM   1664 HE21 GLN   124      46.248  18.149  40.542  1.00  0.00           H  
ATOM   1665 HE22 GLN   124      46.160  16.940  41.839  1.00  0.00           H  
ATOM   1666  C   GLN   124      47.204  22.111  45.434  1.00  0.00           C  
ATOM   1667  O   GLN   124      47.155  23.355  45.446  1.00  0.00           O  
ATOM   1668  N   PRO   125      47.909  21.445  46.361  1.00  0.00           N  
ATOM   1669  CD  PRO   125      48.929  22.086  47.260  1.00  0.00           C  
ATOM   1670  HD2 PRO   125      48.459  22.899  47.813  1.00  0.00           H  
ATOM   1671  HD3 PRO   125      49.704  22.414  46.567  1.00  0.00           H  
ATOM   1672  CG  PRO   125      49.429  21.104  48.224  1.00  0.00           C  
ATOM   1673  HG2 PRO   125      48.863  20.892  49.132  1.00  0.00           H  
ATOM   1674  HG3 PRO   125      50.442  21.289  48.582  1.00  0.00           H  
ATOM   1675  CB  PRO   125      49.221  19.762  47.415  1.00  0.00           C  
ATOM   1676  HB2 PRO   125      48.995  18.991  48.152  1.00  0.00           H  
ATOM   1677  HB3 PRO   125      50.001  19.668  46.660  1.00  0.00           H  
ATOM   1678  CA  PRO   125      47.972  19.986  46.555  1.00  0.00           C  
ATOM   1679  HA  PRO   125      48.027  19.400  45.638  1.00  0.00           H  
ATOM   1680  C   PRO   125      46.701  19.452  47.154  1.00  0.00           C  
ATOM   1681  O   PRO   125      46.191  19.985  48.174  1.00  0.00           O  
ATOM   1682  N   GLN   126      46.227  18.398  46.594  1.00  0.00           N  
ATOM   1683  H   GLN   126      46.726  18.082  45.775  1.00  0.00           H  
ATOM   1684  CA  GLN   126      44.866  17.905  46.859  1.00  0.00           C  
ATOM   1685  HA  GLN   126      44.287  18.779  47.157  1.00  0.00           H  
ATOM   1686  CB  GLN   126      44.237  17.548  45.483  1.00  0.00           C  
ATOM   1687  HB2 GLN   126      44.277  18.459  44.885  1.00  0.00           H  
ATOM   1688  HB3 GLN   126      44.919  16.931  44.898  1.00  0.00           H  
ATOM   1689  CG  GLN   126      42.769  17.102  45.440  1.00  0.00           C  
ATOM   1690  HG2 GLN   126      42.226  17.890  45.962  1.00  0.00           H  
ATOM   1691  HG3 GLN   126      42.468  17.145  44.393  1.00  0.00           H  
ATOM   1692  CD  GLN   126      42.394  15.721  45.900  1.00  0.00           C  
ATOM   1693  OE1 GLN   126      42.935  14.704  45.383  1.00  0.00           O  
ATOM   1694  NE2 GLN   126      41.475  15.574  46.838  1.00  0.00           N  
ATOM   1695 HE21 GLN   126      41.064  16.384  47.281  1.00  0.00           H  
ATOM   1696 HE22 GLN   126      41.110  14.642  46.971  1.00  0.00           H  
ATOM   1697  C   GLN   126      44.947  16.747  47.899  1.00  0.00           C  
ATOM   1698  O   GLN   126      45.797  15.873  47.668  1.00  0.00           O  
ATOM   1699  N   SER   127      44.075  16.736  48.888  1.00  0.00           N  
ATOM   1700  H   SER   127      43.392  17.479  48.850  1.00  0.00           H  
ATOM   1701  CA  SER   127      44.052  15.773  50.020  1.00  0.00           C  
ATOM   1702  HA  SER   127      43.166  16.148  50.532  1.00  0.00           H  
ATOM   1703  CB  SER   127      43.673  14.340  49.478  1.00  0.00           C  
ATOM   1704  HB2 SER   127      42.894  14.544  48.743  1.00  0.00           H  
ATOM   1705  HB3 SER   127      44.501  13.810  49.006  1.00  0.00           H  
ATOM   1706  OG  SER   127      43.161  13.477  50.541  1.00  0.00           O  
ATOM   1707  HG  SER   127      42.257  13.692  50.782  1.00  0.00           H  
ATOM   1708  C   SER   127      45.265  15.864  50.861  1.00  0.00           C  
ATOM   1709  O   SER   127      46.081  14.968  51.042  1.00  0.00           O  
ATOM   1710  N   GLY   128      45.442  17.097  51.340  1.00  0.00           N  
ATOM   1711  H   GLY   128      44.720  17.799  51.261  1.00  0.00           H  
ATOM   1712  CA  GLY   128      46.664  17.464  52.111  1.00  0.00           C  
ATOM   1713  HA2 GLY   128      46.519  18.400  52.651  1.00  0.00           H  
ATOM   1714  HA3 GLY   128      46.899  16.674  52.824  1.00  0.00           H  
ATOM   1715  C   GLY   128      48.003  17.565  51.235  1.00  0.00           C  
ATOM   1716  O   GLY   128      48.010  17.138  50.091  1.00  0.00           O  
ATOM   1717  N   SER   129      49.233  18.068  51.636  1.00  0.00           N  
ATOM   1718  H   SER   129      49.891  18.096  50.870  1.00  0.00           H  
ATOM   1719  CA  SER   129      49.546  18.919  52.822  1.00  0.00           C  
ATOM   1720  HA  SER   129      50.602  19.134  52.661  1.00  0.00           H  
ATOM   1721  CB  SER   129      48.737  20.185  52.778  1.00  0.00           C  
ATOM   1722  HB2 SER   129      48.545  20.522  51.759  1.00  0.00           H  
ATOM   1723  HB3 SER   129      47.773  20.011  53.257  1.00  0.00           H  
ATOM   1724  OG  SER   129      49.306  21.292  53.468  1.00  0.00           O  
ATOM   1725  HG  SER   129      50.070  21.469  52.914  1.00  0.00           H  
ATOM   1726  C   SER   129      49.514  18.291  54.202  1.00  0.00           C  
ATOM   1727  O   SER   129      48.810  17.319  54.435  1.00  0.00           O  
ATOM   1728  N   TYR   130      50.239  18.753  55.184  1.00  0.00           N  
ATOM   1729  H   TYR   130      50.905  19.476  54.952  1.00  0.00           H  
ATOM   1730  CA  TYR   130      50.281  18.365  56.596  1.00  0.00           C  
ATOM   1731  HA  TYR   130      49.286  18.017  56.875  1.00  0.00           H  
ATOM   1732  CB  TYR   130      51.317  17.185  56.799  1.00  0.00           C  
ATOM   1733  HB2 TYR   130      50.970  16.439  56.085  1.00  0.00           H  
ATOM   1734  HB3 TYR   130      52.339  17.511  56.609  1.00  0.00           H  
ATOM   1735  CG  TYR   130      51.246  16.451  58.167  1.00  0.00           C  
ATOM   1736  CD1 TYR   130      51.792  17.075  59.331  1.00  0.00           C  
ATOM   1737  HD1 TYR   130      52.144  18.095  59.333  1.00  0.00           H  
ATOM   1738  CE1 TYR   130      51.933  16.293  60.501  1.00  0.00           C  
ATOM   1739  HE1 TYR   130      52.316  16.749  61.403  1.00  0.00           H  
ATOM   1740  CZ  TYR   130      51.413  15.010  60.608  1.00  0.00           C  
ATOM   1741  OH  TYR   130      51.535  14.348  61.800  1.00  0.00           O  
ATOM   1742  HH  TYR   130      51.298  13.418  61.785  1.00  0.00           H  
ATOM   1743  CE2 TYR   130      50.737  14.411  59.511  1.00  0.00           C  
ATOM   1744  HE2 TYR   130      50.397  13.390  59.593  1.00  0.00           H  
ATOM   1745  CD2 TYR   130      50.769  15.098  58.286  1.00  0.00           C  
ATOM   1746  HD2 TYR   130      50.329  14.579  57.448  1.00  0.00           H  
ATOM   1747  C   TYR   130      50.530  19.620  57.444  1.00  0.00           C  
ATOM   1748  O   TYR   130      51.641  20.025  57.630  1.00  0.00           O  
ATOM   1749  N   SER   131      49.572  20.182  58.125  1.00  0.00           N  
ATOM   1750  H   SER   131      49.870  21.034  58.577  1.00  0.00           H  
ATOM   1751  CA  SER   131      48.252  19.574  58.611  1.00  0.00           C  
ATOM   1752  HA  SER   131      47.869  20.353  59.271  1.00  0.00           H  
ATOM   1753  CB  SER   131      47.103  19.353  57.529  1.00  0.00           C  
ATOM   1754  HB2 SER   131      47.371  18.546  56.846  1.00  0.00           H  
ATOM   1755  HB3 SER   131      46.098  19.135  57.892  1.00  0.00           H  
ATOM   1756  OG  SER   131      46.835  20.540  56.890  1.00  0.00           O  
ATOM   1757  HG  SER   131      46.418  20.332  56.051  1.00  0.00           H  
ATOM   1758  C   SER   131      48.464  18.339  59.524  1.00  0.00           C  
ATOM   1759  O   SER   131      48.027  17.263  59.165  1.00  0.00           O  
ATOM   1760  N   GLN   132      49.180  18.422  60.674  1.00  0.00           N  
ATOM   1761  H   GLN   132      49.291  17.604  61.256  1.00  0.00           H  
ATOM   1762  CA  GLN   132      49.895  19.589  61.259  1.00  0.00           C  
ATOM   1763  HA  GLN   132      50.326  20.200  60.466  1.00  0.00           H  
ATOM   1764  CB  GLN   132      48.934  20.522  62.043  1.00  0.00           C  
ATOM   1765  HB2 GLN   132      49.446  21.455  62.277  1.00  0.00           H  
ATOM   1766  HB3 GLN   132      48.124  20.740  61.346  1.00  0.00           H  
ATOM   1767  CG  GLN   132      48.232  19.916  63.277  1.00  0.00           C  
ATOM   1768  HG2 GLN   132      47.404  19.401  62.789  1.00  0.00           H  
ATOM   1769  HG3 GLN   132      48.954  19.239  63.732  1.00  0.00           H  
ATOM   1770  CD  GLN   132      47.616  20.807  64.236  1.00  0.00           C  
ATOM   1771  OE1 GLN   132      46.879  21.744  63.856  1.00  0.00           O  
ATOM   1772  NE2 GLN   132      47.824  20.613  65.549  1.00  0.00           N  
ATOM   1773 HE21 GLN   132      48.433  19.875  65.873  1.00  0.00           H  
ATOM   1774 HE22 GLN   132      47.386  21.266  66.183  1.00  0.00           H  
ATOM   1775  C   GLN   132      51.015  19.154  62.212  1.00  0.00           C  
ATOM   1776  O   GLN   132      50.951  18.100  62.882  1.00  0.00           O  
ATOM   1777  N   GLN   133      51.983  20.057  62.337  1.00  0.00           N  
ATOM   1778  H   GLN   133      51.862  20.916  61.820  1.00  0.00           H  
ATOM   1779  CA  GLN   133      53.054  19.962  63.368  1.00  0.00           C  
ATOM   1780  HA  GLN   133      53.613  20.897  63.404  1.00  0.00           H  
ATOM   1781  CB  GLN   133      52.559  19.977  64.780  1.00  0.00           C  
ATOM   1782  HB2 GLN   133      51.922  19.103  64.917  1.00  0.00           H  
ATOM   1783  HB3 GLN   133      53.370  19.777  65.481  1.00  0.00           H  
ATOM   1784  CG  GLN   133      51.843  21.323  65.228  1.00  0.00           C  
ATOM   1785  HG2 GLN   133      52.411  22.214  64.962  1.00  0.00           H  
ATOM   1786  HG3 GLN   133      50.857  21.407  64.772  1.00  0.00           H  
ATOM   1787  CD  GLN   133      51.582  21.392  66.735  1.00  0.00           C  
ATOM   1788  OE1 GLN   133      51.890  20.461  67.469  1.00  0.00           O  
ATOM   1789  NE2 GLN   133      51.203  22.572  67.118  1.00  0.00           N  
ATOM   1790 HE21 GLN   133      50.771  23.216  66.471  1.00  0.00           H  
ATOM   1791 HE22 GLN   133      50.953  22.722  68.085  1.00  0.00           H  
ATOM   1792  C   GLN   133      54.010  18.703  63.228  1.00  0.00           C  
ATOM   1793  O   GLN   133      53.705  17.697  63.808  1.00  0.00           O  
ATOM   1794  N   PRO   134      55.150  18.782  62.536  1.00  0.00           N  
ATOM   1795  CD  PRO   134      56.126  17.757  62.375  1.00  0.00           C  
ATOM   1796  HD2 PRO   134      55.773  17.034  61.640  1.00  0.00           H  
ATOM   1797  HD3 PRO   134      56.337  17.234  63.308  1.00  0.00           H  
ATOM   1798  CG  PRO   134      57.449  18.440  61.929  1.00  0.00           C  
ATOM   1799  HG2 PRO   134      58.168  17.735  61.510  1.00  0.00           H  
ATOM   1800  HG3 PRO   134      58.016  18.758  62.804  1.00  0.00           H  
ATOM   1801  CB  PRO   134      56.930  19.538  61.114  1.00  0.00           C  
ATOM   1802  HB2 PRO   134      56.706  19.282  60.078  1.00  0.00           H  
ATOM   1803  HB3 PRO   134      57.661  20.330  60.951  1.00  0.00           H  
ATOM   1804  CA  PRO   134      55.607  19.953  61.799  1.00  0.00           C  
ATOM   1805  HA  PRO   134      55.787  20.638  62.627  1.00  0.00           H  
ATOM   1806  C   PRO   134      54.677  20.617  60.731  1.00  0.00           C  
ATOM   1807  O   PRO   134      54.029  19.898  59.936  1.00  0.00           O  
ATOM   1808  N   SER   135      54.618  21.954  60.544  1.00  0.00           N  
ATOM   1809  H   SER   135      54.073  22.299  59.767  1.00  0.00           H  
ATOM   1810  CA  SER   135      55.382  23.002  61.273  1.00  0.00           C  
ATOM   1811  HA  SER   135      56.404  22.663  61.442  1.00  0.00           H  
ATOM   1812  CB  SER   135      55.313  24.294  60.509  1.00  0.00           C  
ATOM   1813  HB2 SER   135      54.264  24.449  60.259  1.00  0.00           H  
ATOM   1814  HB3 SER   135      55.679  25.140  61.090  1.00  0.00           H  
ATOM   1815  OG  SER   135      56.029  24.198  59.345  1.00  0.00           O  
ATOM   1816  HG  SER   135      56.937  24.056  59.623  1.00  0.00           H  
ATOM   1817  C   SER   135      54.641  23.387  62.559  1.00  0.00           C  
ATOM   1818  O   SER   135      53.392  23.355  62.661  1.00  0.00           O  
ATOM   1819  N   TYR   136      55.399  23.800  63.574  1.00  0.00           N  
ATOM   1820  H   TYR   136      56.326  24.197  63.527  1.00  0.00           H  
ATOM   1821  CA  TYR   136      54.861  24.150  64.839  1.00  0.00           C  
ATOM   1822  HA  TYR   136      53.924  23.600  64.921  1.00  0.00           H  
ATOM   1823  CB  TYR   136      55.895  23.695  65.827  1.00  0.00           C  
ATOM   1824  HB2 TYR   136      56.810  24.285  65.764  1.00  0.00           H  
ATOM   1825  HB3 TYR   136      55.538  23.692  66.857  1.00  0.00           H  
ATOM   1826  CG  TYR   136      56.233  22.194  65.574  1.00  0.00           C  
ATOM   1827  CD1 TYR   136      55.644  21.214  66.358  1.00  0.00           C  
ATOM   1828  HD1 TYR   136      54.868  21.381  67.091  1.00  0.00           H  
ATOM   1829  CE1 TYR   136      56.115  19.881  66.247  1.00  0.00           C  
ATOM   1830  HE1 TYR   136      55.714  19.061  66.824  1.00  0.00           H  
ATOM   1831  CZ  TYR   136      57.153  19.580  65.327  1.00  0.00           C  
ATOM   1832  OH  TYR   136      57.831  18.400  65.298  1.00  0.00           O  
ATOM   1833  HH  TYR   136      57.503  17.641  65.786  1.00  0.00           H  
ATOM   1834  CE2 TYR   136      57.751  20.613  64.556  1.00  0.00           C  
ATOM   1835  HE2 TYR   136      58.635  20.397  63.975  1.00  0.00           H  
ATOM   1836  CD2 TYR   136      57.296  21.903  64.648  1.00  0.00           C  
ATOM   1837  HD2 TYR   136      57.736  22.665  64.022  1.00  0.00           H  
ATOM   1838  C   TYR   136      54.470  25.593  64.987  1.00  0.00           C  
ATOM   1839  O   TYR   136      54.839  26.382  64.078  1.00  0.00           O  
ATOM   1840  N   GLY   137      53.781  26.005  66.026  1.00  0.00           N  
ATOM   1841  H   GLY   137      53.764  27.001  66.195  1.00  0.00           H  
ATOM   1842  CA  GLY   137      53.112  25.149  67.095  1.00  0.00           C  
ATOM   1843  HA2 GLY   137      52.039  25.340  67.101  1.00  0.00           H  
ATOM   1844  HA3 GLY   137      53.251  24.080  66.934  1.00  0.00           H  
ATOM   1845  C   GLY   137      53.523  25.388  68.545  1.00  0.00           C  
ATOM   1846  O   GLY   137      53.394  24.496  69.414  1.00  0.00           O  
ATOM   1847  N   GLY   138      54.206  26.488  68.780  1.00  0.00           N  
ATOM   1848  H   GLY   138      54.162  27.231  68.097  1.00  0.00           H  
ATOM   1849  CA  GLY   138      55.324  26.572  69.763  1.00  0.00           C  
ATOM   1850  HA2 GLY   138      55.878  25.634  69.790  1.00  0.00           H  
ATOM   1851  HA3 GLY   138      55.983  27.412  69.542  1.00  0.00           H  
ATOM   1852  C   GLY   138      54.843  26.994  71.158  1.00  0.00           C  
ATOM   1853  O   GLY   138      53.705  26.793  71.568  1.00  0.00           O  
ATOM   1854  N   GLN   139      55.658  27.693  71.959  1.00  0.00           N  
ATOM   1855  H   GLN   139      55.194  28.039  72.787  1.00  0.00           H  
ATOM   1856  CA  GLN   139      57.112  28.035  71.728  1.00  0.00           C  
ATOM   1857  HA  GLN   139      57.562  27.492  70.897  1.00  0.00           H  
ATOM   1858  CB  GLN   139      57.258  29.464  71.334  1.00  0.00           C  
ATOM   1859  HB2 GLN   139      58.218  29.533  70.823  1.00  0.00           H  
ATOM   1860  HB3 GLN   139      56.444  29.542  70.613  1.00  0.00           H  
ATOM   1861  CG  GLN   139      56.997  30.417  72.564  1.00  0.00           C  
ATOM   1862  HG2 GLN   139      56.290  29.915  73.224  1.00  0.00           H  
ATOM   1863  HG3 GLN   139      57.945  30.592  73.073  1.00  0.00           H  
ATOM   1864  CD  GLN   139      56.573  31.786  72.146  1.00  0.00           C  
ATOM   1865  OE1 GLN   139      57.347  32.463  71.551  1.00  0.00           O  
ATOM   1866  NE2 GLN   139      55.349  32.192  72.432  1.00  0.00           N  
ATOM   1867 HE21 GLN   139      54.692  31.539  72.834  1.00  0.00           H  
ATOM   1868 HE22 GLN   139      55.009  33.036  71.993  1.00  0.00           H  
ATOM   1869  C   GLN   139      58.024  27.770  72.982  1.00  0.00           C  
ATOM   1870  O   GLN   139      59.169  28.200  72.944  1.00  0.00           O  
ATOM   1871  N   GLN   140      57.454  27.235  74.019  1.00  0.00           N  
ATOM   1872  H   GLN   140      56.452  27.104  74.026  1.00  0.00           H  
ATOM   1873  CA  GLN   140      58.086  26.992  75.315  1.00  0.00           C  
ATOM   1874  HA  GLN   140      57.358  26.571  76.009  1.00  0.00           H  
ATOM   1875  CB  GLN   140      59.227  25.939  75.263  1.00  0.00           C  
ATOM   1876  HB2 GLN   140      60.013  26.208  74.558  1.00  0.00           H  
ATOM   1877  HB3 GLN   140      59.665  25.864  76.258  1.00  0.00           H  
ATOM   1878  CG  GLN   140      58.553  24.639  74.871  1.00  0.00           C  
ATOM   1879  HG2 GLN   140      57.736  24.431  75.562  1.00  0.00           H  
ATOM   1880  HG3 GLN   140      58.152  24.670  73.858  1.00  0.00           H  
ATOM   1881  CD  GLN   140      59.501  23.462  74.849  1.00  0.00           C  
ATOM   1882  OE1 GLN   140      59.888  23.006  73.800  1.00  0.00           O  
ATOM   1883  NE2 GLN   140      60.005  22.986  75.957  1.00  0.00           N  
ATOM   1884 HE21 GLN   140      59.673  23.341  76.842  1.00  0.00           H  
ATOM   1885 HE22 GLN   140      60.674  22.232  75.883  1.00  0.00           H  
ATOM   1886  C   GLN   140      58.654  28.314  75.942  1.00  0.00           C  
ATOM   1887  O   GLN   140      58.463  29.369  75.397  1.00  0.00           O  
ATOM   1888  N   GLN   141      59.278  28.195  77.126  1.00  0.00           N  
ATOM   1889  H   GLN   141      59.306  27.321  77.630  1.00  0.00           H  
ATOM   1890  CA  GLN   141      59.841  29.358  77.810  1.00  0.00           C  
ATOM   1891  HA  GLN   141      59.989  30.162  77.089  1.00  0.00           H  
ATOM   1892  CB  GLN   141      59.047  29.744  79.055  1.00  0.00           C  
ATOM   1893  HB2 GLN   141      58.980  28.843  79.666  1.00  0.00           H  
ATOM   1894  HB3 GLN   141      59.544  30.551  79.594  1.00  0.00           H  
ATOM   1895  CG  GLN   141      57.624  30.256  78.660  1.00  0.00           C  
ATOM   1896  HG2 GLN   141      57.098  29.636  77.934  1.00  0.00           H  
ATOM   1897  HG3 GLN   141      57.003  30.364  79.550  1.00  0.00           H  
ATOM   1898  CD  GLN   141      57.597  31.646  78.099  1.00  0.00           C  
ATOM   1899  OE1 GLN   141      58.540  32.422  77.974  1.00  0.00           O  
ATOM   1900  NE2 GLN   141      56.461  32.077  77.577  1.00  0.00           N  
ATOM   1901 HE21 GLN   141      55.616  31.567  77.790  1.00  0.00           H  
ATOM   1902 HE22 GLN   141      56.349  32.965  77.108  1.00  0.00           H  
ATOM   1903  C   GLN   141      61.326  28.945  78.211  1.00  0.00           C  
ATOM   1904  O   GLN   141      61.444  27.832  78.694  1.00  0.00           O  
ATOM   1905  N   SER   142      62.425  29.638  77.959  1.00  0.00           N  
ATOM   1906  H   SER   142      63.269  29.206  78.306  1.00  0.00           H  
ATOM   1907  CA  SER   142      62.672  30.917  77.271  1.00  0.00           C  
ATOM   1908  HA  SER   142      63.754  31.048  77.299  1.00  0.00           H  
ATOM   1909  CB  SER   142      62.255  30.791  75.791  1.00  0.00           C  
ATOM   1910  HB2 SER   142      61.186  30.700  75.599  1.00  0.00           H  
ATOM   1911  HB3 SER   142      62.627  31.720  75.358  1.00  0.00           H  
ATOM   1912  OG  SER   142      62.957  29.685  75.180  1.00  0.00           O  
ATOM   1913  HG  SER   142      63.890  29.907  75.151  1.00  0.00           H  
ATOM   1914  C   SER   142      62.074  32.063  78.073  1.00  0.00           C  
ATOM   1915  O   SER   142      61.676  33.005  77.489  1.00  0.00           O  
ATOM   1916  N   TYR   143      61.938  32.000  79.423  1.00  0.00           N  
ATOM   1917  H   TYR   143      62.447  31.323  79.974  1.00  0.00           H  
ATOM   1918  CA  TYR   143      61.312  33.119  80.242  1.00  0.00           C  
ATOM   1919  HA  TYR   143      60.337  33.333  79.804  1.00  0.00           H  
ATOM   1920  CB  TYR   143      61.157  32.827  81.731  1.00  0.00           C  
ATOM   1921  HB2 TYR   143      62.053  33.101  82.288  1.00  0.00           H  
ATOM   1922  HB3 TYR   143      60.341  33.435  82.119  1.00  0.00           H  
ATOM   1923  CG  TYR   143      60.830  31.469  82.154  1.00  0.00           C  
ATOM   1924  CD1 TYR   143      59.499  31.048  82.214  1.00  0.00           C  
ATOM   1925  HD1 TYR   143      58.707  31.760  82.031  1.00  0.00           H  
ATOM   1926  CE1 TYR   143      59.150  29.681  82.292  1.00  0.00           C  
ATOM   1927  HE1 TYR   143      58.135  29.349  82.131  1.00  0.00           H  
ATOM   1928  CZ  TYR   143      60.200  28.753  82.291  1.00  0.00           C  
ATOM   1929  OH  TYR   143      59.927  27.440  82.143  1.00  0.00           O  
ATOM   1930  HH  TYR   143      60.666  26.994  81.722  1.00  0.00           H  
ATOM   1931  CE2 TYR   143      61.572  29.115  82.359  1.00  0.00           C  
ATOM   1932  HE2 TYR   143      62.251  28.275  82.320  1.00  0.00           H  
ATOM   1933  CD2 TYR   143      61.883  30.500  82.348  1.00  0.00           C  
ATOM   1934  HD2 TYR   143      62.878  30.915  82.274  1.00  0.00           H  
ATOM   1935  C   TYR   143      62.065  34.500  80.091  1.00  0.00           C  
ATOM   1936  O   TYR   143      63.222  34.493  79.792  1.00  0.00           O  
ATOM   1937  N   GLY   144      61.326  35.625  80.162  1.00  0.00           N  
ATOM   1938  H   GLY   144      60.388  35.600  80.536  1.00  0.00           H  
ATOM   1939  CA  GLY   144      61.764  37.000  79.976  1.00  0.00           C  
ATOM   1940  HA2 GLY   144      62.517  37.034  79.188  1.00  0.00           H  
ATOM   1941  HA3 GLY   144      60.931  37.623  79.649  1.00  0.00           H  
ATOM   1942  C   GLY   144      62.381  37.576  81.220  1.00  0.00           C  
ATOM   1943  O   GLY   144      63.161  36.948  81.994  1.00  0.00           O  
ATOM   1944  N   GLN   145      62.044  38.794  81.548  1.00  0.00           N  
ATOM   1945  H   GLN   145      61.277  39.245  81.070  1.00  0.00           H  
ATOM   1946  CA  GLN   145      62.787  39.784  82.337  1.00  0.00           C  
ATOM   1947  HA  GLN   145      63.242  39.324  83.214  1.00  0.00           H  
ATOM   1948  CB  GLN   145      63.819  40.530  81.452  1.00  0.00           C  
ATOM   1949  HB2 GLN   145      64.528  41.095  82.056  1.00  0.00           H  
ATOM   1950  HB3 GLN   145      64.325  39.718  80.929  1.00  0.00           H  
ATOM   1951  CG  GLN   145      63.325  41.513  80.327  1.00  0.00           C  
ATOM   1952  HG2 GLN   145      63.114  42.487  80.770  1.00  0.00           H  
ATOM   1953  HG3 GLN   145      64.153  41.676  79.637  1.00  0.00           H  
ATOM   1954  CD  GLN   145      62.218  41.078  79.523  1.00  0.00           C  
ATOM   1955  OE1 GLN   145      61.114  41.459  79.872  1.00  0.00           O  
ATOM   1956  NE2 GLN   145      62.312  40.206  78.554  1.00  0.00           N  
ATOM   1957 HE21 GLN   145      61.511  39.978  77.982  1.00  0.00           H  
ATOM   1958 HE22 GLN   145      63.246  39.916  78.298  1.00  0.00           H  
ATOM   1959  C   GLN   145      61.820  40.821  82.961  1.00  0.00           C  
ATOM   1960  O   GLN   145      60.624  40.768  82.772  1.00  0.00           O  
ATOM   1961  N   GLN   146      62.320  41.697  83.834  1.00  0.00           N  
ATOM   1962  H   GLN   146      63.329  41.726  83.804  1.00  0.00           H  
ATOM   1963  CA  GLN   146      61.564  42.779  84.543  1.00  0.00           C  
ATOM   1964  HA  GLN   146      60.626  42.940  84.011  1.00  0.00           H  
ATOM   1965  CB  GLN   146      61.005  42.312  85.921  1.00  0.00           C  
ATOM   1966  HB2 GLN   146      60.425  43.150  86.308  1.00  0.00           H  
ATOM   1967  HB3 GLN   146      60.343  41.461  85.764  1.00  0.00           H  
ATOM   1968  CG  GLN   146      62.186  41.795  86.798  1.00  0.00           C  
ATOM   1969  HG2 GLN   146      62.674  40.991  86.247  1.00  0.00           H  
ATOM   1970  HG3 GLN   146      62.939  42.571  86.935  1.00  0.00           H  
ATOM   1971  CD  GLN   146      61.820  41.121  88.141  1.00  0.00           C  
ATOM   1972  OE1 GLN   146      60.640  40.842  88.336  1.00  0.00           O  
ATOM   1973  NE2 GLN   146      62.750  40.871  88.946  1.00  0.00           N  
ATOM   1974 HE21 GLN   146      63.711  41.182  88.912  1.00  0.00           H  
ATOM   1975 HE22 GLN   146      62.485  40.561  89.870  1.00  0.00           H  
ATOM   1976  C   GLN   146      62.469  43.985  84.693  1.00  0.00           C  
ATOM   1977  O   GLN   146      63.689  43.837  84.963  1.00  0.00           O  
ATOM   1978  N   GLN   147      61.948  45.187  84.431  1.00  0.00           N  
ATOM   1979  H   GLN   147      60.972  45.201  84.172  1.00  0.00           H  
ATOM   1980  CA  GLN   147      62.563  46.476  84.732  1.00  0.00           C  
ATOM   1981  HA  GLN   147      63.559  46.593  84.306  1.00  0.00           H  
ATOM   1982  CB  GLN   147      61.697  47.475  84.047  1.00  0.00           C  
ATOM   1983  HB2 GLN   147      61.771  47.275  82.978  1.00  0.00           H  
ATOM   1984  HB3 GLN   147      60.678  47.208  84.326  1.00  0.00           H  
ATOM   1985  CG  GLN   147      61.954  48.927  84.412  1.00  0.00           C  
ATOM   1986  HG2 GLN   147      61.802  48.951  85.491  1.00  0.00           H  
ATOM   1987  HG3 GLN   147      62.965  49.201  84.111  1.00  0.00           H  
ATOM   1988  CD  GLN   147      60.947  49.937  83.663  1.00  0.00           C  
ATOM   1989  OE1 GLN   147      60.106  49.567  82.929  1.00  0.00           O  
ATOM   1990  NE2 GLN   147      61.092  51.201  84.032  1.00  0.00           N  
ATOM   1991 HE21 GLN   147      61.707  51.448  84.794  1.00  0.00           H  
ATOM   1992 HE22 GLN   147      60.433  51.860  83.643  1.00  0.00           H  
ATOM   1993  C   GLN   147      62.639  46.695  86.312  1.00  0.00           C  
ATOM   1994  O   GLN   147      61.650  46.542  87.032  1.00  0.00           O  
ATOM   1995  N   SER   148      63.939  46.913  86.647  1.00  0.00           N  
ATOM   1996  H   SER   148      64.678  46.892  85.960  1.00  0.00           H  
ATOM   1997  CA  SER   148      64.303  47.400  87.938  1.00  0.00           C  
ATOM   1998  HA  SER   148      64.362  46.625  88.702  1.00  0.00           H  
ATOM   1999  CB  SER   148      65.764  48.055  87.939  1.00  0.00           C  
ATOM   2000  HB2 SER   148      66.470  47.419  87.405  1.00  0.00           H  
ATOM   2001  HB3 SER   148      65.750  49.010  87.414  1.00  0.00           H  
ATOM   2002  OG  SER   148      66.231  48.151  89.246  1.00  0.00           O  
ATOM   2003  HG  SER   148      66.794  48.918  89.124  1.00  0.00           H  
ATOM   2004  C   SER   148      63.424  48.507  88.486  1.00  0.00           C  
ATOM   2005  O   SER   148      63.064  49.481  87.809  1.00  0.00           O  
ATOM   2006  N   TYR   149      63.114  48.453  89.774  1.00  0.00           N  
ATOM   2007  H   TYR   149      63.644  47.803  90.336  1.00  0.00           H  
ATOM   2008  CA  TYR   149      62.086  49.251  90.428  1.00  0.00           C  
ATOM   2009  HA  TYR   149      61.262  49.441  89.739  1.00  0.00           H  
ATOM   2010  CB  TYR   149      61.607  48.483  91.652  1.00  0.00           C  
ATOM   2011  HB2 TYR   149      61.307  47.499  91.291  1.00  0.00           H  
ATOM   2012  HB3 TYR   149      62.364  48.225  92.393  1.00  0.00           H  
ATOM   2013  CG  TYR   149      60.366  49.083  92.341  1.00  0.00           C  
ATOM   2014  CD1 TYR   149      60.439  50.193  93.223  1.00  0.00           C  
ATOM   2015  HD1 TYR   149      61.427  50.553  93.469  1.00  0.00           H  
ATOM   2016  CE1 TYR   149      59.267  50.703  93.882  1.00  0.00           C  
ATOM   2017  HE1 TYR   149      59.260  51.588  94.501  1.00  0.00           H  
ATOM   2018  CZ  TYR   149      57.992  50.147  93.560  1.00  0.00           C  
ATOM   2019  OH  TYR   149      56.948  50.648  94.232  1.00  0.00           O  
ATOM   2020  HH  TYR   149      57.300  51.194  94.939  1.00  0.00           H  
ATOM   2021  CE2 TYR   149      57.966  48.990  92.772  1.00  0.00           C  
ATOM   2022  HE2 TYR   149      56.962  48.630  92.603  1.00  0.00           H  
ATOM   2023  CD2 TYR   149      59.096  48.446  92.212  1.00  0.00           C  
ATOM   2024  HD2 TYR   149      59.016  47.590  91.558  1.00  0.00           H  
ATOM   2025  C   TYR   149      62.675  50.577  90.848  1.00  0.00           C  
ATOM   2026  O   TYR   149      63.842  50.695  91.192  1.00  0.00           O  
ATOM   2027  N   ASN   150      61.902  51.635  90.872  1.00  0.00           N  
ATOM   2028  H   ASN   150      60.947  51.465  90.592  1.00  0.00           H  
ATOM   2029  CA  ASN   150      62.237  53.003  91.210  1.00  0.00           C  
ATOM   2030  HA  ASN   150      63.282  53.258  91.037  1.00  0.00           H  
ATOM   2031  CB  ASN   150      61.415  53.927  90.192  1.00  0.00           C  
ATOM   2032  HB2 ASN   150      61.627  53.616  89.169  1.00  0.00           H  
ATOM   2033  HB3 ASN   150      60.366  53.820  90.467  1.00  0.00           H  
ATOM   2034  CG  ASN   150      61.821  55.365  90.392  1.00  0.00           C  
ATOM   2035  OD1 ASN   150      62.957  55.690  90.672  1.00  0.00           O  
ATOM   2036  ND2 ASN   150      61.005  56.385  90.227  1.00  0.00           N  
ATOM   2037 HD21 ASN   150      61.331  57.301  90.501  1.00  0.00           H  
ATOM   2038 HD22 ASN   150      60.015  56.229  90.101  1.00  0.00           H  
ATOM   2039  C   ASN   150      61.879  53.331  92.698  1.00  0.00           C  
ATOM   2040  O   ASN   150      60.686  53.367  93.034  1.00  0.00           O  
ATOM   2041  N   PRO   151      62.824  53.257  93.641  1.00  0.00           N  
ATOM   2042  CD  PRO   151      64.231  53.254  93.421  1.00  0.00           C  
ATOM   2043  HD2 PRO   151      64.448  53.772  92.487  1.00  0.00           H  
ATOM   2044  HD3 PRO   151      64.704  52.273  93.375  1.00  0.00           H  
ATOM   2045  CG  PRO   151      64.911  54.081  94.481  1.00  0.00           C  
ATOM   2046  HG2 PRO   151      64.864  55.140  94.229  1.00  0.00           H  
ATOM   2047  HG3 PRO   151      65.934  53.795  94.723  1.00  0.00           H  
ATOM   2048  CB  PRO   151      64.006  53.932  95.667  1.00  0.00           C  
ATOM   2049  HB2 PRO   151      64.060  54.840  96.268  1.00  0.00           H  
ATOM   2050  HB3 PRO   151      64.274  53.068  96.275  1.00  0.00           H  
ATOM   2051  CA  PRO   151      62.634  53.723  95.021  1.00  0.00           C  
ATOM   2052  HA  PRO   151      62.147  53.028  95.705  1.00  0.00           H  
ATOM   2053  C   PRO   151      61.828  55.100  95.017  1.00  0.00           C  
ATOM   2054  O   PRO   151      62.214  55.943  94.227  1.00  0.00           O  
ATOM   2055  N   PRO   152      60.788  55.375  95.825  1.00  0.00           N  
ATOM   2056  CD  PRO   152      60.170  54.361  96.677  1.00  0.00           C  
ATOM   2057  HD2 PRO   152      60.929  53.889  97.301  1.00  0.00           H  
ATOM   2058  HD3 PRO   152      59.712  53.605  96.040  1.00  0.00           H  
ATOM   2059  CG  PRO   152      59.077  55.198  97.480  1.00  0.00           C  
ATOM   2060  HG2 PRO   152      59.302  55.625  98.457  1.00  0.00           H  
ATOM   2061  HG3 PRO   152      58.209  54.589  97.732  1.00  0.00           H  
ATOM   2062  CB  PRO   152      58.679  56.344  96.551  1.00  0.00           C  
ATOM   2063  HB2 PRO   152      58.308  57.256  97.019  1.00  0.00           H  
ATOM   2064  HB3 PRO   152      57.989  56.045  95.762  1.00  0.00           H  
ATOM   2065  CA  PRO   152      60.069  56.581  95.829  1.00  0.00           C  
ATOM   2066  HA  PRO   152      59.958  56.909  94.795  1.00  0.00           H  
ATOM   2067  C   PRO   152      60.832  57.747  96.565  1.00  0.00           C  
ATOM   2068  O   PRO   152      61.551  57.606  97.595  1.00  0.00           O  
ATOM   2069  N   GLN   153      60.607  58.978  96.116  1.00  0.00           N  
ATOM   2070  H   GLN   153      60.034  59.244  95.328  1.00  0.00           H  
ATOM   2071  CA  GLN   153      61.387  60.165  96.551  1.00  0.00           C  
ATOM   2072  HA  GLN   153      61.575  60.132  97.625  1.00  0.00           H  
ATOM   2073  CB  GLN   153      62.728  60.240  95.831  1.00  0.00           C  
ATOM   2074  HB2 GLN   153      63.336  59.389  96.140  1.00  0.00           H  
ATOM   2075  HB3 GLN   153      62.566  60.245  94.753  1.00  0.00           H  
ATOM   2076  CG  GLN   153      63.492  61.531  96.136  1.00  0.00           C  
ATOM   2077  HG2 GLN   153      63.453  62.258  95.325  1.00  0.00           H  
ATOM   2078  HG3 GLN   153      63.152  62.012  97.052  1.00  0.00           H  
ATOM   2079  CD  GLN   153      64.909  61.311  96.301  1.00  0.00           C  
ATOM   2080  OE1 GLN   153      65.620  60.467  95.710  1.00  0.00           O  
ATOM   2081  NE2 GLN   153      65.614  62.168  96.989  1.00  0.00           N  
ATOM   2082 HE21 GLN   153      65.259  63.032  97.373  1.00  0.00           H  
ATOM   2083 HE22 GLN   153      66.604  62.029  96.845  1.00  0.00           H  
ATOM   2084  C   GLN   153      60.569  61.448  96.262  1.00  0.00           C  
ATOM   2085  O   GLN   153      60.036  61.522  95.177  1.00  0.00           O  
ATOM   2086  N   GLY   154      60.470  62.394  97.211  1.00  0.00           N  
ATOM   2087  H   GLY   154      60.934  62.111  98.063  1.00  0.00           H  
ATOM   2088  CA  GLY   154      59.662  63.634  97.136  1.00  0.00           C  
ATOM   2089  HA2 GLY   154      60.066  64.395  96.469  1.00  0.00           H  
ATOM   2090  HA3 GLY   154      58.686  63.333  96.753  1.00  0.00           H  
ATOM   2091  C   GLY   154      59.469  64.205  98.568  1.00  0.00           C  
ATOM   2092  O   GLY   154      59.821  63.535  99.569  1.00  0.00           O  
ATOM   2093  N   TYR   155      58.803  65.360  98.679  1.00  0.00           N  
ATOM   2094  H   TYR   155      58.661  65.885  97.828  1.00  0.00           H  
ATOM   2095  CA  TYR   155      58.505  65.983  99.975  1.00  0.00           C  
ATOM   2096  HA  TYR   155      59.383  65.746 100.576  1.00  0.00           H  
ATOM   2097  CB  TYR   155      58.252  67.502  99.835  1.00  0.00           C  
ATOM   2098  HB2 TYR   155      58.122  67.932 100.828  1.00  0.00           H  
ATOM   2099  HB3 TYR   155      59.111  68.036  99.429  1.00  0.00           H  
ATOM   2100  CG  TYR   155      56.927  67.826  99.123  1.00  0.00           C  
ATOM   2101  CD1 TYR   155      56.808  67.439  97.717  1.00  0.00           C  
ATOM   2102  HD1 TYR   155      57.660  66.967  97.250  1.00  0.00           H  
ATOM   2103  CE1 TYR   155      55.625  67.730  97.066  1.00  0.00           C  
ATOM   2104  HE1 TYR   155      55.395  67.595  96.019  1.00  0.00           H  
ATOM   2105  CZ  TYR   155      54.578  68.330  97.812  1.00  0.00           C  
ATOM   2106  OH  TYR   155      53.478  68.604  97.138  1.00  0.00           O  
ATOM   2107  HH  TYR   155      52.806  68.905  97.754  1.00  0.00           H  
ATOM   2108  CE2 TYR   155      54.689  68.795  99.103  1.00  0.00           C  
ATOM   2109  HE2 TYR   155      53.867  69.322  99.565  1.00  0.00           H  
ATOM   2110  CD2 TYR   155      55.856  68.484  99.854  1.00  0.00           C  
ATOM   2111  HD2 TYR   155      56.002  68.811 100.873  1.00  0.00           H  
ATOM   2112  C   TYR   155      57.245  65.343 100.657  1.00  0.00           C  
ATOM   2113  O   TYR   155      56.345  64.760 100.017  1.00  0.00           O  
ATOM   2114  N   GLY   156      57.113  65.193 101.973  1.00  0.00           N  
ATOM   2115  H   GLY   156      56.246  64.792 102.303  1.00  0.00           H  
ATOM   2116  CA  GLY   156      58.063  65.514 103.069  1.00  0.00           C  
ATOM   2117  HA2 GLY   156      58.425  64.553 103.433  1.00  0.00           H  
ATOM   2118  HA3 GLY   156      58.868  66.178 102.753  1.00  0.00           H  
ATOM   2119  C   GLY   156      57.535  66.298 104.292  1.00  0.00           C  
ATOM   2120  O   GLY   156      58.207  66.368 105.348  1.00  0.00           O  
ATOM   2121  N   GLN   157      56.444  67.006 104.189  1.00  0.00           N  
ATOM   2122  H   GLN   157      55.788  66.850 103.437  1.00  0.00           H  
ATOM   2123  CA  GLN   157      55.933  67.792 105.257  1.00  0.00           C  
ATOM   2124  HA  GLN   157      56.623  68.612 105.461  1.00  0.00           H  
ATOM   2125  CB  GLN   157      54.608  68.419 104.893  1.00  0.00           C  
ATOM   2126  HB2 GLN   157      54.319  69.068 105.720  1.00  0.00           H  
ATOM   2127  HB3 GLN   157      54.843  69.117 104.089  1.00  0.00           H  
ATOM   2128  CG  GLN   157      53.334  67.590 104.620  1.00  0.00           C  
ATOM   2129  HG2 GLN   157      53.185  66.940 105.482  1.00  0.00           H  
ATOM   2130  HG3 GLN   157      52.527  68.322 104.571  1.00  0.00           H  
ATOM   2131  CD  GLN   157      53.407  66.783 103.230  1.00  0.00           C  
ATOM   2132  OE1 GLN   157      54.266  66.895 102.384  1.00  0.00           O  
ATOM   2133  NE2 GLN   157      52.319  66.028 102.994  1.00  0.00           N  
ATOM   2134 HE21 GLN   157      51.657  66.072 103.756  1.00  0.00           H  
ATOM   2135 HE22 GLN   157      52.287  65.547 102.107  1.00  0.00           H  
ATOM   2136  C   GLN   157      55.766  67.033 106.560  1.00  0.00           C  
ATOM   2137  O   GLN   157      55.248  65.909 106.519  1.00  0.00           O  
ATOM   2138  N   GLN   158      56.006  67.644 107.682  1.00  0.00           N  
ATOM   2139  H   GLN   158      55.795  67.246 108.586  1.00  0.00           H  
ATOM   2140  CA  GLN   158      56.518  69.028 107.887  1.00  0.00           C  
ATOM   2141  HA  GLN   158      55.967  69.631 107.165  1.00  0.00           H  
ATOM   2142  CB  GLN   158      56.055  69.463 109.270  1.00  0.00           C  
ATOM   2143  HB2 GLN   158      56.640  68.987 110.057  1.00  0.00           H  
ATOM   2144  HB3 GLN   158      56.141  70.541 109.411  1.00  0.00           H  
ATOM   2145  CG  GLN   158      54.536  69.216 109.652  1.00  0.00           C  
ATOM   2146  HG2 GLN   158      54.424  68.141 109.792  1.00  0.00           H  
ATOM   2147  HG3 GLN   158      54.324  69.604 110.648  1.00  0.00           H  
ATOM   2148  CD  GLN   158      53.563  69.733 108.556  1.00  0.00           C  
ATOM   2149  OE1 GLN   158      53.650  70.783 108.030  1.00  0.00           O  
ATOM   2150  NE2 GLN   158      52.543  68.936 108.226  1.00  0.00           N  
ATOM   2151 HE21 GLN   158      52.309  68.130 108.789  1.00  0.00           H  
ATOM   2152 HE22 GLN   158      51.908  69.320 107.542  1.00  0.00           H  
ATOM   2153  C   GLN   158      58.074  69.154 107.823  1.00  0.00           C  
ATOM   2154  O   GLN   158      58.757  68.157 107.827  1.00  0.00           O  
ATOM   2155  N   ASN   159      58.606  70.382 107.862  1.00  0.00           N  
ATOM   2156  H   ASN   159      57.933  71.131 107.943  1.00  0.00           H  
ATOM   2157  CA  ASN   159      59.988  70.809 107.934  1.00  0.00           C  
ATOM   2158  HA  ASN   159      59.968  71.886 108.104  1.00  0.00           H  
ATOM   2159  CB  ASN   159      60.707  70.175 109.160  1.00  0.00           C  
ATOM   2160  HB2 ASN   159      60.951  69.134 108.951  1.00  0.00           H  
ATOM   2161  HB3 ASN   159      61.654  70.713 109.192  1.00  0.00           H  
ATOM   2162  CG  ASN   159      59.926  70.255 110.468  1.00  0.00           C  
ATOM   2163  OD1 ASN   159      59.334  69.223 110.832  1.00  0.00           O  
ATOM   2164  ND2 ASN   159      59.771  71.416 110.955  1.00  0.00           N  
ATOM   2165 HD21 ASN   159      60.274  72.219 110.604  1.00  0.00           H  
ATOM   2166 HD22 ASN   159      59.073  71.461 111.683  1.00  0.00           H  
ATOM   2167  C   ASN   159      60.707  70.594 106.582  1.00  0.00           C  
ATOM   2168  O   ASN   159      61.134  69.467 106.330  1.00  0.00           O  
ATOM   2169  N   GLN   160      60.884  71.528 105.642  1.00  0.00           N  
ATOM   2170  H   GLN   160      61.528  71.230 104.922  1.00  0.00           H  
ATOM   2171  CA  GLN   160      60.193  72.824 105.489  1.00  0.00           C  
ATOM   2172  HA  GLN   160      59.231  72.969 105.980  1.00  0.00           H  
ATOM   2173  CB  GLN   160      61.113  73.924 106.072  1.00  0.00           C  
ATOM   2174  HB2 GLN   160      61.169  73.786 107.152  1.00  0.00           H  
ATOM   2175  HB3 GLN   160      62.107  73.803 105.642  1.00  0.00           H  
ATOM   2176  CG  GLN   160      60.807  75.408 105.753  1.00  0.00           C  
ATOM   2177  HG2 GLN   160      61.599  75.963 106.255  1.00  0.00           H  
ATOM   2178  HG3 GLN   160      60.913  75.661 104.698  1.00  0.00           H  
ATOM   2179  CD  GLN   160      59.380  75.816 106.361  1.00  0.00           C  
ATOM   2180  OE1 GLN   160      58.308  75.130 106.355  1.00  0.00           O  
ATOM   2181  NE2 GLN   160      59.342  77.012 106.987  1.00  0.00           N  
ATOM   2182 HE21 GLN   160      60.195  77.447 107.309  1.00  0.00           H  
ATOM   2183 HE22 GLN   160      58.424  77.333 107.258  1.00  0.00           H  
ATOM   2184  C   GLN   160      59.939  73.147 104.008  1.00  0.00           C  
ATOM   2185  O   GLN   160      60.857  73.398 103.206  1.00  0.00           O  
ATOM   2186  N   TYR   161      58.732  73.244 103.666  1.00  0.00           N  
ATOM   2187  H   TYR   161      58.021  72.808 104.237  1.00  0.00           H  
ATOM   2188  CA  TYR   161      58.327  73.538 102.276  1.00  0.00           C  
ATOM   2189  HA  TYR   161      59.211  73.883 101.739  1.00  0.00           H  
ATOM   2190  CB  TYR   161      57.860  72.213 101.672  1.00  0.00           C  
ATOM   2191  HB2 TYR   161      56.859  71.827 101.863  1.00  0.00           H  
ATOM   2192  HB3 TYR   161      57.857  72.383 100.595  1.00  0.00           H  
ATOM   2193  CG  TYR   161      58.764  70.971 101.774  1.00  0.00           C  
ATOM   2194  CD1 TYR   161      59.778  70.667 100.835  1.00  0.00           C  
ATOM   2195  HD1 TYR   161      59.889  71.289  99.959  1.00  0.00           H  
ATOM   2196  CE1 TYR   161      60.543  69.512 101.008  1.00  0.00           C  
ATOM   2197  HE1 TYR   161      61.299  69.238 100.288  1.00  0.00           H  
ATOM   2198  CZ  TYR   161      60.374  68.686 102.171  1.00  0.00           C  
ATOM   2199  OH  TYR   161      61.080  67.560 102.393  1.00  0.00           O  
ATOM   2200  HH  TYR   161      61.619  67.473 101.604  1.00  0.00           H  
ATOM   2201  CE2 TYR   161      59.361  68.989 103.072  1.00  0.00           C  
ATOM   2202  HE2 TYR   161      59.273  68.367 103.950  1.00  0.00           H  
ATOM   2203  CD2 TYR   161      58.522  70.097 102.875  1.00  0.00           C  
ATOM   2204  HD2 TYR   161      57.859  70.418 103.665  1.00  0.00           H  
ATOM   2205  C   TYR   161      57.259  74.578 102.104  1.00  0.00           C  
ATOM   2206  O   TYR   161      56.922  74.857 100.920  1.00  0.00           O  
ATOM   2207  N   ASN   162      56.676  75.205 103.113  1.00  0.00           N  
ATOM   2208  H   ASN   162      56.881  74.896 104.052  1.00  0.00           H  
ATOM   2209  CA  ASN   162      56.056  76.450 103.014  1.00  0.00           C  
ATOM   2210  HA  ASN   162      55.131  76.410 102.440  1.00  0.00           H  
ATOM   2211  CB  ASN   162      55.561  76.918 104.304  1.00  0.00           C  
ATOM   2212  HB2 ASN   162      56.402  77.266 104.904  1.00  0.00           H  
ATOM   2213  HB3 ASN   162      54.950  77.811 104.169  1.00  0.00           H  
ATOM   2214  CG  ASN   162      54.793  75.928 105.103  1.00  0.00           C  
ATOM   2215  OD1 ASN   162      53.653  75.679 104.757  1.00  0.00           O  
ATOM   2216  ND2 ASN   162      55.364  75.471 106.128  1.00  0.00           N  
ATOM   2217 HD21 ASN   162      54.875  74.859 106.765  1.00  0.00           H  
ATOM   2218 HD22 ASN   162      56.332  75.726 106.266  1.00  0.00           H  
ATOM   2219  C   ASN   162      57.008  77.492 102.388  1.00  0.00           C  
ATOM   2220  O   ASN   162      58.162  77.404 102.755  1.00  0.00           O  
ATOM   2221  N   SER   163      56.491  78.452 101.619  1.00  0.00           N  
ATOM   2222  H   SER   163      55.493  78.603 101.611  1.00  0.00           H  
ATOM   2223  CA  SER   163      57.269  79.597 101.216  1.00  0.00           C  
ATOM   2224  HA  SER   163      58.084  79.809 101.908  1.00  0.00           H  
ATOM   2225  CB  SER   163      57.867  79.354  99.829  1.00  0.00           C  
ATOM   2226  HB2 SER   163      58.304  78.356  99.839  1.00  0.00           H  
ATOM   2227  HB3 SER   163      57.063  79.522  99.113  1.00  0.00           H  
ATOM   2228  OG  SER   163      58.974  80.334  99.654  1.00  0.00           O  
ATOM   2229  HG  SER   163      59.482  80.110  98.871  1.00  0.00           H  
ATOM   2230  C   SER   163      56.532  80.939 101.267  1.00  0.00           C  
ATOM   2231  O   SER   163      55.292  80.930 101.034  1.00  0.00           O  
ATOM   2232  N   SER   164      57.165  82.099 101.378  1.00  0.00           N  
ATOM   2233  H   SER   164      58.162  82.060 101.538  1.00  0.00           H  
ATOM   2234  CA  SER   164      56.511  83.476 101.391  1.00  0.00           C  
ATOM   2235  HA  SER   164      57.370  84.139 101.499  1.00  0.00           H  
ATOM   2236  CB  SER   164      55.525  83.481 102.615  1.00  0.00           C  
ATOM   2237  HB2 SER   164      54.728  82.768 102.404  1.00  0.00           H  
ATOM   2238  HB3 SER   164      55.995  83.117 103.528  1.00  0.00           H  
ATOM   2239  OG  SER   164      55.060  84.745 102.828  1.00  0.00           O  
ATOM   2240  HG  SER   164      54.329  84.817 103.446  1.00  0.00           H  
ATOM   2241  C   SER   164      55.853  83.863 100.039  1.00  0.00           C  
ATOM   2242  O   SER   164      55.992  83.203  98.986  1.00  0.00           O  
ATOM   2243  N   SER   165      55.315  85.060 100.012  1.00  0.00           N  
ATOM   2244  H   SER   165      55.221  85.541 100.895  1.00  0.00           H  
ATOM   2245  CA  SER   165      54.874  85.791  98.799  1.00  0.00           C  
ATOM   2246  HA  SER   165      54.525  85.191  97.959  1.00  0.00           H  
ATOM   2247  CB  SER   165      53.713  86.761  99.183  1.00  0.00           C  
ATOM   2248  HB2 SER   165      52.943  86.080  99.547  1.00  0.00           H  
ATOM   2249  HB3 SER   165      53.998  87.443  99.984  1.00  0.00           H  
ATOM   2250  OG  SER   165      53.168  87.498  98.083  1.00  0.00           O  
ATOM   2251  HG  SER   165      52.522  88.186  98.254  1.00  0.00           H  
ATOM   2252  C   SER   165      56.001  86.572  98.189  1.00  0.00           C  
ATOM   2253  O   SER   165      56.765  87.175  99.001  1.00  0.00           O  
ATOM   2254  N   GLY   166      56.127  86.643  96.821  1.00  0.00           N  
ATOM   2255  H   GLY   166      55.398  86.130  96.347  1.00  0.00           H  
ATOM   2256  CA  GLY   166      56.941  87.672  96.121  1.00  0.00           C  
ATOM   2257  HA2 GLY   166      57.757  88.101  96.702  1.00  0.00           H  
ATOM   2258  HA3 GLY   166      57.478  87.166  95.318  1.00  0.00           H  
ATOM   2259  C   GLY   166      56.056  88.818  95.578  1.00  0.00           C  
ATOM   2260  O   GLY   166      56.587  89.700  94.920  1.00  0.00           O  
ATOM   2261  N   GLY   167      54.706  88.901  95.681  1.00  0.00           N  
ATOM   2262  H   GLY   167      54.382  88.113  96.223  1.00  0.00           H  
ATOM   2263  CA  GLY   167      53.776  90.040  95.448  1.00  0.00           C  
ATOM   2264  HA2 GLY   167      52.797  89.818  95.871  1.00  0.00           H  
ATOM   2265  HA3 GLY   167      54.121  90.907  96.011  1.00  0.00           H  
ATOM   2266  C   GLY   167      53.528  90.485  94.007  1.00  0.00           C  
ATOM   2267  O   GLY   167      53.756  89.752  93.048  1.00  0.00           O  
ATOM   2268  N   GLY   168      52.921  91.616  93.882  1.00  0.00           N  
ATOM   2269  H   GLY   168      52.622  92.049  94.744  1.00  0.00           H  
ATOM   2270  CA  GLY   168      52.590  92.226  92.622  1.00  0.00           C  
ATOM   2271  HA2 GLY   168      53.451  92.328  91.962  1.00  0.00           H  
ATOM   2272  HA3 GLY   168      51.914  91.509  92.157  1.00  0.00           H  
ATOM   2273  C   GLY   168      51.749  93.537  92.544  1.00  0.00           C  
ATOM   2274  O   GLY   168      51.171  94.008  93.566  1.00  0.00           O  
ATOM   2275  N   GLY   169      51.697  94.317  91.401  1.00  0.00           N  
ATOM   2276  H   GLY   169      51.112  95.140  91.417  1.00  0.00           H  
ATOM   2277  CA  GLY   169      52.182  93.923  90.135  1.00  0.00           C  
ATOM   2278  HA2 GLY   169      53.264  93.904  90.270  1.00  0.00           H  
ATOM   2279  HA3 GLY   169      51.781  92.940  89.890  1.00  0.00           H  
ATOM   2280  C   GLY   169      51.844  94.927  88.976  1.00  0.00           C  
ATOM   2281  O   GLY   169      51.467  96.097  89.166  1.00  0.00           O  
ATOM   2282  N   GLY   170      52.012  94.400  87.802  1.00  0.00           N  
ATOM   2283  H   GLY   170      52.296  93.437  87.690  1.00  0.00           H  
ATOM   2284  CA  GLY   170      51.925  95.238  86.567  1.00  0.00           C  
ATOM   2285  HA2 GLY   170      51.913  96.320  86.701  1.00  0.00           H  
ATOM   2286  HA3 GLY   170      52.762  94.956  85.928  1.00  0.00           H  
ATOM   2287  C   GLY   170      50.717  94.872  85.696  1.00  0.00           C  
ATOM   2288  O   GLY   170      49.920  94.010  86.140  1.00  0.00           O  
ATOM   2289  N   GLY   171      50.531  95.475  84.557  1.00  0.00           N  
ATOM   2290  H   GLY   171      49.726  95.103  84.074  1.00  0.00           H  
ATOM   2291  CA  GLY   171      51.369  96.551  83.945  1.00  0.00           C  
ATOM   2292  HA2 GLY   171      50.772  97.443  84.137  1.00  0.00           H  
ATOM   2293  HA3 GLY   171      52.356  96.641  84.398  1.00  0.00           H  
ATOM   2294  C   GLY   171      51.372  96.351  82.411  1.00  0.00           C  
ATOM   2295  O   GLY   171      50.866  95.320  82.016  1.00  0.00           O  
ATOM   2296  N   GLY   172      51.927  97.276  81.598  1.00  0.00           N  
ATOM   2297  H   GLY   172      51.925  96.957  80.640  1.00  0.00           H  
ATOM   2298  CA  GLY   172      52.586  98.545  82.007  1.00  0.00           C  
ATOM   2299  HA2 GLY   172      51.840  98.846  82.743  1.00  0.00           H  
ATOM   2300  HA3 GLY   172      53.610  98.316  82.300  1.00  0.00           H  
ATOM   2301  C   GLY   172      52.712  99.554  80.908  1.00  0.00           C  
ATOM   2302  O   GLY   172      53.662 100.337  80.874  1.00  0.00           O  
ATOM   2303  N   GLY   173      51.659  99.619  80.150  1.00  0.00           N  
ATOM   2304  H   GLY   173      50.928  98.968  80.398  1.00  0.00           H  
ATOM   2305  CA  GLY   173      51.567 100.486  78.962  1.00  0.00           C  
ATOM   2306  HA2 GLY   173      50.495 100.530  78.770  1.00  0.00           H  
ATOM   2307  HA3 GLY   173      51.838 101.504  79.242  1.00  0.00           H  
ATOM   2308  C   GLY   173      52.330  99.951  77.816  1.00  0.00           C  
ATOM   2309  O   GLY   173      53.024  98.926  77.917  1.00  0.00           O  
ATOM   2310  N   GLY   174      52.329 100.604  76.658  1.00  0.00           N  
ATOM   2311  H   GLY   174      52.780 100.146  75.878  1.00  0.00           H  
ATOM   2312  CA  GLY   174      51.748 101.918  76.380  1.00  0.00           C  
ATOM   2313  HA2 GLY   174      52.023 102.628  77.159  1.00  0.00           H  
ATOM   2314  HA3 GLY   174      52.176 102.227  75.426  1.00  0.00           H  
ATOM   2315  C   GLY   174      50.215 101.879  76.190  1.00  0.00           C  
ATOM   2316  O   GLY   174      49.504 100.922  76.582  1.00  0.00           O  
ATOM   2317  N   GLY   175      49.651 102.960  75.645  1.00  0.00           N  
ATOM   2318  H   GLY   175      50.235 103.684  75.252  1.00  0.00           H  
ATOM   2319  CA  GLY   175      48.144 103.185  75.433  1.00  0.00           C  
ATOM   2320  HA2 GLY   175      47.647 103.194  76.403  1.00  0.00           H  
ATOM   2321  HA3 GLY   175      48.155 104.172  74.971  1.00  0.00           H  
ATOM   2322  C   GLY   175      47.515 102.240  74.449  1.00  0.00           C  
ATOM   2323  O   GLY   175      48.156 101.502  73.760  1.00  0.00           O  
ATOM   2324  N   ASN   176      46.144 102.418  74.301  1.00  0.00           N  
ATOM   2325  H   ASN   176      45.695 103.166  74.808  1.00  0.00           H  
ATOM   2326  CA  ASN   176      45.495 101.857  73.093  1.00  0.00           C  
ATOM   2327  HA  ASN   176      45.634 100.790  73.268  1.00  0.00           H  
ATOM   2328  CB  ASN   176      44.045 102.108  73.163  1.00  0.00           C  
ATOM   2329  HB2 ASN   176      43.904 103.139  72.837  1.00  0.00           H  
ATOM   2330  HB3 ASN   176      43.493 101.370  72.582  1.00  0.00           H  
ATOM   2331  CG  ASN   176      43.401 101.920  74.548  1.00  0.00           C  
ATOM   2332  OD1 ASN   176      43.091 100.839  75.029  1.00  0.00           O  
ATOM   2333  ND2 ASN   176      43.153 103.005  75.145  1.00  0.00           N  
ATOM   2334 HD21 ASN   176      42.610 102.995  75.996  1.00  0.00           H  
ATOM   2335 HD22 ASN   176      43.232 103.869  74.628  1.00  0.00           H  
ATOM   2336  C   ASN   176      46.088 102.186  71.672  1.00  0.00           C  
ATOM   2337  O   ASN   176      46.880 103.118  71.541  1.00  0.00           O  
ATOM   2338  N   TYR   177      45.632 101.466  70.699  1.00  0.00           N  
ATOM   2339  H   TYR   177      44.792 100.950  70.916  1.00  0.00           H  
ATOM   2340  CA  TYR   177      45.915 101.691  69.262  1.00  0.00           C  
ATOM   2341  HA  TYR   177      46.840 102.243  69.096  1.00  0.00           H  
ATOM   2342  CB  TYR   177      46.228 100.302  68.692  1.00  0.00           C  
ATOM   2343  HB2 TYR   177      45.380  99.658  68.927  1.00  0.00           H  
ATOM   2344  HB3 TYR   177      46.232 100.364  67.604  1.00  0.00           H  
ATOM   2345  CG  TYR   177      47.468  99.535  69.121  1.00  0.00           C  
ATOM   2346  CD1 TYR   177      48.642 100.209  69.536  1.00  0.00           C  
ATOM   2347  HD1 TYR   177      48.793 101.278  69.554  1.00  0.00           H  
ATOM   2348  CE1 TYR   177      49.800  99.524  69.884  1.00  0.00           C  
ATOM   2349  HE1 TYR   177      50.718 100.039  70.127  1.00  0.00           H  
ATOM   2350  CZ  TYR   177      49.828  98.133  69.752  1.00  0.00           C  
ATOM   2351  OH  TYR   177      50.983  97.446  70.040  1.00  0.00           O  
ATOM   2352  HH  TYR   177      51.657  97.885  69.516  1.00  0.00           H  
ATOM   2353  CE2 TYR   177      48.712  97.435  69.254  1.00  0.00           C  
ATOM   2354  HE2 TYR   177      48.790  96.358  69.244  1.00  0.00           H  
ATOM   2355  CD2 TYR   177      47.478  98.121  69.018  1.00  0.00           C  
ATOM   2356  HD2 TYR   177      46.564  97.630  68.720  1.00  0.00           H  
ATOM   2357  C   TYR   177      44.835 102.529  68.483  1.00  0.00           C  
ATOM   2358  O   TYR   177      44.047 101.860  67.790  1.00  0.00           O  
ATOM   2359  N   GLY   178      44.605 103.855  68.601  1.00  0.00           N  
ATOM   2360  H   GLY   178      43.836 104.256  68.084  1.00  0.00           H  
ATOM   2361  CA  GLY   178      45.490 104.817  69.272  1.00  0.00           C  
ATOM   2362  HA2 GLY   178      46.435 104.312  69.471  1.00  0.00           H  
ATOM   2363  HA3 GLY   178      45.641 105.624  68.554  1.00  0.00           H  
ATOM   2364  C   GLY   178      44.979 105.499  70.602  1.00  0.00           C  
ATOM   2365  O   GLY   178      44.025 104.903  71.163  1.00  0.00           O  
ATOM   2366  N   GLN   179      45.580 106.645  70.997  1.00  0.00           N  
ATOM   2367  H   GLN   179      46.364 106.946  70.436  1.00  0.00           H  
ATOM   2368  CA  GLN   179      45.294 107.374  72.194  1.00  0.00           C  
ATOM   2369  HA  GLN   179      44.214 107.516  72.220  1.00  0.00           H  
ATOM   2370  CB  GLN   179      45.812 106.572  73.422  1.00  0.00           C  
ATOM   2371  HB2 GLN   179      45.245 105.643  73.473  1.00  0.00           H  
ATOM   2372  HB3 GLN   179      46.845 106.286  73.222  1.00  0.00           H  
ATOM   2373  CG  GLN   179      45.684 107.293  74.718  1.00  0.00           C  
ATOM   2374  HG2 GLN   179      46.258 108.219  74.747  1.00  0.00           H  
ATOM   2375  HG3 GLN   179      44.620 107.405  74.927  1.00  0.00           H  
ATOM   2376  CD  GLN   179      46.100 106.406  75.968  1.00  0.00           C  
ATOM   2377  OE1 GLN   179      45.885 105.173  76.035  1.00  0.00           O  
ATOM   2378  NE2 GLN   179      46.581 106.979  77.022  1.00  0.00           N  
ATOM   2379 HE21 GLN   179      46.442 107.970  77.163  1.00  0.00           H  
ATOM   2380 HE22 GLN   179      46.905 106.342  77.736  1.00  0.00           H  
ATOM   2381  C   GLN   179      45.978 108.766  71.899  1.00  0.00           C  
ATOM   2382  O   GLN   179      47.067 109.138  72.444  1.00  0.00           O  
ATOM   2383  N   ASP   180      45.316 109.740  71.275  1.00  0.00           N  
ATOM   2384  H   ASP   180      45.815 110.615  71.197  1.00  0.00           H  
ATOM   2385  CA  ASP   180      43.982 109.704  70.663  1.00  0.00           C  
ATOM   2386  HA  ASP   180      43.729 108.713  70.287  1.00  0.00           H  
ATOM   2387  CB  ASP   180      42.984 110.176  71.743  1.00  0.00           C  
ATOM   2388  HB2 ASP   180      41.999 109.879  71.382  1.00  0.00           H  
ATOM   2389  HB3 ASP   180      43.203 109.586  72.633  1.00  0.00           H  
ATOM   2390  CG  ASP   180      42.949 111.648  71.961  1.00  0.00           C  
ATOM   2391  OD1 ASP   180      43.877 112.399  71.668  1.00  0.00           O  
ATOM   2392  OD2 ASP   180      41.962 112.080  72.567  1.00  0.00           O  
ATOM   2393  C   ASP   180      43.905 110.593  69.406  1.00  0.00           C  
ATOM   2394  O   ASP   180      42.824 110.935  68.957  1.00  0.00           O  
ATOM   2395  N   GLN   181      45.035 110.929  68.830  1.00  0.00           N  
ATOM   2396  H   GLN   181      45.941 110.712  69.220  1.00  0.00           H  
ATOM   2397  CA  GLN   181      45.041 111.686  67.589  1.00  0.00           C  
ATOM   2398  HA  GLN   181      44.200 112.379  67.550  1.00  0.00           H  
ATOM   2399  CB  GLN   181      46.339 112.528  67.550  1.00  0.00           C  
ATOM   2400  HB2 GLN   181      45.980 113.296  68.235  1.00  0.00           H  
ATOM   2401  HB3 GLN   181      47.146 111.929  67.971  1.00  0.00           H  
ATOM   2402  CG  GLN   181      46.705 113.151  66.138  1.00  0.00           C  
ATOM   2403  HG2 GLN   181      47.459 113.918  66.316  1.00  0.00           H  
ATOM   2404  HG3 GLN   181      47.210 112.420  65.506  1.00  0.00           H  
ATOM   2405  CD  GLN   181      45.643 113.883  65.396  1.00  0.00           C  
ATOM   2406  OE1 GLN   181      45.465 115.098  65.550  1.00  0.00           O  
ATOM   2407  NE2 GLN   181      44.934 113.280  64.466  1.00  0.00           N  
ATOM   2408 HE21 GLN   181      44.913 112.278  64.338  1.00  0.00           H  
ATOM   2409 HE22 GLN   181      44.323 113.889  63.941  1.00  0.00           H  
ATOM   2410  C   GLN   181      45.035 110.662  66.415  1.00  0.00           C  
ATOM   2411  O   GLN   181      44.081 110.748  65.572  1.00  0.00           O  
ATOM   2412  N   SER   182      45.956 109.717  66.344  1.00  0.00           N  
ATOM   2413  H   SER   182      46.726 109.710  66.998  1.00  0.00           H  
ATOM   2414  CA  SER   182      46.021 108.597  65.412  1.00  0.00           C  
ATOM   2415  HA  SER   182      46.302 108.929  64.413  1.00  0.00           H  
ATOM   2416  CB  SER   182      46.973 107.511  65.953  1.00  0.00           C  
ATOM   2417  HB2 SER   182      48.020 107.789  66.079  1.00  0.00           H  
ATOM   2418  HB3 SER   182      46.523 107.117  66.865  1.00  0.00           H  
ATOM   2419  OG  SER   182      46.954 106.485  65.002  1.00  0.00           O  
ATOM   2420  HG  SER   182      47.746 106.538  64.461  1.00  0.00           H  
ATOM   2421  C   SER   182      44.590 107.966  65.104  1.00  0.00           C  
ATOM   2422  O   SER   182      43.885 107.790  66.062  1.00  0.00           O  
ATOM   2423  N   SER   183      44.228 107.492  63.921  1.00  0.00           N  
ATOM   2424  H   SER   183      43.262 107.222  63.802  1.00  0.00           H  
ATOM   2425  CA  SER   183      44.913 107.518  62.609  1.00  0.00           C  
ATOM   2426  HA  SER   183      45.886 107.030  62.671  1.00  0.00           H  
ATOM   2427  CB  SER   183      44.071 106.754  61.547  1.00  0.00           C  
ATOM   2428  HB2 SER   183      43.569 105.882  61.965  1.00  0.00           H  
ATOM   2429  HB3 SER   183      43.351 107.514  61.243  1.00  0.00           H  
ATOM   2430  OG  SER   183      44.959 106.453  60.492  1.00  0.00           O  
ATOM   2431  HG  SER   183      45.401 105.626  60.698  1.00  0.00           H  
ATOM   2432  C   SER   183      45.193 108.994  62.197  1.00  0.00           C  
ATOM   2433  O   SER   183      44.813 109.900  62.856  1.00  0.00           O  
ATOM   2434  N   MET   184      45.873 109.229  61.032  1.00  0.00           N  
ATOM   2435  H   MET   184      46.046 108.401  60.479  1.00  0.00           H  
ATOM   2436  CA  MET   184      46.378 110.531  60.619  1.00  0.00           C  
ATOM   2437  HA  MET   184      45.714 111.312  60.990  1.00  0.00           H  
ATOM   2438  CB  MET   184      47.663 110.868  61.302  1.00  0.00           C  
ATOM   2439  HB2 MET   184      47.607 110.805  62.388  1.00  0.00           H  
ATOM   2440  HB3 MET   184      48.421 110.150  60.989  1.00  0.00           H  
ATOM   2441  CG  MET   184      48.174 112.230  60.954  1.00  0.00           C  
ATOM   2442  HG2 MET   184      49.252 112.247  61.115  1.00  0.00           H  
ATOM   2443  HG3 MET   184      48.077 112.507  59.904  1.00  0.00           H  
ATOM   2444  SD  MET   184      47.332 113.501  62.009  1.00  0.00           S  
ATOM   2445  CE  MET   184      48.739 114.179  62.844  1.00  0.00           C  
ATOM   2446  HE1 MET   184      48.965 113.564  63.715  1.00  0.00           H  
ATOM   2447  HE2 MET   184      49.612 114.150  62.192  1.00  0.00           H  
ATOM   2448  HE3 MET   184      48.511 115.206  63.130  1.00  0.00           H  
ATOM   2449  C   MET   184      46.325 110.612  59.137  1.00  0.00           C  
ATOM   2450  O   MET   184      46.625 109.622  58.490  1.00  0.00           O  
ATOM   2451  N   SER   185      46.101 111.771  58.579  1.00  0.00           N  
ATOM   2452  H   SER   185      45.917 112.587  59.146  1.00  0.00           H  
ATOM   2453  CA  SER   185      46.055 112.082  57.107  1.00  0.00           C  
ATOM   2454  HA  SER   185      46.686 111.367  56.580  1.00  0.00           H  
ATOM   2455  CB  SER   185      44.632 112.021  56.654  1.00  0.00           C  
ATOM   2456  HB2 SER   185      44.125 112.769  57.263  1.00  0.00           H  
ATOM   2457  HB3 SER   185      44.551 112.281  55.599  1.00  0.00           H  
ATOM   2458  OG  SER   185      44.120 110.710  56.773  1.00  0.00           O  
ATOM   2459  HG  SER   185      43.162 110.775  56.766  1.00  0.00           H  
ATOM   2460  C   SER   185      46.604 113.493  56.912  1.00  0.00           C  
ATOM   2461  O   SER   185      46.797 114.243  57.836  1.00  0.00           O  
ATOM   2462  N   SER   186      46.871 113.821  55.593  1.00  0.00           N  
ATOM   2463  H   SER   186      46.679 113.116  54.895  1.00  0.00           H  
ATOM   2464  CA  SER   186      47.523 115.107  55.172  1.00  0.00           C  
ATOM   2465  HA  SER   186      48.583 115.176  55.419  1.00  0.00           H  
ATOM   2466  CB  SER   186      47.457 115.163  53.582  1.00  0.00           C  
ATOM   2467  HB2 SER   186      47.894 114.211  53.279  1.00  0.00           H  
ATOM   2468  HB3 SER   186      46.413 115.068  53.284  1.00  0.00           H  
ATOM   2469  OG  SER   186      48.130 116.325  53.053  1.00  0.00           O  
ATOM   2470  HG  SER   186      49.083 116.223  53.108  1.00  0.00           H  
ATOM   2471  C   SER   186      46.895 116.347  55.658  1.00  0.00           C  
ATOM   2472  O   SER   186      45.675 116.392  55.616  1.00  0.00           O  
ATOM   2473  N   GLY   187      47.684 117.367  55.941  1.00  0.00           N  
ATOM   2474  H   GLY   187      47.184 118.243  55.889  1.00  0.00           H  
ATOM   2475  CA  GLY   187      49.123 117.480  55.930  1.00  0.00           C  
ATOM   2476  HA2 GLY   187      49.612 116.587  56.317  1.00  0.00           H  
ATOM   2477  HA3 GLY   187      49.388 117.521  54.874  1.00  0.00           H  
ATOM   2478  C   GLY   187      49.655 118.676  56.630  1.00  0.00           C  
ATOM   2479  O   GLY   187      49.452 118.786  57.861  1.00  0.00           O  
ATOM   2480  N   GLY   188      50.483 119.462  55.953  1.00  0.00           N  
ATOM   2481  H   GLY   188      50.366 119.407  54.951  1.00  0.00           H  
ATOM   2482  CA  GLY   188      51.348 120.547  56.537  1.00  0.00           C  
ATOM   2483  HA2 GLY   188      51.952 120.265  57.399  1.00  0.00           H  
ATOM   2484  HA3 GLY   188      51.962 120.966  55.740  1.00  0.00           H  
ATOM   2485  C   GLY   188      50.421 121.700  56.997  1.00  0.00           C  
ATOM   2486  O   GLY   188      49.151 121.646  56.951  1.00  0.00           O  
ATOM   2487  N   GLY   189      50.965 122.843  57.468  1.00  0.00           N  
ATOM   2488  H   GLY   189      50.301 123.547  57.757  1.00  0.00           H  
ATOM   2489  CA  GLY   189      52.348 123.186  57.752  1.00  0.00           C  
ATOM   2490  HA2 GLY   189      52.313 124.166  58.228  1.00  0.00           H  
ATOM   2491  HA3 GLY   189      52.768 122.474  58.462  1.00  0.00           H  
ATOM   2492  C   GLY   189      53.361 123.097  56.551  1.00  0.00           C  
ATOM   2493  O   GLY   189      53.006 123.355  55.408  1.00  0.00           O  
ATOM   2494  N   SER   190      54.600 122.736  56.838  1.00  0.00           N  
ATOM   2495  H   SER   190      54.686 122.430  57.797  1.00  0.00           H  
ATOM   2496  CA  SER   190      55.601 122.196  55.860  1.00  0.00           C  
ATOM   2497  HA  SER   190      55.931 122.988  55.187  1.00  0.00           H  
ATOM   2498  CB  SER   190      56.908 121.926  56.647  1.00  0.00           C  
ATOM   2499  HB2 SER   190      57.193 122.724  57.332  1.00  0.00           H  
ATOM   2500  HB3 SER   190      56.848 120.968  57.163  1.00  0.00           H  
ATOM   2501  OG  SER   190      58.050 121.854  55.887  1.00  0.00           O  
ATOM   2502  HG  SER   190      58.255 122.766  55.669  1.00  0.00           H  
ATOM   2503  C   SER   190      55.103 120.824  55.234  1.00  0.00           C  
ATOM   2504  O   SER   190      54.362 120.205  55.980  1.00  0.00           O  
ATOM   2505  N   GLY   191      55.444 120.417  53.983  1.00  0.00           N  
ATOM   2506  H   GLY   191      55.144 119.486  53.731  1.00  0.00           H  
ATOM   2507  CA  GLY   191      56.316 121.143  53.095  1.00  0.00           C  
ATOM   2508  HA2 GLY   191      55.982 121.130  52.057  1.00  0.00           H  
ATOM   2509  HA3 GLY   191      56.340 122.223  53.239  1.00  0.00           H  
ATOM   2510  C   GLY   191      57.717 120.586  53.040  1.00  0.00           C  
ATOM   2511  O   GLY   191      57.958 119.368  53.104  1.00  0.00           O  
ATOM   2512  N   GLY   192      58.675 121.461  52.750  1.00  0.00           N  
ATOM   2513  H   GLY   192      58.345 122.407  52.630  1.00  0.00           H  
ATOM   2514  CA  GLY   192      60.083 121.171  52.767  1.00  0.00           C  
ATOM   2515  HA2 GLY   192      60.414 121.220  53.804  1.00  0.00           H  
ATOM   2516  HA3 GLY   192      60.145 120.160  52.364  1.00  0.00           H  
ATOM   2517  C   GLY   192      60.972 121.981  51.844  1.00  0.00           C  
ATOM   2518  O   GLY   192      62.223 121.777  51.830  1.00  0.00           O  
ATOM   2519  N   GLY   193      60.380 122.909  51.053  1.00  0.00           N  
ATOM   2520  H   GLY   193      59.376 122.860  50.955  1.00  0.00           H  
ATOM   2521  CA  GLY   193      60.973 123.893  50.154  1.00  0.00           C  
ATOM   2522  HA2 GLY   193      60.279 124.721  50.007  1.00  0.00           H  
ATOM   2523  HA3 GLY   193      61.878 124.245  50.648  1.00  0.00           H  
ATOM   2524  C   GLY   193      61.365 123.272  48.800  1.00  0.00           C  
ATOM   2525  O   GLY   193      61.565 122.040  48.592  1.00  0.00           O  
ATOM   2526  N   TYR   194      61.546 124.193  47.845  1.00  0.00           N  
ATOM   2527  H   TYR   194      61.419 125.187  47.975  1.00  0.00           H  
ATOM   2528  CA  TYR   194      62.113 123.884  46.518  1.00  0.00           C  
ATOM   2529  HA  TYR   194      61.410 123.254  45.973  1.00  0.00           H  
ATOM   2530  CB  TYR   194      62.162 125.190  45.669  1.00  0.00           C  
ATOM   2531  HB2 TYR   194      62.854 125.879  46.153  1.00  0.00           H  
ATOM   2532  HB3 TYR   194      62.703 124.986  44.745  1.00  0.00           H  
ATOM   2533  CG  TYR   194      60.848 125.904  45.473  1.00  0.00           C  
ATOM   2534  CD1 TYR   194      59.724 125.366  44.810  1.00  0.00           C  
ATOM   2535  HD1 TYR   194      59.738 124.393  44.341  1.00  0.00           H  
ATOM   2536  CE1 TYR   194      58.455 125.984  44.882  1.00  0.00           C  
ATOM   2537  HE1 TYR   194      57.585 125.536  44.425  1.00  0.00           H  
ATOM   2538  CZ  TYR   194      58.345 127.254  45.509  1.00  0.00           C  
ATOM   2539  OH  TYR   194      57.144 127.889  45.476  1.00  0.00           O  
ATOM   2540  HH  TYR   194      56.451 127.375  45.056  1.00  0.00           H  
ATOM   2541  CE2 TYR   194      59.427 127.777  46.203  1.00  0.00           C  
ATOM   2542  HE2 TYR   194      59.178 128.718  46.672  1.00  0.00           H  
ATOM   2543  CD2 TYR   194      60.681 127.072  46.269  1.00  0.00           C  
ATOM   2544  HD2 TYR   194      61.541 127.367  46.851  1.00  0.00           H  
ATOM   2545  C   TYR   194      63.453 123.202  46.708  1.00  0.00           C  
ATOM   2546  O   TYR   194      64.179 123.501  47.679  1.00  0.00           O  
ATOM   2547  N   GLY   195      63.880 122.196  45.887  1.00  0.00           N  
ATOM   2548  H   GLY   195      64.799 121.822  46.073  1.00  0.00           H  
ATOM   2549  CA  GLY   195      63.113 121.636  44.814  1.00  0.00           C  
ATOM   2550  HA2 GLY   195      62.284 121.075  45.244  1.00  0.00           H  
ATOM   2551  HA3 GLY   195      62.747 122.444  44.181  1.00  0.00           H  
ATOM   2552  C   GLY   195      63.939 120.665  43.979  1.00  0.00           C  
ATOM   2553  O   GLY   195      65.147 120.746  44.042  1.00  0.00           O  
ATOM   2554  N   ASN   196      63.312 119.929  43.085  1.00  0.00           N  
ATOM   2555  H   ASN   196      62.341 119.685  43.217  1.00  0.00           H  
ATOM   2556  CA  ASN   196      64.144 119.020  42.193  1.00  0.00           C  
ATOM   2557  HA  ASN   196      64.868 118.424  42.749  1.00  0.00           H  
ATOM   2558  CB  ASN   196      63.197 117.984  41.571  1.00  0.00           C  
ATOM   2559  HB2 ASN   196      62.558 117.435  42.263  1.00  0.00           H  
ATOM   2560  HB3 ASN   196      62.485 118.374  40.844  1.00  0.00           H  
ATOM   2561  CG  ASN   196      64.038 116.998  40.749  1.00  0.00           C  
ATOM   2562  OD1 ASN   196      64.707 116.183  41.303  1.00  0.00           O  
ATOM   2563  ND2 ASN   196      64.172 117.236  39.439  1.00  0.00           N  
ATOM   2564 HD21 ASN   196      64.923 116.758  38.961  1.00  0.00           H  
ATOM   2565 HD22 ASN   196      63.492 117.827  38.983  1.00  0.00           H  
ATOM   2566  C   ASN   196      64.907 119.832  41.137  1.00  0.00           C  
ATOM   2567  O   ASN   196      64.319 120.740  40.591  1.00  0.00           O  
ATOM   2568  N   GLN   197      66.208 119.557  40.914  1.00  0.00           N  
ATOM   2569  H   GLN   197      66.613 118.883  41.548  1.00  0.00           H  
ATOM   2570  CA  GLN   197      67.071 120.207  39.889  1.00  0.00           C  
ATOM   2571  HA  GLN   197      67.203 121.261  40.133  1.00  0.00           H  
ATOM   2572  CB  GLN   197      68.518 119.591  39.976  1.00  0.00           C  
ATOM   2573  HB2 GLN   197      69.104 120.314  39.407  1.00  0.00           H  
ATOM   2574  HB3 GLN   197      68.792 119.567  41.031  1.00  0.00           H  
ATOM   2575  CG  GLN   197      68.637 118.171  39.399  1.00  0.00           C  
ATOM   2576  HG2 GLN   197      68.239 118.074  38.389  1.00  0.00           H  
ATOM   2577  HG3 GLN   197      69.681 117.873  39.296  1.00  0.00           H  
ATOM   2578  CD  GLN   197      68.069 117.032  40.305  1.00  0.00           C  
ATOM   2579  OE1 GLN   197      67.703 117.311  41.439  1.00  0.00           O  
ATOM   2580  NE2 GLN   197      67.970 115.760  39.827  1.00  0.00           N  
ATOM   2581 HE21 GLN   197      68.238 115.487  38.892  1.00  0.00           H  
ATOM   2582 HE22 GLN   197      67.387 115.088  40.305  1.00  0.00           H  
ATOM   2583  C   GLN   197      66.540 120.226  38.436  1.00  0.00           C  
ATOM   2584  O   GLN   197      65.607 119.475  38.075  1.00  0.00           O  
ATOM   2585  N   ASP   198      67.231 120.882  37.547  1.00  0.00           N  
ATOM   2586  H   ASP   198      67.931 121.522  37.894  1.00  0.00           H  
ATOM   2587  CA  ASP   198      67.054 120.845  36.091  1.00  0.00           C  
ATOM   2588  HA  ASP   198      66.488 119.973  35.761  1.00  0.00           H  
ATOM   2589  CB  ASP   198      66.234 122.091  35.544  1.00  0.00           C  
ATOM   2590  HB2 ASP   198      66.676 123.087  35.537  1.00  0.00           H  
ATOM   2591  HB3 ASP   198      66.047 121.853  34.497  1.00  0.00           H  
ATOM   2592  CG  ASP   198      64.824 122.129  36.240  1.00  0.00           C  
ATOM   2593  OD1 ASP   198      64.581 122.899  37.157  1.00  0.00           O  
ATOM   2594  OD2 ASP   198      63.910 121.394  35.703  1.00  0.00           O  
ATOM   2595  C   ASP   198      68.456 120.778  35.398  1.00  0.00           C  
ATOM   2596  O   ASP   198      69.484 120.853  36.059  1.00  0.00           O  
ATOM   2597  N   GLN   199      68.407 120.358  34.105  1.00  0.00           N  
ATOM   2598  H   GLN   199      67.564 119.916  33.766  1.00  0.00           H  
ATOM   2599  CA  GLN   199      69.590 120.306  33.230  1.00  0.00           C  
ATOM   2600  HA  GLN   199      70.467 119.935  33.760  1.00  0.00           H  
ATOM   2601  CB  GLN   199      69.386 119.338  32.056  1.00  0.00           C  
ATOM   2602  HB2 GLN   199      69.272 118.411  32.617  1.00  0.00           H  
ATOM   2603  HB3 GLN   199      68.463 119.588  31.533  1.00  0.00           H  
ATOM   2604  CG  GLN   199      70.496 119.240  31.030  1.00  0.00           C  
ATOM   2605  HG2 GLN   199      70.276 118.603  30.174  1.00  0.00           H  
ATOM   2606  HG3 GLN   199      70.532 120.229  30.573  1.00  0.00           H  
ATOM   2607  CD  GLN   199      71.877 118.812  31.554  1.00  0.00           C  
ATOM   2608  OE1 GLN   199      71.939 118.149  32.518  1.00  0.00           O  
ATOM   2609  NE2 GLN   199      72.912 119.300  30.948  1.00  0.00           N  
ATOM   2610 HE21 GLN   199      72.781 119.695  30.028  1.00  0.00           H  
ATOM   2611 HE22 GLN   199      73.789 118.847  31.158  1.00  0.00           H  
ATOM   2612  C   GLN   199      69.720 121.747  32.691  1.00  0.00           C  
ATOM   2613  O   GLN   199      68.782 122.198  32.030  1.00  0.00           O  
ATOM   2614  N   SER   200      70.910 122.379  32.586  1.00  0.00           N  
ATOM   2615  H   SER   200      70.884 123.237  32.056  1.00  0.00           H  
ATOM   2616  CA  SER   200      72.302 122.008  33.017  1.00  0.00           C  
ATOM   2617  HA  SER   200      72.384 120.927  33.129  1.00  0.00           H  
ATOM   2618  CB  SER   200      73.349 122.427  31.939  1.00  0.00           C  
ATOM   2619  HB2 SER   200      74.279 122.225  32.470  1.00  0.00           H  
ATOM   2620  HB3 SER   200      73.285 121.959  30.957  1.00  0.00           H  
ATOM   2621  OG  SER   200      73.123 123.858  31.845  1.00  0.00           O  
ATOM   2622  HG  SER   200      73.878 124.239  31.392  1.00  0.00           H  
ATOM   2623  C   SER   200      72.646 122.671  34.373  1.00  0.00           C  
ATOM   2624  O   SER   200      73.434 122.116  35.162  1.00  0.00           O  
ATOM   2625  N   GLY   201      72.150 123.803  34.690  1.00  0.00           N  
ATOM   2626  H   GLY   201      71.482 124.267  34.091  1.00  0.00           H  
ATOM   2627  CA  GLY   201      72.636 124.696  35.769  1.00  0.00           C  
ATOM   2628  HA2 GLY   201      73.471 124.190  36.254  1.00  0.00           H  
ATOM   2629  HA3 GLY   201      72.971 125.631  35.321  1.00  0.00           H  
ATOM   2630  C   GLY   201      71.469 124.981  36.747  1.00  0.00           C  
ATOM   2631  O   GLY   201      70.881 124.029  37.211  1.00  0.00           O  
ATOM   2632  N   GLY   202      71.213 126.241  37.118  1.00  0.00           N  
ATOM   2633  H   GLY   202      70.497 126.411  37.810  1.00  0.00           H  
ATOM   2634  CA  GLY   202      72.079 127.416  36.856  1.00  0.00           C  
ATOM   2635  HA2 GLY   202      71.997 128.163  37.646  1.00  0.00           H  
ATOM   2636  HA3 GLY   202      73.112 127.075  36.924  1.00  0.00           H  
ATOM   2637  C   GLY   202      71.755 128.184  35.538  1.00  0.00           C  
ATOM   2638  O   GLY   202      71.116 127.580  34.654  1.00  0.00           O  
ATOM   2639  N   GLY   203      72.171 129.469  35.351  1.00  0.00           N  
ATOM   2640  H   GLY   203      71.756 129.949  34.565  1.00  0.00           H  
ATOM   2641  CA  GLY   203      73.212 130.146  36.134  1.00  0.00           C  
ATOM   2642  HA2 GLY   203      73.285 131.169  35.767  1.00  0.00           H  
ATOM   2643  HA3 GLY   203      72.986 130.175  37.200  1.00  0.00           H  
ATOM   2644  C   GLY   203      74.541 129.633  35.713  1.00  0.00           C  
ATOM   2645  O   GLY   203      74.743 128.694  34.954  1.00  0.00           O  
ATOM   2646  N   GLY   204      75.562 130.415  36.167  1.00  0.00           N  
ATOM   2647  H   GLY   204      75.277 131.279  36.606  1.00  0.00           H  
ATOM   2648  CA  GLY   204      76.978 130.273  35.775  1.00  0.00           C  
ATOM   2649  HA2 GLY   204      77.661 130.905  36.340  1.00  0.00           H  
ATOM   2650  HA3 GLY   204      77.324 129.289  36.090  1.00  0.00           H  
ATOM   2651  C   GLY   204      77.251 130.339  34.138  1.00  0.00           C  
ATOM   2652  O   GLY   204      76.334 130.600  33.362  1.00  0.00           O  
ATOM   2653  N   SER   205      78.375 129.925  33.634  1.00  0.00           N  
ATOM   2654  H   SER   205      78.285 129.652  32.666  1.00  0.00           H  
ATOM   2655  CA  SER   205      79.618 129.462  34.307  1.00  0.00           C  
ATOM   2656  HA  SER   205      79.610 129.829  35.334  1.00  0.00           H  
ATOM   2657  CB  SER   205      79.515 127.953  34.238  1.00  0.00           C  
ATOM   2658  HB2 SER   205      78.709 127.629  34.897  1.00  0.00           H  
ATOM   2659  HB3 SER   205      79.456 127.668  33.188  1.00  0.00           H  
ATOM   2660  OG  SER   205      80.600 127.425  34.816  1.00  0.00           O  
ATOM   2661  HG  SER   205      80.366 127.226  35.725  1.00  0.00           H  
ATOM   2662  C   SER   205      80.907 130.038  33.643  1.00  0.00           C  
ATOM   2663  O   SER   205      82.002 129.619  33.913  1.00  0.00           O  
ATOM   2664  N   GLY   206      80.780 130.978  32.679  1.00  0.00           N  
ATOM   2665  H   GLY   206      79.839 131.337  32.602  1.00  0.00           H  
ATOM   2666  CA  GLY   206      81.811 131.357  31.692  1.00  0.00           C  
ATOM   2667  HA2 GLY   206      81.307 132.137  31.122  1.00  0.00           H  
ATOM   2668  HA3 GLY   206      82.680 131.580  32.311  1.00  0.00           H  
ATOM   2669  C   GLY   206      82.169 130.440  30.582  1.00  0.00           C  
ATOM   2670  O   GLY   206      81.699 129.282  30.567  1.00  0.00           O  
ATOM   2671  N   GLY   207      83.029 130.746  29.650  1.00  0.00           N  
ATOM   2672  H   GLY   207      83.315 130.037  28.989  1.00  0.00           H  
ATOM   2673  CA  GLY   207      83.695 131.989  29.501  1.00  0.00           C  
ATOM   2674  HA2 GLY   207      84.214 131.988  28.543  1.00  0.00           H  
ATOM   2675  HA3 GLY   207      82.956 132.775  29.659  1.00  0.00           H  
ATOM   2676  C   GLY   207      84.719 132.200  30.609  1.00  0.00           C  
ATOM   2677  O   GLY   207      84.723 133.250  31.176  1.00  0.00           O  
ATOM   2678  N   TYR   208      85.397 131.124  31.081  1.00  0.00           N  
ATOM   2679  H   TYR   208      85.311 130.260  30.567  1.00  0.00           H  
ATOM   2680  CA  TYR   208      86.159 131.004  32.330  1.00  0.00           C  
ATOM   2681  HA  TYR   208      86.013 131.947  32.855  1.00  0.00           H  
ATOM   2682  CB  TYR   208      85.540 130.012  33.305  1.00  0.00           C  
ATOM   2683  HB2 TYR   208      84.678 130.417  33.836  1.00  0.00           H  
ATOM   2684  HB3 TYR   208      85.259 129.158  32.689  1.00  0.00           H  
ATOM   2685  CG  TYR   208      86.505 129.664  34.428  1.00  0.00           C  
ATOM   2686  CD1 TYR   208      86.752 130.618  35.445  1.00  0.00           C  
ATOM   2687  HD1 TYR   208      86.328 131.610  35.380  1.00  0.00           H  
ATOM   2688  CE1 TYR   208      87.789 130.424  36.382  1.00  0.00           C  
ATOM   2689  HE1 TYR   208      88.019 131.093  37.197  1.00  0.00           H  
ATOM   2690  CZ  TYR   208      88.599 129.273  36.300  1.00  0.00           C  
ATOM   2691  OH  TYR   208      89.616 129.121  37.132  1.00  0.00           O  
ATOM   2692  HH  TYR   208      89.891 128.202  37.095  1.00  0.00           H  
ATOM   2693  CE2 TYR   208      88.320 128.287  35.306  1.00  0.00           C  
ATOM   2694  HE2 TYR   208      88.941 127.404  35.279  1.00  0.00           H  
ATOM   2695  CD2 TYR   208      87.240 128.480  34.383  1.00  0.00           C  
ATOM   2696  HD2 TYR   208      87.118 127.778  33.571  1.00  0.00           H  
ATOM   2697  C   TYR   208      87.681 130.781  32.100  1.00  0.00           C  
ATOM   2698  O   TYR   208      88.062 129.644  31.730  1.00  0.00           O  
ATOM   2699  N   GLY   209      88.442 131.853  32.413  1.00  0.00           N  
ATOM   2700  H   GLY   209      87.951 132.661  32.767  1.00  0.00           H  
ATOM   2701  CA  GLY   209      89.917 131.888  32.418  1.00  0.00           C  
ATOM   2702  HA2 GLY   209      90.235 130.984  31.898  1.00  0.00           H  
ATOM   2703  HA3 GLY   209      90.278 132.756  31.865  1.00  0.00           H  
ATOM   2704  C   GLY   209      90.626 132.099  33.731  1.00  0.00           C  
ATOM   2705  O   GLY   209      90.100 132.642  34.675  1.00  0.00           O  
ATOM   2706  N   GLN   210      91.903 131.713  33.769  1.00  0.00           N  
ATOM   2707  H   GLN   210      92.316 131.784  34.688  1.00  0.00           H  
ATOM   2708  CA  GLN   210      92.586 130.783  32.820  1.00  0.00           C  
ATOM   2709  HA  GLN   210      93.623 130.758  33.154  1.00  0.00           H  
ATOM   2710  CB  GLN   210      91.971 129.342  32.867  1.00  0.00           C  
ATOM   2711  HB2 GLN   210      91.037 129.167  32.335  1.00  0.00           H  
ATOM   2712  HB3 GLN   210      92.634 128.613  32.399  1.00  0.00           H  
ATOM   2713  CG  GLN   210      91.812 128.914  34.371  1.00  0.00           C  
ATOM   2714  HG2 GLN   210      90.885 129.423  34.635  1.00  0.00           H  
ATOM   2715  HG3 GLN   210      91.622 127.842  34.414  1.00  0.00           H  
ATOM   2716  CD  GLN   210      92.932 129.135  35.380  1.00  0.00           C  
ATOM   2717  OE1 GLN   210      92.834 129.982  36.255  1.00  0.00           O  
ATOM   2718  NE2 GLN   210      94.045 128.562  35.332  1.00  0.00           N  
ATOM   2719 HE21 GLN   210      94.595 128.510  36.177  1.00  0.00           H  
ATOM   2720 HE22 GLN   210      94.267 127.997  34.524  1.00  0.00           H  
ATOM   2721  C   GLN   210      92.818 131.382  31.372  1.00  0.00           C  
ATOM   2722  O   GLN   210      92.882 132.584  31.177  1.00  0.00           O  
ATOM   2723  N   GLN   211      92.783 130.515  30.311  1.00  0.00           N  
ATOM   2724  H   GLN   211      92.692 129.525  30.492  1.00  0.00           H  
ATOM   2725  CA  GLN   211      93.176 130.961  28.930  1.00  0.00           C  
ATOM   2726  HA  GLN   211      93.175 130.092  28.273  1.00  0.00           H  
ATOM   2727  CB  GLN   211      92.170 131.866  28.347  1.00  0.00           C  
ATOM   2728  HB2 GLN   211      92.113 132.834  28.845  1.00  0.00           H  
ATOM   2729  HB3 GLN   211      92.426 132.043  27.302  1.00  0.00           H  
ATOM   2730  CG  GLN   211      90.725 131.315  28.312  1.00  0.00           C  
ATOM   2731  HG2 GLN   211      90.338 130.959  29.267  1.00  0.00           H  
ATOM   2732  HG3 GLN   211      90.072 132.138  28.021  1.00  0.00           H  
ATOM   2733  CD  GLN   211      90.613 130.152  27.351  1.00  0.00           C  
ATOM   2734  OE1 GLN   211      90.770 128.952  27.689  1.00  0.00           O  
ATOM   2735  NE2 GLN   211      90.690 130.340  26.034  1.00  0.00           N  
ATOM   2736 HE21 GLN   211      90.487 131.236  25.614  1.00  0.00           H  
ATOM   2737 HE22 GLN   211      90.802 129.527  25.445  1.00  0.00           H  
ATOM   2738  C   GLN   211      94.609 131.589  28.888  1.00  0.00           C  
ATOM   2739  O   GLN   211      94.764 132.665  28.290  1.00  0.00           O  
ATOM   2740  N   ASP   212      95.564 130.981  29.632  1.00  0.00           N  
ATOM   2741  H   ASP   212      95.269 130.079  29.979  1.00  0.00           H  
ATOM   2742  CA  ASP   212      96.952 131.429  29.857  1.00  0.00           C  
ATOM   2743  HA  ASP   212      96.953 132.418  30.317  1.00  0.00           H  
ATOM   2744  CB  ASP   212      97.655 130.507  30.845  1.00  0.00           C  
ATOM   2745  HB2 ASP   212      97.754 129.501  30.438  1.00  0.00           H  
ATOM   2746  HB3 ASP   212      98.640 130.966  30.928  1.00  0.00           H  
ATOM   2747  CG  ASP   212      97.029 130.481  32.247  1.00  0.00           C  
ATOM   2748  OD1 ASP   212      97.351 129.514  32.997  1.00  0.00           O  
ATOM   2749  OD2 ASP   212      96.439 131.471  32.708  1.00  0.00           O  
ATOM   2750  C   ASP   212      97.774 131.799  28.568  1.00  0.00           C  
ATOM   2751  O   ASP   212      97.455 131.256  27.517  1.00  0.00           O  
ATOM   2752  N   ARG   213      98.728 132.741  28.672  1.00  0.00           N  
ATOM   2753  H   ARG   213      98.910 133.155  29.575  1.00  0.00           H  
ATOM   2754  CA  ARG   213      99.783 132.865  27.619  1.00  0.00           C  
ATOM   2755  HA  ARG   213      99.211 133.098  26.721  1.00  0.00           H  
ATOM   2756  CB  ARG   213     100.752 134.052  27.892  1.00  0.00           C  
ATOM   2757  HB2 ARG   213     101.383 134.250  27.026  1.00  0.00           H  
ATOM   2758  HB3 ARG   213     100.193 134.980  28.012  1.00  0.00           H  
ATOM   2759  CG  ARG   213     101.732 133.904  29.061  1.00  0.00           C  
ATOM   2760  HG2 ARG   213     101.210 133.421  29.886  1.00  0.00           H  
ATOM   2761  HG3 ARG   213     102.398 133.104  28.736  1.00  0.00           H  
ATOM   2762  CD  ARG   213     102.412 135.209  29.453  1.00  0.00           C  
ATOM   2763  HD2 ARG   213     103.036 134.974  30.315  1.00  0.00           H  
ATOM   2764  HD3 ARG   213     102.907 135.582  28.556  1.00  0.00           H  
ATOM   2765  NE  ARG   213     101.399 136.203  29.922  1.00  0.00           N  
ATOM   2766  HE  ARG   213     100.644 135.845  30.488  1.00  0.00           H  
ATOM   2767  CZ  ARG   213     101.250 137.469  29.626  1.00  0.00           C  
ATOM   2768  NH1 ARG   213     102.200 138.216  29.118  1.00  0.00           N  
ATOM   2769 HH11 ARG   213     102.089 139.207  28.959  1.00  0.00           H  
ATOM   2770 HH12 ARG   213     103.107 137.803  28.955  1.00  0.00           H  
ATOM   2771  NH2 ARG   213     100.151 138.091  29.906  1.00  0.00           N  
ATOM   2772 HH21 ARG   213      99.984 138.984  29.465  1.00  0.00           H  
ATOM   2773 HH22 ARG   213      99.362 137.733  30.424  1.00  0.00           H  
ATOM   2774  C   ARG   213     100.459 131.562  27.231  1.00  0.00           C  
ATOM   2775  O   ARG   213     100.598 130.678  28.120  1.00  0.00           O  
ATOM   2776  N   GLY   214     100.859 131.375  25.921  1.00  0.00           N  
ATOM   2777  H   GLY   214     100.985 130.391  25.732  1.00  0.00           H  
ATOM   2778  CA  GLY   214     100.785 132.310  24.751  1.00  0.00           C  
ATOM   2779  HA2 GLY   214      99.792 132.743  24.624  1.00  0.00           H  
ATOM   2780  HA3 GLY   214     101.554 133.058  24.945  1.00  0.00           H  
ATOM   2781  C   GLY   214     101.057 131.628  23.426  1.00  0.00           C  
ATOM   2782  O   GLY   214     100.346 130.651  23.069  1.00  0.00           O  
ATOM   2783  OXT GLY   214     102.059 131.994  22.793  1.00  0.00           O  
TER    2784      GLY   214 
END   
