# Supplementary material for: Visualization of oligomerization, clustering, and density transition of intrinsically disordered proteins
Source: Natl Sci Rev. 2026 Feb 14;13(7):nwag107. doi: 10.1093/nsr/nwag107 (PMC13114874; doi:10.1093/nsr/nwag107)
Supplement: nwag107_Supplemental_Files [file nwag107_supplemental_files.zip › SI-MD-Structures/MD-Sturctures/frame230.pdb]

CRYST1  135.054  149.212  136.817  90.00  90.00  90.00               1
ATOM      1  N   MET     1      26.850 104.444  93.553  1.00  0.00           N  
ATOM      2  H1  MET     1      26.186 103.739  93.264  1.00  0.00           H  
ATOM      3  H2  MET     1      26.894 104.467  94.561  1.00  0.00           H  
ATOM      4  H3  MET     1      26.496 105.313  93.179  1.00  0.00           H  
ATOM      5  CA  MET     1      28.141 103.881  93.014  1.00  0.00           C  
ATOM      6  HA  MET     1      28.986 104.325  93.542  1.00  0.00           H  
ATOM      7  CB  MET     1      28.221 102.334  93.416  1.00  0.00           C  
ATOM      8  HB2 MET     1      28.176 102.386  94.504  1.00  0.00           H  
ATOM      9  HB3 MET     1      27.399 101.651  93.201  1.00  0.00           H  
ATOM     10  CG  MET     1      29.410 101.544  92.879  1.00  0.00           C  
ATOM     11  HG2 MET     1      29.127 101.301  91.855  1.00  0.00           H  
ATOM     12  HG3 MET     1      30.329 102.107  92.717  1.00  0.00           H  
ATOM     13  SD  MET     1      29.908 100.078  93.835  1.00  0.00           S  
ATOM     14  CE  MET     1      30.057 100.702  95.593  1.00  0.00           C  
ATOM     15  HE1 MET     1      30.630 101.628  95.631  1.00  0.00           H  
ATOM     16  HE2 MET     1      29.052 101.011  95.882  1.00  0.00           H  
ATOM     17  HE3 MET     1      30.552 100.006  96.271  1.00  0.00           H  
ATOM     18  C   MET     1      28.072 104.069  91.548  1.00  0.00           C  
ATOM     19  O   MET     1      27.208 103.507  90.936  1.00  0.00           O  
ATOM     20  N   ALA     2      29.051 104.697  90.819  1.00  0.00           N  
ATOM     21  H   ALA     2      28.792 104.741  89.843  1.00  0.00           H  
ATOM     22  CA  ALA     2      30.267 105.485  91.275  1.00  0.00           C  
ATOM     23  HA  ALA     2      30.623 106.001  90.384  1.00  0.00           H  
ATOM     24  CB  ALA     2      29.895 106.644  92.199  1.00  0.00           C  
ATOM     25  HB1 ALA     2      29.288 106.251  93.014  1.00  0.00           H  
ATOM     26  HB2 ALA     2      30.812 107.076  92.598  1.00  0.00           H  
ATOM     27  HB3 ALA     2      29.325 107.420  91.687  1.00  0.00           H  
ATOM     28  C   ALA     2      31.369 104.592  91.898  1.00  0.00           C  
ATOM     29  O   ALA     2      31.274 104.332  93.073  1.00  0.00           O  
ATOM     30  N   SER     3      32.573 104.308  91.200  1.00  0.00           N  
ATOM     31  H   SER     3      33.294 103.859  91.747  1.00  0.00           H  
ATOM     32  CA  SER     3      32.612 104.378  89.771  1.00  0.00           C  
ATOM     33  HA  SER     3      32.484 105.448  89.606  1.00  0.00           H  
ATOM     34  CB  SER     3      34.060 104.033  89.293  1.00  0.00           C  
ATOM     35  HB2 SER     3      34.810 104.739  89.647  1.00  0.00           H  
ATOM     36  HB3 SER     3      34.336 103.060  89.700  1.00  0.00           H  
ATOM     37  OG  SER     3      34.192 103.802  87.894  1.00  0.00           O  
ATOM     38  HG  SER     3      34.432 104.668  87.556  1.00  0.00           H  
ATOM     39  C   SER     3      31.549 103.502  89.058  1.00  0.00           C  
ATOM     40  O   SER     3      31.233 102.481  89.714  1.00  0.00           O  
ATOM     41  N   ASN     4      30.996 103.908  87.944  1.00  0.00           N  
ATOM     42  H   ASN     4      31.440 104.674  87.459  1.00  0.00           H  
ATOM     43  CA  ASN     4      30.187 103.058  86.965  1.00  0.00           C  
ATOM     44  HA  ASN     4      29.832 102.248  87.602  1.00  0.00           H  
ATOM     45  CB  ASN     4      28.945 103.763  86.392  1.00  0.00           C  
ATOM     46  HB2 ASN     4      29.192 104.685  85.867  1.00  0.00           H  
ATOM     47  HB3 ASN     4      28.518 103.110  85.631  1.00  0.00           H  
ATOM     48  CG  ASN     4      27.945 104.136  87.427  1.00  0.00           C  
ATOM     49  OD1 ASN     4      28.069 105.200  88.077  1.00  0.00           O  
ATOM     50  ND2 ASN     4      27.047 103.255  87.713  1.00  0.00           N  
ATOM     51 HD21 ASN     4      26.331 103.493  88.384  1.00  0.00           H  
ATOM     52 HD22 ASN     4      26.804 102.514  87.070  1.00  0.00           H  
ATOM     53  C   ASN     4      31.091 102.564  85.856  1.00  0.00           C  
ATOM     54  O   ASN     4      30.915 103.105  84.782  1.00  0.00           O  
ATOM     55  N   ASP     5      31.979 101.548  85.974  1.00  0.00           N  
ATOM     56  H   ASP     5      32.458 101.270  85.130  1.00  0.00           H  
ATOM     57  CA  ASP     5      32.067 100.617  87.157  1.00  0.00           C  
ATOM     58  HA  ASP     5      31.325 100.819  87.929  1.00  0.00           H  
ATOM     59  CB  ASP     5      31.681  99.267  86.586  1.00  0.00           C  
ATOM     60  HB2 ASP     5      32.315  98.938  85.762  1.00  0.00           H  
ATOM     61  HB3 ASP     5      31.749  98.515  87.372  1.00  0.00           H  
ATOM     62  CG  ASP     5      30.207  99.302  86.136  1.00  0.00           C  
ATOM     63  OD1 ASP     5      29.327  99.852  86.848  1.00  0.00           O  
ATOM     64  OD2 ASP     5      30.026  98.905  84.934  1.00  0.00           O  
ATOM     65  C   ASP     5      33.504 100.448  87.652  1.00  0.00           C  
ATOM     66  O   ASP     5      34.458 100.606  86.873  1.00  0.00           O  
ATOM     67  N   TYR     6      33.629 100.118  88.932  1.00  0.00           N  
ATOM     68  H   TYR     6      32.744 100.038  89.413  1.00  0.00           H  
ATOM     69  CA  TYR     6      34.848  99.736  89.757  1.00  0.00           C  
ATOM     70  HA  TYR     6      35.622 100.470  89.530  1.00  0.00           H  
ATOM     71  CB  TYR     6      34.589  99.864  91.287  1.00  0.00           C  
ATOM     72  HB2 TYR     6      33.661  99.467  91.697  1.00  0.00           H  
ATOM     73  HB3 TYR     6      35.441  99.373  91.756  1.00  0.00           H  
ATOM     74  CG  TYR     6      34.610 101.250  91.838  1.00  0.00           C  
ATOM     75  CD1 TYR     6      33.683 101.587  92.898  1.00  0.00           C  
ATOM     76  HD1 TYR     6      32.814 100.969  93.068  1.00  0.00           H  
ATOM     77  CE1 TYR     6      33.826 102.748  93.598  1.00  0.00           C  
ATOM     78  HE1 TYR     6      33.143 103.021  94.389  1.00  0.00           H  
ATOM     79  CZ  TYR     6      34.849 103.643  93.363  1.00  0.00           C  
ATOM     80  OH  TYR     6      34.755 104.731  94.153  1.00  0.00           O  
ATOM     81  HH  TYR     6      34.213 104.539  94.921  1.00  0.00           H  
ATOM     82  CE2 TYR     6      35.802 103.350  92.380  1.00  0.00           C  
ATOM     83  HE2 TYR     6      36.547 104.094  92.140  1.00  0.00           H  
ATOM     84  CD2 TYR     6      35.684 102.185  91.647  1.00  0.00           C  
ATOM     85  HD2 TYR     6      36.283 102.071  90.756  1.00  0.00           H  
ATOM     86  C   TYR     6      35.525  98.434  89.318  1.00  0.00           C  
ATOM     87  O   TYR     6      36.780  98.405  89.532  1.00  0.00           O  
ATOM     88  N   THR     7      34.837  97.547  88.673  1.00  0.00           N  
ATOM     89  H   THR     7      33.846  97.676  88.528  1.00  0.00           H  
ATOM     90  CA  THR     7      35.357  96.333  88.197  1.00  0.00           C  
ATOM     91  HA  THR     7      35.721  95.807  89.080  1.00  0.00           H  
ATOM     92  CB  THR     7      34.252  95.418  87.619  1.00  0.00           C  
ATOM     93  HB  THR     7      33.448  95.357  88.352  1.00  0.00           H  
ATOM     94  CG2 THR     7      33.613  95.919  86.385  1.00  0.00           C  
ATOM     95 HG21 THR     7      32.824  95.219  86.113  1.00  0.00           H  
ATOM     96 HG22 THR     7      33.169  96.881  86.644  1.00  0.00           H  
ATOM     97 HG23 THR     7      34.211  96.091  85.490  1.00  0.00           H  
ATOM     98  OG1 THR     7      34.698  94.064  87.354  1.00  0.00           O  
ATOM     99  HG1 THR     7      35.081  93.700  88.155  1.00  0.00           H  
ATOM    100  C   THR     7      36.422  96.501  87.192  1.00  0.00           C  
ATOM    101  O   THR     7      36.393  97.402  86.398  1.00  0.00           O  
ATOM    102  N   GLN     8      37.359  95.569  87.183  1.00  0.00           N  
ATOM    103  H   GLN     8      37.293  94.777  87.806  1.00  0.00           H  
ATOM    104  CA  GLN     8      38.377  95.404  86.136  1.00  0.00           C  
ATOM    105  HA  GLN     8      39.037  96.259  86.283  1.00  0.00           H  
ATOM    106  CB  GLN     8      39.240  94.151  86.367  1.00  0.00           C  
ATOM    107  HB2 GLN     8      40.165  94.158  85.791  1.00  0.00           H  
ATOM    108  HB3 GLN     8      39.507  94.035  87.418  1.00  0.00           H  
ATOM    109  CG  GLN     8      38.622  92.827  85.981  1.00  0.00           C  
ATOM    110  HG2 GLN     8      37.567  92.903  86.243  1.00  0.00           H  
ATOM    111  HG3 GLN     8      38.751  92.715  84.905  1.00  0.00           H  
ATOM    112  CD  GLN     8      39.318  91.629  86.603  1.00  0.00           C  
ATOM    113  OE1 GLN     8      40.487  91.660  87.055  1.00  0.00           O  
ATOM    114  NE2 GLN     8      38.701  90.485  86.763  1.00  0.00           N  
ATOM    115 HE21 GLN     8      37.704  90.499  86.600  1.00  0.00           H  
ATOM    116 HE22 GLN     8      39.164  89.640  87.066  1.00  0.00           H  
ATOM    117  C   GLN     8      37.819  95.375  84.629  1.00  0.00           C  
ATOM    118  O   GLN     8      36.705  94.902  84.372  1.00  0.00           O  
ATOM    119  N   GLN     9      38.457  96.057  83.644  1.00  0.00           N  
ATOM    120  H   GLN     9      37.983  95.906  82.765  1.00  0.00           H  
ATOM    121  CA  GLN     9      39.621  96.945  83.691  1.00  0.00           C  
ATOM    122  HA  GLN     9      39.857  97.189  82.656  1.00  0.00           H  
ATOM    123  CB  GLN     9      39.211  98.392  84.307  1.00  0.00           C  
ATOM    124  HB2 GLN     9      38.733  98.164  85.259  1.00  0.00           H  
ATOM    125  HB3 GLN     9      40.112  98.966  84.524  1.00  0.00           H  
ATOM    126  CG  GLN     9      38.268  99.068  83.321  1.00  0.00           C  
ATOM    127  HG2 GLN     9      37.877  98.332  82.619  1.00  0.00           H  
ATOM    128  HG3 GLN     9      37.446  99.502  83.890  1.00  0.00           H  
ATOM    129  CD  GLN     9      38.925 100.123  82.402  1.00  0.00           C  
ATOM    130  OE1 GLN     9      39.761 100.912  82.829  1.00  0.00           O  
ATOM    131  NE2 GLN     9      38.744 100.094  81.127  1.00  0.00           N  
ATOM    132 HE21 GLN     9      38.169  99.333  80.793  1.00  0.00           H  
ATOM    133 HE22 GLN     9      38.955 100.819  80.457  1.00  0.00           H  
ATOM    134  C   GLN     9      40.848  96.385  84.414  1.00  0.00           C  
ATOM    135  O   GLN     9      41.294  96.952  85.390  1.00  0.00           O  
ATOM    136  N   ALA    10      41.511  95.339  83.945  1.00  0.00           N  
ATOM    137  H   ALA    10      42.379  95.076  84.390  1.00  0.00           H  
ATOM    138  CA  ALA    10      41.358  94.677  82.584  1.00  0.00           C  
ATOM    139  HA  ALA    10      40.653  95.214  81.950  1.00  0.00           H  
ATOM    140  CB  ALA    10      42.719  94.704  81.848  1.00  0.00           C  
ATOM    141  HB1 ALA    10      43.529  94.146  82.318  1.00  0.00           H  
ATOM    142  HB2 ALA    10      42.683  94.296  80.838  1.00  0.00           H  
ATOM    143  HB3 ALA    10      43.021  95.744  81.719  1.00  0.00           H  
ATOM    144  C   ALA    10      40.860  93.210  82.751  1.00  0.00           C  
ATOM    145  O   ALA    10      41.111  92.581  83.789  1.00  0.00           O  
ATOM    146  N   THR    11      40.233  92.574  81.755  1.00  0.00           N  
ATOM    147  H   THR    11      39.871  93.076  80.957  1.00  0.00           H  
ATOM    148  CA  THR    11      39.953  91.108  81.718  1.00  0.00           C  
ATOM    149  HA  THR    11      40.807  90.548  82.100  1.00  0.00           H  
ATOM    150  CB  THR    11      38.769  90.771  82.638  1.00  0.00           C  
ATOM    151  HB  THR    11      39.105  90.942  83.661  1.00  0.00           H  
ATOM    152  CG2 THR    11      37.420  91.450  82.290  1.00  0.00           C  
ATOM    153 HG21 THR    11      37.530  92.529  82.399  1.00  0.00           H  
ATOM    154 HG22 THR    11      37.104  91.291  81.259  1.00  0.00           H  
ATOM    155 HG23 THR    11      36.625  91.094  82.945  1.00  0.00           H  
ATOM    156  OG1 THR    11      38.632  89.365  82.623  1.00  0.00           O  
ATOM    157  HG1 THR    11      39.337  89.057  83.197  1.00  0.00           H  
ATOM    158  C   THR    11      39.666  90.657  80.217  1.00  0.00           C  
ATOM    159  O   THR    11      39.017  91.536  79.567  1.00  0.00           O  
ATOM    160  N   GLN    12      39.964  89.458  79.752  1.00  0.00           N  
ATOM    161  H   GLN    12      39.559  89.204  78.862  1.00  0.00           H  
ATOM    162  CA  GLN    12      40.615  88.302  80.429  1.00  0.00           C  
ATOM    163  HA  GLN    12      39.994  87.853  81.205  1.00  0.00           H  
ATOM    164  CB  GLN    12      40.552  87.263  79.297  1.00  0.00           C  
ATOM    165  HB2 GLN    12      40.992  86.360  79.721  1.00  0.00           H  
ATOM    166  HB3 GLN    12      39.537  86.961  79.037  1.00  0.00           H  
ATOM    167  CG  GLN    12      41.287  87.504  78.009  1.00  0.00           C  
ATOM    168  HG2 GLN    12      40.825  88.239  77.350  1.00  0.00           H  
ATOM    169  HG3 GLN    12      42.253  87.979  78.180  1.00  0.00           H  
ATOM    170  CD  GLN    12      41.522  86.279  77.054  1.00  0.00           C  
ATOM    171  OE1 GLN    12      41.436  85.166  77.450  1.00  0.00           O  
ATOM    172  NE2 GLN    12      41.887  86.532  75.786  1.00  0.00           N  
ATOM    173 HE21 GLN    12      42.105  85.751  75.184  1.00  0.00           H  
ATOM    174 HE22 GLN    12      41.740  87.473  75.450  1.00  0.00           H  
ATOM    175  C   GLN    12      42.030  88.564  80.904  1.00  0.00           C  
ATOM    176  O   GLN    12      42.667  89.576  80.608  1.00  0.00           O  
ATOM    177  N   SER    13      42.524  87.528  81.627  1.00  0.00           N  
ATOM    178  H   SER    13      41.902  86.806  81.960  1.00  0.00           H  
ATOM    179  CA  SER    13      44.005  87.378  81.837  1.00  0.00           C  
ATOM    180  HA  SER    13      44.431  88.369  81.994  1.00  0.00           H  
ATOM    181  CB  SER    13      44.266  86.679  83.199  1.00  0.00           C  
ATOM    182  HB2 SER    13      43.541  86.995  83.949  1.00  0.00           H  
ATOM    183  HB3 SER    13      44.121  85.602  83.107  1.00  0.00           H  
ATOM    184  OG  SER    13      45.506  86.890  83.777  1.00  0.00           O  
ATOM    185  HG  SER    13      45.562  86.154  84.392  1.00  0.00           H  
ATOM    186  C   SER    13      44.665  86.720  80.643  1.00  0.00           C  
ATOM    187  O   SER    13      44.117  85.801  80.010  1.00  0.00           O  
ATOM    188  N   TYR    14      45.884  87.095  80.385  1.00  0.00           N  
ATOM    189  H   TYR    14      46.330  87.697  81.062  1.00  0.00           H  
ATOM    190  CA  TYR    14      46.551  86.798  79.063  1.00  0.00           C  
ATOM    191  HA  TYR    14      46.430  85.763  78.741  1.00  0.00           H  
ATOM    192  CB  TYR    14      45.792  87.513  77.924  1.00  0.00           C  
ATOM    193  HB2 TYR    14      44.795  87.074  77.884  1.00  0.00           H  
ATOM    194  HB3 TYR    14      45.437  88.514  78.169  1.00  0.00           H  
ATOM    195  CG  TYR    14      46.290  87.346  76.491  1.00  0.00           C  
ATOM    196  CD1 TYR    14      45.921  86.272  75.658  1.00  0.00           C  
ATOM    197  HD1 TYR    14      45.132  85.604  75.969  1.00  0.00           H  
ATOM    198  CE1 TYR    14      46.597  86.031  74.465  1.00  0.00           C  
ATOM    199  HE1 TYR    14      46.306  85.189  73.855  1.00  0.00           H  
ATOM    200  CZ  TYR    14      47.652  86.770  74.069  1.00  0.00           C  
ATOM    201  OH  TYR    14      48.263  86.518  72.893  1.00  0.00           O  
ATOM    202  HH  TYR    14      48.356  85.566  72.819  1.00  0.00           H  
ATOM    203  CE2 TYR    14      47.920  87.926  74.808  1.00  0.00           C  
ATOM    204  HE2 TYR    14      48.655  88.657  74.503  1.00  0.00           H  
ATOM    205  CD2 TYR    14      47.295  88.230  76.090  1.00  0.00           C  
ATOM    206  HD2 TYR    14      47.568  89.011  76.785  1.00  0.00           H  
ATOM    207  C   TYR    14      48.082  87.182  79.042  1.00  0.00           C  
ATOM    208  O   TYR    14      48.372  88.314  79.531  1.00  0.00           O  
ATOM    209  N   GLY    15      49.034  86.306  78.585  1.00  0.00           N  
ATOM    210  H   GLY    15      49.988  86.627  78.672  1.00  0.00           H  
ATOM    211  CA  GLY    15      48.876  85.022  77.945  1.00  0.00           C  
ATOM    212  HA2 GLY    15      47.998  84.877  77.315  1.00  0.00           H  
ATOM    213  HA3 GLY    15      49.724  84.926  77.267  1.00  0.00           H  
ATOM    214  C   GLY    15      48.805  83.876  78.973  1.00  0.00           C  
ATOM    215  O   GLY    15      47.953  84.072  79.864  1.00  0.00           O  
ATOM    216  N   ALA    16      49.695  82.883  78.814  1.00  0.00           N  
ATOM    217  H   ALA    16      50.279  82.873  77.989  1.00  0.00           H  
ATOM    218  CA  ALA    16      50.078  81.965  79.865  1.00  0.00           C  
ATOM    219  HA  ALA    16      50.317  82.514  80.776  1.00  0.00           H  
ATOM    220  CB  ALA    16      48.984  80.982  80.326  1.00  0.00           C  
ATOM    221  HB1 ALA    16      49.257  80.448  81.236  1.00  0.00           H  
ATOM    222  HB2 ALA    16      48.030  81.481  80.494  1.00  0.00           H  
ATOM    223  HB3 ALA    16      48.764  80.269  79.531  1.00  0.00           H  
ATOM    224  C   ALA    16      51.382  81.200  79.369  1.00  0.00           C  
ATOM    225  O   ALA    16      51.389  80.569  78.303  1.00  0.00           O  
ATOM    226  N   TYR    17      52.405  81.265  80.247  1.00  0.00           N  
ATOM    227  H   TYR    17      52.308  81.927  81.004  1.00  0.00           H  
ATOM    228  CA  TYR    17      53.661  80.546  80.166  1.00  0.00           C  
ATOM    229  HA  TYR    17      53.404  79.547  79.813  1.00  0.00           H  
ATOM    230  CB  TYR    17      54.459  81.145  79.012  1.00  0.00           C  
ATOM    231  HB2 TYR    17      53.945  80.971  78.066  1.00  0.00           H  
ATOM    232  HB3 TYR    17      54.338  82.228  79.033  1.00  0.00           H  
ATOM    233  CG  TYR    17      55.876  80.655  78.799  1.00  0.00           C  
ATOM    234  CD1 TYR    17      56.909  81.212  79.628  1.00  0.00           C  
ATOM    235  HD1 TYR    17      56.665  81.938  80.389  1.00  0.00           H  
ATOM    236  CE1 TYR    17      58.227  80.756  79.372  1.00  0.00           C  
ATOM    237  HE1 TYR    17      59.078  81.136  79.919  1.00  0.00           H  
ATOM    238  CZ  TYR    17      58.537  79.853  78.359  1.00  0.00           C  
ATOM    239  OH  TYR    17      59.849  79.536  78.137  1.00  0.00           O  
ATOM    240  HH  TYR    17      59.889  78.758  77.576  1.00  0.00           H  
ATOM    241  CE2 TYR    17      57.520  79.342  77.615  1.00  0.00           C  
ATOM    242  HE2 TYR    17      57.790  78.671  76.814  1.00  0.00           H  
ATOM    243  CD2 TYR    17      56.173  79.782  77.776  1.00  0.00           C  
ATOM    244  HD2 TYR    17      55.385  79.318  77.201  1.00  0.00           H  
ATOM    245  C   TYR    17      54.429  80.586  81.461  1.00  0.00           C  
ATOM    246  O   TYR    17      54.228  81.570  82.257  1.00  0.00           O  
ATOM    247  N   PRO    18      55.210  79.536  81.830  1.00  0.00           N  
ATOM    248  CD  PRO    18      55.518  78.250  81.136  1.00  0.00           C  
ATOM    249  HD2 PRO    18      55.839  78.272  80.095  1.00  0.00           H  
ATOM    250  HD3 PRO    18      54.609  77.651  81.186  1.00  0.00           H  
ATOM    251  CG  PRO    18      56.556  77.475  81.963  1.00  0.00           C  
ATOM    252  HG2 PRO    18      57.577  77.780  81.735  1.00  0.00           H  
ATOM    253  HG3 PRO    18      56.396  76.416  81.762  1.00  0.00           H  
ATOM    254  CB  PRO    18      56.138  77.932  83.417  1.00  0.00           C  
ATOM    255  HB2 PRO    18      56.924  77.780  84.157  1.00  0.00           H  
ATOM    256  HB3 PRO    18      55.249  77.378  83.717  1.00  0.00           H  
ATOM    257  CA  PRO    18      55.886  79.416  83.149  1.00  0.00           C  
ATOM    258  HA  PRO    18      55.197  79.669  83.954  1.00  0.00           H  
ATOM    259  C   PRO    18      57.153  80.328  83.425  1.00  0.00           C  
ATOM    260  O   PRO    18      58.294  79.900  83.622  1.00  0.00           O  
ATOM    261  N   THR    19      56.965  81.643  83.217  1.00  0.00           N  
ATOM    262  H   THR    19      55.984  81.825  83.057  1.00  0.00           H  
ATOM    263  CA  THR    19      57.816  82.746  83.416  1.00  0.00           C  
ATOM    264  HA  THR    19      58.627  82.739  82.687  1.00  0.00           H  
ATOM    265  CB  THR    19      57.098  84.029  83.192  1.00  0.00           C  
ATOM    266  HB  THR    19      56.285  84.143  83.909  1.00  0.00           H  
ATOM    267  CG2 THR    19      58.010  85.278  83.140  1.00  0.00           C  
ATOM    268 HG21 THR    19      57.999  85.770  84.112  1.00  0.00           H  
ATOM    269 HG22 THR    19      59.016  85.024  82.804  1.00  0.00           H  
ATOM    270 HG23 THR    19      57.513  86.011  82.504  1.00  0.00           H  
ATOM    271  OG1 THR    19      56.514  83.885  81.905  1.00  0.00           O  
ATOM    272  HG1 THR    19      57.238  84.044  81.295  1.00  0.00           H  
ATOM    273  C   THR    19      58.442  82.698  84.810  1.00  0.00           C  
ATOM    274  O   THR    19      57.805  82.269  85.790  1.00  0.00           O  
ATOM    275  N   GLN    20      59.645  83.231  84.896  1.00  0.00           N  
ATOM    276  H   GLN    20      60.144  83.558  84.081  1.00  0.00           H  
ATOM    277  CA  GLN    20      60.182  83.573  86.201  1.00  0.00           C  
ATOM    278  HA  GLN    20      59.419  83.613  86.979  1.00  0.00           H  
ATOM    279  CB  GLN    20      61.335  82.593  86.563  1.00  0.00           C  
ATOM    280  HB2 GLN    20      61.970  82.386  85.702  1.00  0.00           H  
ATOM    281  HB3 GLN    20      61.959  82.966  87.374  1.00  0.00           H  
ATOM    282  CG  GLN    20      60.749  81.218  87.028  1.00  0.00           C  
ATOM    283  HG2 GLN    20      60.112  80.826  86.235  1.00  0.00           H  
ATOM    284  HG3 GLN    20      61.595  80.599  87.326  1.00  0.00           H  
ATOM    285  CD  GLN    20      59.962  81.351  88.347  1.00  0.00           C  
ATOM    286  OE1 GLN    20      59.591  82.407  88.869  1.00  0.00           O  
ATOM    287  NE2 GLN    20      60.013  80.336  89.146  1.00  0.00           N  
ATOM    288 HE21 GLN    20      60.527  79.499  88.909  1.00  0.00           H  
ATOM    289 HE22 GLN    20      59.745  80.541  90.098  1.00  0.00           H  
ATOM    290  C   GLN    20      60.810  84.990  86.209  1.00  0.00           C  
ATOM    291  O   GLN    20      61.166  85.411  85.096  1.00  0.00           O  
ATOM    292  N   PRO    21      60.912  85.725  87.328  1.00  0.00           N  
ATOM    293  CD  PRO    21      60.480  85.420  88.701  1.00  0.00           C  
ATOM    294  HD2 PRO    21      61.257  84.825  89.180  1.00  0.00           H  
ATOM    295  HD3 PRO    21      59.577  84.811  88.654  1.00  0.00           H  
ATOM    296  CG  PRO    21      60.196  86.720  89.438  1.00  0.00           C  
ATOM    297  HG2 PRO    21      60.566  86.804  90.460  1.00  0.00           H  
ATOM    298  HG3 PRO    21      59.167  87.075  89.371  1.00  0.00           H  
ATOM    299  CB  PRO    21      60.996  87.682  88.634  1.00  0.00           C  
ATOM    300  HB2 PRO    21      61.954  87.873  89.118  1.00  0.00           H  
ATOM    301  HB3 PRO    21      60.561  88.680  88.579  1.00  0.00           H  
ATOM    302  CA  PRO    21      61.091  87.089  87.276  1.00  0.00           C  
ATOM    303  HA  PRO    21      60.310  87.623  86.734  1.00  0.00           H  
ATOM    304  C   PRO    21      62.490  87.457  86.692  1.00  0.00           C  
ATOM    305  O   PRO    21      63.475  86.809  87.068  1.00  0.00           O  
ATOM    306  N   GLY    22      62.517  88.572  85.916  1.00  0.00           N  
ATOM    307  H   GLY    22      61.699  89.161  85.854  1.00  0.00           H  
ATOM    308  CA  GLY    22      63.789  89.016  85.341  1.00  0.00           C  
ATOM    309  HA2 GLY    22      64.090  88.353  84.531  1.00  0.00           H  
ATOM    310  HA3 GLY    22      63.578  89.898  84.737  1.00  0.00           H  
ATOM    311  C   GLY    22      64.901  89.372  86.334  1.00  0.00           C  
ATOM    312  O   GLY    22      64.860  89.387  87.566  1.00  0.00           O  
ATOM    313  N   GLN    23      66.061  89.741  85.721  1.00  0.00           N  
ATOM    314  H   GLN    23      65.998  89.695  84.714  1.00  0.00           H  
ATOM    315  CA  GLN    23      67.353  90.129  86.415  1.00  0.00           C  
ATOM    316  HA  GLN    23      67.126  90.544  87.397  1.00  0.00           H  
ATOM    317  CB  GLN    23      68.377  88.952  86.515  1.00  0.00           C  
ATOM    318  HB2 GLN    23      68.072  88.197  85.790  1.00  0.00           H  
ATOM    319  HB3 GLN    23      69.395  89.257  86.270  1.00  0.00           H  
ATOM    320  CG  GLN    23      68.471  88.437  87.983  1.00  0.00           C  
ATOM    321  HG2 GLN    23      67.444  88.210  88.267  1.00  0.00           H  
ATOM    322  HG3 GLN    23      69.171  87.602  88.003  1.00  0.00           H  
ATOM    323  CD  GLN    23      69.029  89.406  88.966  1.00  0.00           C  
ATOM    324  OE1 GLN    23      69.488  90.503  88.634  1.00  0.00           O  
ATOM    325  NE2 GLN    23      69.027  89.092  90.207  1.00  0.00           N  
ATOM    326 HE21 GLN    23      68.643  88.216  90.530  1.00  0.00           H  
ATOM    327 HE22 GLN    23      69.236  89.828  90.866  1.00  0.00           H  
ATOM    328  C   GLN    23      67.981  91.343  85.664  1.00  0.00           C  
ATOM    329  O   GLN    23      67.521  91.666  84.591  1.00  0.00           O  
ATOM    330  N   GLY    24      69.182  91.875  86.126  1.00  0.00           N  
ATOM    331  H   GLY    24      69.484  91.541  87.030  1.00  0.00           H  
ATOM    332  CA  GLY    24      69.923  93.053  85.553  1.00  0.00           C  
ATOM    333  HA2 GLY    24      70.113  92.935  84.487  1.00  0.00           H  
ATOM    334  HA3 GLY    24      69.261  93.915  85.647  1.00  0.00           H  
ATOM    335  C   GLY    24      71.292  93.360  86.102  1.00  0.00           C  
ATOM    336  O   GLY    24      71.856  92.578  86.868  1.00  0.00           O  
ATOM    337  N   TYR    25      71.760  94.526  85.655  1.00  0.00           N  
ATOM    338  H   TYR    25      71.119  95.098  85.124  1.00  0.00           H  
ATOM    339  CA  TYR    25      73.127  94.943  85.768  1.00  0.00           C  
ATOM    340  HA  TYR    25      73.708  94.138  85.319  1.00  0.00           H  
ATOM    341  CB  TYR    25      73.437  96.189  84.952  1.00  0.00           C  
ATOM    342  HB2 TYR    25      73.086  96.048  83.930  1.00  0.00           H  
ATOM    343  HB3 TYR    25      72.806  96.953  85.409  1.00  0.00           H  
ATOM    344  CG  TYR    25      74.854  96.681  84.993  1.00  0.00           C  
ATOM    345  CD1 TYR    25      75.874  95.944  84.329  1.00  0.00           C  
ATOM    346  HD1 TYR    25      75.607  95.003  83.870  1.00  0.00           H  
ATOM    347  CE1 TYR    25      77.229  96.252  84.461  1.00  0.00           C  
ATOM    348  HE1 TYR    25      77.973  95.586  84.050  1.00  0.00           H  
ATOM    349  CZ  TYR    25      77.524  97.435  85.130  1.00  0.00           C  
ATOM    350  OH  TYR    25      78.820  97.832  85.068  1.00  0.00           O  
ATOM    351  HH  TYR    25      79.368  97.324  84.464  1.00  0.00           H  
ATOM    352  CE2 TYR    25      76.547  98.270  85.703  1.00  0.00           C  
ATOM    353  HE2 TYR    25      76.865  99.215  86.118  1.00  0.00           H  
ATOM    354  CD2 TYR    25      75.191  97.878  85.683  1.00  0.00           C  
ATOM    355  HD2 TYR    25      74.453  98.453  86.224  1.00  0.00           H  
ATOM    356  C   TYR    25      73.540  95.084  87.227  1.00  0.00           C  
ATOM    357  O   TYR    25      72.801  95.794  87.962  1.00  0.00           O  
ATOM    358  N   SER    26      74.686  94.589  87.700  1.00  0.00           N  
ATOM    359  H   SER    26      75.240  94.008  87.087  1.00  0.00           H  
ATOM    360  CA  SER    26      75.202  94.834  89.034  1.00  0.00           C  
ATOM    361  HA  SER    26      74.368  94.858  89.736  1.00  0.00           H  
ATOM    362  CB  SER    26      76.124  93.692  89.486  1.00  0.00           C  
ATOM    363  HB2 SER    26      75.626  92.735  89.334  1.00  0.00           H  
ATOM    364  HB3 SER    26      77.092  93.859  89.013  1.00  0.00           H  
ATOM    365  OG  SER    26      76.380  93.793  90.849  1.00  0.00           O  
ATOM    366  HG  SER    26      77.258  94.180  90.885  1.00  0.00           H  
ATOM    367  C   SER    26      75.938  96.199  89.085  1.00  0.00           C  
ATOM    368  O   SER    26      77.212  96.251  89.181  1.00  0.00           O  
ATOM    369  N   GLN    27      75.244  97.270  89.180  1.00  0.00           N  
ATOM    370  H   GLN    27      74.243  97.158  89.254  1.00  0.00           H  
ATOM    371  CA  GLN    27      75.718  98.586  89.544  1.00  0.00           C  
ATOM    372  HA  GLN    27      76.428  98.882  88.772  1.00  0.00           H  
ATOM    373  CB  GLN    27      74.476  99.462  89.471  1.00  0.00           C  
ATOM    374  HB2 GLN    27      73.909  99.343  88.547  1.00  0.00           H  
ATOM    375  HB3 GLN    27      73.785  99.143  90.251  1.00  0.00           H  
ATOM    376  CG  GLN    27      74.839 100.997  89.445  1.00  0.00           C  
ATOM    377  HG2 GLN    27      73.915 101.554  89.286  1.00  0.00           H  
ATOM    378  HG3 GLN    27      75.169 101.357  90.419  1.00  0.00           H  
ATOM    379  CD  GLN    27      75.779 101.497  88.335  1.00  0.00           C  
ATOM    380  OE1 GLN    27      75.778 100.970  87.207  1.00  0.00           O  
ATOM    381  NE2 GLN    27      76.679 102.436  88.592  1.00  0.00           N  
ATOM    382 HE21 GLN    27      76.783 102.816  89.522  1.00  0.00           H  
ATOM    383 HE22 GLN    27      77.198 102.717  87.772  1.00  0.00           H  
ATOM    384  C   GLN    27      76.445  98.637  90.864  1.00  0.00           C  
ATOM    385  O   GLN    27      77.524  99.203  91.045  1.00  0.00           O  
ATOM    386  N   GLN    28      75.908  97.970  91.893  1.00  0.00           N  
ATOM    387  H   GLN    28      74.993  97.542  91.867  1.00  0.00           H  
ATOM    388  CA  GLN    28      76.579  98.053  93.211  1.00  0.00           C  
ATOM    389  HA  GLN    28      76.745  99.109  93.427  1.00  0.00           H  
ATOM    390  CB  GLN    28      75.630  97.615  94.327  1.00  0.00           C  
ATOM    391  HB2 GLN    28      74.622  98.028  94.329  1.00  0.00           H  
ATOM    392  HB3 GLN    28      75.528  96.531  94.278  1.00  0.00           H  
ATOM    393  CG  GLN    28      76.157  97.777  95.793  1.00  0.00           C  
ATOM    394  HG2 GLN    28      75.382  97.396  96.459  1.00  0.00           H  
ATOM    395  HG3 GLN    28      76.999  97.114  95.991  1.00  0.00           H  
ATOM    396  CD  GLN    28      76.518  99.199  96.155  1.00  0.00           C  
ATOM    397  OE1 GLN    28      75.788 100.139  95.841  1.00  0.00           O  
ATOM    398  NE2 GLN    28      77.651  99.424  96.802  1.00  0.00           N  
ATOM    399 HE21 GLN    28      77.924 100.376  97.002  1.00  0.00           H  
ATOM    400 HE22 GLN    28      78.251  98.668  97.100  1.00  0.00           H  
ATOM    401  C   GLN    28      77.916  97.289  93.386  1.00  0.00           C  
ATOM    402  O   GLN    28      78.662  97.543  94.355  1.00  0.00           O  
ATOM    403  N   SER    29      78.326  96.353  92.557  1.00  0.00           N  
ATOM    404  H   SER    29      77.749  96.295  91.730  1.00  0.00           H  
ATOM    405  CA  SER    29      79.747  95.874  92.360  1.00  0.00           C  
ATOM    406  HA  SER    29      80.340  95.948  93.272  1.00  0.00           H  
ATOM    407  CB  SER    29      79.827  94.388  91.991  1.00  0.00           C  
ATOM    408  HB2 SER    29      80.812  94.012  91.712  1.00  0.00           H  
ATOM    409  HB3 SER    29      79.449  93.716  92.761  1.00  0.00           H  
ATOM    410  OG  SER    29      78.969  94.322  90.792  1.00  0.00           O  
ATOM    411  HG  SER    29      79.142  93.466  90.393  1.00  0.00           H  
ATOM    412  C   SER    29      80.515  96.830  91.317  1.00  0.00           C  
ATOM    413  O   SER    29      81.762  96.916  91.365  1.00  0.00           O  
ATOM    414  N   SER    30      79.819  97.674  90.587  1.00  0.00           N  
ATOM    415  H   SER    30      78.817  97.613  90.692  1.00  0.00           H  
ATOM    416  CA  SER    30      80.424  98.289  89.412  1.00  0.00           C  
ATOM    417  HA  SER    30      81.116  97.531  89.043  1.00  0.00           H  
ATOM    418  CB  SER    30      79.397  98.573  88.390  1.00  0.00           C  
ATOM    419  HB2 SER    30      78.883  97.675  88.049  1.00  0.00           H  
ATOM    420  HB3 SER    30      78.711  99.294  88.836  1.00  0.00           H  
ATOM    421  OG  SER    30      80.064  99.130  87.309  1.00  0.00           O  
ATOM    422  HG  SER    30      79.844  98.520  86.602  1.00  0.00           H  
ATOM    423  C   SER    30      81.266  99.589  89.713  1.00  0.00           C  
ATOM    424  O   SER    30      80.784 100.501  90.422  1.00  0.00           O  
ATOM    425  N   GLN    31      82.553  99.677  89.232  1.00  0.00           N  
ATOM    426  H   GLN    31      83.069 100.512  89.471  1.00  0.00           H  
ATOM    427  CA  GLN    31      83.364  98.707  88.571  1.00  0.00           C  
ATOM    428  HA  GLN    31      82.698  98.068  87.991  1.00  0.00           H  
ATOM    429  CB  GLN    31      84.380  99.340  87.628  1.00  0.00           C  
ATOM    430  HB2 GLN    31      84.848 100.193  88.119  1.00  0.00           H  
ATOM    431  HB3 GLN    31      85.183  98.639  87.397  1.00  0.00           H  
ATOM    432  CG  GLN    31      83.672  99.976  86.373  1.00  0.00           C  
ATOM    433  HG2 GLN    31      82.979 100.671  86.849  1.00  0.00           H  
ATOM    434  HG3 GLN    31      84.353 100.458  85.672  1.00  0.00           H  
ATOM    435  CD  GLN    31      82.898  99.010  85.594  1.00  0.00           C  
ATOM    436  OE1 GLN    31      83.285  97.907  85.480  1.00  0.00           O  
ATOM    437  NE2 GLN    31      81.829  99.394  84.905  1.00  0.00           N  
ATOM    438 HE21 GLN    31      81.393  98.612  84.438  1.00  0.00           H  
ATOM    439 HE22 GLN    31      81.446 100.328  84.912  1.00  0.00           H  
ATOM    440  C   GLN    31      84.129  97.841  89.581  1.00  0.00           C  
ATOM    441  O   GLN    31      84.942  98.392  90.342  1.00  0.00           O  
ATOM    442  N   PRO    32      84.065  96.465  89.464  1.00  0.00           N  
ATOM    443  CD  PRO    32      83.301  95.532  88.614  1.00  0.00           C  
ATOM    444  HD2 PRO    32      83.560  95.487  87.556  1.00  0.00           H  
ATOM    445  HD3 PRO    32      82.240  95.771  88.681  1.00  0.00           H  
ATOM    446  CG  PRO    32      83.420  94.117  89.208  1.00  0.00           C  
ATOM    447  HG2 PRO    32      84.172  93.551  88.658  1.00  0.00           H  
ATOM    448  HG3 PRO    32      82.529  93.495  89.122  1.00  0.00           H  
ATOM    449  CB  PRO    32      84.025  94.385  90.609  1.00  0.00           C  
ATOM    450  HB2 PRO    32      84.486  93.519  91.084  1.00  0.00           H  
ATOM    451  HB3 PRO    32      83.270  94.787  91.285  1.00  0.00           H  
ATOM    452  CA  PRO    32      84.913  95.643  90.331  1.00  0.00           C  
ATOM    453  HA  PRO    32      85.187  96.152  91.255  1.00  0.00           H  
ATOM    454  C   PRO    32      86.305  95.322  89.684  1.00  0.00           C  
ATOM    455  O   PRO    32      86.690  94.193  89.489  1.00  0.00           O  
ATOM    456  N   TYR    33      87.041  96.403  89.411  1.00  0.00           N  
ATOM    457  H   TYR    33      86.702  97.331  89.621  1.00  0.00           H  
ATOM    458  CA  TYR    33      88.434  96.294  89.000  1.00  0.00           C  
ATOM    459  HA  TYR    33      88.454  95.729  88.068  1.00  0.00           H  
ATOM    460  CB  TYR    33      88.965  97.696  88.680  1.00  0.00           C  
ATOM    461  HB2 TYR    33      88.892  98.231  89.627  1.00  0.00           H  
ATOM    462  HB3 TYR    33      89.966  97.449  88.328  1.00  0.00           H  
ATOM    463  CG  TYR    33      88.283  98.432  87.573  1.00  0.00           C  
ATOM    464  CD1 TYR    33      88.131  97.863  86.307  1.00  0.00           C  
ATOM    465  HD1 TYR    33      88.400  96.826  86.169  1.00  0.00           H  
ATOM    466  CE1 TYR    33      87.637  98.604  85.198  1.00  0.00           C  
ATOM    467  HE1 TYR    33      87.613  98.118  84.234  1.00  0.00           H  
ATOM    468  CZ  TYR    33      87.216  99.931  85.384  1.00  0.00           C  
ATOM    469  OH  TYR    33      86.839 100.684  84.319  1.00  0.00           O  
ATOM    470  HH  TYR    33      86.967 100.121  83.551  1.00  0.00           H  
ATOM    471  CE2 TYR    33      87.345 100.537  86.650  1.00  0.00           C  
ATOM    472  HE2 TYR    33      87.041 101.558  86.831  1.00  0.00           H  
ATOM    473  CD2 TYR    33      87.898  99.814  87.765  1.00  0.00           C  
ATOM    474  HD2 TYR    33      88.020 100.235  88.752  1.00  0.00           H  
ATOM    475  C   TYR    33      89.415  95.537  89.919  1.00  0.00           C  
ATOM    476  O   TYR    33      89.178  95.463  91.130  1.00  0.00           O  
ATOM    477  N   GLY    34      90.547  94.969  89.422  1.00  0.00           N  
ATOM    478  H   GLY    34      90.737  95.098  88.438  1.00  0.00           H  
ATOM    479  CA  GLY    34      91.498  94.257  90.280  1.00  0.00           C  
ATOM    480  HA2 GLY    34      92.423  94.189  89.707  1.00  0.00           H  
ATOM    481  HA3 GLY    34      91.610  94.875  91.171  1.00  0.00           H  
ATOM    482  C   GLY    34      91.028  92.795  90.539  1.00  0.00           C  
ATOM    483  O   GLY    34      89.875  92.435  90.252  1.00  0.00           O  
ATOM    484  N   GLN    35      91.837  91.947  91.192  1.00  0.00           N  
ATOM    485  H   GLN    35      92.811  92.191  91.299  1.00  0.00           H  
ATOM    486  CA  GLN    35      91.323  90.762  91.811  1.00  0.00           C  
ATOM    487  HA  GLN    35      90.353  91.054  92.214  1.00  0.00           H  
ATOM    488  CB  GLN    35      91.308  89.637  90.774  1.00  0.00           C  
ATOM    489  HB2 GLN    35      90.556  89.902  90.031  1.00  0.00           H  
ATOM    490  HB3 GLN    35      92.283  89.505  90.305  1.00  0.00           H  
ATOM    491  CG  GLN    35      91.034  88.274  91.466  1.00  0.00           C  
ATOM    492  HG2 GLN    35      90.851  87.530  90.691  1.00  0.00           H  
ATOM    493  HG3 GLN    35      91.947  88.053  92.019  1.00  0.00           H  
ATOM    494  CD  GLN    35      89.907  88.248  92.421  1.00  0.00           C  
ATOM    495  OE1 GLN    35      88.934  88.946  92.218  1.00  0.00           O  
ATOM    496  NE2 GLN    35      89.917  87.528  93.507  1.00  0.00           N  
ATOM    497 HE21 GLN    35      90.636  86.895  93.826  1.00  0.00           H  
ATOM    498 HE22 GLN    35      89.049  87.518  94.024  1.00  0.00           H  
ATOM    499  C   GLN    35      92.273  90.406  93.007  1.00  0.00           C  
ATOM    500  O   GLN    35      93.469  90.189  92.756  1.00  0.00           O  
ATOM    501  N   GLN    36      91.806  90.338  94.231  1.00  0.00           N  
ATOM    502  H   GLN    36      92.497  89.947  94.855  1.00  0.00           H  
ATOM    503  CA  GLN    36      90.436  90.805  94.712  1.00  0.00           C  
ATOM    504  HA  GLN    36      89.735  90.300  94.047  1.00  0.00           H  
ATOM    505  CB  GLN    36      90.256  90.282  96.139  1.00  0.00           C  
ATOM    506  HB2 GLN    36      90.278  89.193  96.097  1.00  0.00           H  
ATOM    507  HB3 GLN    36      91.106  90.611  96.737  1.00  0.00           H  
ATOM    508  CG  GLN    36      89.000  90.857  96.911  1.00  0.00           C  
ATOM    509  HG2 GLN    36      89.193  91.912  97.104  1.00  0.00           H  
ATOM    510  HG3 GLN    36      88.107  90.560  96.360  1.00  0.00           H  
ATOM    511  CD  GLN    36      88.778  90.238  98.310  1.00  0.00           C  
ATOM    512  OE1 GLN    36      89.568  89.565  98.909  1.00  0.00           O  
ATOM    513  NE2 GLN    36      87.612  90.484  98.853  1.00  0.00           N  
ATOM    514 HE21 GLN    36      86.989  91.022  98.268  1.00  0.00           H  
ATOM    515 HE22 GLN    36      87.565  90.500  99.862  1.00  0.00           H  
ATOM    516  C   GLN    36      90.199  92.318  94.552  1.00  0.00           C  
ATOM    517  O   GLN    36      91.154  93.050  94.430  1.00  0.00           O  
ATOM    518  N   SER    37      88.967  92.811  94.458  1.00  0.00           N  
ATOM    519  H   SER    37      88.281  92.072  94.414  1.00  0.00           H  
ATOM    520  CA  SER    37      88.668  94.241  94.276  1.00  0.00           C  
ATOM    521  HA  SER    37      89.169  94.473  93.336  1.00  0.00           H  
ATOM    522  CB  SER    37      87.178  94.368  94.217  1.00  0.00           C  
ATOM    523  HB2 SER    37      86.871  93.611  93.495  1.00  0.00           H  
ATOM    524  HB3 SER    37      86.805  94.218  95.230  1.00  0.00           H  
ATOM    525  OG  SER    37      86.800  95.659  93.798  1.00  0.00           O  
ATOM    526  HG  SER    37      85.856  95.679  93.968  1.00  0.00           H  
ATOM    527  C   SER    37      89.291  95.159  95.284  1.00  0.00           C  
ATOM    528  O   SER    37      89.155  94.945  96.466  1.00  0.00           O  
ATOM    529  N   TYR    38      89.975  96.186  94.866  1.00  0.00           N  
ATOM    530  H   TYR    38      90.120  96.283  93.872  1.00  0.00           H  
ATOM    531  CA  TYR    38      90.810  97.130  95.590  1.00  0.00           C  
ATOM    532  HA  TYR    38      90.295  97.548  96.456  1.00  0.00           H  
ATOM    533  CB  TYR    38      92.081  96.391  96.116  1.00  0.00           C  
ATOM    534  HB2 TYR    38      91.858  95.407  96.528  1.00  0.00           H  
ATOM    535  HB3 TYR    38      92.838  96.185  95.359  1.00  0.00           H  
ATOM    536  CG  TYR    38      92.902  97.191  97.188  1.00  0.00           C  
ATOM    537  CD1 TYR    38      94.225  97.506  97.126  1.00  0.00           C  
ATOM    538  HD1 TYR    38      94.848  97.247  96.282  1.00  0.00           H  
ATOM    539  CE1 TYR    38      94.865  98.213  98.118  1.00  0.00           C  
ATOM    540  HE1 TYR    38      95.911  98.412  97.936  1.00  0.00           H  
ATOM    541  CZ  TYR    38      94.147  98.687  99.242  1.00  0.00           C  
ATOM    542  OH  TYR    38      94.721  99.396 100.209  1.00  0.00           O  
ATOM    543  HH  TYR    38      93.986  99.492 100.818  1.00  0.00           H  
ATOM    544  CE2 TYR    38      92.757  98.293  99.418  1.00  0.00           C  
ATOM    545  HE2 TYR    38      92.222  98.568 100.315  1.00  0.00           H  
ATOM    546  CD2 TYR    38      92.172  97.545  98.397  1.00  0.00           C  
ATOM    547  HD2 TYR    38      91.134  97.281  98.532  1.00  0.00           H  
ATOM    548  C   TYR    38      91.305  98.295  94.732  1.00  0.00           C  
ATOM    549  O   TYR    38      91.932  98.055  93.659  1.00  0.00           O  
ATOM    550  N   SER    39      91.088  99.526  95.235  1.00  0.00           N  
ATOM    551  H   SER    39      90.653  99.505  96.146  1.00  0.00           H  
ATOM    552  CA  SER    39      91.493 100.737  94.552  1.00  0.00           C  
ATOM    553  HA  SER    39      91.548 100.545  93.480  1.00  0.00           H  
ATOM    554  CB  SER    39      90.250 101.715  94.756  1.00  0.00           C  
ATOM    555  HB2 SER    39      89.492 101.161  94.203  1.00  0.00           H  
ATOM    556  HB3 SER    39      90.029 101.743  95.823  1.00  0.00           H  
ATOM    557  OG  SER    39      90.625 102.982  94.276  1.00  0.00           O  
ATOM    558  HG  SER    39      89.932 103.640  94.371  1.00  0.00           H  
ATOM    559  C   SER    39      92.910 101.268  95.065  1.00  0.00           C  
ATOM    560  O   SER    39      93.341 102.371  94.706  1.00  0.00           O  
ATOM    561  N   GLY    40      93.615 100.464  95.857  1.00  0.00           N  
ATOM    562  H   GLY    40      93.365  99.489  95.935  1.00  0.00           H  
ATOM    563  CA  GLY    40      94.941 100.768  96.257  1.00  0.00           C  
ATOM    564  HA2 GLY    40      95.281 101.786  96.072  1.00  0.00           H  
ATOM    565  HA3 GLY    40      95.084 100.587  97.322  1.00  0.00           H  
ATOM    566  C   GLY    40      95.956  99.763  95.671  1.00  0.00           C  
ATOM    567  O   GLY    40      95.712  98.875  94.842  1.00  0.00           O  
ATOM    568  N   TYR    41      97.220  99.941  96.044  1.00  0.00           N  
ATOM    569  H   TYR    41      97.817  99.209  95.685  1.00  0.00           H  
ATOM    570  CA  TYR    41      97.864 101.085  96.738  1.00  0.00           C  
ATOM    571  HA  TYR    41      97.252 101.963  96.534  1.00  0.00           H  
ATOM    572  CB  TYR    41      97.772 100.784  98.280  1.00  0.00           C  
ATOM    573  HB2 TYR    41      96.731 100.713  98.594  1.00  0.00           H  
ATOM    574  HB3 TYR    41      98.329  99.880  98.524  1.00  0.00           H  
ATOM    575  CG  TYR    41      98.391 101.935  99.118  1.00  0.00           C  
ATOM    576  CD1 TYR    41      99.592 101.666  99.797  1.00  0.00           C  
ATOM    577  HD1 TYR    41     100.031 100.683  99.719  1.00  0.00           H  
ATOM    578  CE1 TYR    41     100.283 102.682 100.530  1.00  0.00           C  
ATOM    579  HE1 TYR    41     101.223 102.396 100.978  1.00  0.00           H  
ATOM    580  CZ  TYR    41      99.642 103.942 100.681  1.00  0.00           C  
ATOM    581  OH  TYR    41     100.220 104.730 101.648  1.00  0.00           O  
ATOM    582  HH  TYR    41      99.706 105.520 101.830  1.00  0.00           H  
ATOM    583  CE2 TYR    41      98.349 104.195 100.108  1.00  0.00           C  
ATOM    584  HE2 TYR    41      97.837 105.121 100.322  1.00  0.00           H  
ATOM    585  CD2 TYR    41      97.740 103.190  99.268  1.00  0.00           C  
ATOM    586  HD2 TYR    41      96.761 103.344  98.839  1.00  0.00           H  
ATOM    587  C   TYR    41      99.310 101.389  96.269  1.00  0.00           C  
ATOM    588  O   TYR    41     100.079 100.429  96.051  1.00  0.00           O  
ATOM    589  N   SER    42      99.632 102.646  95.949  1.00  0.00           N  
ATOM    590  H   SER    42      98.928 103.310  96.240  1.00  0.00           H  
ATOM    591  CA  SER    42     100.813 103.009  95.206  1.00  0.00           C  
ATOM    592  HA  SER    42     100.710 102.568  94.214  1.00  0.00           H  
ATOM    593  CB  SER    42     101.132 104.498  95.238  1.00  0.00           C  
ATOM    594  HB2 SER    42     100.203 104.980  94.937  1.00  0.00           H  
ATOM    595  HB3 SER    42     101.408 104.836  96.236  1.00  0.00           H  
ATOM    596  OG  SER    42     102.149 104.789  94.323  1.00  0.00           O  
ATOM    597  HG  SER    42     102.469 105.680  94.480  1.00  0.00           H  
ATOM    598  C   SER    42     102.150 102.347  95.775  1.00  0.00           C  
ATOM    599  O   SER    42     102.345 102.262  96.982  1.00  0.00           O  
ATOM    600  N   GLN    43     103.045 101.960  94.850  1.00  0.00           N  
ATOM    601  H   GLN    43     102.849 102.214  93.892  1.00  0.00           H  
ATOM    602  CA  GLN    43     104.320 101.126  95.109  1.00  0.00           C  
ATOM    603  HA  GLN    43     104.207 100.666  96.090  1.00  0.00           H  
ATOM    604  CB  GLN    43     104.363 100.173  93.976  1.00  0.00           C  
ATOM    605  HB2 GLN    43     105.143  99.464  94.254  1.00  0.00           H  
ATOM    606  HB3 GLN    43     103.404  99.661  94.052  1.00  0.00           H  
ATOM    607  CG  GLN    43     104.639 100.745  92.522  1.00  0.00           C  
ATOM    608  HG2 GLN    43     104.255 100.065  91.761  1.00  0.00           H  
ATOM    609  HG3 GLN    43     104.345 101.786  92.386  1.00  0.00           H  
ATOM    610  CD  GLN    43     106.130 100.748  92.334  1.00  0.00           C  
ATOM    611  OE1 GLN    43     106.834  99.756  92.450  1.00  0.00           O  
ATOM    612  NE2 GLN    43     106.683 101.926  92.237  1.00  0.00           N  
ATOM    613 HE21 GLN    43     105.959 102.593  92.009  1.00  0.00           H  
ATOM    614 HE22 GLN    43     107.491 102.019  91.638  1.00  0.00           H  
ATOM    615  C   GLN    43     105.533 101.993  95.325  1.00  0.00           C  
ATOM    616  O   GLN    43     106.549 101.350  95.484  1.00  0.00           O  
ATOM    617  N   SER    44     105.432 103.299  95.227  1.00  0.00           N  
ATOM    618  H   SER    44     104.501 103.666  95.362  1.00  0.00           H  
ATOM    619  CA  SER    44     106.530 104.298  95.376  1.00  0.00           C  
ATOM    620  HA  SER    44     107.401 103.739  95.719  1.00  0.00           H  
ATOM    621  CB  SER    44     106.789 104.775  93.934  1.00  0.00           C  
ATOM    622  HB2 SER    44     107.173 103.840  93.527  1.00  0.00           H  
ATOM    623  HB3 SER    44     105.828 105.024  93.485  1.00  0.00           H  
ATOM    624  OG  SER    44     107.686 105.878  93.668  1.00  0.00           O  
ATOM    625  HG  SER    44     108.516 105.595  94.059  1.00  0.00           H  
ATOM    626  C   SER    44     106.217 105.430  96.339  1.00  0.00           C  
ATOM    627  O   SER    44     105.060 105.821  96.533  1.00  0.00           O  
ATOM    628  N   THR    45     107.310 105.898  96.977  1.00  0.00           N  
ATOM    629  H   THR    45     108.202 105.515  96.697  1.00  0.00           H  
ATOM    630  CA  THR    45     107.346 107.210  97.698  1.00  0.00           C  
ATOM    631  HA  THR    45     106.720 107.210  98.591  1.00  0.00           H  
ATOM    632  CB  THR    45     108.669 107.391  98.302  1.00  0.00           C  
ATOM    633  HB  THR    45     109.425 107.714  97.586  1.00  0.00           H  
ATOM    634  CG2 THR    45     108.516 108.480  99.385  1.00  0.00           C  
ATOM    635 HG21 THR    45     109.396 108.458 100.029  1.00  0.00           H  
ATOM    636 HG22 THR    45     108.483 109.493  98.982  1.00  0.00           H  
ATOM    637 HG23 THR    45     107.572 108.447  99.928  1.00  0.00           H  
ATOM    638  OG1 THR    45     109.113 106.301  98.970  1.00  0.00           O  
ATOM    639  HG1 THR    45     108.506 106.244  99.711  1.00  0.00           H  
ATOM    640  C   THR    45     106.920 108.337  96.858  1.00  0.00           C  
ATOM    641  O   THR    45     107.537 108.579  95.821  1.00  0.00           O  
ATOM    642  N   ASP    46     105.955 109.238  97.350  1.00  0.00           N  
ATOM    643  H   ASP    46     105.450 108.967  98.182  1.00  0.00           H  
ATOM    644  CA  ASP    46     105.531 110.362  96.560  1.00  0.00           C  
ATOM    645  HA  ASP    46     105.389 110.086  95.516  1.00  0.00           H  
ATOM    646  CB  ASP    46     104.208 110.950  97.017  1.00  0.00           C  
ATOM    647  HB2 ASP    46     103.537 110.101  97.153  1.00  0.00           H  
ATOM    648  HB3 ASP    46     104.380 111.508  97.937  1.00  0.00           H  
ATOM    649  CG  ASP    46     103.524 111.996  96.212  1.00  0.00           C  
ATOM    650  OD1 ASP    46     102.289 112.018  96.153  1.00  0.00           O  
ATOM    651  OD2 ASP    46     104.255 112.903  95.724  1.00  0.00           O  
ATOM    652  C   ASP    46     106.568 111.504  96.730  1.00  0.00           C  
ATOM    653  O   ASP    46     106.718 112.040  97.848  1.00  0.00           O  
ATOM    654  N   THR    47     107.299 111.866  95.703  1.00  0.00           N  
ATOM    655  H   THR    47     107.221 111.475  94.774  1.00  0.00           H  
ATOM    656  CA  THR    47     108.293 112.961  95.833  1.00  0.00           C  
ATOM    657  HA  THR    47     108.510 113.272  96.854  1.00  0.00           H  
ATOM    658  CB  THR    47     109.721 112.443  95.378  1.00  0.00           C  
ATOM    659  HB  THR    47     110.394 113.286  95.533  1.00  0.00           H  
ATOM    660  CG2 THR    47     110.253 111.280  96.220  1.00  0.00           C  
ATOM    661 HG21 THR    47     110.497 111.755  97.171  1.00  0.00           H  
ATOM    662 HG22 THR    47     109.469 110.527  96.301  1.00  0.00           H  
ATOM    663 HG23 THR    47     111.083 110.722  95.788  1.00  0.00           H  
ATOM    664  OG1 THR    47     109.663 112.144  94.006  1.00  0.00           O  
ATOM    665  HG1 THR    47     110.571 112.036  93.714  1.00  0.00           H  
ATOM    666  C   THR    47     107.770 114.181  95.086  1.00  0.00           C  
ATOM    667  O   THR    47     108.639 114.983  94.758  1.00  0.00           O  
ATOM    668  N   SER    48     106.481 114.259  94.769  1.00  0.00           N  
ATOM    669  H   SER    48     105.818 113.638  95.210  1.00  0.00           H  
ATOM    670  CA  SER    48     106.002 115.336  93.851  1.00  0.00           C  
ATOM    671  HA  SER    48     106.517 115.360  92.891  1.00  0.00           H  
ATOM    672  CB  SER    48     104.499 115.218  93.713  1.00  0.00           C  
ATOM    673  HB2 SER    48     104.065 115.996  93.084  1.00  0.00           H  
ATOM    674  HB3 SER    48     104.324 114.234  93.279  1.00  0.00           H  
ATOM    675  OG  SER    48     103.822 115.312  94.962  1.00  0.00           O  
ATOM    676  HG  SER    48     103.797 114.411  95.293  1.00  0.00           H  
ATOM    677  C   SER    48     106.141 116.683  94.583  1.00  0.00           C  
ATOM    678  O   SER    48     106.428 116.799  95.814  1.00  0.00           O  
ATOM    679  N   GLY    49     105.916 117.768  93.830  1.00  0.00           N  
ATOM    680  H   GLY    49     105.745 117.659  92.841  1.00  0.00           H  
ATOM    681  CA  GLY    49     105.910 119.129  94.280  1.00  0.00           C  
ATOM    682  HA2 GLY    49     105.833 119.801  93.425  1.00  0.00           H  
ATOM    683  HA3 GLY    49     105.033 119.230  94.920  1.00  0.00           H  
ATOM    684  C   GLY    49     107.122 119.579  95.177  1.00  0.00           C  
ATOM    685  O   GLY    49     108.204 119.038  95.096  1.00  0.00           O  
ATOM    686  N   TYR    50     107.016 120.738  95.853  1.00  0.00           N  
ATOM    687  H   TYR    50     107.889 120.923  96.325  1.00  0.00           H  
ATOM    688  CA  TYR    50     105.901 121.678  95.985  1.00  0.00           C  
ATOM    689  HA  TYR    50     105.136 121.458  95.241  1.00  0.00           H  
ATOM    690  CB  TYR    50     105.245 121.420  97.377  1.00  0.00           C  
ATOM    691  HB2 TYR    50     104.856 120.409  97.505  1.00  0.00           H  
ATOM    692  HB3 TYR    50     106.024 121.384  98.138  1.00  0.00           H  
ATOM    693  CG  TYR    50     104.107 122.238  97.811  1.00  0.00           C  
ATOM    694  CD1 TYR    50     104.102 123.226  98.790  1.00  0.00           C  
ATOM    695  HD1 TYR    50     104.982 123.444  99.377  1.00  0.00           H  
ATOM    696  CE1 TYR    50     102.905 123.909  99.187  1.00  0.00           C  
ATOM    697  HE1 TYR    50     103.001 124.612 100.001  1.00  0.00           H  
ATOM    698  CZ  TYR    50     101.731 123.729  98.451  1.00  0.00           C  
ATOM    699  OH  TYR    50     100.646 124.519  98.747  1.00  0.00           O  
ATOM    700  HH  TYR    50      99.958 124.391  98.090  1.00  0.00           H  
ATOM    701  CE2 TYR    50     101.813 122.804  97.351  1.00  0.00           C  
ATOM    702  HE2 TYR    50     100.981 122.716  96.668  1.00  0.00           H  
ATOM    703  CD2 TYR    50     102.920 122.051  97.101  1.00  0.00           C  
ATOM    704  HD2 TYR    50     102.975 121.421  96.225  1.00  0.00           H  
ATOM    705  C   TYR    50     106.427 123.126  95.911  1.00  0.00           C  
ATOM    706  O   TYR    50     107.576 123.392  96.288  1.00  0.00           O  
ATOM    707  N   GLY    51     105.605 124.124  95.511  1.00  0.00           N  
ATOM    708  H   GLY    51     105.872 125.090  95.637  1.00  0.00           H  
ATOM    709  CA  GLY    51     104.309 123.950  94.817  1.00  0.00           C  
ATOM    710  HA2 GLY    51     104.049 122.927  94.545  1.00  0.00           H  
ATOM    711  HA3 GLY    51     103.444 124.139  95.453  1.00  0.00           H  
ATOM    712  C   GLY    51     104.165 124.902  93.641  1.00  0.00           C  
ATOM    713  O   GLY    51     103.021 125.110  93.232  1.00  0.00           O  
ATOM    714  N   GLN    52     105.195 125.589  93.086  1.00  0.00           N  
ATOM    715  H   GLN    52     106.152 125.326  93.277  1.00  0.00           H  
ATOM    716  CA  GLN    52     105.108 126.379  91.839  1.00  0.00           C  
ATOM    717  HA  GLN    52     104.178 126.150  91.318  1.00  0.00           H  
ATOM    718  CB  GLN    52     104.956 127.805  92.286  1.00  0.00           C  
ATOM    719  HB2 GLN    52     103.928 127.907  92.634  1.00  0.00           H  
ATOM    720  HB3 GLN    52     105.501 128.053  93.197  1.00  0.00           H  
ATOM    721  CG  GLN    52     105.114 129.033  91.311  1.00  0.00           C  
ATOM    722  HG2 GLN    52     105.056 129.996  91.819  1.00  0.00           H  
ATOM    723  HG3 GLN    52     106.088 129.156  90.837  1.00  0.00           H  
ATOM    724  CD  GLN    52     104.186 129.044  90.086  1.00  0.00           C  
ATOM    725  OE1 GLN    52     104.324 128.236  89.222  1.00  0.00           O  
ATOM    726  NE2 GLN    52     103.240 129.936  90.028  1.00  0.00           N  
ATOM    727 HE21 GLN    52     103.388 130.786  90.553  1.00  0.00           H  
ATOM    728 HE22 GLN    52     102.689 129.929  89.182  1.00  0.00           H  
ATOM    729  C   GLN    52     106.217 126.224  90.788  1.00  0.00           C  
ATOM    730  O   GLN    52     107.349 126.647  90.995  1.00  0.00           O  
ATOM    731  N   SER    53     105.995 125.615  89.620  1.00  0.00           N  
ATOM    732  H   SER    53     106.583 125.844  88.832  1.00  0.00           H  
ATOM    733  CA  SER    53     104.866 124.766  89.255  1.00  0.00           C  
ATOM    734  HA  SER    53     103.998 125.425  89.218  1.00  0.00           H  
ATOM    735  CB  SER    53     105.169 124.161  87.857  1.00  0.00           C  
ATOM    736  HB2 SER    53     105.024 124.982  87.154  1.00  0.00           H  
ATOM    737  HB3 SER    53     106.155 123.710  87.749  1.00  0.00           H  
ATOM    738  OG  SER    53     104.210 123.262  87.509  1.00  0.00           O  
ATOM    739  HG  SER    53     104.680 122.492  87.181  1.00  0.00           H  
ATOM    740  C   SER    53     104.506 123.684  90.294  1.00  0.00           C  
ATOM    741  O   SER    53     105.327 123.111  91.040  1.00  0.00           O  
ATOM    742  N   SER    54     103.212 123.302  90.410  1.00  0.00           N  
ATOM    743  H   SER    54     102.548 123.783  89.821  1.00  0.00           H  
ATOM    744  CA  SER    54     102.642 122.293  91.341  1.00  0.00           C  
ATOM    745  HA  SER    54     102.878 122.617  92.354  1.00  0.00           H  
ATOM    746  CB  SER    54     101.083 122.390  91.210  1.00  0.00           C  
ATOM    747  HB2 SER    54     100.583 121.605  91.778  1.00  0.00           H  
ATOM    748  HB3 SER    54     100.676 123.357  91.505  1.00  0.00           H  
ATOM    749  OG  SER    54     100.652 122.056  89.959  1.00  0.00           O  
ATOM    750  HG  SER    54      99.756 122.373  89.827  1.00  0.00           H  
ATOM    751  C   SER    54     103.196 120.903  91.122  1.00  0.00           C  
ATOM    752  O   SER    54     103.229 120.044  92.063  1.00  0.00           O  
ATOM    753  N   TYR    55     103.627 120.626  89.878  1.00  0.00           N  
ATOM    754  H   TYR    55     103.453 121.277  89.125  1.00  0.00           H  
ATOM    755  CA  TYR    55     104.379 119.443  89.509  1.00  0.00           C  
ATOM    756  HA  TYR    55     104.753 119.008  90.436  1.00  0.00           H  
ATOM    757  CB  TYR    55     103.402 118.511  88.812  1.00  0.00           C  
ATOM    758  HB2 TYR    55     103.142 118.986  87.866  1.00  0.00           H  
ATOM    759  HB3 TYR    55     103.820 117.533  88.572  1.00  0.00           H  
ATOM    760  CG  TYR    55     102.132 118.169  89.622  1.00  0.00           C  
ATOM    761  CD1 TYR    55     100.907 118.764  89.364  1.00  0.00           C  
ATOM    762  HD1 TYR    55     100.811 119.434  88.522  1.00  0.00           H  
ATOM    763  CE1 TYR    55      99.831 118.476  90.155  1.00  0.00           C  
ATOM    764  HE1 TYR    55      98.874 118.972  90.094  1.00  0.00           H  
ATOM    765  CZ  TYR    55      99.911 117.569  91.258  1.00  0.00           C  
ATOM    766  OH  TYR    55      98.805 117.443  92.127  1.00  0.00           O  
ATOM    767  HH  TYR    55      99.102 116.995  92.922  1.00  0.00           H  
ATOM    768  CE2 TYR    55     101.191 117.008  91.531  1.00  0.00           C  
ATOM    769  HE2 TYR    55     101.275 116.425  92.436  1.00  0.00           H  
ATOM    770  CD2 TYR    55     102.255 117.345  90.702  1.00  0.00           C  
ATOM    771  HD2 TYR    55     103.253 117.049  90.992  1.00  0.00           H  
ATOM    772  C   TYR    55     105.576 119.813  88.592  1.00  0.00           C  
ATOM    773  O   TYR    55     105.323 120.587  87.617  1.00  0.00           O  
ATOM    774  N   SER    56     106.898 119.499  88.882  1.00  0.00           N  
ATOM    775  H   SER    56     107.543 120.008  88.295  1.00  0.00           H  
ATOM    776  CA  SER    56     107.408 118.788  89.992  1.00  0.00           C  
ATOM    777  HA  SER    56     108.445 118.541  89.763  1.00  0.00           H  
ATOM    778  CB  SER    56     107.362 119.579  91.264  1.00  0.00           C  
ATOM    779  HB2 SER    56     106.420 120.113  91.387  1.00  0.00           H  
ATOM    780  HB3 SER    56     107.528 119.014  92.182  1.00  0.00           H  
ATOM    781  OG  SER    56     108.336 120.657  91.202  1.00  0.00           O  
ATOM    782  HG  SER    56     108.145 121.292  91.897  1.00  0.00           H  
ATOM    783  C   SER    56     106.849 117.359  90.195  1.00  0.00           C  
ATOM    784  O   SER    56     106.098 117.141  91.143  1.00  0.00           O  
ATOM    785  N   SER    57     106.974 116.407  89.283  1.00  0.00           N  
ATOM    786  H   SER    57     106.586 115.540  89.626  1.00  0.00           H  
ATOM    787  CA  SER    57     107.845 116.418  88.072  1.00  0.00           C  
ATOM    788  HA  SER    57     108.707 117.053  88.278  1.00  0.00           H  
ATOM    789  CB  SER    57     108.367 115.028  87.708  1.00  0.00           C  
ATOM    790  HB2 SER    57     108.875 114.497  88.513  1.00  0.00           H  
ATOM    791  HB3 SER    57     107.519 114.373  87.507  1.00  0.00           H  
ATOM    792  OG  SER    57     109.116 115.180  86.517  1.00  0.00           O  
ATOM    793  HG  SER    57     108.764 114.557  85.877  1.00  0.00           H  
ATOM    794  C   SER    57     106.986 116.920  86.924  1.00  0.00           C  
ATOM    795  O   SER    57     105.838 116.540  86.794  1.00  0.00           O  
ATOM    796  N   TYR    58     107.549 117.822  86.099  1.00  0.00           N  
ATOM    797  H   TYR    58     108.529 118.051  86.176  1.00  0.00           H  
ATOM    798  CA  TYR    58     106.876 118.664  85.043  1.00  0.00           C  
ATOM    799  HA  TYR    58     106.107 119.189  85.610  1.00  0.00           H  
ATOM    800  CB  TYR    58     107.999 119.613  84.500  1.00  0.00           C  
ATOM    801  HB2 TYR    58     108.490 120.013  85.388  1.00  0.00           H  
ATOM    802  HB3 TYR    58     108.676 119.063  83.847  1.00  0.00           H  
ATOM    803  CG  TYR    58     107.268 120.753  83.724  1.00  0.00           C  
ATOM    804  CD1 TYR    58     106.743 120.544  82.441  1.00  0.00           C  
ATOM    805  HD1 TYR    58     107.041 119.667  81.886  1.00  0.00           H  
ATOM    806  CE1 TYR    58     105.764 121.385  81.915  1.00  0.00           C  
ATOM    807  HE1 TYR    58     105.249 121.212  80.981  1.00  0.00           H  
ATOM    808  CZ  TYR    58     105.402 122.571  82.630  1.00  0.00           C  
ATOM    809  OH  TYR    58     104.453 123.461  82.134  1.00  0.00           O  
ATOM    810  HH  TYR    58     104.151 123.243  81.250  1.00  0.00           H  
ATOM    811  CE2 TYR    58     105.968 122.872  83.851  1.00  0.00           C  
ATOM    812  HE2 TYR    58     105.661 123.746  84.406  1.00  0.00           H  
ATOM    813  CD2 TYR    58     106.806 121.887  84.447  1.00  0.00           C  
ATOM    814  HD2 TYR    58     106.995 122.030  85.500  1.00  0.00           H  
ATOM    815  C   TYR    58     106.150 117.792  83.941  1.00  0.00           C  
ATOM    816  O   TYR    58     106.747 116.920  83.325  1.00  0.00           O  
ATOM    817  N   GLY    59     104.901 118.104  83.544  1.00  0.00           N  
ATOM    818  H   GLY    59     104.507 117.571  82.781  1.00  0.00           H  
ATOM    819  CA  GLY    59     103.997 119.137  84.112  1.00  0.00           C  
ATOM    820  HA2 GLY    59     103.518 118.751  85.011  1.00  0.00           H  
ATOM    821  HA3 GLY    59     104.628 120.002  84.319  1.00  0.00           H  
ATOM    822  C   GLY    59     102.854 119.548  83.119  1.00  0.00           C  
ATOM    823  O   GLY    59     102.824 119.125  81.973  1.00  0.00           O  
ATOM    824  N   GLN    60     101.777 120.262  83.475  1.00  0.00           N  
ATOM    825  H   GLN    60     101.118 120.509  82.751  1.00  0.00           H  
ATOM    826  CA  GLN    60     101.590 120.831  84.846  1.00  0.00           C  
ATOM    827  HA  GLN    60     102.036 120.142  85.563  1.00  0.00           H  
ATOM    828  CB  GLN    60     102.399 122.137  84.830  1.00  0.00           C  
ATOM    829  HB2 GLN    60     102.425 122.494  85.859  1.00  0.00           H  
ATOM    830  HB3 GLN    60     103.427 121.949  84.517  1.00  0.00           H  
ATOM    831  CG  GLN    60     101.748 123.261  83.975  1.00  0.00           C  
ATOM    832  HG2 GLN    60     102.038 123.201  82.926  1.00  0.00           H  
ATOM    833  HG3 GLN    60     100.660 123.199  84.020  1.00  0.00           H  
ATOM    834  CD  GLN    60     102.185 124.666  84.503  1.00  0.00           C  
ATOM    835  OE1 GLN    60     101.593 125.093  85.469  1.00  0.00           O  
ATOM    836  NE2 GLN    60     103.292 125.194  84.057  1.00  0.00           N  
ATOM    837 HE21 GLN    60     103.785 124.725  83.310  1.00  0.00           H  
ATOM    838 HE22 GLN    60     103.660 125.998  84.546  1.00  0.00           H  
ATOM    839  C   GLN    60     100.147 120.909  85.279  1.00  0.00           C  
ATOM    840  O   GLN    60      99.922 121.331  86.411  1.00  0.00           O  
ATOM    841  N   SER    61      99.156 120.379  84.431  1.00  0.00           N  
ATOM    842  H   SER    61      99.374 120.221  83.458  1.00  0.00           H  
ATOM    843  CA  SER    61      97.686 120.296  84.709  1.00  0.00           C  
ATOM    844  HA  SER    61      97.762 119.708  85.624  1.00  0.00           H  
ATOM    845  CB  SER    61      97.168 121.718  85.011  1.00  0.00           C  
ATOM    846  HB2 SER    61      96.129 121.654  85.331  1.00  0.00           H  
ATOM    847  HB3 SER    61      97.760 122.206  85.786  1.00  0.00           H  
ATOM    848  OG  SER    61      97.342 122.576  83.853  1.00  0.00           O  
ATOM    849  HG  SER    61      97.242 123.464  84.202  1.00  0.00           H  
ATOM    850  C   SER    61      96.855 119.637  83.534  1.00  0.00           C  
ATOM    851  O   SER    61      97.462 119.094  82.603  1.00  0.00           O  
ATOM    852  N   GLN    62      95.503 119.553  83.625  1.00  0.00           N  
ATOM    853  H   GLN    62      95.005 120.015  84.373  1.00  0.00           H  
ATOM    854  CA  GLN    62      94.702 118.957  82.548  1.00  0.00           C  
ATOM    855  HA  GLN    62      95.064 117.961  82.294  1.00  0.00           H  
ATOM    856  CB  GLN    62      93.214 118.831  83.056  1.00  0.00           C  
ATOM    857  HB2 GLN    62      93.182 118.070  83.835  1.00  0.00           H  
ATOM    858  HB3 GLN    62      92.875 119.806  83.406  1.00  0.00           H  
ATOM    859  CG  GLN    62      92.161 118.350  82.091  1.00  0.00           C  
ATOM    860  HG2 GLN    62      91.259 118.261  82.697  1.00  0.00           H  
ATOM    861  HG3 GLN    62      91.898 119.167  81.419  1.00  0.00           H  
ATOM    862  CD  GLN    62      92.550 117.110  81.306  1.00  0.00           C  
ATOM    863  OE1 GLN    62      93.281 116.251  81.757  1.00  0.00           O  
ATOM    864  NE2 GLN    62      92.130 116.935  80.112  1.00  0.00           N  
ATOM    865 HE21 GLN    62      92.380 116.101  79.599  1.00  0.00           H  
ATOM    866 HE22 GLN    62      91.330 117.449  79.770  1.00  0.00           H  
ATOM    867  C   GLN    62      94.688 119.877  81.351  1.00  0.00           C  
ATOM    868  O   GLN    62      94.413 119.455  80.238  1.00  0.00           O  
ATOM    869  N   ASN    63      94.944 121.139  81.596  1.00  0.00           N  
ATOM    870  H   ASN    63      95.152 121.410  82.546  1.00  0.00           H  
ATOM    871  CA  ASN    63      94.740 122.201  80.563  1.00  0.00           C  
ATOM    872  HA  ASN    63      94.240 121.856  79.658  1.00  0.00           H  
ATOM    873  CB  ASN    63      93.892 123.333  81.142  1.00  0.00           C  
ATOM    874  HB2 ASN    63      93.611 124.029  80.352  1.00  0.00           H  
ATOM    875  HB3 ASN    63      92.943 122.996  81.559  1.00  0.00           H  
ATOM    876  CG  ASN    63      94.722 124.253  82.028  1.00  0.00           C  
ATOM    877  OD1 ASN    63      95.462 125.124  81.528  1.00  0.00           O  
ATOM    878  ND2 ASN    63      94.693 124.249  83.361  1.00  0.00           N  
ATOM    879 HD21 ASN    63      95.309 124.884  83.848  1.00  0.00           H  
ATOM    880 HD22 ASN    63      94.003 123.698  83.850  1.00  0.00           H  
ATOM    881  C   ASN    63      96.134 122.782  80.067  1.00  0.00           C  
ATOM    882  O   ASN    63      96.108 123.507  79.073  1.00  0.00           O  
ATOM    883  N   THR    64      97.302 122.474  80.677  1.00  0.00           N  
ATOM    884  H   THR    64      97.353 122.050  81.593  1.00  0.00           H  
ATOM    885  CA  THR    64      98.595 122.909  80.212  1.00  0.00           C  
ATOM    886  HA  THR    64      98.621 123.075  79.135  1.00  0.00           H  
ATOM    887  CB  THR    64      99.068 124.180  80.956  1.00  0.00           C  
ATOM    888  HB  THR    64      99.160 123.977  82.023  1.00  0.00           H  
ATOM    889  CG2 THR    64     100.531 124.583  80.618  1.00  0.00           C  
ATOM    890 HG21 THR    64     100.930 125.369  81.259  1.00  0.00           H  
ATOM    891 HG22 THR    64     101.218 123.866  81.068  1.00  0.00           H  
ATOM    892 HG23 THR    64     100.729 124.818  79.572  1.00  0.00           H  
ATOM    893  OG1 THR    64      98.266 125.289  80.733  1.00  0.00           O  
ATOM    894  HG1 THR    64      97.424 125.198  81.186  1.00  0.00           H  
ATOM    895  C   THR    64      99.523 121.822  80.684  1.00  0.00           C  
ATOM    896  O   THR    64      99.636 121.506  81.861  1.00  0.00           O  
ATOM    897  N   GLY    65     100.285 121.199  79.849  1.00  0.00           N  
ATOM    898  H   GLY    65     101.045 120.779  80.365  1.00  0.00           H  
ATOM    899  CA  GLY    65     100.365 121.362  78.333  1.00  0.00           C  
ATOM    900  HA2 GLY    65     100.712 122.329  77.969  1.00  0.00           H  
ATOM    901  HA3 GLY    65     101.120 120.637  78.029  1.00  0.00           H  
ATOM    902  C   GLY    65      99.024 121.057  77.681  1.00  0.00           C  
ATOM    903  O   GLY    65      98.309 120.220  78.201  1.00  0.00           O  
ATOM    904  N   TYR    66      98.709 121.803  76.622  1.00  0.00           N  
ATOM    905  H   TYR    66      99.428 122.400  76.239  1.00  0.00           H  
ATOM    906  CA  TYR    66      97.514 121.595  75.905  1.00  0.00           C  
ATOM    907  HA  TYR    66      96.666 121.693  76.583  1.00  0.00           H  
ATOM    908  CB  TYR    66      97.408 122.692  74.845  1.00  0.00           C  
ATOM    909  HB2 TYR    66      97.502 123.642  75.371  1.00  0.00           H  
ATOM    910  HB3 TYR    66      98.286 122.757  74.202  1.00  0.00           H  
ATOM    911  CG  TYR    66      96.151 122.763  74.015  1.00  0.00           C  
ATOM    912  CD1 TYR    66      95.884 121.921  72.935  1.00  0.00           C  
ATOM    913  HD1 TYR    66      96.717 121.315  72.611  1.00  0.00           H  
ATOM    914  CE1 TYR    66      94.717 121.965  72.119  1.00  0.00           C  
ATOM    915  HE1 TYR    66      94.705 121.440  71.175  1.00  0.00           H  
ATOM    916  CZ  TYR    66      93.734 122.961  72.395  1.00  0.00           C  
ATOM    917  OH  TYR    66      92.688 123.236  71.603  1.00  0.00           O  
ATOM    918  HH  TYR    66      92.717 122.548  70.933  1.00  0.00           H  
ATOM    919  CE2 TYR    66      93.832 123.722  73.637  1.00  0.00           C  
ATOM    920  HE2 TYR    66      93.013 124.375  73.902  1.00  0.00           H  
ATOM    921  CD2 TYR    66      95.052 123.600  74.425  1.00  0.00           C  
ATOM    922  HD2 TYR    66      95.230 124.275  75.250  1.00  0.00           H  
ATOM    923  C   TYR    66      97.363 120.164  75.307  1.00  0.00           C  
ATOM    924  O   TYR    66      98.342 119.551  74.776  1.00  0.00           O  
ATOM    925  N   GLY    67      96.157 119.615  75.200  1.00  0.00           N  
ATOM    926  H   GLY    67      95.402 120.225  75.478  1.00  0.00           H  
ATOM    927  CA  GLY    67      95.838 118.393  74.461  1.00  0.00           C  
ATOM    928  HA2 GLY    67      96.380 118.409  73.516  1.00  0.00           H  
ATOM    929  HA3 GLY    67      96.132 117.586  75.132  1.00  0.00           H  
ATOM    930  C   GLY    67      94.404 118.177  74.037  1.00  0.00           C  
ATOM    931  O   GLY    67      94.069 117.060  73.633  1.00  0.00           O  
ATOM    932  N   THR    68      93.602 119.204  74.004  1.00  0.00           N  
ATOM    933  H   THR    68      93.966 120.094  74.311  1.00  0.00           H  
ATOM    934  CA  THR    68      92.278 119.120  73.375  1.00  0.00           C  
ATOM    935  HA  THR    68      91.851 118.224  73.826  1.00  0.00           H  
ATOM    936  CB  THR    68      91.506 120.461  73.652  1.00  0.00           C  
ATOM    937  HB  THR    68      92.105 121.285  73.265  1.00  0.00           H  
ATOM    938  CG2 THR    68      90.081 120.479  72.986  1.00  0.00           C  
ATOM    939 HG21 THR    68      89.551 119.657  73.468  1.00  0.00           H  
ATOM    940 HG22 THR    68      89.668 121.473  73.157  1.00  0.00           H  
ATOM    941 HG23 THR    68      90.132 120.310  71.911  1.00  0.00           H  
ATOM    942  OG1 THR    68      91.262 120.647  75.004  1.00  0.00           O  
ATOM    943  HG1 THR    68      92.101 120.522  75.455  1.00  0.00           H  
ATOM    944  C   THR    68      92.316 118.860  71.853  1.00  0.00           C  
ATOM    945  O   THR    68      93.226 119.222  71.081  1.00  0.00           O  
ATOM    946  N   GLN    69      91.351 118.184  71.345  1.00  0.00           N  
ATOM    947  H   GLN    69      90.560 117.964  71.933  1.00  0.00           H  
ATOM    948  CA  GLN    69      91.469 117.485  70.049  1.00  0.00           C  
ATOM    949  HA  GLN    69      92.426 116.963  70.033  1.00  0.00           H  
ATOM    950  CB  GLN    69      90.398 116.338  69.911  1.00  0.00           C  
ATOM    951  HB2 GLN    69      90.829 115.713  69.129  1.00  0.00           H  
ATOM    952  HB3 GLN    69      90.324 115.821  70.868  1.00  0.00           H  
ATOM    953  CG  GLN    69      88.996 116.611  69.461  1.00  0.00           C  
ATOM    954  HG2 GLN    69      88.634 117.248  70.268  1.00  0.00           H  
ATOM    955  HG3 GLN    69      88.952 117.262  68.589  1.00  0.00           H  
ATOM    956  CD  GLN    69      88.130 115.331  69.299  1.00  0.00           C  
ATOM    957  OE1 GLN    69      88.472 114.259  69.810  1.00  0.00           O  
ATOM    958  NE2 GLN    69      87.208 115.332  68.383  1.00  0.00           N  
ATOM    959 HE21 GLN    69      86.977 116.239  68.003  1.00  0.00           H  
ATOM    960 HE22 GLN    69      86.686 114.499  68.154  1.00  0.00           H  
ATOM    961  C   GLN    69      91.502 118.410  68.846  1.00  0.00           C  
ATOM    962  O   GLN    69      90.940 119.469  68.899  1.00  0.00           O  
ATOM    963  N   SER    70      92.120 118.084  67.659  1.00  0.00           N  
ATOM    964  H   SER    70      92.718 117.271  67.672  1.00  0.00           H  
ATOM    965  CA  SER    70      92.237 118.905  66.429  1.00  0.00           C  
ATOM    966  HA  SER    70      92.463 119.910  66.787  1.00  0.00           H  
ATOM    967  CB  SER    70      93.343 118.389  65.476  1.00  0.00           C  
ATOM    968  HB2 SER    70      93.401 119.049  64.610  1.00  0.00           H  
ATOM    969  HB3 SER    70      94.273 118.502  66.034  1.00  0.00           H  
ATOM    970  OG  SER    70      93.255 117.057  65.002  1.00  0.00           O  
ATOM    971  HG  SER    70      93.217 117.020  64.043  1.00  0.00           H  
ATOM    972  C   SER    70      90.868 119.092  65.666  1.00  0.00           C  
ATOM    973  O   SER    70      90.825 120.083  64.911  1.00  0.00           O  
ATOM    974  N   THR    71      89.771 118.314  65.863  1.00  0.00           N  
ATOM    975  H   THR    71      89.913 117.564  66.525  1.00  0.00           H  
ATOM    976  CA  THR    71      88.567 118.270  64.973  1.00  0.00           C  
ATOM    977  HA  THR    71      88.492 119.177  64.374  1.00  0.00           H  
ATOM    978  CB  THR    71      88.660 117.256  63.878  1.00  0.00           C  
ATOM    979  HB  THR    71      87.752 117.321  63.280  1.00  0.00           H  
ATOM    980  CG2 THR    71      89.939 117.455  63.029  1.00  0.00           C  
ATOM    981 HG21 THR    71      90.851 117.299  63.604  1.00  0.00           H  
ATOM    982 HG22 THR    71      89.989 116.800  62.159  1.00  0.00           H  
ATOM    983 HG23 THR    71      89.871 118.497  62.716  1.00  0.00           H  
ATOM    984  OG1 THR    71      88.771 115.992  64.524  1.00  0.00           O  
ATOM    985  HG1 THR    71      89.535 116.003  65.105  1.00  0.00           H  
ATOM    986  C   THR    71      87.286 118.072  65.784  1.00  0.00           C  
ATOM    987  O   THR    71      87.359 117.484  66.867  1.00  0.00           O  
ATOM    988  N   PRO    72      86.107 118.584  65.373  1.00  0.00           N  
ATOM    989  CD  PRO    72      85.846 119.185  64.041  1.00  0.00           C  
ATOM    990  HD2 PRO    72      86.157 118.605  63.172  1.00  0.00           H  
ATOM    991  HD3 PRO    72      86.365 120.139  64.129  1.00  0.00           H  
ATOM    992  CG  PRO    72      84.328 119.376  63.908  1.00  0.00           C  
ATOM    993  HG2 PRO    72      83.894 118.475  63.475  1.00  0.00           H  
ATOM    994  HG3 PRO    72      84.065 120.292  63.379  1.00  0.00           H  
ATOM    995  CB  PRO    72      83.886 119.482  65.428  1.00  0.00           C  
ATOM    996  HB2 PRO    72      82.864 119.132  65.573  1.00  0.00           H  
ATOM    997  HB3 PRO    72      84.055 120.503  65.769  1.00  0.00           H  
ATOM    998  CA  PRO    72      84.860 118.554  66.121  1.00  0.00           C  
ATOM    999  HA  PRO    72      85.024 118.882  67.148  1.00  0.00           H  
ATOM   1000  C   PRO    72      84.268 117.180  66.297  1.00  0.00           C  
ATOM   1001  O   PRO    72      84.201 116.493  65.287  1.00  0.00           O  
ATOM   1002  N   GLN    73      83.797 116.797  67.471  1.00  0.00           N  
ATOM   1003  H   GLN    73      83.991 117.419  68.243  1.00  0.00           H  
ATOM   1004  CA  GLN    73      83.308 115.510  67.911  1.00  0.00           C  
ATOM   1005  HA  GLN    73      84.076 114.796  67.614  1.00  0.00           H  
ATOM   1006  CB  GLN    73      83.154 115.447  69.422  1.00  0.00           C  
ATOM   1007  HB2 GLN    73      83.161 114.377  69.628  1.00  0.00           H  
ATOM   1008  HB3 GLN    73      84.046 115.946  69.801  1.00  0.00           H  
ATOM   1009  CG  GLN    73      82.023 116.073  70.256  1.00  0.00           C  
ATOM   1010  HG2 GLN    73      82.121 116.127  71.340  1.00  0.00           H  
ATOM   1011  HG3 GLN    73      81.974 117.091  69.870  1.00  0.00           H  
ATOM   1012  CD  GLN    73      80.644 115.509  69.951  1.00  0.00           C  
ATOM   1013  OE1 GLN    73      80.509 114.240  69.968  1.00  0.00           O  
ATOM   1014  NE2 GLN    73      79.672 116.297  69.579  1.00  0.00           N  
ATOM   1015 HE21 GLN    73      79.980 117.258  69.635  1.00  0.00           H  
ATOM   1016 HE22 GLN    73      78.702 116.025  69.514  1.00  0.00           H  
ATOM   1017  C   GLN    73      82.044 115.127  67.057  1.00  0.00           C  
ATOM   1018  O   GLN    73      81.138 115.964  66.814  1.00  0.00           O  
ATOM   1019  N   GLY    74      81.904 113.838  66.600  1.00  0.00           N  
ATOM   1020  H   GLY    74      82.631 113.138  66.636  1.00  0.00           H  
ATOM   1021  CA  GLY    74      80.800 113.544  65.581  1.00  0.00           C  
ATOM   1022  HA2 GLY    74      80.654 114.396  64.917  1.00  0.00           H  
ATOM   1023  HA3 GLY    74      81.248 112.851  64.870  1.00  0.00           H  
ATOM   1024  C   GLY    74      79.485 112.965  66.041  1.00  0.00           C  
ATOM   1025  O   GLY    74      78.824 112.329  65.142  1.00  0.00           O  
ATOM   1026  N   TYR    75      79.160 113.042  67.338  1.00  0.00           N  
ATOM   1027  H   TYR    75      79.889 113.312  67.982  1.00  0.00           H  
ATOM   1028  CA  TYR    75      78.056 112.352  67.980  1.00  0.00           C  
ATOM   1029  HA  TYR    75      77.491 111.810  67.222  1.00  0.00           H  
ATOM   1030  CB  TYR    75      78.528 111.352  68.984  1.00  0.00           C  
ATOM   1031  HB2 TYR    75      78.849 111.925  69.854  1.00  0.00           H  
ATOM   1032  HB3 TYR    75      77.729 110.665  69.265  1.00  0.00           H  
ATOM   1033  CG  TYR    75      79.645 110.458  68.577  1.00  0.00           C  
ATOM   1034  CD1 TYR    75      80.870 110.662  69.260  1.00  0.00           C  
ATOM   1035  HD1 TYR    75      81.005 111.446  69.991  1.00  0.00           H  
ATOM   1036  CE1 TYR    75      81.995 109.860  68.799  1.00  0.00           C  
ATOM   1037  HE1 TYR    75      82.913 109.891  69.367  1.00  0.00           H  
ATOM   1038  CZ  TYR    75      81.775 108.795  67.968  1.00  0.00           C  
ATOM   1039  OH  TYR    75      82.806 108.082  67.372  1.00  0.00           O  
ATOM   1040  HH  TYR    75      83.633 108.355  67.776  1.00  0.00           H  
ATOM   1041  CE2 TYR    75      80.485 108.548  67.421  1.00  0.00           C  
ATOM   1042  HE2 TYR    75      80.320 107.730  66.736  1.00  0.00           H  
ATOM   1043  CD2 TYR    75      79.417 109.440  67.652  1.00  0.00           C  
ATOM   1044  HD2 TYR    75      78.493 109.298  67.113  1.00  0.00           H  
ATOM   1045  C   TYR    75      77.022 113.351  68.660  1.00  0.00           C  
ATOM   1046  O   TYR    75      76.156 112.957  69.486  1.00  0.00           O  
ATOM   1047  N   GLY    76      77.039 114.662  68.350  1.00  0.00           N  
ATOM   1048  H   GLY    76      77.729 114.957  67.674  1.00  0.00           H  
ATOM   1049  CA  GLY    76      76.028 115.649  68.697  1.00  0.00           C  
ATOM   1050  HA2 GLY    76      76.222 116.556  68.123  1.00  0.00           H  
ATOM   1051  HA3 GLY    76      75.074 115.213  68.403  1.00  0.00           H  
ATOM   1052  C   GLY    76      76.059 115.973  70.199  1.00  0.00           C  
ATOM   1053  O   GLY    76      77.080 116.116  70.808  1.00  0.00           O  
ATOM   1054  N   SER    77      74.837 116.153  70.748  1.00  0.00           N  
ATOM   1055  H   SER    77      74.014 115.909  70.216  1.00  0.00           H  
ATOM   1056  CA  SER    77      74.623 116.677  72.104  1.00  0.00           C  
ATOM   1057  HA  SER    77      75.570 116.665  72.644  1.00  0.00           H  
ATOM   1058  CB  SER    77      74.165 118.175  72.063  1.00  0.00           C  
ATOM   1059  HB2 SER    77      73.843 118.620  73.004  1.00  0.00           H  
ATOM   1060  HB3 SER    77      75.065 118.668  71.695  1.00  0.00           H  
ATOM   1061  OG  SER    77      73.162 118.266  71.081  1.00  0.00           O  
ATOM   1062  HG  SER    77      73.549 118.200  70.205  1.00  0.00           H  
ATOM   1063  C   SER    77      73.680 115.831  72.936  1.00  0.00           C  
ATOM   1064  O   SER    77      72.521 116.112  73.200  1.00  0.00           O  
ATOM   1065  N   THR    78      74.097 114.667  73.376  1.00  0.00           N  
ATOM   1066  H   THR    78      73.322 114.173  73.794  1.00  0.00           H  
ATOM   1067  CA  THR    78      75.410 114.034  73.364  1.00  0.00           C  
ATOM   1068  HA  THR    78      75.983 114.317  72.480  1.00  0.00           H  
ATOM   1069  CB  THR    78      76.271 114.439  74.597  1.00  0.00           C  
ATOM   1070  HB  THR    78      75.712 114.280  75.518  1.00  0.00           H  
ATOM   1071  CG2 THR    78      77.641 113.798  74.528  1.00  0.00           C  
ATOM   1072 HG21 THR    78      78.283 114.243  73.767  1.00  0.00           H  
ATOM   1073 HG22 THR    78      78.066 113.915  75.525  1.00  0.00           H  
ATOM   1074 HG23 THR    78      77.599 112.722  74.363  1.00  0.00           H  
ATOM   1075  OG1 THR    78      76.545 115.782  74.636  1.00  0.00           O  
ATOM   1076  HG1 THR    78      75.945 116.205  75.254  1.00  0.00           H  
ATOM   1077  C   THR    78      75.194 112.551  73.376  1.00  0.00           C  
ATOM   1078  O   THR    78      74.668 111.992  74.324  1.00  0.00           O  
ATOM   1079  N   GLY    79      75.610 111.792  72.319  1.00  0.00           N  
ATOM   1080  H   GLY    79      75.893 112.345  71.523  1.00  0.00           H  
ATOM   1081  CA  GLY    79      75.738 110.342  72.264  1.00  0.00           C  
ATOM   1082  HA2 GLY    79      74.773 109.945  72.579  1.00  0.00           H  
ATOM   1083  HA3 GLY    79      75.905 110.058  71.225  1.00  0.00           H  
ATOM   1084  C   GLY    79      76.762 109.670  73.235  1.00  0.00           C  
ATOM   1085  O   GLY    79      77.334 110.394  74.120  1.00  0.00           O  
ATOM   1086  N   GLY    80      77.089 108.392  73.079  1.00  0.00           N  
ATOM   1087  H   GLY    80      77.827 108.028  73.665  1.00  0.00           H  
ATOM   1088  CA  GLY    80      76.548 107.493  72.117  1.00  0.00           C  
ATOM   1089  HA2 GLY    80      76.499 107.959  71.133  1.00  0.00           H  
ATOM   1090  HA3 GLY    80      77.129 106.571  72.107  1.00  0.00           H  
ATOM   1091  C   GLY    80      75.114 107.080  72.378  1.00  0.00           C  
ATOM   1092  O   GLY    80      74.391 107.555  73.263  1.00  0.00           O  
ATOM   1093  N   TYR    81      74.595 106.216  71.491  1.00  0.00           N  
ATOM   1094  H   TYR    81      75.212 105.799  70.810  1.00  0.00           H  
ATOM   1095  CA  TYR    81      73.133 105.991  71.253  1.00  0.00           C  
ATOM   1096  HA  TYR    81      72.588 106.313  72.140  1.00  0.00           H  
ATOM   1097  CB  TYR    81      72.757 106.771  69.988  1.00  0.00           C  
ATOM   1098  HB2 TYR    81      73.363 106.249  69.248  1.00  0.00           H  
ATOM   1099  HB3 TYR    81      71.701 106.569  69.803  1.00  0.00           H  
ATOM   1100  CG  TYR    81      73.033 108.304  69.994  1.00  0.00           C  
ATOM   1101  CD1 TYR    81      72.459 109.039  71.086  1.00  0.00           C  
ATOM   1102  HD1 TYR    81      71.849 108.685  71.903  1.00  0.00           H  
ATOM   1103  CE1 TYR    81      72.571 110.445  71.175  1.00  0.00           C  
ATOM   1104  HE1 TYR    81      72.140 110.986  72.005  1.00  0.00           H  
ATOM   1105  CZ  TYR    81      73.269 111.117  70.145  1.00  0.00           C  
ATOM   1106  OH  TYR    81      73.507 112.438  70.225  1.00  0.00           O  
ATOM   1107  HH  TYR    81      74.354 112.656  69.830  1.00  0.00           H  
ATOM   1108  CE2 TYR    81      73.924 110.426  69.138  1.00  0.00           C  
ATOM   1109  HE2 TYR    81      74.583 110.927  68.444  1.00  0.00           H  
ATOM   1110  CD2 TYR    81      73.850 108.991  69.074  1.00  0.00           C  
ATOM   1111  HD2 TYR    81      74.354 108.535  68.235  1.00  0.00           H  
ATOM   1112  C   TYR    81      72.921 104.472  70.949  1.00  0.00           C  
ATOM   1113  O   TYR    81      72.916 103.975  69.783  1.00  0.00           O  
ATOM   1114  N   GLY    82      72.764 103.631  71.999  1.00  0.00           N  
ATOM   1115  H   GLY    82      72.556 102.654  71.855  1.00  0.00           H  
ATOM   1116  CA  GLY    82      72.646 104.053  73.378  1.00  0.00           C  
ATOM   1117  HA2 GLY    82      72.922 103.174  73.960  1.00  0.00           H  
ATOM   1118  HA3 GLY    82      73.427 104.756  73.668  1.00  0.00           H  
ATOM   1119  C   GLY    82      71.263 104.586  73.824  1.00  0.00           C  
ATOM   1120  O   GLY    82      70.512 105.204  73.046  1.00  0.00           O  
ATOM   1121  N   SER    83      70.791 104.404  75.091  1.00  0.00           N  
ATOM   1122  H   SER    83      71.438 103.990  75.747  1.00  0.00           H  
ATOM   1123  CA  SER    83      69.441 104.684  75.593  1.00  0.00           C  
ATOM   1124  HA  SER    83      69.324 104.334  76.619  1.00  0.00           H  
ATOM   1125  CB  SER    83      69.310 106.236  75.721  1.00  0.00           C  
ATOM   1126  HB2 SER    83      69.349 106.704  74.737  1.00  0.00           H  
ATOM   1127  HB3 SER    83      68.346 106.495  76.159  1.00  0.00           H  
ATOM   1128  OG  SER    83      70.299 106.682  76.597  1.00  0.00           O  
ATOM   1129  HG  SER    83      69.929 106.653  77.483  1.00  0.00           H  
ATOM   1130  C   SER    83      68.331 104.085  74.648  1.00  0.00           C  
ATOM   1131  O   SER    83      67.589 104.851  74.041  1.00  0.00           O  
ATOM   1132  N   SER    84      68.244 102.813  74.292  1.00  0.00           N  
ATOM   1133  H   SER    84      67.500 102.602  73.643  1.00  0.00           H  
ATOM   1134  CA  SER    84      68.976 101.713  74.876  1.00  0.00           C  
ATOM   1135  HA  SER    84      69.293 101.755  75.918  1.00  0.00           H  
ATOM   1136  CB  SER    84      68.037 100.558  75.057  1.00  0.00           C  
ATOM   1137  HB2 SER    84      67.168 100.941  75.592  1.00  0.00           H  
ATOM   1138  HB3 SER    84      67.670 100.055  74.163  1.00  0.00           H  
ATOM   1139  OG  SER    84      68.550  99.518  75.805  1.00  0.00           O  
ATOM   1140  HG  SER    84      67.960  99.250  76.514  1.00  0.00           H  
ATOM   1141  C   SER    84      70.203 101.347  74.040  1.00  0.00           C  
ATOM   1142  O   SER    84      70.247 102.002  72.957  1.00  0.00           O  
ATOM   1143  N   GLN    85      71.172 100.463  74.461  1.00  0.00           N  
ATOM   1144  H   GLN    85      71.051 100.033  75.367  1.00  0.00           H  
ATOM   1145  CA  GLN    85      72.447 100.189  73.818  1.00  0.00           C  
ATOM   1146  HA  GLN    85      73.099 101.057  73.911  1.00  0.00           H  
ATOM   1147  CB  GLN    85      73.189  99.092  74.671  1.00  0.00           C  
ATOM   1148  HB2 GLN    85      73.484  99.363  75.685  1.00  0.00           H  
ATOM   1149  HB3 GLN    85      72.564  98.199  74.644  1.00  0.00           H  
ATOM   1150  CG  GLN    85      74.579  98.639  74.097  1.00  0.00           C  
ATOM   1151  HG2 GLN    85      74.906  97.724  74.591  1.00  0.00           H  
ATOM   1152  HG3 GLN    85      74.522  98.503  73.017  1.00  0.00           H  
ATOM   1153  CD  GLN    85      75.600  99.768  74.225  1.00  0.00           C  
ATOM   1154  OE1 GLN    85      75.355 100.913  74.645  1.00  0.00           O  
ATOM   1155  NE2 GLN    85      76.865  99.534  73.797  1.00  0.00           N  
ATOM   1156 HE21 GLN    85      77.453 100.351  73.714  1.00  0.00           H  
ATOM   1157 HE22 GLN    85      77.181  98.628  73.484  1.00  0.00           H  
ATOM   1158  C   GLN    85      72.364  99.964  72.254  1.00  0.00           C  
ATOM   1159  O   GLN    85      73.021 100.611  71.451  1.00  0.00           O  
ATOM   1160  N   SER    86      71.397  99.106  71.855  1.00  0.00           N  
ATOM   1161  H   SER    86      70.801  98.773  72.600  1.00  0.00           H  
ATOM   1162  CA  SER    86      70.889  98.979  70.465  1.00  0.00           C  
ATOM   1163  HA  SER    86      70.283  98.075  70.527  1.00  0.00           H  
ATOM   1164  CB  SER    86      69.910 100.147  70.186  1.00  0.00           C  
ATOM   1165  HB2 SER    86      70.458 101.086  70.121  1.00  0.00           H  
ATOM   1166  HB3 SER    86      69.403 100.018  69.229  1.00  0.00           H  
ATOM   1167  OG  SER    86      68.969 100.293  71.250  1.00  0.00           O  
ATOM   1168  HG  SER    86      68.777 101.207  71.476  1.00  0.00           H  
ATOM   1169  C   SER    86      71.883  98.898  69.394  1.00  0.00           C  
ATOM   1170  O   SER    86      71.848  99.679  68.418  1.00  0.00           O  
ATOM   1171  N   SER    87      72.700  97.867  69.433  1.00  0.00           N  
ATOM   1172  H   SER    87      72.691  97.219  70.208  1.00  0.00           H  
ATOM   1173  CA  SER    87      73.945  97.720  68.713  1.00  0.00           C  
ATOM   1174  HA  SER    87      74.555  98.623  68.749  1.00  0.00           H  
ATOM   1175  CB  SER    87      74.822  96.700  69.438  1.00  0.00           C  
ATOM   1176  HB2 SER    87      75.829  96.848  69.048  1.00  0.00           H  
ATOM   1177  HB3 SER    87      74.806  96.988  70.489  1.00  0.00           H  
ATOM   1178  OG  SER    87      74.534  95.350  69.159  1.00  0.00           O  
ATOM   1179  HG  SER    87      73.922  95.022  69.822  1.00  0.00           H  
ATOM   1180  C   SER    87      73.727  97.378  67.281  1.00  0.00           C  
ATOM   1181  O   SER    87      74.500  97.830  66.513  1.00  0.00           O  
ATOM   1182  N   GLN    88      72.650  96.710  66.880  1.00  0.00           N  
ATOM   1183  H   GLN    88      71.953  96.461  67.567  1.00  0.00           H  
ATOM   1184  CA  GLN    88      72.273  96.395  65.501  1.00  0.00           C  
ATOM   1185  HA  GLN    88      71.571  95.561  65.518  1.00  0.00           H  
ATOM   1186  CB  GLN    88      71.529  97.624  64.790  1.00  0.00           C  
ATOM   1187  HB2 GLN    88      72.174  98.493  64.921  1.00  0.00           H  
ATOM   1188  HB3 GLN    88      71.362  97.331  63.753  1.00  0.00           H  
ATOM   1189  CG  GLN    88      70.226  97.868  65.475  1.00  0.00           C  
ATOM   1190  HG2 GLN    88      69.569  97.003  65.376  1.00  0.00           H  
ATOM   1191  HG3 GLN    88      70.430  97.929  66.544  1.00  0.00           H  
ATOM   1192  CD  GLN    88      69.457  99.139  65.047  1.00  0.00           C  
ATOM   1193  OE1 GLN    88      69.580  99.681  63.930  1.00  0.00           O  
ATOM   1194  NE2 GLN    88      68.530  99.491  65.863  1.00  0.00           N  
ATOM   1195 HE21 GLN    88      68.318  99.002  66.720  1.00  0.00           H  
ATOM   1196 HE22 GLN    88      67.870 100.236  65.690  1.00  0.00           H  
ATOM   1197  C   GLN    88      73.447  95.828  64.607  1.00  0.00           C  
ATOM   1198  O   GLN    88      73.693  96.461  63.590  1.00  0.00           O  
ATOM   1199  N   SER    89      73.971  94.646  64.967  1.00  0.00           N  
ATOM   1200  H   SER    89      73.651  94.148  65.786  1.00  0.00           H  
ATOM   1201  CA  SER    89      74.850  93.882  64.051  1.00  0.00           C  
ATOM   1202  HA  SER    89      75.852  94.309  64.011  1.00  0.00           H  
ATOM   1203  CB  SER    89      75.133  92.398  64.499  1.00  0.00           C  
ATOM   1204  HB2 SER    89      75.059  92.322  65.584  1.00  0.00           H  
ATOM   1205  HB3 SER    89      74.255  91.844  64.169  1.00  0.00           H  
ATOM   1206  OG  SER    89      76.290  91.793  63.971  1.00  0.00           O  
ATOM   1207  HG  SER    89      76.938  92.080  64.619  1.00  0.00           H  
ATOM   1208  C   SER    89      74.151  93.752  62.667  1.00  0.00           C  
ATOM   1209  O   SER    89      72.934  93.490  62.593  1.00  0.00           O  
ATOM   1210  N   SER    90      74.948  93.796  61.582  1.00  0.00           N  
ATOM   1211  H   SER    90      75.929  94.036  61.602  1.00  0.00           H  
ATOM   1212  CA  SER    90      74.379  93.654  60.186  1.00  0.00           C  
ATOM   1213  HA  SER    90      73.297  93.693  60.313  1.00  0.00           H  
ATOM   1214  CB  SER    90      74.944  94.786  59.315  1.00  0.00           C  
ATOM   1215  HB2 SER    90      75.998  94.659  59.071  1.00  0.00           H  
ATOM   1216  HB3 SER    90      74.534  94.704  58.308  1.00  0.00           H  
ATOM   1217  OG  SER    90      74.595  96.048  59.948  1.00  0.00           O  
ATOM   1218  HG  SER    90      73.644  96.048  60.081  1.00  0.00           H  
ATOM   1219  C   SER    90      74.570  92.218  59.563  1.00  0.00           C  
ATOM   1220  O   SER    90      74.990  92.093  58.391  1.00  0.00           O  
ATOM   1221  N   TYR    91      74.421  91.184  60.352  1.00  0.00           N  
ATOM   1222  H   TYR    91      74.113  91.327  61.303  1.00  0.00           H  
ATOM   1223  CA  TYR    91      74.502  89.800  59.966  1.00  0.00           C  
ATOM   1224  HA  TYR    91      75.467  89.544  59.529  1.00  0.00           H  
ATOM   1225  CB  TYR    91      74.359  88.983  61.225  1.00  0.00           C  
ATOM   1226  HB2 TYR    91      75.199  89.273  61.856  1.00  0.00           H  
ATOM   1227  HB3 TYR    91      73.473  89.361  61.735  1.00  0.00           H  
ATOM   1228  CG  TYR    91      74.388  87.537  61.003  1.00  0.00           C  
ATOM   1229  CD1 TYR    91      73.280  86.818  60.597  1.00  0.00           C  
ATOM   1230  HD1 TYR    91      72.352  87.367  60.551  1.00  0.00           H  
ATOM   1231  CE1 TYR    91      73.206  85.438  60.353  1.00  0.00           C  
ATOM   1232  HE1 TYR    91      72.356  84.953  59.896  1.00  0.00           H  
ATOM   1233  CZ  TYR    91      74.471  84.744  60.408  1.00  0.00           C  
ATOM   1234  OH  TYR    91      74.584  83.497  59.870  1.00  0.00           O  
ATOM   1235  HH  TYR    91      75.442  83.156  60.133  1.00  0.00           H  
ATOM   1236  CE2 TYR    91      75.569  85.413  60.969  1.00  0.00           C  
ATOM   1237  HE2 TYR    91      76.530  84.923  60.909  1.00  0.00           H  
ATOM   1238  CD2 TYR    91      75.586  86.823  61.251  1.00  0.00           C  
ATOM   1239  HD2 TYR    91      76.459  87.320  61.647  1.00  0.00           H  
ATOM   1240  C   TYR    91      73.514  89.441  58.815  1.00  0.00           C  
ATOM   1241  O   TYR    91      72.396  90.024  58.773  1.00  0.00           O  
ATOM   1242  N   GLY    92      73.793  88.524  57.927  1.00  0.00           N  
ATOM   1243  H   GLY    92      73.006  88.378  57.311  1.00  0.00           H  
ATOM   1244  CA  GLY    92      74.926  87.667  57.845  1.00  0.00           C  
ATOM   1245  HA2 GLY    92      75.809  88.150  57.426  1.00  0.00           H  
ATOM   1246  HA3 GLY    92      75.251  87.345  58.834  1.00  0.00           H  
ATOM   1247  C   GLY    92      74.611  86.447  56.967  1.00  0.00           C  
ATOM   1248  O   GLY    92      73.468  86.133  56.663  1.00  0.00           O  
ATOM   1249  N   GLN    93      75.641  85.848  56.306  1.00  0.00           N  
ATOM   1250  H   GLN    93      76.565  86.035  56.669  1.00  0.00           H  
ATOM   1251  CA  GLN    93      75.451  84.647  55.511  1.00  0.00           C  
ATOM   1252  HA  GLN    93      74.574  84.114  55.880  1.00  0.00           H  
ATOM   1253  CB  GLN    93      75.231  85.113  54.116  1.00  0.00           C  
ATOM   1254  HB2 GLN    93      74.508  85.911  53.943  1.00  0.00           H  
ATOM   1255  HB3 GLN    93      76.196  85.500  53.789  1.00  0.00           H  
ATOM   1256  CG  GLN    93      74.806  83.928  53.270  1.00  0.00           C  
ATOM   1257  HG2 GLN    93      74.987  84.206  52.231  1.00  0.00           H  
ATOM   1258  HG3 GLN    93      75.447  83.057  53.408  1.00  0.00           H  
ATOM   1259  CD  GLN    93      73.256  83.603  53.234  1.00  0.00           C  
ATOM   1260  OE1 GLN    93      72.437  84.358  53.682  1.00  0.00           O  
ATOM   1261  NE2 GLN    93      72.811  82.416  52.919  1.00  0.00           N  
ATOM   1262 HE21 GLN    93      71.851  82.226  53.169  1.00  0.00           H  
ATOM   1263 HE22 GLN    93      73.363  81.645  52.572  1.00  0.00           H  
ATOM   1264  C   GLN    93      76.587  83.584  55.754  1.00  0.00           C  
ATOM   1265  O   GLN    93      77.735  83.912  55.495  1.00  0.00           O  
ATOM   1266  N   GLN    94      76.272  82.505  56.460  1.00  0.00           N  
ATOM   1267  H   GLN    94      75.342  82.471  56.853  1.00  0.00           H  
ATOM   1268  CA  GLN    94      77.104  81.327  56.788  1.00  0.00           C  
ATOM   1269  HA  GLN    94      78.112  81.496  56.407  1.00  0.00           H  
ATOM   1270  CB  GLN    94      77.201  81.225  58.365  1.00  0.00           C  
ATOM   1271  HB2 GLN    94      76.196  81.127  58.776  1.00  0.00           H  
ATOM   1272  HB3 GLN    94      77.661  80.265  58.601  1.00  0.00           H  
ATOM   1273  CG  GLN    94      77.977  82.325  59.055  1.00  0.00           C  
ATOM   1274  HG2 GLN    94      77.635  83.341  58.853  1.00  0.00           H  
ATOM   1275  HG3 GLN    94      77.855  82.124  60.119  1.00  0.00           H  
ATOM   1276  CD  GLN    94      79.506  82.436  58.741  1.00  0.00           C  
ATOM   1277  OE1 GLN    94      80.033  82.294  57.656  1.00  0.00           O  
ATOM   1278  NE2 GLN    94      80.285  82.462  59.751  1.00  0.00           N  
ATOM   1279 HE21 GLN    94      79.844  82.667  60.637  1.00  0.00           H  
ATOM   1280 HE22 GLN    94      81.278  82.372  59.589  1.00  0.00           H  
ATOM   1281  C   GLN    94      76.577  80.057  56.079  1.00  0.00           C  
ATOM   1282  O   GLN    94      76.844  78.986  56.639  1.00  0.00           O  
ATOM   1283  N   SER    95      75.979  80.138  54.869  1.00  0.00           N  
ATOM   1284  H   SER    95      75.795  81.045  54.465  1.00  0.00           H  
ATOM   1285  CA  SER    95      75.451  78.994  54.133  1.00  0.00           C  
ATOM   1286  HA  SER    95      76.112  78.129  54.184  1.00  0.00           H  
ATOM   1287  CB  SER    95      74.059  78.563  54.713  1.00  0.00           C  
ATOM   1288  HB2 SER    95      73.617  77.774  54.104  1.00  0.00           H  
ATOM   1289  HB3 SER    95      74.184  78.249  55.749  1.00  0.00           H  
ATOM   1290  OG  SER    95      73.151  79.682  54.800  1.00  0.00           O  
ATOM   1291  HG  SER    95      73.446  80.319  55.456  1.00  0.00           H  
ATOM   1292  C   SER    95      75.100  79.408  52.677  1.00  0.00           C  
ATOM   1293  O   SER    95      74.997  80.631  52.381  1.00  0.00           O  
ATOM   1294  N   SER    96      74.721  78.464  51.828  1.00  0.00           N  
ATOM   1295  H   SER    96      74.843  77.499  52.098  1.00  0.00           H  
ATOM   1296  CA  SER    96      74.014  78.646  50.544  1.00  0.00           C  
ATOM   1297  HA  SER    96      74.693  78.781  49.702  1.00  0.00           H  
ATOM   1298  CB  SER    96      73.293  77.301  50.130  1.00  0.00           C  
ATOM   1299  HB2 SER    96      72.549  77.116  50.904  1.00  0.00           H  
ATOM   1300  HB3 SER    96      72.795  77.403  49.166  1.00  0.00           H  
ATOM   1301  OG  SER    96      74.247  76.210  50.005  1.00  0.00           O  
ATOM   1302  HG  SER    96      74.905  76.532  49.384  1.00  0.00           H  
ATOM   1303  C   SER    96      72.890  79.764  50.567  1.00  0.00           C  
ATOM   1304  O   SER    96      72.100  79.794  51.446  1.00  0.00           O  
ATOM   1305  N   TYR    97      72.758  80.605  49.555  1.00  0.00           N  
ATOM   1306  H   TYR    97      71.937  81.159  49.754  1.00  0.00           H  
ATOM   1307  CA  TYR    97      73.725  81.076  48.483  1.00  0.00           C  
ATOM   1308  HA  TYR    97      73.421  82.090  48.225  1.00  0.00           H  
ATOM   1309  CB  TYR    97      75.212  81.366  48.978  1.00  0.00           C  
ATOM   1310  HB2 TYR    97      75.180  82.058  49.820  1.00  0.00           H  
ATOM   1311  HB3 TYR    97      75.778  80.470  49.233  1.00  0.00           H  
ATOM   1312  CG  TYR    97      76.160  81.891  47.968  1.00  0.00           C  
ATOM   1313  CD1 TYR    97      76.677  81.095  46.895  1.00  0.00           C  
ATOM   1314  HD1 TYR    97      76.354  80.068  46.806  1.00  0.00           H  
ATOM   1315  CE1 TYR    97      77.510  81.661  45.891  1.00  0.00           C  
ATOM   1316  HE1 TYR    97      77.834  80.979  45.119  1.00  0.00           H  
ATOM   1317  CZ  TYR    97      77.910  82.999  45.930  1.00  0.00           C  
ATOM   1318  OH  TYR    97      78.725  83.512  44.995  1.00  0.00           O  
ATOM   1319  HH  TYR    97      79.245  82.808  44.600  1.00  0.00           H  
ATOM   1320  CE2 TYR    97      77.337  83.774  46.934  1.00  0.00           C  
ATOM   1321  HE2 TYR    97      77.572  84.828  46.963  1.00  0.00           H  
ATOM   1322  CD2 TYR    97      76.457  83.232  47.878  1.00  0.00           C  
ATOM   1323  HD2 TYR    97      76.061  83.850  48.670  1.00  0.00           H  
ATOM   1324  C   TYR    97      73.762  80.172  47.211  1.00  0.00           C  
ATOM   1325  O   TYR    97      74.024  79.005  47.356  1.00  0.00           O  
ATOM   1326  N   PRO    98      73.445  80.634  45.968  1.00  0.00           N  
ATOM   1327  CD  PRO    98      73.918  79.948  44.798  1.00  0.00           C  
ATOM   1328  HD2 PRO    98      73.266  79.119  44.522  1.00  0.00           H  
ATOM   1329  HD3 PRO    98      74.979  79.760  44.961  1.00  0.00           H  
ATOM   1330  CG  PRO    98      73.822  80.913  43.612  1.00  0.00           C  
ATOM   1331  HG2 PRO    98      72.923  80.645  43.057  1.00  0.00           H  
ATOM   1332  HG3 PRO    98      74.684  80.901  42.946  1.00  0.00           H  
ATOM   1333  CB  PRO    98      73.841  82.268  44.366  1.00  0.00           C  
ATOM   1334  HB2 PRO    98      73.371  83.107  43.853  1.00  0.00           H  
ATOM   1335  HB3 PRO    98      74.868  82.528  44.622  1.00  0.00           H  
ATOM   1336  CA  PRO    98      73.006  81.946  45.616  1.00  0.00           C  
ATOM   1337  HA  PRO    98      73.156  82.726  46.363  1.00  0.00           H  
ATOM   1338  C   PRO    98      71.419  81.978  45.426  1.00  0.00           C  
ATOM   1339  O   PRO    98      70.682  81.209  46.037  1.00  0.00           O  
ATOM   1340  N   GLY    99      70.903  82.748  44.440  1.00  0.00           N  
ATOM   1341  H   GLY    99      71.442  83.446  43.948  1.00  0.00           H  
ATOM   1342  CA  GLY    99      69.501  82.620  44.024  1.00  0.00           C  
ATOM   1343  HA2 GLY    99      68.810  82.733  44.859  1.00  0.00           H  
ATOM   1344  HA3 GLY    99      69.444  83.465  43.338  1.00  0.00           H  
ATOM   1345  C   GLY    99      69.219  81.301  43.274  1.00  0.00           C  
ATOM   1346  O   GLY    99      70.148  80.587  42.819  1.00  0.00           O  
ATOM   1347  N   TYR   100      67.934  80.950  43.088  1.00  0.00           N  
ATOM   1348  H   TYR   100      67.206  81.580  43.396  1.00  0.00           H  
ATOM   1349  CA  TYR   100      67.557  79.600  42.658  1.00  0.00           C  
ATOM   1350  HA  TYR   100      68.439  79.126  42.227  1.00  0.00           H  
ATOM   1351  CB  TYR   100      66.989  78.781  43.849  1.00  0.00           C  
ATOM   1352  HB2 TYR   100      66.753  77.742  43.619  1.00  0.00           H  
ATOM   1353  HB3 TYR   100      67.880  78.861  44.472  1.00  0.00           H  
ATOM   1354  CG  TYR   100      65.763  79.244  44.620  1.00  0.00           C  
ATOM   1355  CD1 TYR   100      64.480  79.170  44.090  1.00  0.00           C  
ATOM   1356  HD1 TYR   100      64.377  78.771  43.091  1.00  0.00           H  
ATOM   1357  CE1 TYR   100      63.366  79.232  44.950  1.00  0.00           C  
ATOM   1358  HE1 TYR   100      62.396  79.010  44.531  1.00  0.00           H  
ATOM   1359  CZ  TYR   100      63.563  79.617  46.288  1.00  0.00           C  
ATOM   1360  OH  TYR   100      62.541  79.618  47.216  1.00  0.00           O  
ATOM   1361  HH  TYR   100      61.711  79.322  46.837  1.00  0.00           H  
ATOM   1362  CE2 TYR   100      64.845  79.964  46.779  1.00  0.00           C  
ATOM   1363  HE2 TYR   100      64.802  80.264  47.815  1.00  0.00           H  
ATOM   1364  CD2 TYR   100      65.990  79.713  45.949  1.00  0.00           C  
ATOM   1365  HD2 TYR   100      66.934  79.838  46.458  1.00  0.00           H  
ATOM   1366  C   TYR   100      66.438  79.723  41.582  1.00  0.00           C  
ATOM   1367  O   TYR   100      65.941  78.700  41.151  1.00  0.00           O  
ATOM   1368  N   GLY   101      66.215  80.870  40.959  1.00  0.00           N  
ATOM   1369  H   GLY   101      66.786  81.672  41.187  1.00  0.00           H  
ATOM   1370  CA  GLY   101      65.091  81.163  40.063  1.00  0.00           C  
ATOM   1371  HA2 GLY   101      64.851  82.226  40.077  1.00  0.00           H  
ATOM   1372  HA3 GLY   101      65.376  80.709  39.113  1.00  0.00           H  
ATOM   1373  C   GLY   101      63.777  80.526  40.448  1.00  0.00           C  
ATOM   1374  O   GLY   101      63.278  80.562  41.608  1.00  0.00           O  
ATOM   1375  N   GLN   102      63.156  79.960  39.371  1.00  0.00           N  
ATOM   1376  H   GLN   102      63.592  79.881  38.464  1.00  0.00           H  
ATOM   1377  CA  GLN   102      61.761  79.480  39.390  1.00  0.00           C  
ATOM   1378  HA  GLN   102      61.044  80.296  39.314  1.00  0.00           H  
ATOM   1379  CB  GLN   102      61.495  78.639  38.151  1.00  0.00           C  
ATOM   1380  HB2 GLN   102      62.315  77.921  38.167  1.00  0.00           H  
ATOM   1381  HB3 GLN   102      60.547  78.101  38.155  1.00  0.00           H  
ATOM   1382  CG  GLN   102      61.542  79.464  36.851  1.00  0.00           C  
ATOM   1383  HG2 GLN   102      62.327  80.220  36.866  1.00  0.00           H  
ATOM   1384  HG3 GLN   102      61.805  78.750  36.070  1.00  0.00           H  
ATOM   1385  CD  GLN   102      60.190  80.086  36.583  1.00  0.00           C  
ATOM   1386  OE1 GLN   102      59.302  80.126  37.453  1.00  0.00           O  
ATOM   1387  NE2 GLN   102      60.022  80.510  35.375  1.00  0.00           N  
ATOM   1388 HE21 GLN   102      60.755  80.339  34.701  1.00  0.00           H  
ATOM   1389 HE22 GLN   102      59.156  80.930  35.072  1.00  0.00           H  
ATOM   1390  C   GLN   102      61.396  78.716  40.651  1.00  0.00           C  
ATOM   1391  O   GLN   102      60.416  79.029  41.301  1.00  0.00           O  
ATOM   1392  N   GLN   103      62.186  77.665  41.037  1.00  0.00           N  
ATOM   1393  H   GLN   103      62.996  77.484  40.462  1.00  0.00           H  
ATOM   1394  CA  GLN   103      61.766  76.689  42.076  1.00  0.00           C  
ATOM   1395  HA  GLN   103      61.010  77.188  42.682  1.00  0.00           H  
ATOM   1396  CB  GLN   103      61.125  75.425  41.404  1.00  0.00           C  
ATOM   1397  HB2 GLN   103      61.937  74.931  40.871  1.00  0.00           H  
ATOM   1398  HB3 GLN   103      60.831  74.708  42.170  1.00  0.00           H  
ATOM   1399  CG  GLN   103      59.877  75.729  40.507  1.00  0.00           C  
ATOM   1400  HG2 GLN   103      60.145  76.433  39.719  1.00  0.00           H  
ATOM   1401  HG3 GLN   103      59.622  74.791  40.014  1.00  0.00           H  
ATOM   1402  CD  GLN   103      58.587  76.207  41.109  1.00  0.00           C  
ATOM   1403  OE1 GLN   103      58.500  76.321  42.326  1.00  0.00           O  
ATOM   1404  NE2 GLN   103      57.461  76.411  40.419  1.00  0.00           N  
ATOM   1405 HE21 GLN   103      56.714  76.588  41.076  1.00  0.00           H  
ATOM   1406 HE22 GLN   103      57.388  76.427  39.412  1.00  0.00           H  
ATOM   1407  C   GLN   103      63.015  76.161  42.839  1.00  0.00           C  
ATOM   1408  O   GLN   103      64.026  75.900  42.181  1.00  0.00           O  
ATOM   1409  N   PRO   104      62.897  76.029  44.180  1.00  0.00           N  
ATOM   1410  CD  PRO   104      61.628  75.915  44.935  1.00  0.00           C  
ATOM   1411  HD2 PRO   104      60.955  75.197  44.467  1.00  0.00           H  
ATOM   1412  HD3 PRO   104      61.133  76.875  45.080  1.00  0.00           H  
ATOM   1413  CG  PRO   104      61.997  75.358  46.271  1.00  0.00           C  
ATOM   1414  HG2 PRO   104      61.844  74.283  46.178  1.00  0.00           H  
ATOM   1415  HG3 PRO   104      61.468  75.809  47.110  1.00  0.00           H  
ATOM   1416  CB  PRO   104      63.423  75.697  46.513  1.00  0.00           C  
ATOM   1417  HB2 PRO   104      63.871  75.051  47.268  1.00  0.00           H  
ATOM   1418  HB3 PRO   104      63.446  76.680  46.983  1.00  0.00           H  
ATOM   1419  CA  PRO   104      64.056  75.708  45.106  1.00  0.00           C  
ATOM   1420  HA  PRO   104      64.816  76.489  45.124  1.00  0.00           H  
ATOM   1421  C   PRO   104      64.662  74.321  44.752  1.00  0.00           C  
ATOM   1422  O   PRO   104      64.060  73.410  44.259  1.00  0.00           O  
ATOM   1423  N   ALA   105      65.962  74.336  44.907  1.00  0.00           N  
ATOM   1424  H   ALA   105      66.415  75.113  45.366  1.00  0.00           H  
ATOM   1425  CA  ALA   105      66.828  73.147  44.719  1.00  0.00           C  
ATOM   1426  HA  ALA   105      66.617  72.862  43.688  1.00  0.00           H  
ATOM   1427  CB  ALA   105      68.300  73.526  44.768  1.00  0.00           C  
ATOM   1428  HB1 ALA   105      68.979  72.674  44.788  1.00  0.00           H  
ATOM   1429  HB2 ALA   105      68.680  74.257  44.054  1.00  0.00           H  
ATOM   1430  HB3 ALA   105      68.440  74.050  45.714  1.00  0.00           H  
ATOM   1431  C   ALA   105      66.405  71.987  45.657  1.00  0.00           C  
ATOM   1432  O   ALA   105      66.271  72.272  46.854  1.00  0.00           O  
ATOM   1433  N   PRO   106      66.121  70.785  45.217  1.00  0.00           N  
ATOM   1434  CD  PRO   106      66.030  70.401  43.816  1.00  0.00           C  
ATOM   1435  HD2 PRO   106      67.010  70.189  43.387  1.00  0.00           H  
ATOM   1436  HD3 PRO   106      65.447  71.169  43.308  1.00  0.00           H  
ATOM   1437  CG  PRO   106      65.223  69.102  43.698  1.00  0.00           C  
ATOM   1438  HG2 PRO   106      65.840  68.212  43.575  1.00  0.00           H  
ATOM   1439  HG3 PRO   106      64.664  69.117  42.762  1.00  0.00           H  
ATOM   1440  CB  PRO   106      64.454  69.121  45.030  1.00  0.00           C  
ATOM   1441  HB2 PRO   106      64.117  68.110  45.258  1.00  0.00           H  
ATOM   1442  HB3 PRO   106      63.502  69.648  44.968  1.00  0.00           H  
ATOM   1443  CA  PRO   106      65.387  69.815  46.040  1.00  0.00           C  
ATOM   1444  HA  PRO   106      64.775  70.305  46.797  1.00  0.00           H  
ATOM   1445  C   PRO   106      66.154  68.656  46.700  1.00  0.00           C  
ATOM   1446  O   PRO   106      67.237  68.342  46.215  1.00  0.00           O  
ATOM   1447  N   SER   107      65.611  68.020  47.769  1.00  0.00           N  
ATOM   1448  H   SER   107      64.800  68.451  48.191  1.00  0.00           H  
ATOM   1449  CA  SER   107      66.143  66.795  48.389  1.00  0.00           C  
ATOM   1450  HA  SER   107      66.589  66.194  47.597  1.00  0.00           H  
ATOM   1451  CB  SER   107      67.236  67.096  49.417  1.00  0.00           C  
ATOM   1452  HB2 SER   107      66.683  67.713  50.124  1.00  0.00           H  
ATOM   1453  HB3 SER   107      67.579  66.115  49.747  1.00  0.00           H  
ATOM   1454  OG  SER   107      68.232  67.960  48.996  1.00  0.00           O  
ATOM   1455  HG  SER   107      69.002  67.476  48.689  1.00  0.00           H  
ATOM   1456  C   SER   107      64.951  65.995  48.987  1.00  0.00           C  
ATOM   1457  O   SER   107      63.935  66.519  49.400  1.00  0.00           O  
ATOM   1458  N   SER   108      65.041  64.656  49.007  1.00  0.00           N  
ATOM   1459  H   SER   108      65.843  64.209  48.587  1.00  0.00           H  
ATOM   1460  CA  SER   108      64.084  63.758  49.704  1.00  0.00           C  
ATOM   1461  HA  SER   108      63.149  63.778  49.145  1.00  0.00           H  
ATOM   1462  CB  SER   108      64.401  62.258  49.445  1.00  0.00           C  
ATOM   1463  HB2 SER   108      65.375  61.978  49.847  1.00  0.00           H  
ATOM   1464  HB3 SER   108      63.653  61.637  49.939  1.00  0.00           H  
ATOM   1465  OG  SER   108      64.173  62.010  48.047  1.00  0.00           O  
ATOM   1466  HG  SER   108      64.815  62.528  47.556  1.00  0.00           H  
ATOM   1467  C   SER   108      63.810  64.212  51.142  1.00  0.00           C  
ATOM   1468  O   SER   108      64.670  64.568  51.915  1.00  0.00           O  
ATOM   1469  N   THR   109      62.521  64.262  51.499  1.00  0.00           N  
ATOM   1470  H   THR   109      61.733  64.141  50.879  1.00  0.00           H  
ATOM   1471  CA  THR   109      62.097  64.564  52.899  1.00  0.00           C  
ATOM   1472  HA  THR   109      62.563  65.475  53.276  1.00  0.00           H  
ATOM   1473  CB  THR   109      60.569  64.763  52.962  1.00  0.00           C  
ATOM   1474  HB  THR   109      60.423  64.755  54.042  1.00  0.00           H  
ATOM   1475  CG2 THR   109      60.213  66.179  52.464  1.00  0.00           C  
ATOM   1476 HG21 THR   109      60.047  66.192  51.387  1.00  0.00           H  
ATOM   1477 HG22 THR   109      59.285  66.585  52.867  1.00  0.00           H  
ATOM   1478 HG23 THR   109      61.084  66.817  52.617  1.00  0.00           H  
ATOM   1479  OG1 THR   109      59.874  63.741  52.326  1.00  0.00           O  
ATOM   1480  HG1 THR   109      59.975  62.929  52.828  1.00  0.00           H  
ATOM   1481  C   THR   109      62.481  63.450  53.880  1.00  0.00           C  
ATOM   1482  O   THR   109      62.672  62.283  53.460  1.00  0.00           O  
ATOM   1483  N   SER   110      62.740  63.792  55.064  1.00  0.00           N  
ATOM   1484  H   SER   110      62.523  64.710  55.425  1.00  0.00           H  
ATOM   1485  CA  SER   110      62.655  62.923  56.257  1.00  0.00           C  
ATOM   1486  HA  SER   110      63.484  62.223  56.150  1.00  0.00           H  
ATOM   1487  CB  SER   110      62.944  63.727  57.504  1.00  0.00           C  
ATOM   1488  HB2 SER   110      63.914  64.216  57.418  1.00  0.00           H  
ATOM   1489  HB3 SER   110      62.106  64.410  57.646  1.00  0.00           H  
ATOM   1490  OG  SER   110      63.067  62.748  58.532  1.00  0.00           O  
ATOM   1491  HG  SER   110      63.440  63.165  59.312  1.00  0.00           H  
ATOM   1492  C   SER   110      61.336  62.169  56.282  1.00  0.00           C  
ATOM   1493  O   SER   110      60.301  62.622  55.654  1.00  0.00           O  
ATOM   1494  N   GLY   111      61.267  61.017  56.956  1.00  0.00           N  
ATOM   1495  H   GLY   111      62.189  60.673  57.182  1.00  0.00           H  
ATOM   1496  CA  GLY   111      60.054  60.216  57.007  1.00  0.00           C  
ATOM   1497  HA2 GLY   111      60.188  59.534  57.846  1.00  0.00           H  
ATOM   1498  HA3 GLY   111      59.178  60.782  57.321  1.00  0.00           H  
ATOM   1499  C   GLY   111      59.568  59.501  55.728  1.00  0.00           C  
ATOM   1500  O   GLY   111      60.246  59.519  54.703  1.00  0.00           O  
ATOM   1501  N   SER   112      58.441  58.784  55.587  1.00  0.00           N  
ATOM   1502  H   SER   112      58.314  58.356  54.681  1.00  0.00           H  
ATOM   1503  CA  SER   112      57.469  58.443  56.579  1.00  0.00           C  
ATOM   1504  HA  SER   112      56.866  57.642  56.153  1.00  0.00           H  
ATOM   1505  CB  SER   112      57.987  57.637  57.801  1.00  0.00           C  
ATOM   1506  HB2 SER   112      57.179  56.959  58.074  1.00  0.00           H  
ATOM   1507  HB3 SER   112      58.926  57.198  57.462  1.00  0.00           H  
ATOM   1508  OG  SER   112      58.148  58.499  58.838  1.00  0.00           O  
ATOM   1509  HG  SER   112      58.392  58.003  59.623  1.00  0.00           H  
ATOM   1510  C   SER   112      56.449  59.545  56.942  1.00  0.00           C  
ATOM   1511  O   SER   112      56.755  60.708  56.850  1.00  0.00           O  
ATOM   1512  N   TYR   113      55.200  59.283  57.363  1.00  0.00           N  
ATOM   1513  H   TYR   113      54.866  60.102  57.851  1.00  0.00           H  
ATOM   1514  CA  TYR   113      54.556  57.932  57.410  1.00  0.00           C  
ATOM   1515  HA  TYR   113      55.195  57.212  57.923  1.00  0.00           H  
ATOM   1516  CB  TYR   113      53.240  58.095  58.151  1.00  0.00           C  
ATOM   1517  HB2 TYR   113      52.662  58.860  57.633  1.00  0.00           H  
ATOM   1518  HB3 TYR   113      52.646  57.184  58.217  1.00  0.00           H  
ATOM   1519  CG  TYR   113      53.476  58.554  59.590  1.00  0.00           C  
ATOM   1520  CD1 TYR   113      53.437  59.928  59.826  1.00  0.00           C  
ATOM   1521  HD1 TYR   113      53.412  60.678  59.048  1.00  0.00           H  
ATOM   1522  CE1 TYR   113      53.369  60.328  61.189  1.00  0.00           C  
ATOM   1523  HE1 TYR   113      53.301  61.368  61.474  1.00  0.00           H  
ATOM   1524  CZ  TYR   113      53.424  59.375  62.232  1.00  0.00           C  
ATOM   1525  OH  TYR   113      53.548  59.887  63.464  1.00  0.00           O  
ATOM   1526  HH  TYR   113      53.713  60.832  63.425  1.00  0.00           H  
ATOM   1527  CE2 TYR   113      53.452  57.977  61.996  1.00  0.00           C  
ATOM   1528  HE2 TYR   113      53.247  57.311  62.821  1.00  0.00           H  
ATOM   1529  CD2 TYR   113      53.514  57.564  60.622  1.00  0.00           C  
ATOM   1530  HD2 TYR   113      53.487  56.527  60.322  1.00  0.00           H  
ATOM   1531  C   TYR   113      54.221  57.327  56.049  1.00  0.00           C  
ATOM   1532  O   TYR   113      53.901  56.136  55.938  1.00  0.00           O  
ATOM   1533  N   GLY   114      54.186  58.066  55.009  1.00  0.00           N  
ATOM   1534  H   GLY   114      54.421  59.020  55.241  1.00  0.00           H  
ATOM   1535  CA  GLY   114      53.969  57.561  53.625  1.00  0.00           C  
ATOM   1536  HA2 GLY   114      53.101  56.905  53.555  1.00  0.00           H  
ATOM   1537  HA3 GLY   114      53.759  58.412  52.977  1.00  0.00           H  
ATOM   1538  C   GLY   114      55.140  56.737  53.099  1.00  0.00           C  
ATOM   1539  O   GLY   114      56.250  56.725  53.662  1.00  0.00           O  
ATOM   1540  N   SER   115      54.967  56.066  51.955  1.00  0.00           N  
ATOM   1541  H   SER   115      55.740  55.476  51.684  1.00  0.00           H  
ATOM   1542  CA  SER   115      53.861  56.251  50.996  1.00  0.00           C  
ATOM   1543  HA  SER   115      53.631  57.315  51.062  1.00  0.00           H  
ATOM   1544  CB  SER   115      54.413  55.972  49.582  1.00  0.00           C  
ATOM   1545  HB2 SER   115      53.643  56.424  48.956  1.00  0.00           H  
ATOM   1546  HB3 SER   115      55.368  56.495  49.536  1.00  0.00           H  
ATOM   1547  OG  SER   115      54.501  54.599  49.478  1.00  0.00           O  
ATOM   1548  HG  SER   115      55.414  54.350  49.641  1.00  0.00           H  
ATOM   1549  C   SER   115      52.613  55.540  51.286  1.00  0.00           C  
ATOM   1550  O   SER   115      52.582  54.696  52.232  1.00  0.00           O  
ATOM   1551  N   SER   116      51.602  55.908  50.523  1.00  0.00           N  
ATOM   1552  H   SER   116      51.726  56.549  49.753  1.00  0.00           H  
ATOM   1553  CA  SER   116      50.311  55.221  50.508  1.00  0.00           C  
ATOM   1554  HA  SER   116      50.058  54.906  51.520  1.00  0.00           H  
ATOM   1555  CB  SER   116      49.190  56.116  49.879  1.00  0.00           C  
ATOM   1556  HB2 SER   116      49.257  57.062  50.416  1.00  0.00           H  
ATOM   1557  HB3 SER   116      49.215  56.227  48.795  1.00  0.00           H  
ATOM   1558  OG  SER   116      48.002  55.531  50.253  1.00  0.00           O  
ATOM   1559  HG  SER   116      47.414  56.290  50.258  1.00  0.00           H  
ATOM   1560  C   SER   116      50.336  53.868  49.726  1.00  0.00           C  
ATOM   1561  O   SER   116      49.605  53.639  48.718  1.00  0.00           O  
ATOM   1562  N   SER   117      51.272  53.018  50.141  1.00  0.00           N  
ATOM   1563  H   SER   117      51.880  53.374  50.864  1.00  0.00           H  
ATOM   1564  CA  SER   117      51.582  51.678  49.606  1.00  0.00           C  
ATOM   1565  HA  SER   117      51.767  51.728  48.533  1.00  0.00           H  
ATOM   1566  CB  SER   117      52.916  51.155  50.231  1.00  0.00           C  
ATOM   1567  HB2 SER   117      53.295  50.185  49.908  1.00  0.00           H  
ATOM   1568  HB3 SER   117      53.652  51.870  49.865  1.00  0.00           H  
ATOM   1569  OG  SER   117      52.834  51.080  51.596  1.00  0.00           O  
ATOM   1570  HG  SER   117      53.661  50.914  52.055  1.00  0.00           H  
ATOM   1571  C   SER   117      50.477  50.631  49.675  1.00  0.00           C  
ATOM   1572  O   SER   117      50.466  49.719  48.912  1.00  0.00           O  
ATOM   1573  N   GLN   118      49.539  50.764  50.645  1.00  0.00           N  
ATOM   1574  H   GLN   118      49.735  51.460  51.350  1.00  0.00           H  
ATOM   1575  CA  GLN   118      48.282  50.114  50.785  1.00  0.00           C  
ATOM   1576  HA  GLN   118      47.757  50.720  51.523  1.00  0.00           H  
ATOM   1577  CB  GLN   118      47.474  50.250  49.550  1.00  0.00           C  
ATOM   1578  HB2 GLN   118      46.943  51.201  49.529  1.00  0.00           H  
ATOM   1579  HB3 GLN   118      48.115  50.223  48.669  1.00  0.00           H  
ATOM   1580  CG  GLN   118      46.476  49.108  49.263  1.00  0.00           C  
ATOM   1581  HG2 GLN   118      46.988  48.159  49.103  1.00  0.00           H  
ATOM   1582  HG3 GLN   118      45.843  48.829  50.105  1.00  0.00           H  
ATOM   1583  CD  GLN   118      45.592  49.512  48.140  1.00  0.00           C  
ATOM   1584  OE1 GLN   118      45.755  50.525  47.450  1.00  0.00           O  
ATOM   1585  NE2 GLN   118      44.740  48.713  47.697  1.00  0.00           N  
ATOM   1586 HE21 GLN   118      44.818  47.730  47.912  1.00  0.00           H  
ATOM   1587 HE22 GLN   118      44.212  49.106  46.930  1.00  0.00           H  
ATOM   1588  C   GLN   118      48.345  48.667  51.327  1.00  0.00           C  
ATOM   1589  O   GLN   118      49.034  47.847  50.741  1.00  0.00           O  
ATOM   1590  N   SER   119      47.639  48.349  52.450  1.00  0.00           N  
ATOM   1591  H   SER   119      47.709  47.353  52.600  1.00  0.00           H  
ATOM   1592  CA  SER   119      46.778  49.201  53.249  1.00  0.00           C  
ATOM   1593  HA  SER   119      46.105  49.735  52.578  1.00  0.00           H  
ATOM   1594  CB  SER   119      46.012  48.250  54.161  1.00  0.00           C  
ATOM   1595  HB2 SER   119      45.367  48.954  54.688  1.00  0.00           H  
ATOM   1596  HB3 SER   119      45.321  47.608  53.616  1.00  0.00           H  
ATOM   1597  OG  SER   119      46.773  47.469  55.049  1.00  0.00           O  
ATOM   1598  HG  SER   119      46.363  47.394  55.914  1.00  0.00           H  
ATOM   1599  C   SER   119      47.527  50.252  54.145  1.00  0.00           C  
ATOM   1600  O   SER   119      48.764  50.205  54.175  1.00  0.00           O  
ATOM   1601  N   SER   120      46.822  51.037  54.891  1.00  0.00           N  
ATOM   1602  H   SER   120      45.823  51.153  54.798  1.00  0.00           H  
ATOM   1603  CA  SER   120      47.549  51.866  55.867  1.00  0.00           C  
ATOM   1604  HA  SER   120      48.491  52.210  55.439  1.00  0.00           H  
ATOM   1605  CB  SER   120      46.747  53.089  56.154  1.00  0.00           C  
ATOM   1606  HB2 SER   120      45.788  52.699  56.496  1.00  0.00           H  
ATOM   1607  HB3 SER   120      47.192  53.831  56.817  1.00  0.00           H  
ATOM   1608  OG  SER   120      46.363  53.737  54.933  1.00  0.00           O  
ATOM   1609  HG  SER   120      45.493  53.357  54.784  1.00  0.00           H  
ATOM   1610  C   SER   120      47.804  51.103  57.216  1.00  0.00           C  
ATOM   1611  O   SER   120      47.057  50.210  57.468  1.00  0.00           O  
ATOM   1612  N   SER   121      48.950  51.205  57.890  1.00  0.00           N  
ATOM   1613  H   SER   121      49.016  50.627  58.716  1.00  0.00           H  
ATOM   1614  CA  SER   121      50.168  51.817  57.396  1.00  0.00           C  
ATOM   1615  HA  SER   121      49.813  52.782  57.035  1.00  0.00           H  
ATOM   1616  CB  SER   121      51.034  52.185  58.585  1.00  0.00           C  
ATOM   1617  HB2 SER   121      51.474  51.250  58.933  1.00  0.00           H  
ATOM   1618  HB3 SER   121      51.860  52.820  58.266  1.00  0.00           H  
ATOM   1619  OG  SER   121      50.284  52.855  59.607  1.00  0.00           O  
ATOM   1620  HG  SER   121      50.011  52.180  60.232  1.00  0.00           H  
ATOM   1621  C   SER   121      50.951  51.031  56.322  1.00  0.00           C  
ATOM   1622  O   SER   121      51.557  51.664  55.457  1.00  0.00           O  
ATOM   1623  N   TYR   122      50.832  49.690  56.258  1.00  0.00           N  
ATOM   1624  H   TYR   122      50.250  49.310  56.991  1.00  0.00           H  
ATOM   1625  CA  TYR   122      51.625  48.901  55.302  1.00  0.00           C  
ATOM   1626  HA  TYR   122      52.167  49.560  54.624  1.00  0.00           H  
ATOM   1627  CB  TYR   122      52.668  48.194  56.147  1.00  0.00           C  
ATOM   1628  HB2 TYR   122      52.263  47.382  56.751  1.00  0.00           H  
ATOM   1629  HB3 TYR   122      53.409  47.673  55.541  1.00  0.00           H  
ATOM   1630  CG  TYR   122      53.454  49.029  57.145  1.00  0.00           C  
ATOM   1631  CD1 TYR   122      53.261  48.915  58.534  1.00  0.00           C  
ATOM   1632  HD1 TYR   122      52.600  48.213  59.020  1.00  0.00           H  
ATOM   1633  CE1 TYR   122      53.984  49.760  59.371  1.00  0.00           C  
ATOM   1634  HE1 TYR   122      53.862  49.710  60.442  1.00  0.00           H  
ATOM   1635  CZ  TYR   122      54.787  50.794  58.873  1.00  0.00           C  
ATOM   1636  OH  TYR   122      55.433  51.629  59.708  1.00  0.00           O  
ATOM   1637  HH  TYR   122      54.899  51.816  60.484  1.00  0.00           H  
ATOM   1638  CE2 TYR   122      54.978  50.901  57.511  1.00  0.00           C  
ATOM   1639  HE2 TYR   122      55.592  51.720  57.169  1.00  0.00           H  
ATOM   1640  CD2 TYR   122      54.297  50.019  56.693  1.00  0.00           C  
ATOM   1641  HD2 TYR   122      54.483  50.073  55.630  1.00  0.00           H  
ATOM   1642  C   TYR   122      50.655  47.854  54.556  1.00  0.00           C  
ATOM   1643  O   TYR   122      49.829  47.252  55.275  1.00  0.00           O  
ATOM   1644  N   GLY   123      50.800  47.554  53.226  1.00  0.00           N  
ATOM   1645  H   GLY   123      50.228  46.782  52.913  1.00  0.00           H  
ATOM   1646  CA  GLY   123      51.756  48.235  52.288  1.00  0.00           C  
ATOM   1647  HA2 GLY   123      51.168  48.960  51.726  1.00  0.00           H  
ATOM   1648  HA3 GLY   123      52.562  48.606  52.920  1.00  0.00           H  
ATOM   1649  C   GLY   123      52.319  47.313  51.273  1.00  0.00           C  
ATOM   1650  O   GLY   123      51.601  46.478  50.672  1.00  0.00           O  
ATOM   1651  N   GLN   124      53.606  47.486  51.024  1.00  0.00           N  
ATOM   1652  H   GLN   124      54.006  48.244  51.557  1.00  0.00           H  
ATOM   1653  CA  GLN   124      54.409  46.762  50.031  1.00  0.00           C  
ATOM   1654  HA  GLN   124      53.995  45.759  49.923  1.00  0.00           H  
ATOM   1655  CB  GLN   124      54.357  47.487  48.706  1.00  0.00           C  
ATOM   1656  HB2 GLN   124      53.399  47.932  48.434  1.00  0.00           H  
ATOM   1657  HB3 GLN   124      55.059  48.320  48.751  1.00  0.00           H  
ATOM   1658  CG  GLN   124      54.821  46.557  47.540  1.00  0.00           C  
ATOM   1659  HG2 GLN   124      54.812  47.084  46.586  1.00  0.00           H  
ATOM   1660  HG3 GLN   124      55.846  46.282  47.790  1.00  0.00           H  
ATOM   1661  CD  GLN   124      53.990  45.306  47.319  1.00  0.00           C  
ATOM   1662  OE1 GLN   124      54.443  44.219  47.589  1.00  0.00           O  
ATOM   1663  NE2 GLN   124      52.774  45.484  46.770  1.00  0.00           N  
ATOM   1664 HE21 GLN   124      52.447  46.439  46.753  1.00  0.00           H  
ATOM   1665 HE22 GLN   124      52.212  44.654  46.642  1.00  0.00           H  
ATOM   1666  C   GLN   124      55.772  46.339  50.554  1.00  0.00           C  
ATOM   1667  O   GLN   124      56.651  47.110  50.282  1.00  0.00           O  
ATOM   1668  N   PRO   125      55.993  45.297  51.365  1.00  0.00           N  
ATOM   1669  CD  PRO   125      57.298  45.035  51.981  1.00  0.00           C  
ATOM   1670  HD2 PRO   125      57.875  45.939  52.176  1.00  0.00           H  
ATOM   1671  HD3 PRO   125      57.695  44.486  51.128  1.00  0.00           H  
ATOM   1672  CG  PRO   125      57.036  44.065  53.149  1.00  0.00           C  
ATOM   1673  HG2 PRO   125      56.689  44.596  54.035  1.00  0.00           H  
ATOM   1674  HG3 PRO   125      57.990  43.544  53.234  1.00  0.00           H  
ATOM   1675  CB  PRO   125      55.853  43.211  52.571  1.00  0.00           C  
ATOM   1676  HB2 PRO   125      55.430  42.519  53.300  1.00  0.00           H  
ATOM   1677  HB3 PRO   125      56.227  42.609  51.743  1.00  0.00           H  
ATOM   1678  CA  PRO   125      54.999  44.253  51.874  1.00  0.00           C  
ATOM   1679  HA  PRO   125      54.502  43.830  51.001  1.00  0.00           H  
ATOM   1680  C   PRO   125      53.899  44.744  52.790  1.00  0.00           C  
ATOM   1681  O   PRO   125      54.039  45.755  53.471  1.00  0.00           O  
ATOM   1682  N   GLN   126      52.713  44.121  52.632  1.00  0.00           N  
ATOM   1683  H   GLN   126      52.507  43.588  51.800  1.00  0.00           H  
ATOM   1684  CA  GLN   126      51.524  44.213  53.507  1.00  0.00           C  
ATOM   1685  HA  GLN   126      51.171  45.224  53.301  1.00  0.00           H  
ATOM   1686  CB  GLN   126      50.534  43.157  52.894  1.00  0.00           C  
ATOM   1687  HB2 GLN   126      50.522  43.227  51.807  1.00  0.00           H  
ATOM   1688  HB3 GLN   126      50.942  42.182  53.159  1.00  0.00           H  
ATOM   1689  CG  GLN   126      49.066  43.319  53.412  1.00  0.00           C  
ATOM   1690  HG2 GLN   126      48.410  42.612  52.904  1.00  0.00           H  
ATOM   1691  HG3 GLN   126      49.163  43.026  54.458  1.00  0.00           H  
ATOM   1692  CD  GLN   126      48.571  44.694  53.109  1.00  0.00           C  
ATOM   1693  OE1 GLN   126      49.043  45.404  52.237  1.00  0.00           O  
ATOM   1694  NE2 GLN   126      47.603  45.135  53.831  1.00  0.00           N  
ATOM   1695 HE21 GLN   126      47.020  44.627  54.479  1.00  0.00           H  
ATOM   1696 HE22 GLN   126      47.441  46.112  54.031  1.00  0.00           H  
ATOM   1697  C   GLN   126      51.702  43.937  54.988  1.00  0.00           C  
ATOM   1698  O   GLN   126      52.353  42.927  55.373  1.00  0.00           O  
ATOM   1699  N   SER   127      51.129  44.772  55.844  1.00  0.00           N  
ATOM   1700  H   SER   127      50.725  45.571  55.377  1.00  0.00           H  
ATOM   1701  CA  SER   127      50.789  44.703  57.259  1.00  0.00           C  
ATOM   1702  HA  SER   127      49.948  45.379  57.410  1.00  0.00           H  
ATOM   1703  CB  SER   127      50.305  43.257  57.596  1.00  0.00           C  
ATOM   1704  HB2 SER   127      49.801  42.735  56.782  1.00  0.00           H  
ATOM   1705  HB3 SER   127      51.146  42.585  57.766  1.00  0.00           H  
ATOM   1706  OG  SER   127      49.549  43.236  58.732  1.00  0.00           O  
ATOM   1707  HG  SER   127      48.811  43.837  58.599  1.00  0.00           H  
ATOM   1708  C   SER   127      51.945  45.126  58.158  1.00  0.00           C  
ATOM   1709  O   SER   127      51.650  45.843  59.131  1.00  0.00           O  
ATOM   1710  N   GLY   128      53.144  44.758  57.731  1.00  0.00           N  
ATOM   1711  H   GLY   128      53.179  44.004  57.059  1.00  0.00           H  
ATOM   1712  CA  GLY   128      54.413  45.323  58.052  1.00  0.00           C  
ATOM   1713  HA2 GLY   128      54.535  46.355  57.721  1.00  0.00           H  
ATOM   1714  HA3 GLY   128      54.504  45.334  59.138  1.00  0.00           H  
ATOM   1715  C   GLY   128      55.533  44.441  57.375  1.00  0.00           C  
ATOM   1716  O   GLY   128      55.304  43.348  56.846  1.00  0.00           O  
ATOM   1717  N   SER   129      56.822  44.796  57.353  1.00  0.00           N  
ATOM   1718  H   SER   129      57.304  44.078  56.830  1.00  0.00           H  
ATOM   1719  CA  SER   129      57.534  45.977  57.886  1.00  0.00           C  
ATOM   1720  HA  SER   129      58.613  45.844  57.814  1.00  0.00           H  
ATOM   1721  CB  SER   129      57.344  47.205  56.982  1.00  0.00           C  
ATOM   1722  HB2 SER   129      56.359  47.661  57.086  1.00  0.00           H  
ATOM   1723  HB3 SER   129      57.988  48.042  57.252  1.00  0.00           H  
ATOM   1724  OG  SER   129      57.440  46.846  55.641  1.00  0.00           O  
ATOM   1725  HG  SER   129      58.321  46.480  55.537  1.00  0.00           H  
ATOM   1726  C   SER   129      57.151  46.332  59.346  1.00  0.00           C  
ATOM   1727  O   SER   129      57.202  47.473  59.744  1.00  0.00           O  
ATOM   1728  N   TYR   130      56.928  45.352  60.243  1.00  0.00           N  
ATOM   1729  H   TYR   130      57.024  44.379  59.989  1.00  0.00           H  
ATOM   1730  CA  TYR   130      56.543  45.538  61.664  1.00  0.00           C  
ATOM   1731  HA  TYR   130      55.602  46.081  61.751  1.00  0.00           H  
ATOM   1732  CB  TYR   130      56.382  44.119  62.284  1.00  0.00           C  
ATOM   1733  HB2 TYR   130      57.373  43.685  62.151  1.00  0.00           H  
ATOM   1734  HB3 TYR   130      56.296  44.163  63.370  1.00  0.00           H  
ATOM   1735  CG  TYR   130      55.338  43.312  61.588  1.00  0.00           C  
ATOM   1736  CD1 TYR   130      55.797  42.138  60.953  1.00  0.00           C  
ATOM   1737  HD1 TYR   130      56.833  41.837  60.974  1.00  0.00           H  
ATOM   1738  CE1 TYR   130      54.946  41.347  60.162  1.00  0.00           C  
ATOM   1739  HE1 TYR   130      55.237  40.475  59.595  1.00  0.00           H  
ATOM   1740  CZ  TYR   130      53.586  41.853  59.997  1.00  0.00           C  
ATOM   1741  OH  TYR   130      52.616  41.086  59.388  1.00  0.00           O  
ATOM   1742  HH  TYR   130      53.134  40.352  59.050  1.00  0.00           H  
ATOM   1743  CE2 TYR   130      53.172  43.056  60.618  1.00  0.00           C  
ATOM   1744  HE2 TYR   130      52.114  43.267  60.558  1.00  0.00           H  
ATOM   1745  CD2 TYR   130      54.036  43.727  61.526  1.00  0.00           C  
ATOM   1746  HD2 TYR   130      53.736  44.646  62.007  1.00  0.00           H  
ATOM   1747  C   TYR   130      57.681  46.333  62.362  1.00  0.00           C  
ATOM   1748  O   TYR   130      58.860  46.001  62.122  1.00  0.00           O  
ATOM   1749  N   SER   131      57.401  47.262  63.238  1.00  0.00           N  
ATOM   1750  H   SER   131      58.274  47.649  63.567  1.00  0.00           H  
ATOM   1751  CA  SER   131      56.127  47.794  63.758  1.00  0.00           C  
ATOM   1752  HA  SER   131      56.453  48.481  64.540  1.00  0.00           H  
ATOM   1753  CB  SER   131      55.354  48.707  62.723  1.00  0.00           C  
ATOM   1754  HB2 SER   131      56.052  49.520  62.523  1.00  0.00           H  
ATOM   1755  HB3 SER   131      55.171  48.186  61.784  1.00  0.00           H  
ATOM   1756  OG  SER   131      54.150  49.301  63.275  1.00  0.00           O  
ATOM   1757  HG  SER   131      53.418  48.680  63.274  1.00  0.00           H  
ATOM   1758  C   SER   131      55.331  46.625  64.313  1.00  0.00           C  
ATOM   1759  O   SER   131      54.265  46.285  63.858  1.00  0.00           O  
ATOM   1760  N   GLN   132      55.706  45.949  65.413  1.00  0.00           N  
ATOM   1761  H   GLN   132      55.170  45.120  65.624  1.00  0.00           H  
ATOM   1762  CA  GLN   132      56.826  46.221  66.378  1.00  0.00           C  
ATOM   1763  HA  GLN   132      57.617  46.748  65.845  1.00  0.00           H  
ATOM   1764  CB  GLN   132      56.353  47.255  67.437  1.00  0.00           C  
ATOM   1765  HB2 GLN   132      57.212  47.459  68.077  1.00  0.00           H  
ATOM   1766  HB3 GLN   132      55.814  48.118  67.048  1.00  0.00           H  
ATOM   1767  CG  GLN   132      55.208  46.754  68.316  1.00  0.00           C  
ATOM   1768  HG2 GLN   132      54.353  46.436  67.720  1.00  0.00           H  
ATOM   1769  HG3 GLN   132      55.598  45.869  68.820  1.00  0.00           H  
ATOM   1770  CD  GLN   132      54.706  47.736  69.349  1.00  0.00           C  
ATOM   1771  OE1 GLN   132      55.178  48.843  69.556  1.00  0.00           O  
ATOM   1772  NE2 GLN   132      53.642  47.394  70.028  1.00  0.00           N  
ATOM   1773 HE21 GLN   132      53.230  46.503  69.789  1.00  0.00           H  
ATOM   1774 HE22 GLN   132      53.368  47.948  70.826  1.00  0.00           H  
ATOM   1775  C   GLN   132      57.593  45.000  67.024  1.00  0.00           C  
ATOM   1776  O   GLN   132      56.964  43.979  67.255  1.00  0.00           O  
ATOM   1777  N   GLN   133      58.897  45.148  67.406  1.00  0.00           N  
ATOM   1778  H   GLN   133      59.393  46.015  67.254  1.00  0.00           H  
ATOM   1779  CA  GLN   133      59.718  44.342  68.342  1.00  0.00           C  
ATOM   1780  HA  GLN   133      60.758  44.517  68.066  1.00  0.00           H  
ATOM   1781  CB  GLN   133      59.506  44.910  69.740  1.00  0.00           C  
ATOM   1782  HB2 GLN   133      58.465  44.795  70.039  1.00  0.00           H  
ATOM   1783  HB3 GLN   133      60.059  44.176  70.326  1.00  0.00           H  
ATOM   1784  CG  GLN   133      59.889  46.398  69.972  1.00  0.00           C  
ATOM   1785  HG2 GLN   133      60.812  46.708  69.481  1.00  0.00           H  
ATOM   1786  HG3 GLN   133      58.999  46.940  69.652  1.00  0.00           H  
ATOM   1787  CD  GLN   133      60.197  46.809  71.464  1.00  0.00           C  
ATOM   1788  OE1 GLN   133      59.260  47.016  72.222  1.00  0.00           O  
ATOM   1789  NE2 GLN   133      61.425  47.033  71.814  1.00  0.00           N  
ATOM   1790 HE21 GLN   133      62.206  46.886  71.191  1.00  0.00           H  
ATOM   1791 HE22 GLN   133      61.560  47.398  72.747  1.00  0.00           H  
ATOM   1792  C   GLN   133      59.590  42.813  68.110  1.00  0.00           C  
ATOM   1793  O   GLN   133      59.080  42.200  69.036  1.00  0.00           O  
ATOM   1794  N   PRO   134      59.865  42.277  66.879  1.00  0.00           N  
ATOM   1795  CD  PRO   134      59.817  40.826  66.681  1.00  0.00           C  
ATOM   1796  HD2 PRO   134      59.068  40.604  65.920  1.00  0.00           H  
ATOM   1797  HD3 PRO   134      59.597  40.333  67.628  1.00  0.00           H  
ATOM   1798  CG  PRO   134      61.098  40.424  66.012  1.00  0.00           C  
ATOM   1799  HG2 PRO   134      61.005  39.568  65.345  1.00  0.00           H  
ATOM   1800  HG3 PRO   134      61.749  40.137  66.838  1.00  0.00           H  
ATOM   1801  CB  PRO   134      61.556  41.675  65.282  1.00  0.00           C  
ATOM   1802  HB2 PRO   134      61.329  41.668  64.216  1.00  0.00           H  
ATOM   1803  HB3 PRO   134      62.630  41.753  65.453  1.00  0.00           H  
ATOM   1804  CA  PRO   134      60.793  42.894  65.925  1.00  0.00           C  
ATOM   1805  HA  PRO   134      61.415  43.566  66.515  1.00  0.00           H  
ATOM   1806  C   PRO   134      60.021  43.686  64.857  1.00  0.00           C  
ATOM   1807  O   PRO   134      58.852  43.532  64.610  1.00  0.00           O  
ATOM   1808  N   SER   135      60.603  44.653  64.121  1.00  0.00           N  
ATOM   1809  H   SER   135      60.062  45.070  63.377  1.00  0.00           H  
ATOM   1810  CA  SER   135      62.015  45.049  64.145  1.00  0.00           C  
ATOM   1811  HA  SER   135      62.564  44.107  64.167  1.00  0.00           H  
ATOM   1812  CB  SER   135      62.513  45.884  62.995  1.00  0.00           C  
ATOM   1813  HB2 SER   135      63.601  45.947  62.964  1.00  0.00           H  
ATOM   1814  HB3 SER   135      62.109  45.540  62.042  1.00  0.00           H  
ATOM   1815  OG  SER   135      62.119  47.266  63.136  1.00  0.00           O  
ATOM   1816  HG  SER   135      61.175  47.440  63.156  1.00  0.00           H  
ATOM   1817  C   SER   135      62.331  45.746  65.486  1.00  0.00           C  
ATOM   1818  O   SER   135      61.427  46.158  66.246  1.00  0.00           O  
ATOM   1819  N   TYR   136      63.631  45.759  65.876  1.00  0.00           N  
ATOM   1820  H   TYR   136      64.385  45.557  65.235  1.00  0.00           H  
ATOM   1821  CA  TYR   136      64.093  46.388  67.101  1.00  0.00           C  
ATOM   1822  HA  TYR   136      63.214  46.712  67.659  1.00  0.00           H  
ATOM   1823  CB  TYR   136      64.897  45.331  67.907  1.00  0.00           C  
ATOM   1824  HB2 TYR   136      65.852  45.193  67.399  1.00  0.00           H  
ATOM   1825  HB3 TYR   136      65.311  45.920  68.725  1.00  0.00           H  
ATOM   1826  CG  TYR   136      64.352  43.961  68.290  1.00  0.00           C  
ATOM   1827  CD1 TYR   136      63.334  43.826  69.207  1.00  0.00           C  
ATOM   1828  HD1 TYR   136      62.873  44.686  69.671  1.00  0.00           H  
ATOM   1829  CE1 TYR   136      62.875  42.535  69.533  1.00  0.00           C  
ATOM   1830  HE1 TYR   136      62.110  42.323  70.265  1.00  0.00           H  
ATOM   1831  CZ  TYR   136      63.536  41.415  68.959  1.00  0.00           C  
ATOM   1832  OH  TYR   136      63.074  40.112  69.273  1.00  0.00           O  
ATOM   1833  HH  TYR   136      62.161  40.114  69.569  1.00  0.00           H  
ATOM   1834  CE2 TYR   136      64.616  41.546  68.072  1.00  0.00           C  
ATOM   1835  HE2 TYR   136      65.061  40.663  67.638  1.00  0.00           H  
ATOM   1836  CD2 TYR   136      64.972  42.856  67.677  1.00  0.00           C  
ATOM   1837  HD2 TYR   136      65.709  42.965  66.895  1.00  0.00           H  
ATOM   1838  C   TYR   136      64.944  47.605  66.839  1.00  0.00           C  
ATOM   1839  O   TYR   136      65.839  47.534  66.001  1.00  0.00           O  
ATOM   1840  N   GLY   137      64.878  48.689  67.610  1.00  0.00           N  
ATOM   1841  H   GLY   137      65.726  49.229  67.705  1.00  0.00           H  
ATOM   1842  CA  GLY   137      63.775  49.093  68.564  1.00  0.00           C  
ATOM   1843  HA2 GLY   137      63.730  50.151  68.821  1.00  0.00           H  
ATOM   1844  HA3 GLY   137      62.806  48.783  68.172  1.00  0.00           H  
ATOM   1845  C   GLY   137      63.881  48.403  69.868  1.00  0.00           C  
ATOM   1846  O   GLY   137      63.731  47.200  70.018  1.00  0.00           O  
ATOM   1847  N   GLY   138      64.188  49.283  70.902  1.00  0.00           N  
ATOM   1848  H   GLY   138      64.437  50.250  70.749  1.00  0.00           H  
ATOM   1849  CA  GLY   138      64.704  48.799  72.155  1.00  0.00           C  
ATOM   1850  HA2 GLY   138      65.000  49.663  72.749  1.00  0.00           H  
ATOM   1851  HA3 GLY   138      63.891  48.336  72.713  1.00  0.00           H  
ATOM   1852  C   GLY   138      65.979  47.852  72.081  1.00  0.00           C  
ATOM   1853  O   GLY   138      66.708  47.867  71.135  1.00  0.00           O  
ATOM   1854  N   GLN   139      66.297  47.131  73.157  1.00  0.00           N  
ATOM   1855  H   GLN   139      67.098  46.518  73.101  1.00  0.00           H  
ATOM   1856  CA  GLN   139      65.555  47.024  74.407  1.00  0.00           C  
ATOM   1857  HA  GLN   139      65.126  48.002  74.625  1.00  0.00           H  
ATOM   1858  CB  GLN   139      64.445  46.008  74.232  1.00  0.00           C  
ATOM   1859  HB2 GLN   139      64.002  46.018  75.228  1.00  0.00           H  
ATOM   1860  HB3 GLN   139      63.632  46.430  73.641  1.00  0.00           H  
ATOM   1861  CG  GLN   139      64.824  44.513  73.927  1.00  0.00           C  
ATOM   1862  HG2 GLN   139      65.229  44.316  72.934  1.00  0.00           H  
ATOM   1863  HG3 GLN   139      65.505  44.128  74.686  1.00  0.00           H  
ATOM   1864  CD  GLN   139      63.589  43.608  73.997  1.00  0.00           C  
ATOM   1865  OE1 GLN   139      62.436  43.973  73.746  1.00  0.00           O  
ATOM   1866  NE2 GLN   139      63.776  42.294  74.021  1.00  0.00           N  
ATOM   1867 HE21 GLN   139      64.715  41.969  73.840  1.00  0.00           H  
ATOM   1868 HE22 GLN   139      63.002  41.709  73.741  1.00  0.00           H  
ATOM   1869  C   GLN   139      66.420  46.849  75.660  1.00  0.00           C  
ATOM   1870  O   GLN   139      67.316  46.019  75.616  1.00  0.00           O  
ATOM   1871  N   GLN   140      66.092  47.550  76.719  1.00  0.00           N  
ATOM   1872  H   GLN   140      65.324  48.206  76.702  1.00  0.00           H  
ATOM   1873  CA  GLN   140      66.752  47.378  77.917  1.00  0.00           C  
ATOM   1874  HA  GLN   140      66.905  46.332  78.183  1.00  0.00           H  
ATOM   1875  CB  GLN   140      68.212  47.949  77.840  1.00  0.00           C  
ATOM   1876  HB2 GLN   140      68.749  47.632  76.947  1.00  0.00           H  
ATOM   1877  HB3 GLN   140      68.182  49.038  77.784  1.00  0.00           H  
ATOM   1878  CG  GLN   140      69.030  47.374  79.052  1.00  0.00           C  
ATOM   1879  HG2 GLN   140      68.478  47.732  79.921  1.00  0.00           H  
ATOM   1880  HG3 GLN   140      68.949  46.288  79.014  1.00  0.00           H  
ATOM   1881  CD  GLN   140      70.558  47.742  79.087  1.00  0.00           C  
ATOM   1882  OE1 GLN   140      71.074  48.672  78.473  1.00  0.00           O  
ATOM   1883  NE2 GLN   140      71.495  46.927  79.626  1.00  0.00           N  
ATOM   1884 HE21 GLN   140      71.260  46.204  80.291  1.00  0.00           H  
ATOM   1885 HE22 GLN   140      72.359  47.430  79.773  1.00  0.00           H  
ATOM   1886  C   GLN   140      65.882  48.065  78.975  1.00  0.00           C  
ATOM   1887  O   GLN   140      65.285  49.125  78.705  1.00  0.00           O  
ATOM   1888  N   GLN   141      65.695  47.469  80.136  1.00  0.00           N  
ATOM   1889  H   GLN   141      66.197  46.620  80.349  1.00  0.00           H  
ATOM   1890  CA  GLN   141      64.991  48.033  81.271  1.00  0.00           C  
ATOM   1891  HA  GLN   141      63.961  48.248  80.988  1.00  0.00           H  
ATOM   1892  CB  GLN   141      64.886  46.900  82.277  1.00  0.00           C  
ATOM   1893  HB2 GLN   141      65.893  46.545  82.498  1.00  0.00           H  
ATOM   1894  HB3 GLN   141      64.293  47.369  83.062  1.00  0.00           H  
ATOM   1895  CG  GLN   141      64.228  45.586  81.769  1.00  0.00           C  
ATOM   1896  HG2 GLN   141      64.714  45.291  80.838  1.00  0.00           H  
ATOM   1897  HG3 GLN   141      64.462  44.785  82.471  1.00  0.00           H  
ATOM   1898  CD  GLN   141      62.767  45.743  81.452  1.00  0.00           C  
ATOM   1899  OE1 GLN   141      62.364  46.163  80.346  1.00  0.00           O  
ATOM   1900  NE2 GLN   141      61.927  45.399  82.389  1.00  0.00           N  
ATOM   1901 HE21 GLN   141      62.344  44.993  83.214  1.00  0.00           H  
ATOM   1902 HE22 GLN   141      61.008  45.061  82.143  1.00  0.00           H  
ATOM   1903  C   GLN   141      65.701  49.304  81.734  1.00  0.00           C  
ATOM   1904  O   GLN   141      66.880  49.255  81.996  1.00  0.00           O  
ATOM   1905  N   SER   142      65.071  50.470  81.988  1.00  0.00           N  
ATOM   1906  H   SER   142      65.713  51.219  82.205  1.00  0.00           H  
ATOM   1907  CA  SER   142      63.634  50.868  81.922  1.00  0.00           C  
ATOM   1908  HA  SER   142      63.537  51.805  82.471  1.00  0.00           H  
ATOM   1909  CB  SER   142      63.088  51.130  80.515  1.00  0.00           C  
ATOM   1910  HB2 SER   142      63.034  50.196  79.955  1.00  0.00           H  
ATOM   1911  HB3 SER   142      62.101  51.577  80.397  1.00  0.00           H  
ATOM   1912  OG  SER   142      63.877  52.009  79.777  1.00  0.00           O  
ATOM   1913  HG  SER   142      63.613  51.907  78.860  1.00  0.00           H  
ATOM   1914  C   SER   142      62.664  49.878  82.692  1.00  0.00           C  
ATOM   1915  O   SER   142      61.966  49.056  82.040  1.00  0.00           O  
ATOM   1916  N   TYR   143      62.621  49.922  84.031  1.00  0.00           N  
ATOM   1917  H   TYR   143      63.359  50.465  84.456  1.00  0.00           H  
ATOM   1918  CA  TYR   143      61.957  48.938  84.874  1.00  0.00           C  
ATOM   1919  HA  TYR   143      61.984  47.999  84.321  1.00  0.00           H  
ATOM   1920  CB  TYR   143      62.690  48.651  86.204  1.00  0.00           C  
ATOM   1921  HB2 TYR   143      62.884  49.569  86.760  1.00  0.00           H  
ATOM   1922  HB3 TYR   143      62.131  48.004  86.879  1.00  0.00           H  
ATOM   1923  CG  TYR   143      63.932  47.876  85.974  1.00  0.00           C  
ATOM   1924  CD1 TYR   143      63.896  46.432  85.972  1.00  0.00           C  
ATOM   1925  HD1 TYR   143      63.043  45.904  86.372  1.00  0.00           H  
ATOM   1926  CE1 TYR   143      65.080  45.735  85.760  1.00  0.00           C  
ATOM   1927  HE1 TYR   143      65.102  44.656  85.733  1.00  0.00           H  
ATOM   1928  CZ  TYR   143      66.340  46.400  85.598  1.00  0.00           C  
ATOM   1929  OH  TYR   143      67.536  45.750  85.362  1.00  0.00           O  
ATOM   1930  HH  TYR   143      67.541  44.999  84.764  1.00  0.00           H  
ATOM   1931  CE2 TYR   143      66.297  47.862  85.732  1.00  0.00           C  
ATOM   1932  HE2 TYR   143      67.193  48.392  85.447  1.00  0.00           H  
ATOM   1933  CD2 TYR   143      65.109  48.575  85.852  1.00  0.00           C  
ATOM   1934  HD2 TYR   143      65.038  49.652  85.873  1.00  0.00           H  
ATOM   1935  C   TYR   143      60.470  49.345  85.091  1.00  0.00           C  
ATOM   1936  O   TYR   143      60.097  50.245  85.884  1.00  0.00           O  
ATOM   1937  N   GLY   144      59.591  48.700  84.359  1.00  0.00           N  
ATOM   1938  H   GLY   144      59.954  47.975  83.756  1.00  0.00           H  
ATOM   1939  CA  GLY   144      58.177  49.088  84.041  1.00  0.00           C  
ATOM   1940  HA2 GLY   144      57.622  48.300  83.532  1.00  0.00           H  
ATOM   1941  HA3 GLY   144      57.610  49.202  84.965  1.00  0.00           H  
ATOM   1942  C   GLY   144      58.081  50.406  83.257  1.00  0.00           C  
ATOM   1943  O   GLY   144      59.079  50.976  82.850  1.00  0.00           O  
ATOM   1944  N   GLN   145      56.867  50.839  82.961  1.00  0.00           N  
ATOM   1945  H   GLN   145      56.037  50.414  83.348  1.00  0.00           H  
ATOM   1946  CA  GLN   145      56.647  52.116  82.273  1.00  0.00           C  
ATOM   1947  HA  GLN   145      57.157  51.976  81.320  1.00  0.00           H  
ATOM   1948  CB  GLN   145      55.156  52.338  81.879  1.00  0.00           C  
ATOM   1949  HB2 GLN   145      54.554  52.648  82.733  1.00  0.00           H  
ATOM   1950  HB3 GLN   145      55.174  53.186  81.195  1.00  0.00           H  
ATOM   1951  CG  GLN   145      54.420  51.091  81.332  1.00  0.00           C  
ATOM   1952  HG2 GLN   145      54.972  50.723  80.468  1.00  0.00           H  
ATOM   1953  HG3 GLN   145      54.479  50.239  82.009  1.00  0.00           H  
ATOM   1954  CD  GLN   145      52.966  51.417  80.921  1.00  0.00           C  
ATOM   1955  OE1 GLN   145      52.522  52.578  80.654  1.00  0.00           O  
ATOM   1956  NE2 GLN   145      52.165  50.427  80.716  1.00  0.00           N  
ATOM   1957 HE21 GLN   145      51.379  50.757  80.175  1.00  0.00           H  
ATOM   1958 HE22 GLN   145      52.460  49.461  80.723  1.00  0.00           H  
ATOM   1959  C   GLN   145      57.237  53.364  82.934  1.00  0.00           C  
ATOM   1960  O   GLN   145      57.439  53.332  84.115  1.00  0.00           O  
ATOM   1961  N   GLN   146      57.596  54.363  82.185  1.00  0.00           N  
ATOM   1962  H   GLN   146      57.317  54.295  81.216  1.00  0.00           H  
ATOM   1963  CA  GLN   146      58.146  55.636  82.576  1.00  0.00           C  
ATOM   1964  HA  GLN   146      59.133  55.497  83.016  1.00  0.00           H  
ATOM   1965  CB  GLN   146      58.285  56.562  81.349  1.00  0.00           C  
ATOM   1966  HB2 GLN   146      58.805  56.086  80.518  1.00  0.00           H  
ATOM   1967  HB3 GLN   146      57.269  56.619  80.958  1.00  0.00           H  
ATOM   1968  CG  GLN   146      58.777  57.966  81.533  1.00  0.00           C  
ATOM   1969  HG2 GLN   146      58.791  58.473  80.568  1.00  0.00           H  
ATOM   1970  HG3 GLN   146      58.058  58.387  82.237  1.00  0.00           H  
ATOM   1971  CD  GLN   146      60.251  57.965  81.871  1.00  0.00           C  
ATOM   1972  OE1 GLN   146      60.989  57.019  81.742  1.00  0.00           O  
ATOM   1973  NE2 GLN   146      60.741  59.141  82.210  1.00  0.00           N  
ATOM   1974 HE21 GLN   146      60.086  59.865  82.468  1.00  0.00           H  
ATOM   1975 HE22 GLN   146      61.724  59.121  82.439  1.00  0.00           H  
ATOM   1976  C   GLN   146      57.162  56.222  83.655  1.00  0.00           C  
ATOM   1977  O   GLN   146      55.993  56.348  83.415  1.00  0.00           O  
ATOM   1978  N   GLN   147      57.700  56.751  84.723  1.00  0.00           N  
ATOM   1979  H   GLN   147      58.655  56.552  84.984  1.00  0.00           H  
ATOM   1980  CA  GLN   147      56.969  57.503  85.727  1.00  0.00           C  
ATOM   1981  HA  GLN   147      56.483  56.697  86.277  1.00  0.00           H  
ATOM   1982  CB  GLN   147      58.025  58.248  86.591  1.00  0.00           C  
ATOM   1983  HB2 GLN   147      57.639  58.536  87.569  1.00  0.00           H  
ATOM   1984  HB3 GLN   147      58.856  57.545  86.654  1.00  0.00           H  
ATOM   1985  CG  GLN   147      58.532  59.613  85.912  1.00  0.00           C  
ATOM   1986  HG2 GLN   147      58.844  59.378  84.894  1.00  0.00           H  
ATOM   1987  HG3 GLN   147      57.742  60.355  85.801  1.00  0.00           H  
ATOM   1988  CD  GLN   147      59.710  60.264  86.549  1.00  0.00           C  
ATOM   1989  OE1 GLN   147      60.175  59.869  87.618  1.00  0.00           O  
ATOM   1990  NE2 GLN   147      60.297  61.215  85.824  1.00  0.00           N  
ATOM   1991 HE21 GLN   147      59.862  61.455  84.944  1.00  0.00           H  
ATOM   1992 HE22 GLN   147      61.191  61.457  86.226  1.00  0.00           H  
ATOM   1993  C   GLN   147      55.841  58.460  85.295  1.00  0.00           C  
ATOM   1994  O   GLN   147      55.948  58.918  84.130  1.00  0.00           O  
ATOM   1995  N   SER   148      54.979  58.985  86.201  1.00  0.00           N  
ATOM   1996  H   SER   148      55.013  58.565  87.120  1.00  0.00           H  
ATOM   1997  CA  SER   148      53.780  59.837  85.893  1.00  0.00           C  
ATOM   1998  HA  SER   148      53.667  59.813  84.809  1.00  0.00           H  
ATOM   1999  CB  SER   148      52.457  59.312  86.593  1.00  0.00           C  
ATOM   2000  HB2 SER   148      52.507  59.379  87.680  1.00  0.00           H  
ATOM   2001  HB3 SER   148      51.615  59.913  86.253  1.00  0.00           H  
ATOM   2002  OG  SER   148      52.165  57.928  86.184  1.00  0.00           O  
ATOM   2003  HG  SER   148      52.936  57.393  86.389  1.00  0.00           H  
ATOM   2004  C   SER   148      54.128  61.286  86.265  1.00  0.00           C  
ATOM   2005  O   SER   148      53.321  62.038  86.784  1.00  0.00           O  
ATOM   2006  N   TYR   149      55.356  61.721  85.989  1.00  0.00           N  
ATOM   2007  H   TYR   149      55.959  61.025  85.575  1.00  0.00           H  
ATOM   2008  CA  TYR   149      55.827  63.143  86.145  1.00  0.00           C  
ATOM   2009  HA  TYR   149      55.671  63.411  87.190  1.00  0.00           H  
ATOM   2010  CB  TYR   149      57.323  63.164  85.844  1.00  0.00           C  
ATOM   2011  HB2 TYR   149      57.835  62.430  86.467  1.00  0.00           H  
ATOM   2012  HB3 TYR   149      57.523  62.795  84.838  1.00  0.00           H  
ATOM   2013  CG  TYR   149      57.923  64.557  85.908  1.00  0.00           C  
ATOM   2014  CD1 TYR   149      58.104  65.234  84.651  1.00  0.00           C  
ATOM   2015  HD1 TYR   149      57.979  64.747  83.695  1.00  0.00           H  
ATOM   2016  CE1 TYR   149      58.569  66.568  84.706  1.00  0.00           C  
ATOM   2017  HE1 TYR   149      58.728  67.162  83.818  1.00  0.00           H  
ATOM   2018  CZ  TYR   149      58.649  67.260  85.928  1.00  0.00           C  
ATOM   2019  OH  TYR   149      59.291  68.448  85.996  1.00  0.00           O  
ATOM   2020  HH  TYR   149      60.042  68.496  85.400  1.00  0.00           H  
ATOM   2021  CE2 TYR   149      58.392  66.603  87.098  1.00  0.00           C  
ATOM   2022  HE2 TYR   149      58.565  67.108  88.038  1.00  0.00           H  
ATOM   2023  CD2 TYR   149      57.970  65.263  87.102  1.00  0.00           C  
ATOM   2024  HD2 TYR   149      57.686  64.706  87.983  1.00  0.00           H  
ATOM   2025  C   TYR   149      55.044  64.049  85.182  1.00  0.00           C  
ATOM   2026  O   TYR   149      54.821  63.770  84.022  1.00  0.00           O  
ATOM   2027  N   ASN   150      54.811  65.252  85.614  1.00  0.00           N  
ATOM   2028  H   ASN   150      54.911  65.503  86.587  1.00  0.00           H  
ATOM   2029  CA  ASN   150      54.310  66.372  84.773  1.00  0.00           C  
ATOM   2030  HA  ASN   150      54.562  66.183  83.729  1.00  0.00           H  
ATOM   2031  CB  ASN   150      52.761  66.331  84.936  1.00  0.00           C  
ATOM   2032  HB2 ASN   150      52.480  65.284  84.820  1.00  0.00           H  
ATOM   2033  HB3 ASN   150      52.428  66.699  85.906  1.00  0.00           H  
ATOM   2034  CG  ASN   150      52.071  67.137  83.904  1.00  0.00           C  
ATOM   2035  OD1 ASN   150      51.940  66.795  82.738  1.00  0.00           O  
ATOM   2036  ND2 ASN   150      51.516  68.300  84.222  1.00  0.00           N  
ATOM   2037 HD21 ASN   150      51.166  68.837  83.441  1.00  0.00           H  
ATOM   2038 HD22 ASN   150      51.691  68.650  85.153  1.00  0.00           H  
ATOM   2039  C   ASN   150      54.855  67.661  85.421  1.00  0.00           C  
ATOM   2040  O   ASN   150      55.053  67.688  86.617  1.00  0.00           O  
ATOM   2041  N   PRO   151      55.115  68.692  84.529  1.00  0.00           N  
ATOM   2042  CD  PRO   151      54.969  68.628  83.094  1.00  0.00           C  
ATOM   2043  HD2 PRO   151      53.920  68.665  82.799  1.00  0.00           H  
ATOM   2044  HD3 PRO   151      55.437  67.734  82.681  1.00  0.00           H  
ATOM   2045  CG  PRO   151      55.659  69.839  82.454  1.00  0.00           C  
ATOM   2046  HG2 PRO   151      55.167  70.162  81.537  1.00  0.00           H  
ATOM   2047  HG3 PRO   151      56.738  69.692  82.403  1.00  0.00           H  
ATOM   2048  CB  PRO   151      55.345  70.767  83.606  1.00  0.00           C  
ATOM   2049  HB2 PRO   151      54.280  70.975  83.503  1.00  0.00           H  
ATOM   2050  HB3 PRO   151      55.856  71.726  83.519  1.00  0.00           H  
ATOM   2051  CA  PRO   151      55.648  69.971  84.889  1.00  0.00           C  
ATOM   2052  HA  PRO   151      56.703  69.706  84.959  1.00  0.00           H  
ATOM   2053  C   PRO   151      55.141  70.690  86.180  1.00  0.00           C  
ATOM   2054  O   PRO   151      53.896  70.688  86.414  1.00  0.00           O  
ATOM   2055  N   PRO   152      56.009  71.329  86.961  1.00  0.00           N  
ATOM   2056  CD  PRO   152      57.469  71.350  86.902  1.00  0.00           C  
ATOM   2057  HD2 PRO   152      57.911  71.546  85.925  1.00  0.00           H  
ATOM   2058  HD3 PRO   152      57.965  70.513  87.394  1.00  0.00           H  
ATOM   2059  CG  PRO   152      57.719  72.655  87.719  1.00  0.00           C  
ATOM   2060  HG2 PRO   152      57.387  73.494  87.109  1.00  0.00           H  
ATOM   2061  HG3 PRO   152      58.765  72.902  87.900  1.00  0.00           H  
ATOM   2062  CB  PRO   152      56.788  72.580  88.917  1.00  0.00           C  
ATOM   2063  HB2 PRO   152      56.625  73.565  89.354  1.00  0.00           H  
ATOM   2064  HB3 PRO   152      57.220  72.031  89.754  1.00  0.00           H  
ATOM   2065  CA  PRO   152      55.555  72.011  88.246  1.00  0.00           C  
ATOM   2066  HA  PRO   152      55.253  71.264  88.980  1.00  0.00           H  
ATOM   2067  C   PRO   152      54.620  73.154  88.144  1.00  0.00           C  
ATOM   2068  O   PRO   152      54.848  73.957  87.252  1.00  0.00           O  
ATOM   2069  N   GLN   153      53.637  73.228  89.024  1.00  0.00           N  
ATOM   2070  H   GLN   153      53.730  72.633  89.835  1.00  0.00           H  
ATOM   2071  CA  GLN   153      52.650  74.338  89.134  1.00  0.00           C  
ATOM   2072  HA  GLN   153      52.049  74.254  88.229  1.00  0.00           H  
ATOM   2073  CB  GLN   153      51.829  74.187  90.350  1.00  0.00           C  
ATOM   2074  HB2 GLN   153      51.003  74.888  90.227  1.00  0.00           H  
ATOM   2075  HB3 GLN   153      51.503  73.157  90.495  1.00  0.00           H  
ATOM   2076  CG  GLN   153      52.620  74.713  91.595  1.00  0.00           C  
ATOM   2077  HG2 GLN   153      53.663  74.395  91.616  1.00  0.00           H  
ATOM   2078  HG3 GLN   153      52.725  75.794  91.503  1.00  0.00           H  
ATOM   2079  CD  GLN   153      51.938  74.311  92.871  1.00  0.00           C  
ATOM   2080  OE1 GLN   153      51.598  75.074  93.721  1.00  0.00           O  
ATOM   2081  NE2 GLN   153      51.707  73.067  93.042  1.00  0.00           N  
ATOM   2082 HE21 GLN   153      52.020  72.355  92.397  1.00  0.00           H  
ATOM   2083 HE22 GLN   153      51.089  72.932  93.830  1.00  0.00           H  
ATOM   2084  C   GLN   153      53.348  75.704  88.926  1.00  0.00           C  
ATOM   2085  O   GLN   153      54.453  75.947  89.435  1.00  0.00           O  
ATOM   2086  N   GLY   154      52.832  76.562  88.100  1.00  0.00           N  
ATOM   2087  H   GLY   154      52.034  76.243  87.569  1.00  0.00           H  
ATOM   2088  CA  GLY   154      53.388  77.878  87.697  1.00  0.00           C  
ATOM   2089  HA2 GLY   154      54.262  78.212  88.256  1.00  0.00           H  
ATOM   2090  HA3 GLY   154      53.680  77.721  86.659  1.00  0.00           H  
ATOM   2091  C   GLY   154      52.366  78.972  87.872  1.00  0.00           C  
ATOM   2092  O   GLY   154      51.149  78.738  87.641  1.00  0.00           O  
ATOM   2093  N   TYR   155      52.891  80.155  88.353  1.00  0.00           N  
ATOM   2094  H   TYR   155      53.880  80.232  88.543  1.00  0.00           H  
ATOM   2095  CA  TYR   155      52.114  81.242  88.832  1.00  0.00           C  
ATOM   2096  HA  TYR   155      51.069  81.057  88.581  1.00  0.00           H  
ATOM   2097  CB  TYR   155      52.260  81.364  90.329  1.00  0.00           C  
ATOM   2098  HB2 TYR   155      53.316  81.454  90.586  1.00  0.00           H  
ATOM   2099  HB3 TYR   155      51.909  82.337  90.672  1.00  0.00           H  
ATOM   2100  CG  TYR   155      51.547  80.204  91.112  1.00  0.00           C  
ATOM   2101  CD1 TYR   155      50.157  79.949  90.917  1.00  0.00           C  
ATOM   2102  HD1 TYR   155      49.520  80.639  90.383  1.00  0.00           H  
ATOM   2103  CE1 TYR   155      49.634  78.787  91.538  1.00  0.00           C  
ATOM   2104  HE1 TYR   155      48.587  78.578  91.373  1.00  0.00           H  
ATOM   2105  CZ  TYR   155      50.404  77.988  92.396  1.00  0.00           C  
ATOM   2106  OH  TYR   155      49.777  76.966  93.052  1.00  0.00           O  
ATOM   2107  HH  TYR   155      50.370  76.326  93.453  1.00  0.00           H  
ATOM   2108  CE2 TYR   155      51.799  78.219  92.561  1.00  0.00           C  
ATOM   2109  HE2 TYR   155      52.384  77.609  93.234  1.00  0.00           H  
ATOM   2110  CD2 TYR   155      52.337  79.381  91.896  1.00  0.00           C  
ATOM   2111  HD2 TYR   155      53.386  79.634  91.932  1.00  0.00           H  
ATOM   2112  C   TYR   155      52.421  82.535  88.043  1.00  0.00           C  
ATOM   2113  O   TYR   155      53.619  82.743  87.596  1.00  0.00           O  
ATOM   2114  N   GLY   156      51.502  83.373  87.600  1.00  0.00           N  
ATOM   2115  H   GLY   156      51.776  84.089  86.942  1.00  0.00           H  
ATOM   2116  CA  GLY   156      50.061  83.312  88.074  1.00  0.00           C  
ATOM   2117  HA2 GLY   156      49.709  82.354  87.692  1.00  0.00           H  
ATOM   2118  HA3 GLY   156      50.062  83.243  89.162  1.00  0.00           H  
ATOM   2119  C   GLY   156      49.177  84.509  87.492  1.00  0.00           C  
ATOM   2120  O   GLY   156      49.161  84.679  86.278  1.00  0.00           O  
ATOM   2121  N   GLN   157      48.471  85.179  88.388  1.00  0.00           N  
ATOM   2122  H   GLN   157      48.471  84.879  89.352  1.00  0.00           H  
ATOM   2123  CA  GLN   157      47.348  86.062  88.021  1.00  0.00           C  
ATOM   2124  HA  GLN   157      47.327  86.203  86.940  1.00  0.00           H  
ATOM   2125  CB  GLN   157      45.978  85.378  88.417  1.00  0.00           C  
ATOM   2126  HB2 GLN   157      45.885  85.278  89.498  1.00  0.00           H  
ATOM   2127  HB3 GLN   157      45.165  85.952  87.971  1.00  0.00           H  
ATOM   2128  CG  GLN   157      45.744  83.967  87.786  1.00  0.00           C  
ATOM   2129  HG2 GLN   157      46.617  83.352  88.007  1.00  0.00           H  
ATOM   2130  HG3 GLN   157      44.871  83.552  88.291  1.00  0.00           H  
ATOM   2131  CD  GLN   157      45.412  83.936  86.215  1.00  0.00           C  
ATOM   2132  OE1 GLN   157      45.622  84.958  85.502  1.00  0.00           O  
ATOM   2133  NE2 GLN   157      45.060  82.792  85.777  1.00  0.00           N  
ATOM   2134 HE21 GLN   157      44.728  82.126  86.459  1.00  0.00           H  
ATOM   2135 HE22 GLN   157      44.770  82.671  84.817  1.00  0.00           H  
ATOM   2136  C   GLN   157      47.341  87.378  88.796  1.00  0.00           C  
ATOM   2137  O   GLN   157      47.765  87.372  89.977  1.00  0.00           O  
ATOM   2138  N   GLN   158      46.998  88.514  88.245  1.00  0.00           N  
ATOM   2139  H   GLN   158      47.183  89.345  88.788  1.00  0.00           H  
ATOM   2140  CA  GLN   158      46.833  88.748  86.837  1.00  0.00           C  
ATOM   2141  HA  GLN   158      46.254  87.953  86.368  1.00  0.00           H  
ATOM   2142  CB  GLN   158      46.168  90.109  86.588  1.00  0.00           C  
ATOM   2143  HB2 GLN   158      46.778  90.839  87.120  1.00  0.00           H  
ATOM   2144  HB3 GLN   158      46.193  90.185  85.501  1.00  0.00           H  
ATOM   2145  CG  GLN   158      44.731  90.090  87.045  1.00  0.00           C  
ATOM   2146  HG2 GLN   158      44.622  89.935  88.118  1.00  0.00           H  
ATOM   2147  HG3 GLN   158      44.338  91.086  86.838  1.00  0.00           H  
ATOM   2148  CD  GLN   158      43.837  89.078  86.363  1.00  0.00           C  
ATOM   2149  OE1 GLN   158      43.407  89.355  85.243  1.00  0.00           O  
ATOM   2150  NE2 GLN   158      43.662  87.911  86.914  1.00  0.00           N  
ATOM   2151 HE21 GLN   158      43.927  87.807  87.883  1.00  0.00           H  
ATOM   2152 HE22 GLN   158      42.928  87.326  86.542  1.00  0.00           H  
ATOM   2153  C   GLN   158      48.167  88.549  86.100  1.00  0.00           C  
ATOM   2154  O   GLN   158      49.222  88.759  86.636  1.00  0.00           O  
ATOM   2155  N   ASN   159      48.070  88.000  84.904  1.00  0.00           N  
ATOM   2156  H   ASN   159      47.250  87.676  84.411  1.00  0.00           H  
ATOM   2157  CA  ASN   159      49.226  87.810  84.021  1.00  0.00           C  
ATOM   2158  HA  ASN   159      49.933  87.137  84.505  1.00  0.00           H  
ATOM   2159  CB  ASN   159      48.668  87.115  82.753  1.00  0.00           C  
ATOM   2160  HB2 ASN   159      48.006  86.286  83.003  1.00  0.00           H  
ATOM   2161  HB3 ASN   159      48.096  87.782  82.109  1.00  0.00           H  
ATOM   2162  CG  ASN   159      49.806  86.551  81.979  1.00  0.00           C  
ATOM   2163  OD1 ASN   159      50.562  87.302  81.355  1.00  0.00           O  
ATOM   2164  ND2 ASN   159      49.970  85.253  81.986  1.00  0.00           N  
ATOM   2165 HD21 ASN   159      49.387  84.722  82.618  1.00  0.00           H  
ATOM   2166 HD22 ASN   159      50.837  84.889  81.618  1.00  0.00           H  
ATOM   2167  C   ASN   159      49.805  89.186  83.595  1.00  0.00           C  
ATOM   2168  O   ASN   159      49.051  90.105  83.360  1.00  0.00           O  
ATOM   2169  N   GLN   160      51.132  89.344  83.499  1.00  0.00           N  
ATOM   2170  H   GLN   160      51.331  90.171  82.955  1.00  0.00           H  
ATOM   2171  CA  GLN   160      52.213  88.544  84.100  1.00  0.00           C  
ATOM   2172  HA  GLN   160      51.985  87.485  83.980  1.00  0.00           H  
ATOM   2173  CB  GLN   160      53.407  88.867  83.174  1.00  0.00           C  
ATOM   2174  HB2 GLN   160      53.204  88.376  82.223  1.00  0.00           H  
ATOM   2175  HB3 GLN   160      53.595  89.940  83.128  1.00  0.00           H  
ATOM   2176  CG  GLN   160      54.548  88.062  83.784  1.00  0.00           C  
ATOM   2177  HG2 GLN   160      55.295  88.223  83.006  1.00  0.00           H  
ATOM   2178  HG3 GLN   160      54.816  88.561  84.715  1.00  0.00           H  
ATOM   2179  CD  GLN   160      54.343  86.610  84.059  1.00  0.00           C  
ATOM   2180  OE1 GLN   160      54.230  86.142  85.177  1.00  0.00           O  
ATOM   2181  NE2 GLN   160      54.304  85.712  83.102  1.00  0.00           N  
ATOM   2182 HE21 GLN   160      54.571  85.917  82.149  1.00  0.00           H  
ATOM   2183 HE22 GLN   160      54.033  84.768  83.336  1.00  0.00           H  
ATOM   2184  C   GLN   160      52.372  88.874  85.634  1.00  0.00           C  
ATOM   2185  O   GLN   160      52.479  90.051  85.964  1.00  0.00           O  
ATOM   2186  N   TYR   161      52.517  87.871  86.465  1.00  0.00           N  
ATOM   2187  H   TYR   161      52.338  86.967  86.052  1.00  0.00           H  
ATOM   2188  CA  TYR   161      52.605  87.797  87.947  1.00  0.00           C  
ATOM   2189  HA  TYR   161      51.885  88.540  88.290  1.00  0.00           H  
ATOM   2190  CB  TYR   161      52.068  86.468  88.465  1.00  0.00           C  
ATOM   2191  HB2 TYR   161      51.074  86.301  88.048  1.00  0.00           H  
ATOM   2192  HB3 TYR   161      52.659  85.694  87.976  1.00  0.00           H  
ATOM   2193  CG  TYR   161      51.966  86.221  89.908  1.00  0.00           C  
ATOM   2194  CD1 TYR   161      52.803  85.250  90.513  1.00  0.00           C  
ATOM   2195  HD1 TYR   161      53.467  84.588  89.976  1.00  0.00           H  
ATOM   2196  CE1 TYR   161      52.833  85.090  91.931  1.00  0.00           C  
ATOM   2197  HE1 TYR   161      53.556  84.446  92.410  1.00  0.00           H  
ATOM   2198  CZ  TYR   161      51.958  85.842  92.745  1.00  0.00           C  
ATOM   2199  OH  TYR   161      51.993  85.793  94.127  1.00  0.00           O  
ATOM   2200  HH  TYR   161      51.758  86.589  94.610  1.00  0.00           H  
ATOM   2201  CE2 TYR   161      51.104  86.760  92.159  1.00  0.00           C  
ATOM   2202  HE2 TYR   161      50.376  87.232  92.802  1.00  0.00           H  
ATOM   2203  CD2 TYR   161      51.070  86.926  90.766  1.00  0.00           C  
ATOM   2204  HD2 TYR   161      50.322  87.548  90.296  1.00  0.00           H  
ATOM   2205  C   TYR   161      53.996  88.103  88.441  1.00  0.00           C  
ATOM   2206  O   TYR   161      54.302  88.036  89.633  1.00  0.00           O  
ATOM   2207  N   ASN   162      54.984  88.081  87.574  1.00  0.00           N  
ATOM   2208  H   ASN   162      54.713  87.903  86.618  1.00  0.00           H  
ATOM   2209  CA  ASN   162      56.428  88.098  87.714  1.00  0.00           C  
ATOM   2210  HA  ASN   162      56.647  88.017  88.778  1.00  0.00           H  
ATOM   2211  CB  ASN   162      57.091  86.796  87.106  1.00  0.00           C  
ATOM   2212  HB2 ASN   162      56.894  86.701  86.038  1.00  0.00           H  
ATOM   2213  HB3 ASN   162      58.144  86.999  87.304  1.00  0.00           H  
ATOM   2214  CG  ASN   162      56.596  85.560  87.940  1.00  0.00           C  
ATOM   2215  OD1 ASN   162      56.961  85.243  89.072  1.00  0.00           O  
ATOM   2216  ND2 ASN   162      55.780  84.750  87.333  1.00  0.00           N  
ATOM   2217 HD21 ASN   162      55.354  83.918  87.716  1.00  0.00           H  
ATOM   2218 HD22 ASN   162      55.352  84.990  86.450  1.00  0.00           H  
ATOM   2219  C   ASN   162      57.041  89.380  87.270  1.00  0.00           C  
ATOM   2220  O   ASN   162      57.164  89.631  86.103  1.00  0.00           O  
ATOM   2221  N   SER   163      57.629  90.258  88.103  1.00  0.00           N  
ATOM   2222  H   SER   163      57.634  90.026  89.086  1.00  0.00           H  
ATOM   2223  CA  SER   163      58.421  91.446  87.626  1.00  0.00           C  
ATOM   2224  HA  SER   163      57.705  92.204  87.308  1.00  0.00           H  
ATOM   2225  CB  SER   163      59.038  92.110  88.819  1.00  0.00           C  
ATOM   2226  HB2 SER   163      58.222  92.443  89.461  1.00  0.00           H  
ATOM   2227  HB3 SER   163      59.641  91.359  89.330  1.00  0.00           H  
ATOM   2228  OG  SER   163      59.893  93.236  88.520  1.00  0.00           O  
ATOM   2229  HG  SER   163      59.375  93.940  88.121  1.00  0.00           H  
ATOM   2230  C   SER   163      59.519  91.133  86.578  1.00  0.00           C  
ATOM   2231  O   SER   163      60.188  90.106  86.611  1.00  0.00           O  
ATOM   2232  N   SER   164      59.476  91.959  85.513  1.00  0.00           N  
ATOM   2233  H   SER   164      58.868  92.765  85.493  1.00  0.00           H  
ATOM   2234  CA  SER   164      60.224  91.789  84.232  1.00  0.00           C  
ATOM   2235  HA  SER   164      59.766  92.523  83.570  1.00  0.00           H  
ATOM   2236  CB  SER   164      59.899  90.445  83.618  1.00  0.00           C  
ATOM   2237  HB2 SER   164      60.334  89.655  84.230  1.00  0.00           H  
ATOM   2238  HB3 SER   164      58.810  90.393  83.649  1.00  0.00           H  
ATOM   2239  OG  SER   164      60.308  90.355  82.296  1.00  0.00           O  
ATOM   2240  HG  SER   164      59.893  91.040  81.766  1.00  0.00           H  
ATOM   2241  C   SER   164      61.688  92.069  84.314  1.00  0.00           C  
ATOM   2242  O   SER   164      62.307  91.870  85.422  1.00  0.00           O  
ATOM   2243  N   SER   165      62.342  92.506  83.197  1.00  0.00           N  
ATOM   2244  H   SER   165      61.836  92.456  82.325  1.00  0.00           H  
ATOM   2245  CA  SER   165      63.746  92.789  83.171  1.00  0.00           C  
ATOM   2246  HA  SER   165      64.281  91.845  83.275  1.00  0.00           H  
ATOM   2247  CB  SER   165      64.169  93.340  81.821  1.00  0.00           C  
ATOM   2248  HB2 SER   165      63.624  92.794  81.051  1.00  0.00           H  
ATOM   2249  HB3 SER   165      63.731  94.338  81.814  1.00  0.00           H  
ATOM   2250  OG  SER   165      65.576  93.340  81.629  1.00  0.00           O  
ATOM   2251  HG  SER   165      65.889  94.119  82.094  1.00  0.00           H  
ATOM   2252  C   SER   165      64.187  93.905  84.166  1.00  0.00           C  
ATOM   2253  O   SER   165      63.393  94.846  84.421  1.00  0.00           O  
ATOM   2254  N   GLY   166      65.362  93.789  84.771  1.00  0.00           N  
ATOM   2255  H   GLY   166      65.894  92.939  84.650  1.00  0.00           H  
ATOM   2256  CA  GLY   166      66.025  94.874  85.499  1.00  0.00           C  
ATOM   2257  HA2 GLY   166      65.320  95.243  86.244  1.00  0.00           H  
ATOM   2258  HA3 GLY   166      66.949  94.517  85.955  1.00  0.00           H  
ATOM   2259  C   GLY   166      66.580  95.944  84.613  1.00  0.00           C  
ATOM   2260  O   GLY   166      66.715  95.730  83.411  1.00  0.00           O  
ATOM   2261  N   GLY   167      66.953  97.086  85.229  1.00  0.00           N  
ATOM   2262  H   GLY   167      66.748  97.169  86.215  1.00  0.00           H  
ATOM   2263  CA  GLY   167      67.817  98.088  84.668  1.00  0.00           C  
ATOM   2264  HA2 GLY   167      67.344  98.531  83.791  1.00  0.00           H  
ATOM   2265  HA3 GLY   167      67.931  98.784  85.499  1.00  0.00           H  
ATOM   2266  C   GLY   167      69.230  97.534  84.291  1.00  0.00           C  
ATOM   2267  O   GLY   167      69.860  96.690  84.890  1.00  0.00           O  
ATOM   2268  N   GLY   168      69.764  98.319  83.339  1.00  0.00           N  
ATOM   2269  H   GLY   168      69.259  99.084  82.916  1.00  0.00           H  
ATOM   2270  CA  GLY   168      71.185  98.298  83.083  1.00  0.00           C  
ATOM   2271  HA2 GLY   168      71.763  98.515  83.982  1.00  0.00           H  
ATOM   2272  HA3 GLY   168      71.462  97.298  82.751  1.00  0.00           H  
ATOM   2273  C   GLY   168      71.731  99.267  82.073  1.00  0.00           C  
ATOM   2274  O   GLY   168      70.980  99.685  81.201  1.00  0.00           O  
ATOM   2275  N   GLY   169      73.034  99.442  81.850  1.00  0.00           N  
ATOM   2276  H   GLY   169      73.261  99.975  81.023  1.00  0.00           H  
ATOM   2277  CA  GLY   169      74.212  99.045  82.715  1.00  0.00           C  
ATOM   2278  HA2 GLY   169      74.086  99.191  83.788  1.00  0.00           H  
ATOM   2279  HA3 GLY   169      74.314  97.975  82.533  1.00  0.00           H  
ATOM   2280  C   GLY   169      75.501  99.652  82.172  1.00  0.00           C  
ATOM   2281  O   GLY   169      75.712  99.690  80.951  1.00  0.00           O  
ATOM   2282  N   GLY   170      76.349 100.125  83.064  1.00  0.00           N  
ATOM   2283  H   GLY   170      76.176 100.014  84.053  1.00  0.00           H  
ATOM   2284  CA  GLY   170      77.705 100.671  82.741  1.00  0.00           C  
ATOM   2285  HA2 GLY   170      78.184 100.964  83.675  1.00  0.00           H  
ATOM   2286  HA3 GLY   170      78.291  99.870  82.291  1.00  0.00           H  
ATOM   2287  C   GLY   170      77.752 101.932  81.815  1.00  0.00           C  
ATOM   2288  O   GLY   170      76.841 102.657  81.513  1.00  0.00           O  
ATOM   2289  N   GLY   171      78.928 102.373  81.358  1.00  0.00           N  
ATOM   2290  H   GLY   171      78.890 103.277  80.907  1.00  0.00           H  
ATOM   2291  CA  GLY   171      80.235 101.853  81.704  1.00  0.00           C  
ATOM   2292  HA2 GLY   171      80.348 101.829  82.788  1.00  0.00           H  
ATOM   2293  HA3 GLY   171      80.361 100.848  81.303  1.00  0.00           H  
ATOM   2294  C   GLY   171      81.408 102.756  81.360  1.00  0.00           C  
ATOM   2295  O   GLY   171      81.337 103.966  81.268  1.00  0.00           O  
ATOM   2296  N   GLY   172      82.620 102.230  81.213  1.00  0.00           N  
ATOM   2297  H   GLY   172      83.356 102.876  80.964  1.00  0.00           H  
ATOM   2298  CA  GLY   172      82.953 100.870  81.239  1.00  0.00           C  
ATOM   2299  HA2 GLY   172      82.771 100.456  82.231  1.00  0.00           H  
ATOM   2300  HA3 GLY   172      82.590 100.354  80.350  1.00  0.00           H  
ATOM   2301  C   GLY   172      84.492 100.892  81.083  1.00  0.00           C  
ATOM   2302  O   GLY   172      85.173 101.742  81.688  1.00  0.00           O  
ATOM   2303  N   GLY   173      85.021  99.965  80.345  1.00  0.00           N  
ATOM   2304  H   GLY   173      84.400  99.241  80.014  1.00  0.00           H  
ATOM   2305  CA  GLY   173      86.441  99.927  79.918  1.00  0.00           C  
ATOM   2306  HA2 GLY   173      86.499  99.321  79.014  1.00  0.00           H  
ATOM   2307  HA3 GLY   173      86.838 100.921  79.710  1.00  0.00           H  
ATOM   2308  C   GLY   173      87.334  99.339  80.997  1.00  0.00           C  
ATOM   2309  O   GLY   173      86.975  99.159  82.145  1.00  0.00           O  
ATOM   2310  N   GLY   174      88.513  98.879  80.659  1.00  0.00           N  
ATOM   2311  H   GLY   174      88.916  98.211  81.301  1.00  0.00           H  
ATOM   2312  CA  GLY   174      89.135  98.899  79.330  1.00  0.00           C  
ATOM   2313  HA2 GLY   174      88.720  99.625  78.630  1.00  0.00           H  
ATOM   2314  HA3 GLY   174      90.187  99.174  79.412  1.00  0.00           H  
ATOM   2315  C   GLY   174      88.954  97.595  78.533  1.00  0.00           C  
ATOM   2316  O   GLY   174      87.961  96.833  78.720  1.00  0.00           O  
ATOM   2317  N   GLY   175      89.949  97.425  77.647  1.00  0.00           N  
ATOM   2318  H   GLY   175      90.715  98.076  77.747  1.00  0.00           H  
ATOM   2319  CA  GLY   175      90.120  96.231  76.862  1.00  0.00           C  
ATOM   2320  HA2 GLY   175      91.198  96.134  76.727  1.00  0.00           H  
ATOM   2321  HA3 GLY   175      89.746  95.287  77.259  1.00  0.00           H  
ATOM   2322  C   GLY   175      89.508  96.250  75.444  1.00  0.00           C  
ATOM   2323  O   GLY   175      90.146  95.708  74.517  1.00  0.00           O  
ATOM   2324  N   ASN   176      88.423  96.935  75.245  1.00  0.00           N  
ATOM   2325  H   ASN   176      87.937  97.413  75.991  1.00  0.00           H  
ATOM   2326  CA  ASN   176      87.624  97.111  74.072  1.00  0.00           C  
ATOM   2327  HA  ASN   176      88.347  97.447  73.330  1.00  0.00           H  
ATOM   2328  CB  ASN   176      86.888  95.759  73.733  1.00  0.00           C  
ATOM   2329  HB2 ASN   176      86.509  95.392  74.687  1.00  0.00           H  
ATOM   2330  HB3 ASN   176      86.033  95.869  73.065  1.00  0.00           H  
ATOM   2331  CG  ASN   176      87.747  94.725  73.083  1.00  0.00           C  
ATOM   2332  OD1 ASN   176      88.205  95.000  72.019  1.00  0.00           O  
ATOM   2333  ND2 ASN   176      87.833  93.672  73.753  1.00  0.00           N  
ATOM   2334 HD21 ASN   176      88.626  93.074  73.573  1.00  0.00           H  
ATOM   2335 HD22 ASN   176      87.424  93.596  74.674  1.00  0.00           H  
ATOM   2336  C   ASN   176      86.601  98.215  74.359  1.00  0.00           C  
ATOM   2337  O   ASN   176      86.100  98.336  75.480  1.00  0.00           O  
ATOM   2338  N   TYR   177      86.236  99.020  73.305  1.00  0.00           N  
ATOM   2339  H   TYR   177      86.696  99.012  72.406  1.00  0.00           H  
ATOM   2340  CA  TYR   177      85.134 100.032  73.275  1.00  0.00           C  
ATOM   2341  HA  TYR   177      84.497  99.885  74.147  1.00  0.00           H  
ATOM   2342  CB  TYR   177      85.780 101.411  73.437  1.00  0.00           C  
ATOM   2343  HB2 TYR   177      86.375 101.565  72.537  1.00  0.00           H  
ATOM   2344  HB3 TYR   177      85.061 102.223  73.538  1.00  0.00           H  
ATOM   2345  CG  TYR   177      86.674 101.508  74.689  1.00  0.00           C  
ATOM   2346  CD1 TYR   177      88.001 101.048  74.763  1.00  0.00           C  
ATOM   2347  HD1 TYR   177      88.323 100.447  73.926  1.00  0.00           H  
ATOM   2348  CE1 TYR   177      88.845 101.169  75.922  1.00  0.00           C  
ATOM   2349  HE1 TYR   177      89.812 100.689  75.971  1.00  0.00           H  
ATOM   2350  CZ  TYR   177      88.316 101.763  77.094  1.00  0.00           C  
ATOM   2351  OH  TYR   177      89.105 101.901  78.179  1.00  0.00           O  
ATOM   2352  HH  TYR   177      88.821 102.579  78.797  1.00  0.00           H  
ATOM   2353  CE2 TYR   177      86.966 102.265  77.058  1.00  0.00           C  
ATOM   2354  HE2 TYR   177      86.536 102.663  77.964  1.00  0.00           H  
ATOM   2355  CD2 TYR   177      86.163 102.045  75.922  1.00  0.00           C  
ATOM   2356  HD2 TYR   177      85.124 102.338  75.891  1.00  0.00           H  
ATOM   2357  C   TYR   177      84.254  99.959  72.030  1.00  0.00           C  
ATOM   2358  O   TYR   177      84.782 100.231  70.899  1.00  0.00           O  
ATOM   2359  N   GLY   178      82.937  99.695  72.065  1.00  0.00           N  
ATOM   2360  H   GLY   178      82.531  99.842  71.152  1.00  0.00           H  
ATOM   2361  CA  GLY   178      82.169  99.574  73.378  1.00  0.00           C  
ATOM   2362  HA2 GLY   178      81.124  99.333  73.182  1.00  0.00           H  
ATOM   2363  HA3 GLY   178      82.629  98.777  73.962  1.00  0.00           H  
ATOM   2364  C   GLY   178      82.153 100.842  74.280  1.00  0.00           C  
ATOM   2365  O   GLY   178      82.710 101.912  73.937  1.00  0.00           O  
ATOM   2366  N   GLN   179      81.423 100.873  75.393  1.00  0.00           N  
ATOM   2367  H   GLN   179      80.801 100.093  75.546  1.00  0.00           H  
ATOM   2368  CA  GLN   179      81.227 102.022  76.321  1.00  0.00           C  
ATOM   2369  HA  GLN   179      81.019 102.878  75.678  1.00  0.00           H  
ATOM   2370  CB  GLN   179      80.020 101.740  77.296  1.00  0.00           C  
ATOM   2371  HB2 GLN   179      79.672 102.537  77.952  1.00  0.00           H  
ATOM   2372  HB3 GLN   179      79.264 101.466  76.561  1.00  0.00           H  
ATOM   2373  CG  GLN   179      80.204 100.485  78.243  1.00  0.00           C  
ATOM   2374  HG2 GLN   179      80.798  99.727  77.732  1.00  0.00           H  
ATOM   2375  HG3 GLN   179      80.809 100.913  79.042  1.00  0.00           H  
ATOM   2376  CD  GLN   179      78.995  99.936  78.873  1.00  0.00           C  
ATOM   2377  OE1 GLN   179      79.097  98.896  79.509  1.00  0.00           O  
ATOM   2378  NE2 GLN   179      77.907 100.539  78.755  1.00  0.00           N  
ATOM   2379 HE21 GLN   179      77.848 101.336  78.137  1.00  0.00           H  
ATOM   2380 HE22 GLN   179      77.166 100.118  79.297  1.00  0.00           H  
ATOM   2381  C   GLN   179      82.498 102.251  77.140  1.00  0.00           C  
ATOM   2382  O   GLN   179      83.211 101.297  77.425  1.00  0.00           O  
ATOM   2383  N   ASP   180      82.956 103.460  77.471  1.00  0.00           N  
ATOM   2384  H   ASP   180      83.789 103.435  78.042  1.00  0.00           H  
ATOM   2385  CA  ASP   180      82.405 104.808  77.082  1.00  0.00           C  
ATOM   2386  HA  ASP   180      81.780 104.706  76.195  1.00  0.00           H  
ATOM   2387  CB  ASP   180      81.416 105.327  78.142  1.00  0.00           C  
ATOM   2388  HB2 ASP   180      80.783 104.498  78.461  1.00  0.00           H  
ATOM   2389  HB3 ASP   180      81.879 105.713  79.050  1.00  0.00           H  
ATOM   2390  CG  ASP   180      80.554 106.506  77.625  1.00  0.00           C  
ATOM   2391  OD1 ASP   180      79.624 106.933  78.305  1.00  0.00           O  
ATOM   2392  OD2 ASP   180      80.817 106.923  76.515  1.00  0.00           O  
ATOM   2393  C   ASP   180      83.546 105.839  76.747  1.00  0.00           C  
ATOM   2394  O   ASP   180      84.510 105.911  77.488  1.00  0.00           O  
ATOM   2395  N   GLN   181      83.415 106.532  75.581  1.00  0.00           N  
ATOM   2396  H   GLN   181      82.664 106.227  74.978  1.00  0.00           H  
ATOM   2397  CA  GLN   181      84.252 107.676  75.121  1.00  0.00           C  
ATOM   2398  HA  GLN   181      85.328 107.504  75.135  1.00  0.00           H  
ATOM   2399  CB  GLN   181      83.903 107.874  73.677  1.00  0.00           C  
ATOM   2400  HB2 GLN   181      83.909 106.883  73.223  1.00  0.00           H  
ATOM   2401  HB3 GLN   181      82.853 108.166  73.668  1.00  0.00           H  
ATOM   2402  CG  GLN   181      84.704 108.817  72.756  1.00  0.00           C  
ATOM   2403  HG2 GLN   181      84.523 109.832  73.109  1.00  0.00           H  
ATOM   2404  HG3 GLN   181      85.745 108.650  73.033  1.00  0.00           H  
ATOM   2405  CD  GLN   181      84.565 108.663  71.272  1.00  0.00           C  
ATOM   2406  OE1 GLN   181      83.799 107.804  70.798  1.00  0.00           O  
ATOM   2407  NE2 GLN   181      85.270 109.425  70.496  1.00  0.00           N  
ATOM   2408 HE21 GLN   181      85.981 109.892  71.040  1.00  0.00           H  
ATOM   2409 HE22 GLN   181      85.161 109.470  69.492  1.00  0.00           H  
ATOM   2410  C   GLN   181      84.072 108.988  75.831  1.00  0.00           C  
ATOM   2411  O   GLN   181      84.824 109.892  75.664  1.00  0.00           O  
ATOM   2412  N   SER   182      83.036 109.064  76.673  1.00  0.00           N  
ATOM   2413  H   SER   182      82.445 108.251  76.770  1.00  0.00           H  
ATOM   2414  CA  SER   182      82.713 110.179  77.539  1.00  0.00           C  
ATOM   2415  HA  SER   182      82.521 111.104  76.994  1.00  0.00           H  
ATOM   2416  CB  SER   182      81.378 109.885  78.282  1.00  0.00           C  
ATOM   2417  HB2 SER   182      80.665 109.587  77.514  1.00  0.00           H  
ATOM   2418  HB3 SER   182      81.499 109.060  78.984  1.00  0.00           H  
ATOM   2419  OG  SER   182      80.933 111.054  78.989  1.00  0.00           O  
ATOM   2420  HG  SER   182      81.205 111.013  79.908  1.00  0.00           H  
ATOM   2421  C   SER   182      83.822 110.542  78.488  1.00  0.00           C  
ATOM   2422  O   SER   182      84.484 109.683  79.085  1.00  0.00           O  
ATOM   2423  N   SER   183      84.126 111.835  78.694  1.00  0.00           N  
ATOM   2424  H   SER   183      85.013 111.993  79.151  1.00  0.00           H  
ATOM   2425  CA  SER   183      83.666 113.041  78.046  1.00  0.00           C  
ATOM   2426  HA  SER   183      82.578 113.056  77.986  1.00  0.00           H  
ATOM   2427  CB  SER   183      83.838 114.247  78.975  1.00  0.00           C  
ATOM   2428  HB2 SER   183      83.340 115.107  78.529  1.00  0.00           H  
ATOM   2429  HB3 SER   183      83.377 113.989  79.929  1.00  0.00           H  
ATOM   2430  OG  SER   183      85.184 114.501  79.338  1.00  0.00           O  
ATOM   2431  HG  SER   183      85.276 115.191  79.999  1.00  0.00           H  
ATOM   2432  C   SER   183      84.258 113.302  76.636  1.00  0.00           C  
ATOM   2433  O   SER   183      85.450 113.175  76.449  1.00  0.00           O  
ATOM   2434  N   MET   184      83.437 113.716  75.653  1.00  0.00           N  
ATOM   2435  H   MET   184      82.456 113.760  75.891  1.00  0.00           H  
ATOM   2436  CA  MET   184      83.850 113.922  74.254  1.00  0.00           C  
ATOM   2437  HA  MET   184      84.667 113.219  74.092  1.00  0.00           H  
ATOM   2438  CB  MET   184      82.679 113.742  73.157  1.00  0.00           C  
ATOM   2439  HB2 MET   184      81.944 114.544  73.218  1.00  0.00           H  
ATOM   2440  HB3 MET   184      83.237 113.847  72.226  1.00  0.00           H  
ATOM   2441  CG  MET   184      82.038 112.396  72.939  1.00  0.00           C  
ATOM   2442  HG2 MET   184      81.118 112.441  72.356  1.00  0.00           H  
ATOM   2443  HG3 MET   184      82.692 111.717  72.392  1.00  0.00           H  
ATOM   2444  SD  MET   184      81.573 111.509  74.430  1.00  0.00           S  
ATOM   2445  CE  MET   184      80.636 110.153  73.626  1.00  0.00           C  
ATOM   2446  HE1 MET   184      81.199 109.577  72.892  1.00  0.00           H  
ATOM   2447  HE2 MET   184      80.292 109.478  74.410  1.00  0.00           H  
ATOM   2448  HE3 MET   184      79.805 110.712  73.197  1.00  0.00           H  
ATOM   2449  C   MET   184      84.513 115.298  74.101  1.00  0.00           C  
ATOM   2450  O   MET   184      83.914 116.359  73.855  1.00  0.00           O  
ATOM   2451  N   SER   185      85.888 115.274  74.222  1.00  0.00           N  
ATOM   2452  H   SER   185      86.282 114.493  74.727  1.00  0.00           H  
ATOM   2453  CA  SER   185      86.810 116.425  73.812  1.00  0.00           C  
ATOM   2454  HA  SER   185      86.647 117.240  74.517  1.00  0.00           H  
ATOM   2455  CB  SER   185      88.270 116.020  73.859  1.00  0.00           C  
ATOM   2456  HB2 SER   185      88.427 115.494  74.801  1.00  0.00           H  
ATOM   2457  HB3 SER   185      88.517 115.365  73.024  1.00  0.00           H  
ATOM   2458  OG  SER   185      89.136 117.103  73.783  1.00  0.00           O  
ATOM   2459  HG  SER   185      89.223 117.437  74.679  1.00  0.00           H  
ATOM   2460  C   SER   185      86.377 116.836  72.393  1.00  0.00           C  
ATOM   2461  O   SER   185      86.048 116.031  71.526  1.00  0.00           O  
ATOM   2462  N   SER   186      86.405 118.161  72.213  1.00  0.00           N  
ATOM   2463  H   SER   186      86.744 118.603  73.056  1.00  0.00           H  
ATOM   2464  CA  SER   186      86.037 118.977  71.008  1.00  0.00           C  
ATOM   2465  HA  SER   186      86.549 118.410  70.232  1.00  0.00           H  
ATOM   2466  CB  SER   186      84.508 118.918  70.742  1.00  0.00           C  
ATOM   2467  HB2 SER   186      84.206 117.882  70.890  1.00  0.00           H  
ATOM   2468  HB3 SER   186      83.983 119.532  71.474  1.00  0.00           H  
ATOM   2469  OG  SER   186      84.200 119.324  69.439  1.00  0.00           O  
ATOM   2470  HG  SER   186      83.584 120.046  69.588  1.00  0.00           H  
ATOM   2471  C   SER   186      86.625 120.448  70.916  1.00  0.00           C  
ATOM   2472  O   SER   186      86.622 121.140  71.918  1.00  0.00           O  
ATOM   2473  N   GLY   187      87.197 121.009  69.889  1.00  0.00           N  
ATOM   2474  H   GLY   187      87.410 121.987  70.025  1.00  0.00           H  
ATOM   2475  CA  GLY   187      87.525 120.393  68.575  1.00  0.00           C  
ATOM   2476  HA2 GLY   187      88.582 120.140  68.492  1.00  0.00           H  
ATOM   2477  HA3 GLY   187      86.984 119.454  68.462  1.00  0.00           H  
ATOM   2478  C   GLY   187      87.217 121.299  67.380  1.00  0.00           C  
ATOM   2479  O   GLY   187      87.803 121.206  66.326  1.00  0.00           O  
ATOM   2480  N   GLY   188      86.250 122.149  67.582  1.00  0.00           N  
ATOM   2481  H   GLY   188      85.884 121.965  68.505  1.00  0.00           H  
ATOM   2482  CA  GLY   188      85.741 123.116  66.575  1.00  0.00           C  
ATOM   2483  HA2 GLY   188      85.167 122.520  65.865  1.00  0.00           H  
ATOM   2484  HA3 GLY   188      84.983 123.700  67.096  1.00  0.00           H  
ATOM   2485  C   GLY   188      86.772 124.051  65.899  1.00  0.00           C  
ATOM   2486  O   GLY   188      87.770 124.490  66.557  1.00  0.00           O  
ATOM   2487  N   GLY   189      86.439 124.466  64.642  1.00  0.00           N  
ATOM   2488  H   GLY   189      87.176 124.883  64.091  1.00  0.00           H  
ATOM   2489  CA  GLY   189      85.209 124.141  63.881  1.00  0.00           C  
ATOM   2490  HA2 GLY   189      85.245 123.106  63.541  1.00  0.00           H  
ATOM   2491  HA3 GLY   189      84.405 124.403  64.568  1.00  0.00           H  
ATOM   2492  C   GLY   189      85.057 124.988  62.623  1.00  0.00           C  
ATOM   2493  O   GLY   189      85.997 125.268  61.911  1.00  0.00           O  
ATOM   2494  N   SER   190      83.815 125.333  62.308  1.00  0.00           N  
ATOM   2495  H   SER   190      83.045 125.030  62.887  1.00  0.00           H  
ATOM   2496  CA  SER   190      83.457 126.181  61.151  1.00  0.00           C  
ATOM   2497  HA  SER   190      84.408 126.636  60.876  1.00  0.00           H  
ATOM   2498  CB  SER   190      82.989 125.304  59.972  1.00  0.00           C  
ATOM   2499  HB2 SER   190      82.347 124.570  60.457  1.00  0.00           H  
ATOM   2500  HB3 SER   190      82.588 126.008  59.243  1.00  0.00           H  
ATOM   2501  OG  SER   190      84.106 124.628  59.397  1.00  0.00           O  
ATOM   2502  HG  SER   190      84.597 125.288  58.902  1.00  0.00           H  
ATOM   2503  C   SER   190      82.469 127.239  61.614  1.00  0.00           C  
ATOM   2504  O   SER   190      81.485 126.793  62.298  1.00  0.00           O  
ATOM   2505  N   GLY   191      82.626 128.528  61.553  1.00  0.00           N  
ATOM   2506  H   GLY   191      81.998 129.144  62.049  1.00  0.00           H  
ATOM   2507  CA  GLY   191      83.744 129.182  60.990  1.00  0.00           C  
ATOM   2508  HA2 GLY   191      83.639 130.227  61.281  1.00  0.00           H  
ATOM   2509  HA3 GLY   191      84.639 128.799  61.481  1.00  0.00           H  
ATOM   2510  C   GLY   191      83.913 129.088  59.462  1.00  0.00           C  
ATOM   2511  O   GLY   191      82.983 128.910  58.681  1.00  0.00           O  
ATOM   2512  N   GLY   192      85.164 129.242  58.944  1.00  0.00           N  
ATOM   2513  H   GLY   192      85.950 129.296  59.575  1.00  0.00           H  
ATOM   2514  CA  GLY   192      85.431 128.834  57.530  1.00  0.00           C  
ATOM   2515  HA2 GLY   192      84.962 129.458  56.769  1.00  0.00           H  
ATOM   2516  HA3 GLY   192      86.479 128.882  57.232  1.00  0.00           H  
ATOM   2517  C   GLY   192      85.218 127.298  57.300  1.00  0.00           C  
ATOM   2518  O   GLY   192      85.531 126.522  58.157  1.00  0.00           O  
ATOM   2519  N   GLY   193      84.705 126.904  56.192  1.00  0.00           N  
ATOM   2520  H   GLY   193      84.379 127.620  55.558  1.00  0.00           H  
ATOM   2521  CA  GLY   193      84.781 125.579  55.568  1.00  0.00           C  
ATOM   2522  HA2 GLY   193      85.795 125.515  55.173  1.00  0.00           H  
ATOM   2523  HA3 GLY   193      84.733 124.815  56.344  1.00  0.00           H  
ATOM   2524  C   GLY   193      83.717 125.425  54.518  1.00  0.00           C  
ATOM   2525  O   GLY   193      83.023 126.420  54.100  1.00  0.00           O  
ATOM   2526  N   TYR   194      83.499 124.221  54.031  1.00  0.00           N  
ATOM   2527  H   TYR   194      84.070 123.516  54.474  1.00  0.00           H  
ATOM   2528  CA  TYR   194      82.494 123.908  53.016  1.00  0.00           C  
ATOM   2529  HA  TYR   194      82.481 124.670  52.237  1.00  0.00           H  
ATOM   2530  CB  TYR   194      82.776 122.584  52.329  1.00  0.00           C  
ATOM   2531  HB2 TYR   194      83.732 122.546  51.807  1.00  0.00           H  
ATOM   2532  HB3 TYR   194      82.781 121.791  53.076  1.00  0.00           H  
ATOM   2533  CG  TYR   194      81.781 122.223  51.208  1.00  0.00           C  
ATOM   2534  CD1 TYR   194      80.500 121.665  51.492  1.00  0.00           C  
ATOM   2535  HD1 TYR   194      80.233 121.490  52.524  1.00  0.00           H  
ATOM   2536  CE1 TYR   194      79.621 121.361  50.459  1.00  0.00           C  
ATOM   2537  HE1 TYR   194      78.671 120.923  50.730  1.00  0.00           H  
ATOM   2538  CZ  TYR   194      79.987 121.707  49.118  1.00  0.00           C  
ATOM   2539  OH  TYR   194      79.115 121.445  48.115  1.00  0.00           O  
ATOM   2540  HH  TYR   194      79.276 121.885  47.277  1.00  0.00           H  
ATOM   2541  CE2 TYR   194      81.231 122.218  48.790  1.00  0.00           C  
ATOM   2542  HE2 TYR   194      81.605 122.395  47.793  1.00  0.00           H  
ATOM   2543  CD2 TYR   194      82.179 122.394  49.848  1.00  0.00           C  
ATOM   2544  HD2 TYR   194      83.215 122.551  49.584  1.00  0.00           H  
ATOM   2545  C   TYR   194      81.029 123.932  53.546  1.00  0.00           C  
ATOM   2546  O   TYR   194      80.858 123.454  54.642  1.00  0.00           O  
ATOM   2547  N   GLY   195      80.049 124.633  52.941  1.00  0.00           N  
ATOM   2548  H   GLY   195      79.222 124.749  53.509  1.00  0.00           H  
ATOM   2549  CA  GLY   195      79.982 125.314  51.612  1.00  0.00           C  
ATOM   2550  HA2 GLY   195      80.013 126.386  51.807  1.00  0.00           H  
ATOM   2551  HA3 GLY   195      80.772 125.039  50.913  1.00  0.00           H  
ATOM   2552  C   GLY   195      78.611 125.022  50.872  1.00  0.00           C  
ATOM   2553  O   GLY   195      77.918 124.082  51.172  1.00  0.00           O  
ATOM   2554  N   ASN   196      78.275 125.910  49.968  1.00  0.00           N  
ATOM   2555  H   ASN   196      78.871 126.722  49.895  1.00  0.00           H  
ATOM   2556  CA  ASN   196      76.971 125.937  49.303  1.00  0.00           C  
ATOM   2557  HA  ASN   196      76.982 126.878  48.753  1.00  0.00           H  
ATOM   2558  CB  ASN   196      76.985 124.785  48.192  1.00  0.00           C  
ATOM   2559  HB2 ASN   196      77.763 124.908  47.439  1.00  0.00           H  
ATOM   2560  HB3 ASN   196      77.087 123.808  48.666  1.00  0.00           H  
ATOM   2561  CG  ASN   196      75.733 124.687  47.326  1.00  0.00           C  
ATOM   2562  OD1 ASN   196      75.350 125.589  46.620  1.00  0.00           O  
ATOM   2563  ND2 ASN   196      75.040 123.573  47.422  1.00  0.00           N  
ATOM   2564 HD21 ASN   196      74.164 123.685  46.933  1.00  0.00           H  
ATOM   2565 HD22 ASN   196      75.342 122.892  48.105  1.00  0.00           H  
ATOM   2566  C   ASN   196      75.747 125.916  50.282  1.00  0.00           C  
ATOM   2567  O   ASN   196      74.921 125.010  50.183  1.00  0.00           O  
ATOM   2568  N   GLN   197      75.757 126.762  51.322  1.00  0.00           N  
ATOM   2569  H   GLN   197      76.384 127.553  51.315  1.00  0.00           H  
ATOM   2570  CA  GLN   197      74.918 126.629  52.581  1.00  0.00           C  
ATOM   2571  HA  GLN   197      75.057 125.576  52.829  1.00  0.00           H  
ATOM   2572  CB  GLN   197      75.323 127.577  53.789  1.00  0.00           C  
ATOM   2573  HB2 GLN   197      74.748 127.301  54.673  1.00  0.00           H  
ATOM   2574  HB3 GLN   197      76.369 127.276  53.854  1.00  0.00           H  
ATOM   2575  CG  GLN   197      75.147 129.083  53.601  1.00  0.00           C  
ATOM   2576  HG2 GLN   197      75.519 129.321  52.605  1.00  0.00           H  
ATOM   2577  HG3 GLN   197      74.080 129.303  53.588  1.00  0.00           H  
ATOM   2578  CD  GLN   197      75.959 129.872  54.690  1.00  0.00           C  
ATOM   2579  OE1 GLN   197      76.048 129.543  55.845  1.00  0.00           O  
ATOM   2580  NE2 GLN   197      76.517 130.955  54.334  1.00  0.00           N  
ATOM   2581 HE21 GLN   197      76.581 131.112  53.338  1.00  0.00           H  
ATOM   2582 HE22 GLN   197      77.078 131.527  54.948  1.00  0.00           H  
ATOM   2583  C   GLN   197      73.402 126.867  52.303  1.00  0.00           C  
ATOM   2584  O   GLN   197      73.034 127.487  51.306  1.00  0.00           O  
ATOM   2585  N   ASP   198      72.489 126.601  53.216  1.00  0.00           N  
ATOM   2586  H   ASP   198      72.963 126.288  54.051  1.00  0.00           H  
ATOM   2587  CA  ASP   198      71.082 126.957  53.306  1.00  0.00           C  
ATOM   2588  HA  ASP   198      70.731 127.302  52.334  1.00  0.00           H  
ATOM   2589  CB  ASP   198      70.276 125.707  53.705  1.00  0.00           C  
ATOM   2590  HB2 ASP   198      70.784 125.324  54.590  1.00  0.00           H  
ATOM   2591  HB3 ASP   198      69.300 126.079  54.019  1.00  0.00           H  
ATOM   2592  CG  ASP   198      70.021 124.649  52.677  1.00  0.00           C  
ATOM   2593  OD1 ASP   198      69.476 124.963  51.606  1.00  0.00           O  
ATOM   2594  OD2 ASP   198      70.305 123.438  53.005  1.00  0.00           O  
ATOM   2595  C   ASP   198      71.020 128.035  54.411  1.00  0.00           C  
ATOM   2596  O   ASP   198      70.798 127.686  55.596  1.00  0.00           O  
ATOM   2597  N   GLN   199      71.154 129.355  54.068  1.00  0.00           N  
ATOM   2598  H   GLN   199      71.386 129.535  53.102  1.00  0.00           H  
ATOM   2599  CA  GLN   199      71.173 130.538  54.957  1.00  0.00           C  
ATOM   2600  HA  GLN   199      72.134 130.628  55.462  1.00  0.00           H  
ATOM   2601  CB  GLN   199      70.950 131.796  54.083  1.00  0.00           C  
ATOM   2602  HB2 GLN   199      70.149 131.758  53.345  1.00  0.00           H  
ATOM   2603  HB3 GLN   199      70.572 132.544  54.781  1.00  0.00           H  
ATOM   2604  CG  GLN   199      72.188 132.335  53.340  1.00  0.00           C  
ATOM   2605  HG2 GLN   199      71.877 133.313  52.973  1.00  0.00           H  
ATOM   2606  HG3 GLN   199      73.151 132.419  53.843  1.00  0.00           H  
ATOM   2607  CD  GLN   199      72.476 131.568  52.048  1.00  0.00           C  
ATOM   2608  OE1 GLN   199      71.696 130.758  51.605  1.00  0.00           O  
ATOM   2609  NE2 GLN   199      73.492 131.747  51.293  1.00  0.00           N  
ATOM   2610 HE21 GLN   199      74.104 132.537  51.445  1.00  0.00           H  
ATOM   2611 HE22 GLN   199      73.685 131.178  50.481  1.00  0.00           H  
ATOM   2612  C   GLN   199      70.054 130.615  56.003  1.00  0.00           C  
ATOM   2613  O   GLN   199      68.957 130.152  55.656  1.00  0.00           O  
ATOM   2614  N   SER   200      70.170 131.274  57.183  1.00  0.00           N  
ATOM   2615  H   SER   200      69.318 131.600  57.617  1.00  0.00           H  
ATOM   2616  CA  SER   200      71.395 131.799  57.815  1.00  0.00           C  
ATOM   2617  HA  SER   200      71.812 132.486  57.080  1.00  0.00           H  
ATOM   2618  CB  SER   200      70.920 132.731  58.908  1.00  0.00           C  
ATOM   2619  HB2 SER   200      70.102 133.407  58.657  1.00  0.00           H  
ATOM   2620  HB3 SER   200      70.711 132.179  59.825  1.00  0.00           H  
ATOM   2621  OG  SER   200      72.037 133.560  59.161  1.00  0.00           O  
ATOM   2622  HG  SER   200      72.118 133.630  60.115  1.00  0.00           H  
ATOM   2623  C   SER   200      72.394 130.745  58.300  1.00  0.00           C  
ATOM   2624  O   SER   200      72.138 129.541  58.138  1.00  0.00           O  
ATOM   2625  N   GLY   201      73.509 131.192  58.837  1.00  0.00           N  
ATOM   2626  H   GLY   201      73.681 132.187  58.808  1.00  0.00           H  
ATOM   2627  CA  GLY   201      74.633 130.372  59.292  1.00  0.00           C  
ATOM   2628  HA2 GLY   201      74.298 129.341  59.401  1.00  0.00           H  
ATOM   2629  HA3 GLY   201      75.322 130.357  58.447  1.00  0.00           H  
ATOM   2630  C   GLY   201      75.299 130.887  60.597  1.00  0.00           C  
ATOM   2631  O   GLY   201      74.825 131.929  61.095  1.00  0.00           O  
ATOM   2632  N   GLY   202      76.293 130.133  61.060  1.00  0.00           N  
ATOM   2633  H   GLY   202      76.789 130.404  61.897  1.00  0.00           H  
ATOM   2634  CA  GLY   202      76.758 128.792  60.620  1.00  0.00           C  
ATOM   2635  HA2 GLY   202      75.952 128.081  60.805  1.00  0.00           H  
ATOM   2636  HA3 GLY   202      76.991 128.798  59.555  1.00  0.00           H  
ATOM   2637  C   GLY   202      77.949 128.391  61.472  1.00  0.00           C  
ATOM   2638  O   GLY   202      77.910 128.528  62.693  1.00  0.00           O  
ATOM   2639  N   GLY   203      79.034 127.863  60.843  1.00  0.00           N  
ATOM   2640  H   GLY   203      79.805 127.645  61.458  1.00  0.00           H  
ATOM   2641  CA  GLY   203      79.288 127.695  59.440  1.00  0.00           C  
ATOM   2642  HA2 GLY   203      78.831 128.463  58.815  1.00  0.00           H  
ATOM   2643  HA3 GLY   203      80.359 127.716  59.242  1.00  0.00           H  
ATOM   2644  C   GLY   203      78.753 126.342  59.043  1.00  0.00           C  
ATOM   2645  O   GLY   203      78.553 125.412  59.856  1.00  0.00           O  
ATOM   2646  N   GLY   204      78.300 126.219  57.732  1.00  0.00           N  
ATOM   2647  H   GLY   204      78.520 126.917  57.035  1.00  0.00           H  
ATOM   2648  CA  GLY   204      77.718 125.000  57.241  1.00  0.00           C  
ATOM   2649  HA2 GLY   204      78.042 124.160  57.856  1.00  0.00           H  
ATOM   2650  HA3 GLY   204      76.657 125.094  57.473  1.00  0.00           H  
ATOM   2651  C   GLY   204      77.904 124.825  55.754  1.00  0.00           C  
ATOM   2652  O   GLY   204      78.429 125.680  55.115  1.00  0.00           O  
ATOM   2653  N   SER   205      77.545 123.712  55.166  1.00  0.00           N  
ATOM   2654  H   SER   205      77.620 123.706  54.159  1.00  0.00           H  
ATOM   2655  CA  SER   205      77.063 122.470  55.792  1.00  0.00           C  
ATOM   2656  HA  SER   205      76.321 122.749  56.540  1.00  0.00           H  
ATOM   2657  CB  SER   205      76.393 121.601  54.721  1.00  0.00           C  
ATOM   2658  HB2 SER   205      76.020 120.684  55.176  1.00  0.00           H  
ATOM   2659  HB3 SER   205      75.549 122.025  54.177  1.00  0.00           H  
ATOM   2660  OG  SER   205      77.344 121.086  53.823  1.00  0.00           O  
ATOM   2661  HG  SER   205      76.965 121.062  52.942  1.00  0.00           H  
ATOM   2662  C   SER   205      78.028 121.633  56.719  1.00  0.00           C  
ATOM   2663  O   SER   205      77.595 120.828  57.568  1.00  0.00           O  
ATOM   2664  N   GLY   206      79.290 121.754  56.403  1.00  0.00           N  
ATOM   2665  H   GLY   206      79.465 122.219  55.524  1.00  0.00           H  
ATOM   2666  CA  GLY   206      80.383 120.911  56.881  1.00  0.00           C  
ATOM   2667  HA2 GLY   206      81.181 121.478  56.401  1.00  0.00           H  
ATOM   2668  HA3 GLY   206      80.378 120.998  57.968  1.00  0.00           H  
ATOM   2669  C   GLY   206      80.211 119.405  56.428  1.00  0.00           C  
ATOM   2670  O   GLY   206      79.618 119.065  55.397  1.00  0.00           O  
ATOM   2671  N   GLY   207      80.806 118.434  57.133  1.00  0.00           N  
ATOM   2672  H   GLY   207      80.819 117.489  56.777  1.00  0.00           H  
ATOM   2673  CA  GLY   207      81.438 118.623  58.421  1.00  0.00           C  
ATOM   2674  HA2 GLY   207      80.765 119.176  59.076  1.00  0.00           H  
ATOM   2675  HA3 GLY   207      81.539 117.634  58.867  1.00  0.00           H  
ATOM   2676  C   GLY   207      82.920 119.242  58.306  1.00  0.00           C  
ATOM   2677  O   GLY   207      83.209 120.044  57.406  1.00  0.00           O  
ATOM   2678  N   TYR   208      83.808 118.776  59.118  1.00  0.00           N  
ATOM   2679  H   TYR   208      83.476 118.224  59.896  1.00  0.00           H  
ATOM   2680  CA  TYR   208      85.243 119.025  59.063  1.00  0.00           C  
ATOM   2681  HA  TYR   208      85.509 120.062  58.862  1.00  0.00           H  
ATOM   2682  CB  TYR   208      85.813 118.708  60.398  1.00  0.00           C  
ATOM   2683  HB2 TYR   208      86.765 119.240  60.405  1.00  0.00           H  
ATOM   2684  HB3 TYR   208      85.166 119.212  61.116  1.00  0.00           H  
ATOM   2685  CG  TYR   208      86.093 117.275  60.857  1.00  0.00           C  
ATOM   2686  CD1 TYR   208      87.365 116.752  60.652  1.00  0.00           C  
ATOM   2687  HD1 TYR   208      88.233 117.222  60.213  1.00  0.00           H  
ATOM   2688  CE1 TYR   208      87.614 115.412  61.051  1.00  0.00           C  
ATOM   2689  HE1 TYR   208      88.577 114.950  60.890  1.00  0.00           H  
ATOM   2690  CZ  TYR   208      86.556 114.641  61.548  1.00  0.00           C  
ATOM   2691  OH  TYR   208      86.865 113.395  61.882  1.00  0.00           O  
ATOM   2692  HH  TYR   208      87.812 113.277  61.986  1.00  0.00           H  
ATOM   2693  CE2 TYR   208      85.318 115.258  61.796  1.00  0.00           C  
ATOM   2694  HE2 TYR   208      84.517 114.670  62.219  1.00  0.00           H  
ATOM   2695  CD2 TYR   208      85.089 116.551  61.448  1.00  0.00           C  
ATOM   2696  HD2 TYR   208      84.105 116.917  61.699  1.00  0.00           H  
ATOM   2697  C   TYR   208      85.836 118.249  57.930  1.00  0.00           C  
ATOM   2698  O   TYR   208      85.235 117.304  57.362  1.00  0.00           O  
ATOM   2699  N   GLY   209      87.069 118.555  57.539  1.00  0.00           N  
ATOM   2700  H   GLY   209      87.462 119.316  58.075  1.00  0.00           H  
ATOM   2701  CA  GLY   209      87.978 117.931  56.610  1.00  0.00           C  
ATOM   2702  HA2 GLY   209      88.963 117.718  57.025  1.00  0.00           H  
ATOM   2703  HA3 GLY   209      87.491 117.012  56.285  1.00  0.00           H  
ATOM   2704  C   GLY   209      88.195 118.834  55.298  1.00  0.00           C  
ATOM   2705  O   GLY   209      88.001 120.019  55.355  1.00  0.00           O  
ATOM   2706  N   GLN   210      88.475 118.266  54.130  1.00  0.00           N  
ATOM   2707  H   GLN   210      88.486 118.852  53.308  1.00  0.00           H  
ATOM   2708  CA  GLN   210      88.743 116.794  53.815  1.00  0.00           C  
ATOM   2709  HA  GLN   210      88.957 116.781  52.746  1.00  0.00           H  
ATOM   2710  CB  GLN   210      89.927 116.232  54.504  1.00  0.00           C  
ATOM   2711  HB2 GLN   210      89.831 116.184  55.589  1.00  0.00           H  
ATOM   2712  HB3 GLN   210      90.058 115.245  54.061  1.00  0.00           H  
ATOM   2713  CG  GLN   210      91.304 116.874  54.304  1.00  0.00           C  
ATOM   2714  HG2 GLN   210      91.996 116.134  53.903  1.00  0.00           H  
ATOM   2715  HG3 GLN   210      91.147 117.746  53.668  1.00  0.00           H  
ATOM   2716  CD  GLN   210      92.036 117.366  55.530  1.00  0.00           C  
ATOM   2717  OE1 GLN   210      92.536 116.589  56.351  1.00  0.00           O  
ATOM   2718  NE2 GLN   210      92.030 118.692  55.777  1.00  0.00           N  
ATOM   2719 HE21 GLN   210      92.512 118.944  56.627  1.00  0.00           H  
ATOM   2720 HE22 GLN   210      91.700 119.331  55.068  1.00  0.00           H  
ATOM   2721  C   GLN   210      87.444 115.970  53.842  1.00  0.00           C  
ATOM   2722  O   GLN   210      87.376 114.881  54.369  1.00  0.00           O  
ATOM   2723  N   GLN   211      86.272 116.519  53.378  1.00  0.00           N  
ATOM   2724  H   GLN   211      86.409 117.430  52.963  1.00  0.00           H  
ATOM   2725  CA  GLN   211      84.949 115.948  53.603  1.00  0.00           C  
ATOM   2726  HA  GLN   211      84.846 115.661  54.650  1.00  0.00           H  
ATOM   2727  CB  GLN   211      83.875 116.994  53.315  1.00  0.00           C  
ATOM   2728  HB2 GLN   211      84.062 117.314  52.289  1.00  0.00           H  
ATOM   2729  HB3 GLN   211      82.953 116.416  53.257  1.00  0.00           H  
ATOM   2730  CG  GLN   211      83.758 118.109  54.346  1.00  0.00           C  
ATOM   2731  HG2 GLN   211      82.715 118.403  54.233  1.00  0.00           H  
ATOM   2732  HG3 GLN   211      83.931 117.714  55.347  1.00  0.00           H  
ATOM   2733  CD  GLN   211      84.713 119.208  54.211  1.00  0.00           C  
ATOM   2734  OE1 GLN   211      85.492 119.280  53.276  1.00  0.00           O  
ATOM   2735  NE2 GLN   211      84.487 120.249  54.972  1.00  0.00           N  
ATOM   2736 HE21 GLN   211      83.878 120.042  55.752  1.00  0.00           H  
ATOM   2737 HE22 GLN   211      85.145 121.015  54.972  1.00  0.00           H  
ATOM   2738  C   GLN   211      84.847 114.699  52.683  1.00  0.00           C  
ATOM   2739  O   GLN   211      84.243 113.724  53.150  1.00  0.00           O  
ATOM   2740  N   ASP   212      85.357 114.629  51.499  1.00  0.00           N  
ATOM   2741  H   ASP   212      85.959 115.375  51.180  1.00  0.00           H  
ATOM   2742  CA  ASP   212      85.015 113.518  50.540  1.00  0.00           C  
ATOM   2743  HA  ASP   212      84.571 112.689  51.091  1.00  0.00           H  
ATOM   2744  CB  ASP   212      84.004 113.992  49.500  1.00  0.00           C  
ATOM   2745  HB2 ASP   212      83.246 114.219  50.249  1.00  0.00           H  
ATOM   2746  HB3 ASP   212      84.340 114.874  48.953  1.00  0.00           H  
ATOM   2747  CG  ASP   212      83.521 112.900  48.484  1.00  0.00           C  
ATOM   2748  OD1 ASP   212      82.687 113.325  47.610  1.00  0.00           O  
ATOM   2749  OD2 ASP   212      83.803 111.705  48.669  1.00  0.00           O  
ATOM   2750  C   ASP   212      86.263 113.019  49.782  1.00  0.00           C  
ATOM   2751  O   ASP   212      86.535 113.297  48.589  1.00  0.00           O  
ATOM   2752  N   ARG   213      87.084 112.191  50.475  1.00  0.00           N  
ATOM   2753  H   ARG   213      86.755 111.863  51.372  1.00  0.00           H  
ATOM   2754  CA  ARG   213      88.196 111.471  49.725  1.00  0.00           C  
ATOM   2755  HA  ARG   213      87.850 111.420  48.693  1.00  0.00           H  
ATOM   2756  CB  ARG   213      89.539 112.276  49.939  1.00  0.00           C  
ATOM   2757  HB2 ARG   213      89.311 113.324  49.749  1.00  0.00           H  
ATOM   2758  HB3 ARG   213      89.732 112.193  51.008  1.00  0.00           H  
ATOM   2759  CG  ARG   213      90.769 111.828  49.192  1.00  0.00           C  
ATOM   2760  HG2 ARG   213      90.496 111.969  48.146  1.00  0.00           H  
ATOM   2761  HG3 ARG   213      91.558 112.543  49.425  1.00  0.00           H  
ATOM   2762  CD  ARG   213      91.378 110.349  49.394  1.00  0.00           C  
ATOM   2763  HD2 ARG   213      90.637 109.650  49.007  1.00  0.00           H  
ATOM   2764  HD3 ARG   213      92.263 110.299  48.759  1.00  0.00           H  
ATOM   2765  NE  ARG   213      91.639 110.186  50.837  1.00  0.00           N  
ATOM   2766  HE  ARG   213      90.839 109.935  51.400  1.00  0.00           H  
ATOM   2767  CZ  ARG   213      92.728 110.635  51.478  1.00  0.00           C  
ATOM   2768  NH1 ARG   213      93.816 111.092  50.921  1.00  0.00           N  
ATOM   2769 HH11 ARG   213      94.550 111.327  51.573  1.00  0.00           H  
ATOM   2770 HH12 ARG   213      93.929 111.116  49.918  1.00  0.00           H  
ATOM   2771  NH2 ARG   213      92.812 110.463  52.740  1.00  0.00           N  
ATOM   2772 HH21 ARG   213      93.670 110.669  53.231  1.00  0.00           H  
ATOM   2773 HH22 ARG   213      92.040 110.053  53.245  1.00  0.00           H  
ATOM   2774  C   ARG   213      88.411 109.958  50.190  1.00  0.00           C  
ATOM   2775  O   ARG   213      88.820 109.748  51.296  1.00  0.00           O  
ATOM   2776  N   GLY   214      88.083 108.873  49.495  1.00  0.00           N  
ATOM   2777  H   GLY   214      88.218 107.990  49.966  1.00  0.00           H  
ATOM   2778  CA  GLY   214      87.614 108.727  48.094  1.00  0.00           C  
ATOM   2779  HA2 GLY   214      87.475 107.659  47.926  1.00  0.00           H  
ATOM   2780  HA3 GLY   214      86.621 109.174  48.052  1.00  0.00           H  
ATOM   2781  C   GLY   214      88.390 109.348  46.953  1.00  0.00           C  
ATOM   2782  O   GLY   214      87.921 110.348  46.387  1.00  0.00           O  
ATOM   2783  OXT GLY   214      89.429 108.784  46.669  1.00  0.00           O  
TER    2784      GLY   214 
END   
