# Supplementary material for: Visualization of oligomerization, clustering, and density transition of intrinsically disordered proteins
Source: Natl Sci Rev. 2026 Feb 14;13(7):nwag107. doi: 10.1093/nsr/nwag107 (PMC13114874; doi:10.1093/nsr/nwag107)
Supplement: nwag107_Supplemental_Files [file nwag107_supplemental_files.zip › SI-MD-Structures/MD-Sturctures/frame231.pdb]

CRYST1  135.021  149.176  136.783  90.00  90.00  90.00               1
ATOM      1  N   MET     1      27.293 105.975  94.219  1.00  0.00           N  
ATOM      2  H1  MET     1      26.912 106.537  93.471  1.00  0.00           H  
ATOM      3  H2  MET     1      26.805 105.092  94.276  1.00  0.00           H  
ATOM      4  H3  MET     1      26.943 106.388  95.072  1.00  0.00           H  
ATOM      5  CA  MET     1      28.746 105.760  94.189  1.00  0.00           C  
ATOM      6  HA  MET     1      29.206 106.730  94.378  1.00  0.00           H  
ATOM      7  CB  MET     1      29.196 104.815  95.312  1.00  0.00           C  
ATOM      8  HB2 MET     1      28.868 105.325  96.218  1.00  0.00           H  
ATOM      9  HB3 MET     1      28.807 103.805  95.183  1.00  0.00           H  
ATOM     10  CG  MET     1      30.662 104.767  95.432  1.00  0.00           C  
ATOM     11  HG2 MET     1      31.007 104.086  94.653  1.00  0.00           H  
ATOM     12  HG3 MET     1      31.081 105.771  95.365  1.00  0.00           H  
ATOM     13  SD  MET     1      31.256 104.088  97.024  1.00  0.00           S  
ATOM     14  CE  MET     1      33.042 104.387  96.766  1.00  0.00           C  
ATOM     15  HE1 MET     1      33.665 104.157  97.630  1.00  0.00           H  
ATOM     16  HE2 MET     1      33.377 103.874  95.864  1.00  0.00           H  
ATOM     17  HE3 MET     1      33.096 105.475  96.731  1.00  0.00           H  
ATOM     18  C   MET     1      29.359 105.200  92.863  1.00  0.00           C  
ATOM     19  O   MET     1      29.268 104.001  92.585  1.00  0.00           O  
ATOM     20  N   ALA     2      30.004 105.939  91.971  1.00  0.00           N  
ATOM     21  H   ALA     2      30.492 105.423  91.253  1.00  0.00           H  
ATOM     22  CA  ALA     2      30.274 107.392  91.956  1.00  0.00           C  
ATOM     23  HA  ALA     2      30.385 107.566  90.885  1.00  0.00           H  
ATOM     24  CB  ALA     2      28.991 108.245  92.170  1.00  0.00           C  
ATOM     25  HB1 ALA     2      28.348 108.009  91.322  1.00  0.00           H  
ATOM     26  HB2 ALA     2      28.598 108.139  93.182  1.00  0.00           H  
ATOM     27  HB3 ALA     2      29.201 109.292  91.952  1.00  0.00           H  
ATOM     28  C   ALA     2      31.507 107.876  92.786  1.00  0.00           C  
ATOM     29  O   ALA     2      31.403 108.056  94.055  1.00  0.00           O  
ATOM     30  N   SER     3      32.720 107.893  92.179  1.00  0.00           N  
ATOM     31  H   SER     3      33.486 107.996  92.829  1.00  0.00           H  
ATOM     32  CA  SER     3      33.186 107.777  90.744  1.00  0.00           C  
ATOM     33  HA  SER     3      32.893 108.560  90.045  1.00  0.00           H  
ATOM     34  CB  SER     3      34.680 107.994  90.877  1.00  0.00           C  
ATOM     35  HB2 SER     3      34.984 109.003  91.154  1.00  0.00           H  
ATOM     36  HB3 SER     3      35.068 107.503  91.770  1.00  0.00           H  
ATOM     37  OG  SER     3      35.338 107.605  89.683  1.00  0.00           O  
ATOM     38  HG  SER     3      35.078 108.302  89.077  1.00  0.00           H  
ATOM     39  C   SER     3      32.820 106.389  90.204  1.00  0.00           C  
ATOM     40  O   SER     3      32.839 105.429  90.978  1.00  0.00           O  
ATOM     41  N   ASN     4      32.578 106.287  88.852  1.00  0.00           N  
ATOM     42  H   ASN     4      32.639 107.114  88.276  1.00  0.00           H  
ATOM     43  CA  ASN     4      32.216 104.993  88.345  1.00  0.00           C  
ATOM     44  HA  ASN     4      31.898 104.302  89.126  1.00  0.00           H  
ATOM     45  CB  ASN     4      30.945 105.022  87.448  1.00  0.00           C  
ATOM     46  HB2 ASN     4      31.146 105.872  86.795  1.00  0.00           H  
ATOM     47  HB3 ASN     4      30.960 104.066  86.925  1.00  0.00           H  
ATOM     48  CG  ASN     4      29.669 105.161  88.304  1.00  0.00           C  
ATOM     49  OD1 ASN     4      29.191 106.272  88.426  1.00  0.00           O  
ATOM     50  ND2 ASN     4      29.284 104.124  88.894  1.00  0.00           N  
ATOM     51 HD21 ASN     4      28.488 104.204  89.510  1.00  0.00           H  
ATOM     52 HD22 ASN     4      29.761 103.251  88.717  1.00  0.00           H  
ATOM     53  C   ASN     4      33.422 104.321  87.639  1.00  0.00           C  
ATOM     54  O   ASN     4      33.785 104.791  86.569  1.00  0.00           O  
ATOM     55  N   ASP     5      34.156 103.284  88.102  1.00  0.00           N  
ATOM     56  H   ASP     5      34.919 103.055  87.480  1.00  0.00           H  
ATOM     57  CA  ASP     5      33.906 102.441  89.292  1.00  0.00           C  
ATOM     58  HA  ASP     5      33.376 102.959  90.091  1.00  0.00           H  
ATOM     59  CB  ASP     5      33.345 101.036  88.845  1.00  0.00           C  
ATOM     60  HB2 ASP     5      34.005 100.498  88.165  1.00  0.00           H  
ATOM     61  HB3 ASP     5      33.447 100.345  89.681  1.00  0.00           H  
ATOM     62  CG  ASP     5      31.855 101.064  88.460  1.00  0.00           C  
ATOM     63  OD1 ASP     5      31.401 100.146  87.757  1.00  0.00           O  
ATOM     64  OD2 ASP     5      31.173 102.007  88.930  1.00  0.00           O  
ATOM     65  C   ASP     5      35.273 102.148  89.905  1.00  0.00           C  
ATOM     66  O   ASP     5      36.297 102.166  89.265  1.00  0.00           O  
ATOM     67  N   TYR     6      35.259 101.881  91.232  1.00  0.00           N  
ATOM     68  H   TYR     6      34.330 101.673  91.569  1.00  0.00           H  
ATOM     69  CA  TYR     6      36.426 101.564  92.087  1.00  0.00           C  
ATOM     70  HA  TYR     6      37.227 102.281  91.911  1.00  0.00           H  
ATOM     71  CB  TYR     6      36.078 101.953  93.509  1.00  0.00           C  
ATOM     72  HB2 TYR     6      35.284 101.280  93.833  1.00  0.00           H  
ATOM     73  HB3 TYR     6      36.893 101.783  94.212  1.00  0.00           H  
ATOM     74  CG  TYR     6      35.714 103.426  93.692  1.00  0.00           C  
ATOM     75  CD1 TYR     6      34.414 103.949  93.374  1.00  0.00           C  
ATOM     76  HD1 TYR     6      33.574 103.368  93.025  1.00  0.00           H  
ATOM     77  CE1 TYR     6      34.053 105.277  93.775  1.00  0.00           C  
ATOM     78  HE1 TYR     6      33.029 105.616  93.718  1.00  0.00           H  
ATOM     79  CZ  TYR     6      35.138 106.094  94.261  1.00  0.00           C  
ATOM     80  OH  TYR     6      34.990 107.472  94.471  1.00  0.00           O  
ATOM     81  HH  TYR     6      35.809 107.971  94.509  1.00  0.00           H  
ATOM     82  CE2 TYR     6      36.394 105.552  94.436  1.00  0.00           C  
ATOM     83  HE2 TYR     6      37.164 106.171  94.874  1.00  0.00           H  
ATOM     84  CD2 TYR     6      36.751 104.233  94.227  1.00  0.00           C  
ATOM     85  HD2 TYR     6      37.706 103.930  94.629  1.00  0.00           H  
ATOM     86  C   TYR     6      36.870 100.037  92.040  1.00  0.00           C  
ATOM     87  O   TYR     6      36.930  99.293  92.994  1.00  0.00           O  
ATOM     88  N   THR     7      37.072  99.576  90.812  1.00  0.00           N  
ATOM     89  H   THR     7      37.066 100.226  90.038  1.00  0.00           H  
ATOM     90  CA  THR     7      37.332  98.206  90.472  1.00  0.00           C  
ATOM     91  HA  THR     7      37.881  97.682  91.255  1.00  0.00           H  
ATOM     92  CB  THR     7      35.966  97.364  90.311  1.00  0.00           C  
ATOM     93  HB  THR     7      35.233  97.604  91.082  1.00  0.00           H  
ATOM     94  CG2 THR     7      35.213  97.594  89.054  1.00  0.00           C  
ATOM     95 HG21 THR     7      34.561  98.440  89.271  1.00  0.00           H  
ATOM     96 HG22 THR     7      35.889  97.913  88.260  1.00  0.00           H  
ATOM     97 HG23 THR     7      34.529  96.810  88.729  1.00  0.00           H  
ATOM     98  OG1 THR     7      36.199  95.999  90.248  1.00  0.00           O  
ATOM     99  HG1 THR     7      36.380  95.725  91.150  1.00  0.00           H  
ATOM    100  C   THR     7      38.182  98.089  89.217  1.00  0.00           C  
ATOM    101  O   THR     7      38.109  98.968  88.339  1.00  0.00           O  
ATOM    102  N   GLN     8      39.040  97.059  89.038  1.00  0.00           N  
ATOM    103  H   GLN     8      39.108  96.401  89.802  1.00  0.00           H  
ATOM    104  CA  GLN     8      39.919  96.762  87.926  1.00  0.00           C  
ATOM    105  HA  GLN     8      40.520  97.654  87.745  1.00  0.00           H  
ATOM    106  CB  GLN     8      40.895  95.542  88.123  1.00  0.00           C  
ATOM    107  HB2 GLN     8      41.581  95.601  87.279  1.00  0.00           H  
ATOM    108  HB3 GLN     8      41.334  95.631  89.117  1.00  0.00           H  
ATOM    109  CG  GLN     8      40.201  94.162  88.174  1.00  0.00           C  
ATOM    110  HG2 GLN     8      39.571  94.056  89.057  1.00  0.00           H  
ATOM    111  HG3 GLN     8      39.585  94.025  87.285  1.00  0.00           H  
ATOM    112  CD  GLN     8      41.243  92.974  88.098  1.00  0.00           C  
ATOM    113  OE1 GLN     8      42.469  93.179  88.285  1.00  0.00           O  
ATOM    114  NE2 GLN     8      40.763  91.712  87.921  1.00  0.00           N  
ATOM    115 HE21 GLN     8      39.797  91.431  87.838  1.00  0.00           H  
ATOM    116 HE22 GLN     8      41.546  91.084  87.809  1.00  0.00           H  
ATOM    117  C   GLN     8      39.057  96.712  86.616  1.00  0.00           C  
ATOM    118  O   GLN     8      37.884  96.281  86.651  1.00  0.00           O  
ATOM    119  N   GLN     9      39.458  97.171  85.435  1.00  0.00           N  
ATOM    120  H   GLN     9      38.741  97.128  84.726  1.00  0.00           H  
ATOM    121  CA  GLN     9      40.644  97.991  85.077  1.00  0.00           C  
ATOM    122  HA  GLN     9      40.631  97.973  83.987  1.00  0.00           H  
ATOM    123  CB  GLN     9      40.506  99.499  85.565  1.00  0.00           C  
ATOM    124  HB2 GLN     9      40.602  99.576  86.648  1.00  0.00           H  
ATOM    125  HB3 GLN     9      41.279 100.055  85.035  1.00  0.00           H  
ATOM    126  CG  GLN     9      39.102 100.117  85.170  1.00  0.00           C  
ATOM    127  HG2 GLN     9      38.468  99.793  85.996  1.00  0.00           H  
ATOM    128  HG3 GLN     9      39.198 101.201  85.229  1.00  0.00           H  
ATOM    129  CD  GLN     9      38.528  99.864  83.802  1.00  0.00           C  
ATOM    130  OE1 GLN     9      39.213  99.646  82.815  1.00  0.00           O  
ATOM    131  NE2 GLN     9      37.243  99.760  83.620  1.00  0.00           N  
ATOM    132 HE21 GLN     9      36.610  99.897  84.395  1.00  0.00           H  
ATOM    133 HE22 GLN     9      36.847  99.737  82.691  1.00  0.00           H  
ATOM    134  C   GLN     9      42.037  97.359  85.402  1.00  0.00           C  
ATOM    135  O   GLN     9      42.855  97.933  86.119  1.00  0.00           O  
ATOM    136  N   ALA    10      42.506  96.264  84.848  1.00  0.00           N  
ATOM    137  H   ALA    10      43.368  95.989  85.296  1.00  0.00           H  
ATOM    138  CA  ALA    10      41.923  95.503  83.727  1.00  0.00           C  
ATOM    139  HA  ALA    10      41.094  96.090  83.333  1.00  0.00           H  
ATOM    140  CB  ALA    10      42.994  95.437  82.631  1.00  0.00           C  
ATOM    141  HB1 ALA    10      43.855  94.862  82.972  1.00  0.00           H  
ATOM    142  HB2 ALA    10      42.489  95.072  81.737  1.00  0.00           H  
ATOM    143  HB3 ALA    10      43.420  96.416  82.411  1.00  0.00           H  
ATOM    144  C   ALA    10      41.394  94.096  83.983  1.00  0.00           C  
ATOM    145  O   ALA    10      41.933  93.325  84.789  1.00  0.00           O  
ATOM    146  N   THR    11      40.351  93.708  83.345  1.00  0.00           N  
ATOM    147  H   THR    11      39.868  94.384  82.771  1.00  0.00           H  
ATOM    148  CA  THR    11      40.005  92.281  83.224  1.00  0.00           C  
ATOM    149  HA  THR    11      40.884  91.650  83.357  1.00  0.00           H  
ATOM    150  CB  THR    11      39.057  91.833  84.302  1.00  0.00           C  
ATOM    151  HB  THR    11      39.431  92.261  85.232  1.00  0.00           H  
ATOM    152  CG2 THR    11      37.631  92.453  84.316  1.00  0.00           C  
ATOM    153 HG21 THR    11      37.761  93.522  84.486  1.00  0.00           H  
ATOM    154 HG22 THR    11      37.207  92.305  83.323  1.00  0.00           H  
ATOM    155 HG23 THR    11      36.991  91.936  85.032  1.00  0.00           H  
ATOM    156  OG1 THR    11      38.917  90.423  84.316  1.00  0.00           O  
ATOM    157  HG1 THR    11      39.668  90.089  84.812  1.00  0.00           H  
ATOM    158  C   THR    11      39.448  92.066  81.836  1.00  0.00           C  
ATOM    159  O   THR    11      38.738  92.962  81.331  1.00  0.00           O  
ATOM    160  N   GLN    12      39.605  90.862  81.144  1.00  0.00           N  
ATOM    161  H   GLN    12      39.163  90.815  80.237  1.00  0.00           H  
ATOM    162  CA  GLN    12      40.173  89.547  81.519  1.00  0.00           C  
ATOM    163  HA  GLN    12      39.608  89.130  82.352  1.00  0.00           H  
ATOM    164  CB  GLN    12      40.023  88.604  80.301  1.00  0.00           C  
ATOM    165  HB2 GLN    12      40.264  87.576  80.575  1.00  0.00           H  
ATOM    166  HB3 GLN    12      38.962  88.653  80.056  1.00  0.00           H  
ATOM    167  CG  GLN    12      40.919  89.019  79.065  1.00  0.00           C  
ATOM    168  HG2 GLN    12      40.962  90.060  78.744  1.00  0.00           H  
ATOM    169  HG3 GLN    12      41.942  88.735  79.313  1.00  0.00           H  
ATOM    170  CD  GLN    12      40.491  88.344  77.783  1.00  0.00           C  
ATOM    171  OE1 GLN    12      39.847  87.287  77.633  1.00  0.00           O  
ATOM    172  NE2 GLN    12      40.965  88.782  76.645  1.00  0.00           N  
ATOM    173 HE21 GLN    12      40.747  88.187  75.858  1.00  0.00           H  
ATOM    174 HE22 GLN    12      41.717  89.449  76.743  1.00  0.00           H  
ATOM    175  C   GLN    12      41.700  89.653  81.831  1.00  0.00           C  
ATOM    176  O   GLN    12      42.334  90.642  81.388  1.00  0.00           O  
ATOM    177  N   SER    13      42.293  88.556  82.332  1.00  0.00           N  
ATOM    178  H   SER    13      41.646  87.793  82.472  1.00  0.00           H  
ATOM    179  CA  SER    13      43.770  88.411  82.498  1.00  0.00           C  
ATOM    180  HA  SER    13      44.193  89.416  82.485  1.00  0.00           H  
ATOM    181  CB  SER    13      44.124  87.581  83.794  1.00  0.00           C  
ATOM    182  HB2 SER    13      43.585  87.978  84.654  1.00  0.00           H  
ATOM    183  HB3 SER    13      43.830  86.535  83.713  1.00  0.00           H  
ATOM    184  OG  SER    13      45.519  87.739  84.058  1.00  0.00           O  
ATOM    185  HG  SER    13      45.983  87.036  83.597  1.00  0.00           H  
ATOM    186  C   SER    13      44.296  87.695  81.263  1.00  0.00           C  
ATOM    187  O   SER    13      43.871  86.537  81.016  1.00  0.00           O  
ATOM    188  N   TYR    14      44.929  88.361  80.369  1.00  0.00           N  
ATOM    189  H   TYR    14      45.141  89.318  80.615  1.00  0.00           H  
ATOM    190  CA  TYR    14      45.399  88.024  79.096  1.00  0.00           C  
ATOM    191  HA  TYR    14      45.758  86.995  79.080  1.00  0.00           H  
ATOM    192  CB  TYR    14      44.342  88.006  77.948  1.00  0.00           C  
ATOM    193  HB2 TYR    14      43.624  87.200  78.098  1.00  0.00           H  
ATOM    194  HB3 TYR    14      43.837  88.971  77.908  1.00  0.00           H  
ATOM    195  CG  TYR    14      44.884  87.865  76.540  1.00  0.00           C  
ATOM    196  CD1 TYR    14      44.930  86.629  75.941  1.00  0.00           C  
ATOM    197  HD1 TYR    14      44.533  85.799  76.507  1.00  0.00           H  
ATOM    198  CE1 TYR    14      45.240  86.510  74.586  1.00  0.00           C  
ATOM    199  HE1 TYR    14      45.398  85.562  74.093  1.00  0.00           H  
ATOM    200  CZ  TYR    14      45.736  87.699  73.913  1.00  0.00           C  
ATOM    201  OH  TYR    14      46.151  87.642  72.629  1.00  0.00           O  
ATOM    202  HH  TYR    14      46.257  88.492  72.196  1.00  0.00           H  
ATOM    203  CE2 TYR    14      45.791  88.901  74.571  1.00  0.00           C  
ATOM    204  HE2 TYR    14      46.173  89.722  73.983  1.00  0.00           H  
ATOM    205  CD2 TYR    14      45.318  89.047  75.865  1.00  0.00           C  
ATOM    206  HD2 TYR    14      45.378  90.012  76.346  1.00  0.00           H  
ATOM    207  C   TYR    14      46.591  88.881  78.642  1.00  0.00           C  
ATOM    208  O   TYR    14      46.535  90.089  78.757  1.00  0.00           O  
ATOM    209  N   GLY    15      47.649  88.366  78.095  1.00  0.00           N  
ATOM    210  H   GLY    15      48.448  88.887  77.762  1.00  0.00           H  
ATOM    211  CA  GLY    15      47.941  86.948  77.784  1.00  0.00           C  
ATOM    212  HA2 GLY    15      47.086  86.383  77.414  1.00  0.00           H  
ATOM    213  HA3 GLY    15      48.629  86.799  76.951  1.00  0.00           H  
ATOM    214  C   GLY    15      48.472  86.106  78.957  1.00  0.00           C  
ATOM    215  O   GLY    15      48.300  86.411  80.169  1.00  0.00           O  
ATOM    216  N   ALA    16      49.131  85.012  78.699  1.00  0.00           N  
ATOM    217  H   ALA    16      49.077  84.668  77.751  1.00  0.00           H  
ATOM    218  CA  ALA    16      49.723  84.089  79.685  1.00  0.00           C  
ATOM    219  HA  ALA    16      49.946  84.601  80.621  1.00  0.00           H  
ATOM    220  CB  ALA    16      48.566  83.020  79.947  1.00  0.00           C  
ATOM    221  HB1 ALA    16      47.771  83.622  80.389  1.00  0.00           H  
ATOM    222  HB2 ALA    16      48.244  82.512  79.038  1.00  0.00           H  
ATOM    223  HB3 ALA    16      48.881  82.250  80.652  1.00  0.00           H  
ATOM    224  C   ALA    16      51.051  83.540  79.351  1.00  0.00           C  
ATOM    225  O   ALA    16      51.496  82.610  80.049  1.00  0.00           O  
ATOM    226  N   TYR    17      51.831  84.105  78.364  1.00  0.00           N  
ATOM    227  H   TYR    17      51.536  84.991  77.978  1.00  0.00           H  
ATOM    228  CA  TYR    17      53.159  83.639  77.983  1.00  0.00           C  
ATOM    229  HA  TYR    17      53.169  82.652  77.521  1.00  0.00           H  
ATOM    230  CB  TYR    17      53.625  84.677  76.904  1.00  0.00           C  
ATOM    231  HB2 TYR    17      52.822  84.551  76.177  1.00  0.00           H  
ATOM    232  HB3 TYR    17      53.567  85.682  77.321  1.00  0.00           H  
ATOM    233  CG  TYR    17      55.003  84.443  76.388  1.00  0.00           C  
ATOM    234  CD1 TYR    17      56.092  85.120  76.979  1.00  0.00           C  
ATOM    235  HD1 TYR    17      55.872  85.770  77.814  1.00  0.00           H  
ATOM    236  CE1 TYR    17      57.344  85.000  76.419  1.00  0.00           C  
ATOM    237  HE1 TYR    17      58.234  85.519  76.741  1.00  0.00           H  
ATOM    238  CZ  TYR    17      57.523  84.064  75.428  1.00  0.00           C  
ATOM    239  OH  TYR    17      58.756  83.881  74.885  1.00  0.00           O  
ATOM    240  HH  TYR    17      58.970  83.034  74.488  1.00  0.00           H  
ATOM    241  CE2 TYR    17      56.452  83.296  74.861  1.00  0.00           C  
ATOM    242  HE2 TYR    17      56.719  82.597  74.082  1.00  0.00           H  
ATOM    243  CD2 TYR    17      55.188  83.540  75.346  1.00  0.00           C  
ATOM    244  HD2 TYR    17      54.339  83.022  74.926  1.00  0.00           H  
ATOM    245  C   TYR    17      54.100  83.435  79.183  1.00  0.00           C  
ATOM    246  O   TYR    17      53.989  84.235  80.077  1.00  0.00           O  
ATOM    247  N   PRO    18      54.900  82.296  79.309  1.00  0.00           N  
ATOM    248  CD  PRO    18      55.192  81.357  78.253  1.00  0.00           C  
ATOM    249  HD2 PRO    18      55.732  81.833  77.435  1.00  0.00           H  
ATOM    250  HD3 PRO    18      54.240  80.982  77.875  1.00  0.00           H  
ATOM    251  CG  PRO    18      56.060  80.252  78.846  1.00  0.00           C  
ATOM    252  HG2 PRO    18      57.090  80.357  78.506  1.00  0.00           H  
ATOM    253  HG3 PRO    18      55.670  79.320  78.437  1.00  0.00           H  
ATOM    254  CB  PRO    18      55.984  80.541  80.337  1.00  0.00           C  
ATOM    255  HB2 PRO    18      56.801  80.208  80.977  1.00  0.00           H  
ATOM    256  HB3 PRO    18      55.161  79.930  80.710  1.00  0.00           H  
ATOM    257  CA  PRO    18      55.718  82.034  80.479  1.00  0.00           C  
ATOM    258  HA  PRO    18      55.152  82.152  81.403  1.00  0.00           H  
ATOM    259  C   PRO    18      56.991  82.927  80.572  1.00  0.00           C  
ATOM    260  O   PRO    18      58.144  82.495  80.500  1.00  0.00           O  
ATOM    261  N   THR    19      56.745  84.237  80.771  1.00  0.00           N  
ATOM    262  H   THR    19      55.774  84.515  80.792  1.00  0.00           H  
ATOM    263  CA  THR    19      57.686  85.207  81.304  1.00  0.00           C  
ATOM    264  HA  THR    19      58.475  85.159  80.553  1.00  0.00           H  
ATOM    265  CB  THR    19      57.074  86.646  81.277  1.00  0.00           C  
ATOM    266  HB  THR    19      56.078  86.546  81.710  1.00  0.00           H  
ATOM    267  CG2 THR    19      57.885  87.648  81.973  1.00  0.00           C  
ATOM    268 HG21 THR    19      58.165  87.325  82.976  1.00  0.00           H  
ATOM    269 HG22 THR    19      58.773  87.715  81.344  1.00  0.00           H  
ATOM    270 HG23 THR    19      57.378  88.604  82.101  1.00  0.00           H  
ATOM    271  OG1 THR    19      56.924  86.921  79.915  1.00  0.00           O  
ATOM    272  HG1 THR    19      57.827  86.999  79.599  1.00  0.00           H  
ATOM    273  C   THR    19      58.125  84.703  82.667  1.00  0.00           C  
ATOM    274  O   THR    19      57.422  84.365  83.572  1.00  0.00           O  
ATOM    275  N   GLN    20      59.473  84.623  82.946  1.00  0.00           N  
ATOM    276  H   GLN    20      60.149  84.807  82.218  1.00  0.00           H  
ATOM    277  CA  GLN    20      59.894  84.299  84.297  1.00  0.00           C  
ATOM    278  HA  GLN    20      59.119  83.982  84.996  1.00  0.00           H  
ATOM    279  CB  GLN    20      60.851  83.096  84.080  1.00  0.00           C  
ATOM    280  HB2 GLN    20      61.493  83.235  83.211  1.00  0.00           H  
ATOM    281  HB3 GLN    20      61.523  83.012  84.934  1.00  0.00           H  
ATOM    282  CG  GLN    20      60.063  81.725  83.969  1.00  0.00           C  
ATOM    283  HG2 GLN    20      59.207  81.923  83.325  1.00  0.00           H  
ATOM    284  HG3 GLN    20      60.800  81.083  83.486  1.00  0.00           H  
ATOM    285  CD  GLN    20      59.731  81.062  85.315  1.00  0.00           C  
ATOM    286  OE1 GLN    20      59.952  81.669  86.362  1.00  0.00           O  
ATOM    287  NE2 GLN    20      59.302  79.788  85.337  1.00  0.00           N  
ATOM    288 HE21 GLN    20      59.228  79.164  84.546  1.00  0.00           H  
ATOM    289 HE22 GLN    20      59.296  79.304  86.224  1.00  0.00           H  
ATOM    290  C   GLN    20      60.726  85.464  84.889  1.00  0.00           C  
ATOM    291  O   GLN    20      61.231  86.291  84.162  1.00  0.00           O  
ATOM    292  N   PRO    21      61.055  85.386  86.220  1.00  0.00           N  
ATOM    293  CD  PRO    21      60.556  84.448  87.215  1.00  0.00           C  
ATOM    294  HD2 PRO    21      61.136  83.525  87.217  1.00  0.00           H  
ATOM    295  HD3 PRO    21      59.521  84.168  87.017  1.00  0.00           H  
ATOM    296  CG  PRO    21      60.571  85.252  88.533  1.00  0.00           C  
ATOM    297  HG2 PRO    21      60.479  84.577  89.383  1.00  0.00           H  
ATOM    298  HG3 PRO    21      59.785  86.006  88.512  1.00  0.00           H  
ATOM    299  CB  PRO    21      61.976  85.836  88.363  1.00  0.00           C  
ATOM    300  HB2 PRO    21      62.830  85.160  88.407  1.00  0.00           H  
ATOM    301  HB3 PRO    21      62.008  86.632  89.107  1.00  0.00           H  
ATOM    302  CA  PRO    21      61.898  86.381  86.944  1.00  0.00           C  
ATOM    303  HA  PRO    21      61.385  87.339  87.024  1.00  0.00           H  
ATOM    304  C   PRO    21      63.281  86.573  86.330  1.00  0.00           C  
ATOM    305  O   PRO    21      64.010  85.590  86.105  1.00  0.00           O  
ATOM    306  N   GLY    22      63.717  87.790  86.024  1.00  0.00           N  
ATOM    307  H   GLY    22      63.074  88.561  86.133  1.00  0.00           H  
ATOM    308  CA  GLY    22      65.038  87.993  85.420  1.00  0.00           C  
ATOM    309  HA2 GLY    22      65.706  87.132  85.408  1.00  0.00           H  
ATOM    310  HA3 GLY    22      64.919  88.385  84.410  1.00  0.00           H  
ATOM    311  C   GLY    22      65.823  89.079  86.185  1.00  0.00           C  
ATOM    312  O   GLY    22      65.488  89.487  87.308  1.00  0.00           O  
ATOM    313  N   GLN    23      66.880  89.594  85.482  1.00  0.00           N  
ATOM    314  H   GLN    23      67.115  89.022  84.684  1.00  0.00           H  
ATOM    315  CA  GLN    23      67.959  90.406  86.008  1.00  0.00           C  
ATOM    316  HA  GLN    23      67.490  91.167  86.632  1.00  0.00           H  
ATOM    317  CB  GLN    23      69.083  89.591  86.735  1.00  0.00           C  
ATOM    318  HB2 GLN    23      69.175  88.684  86.138  1.00  0.00           H  
ATOM    319  HB3 GLN    23      70.030  90.127  86.798  1.00  0.00           H  
ATOM    320  CG  GLN    23      68.698  89.085  88.142  1.00  0.00           C  
ATOM    321  HG2 GLN    23      67.775  88.510  88.213  1.00  0.00           H  
ATOM    322  HG3 GLN    23      69.473  88.400  88.486  1.00  0.00           H  
ATOM    323  CD  GLN    23      68.651  90.226  89.155  1.00  0.00           C  
ATOM    324  OE1 GLN    23      68.510  91.355  88.767  1.00  0.00           O  
ATOM    325  NE2 GLN    23      68.641  89.946  90.445  1.00  0.00           N  
ATOM    326 HE21 GLN    23      68.572  88.971  90.700  1.00  0.00           H  
ATOM    327 HE22 GLN    23      68.625  90.726  91.087  1.00  0.00           H  
ATOM    328  C   GLN    23      68.557  91.293  84.857  1.00  0.00           C  
ATOM    329  O   GLN    23      68.408  90.945  83.637  1.00  0.00           O  
ATOM    330  N   GLY    24      69.147  92.458  85.166  1.00  0.00           N  
ATOM    331  H   GLY    24      69.154  92.711  86.144  1.00  0.00           H  
ATOM    332  CA  GLY    24      69.907  93.413  84.306  1.00  0.00           C  
ATOM    333  HA2 GLY    24      69.753  93.218  83.245  1.00  0.00           H  
ATOM    334  HA3 GLY    24      69.576  94.436  84.486  1.00  0.00           H  
ATOM    335  C   GLY    24      71.440  93.156  84.502  1.00  0.00           C  
ATOM    336  O   GLY    24      71.888  92.225  85.244  1.00  0.00           O  
ATOM    337  N   TYR    25      72.242  93.946  83.818  1.00  0.00           N  
ATOM    338  H   TYR    25      71.917  94.590  83.111  1.00  0.00           H  
ATOM    339  CA  TYR    25      73.700  94.052  84.072  1.00  0.00           C  
ATOM    340  HA  TYR    25      74.060  93.025  84.130  1.00  0.00           H  
ATOM    341  CB  TYR    25      74.372  94.824  82.926  1.00  0.00           C  
ATOM    342  HB2 TYR    25      74.492  94.151  82.077  1.00  0.00           H  
ATOM    343  HB3 TYR    25      73.685  95.622  82.646  1.00  0.00           H  
ATOM    344  CG  TYR    25      75.703  95.440  83.413  1.00  0.00           C  
ATOM    345  CD1 TYR    25      76.909  94.739  83.105  1.00  0.00           C  
ATOM    346  HD1 TYR    25      76.815  93.831  82.528  1.00  0.00           H  
ATOM    347  CE1 TYR    25      78.127  95.350  83.399  1.00  0.00           C  
ATOM    348  HE1 TYR    25      79.067  94.949  83.048  1.00  0.00           H  
ATOM    349  CZ  TYR    25      78.172  96.475  84.258  1.00  0.00           C  
ATOM    350  OH  TYR    25      79.306  97.118  84.494  1.00  0.00           O  
ATOM    351  HH  TYR    25      79.999  96.968  83.847  1.00  0.00           H  
ATOM    352  CE2 TYR    25      76.989  97.227  84.528  1.00  0.00           C  
ATOM    353  HE2 TYR    25      77.019  98.141  85.102  1.00  0.00           H  
ATOM    354  CD2 TYR    25      75.746  96.680  84.071  1.00  0.00           C  
ATOM    355  HD2 TYR    25      74.798  97.169  84.241  1.00  0.00           H  
ATOM    356  C   TYR    25      74.029  94.507  85.508  1.00  0.00           C  
ATOM    357  O   TYR    25      73.358  95.357  86.006  1.00  0.00           O  
ATOM    358  N   SER    26      74.995  93.824  86.118  1.00  0.00           N  
ATOM    359  H   SER    26      75.606  93.166  85.657  1.00  0.00           H  
ATOM    360  CA  SER    26      75.171  94.080  87.554  1.00  0.00           C  
ATOM    361  HA  SER    26      74.146  94.104  87.925  1.00  0.00           H  
ATOM    362  CB  SER    26      75.894  92.904  88.201  1.00  0.00           C  
ATOM    363  HB2 SER    26      75.332  91.992  87.999  1.00  0.00           H  
ATOM    364  HB3 SER    26      76.778  92.665  87.610  1.00  0.00           H  
ATOM    365  OG  SER    26      76.220  93.124  89.553  1.00  0.00           O  
ATOM    366  HG  SER    26      76.126  92.293  90.024  1.00  0.00           H  
ATOM    367  C   SER    26      75.892  95.415  87.799  1.00  0.00           C  
ATOM    368  O   SER    26      77.140  95.415  87.964  1.00  0.00           O  
ATOM    369  N   GLN    27      75.217  96.528  87.976  1.00  0.00           N  
ATOM    370  H   GLN    27      74.250  96.414  87.706  1.00  0.00           H  
ATOM    371  CA  GLN    27      75.667  97.782  88.579  1.00  0.00           C  
ATOM    372  HA  GLN    27      76.435  98.251  87.964  1.00  0.00           H  
ATOM    373  CB  GLN    27      74.543  98.712  88.576  1.00  0.00           C  
ATOM    374  HB2 GLN    27      74.273  98.874  87.532  1.00  0.00           H  
ATOM    375  HB3 GLN    27      73.631  98.238  88.939  1.00  0.00           H  
ATOM    376  CG  GLN    27      74.737 100.070  89.366  1.00  0.00           C  
ATOM    377  HG2 GLN    27      73.910 100.759  89.194  1.00  0.00           H  
ATOM    378  HG3 GLN    27      74.768  99.977  90.451  1.00  0.00           H  
ATOM    379  CD  GLN    27      76.007 100.845  89.107  1.00  0.00           C  
ATOM    380  OE1 GLN    27      76.567 100.824  88.043  1.00  0.00           O  
ATOM    381  NE2 GLN    27      76.492 101.534  90.162  1.00  0.00           N  
ATOM    382 HE21 GLN    27      75.951 101.461  91.012  1.00  0.00           H  
ATOM    383 HE22 GLN    27      77.254 102.184  90.033  1.00  0.00           H  
ATOM    384  C   GLN    27      76.193  97.474  90.032  1.00  0.00           C  
ATOM    385  O   GLN    27      77.138  98.059  90.559  1.00  0.00           O  
ATOM    386  N   GLN    28      75.525  96.600  90.775  1.00  0.00           N  
ATOM    387  H   GLN    28      74.731  96.142  90.352  1.00  0.00           H  
ATOM    388  CA  GLN    28      75.985  96.095  92.059  1.00  0.00           C  
ATOM    389  HA  GLN    28      75.766  96.807  92.855  1.00  0.00           H  
ATOM    390  CB  GLN    28      75.134  94.851  92.301  1.00  0.00           C  
ATOM    391  HB2 GLN    28      74.141  95.266  92.469  1.00  0.00           H  
ATOM    392  HB3 GLN    28      74.982  94.352  91.344  1.00  0.00           H  
ATOM    393  CG  GLN    28      75.418  93.876  93.440  1.00  0.00           C  
ATOM    394  HG2 GLN    28      74.454  93.379  93.549  1.00  0.00           H  
ATOM    395  HG3 GLN    28      76.268  93.220  93.252  1.00  0.00           H  
ATOM    396  CD  GLN    28      75.559  94.656  94.750  1.00  0.00           C  
ATOM    397  OE1 GLN    28      74.976  95.690  95.015  1.00  0.00           O  
ATOM    398  NE2 GLN    28      76.427  94.102  95.622  1.00  0.00           N  
ATOM    399 HE21 GLN    28      76.466  94.572  96.516  1.00  0.00           H  
ATOM    400 HE22 GLN    28      76.949  93.271  95.383  1.00  0.00           H  
ATOM    401  C   GLN    28      77.473  95.637  92.106  1.00  0.00           C  
ATOM    402  O   GLN    28      78.111  96.014  93.062  1.00  0.00           O  
ATOM    403  N   SER    29      77.923  94.883  91.087  1.00  0.00           N  
ATOM    404  H   SER    29      77.234  94.480  90.468  1.00  0.00           H  
ATOM    405  CA  SER    29      79.354  94.569  90.901  1.00  0.00           C  
ATOM    406  HA  SER    29      79.835  94.647  91.876  1.00  0.00           H  
ATOM    407  CB  SER    29      79.518  93.144  90.448  1.00  0.00           C  
ATOM    408  HB2 SER    29      80.572  92.918  90.607  1.00  0.00           H  
ATOM    409  HB3 SER    29      78.941  92.519  91.130  1.00  0.00           H  
ATOM    410  OG  SER    29      79.094  93.003  89.156  1.00  0.00           O  
ATOM    411  HG  SER    29      78.273  92.506  89.152  1.00  0.00           H  
ATOM    412  C   SER    29      80.206  95.475  90.044  1.00  0.00           C  
ATOM    413  O   SER    29      81.385  95.237  89.822  1.00  0.00           O  
ATOM    414  N   SER    30      79.603  96.599  89.516  1.00  0.00           N  
ATOM    415  H   SER    30      78.595  96.662  89.556  1.00  0.00           H  
ATOM    416  CA  SER    30      80.260  97.492  88.499  1.00  0.00           C  
ATOM    417  HA  SER    30      80.687  96.831  87.745  1.00  0.00           H  
ATOM    418  CB  SER    30      79.184  98.389  87.838  1.00  0.00           C  
ATOM    419  HB2 SER    30      78.361  97.799  87.435  1.00  0.00           H  
ATOM    420  HB3 SER    30      78.873  99.111  88.594  1.00  0.00           H  
ATOM    421  OG  SER    30      79.766  99.087  86.762  1.00  0.00           O  
ATOM    422  HG  SER    30      79.405  98.734  85.945  1.00  0.00           H  
ATOM    423  C   SER    30      81.335  98.297  89.149  1.00  0.00           C  
ATOM    424  O   SER    30      81.118  98.887  90.188  1.00  0.00           O  
ATOM    425  N   GLN    31      82.467  98.584  88.472  1.00  0.00           N  
ATOM    426  H   GLN    31      83.013  99.323  88.891  1.00  0.00           H  
ATOM    427  CA  GLN    31      83.009  97.852  87.346  1.00  0.00           C  
ATOM    428  HA  GLN    31      82.203  97.806  86.614  1.00  0.00           H  
ATOM    429  CB  GLN    31      84.085  98.696  86.634  1.00  0.00           C  
ATOM    430  HB2 GLN    31      84.889  99.005  87.302  1.00  0.00           H  
ATOM    431  HB3 GLN    31      84.555  98.135  85.826  1.00  0.00           H  
ATOM    432  CG  GLN    31      83.419  99.970  86.097  1.00  0.00           C  
ATOM    433  HG2 GLN    31      82.765 100.491  86.797  1.00  0.00           H  
ATOM    434  HG3 GLN    31      84.297 100.538  85.792  1.00  0.00           H  
ATOM    435  CD  GLN    31      82.597  99.865  84.799  1.00  0.00           C  
ATOM    436  OE1 GLN    31      82.905  99.114  83.948  1.00  0.00           O  
ATOM    437  NE2 GLN    31      81.581 100.702  84.650  1.00  0.00           N  
ATOM    438 HE21 GLN    31      81.205 100.568  83.722  1.00  0.00           H  
ATOM    439 HE22 GLN    31      81.456 101.548  85.188  1.00  0.00           H  
ATOM    440  C   GLN    31      83.790  96.598  87.795  1.00  0.00           C  
ATOM    441  O   GLN    31      84.300  96.566  88.885  1.00  0.00           O  
ATOM    442  N   PRO    32      83.768  95.484  86.979  1.00  0.00           N  
ATOM    443  CD  PRO    32      83.083  95.405  85.671  1.00  0.00           C  
ATOM    444  HD2 PRO    32      83.603  95.908  84.856  1.00  0.00           H  
ATOM    445  HD3 PRO    32      82.101  95.871  85.764  1.00  0.00           H  
ATOM    446  CG  PRO    32      82.944  93.855  85.358  1.00  0.00           C  
ATOM    447  HG2 PRO    32      83.778  93.514  84.744  1.00  0.00           H  
ATOM    448  HG3 PRO    32      81.969  93.641  84.921  1.00  0.00           H  
ATOM    449  CB  PRO    32      83.043  93.306  86.782  1.00  0.00           C  
ATOM    450  HB2 PRO    32      83.286  92.245  86.836  1.00  0.00           H  
ATOM    451  HB3 PRO    32      82.110  93.457  87.325  1.00  0.00           H  
ATOM    452  CA  PRO    32      84.118  94.149  87.492  1.00  0.00           C  
ATOM    453  HA  PRO    32      83.979  94.118  88.573  1.00  0.00           H  
ATOM    454  C   PRO    32      85.533  93.755  87.150  1.00  0.00           C  
ATOM    455  O   PRO    32      85.803  92.675  86.622  1.00  0.00           O  
ATOM    456  N   TYR    33      86.468  94.696  87.414  1.00  0.00           N  
ATOM    457  H   TYR    33      86.115  95.589  87.729  1.00  0.00           H  
ATOM    458  CA  TYR    33      87.881  94.391  87.179  1.00  0.00           C  
ATOM    459  HA  TYR    33      87.884  94.102  86.128  1.00  0.00           H  
ATOM    460  CB  TYR    33      88.680  95.728  87.180  1.00  0.00           C  
ATOM    461  HB2 TYR    33      88.764  96.182  88.167  1.00  0.00           H  
ATOM    462  HB3 TYR    33      89.746  95.604  86.989  1.00  0.00           H  
ATOM    463  CG  TYR    33      88.177  96.774  86.200  1.00  0.00           C  
ATOM    464  CD1 TYR    33      88.196  96.370  84.830  1.00  0.00           C  
ATOM    465  HD1 TYR    33      88.487  95.364  84.566  1.00  0.00           H  
ATOM    466  CE1 TYR    33      87.430  97.172  83.881  1.00  0.00           C  
ATOM    467  HE1 TYR    33      87.308  96.811  82.870  1.00  0.00           H  
ATOM    468  CZ  TYR    33      86.979  98.448  84.168  1.00  0.00           C  
ATOM    469  OH  TYR    33      86.410  99.232  83.235  1.00  0.00           O  
ATOM    470  HH  TYR    33      86.490  98.750  82.409  1.00  0.00           H  
ATOM    471  CE2 TYR    33      87.152  98.906  85.484  1.00  0.00           C  
ATOM    472  HE2 TYR    33      86.975  99.951  85.692  1.00  0.00           H  
ATOM    473  CD2 TYR    33      87.656  98.071  86.475  1.00  0.00           C  
ATOM    474  HD2 TYR    33      87.700  98.466  87.479  1.00  0.00           H  
ATOM    475  C   TYR    33      88.403  93.516  88.329  1.00  0.00           C  
ATOM    476  O   TYR    33      88.373  93.886  89.491  1.00  0.00           O  
ATOM    477  N   GLY    34      89.042  92.448  87.879  1.00  0.00           N  
ATOM    478  H   GLY    34      88.942  92.094  86.939  1.00  0.00           H  
ATOM    479  CA  GLY    34      89.874  91.587  88.706  1.00  0.00           C  
ATOM    480  HA2 GLY    34      90.486  90.979  88.040  1.00  0.00           H  
ATOM    481  HA3 GLY    34      90.476  92.156  89.414  1.00  0.00           H  
ATOM    482  C   GLY    34      89.027  90.676  89.579  1.00  0.00           C  
ATOM    483  O   GLY    34      87.798  90.835  89.686  1.00  0.00           O  
ATOM    484  N   GLN    35      89.660  89.752  90.211  1.00  0.00           N  
ATOM    485  H   GLN    35      90.653  89.758  90.027  1.00  0.00           H  
ATOM    486  CA  GLN    35      89.085  88.716  91.160  1.00  0.00           C  
ATOM    487  HA  GLN    35      88.189  89.166  91.588  1.00  0.00           H  
ATOM    488  CB  GLN    35      88.538  87.521  90.436  1.00  0.00           C  
ATOM    489  HB2 GLN    35      87.862  87.940  89.690  1.00  0.00           H  
ATOM    490  HB3 GLN    35      89.428  87.076  89.992  1.00  0.00           H  
ATOM    491  CG  GLN    35      87.750  86.606  91.333  1.00  0.00           C  
ATOM    492  HG2 GLN    35      87.401  85.790  90.700  1.00  0.00           H  
ATOM    493  HG3 GLN    35      88.395  86.232  92.127  1.00  0.00           H  
ATOM    494  CD  GLN    35      86.499  87.103  92.001  1.00  0.00           C  
ATOM    495  OE1 GLN    35      85.773  87.819  91.380  1.00  0.00           O  
ATOM    496  NE2 GLN    35      86.370  86.807  93.257  1.00  0.00           N  
ATOM    497 HE21 GLN    35      87.073  86.203  93.658  1.00  0.00           H  
ATOM    498 HE22 GLN    35      85.456  86.942  93.665  1.00  0.00           H  
ATOM    499  C   GLN    35      90.039  88.392  92.345  1.00  0.00           C  
ATOM    500  O   GLN    35      91.027  87.684  92.156  1.00  0.00           O  
ATOM    501  N   GLN    36      89.659  88.707  93.607  1.00  0.00           N  
ATOM    502  H   GLN    36      90.293  88.452  94.351  1.00  0.00           H  
ATOM    503  CA  GLN    36      88.652  89.791  94.111  1.00  0.00           C  
ATOM    504  HA  GLN    36      87.703  89.508  93.654  1.00  0.00           H  
ATOM    505  CB  GLN    36      88.594  89.685  95.650  1.00  0.00           C  
ATOM    506  HB2 GLN    36      88.113  88.727  95.849  1.00  0.00           H  
ATOM    507  HB3 GLN    36      89.618  89.667  96.021  1.00  0.00           H  
ATOM    508  CG  GLN    36      88.044  90.909  96.400  1.00  0.00           C  
ATOM    509  HG2 GLN    36      88.533  91.832  96.090  1.00  0.00           H  
ATOM    510  HG3 GLN    36      87.040  91.019  95.991  1.00  0.00           H  
ATOM    511  CD  GLN    36      88.099  90.800  97.923  1.00  0.00           C  
ATOM    512  OE1 GLN    36      89.116  90.606  98.514  1.00  0.00           O  
ATOM    513  NE2 GLN    36      87.035  91.132  98.627  1.00  0.00           N  
ATOM    514 HE21 GLN    36      86.175  91.348  98.143  1.00  0.00           H  
ATOM    515 HE22 GLN    36      87.152  91.388  99.597  1.00  0.00           H  
ATOM    516  C   GLN    36      89.082  91.192  93.512  1.00  0.00           C  
ATOM    517  O   GLN    36      90.262  91.356  93.122  1.00  0.00           O  
ATOM    518  N   SER    37      88.064  92.009  93.302  1.00  0.00           N  
ATOM    519  H   SER    37      87.126  91.658  93.432  1.00  0.00           H  
ATOM    520  CA  SER    37      88.245  93.440  92.979  1.00  0.00           C  
ATOM    521  HA  SER    37      88.353  93.509  91.896  1.00  0.00           H  
ATOM    522  CB  SER    37      86.932  94.183  93.524  1.00  0.00           C  
ATOM    523  HB2 SER    37      86.063  93.801  92.989  1.00  0.00           H  
ATOM    524  HB3 SER    37      86.745  94.015  94.585  1.00  0.00           H  
ATOM    525  OG  SER    37      87.031  95.628  93.230  1.00  0.00           O  
ATOM    526  HG  SER    37      86.683  95.706  92.339  1.00  0.00           H  
ATOM    527  C   SER    37      89.482  94.017  93.676  1.00  0.00           C  
ATOM    528  O   SER    37      89.634  94.000  94.881  1.00  0.00           O  
ATOM    529  N   TYR    38      90.379  94.618  92.879  1.00  0.00           N  
ATOM    530  H   TYR    38      90.298  94.521  91.877  1.00  0.00           H  
ATOM    531  CA  TYR    38      91.629  95.304  93.325  1.00  0.00           C  
ATOM    532  HA  TYR    38      91.465  95.850  94.254  1.00  0.00           H  
ATOM    533  CB  TYR    38      92.696  94.228  93.603  1.00  0.00           C  
ATOM    534  HB2 TYR    38      92.480  93.790  94.578  1.00  0.00           H  
ATOM    535  HB3 TYR    38      92.631  93.465  92.827  1.00  0.00           H  
ATOM    536  CG  TYR    38      94.108  94.761  93.792  1.00  0.00           C  
ATOM    537  CD1 TYR    38      95.129  94.389  92.940  1.00  0.00           C  
ATOM    538  HD1 TYR    38      95.019  93.667  92.144  1.00  0.00           H  
ATOM    539  CE1 TYR    38      96.422  94.875  93.023  1.00  0.00           C  
ATOM    540  HE1 TYR    38      97.167  94.528  92.322  1.00  0.00           H  
ATOM    541  CZ  TYR    38      96.709  95.866  94.019  1.00  0.00           C  
ATOM    542  OH  TYR    38      97.979  96.388  94.206  1.00  0.00           O  
ATOM    543  HH  TYR    38      98.723  95.988  93.750  1.00  0.00           H  
ATOM    544  CE2 TYR    38      95.634  96.324  94.837  1.00  0.00           C  
ATOM    545  HE2 TYR    38      95.866  97.056  95.597  1.00  0.00           H  
ATOM    546  CD2 TYR    38      94.390  95.709  94.768  1.00  0.00           C  
ATOM    547  HD2 TYR    38      93.582  96.026  95.410  1.00  0.00           H  
ATOM    548  C   TYR    38      92.026  96.409  92.343  1.00  0.00           C  
ATOM    549  O   TYR    38      91.945  96.204  91.108  1.00  0.00           O  
ATOM    550  N   SER    39      92.405  97.596  92.872  1.00  0.00           N  
ATOM    551  H   SER    39      92.257  97.710  93.864  1.00  0.00           H  
ATOM    552  CA  SER    39      92.602  98.809  92.000  1.00  0.00           C  
ATOM    553  HA  SER    39      92.656  98.515  90.952  1.00  0.00           H  
ATOM    554  CB  SER    39      91.347  99.673  92.212  1.00  0.00           C  
ATOM    555  HB2 SER    39      91.378 100.125  93.203  1.00  0.00           H  
ATOM    556  HB3 SER    39      91.319 100.458  91.457  1.00  0.00           H  
ATOM    557  OG  SER    39      90.066  98.951  92.210  1.00  0.00           O  
ATOM    558  HG  SER    39      89.893  98.708  91.297  1.00  0.00           H  
ATOM    559  C   SER    39      93.911  99.563  92.246  1.00  0.00           C  
ATOM    560  O   SER    39      94.007 100.801  91.996  1.00  0.00           O  
ATOM    561  N   GLY    40      94.893  98.811  92.712  1.00  0.00           N  
ATOM    562  H   GLY    40      94.616  97.958  93.177  1.00  0.00           H  
ATOM    563  CA  GLY    40      96.312  99.113  92.774  1.00  0.00           C  
ATOM    564  HA2 GLY    40      96.524  99.996  93.377  1.00  0.00           H  
ATOM    565  HA3 GLY    40      96.850  98.379  93.375  1.00  0.00           H  
ATOM    566  C   GLY    40      96.982  99.332  91.379  1.00  0.00           C  
ATOM    567  O   GLY    40      96.295  99.251  90.397  1.00  0.00           O  
ATOM    568  N   TYR    41      98.296  99.597  91.209  1.00  0.00           N  
ATOM    569  H   TYR    41      98.546 100.014  90.324  1.00  0.00           H  
ATOM    570  CA  TYR    41      99.354  99.526  92.219  1.00  0.00           C  
ATOM    571  HA  TYR    41      98.975  99.659  93.232  1.00  0.00           H  
ATOM    572  CB  TYR    41      99.928  98.163  92.212  1.00  0.00           C  
ATOM    573  HB2 TYR    41      99.163  97.453  92.525  1.00  0.00           H  
ATOM    574  HB3 TYR    41     100.235  97.908  91.197  1.00  0.00           H  
ATOM    575  CG  TYR    41     101.132  97.916  93.209  1.00  0.00           C  
ATOM    576  CD1 TYR    41     102.372  97.447  92.826  1.00  0.00           C  
ATOM    577  HD1 TYR    41     102.524  97.125  91.806  1.00  0.00           H  
ATOM    578  CE1 TYR    41     103.370  97.100  93.796  1.00  0.00           C  
ATOM    579  HE1 TYR    41     104.127  96.470  93.353  1.00  0.00           H  
ATOM    580  CZ  TYR    41     103.172  97.334  95.162  1.00  0.00           C  
ATOM    581  OH  TYR    41     104.179  96.915  95.956  1.00  0.00           O  
ATOM    582  HH  TYR    41     103.894  97.039  96.864  1.00  0.00           H  
ATOM    583  CE2 TYR    41     101.930  97.856  95.583  1.00  0.00           C  
ATOM    584  HE2 TYR    41     101.691  97.997  96.627  1.00  0.00           H  
ATOM    585  CD2 TYR    41     100.953  98.148  94.600  1.00  0.00           C  
ATOM    586  HD2 TYR    41     100.046  98.652  94.901  1.00  0.00           H  
ATOM    587  C   TYR    41     100.375 100.597  91.927  1.00  0.00           C  
ATOM    588  O   TYR    41     100.476 101.096  90.808  1.00  0.00           O  
ATOM    589  N   SER    42     101.243 100.876  92.905  1.00  0.00           N  
ATOM    590  H   SER    42     100.988 100.464  93.791  1.00  0.00           H  
ATOM    591  CA  SER    42     102.549 101.465  92.705  1.00  0.00           C  
ATOM    592  HA  SER    42     102.914 100.894  91.851  1.00  0.00           H  
ATOM    593  CB  SER    42     102.524 102.996  92.318  1.00  0.00           C  
ATOM    594  HB2 SER    42     102.118 103.077  91.310  1.00  0.00           H  
ATOM    595  HB3 SER    42     101.951 103.592  93.028  1.00  0.00           H  
ATOM    596  OG  SER    42     103.791 103.552  92.313  1.00  0.00           O  
ATOM    597  HG  SER    42     104.048 103.617  91.390  1.00  0.00           H  
ATOM    598  C   SER    42     103.400 101.277  93.908  1.00  0.00           C  
ATOM    599  O   SER    42     103.038 101.692  95.014  1.00  0.00           O  
ATOM    600  N   GLN    43     104.546 100.527  93.853  1.00  0.00           N  
ATOM    601  H   GLN    43     104.668 100.150  92.924  1.00  0.00           H  
ATOM    602  CA  GLN    43     105.471 100.243  94.952  1.00  0.00           C  
ATOM    603  HA  GLN    43     104.823  99.885  95.752  1.00  0.00           H  
ATOM    604  CB  GLN    43     106.474  99.119  94.588  1.00  0.00           C  
ATOM    605  HB2 GLN    43     107.004  98.844  95.501  1.00  0.00           H  
ATOM    606  HB3 GLN    43     105.881  98.286  94.212  1.00  0.00           H  
ATOM    607  CG  GLN    43     107.510  99.539  93.476  1.00  0.00           C  
ATOM    608  HG2 GLN    43     107.632  98.639  92.874  1.00  0.00           H  
ATOM    609  HG3 GLN    43     107.099 100.380  92.916  1.00  0.00           H  
ATOM    610  CD  GLN    43     108.864  99.943  93.915  1.00  0.00           C  
ATOM    611  OE1 GLN    43     109.459 101.001  93.620  1.00  0.00           O  
ATOM    612  NE2 GLN    43     109.507  99.222  94.809  1.00  0.00           N  
ATOM    613 HE21 GLN    43     109.313  98.286  95.134  1.00  0.00           H  
ATOM    614 HE22 GLN    43     110.371  99.695  95.034  1.00  0.00           H  
ATOM    615  C   GLN    43     106.240 101.452  95.532  1.00  0.00           C  
ATOM    616  O   GLN    43     106.758 101.339  96.633  1.00  0.00           O  
ATOM    617  N   SER    44     106.440 102.532  94.783  1.00  0.00           N  
ATOM    618  H   SER    44     105.965 102.526  93.892  1.00  0.00           H  
ATOM    619  CA  SER    44     107.315 103.585  95.077  1.00  0.00           C  
ATOM    620  HA  SER    44     108.171 103.139  95.583  1.00  0.00           H  
ATOM    621  CB  SER    44     107.837 104.233  93.800  1.00  0.00           C  
ATOM    622  HB2 SER    44     108.276 103.480  93.146  1.00  0.00           H  
ATOM    623  HB3 SER    44     106.996 104.752  93.341  1.00  0.00           H  
ATOM    624  OG  SER    44     108.815 105.113  94.291  1.00  0.00           O  
ATOM    625  HG  SER    44     109.542 105.240  93.677  1.00  0.00           H  
ATOM    626  C   SER    44     106.655 104.622  95.969  1.00  0.00           C  
ATOM    627  O   SER    44     105.456 104.816  95.914  1.00  0.00           O  
ATOM    628  N   THR    45     107.342 105.140  96.962  1.00  0.00           N  
ATOM    629  H   THR    45     108.329 104.925  96.970  1.00  0.00           H  
ATOM    630  CA  THR    45     106.743 106.182  97.830  1.00  0.00           C  
ATOM    631  HA  THR    45     105.777 105.832  98.192  1.00  0.00           H  
ATOM    632  CB  THR    45     107.652 106.605  99.004  1.00  0.00           C  
ATOM    633  HB  THR    45     108.611 106.878  98.564  1.00  0.00           H  
ATOM    634  CG2 THR    45     107.031 107.745  99.820  1.00  0.00           C  
ATOM    635 HG21 THR    45     107.475 107.837 100.811  1.00  0.00           H  
ATOM    636 HG22 THR    45     107.164 108.695  99.303  1.00  0.00           H  
ATOM    637 HG23 THR    45     105.973 107.603 100.040  1.00  0.00           H  
ATOM    638  OG1 THR    45     107.981 105.511  99.923  1.00  0.00           O  
ATOM    639  HG1 THR    45     108.476 104.841  99.446  1.00  0.00           H  
ATOM    640  C   THR    45     106.426 107.382  96.945  1.00  0.00           C  
ATOM    641  O   THR    45     107.247 107.732  96.121  1.00  0.00           O  
ATOM    642  N   ASP    46     105.367 108.108  97.221  1.00  0.00           N  
ATOM    643  H   ASP    46     104.787 107.799  97.988  1.00  0.00           H  
ATOM    644  CA  ASP    46     105.024 109.329  96.520  1.00  0.00           C  
ATOM    645  HA  ASP    46     105.032 109.214  95.436  1.00  0.00           H  
ATOM    646  CB  ASP    46     103.560 109.635  96.883  1.00  0.00           C  
ATOM    647  HB2 ASP    46     103.026 108.838  96.365  1.00  0.00           H  
ATOM    648  HB3 ASP    46     103.523 109.529  97.967  1.00  0.00           H  
ATOM    649  CG  ASP    46     103.099 111.000  96.245  1.00  0.00           C  
ATOM    650  OD1 ASP    46     102.204 111.677  96.795  1.00  0.00           O  
ATOM    651  OD2 ASP    46     103.725 111.430  95.254  1.00  0.00           O  
ATOM    652  C   ASP    46     105.824 110.507  96.960  1.00  0.00           C  
ATOM    653  O   ASP    46     105.821 110.887  98.117  1.00  0.00           O  
ATOM    654  N   THR    47     106.592 111.120  95.988  1.00  0.00           N  
ATOM    655  H   THR    47     106.538 110.604  95.122  1.00  0.00           H  
ATOM    656  CA  THR    47     107.515 112.299  96.002  1.00  0.00           C  
ATOM    657  HA  THR    47     107.921 112.400  97.009  1.00  0.00           H  
ATOM    658  CB  THR    47     108.845 112.048  95.163  1.00  0.00           C  
ATOM    659  HB  THR    47     109.551 112.873  95.255  1.00  0.00           H  
ATOM    660  CG2 THR    47     109.588 110.848  95.701  1.00  0.00           C  
ATOM    661 HG21 THR    47     110.535 110.585  95.230  1.00  0.00           H  
ATOM    662 HG22 THR    47     109.811 110.823  96.768  1.00  0.00           H  
ATOM    663 HG23 THR    47     108.994 109.978  95.418  1.00  0.00           H  
ATOM    664  OG1 THR    47     108.560 111.855  93.808  1.00  0.00           O  
ATOM    665  HG1 THR    47     109.259 111.295  93.462  1.00  0.00           H  
ATOM    666  C   THR    47     106.876 113.578  95.423  1.00  0.00           C  
ATOM    667  O   THR    47     107.532 114.602  95.161  1.00  0.00           O  
ATOM    668  N   SER    48     105.607 113.570  95.014  1.00  0.00           N  
ATOM    669  H   SER    48     105.095 112.707  95.128  1.00  0.00           H  
ATOM    670  CA  SER    48     104.935 114.749  94.414  1.00  0.00           C  
ATOM    671  HA  SER    48     105.548 115.293  93.695  1.00  0.00           H  
ATOM    672  CB  SER    48     103.684 114.378  93.690  1.00  0.00           C  
ATOM    673  HB2 SER    48     103.355 115.279  93.172  1.00  0.00           H  
ATOM    674  HB3 SER    48     103.899 113.547  93.018  1.00  0.00           H  
ATOM    675  OG  SER    48     102.681 113.824  94.615  1.00  0.00           O  
ATOM    676  HG  SER    48     103.033 112.979  94.903  1.00  0.00           H  
ATOM    677  C   SER    48     104.649 115.823  95.516  1.00  0.00           C  
ATOM    678  O   SER    48     104.705 115.629  96.759  1.00  0.00           O  
ATOM    679  N   GLY    49     104.386 117.050  94.982  1.00  0.00           N  
ATOM    680  H   GLY    49     104.392 117.100  93.973  1.00  0.00           H  
ATOM    681  CA  GLY    49     104.268 118.268  95.792  1.00  0.00           C  
ATOM    682  HA2 GLY    49     103.625 118.921  95.202  1.00  0.00           H  
ATOM    683  HA3 GLY    49     103.692 117.980  96.671  1.00  0.00           H  
ATOM    684  C   GLY    49     105.561 118.938  96.243  1.00  0.00           C  
ATOM    685  O   GLY    49     106.640 118.544  95.778  1.00  0.00           O  
ATOM    686  N   TYR    50     105.536 119.950  97.060  1.00  0.00           N  
ATOM    687  H   TYR    50     106.443 120.369  97.205  1.00  0.00           H  
ATOM    688  CA  TYR    50     104.437 120.578  97.734  1.00  0.00           C  
ATOM    689  HA  TYR    50     103.583 120.480  97.064  1.00  0.00           H  
ATOM    690  CB  TYR    50     104.029 119.708  98.882  1.00  0.00           C  
ATOM    691  HB2 TYR    50     103.747 118.686  98.628  1.00  0.00           H  
ATOM    692  HB3 TYR    50     104.916 119.546  99.494  1.00  0.00           H  
ATOM    693  CG  TYR    50     102.953 120.327  99.825  1.00  0.00           C  
ATOM    694  CD1 TYR    50     103.282 121.185 100.853  1.00  0.00           C  
ATOM    695  HD1 TYR    50     104.283 121.505 101.100  1.00  0.00           H  
ATOM    696  CE1 TYR    50     102.259 121.892 101.506  1.00  0.00           C  
ATOM    697  HE1 TYR    50     102.380 122.609 102.305  1.00  0.00           H  
ATOM    698  CZ  TYR    50     100.899 121.648 101.164  1.00  0.00           C  
ATOM    699  OH  TYR    50      99.857 122.351 101.642  1.00  0.00           O  
ATOM    700  HH  TYR    50      99.049 121.940 101.327  1.00  0.00           H  
ATOM    701  CE2 TYR    50     100.582 120.650 100.208  1.00  0.00           C  
ATOM    702  HE2 TYR    50      99.592 120.305  99.950  1.00  0.00           H  
ATOM    703  CD2 TYR    50     101.610 120.043  99.465  1.00  0.00           C  
ATOM    704  HD2 TYR    50     101.397 119.251  98.762  1.00  0.00           H  
ATOM    705  C   TYR    50     104.741 122.009  98.042  1.00  0.00           C  
ATOM    706  O   TYR    50     105.838 122.373  98.450  1.00  0.00           O  
ATOM    707  N   GLY    51     103.821 122.961  97.881  1.00  0.00           N  
ATOM    708  H   GLY    51     104.148 123.879  98.147  1.00  0.00           H  
ATOM    709  CA  GLY    51     102.414 122.776  97.513  1.00  0.00           C  
ATOM    710  HA2 GLY    51     102.137 121.732  97.368  1.00  0.00           H  
ATOM    711  HA3 GLY    51     101.865 123.205  98.351  1.00  0.00           H  
ATOM    712  C   GLY    51     101.896 123.488  96.262  1.00  0.00           C  
ATOM    713  O   GLY    51     100.877 122.980  95.641  1.00  0.00           O  
ATOM    714  N   GLN    52     102.486 124.574  95.792  1.00  0.00           N  
ATOM    715  H   GLN    52     103.239 125.079  96.236  1.00  0.00           H  
ATOM    716  CA  GLN    52     102.031 125.239  94.537  1.00  0.00           C  
ATOM    717  HA  GLN    52     101.393 124.575  93.955  1.00  0.00           H  
ATOM    718  CB  GLN    52     101.235 126.400  94.953  1.00  0.00           C  
ATOM    719  HB2 GLN    52     100.253 126.074  95.295  1.00  0.00           H  
ATOM    720  HB3 GLN    52     101.587 126.933  95.837  1.00  0.00           H  
ATOM    721  CG  GLN    52     101.038 127.554  93.905  1.00  0.00           C  
ATOM    722  HG2 GLN    52     100.461 128.389  94.303  1.00  0.00           H  
ATOM    723  HG3 GLN    52     102.054 127.886  93.690  1.00  0.00           H  
ATOM    724  CD  GLN    52     100.489 127.053  92.592  1.00  0.00           C  
ATOM    725  OE1 GLN    52      99.614 126.207  92.483  1.00  0.00           O  
ATOM    726  NE2 GLN    52     101.017 127.675  91.527  1.00  0.00           N  
ATOM    727 HE21 GLN    52     101.653 128.454  91.627  1.00  0.00           H  
ATOM    728 HE22 GLN    52     100.527 127.491  90.663  1.00  0.00           H  
ATOM    729  C   GLN    52     103.235 125.664  93.654  1.00  0.00           C  
ATOM    730  O   GLN    52     103.981 126.514  94.108  1.00  0.00           O  
ATOM    731  N   SER    53     103.413 125.230  92.416  1.00  0.00           N  
ATOM    732  H   SER    53     104.169 125.627  91.878  1.00  0.00           H  
ATOM    733  CA  SER    53     102.776 124.048  91.895  1.00  0.00           C  
ATOM    734  HA  SER    53     101.728 124.321  91.776  1.00  0.00           H  
ATOM    735  CB  SER    53     103.440 123.581  90.564  1.00  0.00           C  
ATOM    736  HB2 SER    53     103.379 124.359  89.803  1.00  0.00           H  
ATOM    737  HB3 SER    53     104.490 123.342  90.734  1.00  0.00           H  
ATOM    738  OG  SER    53     102.770 122.537  89.940  1.00  0.00           O  
ATOM    739  HG  SER    53     102.658 122.718  89.004  1.00  0.00           H  
ATOM    740  C   SER    53     102.739 122.805  92.822  1.00  0.00           C  
ATOM    741  O   SER    53     103.747 122.406  93.379  1.00  0.00           O  
ATOM    742  N   SER    54     101.664 121.983  92.811  1.00  0.00           N  
ATOM    743  H   SER    54     100.804 122.339  92.420  1.00  0.00           H  
ATOM    744  CA  SER    54     101.627 120.597  93.349  1.00  0.00           C  
ATOM    745  HA  SER    54     102.158 120.673  94.298  1.00  0.00           H  
ATOM    746  CB  SER    54     100.184 120.196  93.905  1.00  0.00           C  
ATOM    747  HB2 SER    54     100.186 119.437  94.688  1.00  0.00           H  
ATOM    748  HB3 SER    54      99.791 121.014  94.509  1.00  0.00           H  
ATOM    749  OG  SER    54      99.224 119.944  92.883  1.00  0.00           O  
ATOM    750  HG  SER    54      99.374 119.041  92.594  1.00  0.00           H  
ATOM    751  C   SER    54     102.300 119.462  92.601  1.00  0.00           C  
ATOM    752  O   SER    54     102.319 118.370  93.183  1.00  0.00           O  
ATOM    753  N   TYR    55     102.780 119.656  91.350  1.00  0.00           N  
ATOM    754  H   TYR    55     102.675 120.548  90.887  1.00  0.00           H  
ATOM    755  CA  TYR    55     103.711 118.677  90.623  1.00  0.00           C  
ATOM    756  HA  TYR    55     104.129 118.051  91.411  1.00  0.00           H  
ATOM    757  CB  TYR    55     102.776 117.903  89.680  1.00  0.00           C  
ATOM    758  HB2 TYR    55     102.228 118.539  88.985  1.00  0.00           H  
ATOM    759  HB3 TYR    55     103.451 117.380  89.002  1.00  0.00           H  
ATOM    760  CG  TYR    55     101.768 116.878  90.261  1.00  0.00           C  
ATOM    761  CD1 TYR    55     100.358 117.314  90.345  1.00  0.00           C  
ATOM    762  HD1 TYR    55     100.126 118.293  89.952  1.00  0.00           H  
ATOM    763  CE1 TYR    55      99.378 116.417  90.822  1.00  0.00           C  
ATOM    764  HE1 TYR    55      98.350 116.681  91.023  1.00  0.00           H  
ATOM    765  CZ  TYR    55      99.792 115.073  91.101  1.00  0.00           C  
ATOM    766  OH  TYR    55      98.978 114.209  91.755  1.00  0.00           O  
ATOM    767  HH  TYR    55      99.349 113.402  92.121  1.00  0.00           H  
ATOM    768  CE2 TYR    55     101.112 114.680  90.919  1.00  0.00           C  
ATOM    769  HE2 TYR    55     101.390 113.678  91.211  1.00  0.00           H  
ATOM    770  CD2 TYR    55     102.127 115.586  90.486  1.00  0.00           C  
ATOM    771  HD2 TYR    55     103.151 115.244  90.455  1.00  0.00           H  
ATOM    772  C   TYR    55     104.816 119.451  89.946  1.00  0.00           C  
ATOM    773  O   TYR    55     104.518 120.340  89.126  1.00  0.00           O  
ATOM    774  N   SER    56     106.066 119.086  90.169  1.00  0.00           N  
ATOM    775  H   SER    56     106.735 119.772  89.851  1.00  0.00           H  
ATOM    776  CA  SER    56     106.661 117.904  90.928  1.00  0.00           C  
ATOM    777  HA  SER    56     107.710 117.888  90.633  1.00  0.00           H  
ATOM    778  CB  SER    56     106.728 118.101  92.445  1.00  0.00           C  
ATOM    779  HB2 SER    56     105.861 117.674  92.949  1.00  0.00           H  
ATOM    780  HB3 SER    56     107.487 117.461  92.895  1.00  0.00           H  
ATOM    781  OG  SER    56     106.952 119.447  92.866  1.00  0.00           O  
ATOM    782  HG  SER    56     107.880 119.658  92.740  1.00  0.00           H  
ATOM    783  C   SER    56     106.092 116.558  90.560  1.00  0.00           C  
ATOM    784  O   SER    56     105.487 115.810  91.334  1.00  0.00           O  
ATOM    785  N   SER    57     106.204 116.211  89.269  1.00  0.00           N  
ATOM    786  H   SER    57     105.751 115.349  89.003  1.00  0.00           H  
ATOM    787  CA  SER    57     106.910 116.900  88.127  1.00  0.00           C  
ATOM    788  HA  SER    57     107.637 117.630  88.482  1.00  0.00           H  
ATOM    789  CB  SER    57     107.681 115.907  87.256  1.00  0.00           C  
ATOM    790  HB2 SER    57     108.151 115.202  87.942  1.00  0.00           H  
ATOM    791  HB3 SER    57     107.015 115.428  86.538  1.00  0.00           H  
ATOM    792  OG  SER    57     108.656 116.559  86.545  1.00  0.00           O  
ATOM    793  HG  SER    57     109.364 116.703  87.177  1.00  0.00           H  
ATOM    794  C   SER    57     105.968 117.716  87.203  1.00  0.00           C  
ATOM    795  O   SER    57     104.961 117.102  86.726  1.00  0.00           O  
ATOM    796  N   TYR    58     106.191 119.027  86.889  1.00  0.00           N  
ATOM    797  H   TYR    58     106.971 119.538  87.276  1.00  0.00           H  
ATOM    798  CA  TYR    58     105.262 119.895  86.105  1.00  0.00           C  
ATOM    799  HA  TYR    58     104.331 120.101  86.633  1.00  0.00           H  
ATOM    800  CB  TYR    58     105.964 121.196  85.949  1.00  0.00           C  
ATOM    801  HB2 TYR    58     106.256 121.471  86.962  1.00  0.00           H  
ATOM    802  HB3 TYR    58     106.851 120.960  85.361  1.00  0.00           H  
ATOM    803  CG  TYR    58     105.212 122.314  85.370  1.00  0.00           C  
ATOM    804  CD1 TYR    58     105.060 122.437  83.985  1.00  0.00           C  
ATOM    805  HD1 TYR    58     105.547 121.747  83.311  1.00  0.00           H  
ATOM    806  CE1 TYR    58     104.243 123.419  83.414  1.00  0.00           C  
ATOM    807  HE1 TYR    58     104.177 123.523  82.341  1.00  0.00           H  
ATOM    808  CZ  TYR    58     103.603 124.389  84.231  1.00  0.00           C  
ATOM    809  OH  TYR    58     102.871 125.440  83.775  1.00  0.00           O  
ATOM    810  HH  TYR    58     102.948 125.482  82.819  1.00  0.00           H  
ATOM    811  CE2 TYR    58     103.833 124.282  85.628  1.00  0.00           C  
ATOM    812  HE2 TYR    58     103.474 125.104  86.230  1.00  0.00           H  
ATOM    813  CD2 TYR    58     104.681 123.268  86.162  1.00  0.00           C  
ATOM    814  HD2 TYR    58     104.990 123.295  87.196  1.00  0.00           H  
ATOM    815  C   TYR    58     104.924 119.284  84.757  1.00  0.00           C  
ATOM    816  O   TYR    58     105.685 118.563  84.121  1.00  0.00           O  
ATOM    817  N   GLY    59     103.762 119.471  84.140  1.00  0.00           N  
ATOM    818  H   GLY    59     103.757 119.055  83.220  1.00  0.00           H  
ATOM    819  CA  GLY    59     102.491 120.203  84.538  1.00  0.00           C  
ATOM    820  HA2 GLY    59     101.976 119.494  85.186  1.00  0.00           H  
ATOM    821  HA3 GLY    59     102.875 121.135  84.954  1.00  0.00           H  
ATOM    822  C   GLY    59     101.554 120.658  83.439  1.00  0.00           C  
ATOM    823  O   GLY    59     101.741 120.507  82.234  1.00  0.00           O  
ATOM    824  N   GLN    60     100.338 121.130  83.802  1.00  0.00           N  
ATOM    825  H   GLN    60      99.669 121.026  83.053  1.00  0.00           H  
ATOM    826  CA  GLN    60      99.755 121.385  85.108  1.00  0.00           C  
ATOM    827  HA  GLN    60     100.058 120.453  85.587  1.00  0.00           H  
ATOM    828  CB  GLN    60     100.426 122.671  85.623  1.00  0.00           C  
ATOM    829  HB2 GLN    60     100.064 122.867  86.632  1.00  0.00           H  
ATOM    830  HB3 GLN    60     101.478 122.399  85.712  1.00  0.00           H  
ATOM    831  CG  GLN    60     100.280 123.909  84.802  1.00  0.00           C  
ATOM    832  HG2 GLN    60     100.905 124.741  85.125  1.00  0.00           H  
ATOM    833  HG3 GLN    60     100.649 123.776  83.785  1.00  0.00           H  
ATOM    834  CD  GLN    60      98.879 124.451  84.856  1.00  0.00           C  
ATOM    835  OE1 GLN    60      98.064 124.256  85.738  1.00  0.00           O  
ATOM    836  NE2 GLN    60      98.542 125.229  83.870  1.00  0.00           N  
ATOM    837 HE21 GLN    60      99.261 125.504  83.216  1.00  0.00           H  
ATOM    838 HE22 GLN    60      97.725 125.773  84.108  1.00  0.00           H  
ATOM    839  C   GLN    60      98.264 121.347  85.274  1.00  0.00           C  
ATOM    840  O   GLN    60      97.750 121.126  86.346  1.00  0.00           O  
ATOM    841  N   SER    61      97.544 121.190  84.196  1.00  0.00           N  
ATOM    842  H   SER    61      98.030 121.014  83.329  1.00  0.00           H  
ATOM    843  CA  SER    61      96.117 121.038  84.243  1.00  0.00           C  
ATOM    844  HA  SER    61      95.837 120.430  85.103  1.00  0.00           H  
ATOM    845  CB  SER    61      95.458 122.458  84.220  1.00  0.00           C  
ATOM    846  HB2 SER    61      94.381 122.425  84.381  1.00  0.00           H  
ATOM    847  HB3 SER    61      95.883 123.074  85.012  1.00  0.00           H  
ATOM    848  OG  SER    61      95.744 123.151  82.976  1.00  0.00           O  
ATOM    849  HG  SER    61      95.890 124.035  83.321  1.00  0.00           H  
ATOM    850  C   SER    61      95.617 120.189  83.050  1.00  0.00           C  
ATOM    851  O   SER    61      96.361 119.865  82.176  1.00  0.00           O  
ATOM    852  N   GLN    62      94.329 119.794  83.162  1.00  0.00           N  
ATOM    853  H   GLN    62      93.871 119.943  84.050  1.00  0.00           H  
ATOM    854  CA  GLN    62      93.627 118.952  82.182  1.00  0.00           C  
ATOM    855  HA  GLN    62      94.001 117.944  82.361  1.00  0.00           H  
ATOM    856  CB  GLN    62      92.116 119.039  82.340  1.00  0.00           C  
ATOM    857  HB2 GLN    62      91.830 118.604  83.298  1.00  0.00           H  
ATOM    858  HB3 GLN    62      91.923 120.111  82.377  1.00  0.00           H  
ATOM    859  CG  GLN    62      91.220 118.406  81.294  1.00  0.00           C  
ATOM    860  HG2 GLN    62      90.182 118.651  81.520  1.00  0.00           H  
ATOM    861  HG3 GLN    62      91.429 118.826  80.310  1.00  0.00           H  
ATOM    862  CD  GLN    62      91.140 116.862  81.232  1.00  0.00           C  
ATOM    863  OE1 GLN    62      92.093 116.190  81.318  1.00  0.00           O  
ATOM    864  NE2 GLN    62      90.000 116.339  80.953  1.00  0.00           N  
ATOM    865 HE21 GLN    62      89.725 115.382  81.125  1.00  0.00           H  
ATOM    866 HE22 GLN    62      89.269 116.976  80.671  1.00  0.00           H  
ATOM    867  C   GLN    62      93.991 119.444  80.738  1.00  0.00           C  
ATOM    868  O   GLN    62      94.251 118.687  79.788  1.00  0.00           O  
ATOM    869  N   ASN    63      94.027 120.751  80.453  1.00  0.00           N  
ATOM    870  H   ASN    63      93.699 121.389  81.164  1.00  0.00           H  
ATOM    871  CA  ASN    63      94.317 121.287  79.160  1.00  0.00           C  
ATOM    872  HA  ASN    63      94.136 120.475  78.457  1.00  0.00           H  
ATOM    873  CB  ASN    63      93.269 122.363  78.871  1.00  0.00           C  
ATOM    874  HB2 ASN    63      93.415 122.670  77.835  1.00  0.00           H  
ATOM    875  HB3 ASN    63      92.319 121.842  78.992  1.00  0.00           H  
ATOM    876  CG  ASN    63      93.334 123.600  79.697  1.00  0.00           C  
ATOM    877  OD1 ASN    63      94.347 124.304  79.849  1.00  0.00           O  
ATOM    878  ND2 ASN    63      92.389 123.706  80.555  1.00  0.00           N  
ATOM    879 HD21 ASN    63      92.468 124.493  81.183  1.00  0.00           H  
ATOM    880 HD22 ASN    63      91.576 123.110  80.620  1.00  0.00           H  
ATOM    881  C   ASN    63      95.844 121.745  78.881  1.00  0.00           C  
ATOM    882  O   ASN    63      96.007 122.260  77.779  1.00  0.00           O  
ATOM    883  N   THR    64      96.836 121.511  79.730  1.00  0.00           N  
ATOM    884  H   THR    64      96.505 121.062  80.573  1.00  0.00           H  
ATOM    885  CA  THR    64      98.193 122.206  79.700  1.00  0.00           C  
ATOM    886  HA  THR    64      98.446 122.452  78.669  1.00  0.00           H  
ATOM    887  CB  THR    64      98.156 123.543  80.339  1.00  0.00           C  
ATOM    888  HB  THR    64      97.715 123.567  81.335  1.00  0.00           H  
ATOM    889  CG2 THR    64      99.518 124.235  80.431  1.00  0.00           C  
ATOM    890 HG21 THR    64      99.326 125.239  80.809  1.00  0.00           H  
ATOM    891 HG22 THR    64     100.153 123.675  81.117  1.00  0.00           H  
ATOM    892 HG23 THR    64     100.039 124.271  79.474  1.00  0.00           H  
ATOM    893  OG1 THR    64      97.371 124.353  79.524  1.00  0.00           O  
ATOM    894  HG1 THR    64      96.432 124.209  79.663  1.00  0.00           H  
ATOM    895  C   THR    64      99.107 121.299  80.355  1.00  0.00           C  
ATOM    896  O   THR    64      98.806 120.938  81.524  1.00  0.00           O  
ATOM    897  N   GLY    65     100.288 120.910  79.826  1.00  0.00           N  
ATOM    898  H   GLY    65     100.920 120.511  80.505  1.00  0.00           H  
ATOM    899  CA  GLY    65     100.714 121.031  78.479  1.00  0.00           C  
ATOM    900  HA2 GLY    65     101.013 122.060  78.276  1.00  0.00           H  
ATOM    901  HA3 GLY    65     101.670 120.508  78.463  1.00  0.00           H  
ATOM    902  C   GLY    65      99.651 120.589  77.405  1.00  0.00           C  
ATOM    903  O   GLY    65      98.931 119.597  77.644  1.00  0.00           O  
ATOM    904  N   TYR    66      99.663 121.235  76.225  1.00  0.00           N  
ATOM    905  H   TYR    66     100.153 122.118  76.182  1.00  0.00           H  
ATOM    906  CA  TYR    66      98.553 121.004  75.238  1.00  0.00           C  
ATOM    907  HA  TYR    66      97.659 121.174  75.838  1.00  0.00           H  
ATOM    908  CB  TYR    66      98.561 122.128  74.153  1.00  0.00           C  
ATOM    909  HB2 TYR    66      98.315 123.022  74.725  1.00  0.00           H  
ATOM    910  HB3 TYR    66      99.595 122.255  73.831  1.00  0.00           H  
ATOM    911  CG  TYR    66      97.637 121.980  72.978  1.00  0.00           C  
ATOM    912  CD1 TYR    66      98.173 121.273  71.922  1.00  0.00           C  
ATOM    913  HD1 TYR    66      99.136 120.785  71.880  1.00  0.00           H  
ATOM    914  CE1 TYR    66      97.368 121.113  70.803  1.00  0.00           C  
ATOM    915  HE1 TYR    66      97.715 120.527  69.964  1.00  0.00           H  
ATOM    916  CZ  TYR    66      96.082 121.719  70.813  1.00  0.00           C  
ATOM    917  OH  TYR    66      95.299 121.560  69.774  1.00  0.00           O  
ATOM    918  HH  TYR    66      95.739 120.970  69.157  1.00  0.00           H  
ATOM    919  CE2 TYR    66      95.578 122.386  71.920  1.00  0.00           C  
ATOM    920  HE2 TYR    66      94.603 122.845  71.855  1.00  0.00           H  
ATOM    921  CD2 TYR    66      96.426 122.688  73.008  1.00  0.00           C  
ATOM    922  HD2 TYR    66      96.101 123.262  73.863  1.00  0.00           H  
ATOM    923  C   TYR    66      98.536 119.589  74.688  1.00  0.00           C  
ATOM    924  O   TYR    66      99.595 119.176  74.172  1.00  0.00           O  
ATOM    925  N   GLY    67      97.350 119.007  74.584  1.00  0.00           N  
ATOM    926  H   GLY    67      96.532 119.434  74.994  1.00  0.00           H  
ATOM    927  CA  GLY    67      97.016 117.882  73.724  1.00  0.00           C  
ATOM    928  HA2 GLY    67      97.241 118.111  72.682  1.00  0.00           H  
ATOM    929  HA3 GLY    67      97.641 117.019  73.956  1.00  0.00           H  
ATOM    930  C   GLY    67      95.496 117.689  73.751  1.00  0.00           C  
ATOM    931  O   GLY    67      94.882 117.663  74.809  1.00  0.00           O  
ATOM    932  N   THR    68      94.926 117.386  72.599  1.00  0.00           N  
ATOM    933  H   THR    68      95.474 117.528  71.763  1.00  0.00           H  
ATOM    934  CA  THR    68      93.500 117.270  72.269  1.00  0.00           C  
ATOM    935  HA  THR    68      93.029 116.416  72.756  1.00  0.00           H  
ATOM    936  CB  THR    68      92.769 118.670  72.495  1.00  0.00           C  
ATOM    937  HB  THR    68      93.320 119.526  72.106  1.00  0.00           H  
ATOM    938  CG2 THR    68      91.390 118.680  72.001  1.00  0.00           C  
ATOM    939 HG21 THR    68      91.363 118.656  70.912  1.00  0.00           H  
ATOM    940 HG22 THR    68      90.814 117.802  72.291  1.00  0.00           H  
ATOM    941 HG23 THR    68      90.883 119.628  72.182  1.00  0.00           H  
ATOM    942  OG1 THR    68      92.664 118.819  73.815  1.00  0.00           O  
ATOM    943  HG1 THR    68      93.549 118.556  74.078  1.00  0.00           H  
ATOM    944  C   THR    68      93.443 116.791  70.785  1.00  0.00           C  
ATOM    945  O   THR    68      94.251 117.250  69.966  1.00  0.00           O  
ATOM    946  N   GLN    69      92.549 115.854  70.508  1.00  0.00           N  
ATOM    947  H   GLN    69      91.927 115.616  71.268  1.00  0.00           H  
ATOM    948  CA  GLN    69      92.406 115.223  69.194  1.00  0.00           C  
ATOM    949  HA  GLN    69      93.417 114.863  69.003  1.00  0.00           H  
ATOM    950  CB  GLN    69      91.254 114.130  69.089  1.00  0.00           C  
ATOM    951  HB2 GLN    69      91.202 113.643  68.116  1.00  0.00           H  
ATOM    952  HB3 GLN    69      91.501 113.377  69.837  1.00  0.00           H  
ATOM    953  CG  GLN    69      89.813 114.696  69.417  1.00  0.00           C  
ATOM    954  HG2 GLN    69      89.985 115.144  70.396  1.00  0.00           H  
ATOM    955  HG3 GLN    69      89.557 115.423  68.647  1.00  0.00           H  
ATOM    956  CD  GLN    69      88.799 113.551  69.617  1.00  0.00           C  
ATOM    957  OE1 GLN    69      88.820 112.714  70.388  1.00  0.00           O  
ATOM    958  NE2 GLN    69      87.855 113.469  68.693  1.00  0.00           N  
ATOM    959 HE21 GLN    69      87.836 114.251  68.054  1.00  0.00           H  
ATOM    960 HE22 GLN    69      87.255 112.657  68.720  1.00  0.00           H  
ATOM    961  C   GLN    69      92.228 116.152  67.969  1.00  0.00           C  
ATOM    962  O   GLN    69      91.574 117.199  68.139  1.00  0.00           O  
ATOM    963  N   SER    70      92.811 115.738  66.826  1.00  0.00           N  
ATOM    964  H   SER    70      93.296 114.852  66.817  1.00  0.00           H  
ATOM    965  CA  SER    70      92.897 116.628  65.618  1.00  0.00           C  
ATOM    966  HA  SER    70      93.603 117.416  65.880  1.00  0.00           H  
ATOM    967  CB  SER    70      93.682 116.026  64.521  1.00  0.00           C  
ATOM    968  HB2 SER    70      94.587 115.528  64.872  1.00  0.00           H  
ATOM    969  HB3 SER    70      93.023 115.210  64.226  1.00  0.00           H  
ATOM    970  OG  SER    70      93.992 116.915  63.525  1.00  0.00           O  
ATOM    971  HG  SER    70      94.434 117.655  63.946  1.00  0.00           H  
ATOM    972  C   SER    70      91.528 117.201  65.210  1.00  0.00           C  
ATOM    973  O   SER    70      91.533 118.313  64.746  1.00  0.00           O  
ATOM    974  N   THR    71      90.344 116.505  65.361  1.00  0.00           N  
ATOM    975  H   THR    71      90.518 115.638  65.849  1.00  0.00           H  
ATOM    976  CA  THR    71      89.060 116.946  64.800  1.00  0.00           C  
ATOM    977  HA  THR    71      89.057 118.035  64.765  1.00  0.00           H  
ATOM    978  CB  THR    71      88.847 116.354  63.388  1.00  0.00           C  
ATOM    979  HB  THR    71      87.868 116.664  63.022  1.00  0.00           H  
ATOM    980  CG2 THR    71      89.801 116.987  62.401  1.00  0.00           C  
ATOM    981 HG21 THR    71      89.640 116.543  61.419  1.00  0.00           H  
ATOM    982 HG22 THR    71      89.808 118.077  62.434  1.00  0.00           H  
ATOM    983 HG23 THR    71      90.826 116.728  62.663  1.00  0.00           H  
ATOM    984  OG1 THR    71      88.973 114.917  63.268  1.00  0.00           O  
ATOM    985  HG1 THR    71      88.065 114.605  63.243  1.00  0.00           H  
ATOM    986  C   THR    71      87.860 116.568  65.786  1.00  0.00           C  
ATOM    987  O   THR    71      87.955 115.618  66.576  1.00  0.00           O  
ATOM    988  N   PRO    72      86.776 117.345  65.768  1.00  0.00           N  
ATOM    989  CD  PRO    72      86.519 118.425  64.843  1.00  0.00           C  
ATOM    990  HD2 PRO    72      86.640 118.208  63.782  1.00  0.00           H  
ATOM    991  HD3 PRO    72      87.211 119.258  64.969  1.00  0.00           H  
ATOM    992  CG  PRO    72      85.104 118.912  65.053  1.00  0.00           C  
ATOM    993  HG2 PRO    72      84.457 118.445  64.311  1.00  0.00           H  
ATOM    994  HG3 PRO    72      85.020 119.996  64.977  1.00  0.00           H  
ATOM    995  CB  PRO    72      84.833 118.464  66.498  1.00  0.00           C  
ATOM    996  HB2 PRO    72      83.773 118.275  66.666  1.00  0.00           H  
ATOM    997  HB3 PRO    72      85.220 119.170  67.233  1.00  0.00           H  
ATOM    998  CA  PRO    72      85.652 117.237  66.727  1.00  0.00           C  
ATOM    999  HA  PRO    72      86.139 117.444  67.680  1.00  0.00           H  
ATOM   1000  C   PRO    72      84.899 115.915  66.571  1.00  0.00           C  
ATOM   1001  O   PRO    72      84.754 115.349  65.497  1.00  0.00           O  
ATOM   1002  N   GLN    73      84.487 115.349  67.690  1.00  0.00           N  
ATOM   1003  H   GLN    73      84.686 115.913  68.504  1.00  0.00           H  
ATOM   1004  CA  GLN    73      83.701 114.204  67.937  1.00  0.00           C  
ATOM   1005  HA  GLN    73      84.145 113.407  67.341  1.00  0.00           H  
ATOM   1006  CB  GLN    73      83.649 113.941  69.461  1.00  0.00           C  
ATOM   1007  HB2 GLN    73      83.176 112.998  69.734  1.00  0.00           H  
ATOM   1008  HB3 GLN    73      84.681 113.814  69.789  1.00  0.00           H  
ATOM   1009  CG  GLN    73      82.903 115.025  70.271  1.00  0.00           C  
ATOM   1010  HG2 GLN    73      83.391 115.175  71.234  1.00  0.00           H  
ATOM   1011  HG3 GLN    73      82.891 116.008  69.801  1.00  0.00           H  
ATOM   1012  CD  GLN    73      81.358 114.755  70.496  1.00  0.00           C  
ATOM   1013  OE1 GLN    73      80.845 113.739  70.022  1.00  0.00           O  
ATOM   1014  NE2 GLN    73      80.706 115.586  71.287  1.00  0.00           N  
ATOM   1015 HE21 GLN    73      81.247 116.402  71.537  1.00  0.00           H  
ATOM   1016 HE22 GLN    73      79.718 115.487  71.473  1.00  0.00           H  
ATOM   1017  C   GLN    73      82.296 114.309  67.362  1.00  0.00           C  
ATOM   1018  O   GLN    73      81.743 115.381  67.364  1.00  0.00           O  
ATOM   1019  N   GLY    74      81.628 113.196  66.975  1.00  0.00           N  
ATOM   1020  H   GLY    74      82.235 112.389  67.013  1.00  0.00           H  
ATOM   1021  CA  GLY    74      80.317 113.206  66.282  1.00  0.00           C  
ATOM   1022  HA2 GLY    74      79.969 114.214  66.056  1.00  0.00           H  
ATOM   1023  HA3 GLY    74      80.376 112.662  65.339  1.00  0.00           H  
ATOM   1024  C   GLY    74      79.123 112.480  66.935  1.00  0.00           C  
ATOM   1025  O   GLY    74      78.149 112.093  66.277  1.00  0.00           O  
ATOM   1026  N   TYR    75      79.155 112.305  68.284  1.00  0.00           N  
ATOM   1027  H   TYR    75      79.921 112.742  68.776  1.00  0.00           H  
ATOM   1028  CA  TYR    75      78.166 111.685  69.125  1.00  0.00           C  
ATOM   1029  HA  TYR    75      77.541 110.989  68.565  1.00  0.00           H  
ATOM   1030  CB  TYR    75      78.893 110.834  70.236  1.00  0.00           C  
ATOM   1031  HB2 TYR    75      79.473 111.583  70.774  1.00  0.00           H  
ATOM   1032  HB3 TYR    75      78.213 110.392  70.964  1.00  0.00           H  
ATOM   1033  CG  TYR    75      79.753 109.676  69.758  1.00  0.00           C  
ATOM   1034  CD1 TYR    75      81.123 109.982  69.487  1.00  0.00           C  
ATOM   1035  HD1 TYR    75      81.444 110.976  69.760  1.00  0.00           H  
ATOM   1036  CE1 TYR    75      82.004 108.912  69.226  1.00  0.00           C  
ATOM   1037  HE1 TYR    75      83.079 108.995  69.159  1.00  0.00           H  
ATOM   1038  CZ  TYR    75      81.421 107.629  69.024  1.00  0.00           C  
ATOM   1039  OH  TYR    75      82.313 106.539  68.931  1.00  0.00           O  
ATOM   1040  HH  TYR    75      83.114 106.906  69.311  1.00  0.00           H  
ATOM   1041  CE2 TYR    75      80.081 107.388  69.256  1.00  0.00           C  
ATOM   1042  HE2 TYR    75      79.763 106.356  69.303  1.00  0.00           H  
ATOM   1043  CD2 TYR    75      79.216 108.434  69.642  1.00  0.00           C  
ATOM   1044  HD2 TYR    75      78.162 108.294  69.831  1.00  0.00           H  
ATOM   1045  C   TYR    75      77.337 112.817  69.850  1.00  0.00           C  
ATOM   1046  O   TYR    75      77.153 112.765  71.115  1.00  0.00           O  
ATOM   1047  N   GLY    76      76.815 113.831  69.162  1.00  0.00           N  
ATOM   1048  H   GLY    76      77.085 113.939  68.194  1.00  0.00           H  
ATOM   1049  CA  GLY    76      75.978 114.838  69.851  1.00  0.00           C  
ATOM   1050  HA2 GLY    76      75.687 115.621  69.151  1.00  0.00           H  
ATOM   1051  HA3 GLY    76      75.071 114.323  70.168  1.00  0.00           H  
ATOM   1052  C   GLY    76      76.592 115.672  70.993  1.00  0.00           C  
ATOM   1053  O   GLY    76      77.749 116.123  70.885  1.00  0.00           O  
ATOM   1054  N   SER    77      75.806 115.866  72.007  1.00  0.00           N  
ATOM   1055  H   SER    77      74.887 115.469  71.872  1.00  0.00           H  
ATOM   1056  CA  SER    77      76.041 116.737  73.143  1.00  0.00           C  
ATOM   1057  HA  SER    77      77.110 116.878  73.300  1.00  0.00           H  
ATOM   1058  CB  SER    77      75.639 118.224  72.857  1.00  0.00           C  
ATOM   1059  HB2 SER    77      75.956 118.940  73.616  1.00  0.00           H  
ATOM   1060  HB3 SER    77      76.222 118.553  71.997  1.00  0.00           H  
ATOM   1061  OG  SER    77      74.268 118.227  72.729  1.00  0.00           O  
ATOM   1062  HG  SER    77      74.066 117.817  73.573  1.00  0.00           H  
ATOM   1063  C   SER    77      75.385 116.165  74.476  1.00  0.00           C  
ATOM   1064  O   SER    77      74.421 116.744  75.017  1.00  0.00           O  
ATOM   1065  N   THR    78      75.905 115.084  75.116  1.00  0.00           N  
ATOM   1066  H   THR    78      75.373 114.577  75.809  1.00  0.00           H  
ATOM   1067  CA  THR    78      76.835 114.074  74.572  1.00  0.00           C  
ATOM   1068  HA  THR    78      76.969 114.342  73.524  1.00  0.00           H  
ATOM   1069  CB  THR    78      78.261 114.209  75.140  1.00  0.00           C  
ATOM   1070  HB  THR    78      78.240 113.884  76.180  1.00  0.00           H  
ATOM   1071  CG2 THR    78      79.285 113.430  74.414  1.00  0.00           C  
ATOM   1072 HG21 THR    78      79.051 112.369  74.503  1.00  0.00           H  
ATOM   1073 HG22 THR    78      79.344 113.730  73.368  1.00  0.00           H  
ATOM   1074 HG23 THR    78      80.295 113.559  74.803  1.00  0.00           H  
ATOM   1075  OG1 THR    78      78.601 115.530  75.117  1.00  0.00           O  
ATOM   1076  HG1 THR    78      78.032 116.118  75.618  1.00  0.00           H  
ATOM   1077  C   THR    78      76.261 112.720  74.671  1.00  0.00           C  
ATOM   1078  O   THR    78      75.549 112.401  75.603  1.00  0.00           O  
ATOM   1079  N   GLY    79      76.591 111.744  73.822  1.00  0.00           N  
ATOM   1080  H   GLY    79      76.887 112.015  72.896  1.00  0.00           H  
ATOM   1081  CA  GLY    79      76.177 110.362  74.026  1.00  0.00           C  
ATOM   1082  HA2 GLY    79      75.272 110.249  74.624  1.00  0.00           H  
ATOM   1083  HA3 GLY    79      76.123 109.860  73.060  1.00  0.00           H  
ATOM   1084  C   GLY    79      77.215 109.594  74.833  1.00  0.00           C  
ATOM   1085  O   GLY    79      77.703 110.131  75.794  1.00  0.00           O  
ATOM   1086  N   GLY    80      77.583 108.356  74.439  1.00  0.00           N  
ATOM   1087  H   GLY    80      78.322 107.870  74.926  1.00  0.00           H  
ATOM   1088  CA  GLY    80      76.838 107.480  73.538  1.00  0.00           C  
ATOM   1089  HA2 GLY    80      76.969 107.946  72.562  1.00  0.00           H  
ATOM   1090  HA3 GLY    80      77.328 106.507  73.595  1.00  0.00           H  
ATOM   1091  C   GLY    80      75.341 107.361  73.839  1.00  0.00           C  
ATOM   1092  O   GLY    80      74.928 107.620  74.944  1.00  0.00           O  
ATOM   1093  N   TYR    81      74.550 106.920  72.855  1.00  0.00           N  
ATOM   1094  H   TYR    81      75.085 106.553  72.081  1.00  0.00           H  
ATOM   1095  CA  TYR    81      73.114 106.837  72.856  1.00  0.00           C  
ATOM   1096  HA  TYR    81      72.748 107.281  73.782  1.00  0.00           H  
ATOM   1097  CB  TYR    81      72.628 107.850  71.756  1.00  0.00           C  
ATOM   1098  HB2 TYR    81      73.061 107.403  70.861  1.00  0.00           H  
ATOM   1099  HB3 TYR    81      71.538 107.846  71.744  1.00  0.00           H  
ATOM   1100  CG  TYR    81      73.083 109.327  71.952  1.00  0.00           C  
ATOM   1101  CD1 TYR    81      72.693 110.005  73.113  1.00  0.00           C  
ATOM   1102  HD1 TYR    81      72.138 109.592  73.943  1.00  0.00           H  
ATOM   1103  CE1 TYR    81      72.915 111.355  73.208  1.00  0.00           C  
ATOM   1104  HE1 TYR    81      72.609 111.846  74.120  1.00  0.00           H  
ATOM   1105  CZ  TYR    81      73.582 112.098  72.162  1.00  0.00           C  
ATOM   1106  OH  TYR    81      73.780 113.424  72.255  1.00  0.00           O  
ATOM   1107  HH  TYR    81      73.135 113.944  72.739  1.00  0.00           H  
ATOM   1108  CE2 TYR    81      74.021 111.434  70.981  1.00  0.00           C  
ATOM   1109  HE2 TYR    81      74.615 111.888  70.202  1.00  0.00           H  
ATOM   1110  CD2 TYR    81      73.711 110.013  70.869  1.00  0.00           C  
ATOM   1111  HD2 TYR    81      73.948 109.469  69.967  1.00  0.00           H  
ATOM   1112  C   TYR    81      72.608 105.415  72.530  1.00  0.00           C  
ATOM   1113  O   TYR    81      72.529 104.979  71.418  1.00  0.00           O  
ATOM   1114  N   GLY    82      72.272 104.549  73.498  1.00  0.00           N  
ATOM   1115  H   GLY    82      72.045 103.599  73.239  1.00  0.00           H  
ATOM   1116  CA  GLY    82      72.271 104.849  74.978  1.00  0.00           C  
ATOM   1117  HA2 GLY    82      72.635 103.981  75.527  1.00  0.00           H  
ATOM   1118  HA3 GLY    82      72.951 105.654  75.258  1.00  0.00           H  
ATOM   1119  C   GLY    82      70.957 105.208  75.589  1.00  0.00           C  
ATOM   1120  O   GLY    82      70.115 105.801  74.872  1.00  0.00           O  
ATOM   1121  N   SER    83      70.819 104.839  76.870  1.00  0.00           N  
ATOM   1122  H   SER    83      71.598 104.371  77.311  1.00  0.00           H  
ATOM   1123  CA  SER    83      69.500 104.759  77.623  1.00  0.00           C  
ATOM   1124  HA  SER    83      69.654 104.333  78.614  1.00  0.00           H  
ATOM   1125  CB  SER    83      68.956 106.239  77.918  1.00  0.00           C  
ATOM   1126  HB2 SER    83      68.801 106.925  77.085  1.00  0.00           H  
ATOM   1127  HB3 SER    83      67.959 106.107  78.339  1.00  0.00           H  
ATOM   1128  OG  SER    83      69.806 106.751  78.863  1.00  0.00           O  
ATOM   1129  HG  SER    83      69.424 106.373  79.659  1.00  0.00           H  
ATOM   1130  C   SER    83      68.395 104.008  76.808  1.00  0.00           C  
ATOM   1131  O   SER    83      67.500 104.626  76.253  1.00  0.00           O  
ATOM   1132  N   SER    84      68.466 102.687  76.656  1.00  0.00           N  
ATOM   1133  H   SER    84      67.670 102.237  76.227  1.00  0.00           H  
ATOM   1134  CA  SER    84      69.521 101.753  77.038  1.00  0.00           C  
ATOM   1135  HA  SER    84      70.034 102.181  77.899  1.00  0.00           H  
ATOM   1136  CB  SER    84      68.865 100.455  77.518  1.00  0.00           C  
ATOM   1137  HB2 SER    84      68.067 100.723  78.210  1.00  0.00           H  
ATOM   1138  HB3 SER    84      68.337  99.985  76.689  1.00  0.00           H  
ATOM   1139  OG  SER    84      69.762  99.539  78.119  1.00  0.00           O  
ATOM   1140  HG  SER    84      69.711  99.672  79.069  1.00  0.00           H  
ATOM   1141  C   SER    84      70.703 101.531  75.953  1.00  0.00           C  
ATOM   1142  O   SER    84      70.772 102.231  74.894  1.00  0.00           O  
ATOM   1143  N   GLN    85      71.672 100.663  76.202  1.00  0.00           N  
ATOM   1144  H   GLN    85      71.636 100.252  77.124  1.00  0.00           H  
ATOM   1145  CA  GLN    85      72.923 100.495  75.424  1.00  0.00           C  
ATOM   1146  HA  GLN    85      73.497 101.417  75.518  1.00  0.00           H  
ATOM   1147  CB  GLN    85      73.709  99.302  76.081  1.00  0.00           C  
ATOM   1148  HB2 GLN    85      73.917  99.504  77.132  1.00  0.00           H  
ATOM   1149  HB3 GLN    85      73.107  98.404  76.226  1.00  0.00           H  
ATOM   1150  CG  GLN    85      74.928  98.826  75.293  1.00  0.00           C  
ATOM   1151  HG2 GLN    85      75.454  98.107  75.920  1.00  0.00           H  
ATOM   1152  HG3 GLN    85      74.586  98.281  74.413  1.00  0.00           H  
ATOM   1153  CD  GLN    85      75.929  99.871  74.890  1.00  0.00           C  
ATOM   1154  OE1 GLN    85      76.377  99.873  73.724  1.00  0.00           O  
ATOM   1155  NE2 GLN    85      76.423 100.766  75.719  1.00  0.00           N  
ATOM   1156 HE21 GLN    85      77.143 101.278  75.230  1.00  0.00           H  
ATOM   1157 HE22 GLN    85      76.157 100.940  76.678  1.00  0.00           H  
ATOM   1158  C   GLN    85      72.631 100.368  73.925  1.00  0.00           C  
ATOM   1159  O   GLN    85      73.248 101.114  73.104  1.00  0.00           O  
ATOM   1160  N   SER    86      71.623  99.571  73.539  1.00  0.00           N  
ATOM   1161  H   SER    86      71.129  99.177  74.327  1.00  0.00           H  
ATOM   1162  CA  SER    86      70.990  99.395  72.191  1.00  0.00           C  
ATOM   1163  HA  SER    86      70.644  98.365  72.098  1.00  0.00           H  
ATOM   1164  CB  SER    86      69.867 100.445  72.118  1.00  0.00           C  
ATOM   1165  HB2 SER    86      70.114 101.485  72.328  1.00  0.00           H  
ATOM   1166  HB3 SER    86      69.524 100.418  71.084  1.00  0.00           H  
ATOM   1167  OG  SER    86      68.831 100.045  72.952  1.00  0.00           O  
ATOM   1168  HG  SER    86      68.270  99.505  72.390  1.00  0.00           H  
ATOM   1169  C   SER    86      71.975  99.654  71.063  1.00  0.00           C  
ATOM   1170  O   SER    86      71.747 100.597  70.280  1.00  0.00           O  
ATOM   1171  N   SER    87      72.935  98.774  70.993  1.00  0.00           N  
ATOM   1172  H   SER    87      72.909  98.083  71.729  1.00  0.00           H  
ATOM   1173  CA  SER    87      74.091  98.848  70.057  1.00  0.00           C  
ATOM   1174  HA  SER    87      73.956  99.682  69.368  1.00  0.00           H  
ATOM   1175  CB  SER    87      75.389  99.044  70.815  1.00  0.00           C  
ATOM   1176  HB2 SER    87      76.259  99.034  70.160  1.00  0.00           H  
ATOM   1177  HB3 SER    87      75.353 100.005  71.328  1.00  0.00           H  
ATOM   1178  OG  SER    87      75.556  97.975  71.856  1.00  0.00           O  
ATOM   1179  HG  SER    87      75.940  98.494  72.566  1.00  0.00           H  
ATOM   1180  C   SER    87      74.352  97.629  69.131  1.00  0.00           C  
ATOM   1181  O   SER    87      75.265  97.698  68.275  1.00  0.00           O  
ATOM   1182  N   GLN    88      73.559  96.576  69.211  1.00  0.00           N  
ATOM   1183  H   GLN    88      72.812  96.637  69.888  1.00  0.00           H  
ATOM   1184  CA  GLN    88      73.357  95.413  68.289  1.00  0.00           C  
ATOM   1185  HA  GLN    88      72.355  95.022  68.467  1.00  0.00           H  
ATOM   1186  CB  GLN    88      73.314  95.836  66.799  1.00  0.00           C  
ATOM   1187  HB2 GLN    88      74.074  96.553  66.488  1.00  0.00           H  
ATOM   1188  HB3 GLN    88      73.448  94.977  66.142  1.00  0.00           H  
ATOM   1189  CG  GLN    88      71.922  96.357  66.322  1.00  0.00           C  
ATOM   1190  HG2 GLN    88      71.903  96.577  65.255  1.00  0.00           H  
ATOM   1191  HG3 GLN    88      71.157  95.597  66.485  1.00  0.00           H  
ATOM   1192  CD  GLN    88      71.505  97.693  66.971  1.00  0.00           C  
ATOM   1193  OE1 GLN    88      72.228  98.659  66.987  1.00  0.00           O  
ATOM   1194  NE2 GLN    88      70.307  97.816  67.558  1.00  0.00           N  
ATOM   1195 HE21 GLN    88      69.758  96.976  67.675  1.00  0.00           H  
ATOM   1196 HE22 GLN    88      70.063  98.665  68.048  1.00  0.00           H  
ATOM   1197  C   GLN    88      74.357  94.276  68.576  1.00  0.00           C  
ATOM   1198  O   GLN    88      75.526  94.647  68.847  1.00  0.00           O  
ATOM   1199  N   SER    89      73.952  93.052  68.367  1.00  0.00           N  
ATOM   1200  H   SER    89      73.038  92.960  67.947  1.00  0.00           H  
ATOM   1201  CA  SER    89      75.003  92.067  68.105  1.00  0.00           C  
ATOM   1202  HA  SER    89      76.017  92.456  68.012  1.00  0.00           H  
ATOM   1203  CB  SER    89      75.073  90.929  69.152  1.00  0.00           C  
ATOM   1204  HB2 SER    89      75.318  91.328  70.136  1.00  0.00           H  
ATOM   1205  HB3 SER    89      74.123  90.426  69.331  1.00  0.00           H  
ATOM   1206  OG  SER    89      76.132  89.963  68.845  1.00  0.00           O  
ATOM   1207  HG  SER    89      76.219  89.474  69.666  1.00  0.00           H  
ATOM   1208  C   SER    89      74.658  91.429  66.727  1.00  0.00           C  
ATOM   1209  O   SER    89      73.651  90.743  66.653  1.00  0.00           O  
ATOM   1210  N   SER    90      75.338  91.809  65.656  1.00  0.00           N  
ATOM   1211  H   SER    90      76.030  92.538  65.754  1.00  0.00           H  
ATOM   1212  CA  SER    90      75.103  91.284  64.279  1.00  0.00           C  
ATOM   1213  HA  SER    90      74.131  91.673  63.978  1.00  0.00           H  
ATOM   1214  CB  SER    90      76.214  91.794  63.289  1.00  0.00           C  
ATOM   1215  HB2 SER    90      77.206  91.502  63.633  1.00  0.00           H  
ATOM   1216  HB3 SER    90      76.128  91.405  62.274  1.00  0.00           H  
ATOM   1217  OG  SER    90      76.188  93.227  63.161  1.00  0.00           O  
ATOM   1218  HG  SER    90      76.847  93.489  62.513  1.00  0.00           H  
ATOM   1219  C   SER    90      75.015  89.778  64.156  1.00  0.00           C  
ATOM   1220  O   SER    90      76.007  89.094  64.437  1.00  0.00           O  
ATOM   1221  N   TYR    91      73.856  89.253  63.723  1.00  0.00           N  
ATOM   1222  H   TYR    91      73.051  89.840  63.563  1.00  0.00           H  
ATOM   1223  CA  TYR    91      73.618  87.889  63.191  1.00  0.00           C  
ATOM   1224  HA  TYR    91      74.365  87.769  62.407  1.00  0.00           H  
ATOM   1225  CB  TYR    91      73.746  86.773  64.308  1.00  0.00           C  
ATOM   1226  HB2 TYR    91      74.673  86.971  64.846  1.00  0.00           H  
ATOM   1227  HB3 TYR    91      72.898  86.971  64.964  1.00  0.00           H  
ATOM   1228  CG  TYR    91      73.674  85.278  63.783  1.00  0.00           C  
ATOM   1229  CD1 TYR    91      72.466  84.501  63.727  1.00  0.00           C  
ATOM   1230  HD1 TYR    91      71.538  84.778  64.205  1.00  0.00           H  
ATOM   1231  CE1 TYR    91      72.510  83.176  63.246  1.00  0.00           C  
ATOM   1232  HE1 TYR    91      71.590  82.610  63.229  1.00  0.00           H  
ATOM   1233  CZ  TYR    91      73.635  82.582  62.835  1.00  0.00           C  
ATOM   1234  OH  TYR    91      73.689  81.229  62.606  1.00  0.00           O  
ATOM   1235  HH  TYR    91      72.861  80.788  62.810  1.00  0.00           H  
ATOM   1236  CE2 TYR    91      74.868  83.280  62.950  1.00  0.00           C  
ATOM   1237  HE2 TYR    91      75.747  82.731  62.648  1.00  0.00           H  
ATOM   1238  CD2 TYR    91      74.892  84.644  63.364  1.00  0.00           C  
ATOM   1239  HD2 TYR    91      75.820  85.197  63.370  1.00  0.00           H  
ATOM   1240  C   TYR    91      72.188  87.774  62.661  1.00  0.00           C  
ATOM   1241  O   TYR    91      71.192  88.159  63.283  1.00  0.00           O  
ATOM   1242  N   GLY    92      71.936  87.087  61.544  1.00  0.00           N  
ATOM   1243  H   GLY    92      70.970  86.946  61.287  1.00  0.00           H  
ATOM   1244  CA  GLY    92      72.859  86.382  60.656  1.00  0.00           C  
ATOM   1245  HA2 GLY    92      73.170  86.964  59.789  1.00  0.00           H  
ATOM   1246  HA3 GLY    92      73.743  86.155  61.251  1.00  0.00           H  
ATOM   1247  C   GLY    92      72.307  84.979  60.199  1.00  0.00           C  
ATOM   1248  O   GLY    92      71.039  84.736  60.267  1.00  0.00           O  
ATOM   1249  N   GLN    93      73.173  84.146  59.636  1.00  0.00           N  
ATOM   1250  H   GLN    93      74.096  84.532  59.495  1.00  0.00           H  
ATOM   1251  CA  GLN    93      73.045  82.763  59.120  1.00  0.00           C  
ATOM   1252  HA  GLN    93      72.572  82.173  59.905  1.00  0.00           H  
ATOM   1253  CB  GLN    93      72.090  82.761  57.902  1.00  0.00           C  
ATOM   1254  HB2 GLN    93      71.104  82.927  58.336  1.00  0.00           H  
ATOM   1255  HB3 GLN    93      72.311  83.631  57.283  1.00  0.00           H  
ATOM   1256  CG  GLN    93      72.150  81.444  57.112  1.00  0.00           C  
ATOM   1257  HG2 GLN    93      73.211  81.428  56.862  1.00  0.00           H  
ATOM   1258  HG3 GLN    93      71.802  80.577  57.675  1.00  0.00           H  
ATOM   1259  CD  GLN    93      71.228  81.518  55.872  1.00  0.00           C  
ATOM   1260  OE1 GLN    93      70.574  82.462  55.549  1.00  0.00           O  
ATOM   1261  NE2 GLN    93      71.215  80.370  55.190  1.00  0.00           N  
ATOM   1262 HE21 GLN    93      70.619  80.217  54.389  1.00  0.00           H  
ATOM   1263 HE22 GLN    93      71.902  79.670  55.432  1.00  0.00           H  
ATOM   1264  C   GLN    93      74.437  82.141  58.928  1.00  0.00           C  
ATOM   1265  O   GLN    93      75.510  82.763  58.650  1.00  0.00           O  
ATOM   1266  N   GLN    94      74.513  80.854  59.306  1.00  0.00           N  
ATOM   1267  H   GLN    94      73.717  80.386  59.717  1.00  0.00           H  
ATOM   1268  CA  GLN    94      75.687  80.026  59.032  1.00  0.00           C  
ATOM   1269  HA  GLN    94      76.585  80.641  58.976  1.00  0.00           H  
ATOM   1270  CB  GLN    94      75.896  79.099  60.224  1.00  0.00           C  
ATOM   1271  HB2 GLN    94      74.946  78.637  60.492  1.00  0.00           H  
ATOM   1272  HB3 GLN    94      76.692  78.385  60.010  1.00  0.00           H  
ATOM   1273  CG  GLN    94      76.468  79.856  61.407  1.00  0.00           C  
ATOM   1274  HG2 GLN    94      76.000  80.826  61.574  1.00  0.00           H  
ATOM   1275  HG3 GLN    94      76.246  79.207  62.254  1.00  0.00           H  
ATOM   1276  CD  GLN    94      77.984  80.112  61.405  1.00  0.00           C  
ATOM   1277  OE1 GLN    94      78.732  79.967  60.424  1.00  0.00           O  
ATOM   1278  NE2 GLN    94      78.561  80.515  62.543  1.00  0.00           N  
ATOM   1279 HE21 GLN    94      78.005  80.442  63.383  1.00  0.00           H  
ATOM   1280 HE22 GLN    94      79.525  80.811  62.493  1.00  0.00           H  
ATOM   1281  C   GLN    94      75.555  79.214  57.780  1.00  0.00           C  
ATOM   1282  O   GLN    94      76.472  79.328  56.950  1.00  0.00           O  
ATOM   1283  N   SER    95      74.452  78.476  57.671  1.00  0.00           N  
ATOM   1284  H   SER    95      73.668  78.636  58.287  1.00  0.00           H  
ATOM   1285  CA  SER    95      74.202  77.488  56.572  1.00  0.00           C  
ATOM   1286  HA  SER    95      74.943  76.690  56.633  1.00  0.00           H  
ATOM   1287  CB  SER    95      72.758  76.926  56.727  1.00  0.00           C  
ATOM   1288  HB2 SER    95      72.624  76.165  55.958  1.00  0.00           H  
ATOM   1289  HB3 SER    95      72.615  76.455  57.699  1.00  0.00           H  
ATOM   1290  OG  SER    95      71.967  78.023  56.588  1.00  0.00           O  
ATOM   1291  HG  SER    95      71.130  78.001  57.057  1.00  0.00           H  
ATOM   1292  C   SER    95      74.386  78.037  55.117  1.00  0.00           C  
ATOM   1293  O   SER    95      74.497  79.239  54.816  1.00  0.00           O  
ATOM   1294  N   SER    96      74.448  77.090  54.255  1.00  0.00           N  
ATOM   1295  H   SER    96      74.430  76.114  54.515  1.00  0.00           H  
ATOM   1296  CA  SER    96      74.568  77.373  52.785  1.00  0.00           C  
ATOM   1297  HA  SER    96      75.508  77.907  52.647  1.00  0.00           H  
ATOM   1298  CB  SER    96      74.732  76.019  52.103  1.00  0.00           C  
ATOM   1299  HB2 SER    96      74.739  76.080  51.014  1.00  0.00           H  
ATOM   1300  HB3 SER    96      75.658  75.516  52.381  1.00  0.00           H  
ATOM   1301  OG  SER    96      73.564  75.260  52.227  1.00  0.00           O  
ATOM   1302  HG  SER    96      73.667  74.546  51.594  1.00  0.00           H  
ATOM   1303  C   SER    96      73.255  78.084  52.201  1.00  0.00           C  
ATOM   1304  O   SER    96      72.180  77.823  52.803  1.00  0.00           O  
ATOM   1305  N   TYR    97      73.301  78.968  51.181  1.00  0.00           N  
ATOM   1306  H   TYR    97      72.488  79.563  51.102  1.00  0.00           H  
ATOM   1307  CA  TYR    97      74.413  79.390  50.326  1.00  0.00           C  
ATOM   1308  HA  TYR    97      73.985  79.859  49.441  1.00  0.00           H  
ATOM   1309  CB  TYR    97      75.257  80.423  51.136  1.00  0.00           C  
ATOM   1310  HB2 TYR    97      74.575  81.195  51.491  1.00  0.00           H  
ATOM   1311  HB3 TYR    97      75.654  79.909  52.012  1.00  0.00           H  
ATOM   1312  CG  TYR    97      76.370  81.132  50.357  1.00  0.00           C  
ATOM   1313  CD1 TYR    97      77.730  80.663  50.425  1.00  0.00           C  
ATOM   1314  HD1 TYR    97      77.988  79.776  50.984  1.00  0.00           H  
ATOM   1315  CE1 TYR    97      78.795  81.405  49.827  1.00  0.00           C  
ATOM   1316  HE1 TYR    97      79.786  81.027  50.029  1.00  0.00           H  
ATOM   1317  CZ  TYR    97      78.589  82.673  49.239  1.00  0.00           C  
ATOM   1318  OH  TYR    97      79.690  83.245  48.713  1.00  0.00           O  
ATOM   1319  HH  TYR    97      79.397  84.154  48.614  1.00  0.00           H  
ATOM   1320  CE2 TYR    97      77.285  83.137  49.235  1.00  0.00           C  
ATOM   1321  HE2 TYR    97      77.111  84.131  48.852  1.00  0.00           H  
ATOM   1322  CD2 TYR    97      76.191  82.409  49.800  1.00  0.00           C  
ATOM   1323  HD2 TYR    97      75.231  82.875  49.637  1.00  0.00           H  
ATOM   1324  C   TYR    97      75.208  78.186  49.679  1.00  0.00           C  
ATOM   1325  O   TYR    97      76.235  77.764  50.266  1.00  0.00           O  
ATOM   1326  N   PRO    98      74.704  77.549  48.582  1.00  0.00           N  
ATOM   1327  CD  PRO    98      75.392  76.506  47.869  1.00  0.00           C  
ATOM   1328  HD2 PRO    98      74.920  75.561  48.136  1.00  0.00           H  
ATOM   1329  HD3 PRO    98      76.474  76.458  47.993  1.00  0.00           H  
ATOM   1330  CG  PRO    98      75.069  76.681  46.402  1.00  0.00           C  
ATOM   1331  HG2 PRO    98      75.179  75.714  45.911  1.00  0.00           H  
ATOM   1332  HG3 PRO    98      75.793  77.400  46.018  1.00  0.00           H  
ATOM   1333  CB  PRO    98      73.657  77.233  46.446  1.00  0.00           C  
ATOM   1334  HB2 PRO    98      72.967  76.390  46.459  1.00  0.00           H  
ATOM   1335  HB3 PRO    98      73.565  77.855  45.556  1.00  0.00           H  
ATOM   1336  CA  PRO    98      73.559  77.994  47.789  1.00  0.00           C  
ATOM   1337  HA  PRO    98      73.734  79.050  47.585  1.00  0.00           H  
ATOM   1338  C   PRO    98      72.121  77.707  48.338  1.00  0.00           C  
ATOM   1339  O   PRO    98      71.858  76.980  49.325  1.00  0.00           O  
ATOM   1340  N   GLY    99      71.199  78.463  47.755  1.00  0.00           N  
ATOM   1341  H   GLY    99      71.638  79.138  47.145  1.00  0.00           H  
ATOM   1342  CA  GLY    99      69.742  78.360  47.992  1.00  0.00           C  
ATOM   1343  HA2 GLY    99      69.680  78.348  49.081  1.00  0.00           H  
ATOM   1344  HA3 GLY    99      69.333  79.229  47.476  1.00  0.00           H  
ATOM   1345  C   GLY    99      69.109  77.054  47.411  1.00  0.00           C  
ATOM   1346  O   GLY    99      69.766  76.041  47.326  1.00  0.00           O  
ATOM   1347  N   TYR   100      67.768  77.063  47.265  1.00  0.00           N  
ATOM   1348  H   TYR   100      67.259  77.875  47.583  1.00  0.00           H  
ATOM   1349  CA  TYR   100      66.942  75.923  46.846  1.00  0.00           C  
ATOM   1350  HA  TYR   100      67.507  75.019  46.619  1.00  0.00           H  
ATOM   1351  CB  TYR   100      66.114  75.379  48.041  1.00  0.00           C  
ATOM   1352  HB2 TYR   100      65.456  74.589  47.680  1.00  0.00           H  
ATOM   1353  HB3 TYR   100      66.908  74.900  48.613  1.00  0.00           H  
ATOM   1354  CG  TYR   100      65.353  76.395  48.812  1.00  0.00           C  
ATOM   1355  CD1 TYR   100      64.185  76.982  48.283  1.00  0.00           C  
ATOM   1356  HD1 TYR   100      63.869  76.575  47.333  1.00  0.00           H  
ATOM   1357  CE1 TYR   100      63.449  78.034  48.939  1.00  0.00           C  
ATOM   1358  HE1 TYR   100      62.503  78.371  48.540  1.00  0.00           H  
ATOM   1359  CZ  TYR   100      63.836  78.440  50.239  1.00  0.00           C  
ATOM   1360  OH  TYR   100      63.132  79.290  51.057  1.00  0.00           O  
ATOM   1361  HH  TYR   100      63.468  79.349  51.954  1.00  0.00           H  
ATOM   1362  CE2 TYR   100      65.014  77.876  50.785  1.00  0.00           C  
ATOM   1363  HE2 TYR   100      65.370  78.268  51.727  1.00  0.00           H  
ATOM   1364  CD2 TYR   100      65.737  76.888  50.097  1.00  0.00           C  
ATOM   1365  HD2 TYR   100      66.656  76.524  50.532  1.00  0.00           H  
ATOM   1366  C   TYR   100      66.065  76.335  45.679  1.00  0.00           C  
ATOM   1367  O   TYR   100      65.259  75.521  45.217  1.00  0.00           O  
ATOM   1368  N   GLY   101      66.200  77.575  45.167  1.00  0.00           N  
ATOM   1369  H   GLY   101      67.017  78.073  45.490  1.00  0.00           H  
ATOM   1370  CA  GLY   101      65.373  78.149  44.136  1.00  0.00           C  
ATOM   1371  HA2 GLY   101      65.936  78.658  43.354  1.00  0.00           H  
ATOM   1372  HA3 GLY   101      64.968  77.293  43.597  1.00  0.00           H  
ATOM   1373  C   GLY   101      64.334  79.078  44.578  1.00  0.00           C  
ATOM   1374  O   GLY   101      64.220  79.402  45.809  1.00  0.00           O  
ATOM   1375  N   GLN   102      63.304  79.279  43.684  1.00  0.00           N  
ATOM   1376  H   GLN   102      63.404  78.798  42.802  1.00  0.00           H  
ATOM   1377  CA  GLN   102      62.029  79.868  43.963  1.00  0.00           C  
ATOM   1378  HA  GLN   102      62.349  80.721  44.562  1.00  0.00           H  
ATOM   1379  CB  GLN   102      61.357  80.350  42.709  1.00  0.00           C  
ATOM   1380  HB2 GLN   102      61.193  79.527  42.012  1.00  0.00           H  
ATOM   1381  HB3 GLN   102      60.349  80.735  42.859  1.00  0.00           H  
ATOM   1382  CG  GLN   102      62.156  81.429  41.912  1.00  0.00           C  
ATOM   1383  HG2 GLN   102      61.679  82.406  42.000  1.00  0.00           H  
ATOM   1384  HG3 GLN   102      63.173  81.515  42.294  1.00  0.00           H  
ATOM   1385  CD  GLN   102      62.117  81.032  40.447  1.00  0.00           C  
ATOM   1386  OE1 GLN   102      61.118  80.615  39.889  1.00  0.00           O  
ATOM   1387  NE2 GLN   102      63.221  81.217  39.750  1.00  0.00           N  
ATOM   1388 HE21 GLN   102      64.093  81.529  40.153  1.00  0.00           H  
ATOM   1389 HE22 GLN   102      63.258  80.978  38.769  1.00  0.00           H  
ATOM   1390  C   GLN   102      61.067  78.973  44.702  1.00  0.00           C  
ATOM   1391  O   GLN   102      60.211  79.466  45.480  1.00  0.00           O  
ATOM   1392  N   GLN   103      61.183  77.607  44.586  1.00  0.00           N  
ATOM   1393  H   GLN   103      61.866  77.282  43.916  1.00  0.00           H  
ATOM   1394  CA  GLN   103      60.376  76.603  45.240  1.00  0.00           C  
ATOM   1395  HA  GLN   103      59.691  77.127  45.907  1.00  0.00           H  
ATOM   1396  CB  GLN   103      59.547  75.830  44.123  1.00  0.00           C  
ATOM   1397  HB2 GLN   103      60.329  75.470  43.454  1.00  0.00           H  
ATOM   1398  HB3 GLN   103      59.053  74.956  44.548  1.00  0.00           H  
ATOM   1399  CG  GLN   103      58.544  76.654  43.342  1.00  0.00           C  
ATOM   1400  HG2 GLN   103      57.646  76.072  43.136  1.00  0.00           H  
ATOM   1401  HG3 GLN   103      58.118  77.455  43.945  1.00  0.00           H  
ATOM   1402  CD  GLN   103      59.040  77.224  41.981  1.00  0.00           C  
ATOM   1403  OE1 GLN   103      59.866  76.641  41.378  1.00  0.00           O  
ATOM   1404  NE2 GLN   103      58.487  78.361  41.554  1.00  0.00           N  
ATOM   1405 HE21 GLN   103      58.713  78.743  40.646  1.00  0.00           H  
ATOM   1406 HE22 GLN   103      58.011  78.934  42.235  1.00  0.00           H  
ATOM   1407  C   GLN   103      61.211  75.639  46.064  1.00  0.00           C  
ATOM   1408  O   GLN   103      62.223  75.199  45.551  1.00  0.00           O  
ATOM   1409  N   PRO   104      60.926  75.315  47.360  1.00  0.00           N  
ATOM   1410  CD  PRO   104      60.028  76.057  48.078  1.00  0.00           C  
ATOM   1411  HD2 PRO   104      59.048  75.723  47.737  1.00  0.00           H  
ATOM   1412  HD3 PRO   104      60.086  77.136  47.931  1.00  0.00           H  
ATOM   1413  CG  PRO   104      60.314  75.664  49.541  1.00  0.00           C  
ATOM   1414  HG2 PRO   104      59.375  75.709  50.093  1.00  0.00           H  
ATOM   1415  HG3 PRO   104      61.115  76.232  50.015  1.00  0.00           H  
ATOM   1416  CB  PRO   104      60.804  74.215  49.445  1.00  0.00           C  
ATOM   1417  HB2 PRO   104      59.967  73.517  49.483  1.00  0.00           H  
ATOM   1418  HB3 PRO   104      61.516  74.023  50.248  1.00  0.00           H  
ATOM   1419  CA  PRO   104      61.492  74.205  48.016  1.00  0.00           C  
ATOM   1420  HA  PRO   104      62.531  74.427  48.260  1.00  0.00           H  
ATOM   1421  C   PRO   104      61.426  72.855  47.282  1.00  0.00           C  
ATOM   1422  O   PRO   104      60.564  72.651  46.465  1.00  0.00           O  
ATOM   1423  N   ALA   105      62.282  71.869  47.683  1.00  0.00           N  
ATOM   1424  H   ALA   105      63.081  72.162  48.228  1.00  0.00           H  
ATOM   1425  CA  ALA   105      62.167  70.440  47.397  1.00  0.00           C  
ATOM   1426  HA  ALA   105      62.127  70.359  46.311  1.00  0.00           H  
ATOM   1427  CB  ALA   105      63.433  69.759  47.887  1.00  0.00           C  
ATOM   1428  HB1 ALA   105      63.524  68.691  47.689  1.00  0.00           H  
ATOM   1429  HB2 ALA   105      64.218  70.107  47.216  1.00  0.00           H  
ATOM   1430  HB3 ALA   105      63.636  69.953  48.941  1.00  0.00           H  
ATOM   1431  C   ALA   105      60.778  69.770  47.917  1.00  0.00           C  
ATOM   1432  O   ALA   105      60.156  70.249  48.874  1.00  0.00           O  
ATOM   1433  N   PRO   106      60.466  68.552  47.418  1.00  0.00           N  
ATOM   1434  CD  PRO   106      60.833  68.049  46.081  1.00  0.00           C  
ATOM   1435  HD2 PRO   106      61.871  67.728  45.993  1.00  0.00           H  
ATOM   1436  HD3 PRO   106      60.606  68.860  45.388  1.00  0.00           H  
ATOM   1437  CG  PRO   106      59.917  66.923  45.774  1.00  0.00           C  
ATOM   1438  HG2 PRO   106      60.432  66.017  46.093  1.00  0.00           H  
ATOM   1439  HG3 PRO   106      59.687  66.779  44.719  1.00  0.00           H  
ATOM   1440  CB  PRO   106      58.718  67.174  46.634  1.00  0.00           C  
ATOM   1441  HB2 PRO   106      58.168  66.311  47.010  1.00  0.00           H  
ATOM   1442  HB3 PRO   106      58.081  67.939  46.191  1.00  0.00           H  
ATOM   1443  CA  PRO   106      59.307  67.805  47.937  1.00  0.00           C  
ATOM   1444  HA  PRO   106      58.488  68.427  48.298  1.00  0.00           H  
ATOM   1445  C   PRO   106      59.754  66.827  49.000  1.00  0.00           C  
ATOM   1446  O   PRO   106      59.545  65.624  48.888  1.00  0.00           O  
ATOM   1447  N   SER   107      60.479  67.303  50.005  1.00  0.00           N  
ATOM   1448  H   SER   107      60.736  68.279  50.039  1.00  0.00           H  
ATOM   1449  CA  SER   107      61.318  66.481  50.922  1.00  0.00           C  
ATOM   1450  HA  SER   107      61.990  65.836  50.356  1.00  0.00           H  
ATOM   1451  CB  SER   107      62.239  67.404  51.727  1.00  0.00           C  
ATOM   1452  HB2 SER   107      61.622  67.893  52.482  1.00  0.00           H  
ATOM   1453  HB3 SER   107      63.067  66.815  52.120  1.00  0.00           H  
ATOM   1454  OG  SER   107      62.913  68.284  50.785  1.00  0.00           O  
ATOM   1455  HG  SER   107      63.755  68.605  51.117  1.00  0.00           H  
ATOM   1456  C   SER   107      60.399  65.692  51.920  1.00  0.00           C  
ATOM   1457  O   SER   107      59.261  66.070  52.270  1.00  0.00           O  
ATOM   1458  N   SER   108      60.889  64.517  52.380  1.00  0.00           N  
ATOM   1459  H   SER   108      61.819  64.258  52.083  1.00  0.00           H  
ATOM   1460  CA  SER   108      60.177  63.502  53.097  1.00  0.00           C  
ATOM   1461  HA  SER   108      59.147  63.501  52.743  1.00  0.00           H  
ATOM   1462  CB  SER   108      60.724  62.112  52.837  1.00  0.00           C  
ATOM   1463  HB2 SER   108      61.721  62.137  53.277  1.00  0.00           H  
ATOM   1464  HB3 SER   108      60.064  61.408  53.344  1.00  0.00           H  
ATOM   1465  OG  SER   108      60.823  61.832  51.437  1.00  0.00           O  
ATOM   1466  HG  SER   108      61.679  62.153  51.144  1.00  0.00           H  
ATOM   1467  C   SER   108      60.101  63.799  54.650  1.00  0.00           C  
ATOM   1468  O   SER   108      61.074  64.164  55.233  1.00  0.00           O  
ATOM   1469  N   THR   109      58.952  63.511  55.180  1.00  0.00           N  
ATOM   1470  H   THR   109      58.232  63.041  54.651  1.00  0.00           H  
ATOM   1471  CA  THR   109      58.549  63.967  56.541  1.00  0.00           C  
ATOM   1472  HA  THR   109      59.032  64.910  56.798  1.00  0.00           H  
ATOM   1473  CB  THR   109      57.014  64.132  56.636  1.00  0.00           C  
ATOM   1474  HB  THR   109      56.715  64.151  57.684  1.00  0.00           H  
ATOM   1475  CG2 THR   109      56.577  65.364  55.910  1.00  0.00           C  
ATOM   1476 HG21 THR   109      55.492  65.401  55.808  1.00  0.00           H  
ATOM   1477 HG22 THR   109      56.990  66.204  56.468  1.00  0.00           H  
ATOM   1478 HG23 THR   109      56.976  65.233  54.903  1.00  0.00           H  
ATOM   1479  OG1 THR   109      56.383  63.032  56.003  1.00  0.00           O  
ATOM   1480  HG1 THR   109      55.819  62.677  56.694  1.00  0.00           H  
ATOM   1481  C   THR   109      59.032  62.944  57.633  1.00  0.00           C  
ATOM   1482  O   THR   109      60.143  63.068  58.137  1.00  0.00           O  
ATOM   1483  N   SER   110      58.189  61.991  58.034  1.00  0.00           N  
ATOM   1484  H   SER   110      57.357  61.935  57.464  1.00  0.00           H  
ATOM   1485  CA  SER   110      58.352  60.881  59.046  1.00  0.00           C  
ATOM   1486  HA  SER   110      59.409  60.640  59.167  1.00  0.00           H  
ATOM   1487  CB  SER   110      57.810  61.285  60.514  1.00  0.00           C  
ATOM   1488  HB2 SER   110      58.245  62.241  60.806  1.00  0.00           H  
ATOM   1489  HB3 SER   110      56.726  61.375  60.446  1.00  0.00           H  
ATOM   1490  OG  SER   110      58.234  60.348  61.491  1.00  0.00           O  
ATOM   1491  HG  SER   110      59.162  60.592  61.478  1.00  0.00           H  
ATOM   1492  C   SER   110      57.575  59.672  58.636  1.00  0.00           C  
ATOM   1493  O   SER   110      56.648  59.668  57.848  1.00  0.00           O  
ATOM   1494  N   GLY   111      57.827  58.553  59.319  1.00  0.00           N  
ATOM   1495  H   GLY   111      58.421  58.558  60.136  1.00  0.00           H  
ATOM   1496  CA  GLY   111      57.124  57.297  59.037  1.00  0.00           C  
ATOM   1497  HA2 GLY   111      57.624  56.600  59.710  1.00  0.00           H  
ATOM   1498  HA3 GLY   111      56.065  57.412  59.266  1.00  0.00           H  
ATOM   1499  C   GLY   111      57.451  56.810  57.679  1.00  0.00           C  
ATOM   1500  O   GLY   111      58.219  57.357  56.898  1.00  0.00           O  
ATOM   1501  N   SER   112      56.818  55.769  57.173  1.00  0.00           N  
ATOM   1502  H   SER   112      56.915  55.636  56.176  1.00  0.00           H  
ATOM   1503  CA  SER   112      55.983  54.697  57.732  1.00  0.00           C  
ATOM   1504  HA  SER   112      56.234  53.786  57.189  1.00  0.00           H  
ATOM   1505  CB  SER   112      56.462  54.375  59.166  1.00  0.00           C  
ATOM   1506  HB2 SER   112      57.540  54.370  59.327  1.00  0.00           H  
ATOM   1507  HB3 SER   112      56.041  55.128  59.832  1.00  0.00           H  
ATOM   1508  OG  SER   112      55.961  53.126  59.530  1.00  0.00           O  
ATOM   1509  HG  SER   112      55.907  53.036  60.484  1.00  0.00           H  
ATOM   1510  C   SER   112      54.515  55.036  57.617  1.00  0.00           C  
ATOM   1511  O   SER   112      54.165  56.035  58.175  1.00  0.00           O  
ATOM   1512  N   TYR   113      53.583  54.317  56.966  1.00  0.00           N  
ATOM   1513  H   TYR   113      52.689  54.787  56.992  1.00  0.00           H  
ATOM   1514  CA  TYR   113      53.627  52.899  56.522  1.00  0.00           C  
ATOM   1515  HA  TYR   113      54.483  52.380  56.954  1.00  0.00           H  
ATOM   1516  CB  TYR   113      52.368  52.165  57.008  1.00  0.00           C  
ATOM   1517  HB2 TYR   113      51.533  52.429  56.360  1.00  0.00           H  
ATOM   1518  HB3 TYR   113      52.469  51.094  56.833  1.00  0.00           H  
ATOM   1519  CG  TYR   113      52.003  52.310  58.496  1.00  0.00           C  
ATOM   1520  CD1 TYR   113      51.119  53.354  58.887  1.00  0.00           C  
ATOM   1521  HD1 TYR   113      50.654  53.940  58.109  1.00  0.00           H  
ATOM   1522  CE1 TYR   113      50.896  53.648  60.216  1.00  0.00           C  
ATOM   1523  HE1 TYR   113      50.223  54.473  60.396  1.00  0.00           H  
ATOM   1524  CZ  TYR   113      51.365  52.828  61.225  1.00  0.00           C  
ATOM   1525  OH  TYR   113      51.214  53.315  62.489  1.00  0.00           O  
ATOM   1526  HH  TYR   113      50.515  53.953  62.655  1.00  0.00           H  
ATOM   1527  CE2 TYR   113      52.286  51.780  60.907  1.00  0.00           C  
ATOM   1528  HE2 TYR   113      52.800  51.312  61.734  1.00  0.00           H  
ATOM   1529  CD2 TYR   113      52.592  51.523  59.493  1.00  0.00           C  
ATOM   1530  HD2 TYR   113      53.344  50.785  59.255  1.00  0.00           H  
ATOM   1531  C   TYR   113      53.745  52.771  55.012  1.00  0.00           C  
ATOM   1532  O   TYR   113      53.811  51.648  54.500  1.00  0.00           O  
ATOM   1533  N   GLY   114      53.983  53.877  54.292  1.00  0.00           N  
ATOM   1534  H   GLY   114      53.986  54.725  54.841  1.00  0.00           H  
ATOM   1535  CA  GLY   114      54.126  54.085  52.842  1.00  0.00           C  
ATOM   1536  HA2 GLY   114      53.085  54.031  52.521  1.00  0.00           H  
ATOM   1537  HA3 GLY   114      54.521  55.098  52.764  1.00  0.00           H  
ATOM   1538  C   GLY   114      55.096  53.243  52.084  1.00  0.00           C  
ATOM   1539  O   GLY   114      56.079  52.799  52.640  1.00  0.00           O  
ATOM   1540  N   SER   115      54.913  53.007  50.731  1.00  0.00           N  
ATOM   1541  H   SER   115      55.587  52.398  50.289  1.00  0.00           H  
ATOM   1542  CA  SER   115      53.808  53.510  49.930  1.00  0.00           C  
ATOM   1543  HA  SER   115      53.976  54.587  49.908  1.00  0.00           H  
ATOM   1544  CB  SER   115      54.185  53.131  48.456  1.00  0.00           C  
ATOM   1545  HB2 SER   115      53.444  53.505  47.749  1.00  0.00           H  
ATOM   1546  HB3 SER   115      55.175  53.519  48.220  1.00  0.00           H  
ATOM   1547  OG  SER   115      54.264  51.663  48.248  1.00  0.00           O  
ATOM   1548  HG  SER   115      53.357  51.384  48.104  1.00  0.00           H  
ATOM   1549  C   SER   115      52.347  53.092  50.224  1.00  0.00           C  
ATOM   1550  O   SER   115      52.055  52.156  50.915  1.00  0.00           O  
ATOM   1551  N   SER   116      51.360  53.811  49.663  1.00  0.00           N  
ATOM   1552  H   SER   116      51.619  54.666  49.192  1.00  0.00           H  
ATOM   1553  CA  SER   116      49.936  53.421  49.773  1.00  0.00           C  
ATOM   1554  HA  SER   116      49.796  52.887  50.713  1.00  0.00           H  
ATOM   1555  CB  SER   116      48.976  54.622  49.732  1.00  0.00           C  
ATOM   1556  HB2 SER   116      49.117  55.230  50.625  1.00  0.00           H  
ATOM   1557  HB3 SER   116      49.114  55.184  48.808  1.00  0.00           H  
ATOM   1558  OG  SER   116      47.644  54.220  49.975  1.00  0.00           O  
ATOM   1559  HG  SER   116      47.600  53.982  50.904  1.00  0.00           H  
ATOM   1560  C   SER   116      49.549  52.408  48.691  1.00  0.00           C  
ATOM   1561  O   SER   116      48.975  52.723  47.609  1.00  0.00           O  
ATOM   1562  N   SER   117      49.997  51.213  48.938  1.00  0.00           N  
ATOM   1563  H   SER   117      50.579  51.100  49.756  1.00  0.00           H  
ATOM   1564  CA  SER   117      49.720  49.952  48.211  1.00  0.00           C  
ATOM   1565  HA  SER   117      49.966  50.240  47.189  1.00  0.00           H  
ATOM   1566  CB  SER   117      50.769  48.851  48.632  1.00  0.00           C  
ATOM   1567  HB2 SER   117      50.397  47.852  48.406  1.00  0.00           H  
ATOM   1568  HB3 SER   117      51.609  49.000  47.954  1.00  0.00           H  
ATOM   1569  OG  SER   117      51.149  48.909  49.982  1.00  0.00           O  
ATOM   1570  HG  SER   117      52.090  48.768  50.107  1.00  0.00           H  
ATOM   1571  C   SER   117      48.360  49.331  48.289  1.00  0.00           C  
ATOM   1572  O   SER   117      47.965  48.658  47.363  1.00  0.00           O  
ATOM   1573  N   GLN   118      47.637  49.544  49.392  1.00  0.00           N  
ATOM   1574  H   GLN   118      48.023  50.149  50.103  1.00  0.00           H  
ATOM   1575  CA  GLN   118      46.384  48.973  49.776  1.00  0.00           C  
ATOM   1576  HA  GLN   118      46.072  49.606  50.607  1.00  0.00           H  
ATOM   1577  CB  GLN   118      45.321  49.203  48.682  1.00  0.00           C  
ATOM   1578  HB2 GLN   118      45.340  50.232  48.322  1.00  0.00           H  
ATOM   1579  HB3 GLN   118      45.433  48.536  47.827  1.00  0.00           H  
ATOM   1580  CG  GLN   118      43.939  49.008  49.214  1.00  0.00           C  
ATOM   1581  HG2 GLN   118      43.832  48.083  49.781  1.00  0.00           H  
ATOM   1582  HG3 GLN   118      43.752  49.818  49.920  1.00  0.00           H  
ATOM   1583  CD  GLN   118      42.803  49.038  48.154  1.00  0.00           C  
ATOM   1584  OE1 GLN   118      42.701  50.051  47.445  1.00  0.00           O  
ATOM   1585  NE2 GLN   118      41.959  48.081  48.181  1.00  0.00           N  
ATOM   1586 HE21 GLN   118      41.998  47.389  48.915  1.00  0.00           H  
ATOM   1587 HE22 GLN   118      41.426  47.907  47.340  1.00  0.00           H  
ATOM   1588  C   GLN   118      46.493  47.618  50.456  1.00  0.00           C  
ATOM   1589  O   GLN   118      47.337  46.726  50.032  1.00  0.00           O  
ATOM   1590  N   SER   119      45.752  47.283  51.570  1.00  0.00           N  
ATOM   1591  H   SER   119      45.915  46.334  51.873  1.00  0.00           H  
ATOM   1592  CA  SER   119      45.097  48.166  52.532  1.00  0.00           C  
ATOM   1593  HA  SER   119      44.414  48.875  52.064  1.00  0.00           H  
ATOM   1594  CB  SER   119      44.130  47.408  53.426  1.00  0.00           C  
ATOM   1595  HB2 SER   119      43.486  48.111  53.955  1.00  0.00           H  
ATOM   1596  HB3 SER   119      43.480  46.854  52.750  1.00  0.00           H  
ATOM   1597  OG  SER   119      44.529  46.411  54.298  1.00  0.00           O  
ATOM   1598  HG  SER   119      43.779  46.088  54.803  1.00  0.00           H  
ATOM   1599  C   SER   119      46.103  48.988  53.368  1.00  0.00           C  
ATOM   1600  O   SER   119      47.356  48.822  53.263  1.00  0.00           O  
ATOM   1601  N   SER   120      45.638  49.802  54.298  1.00  0.00           N  
ATOM   1602  H   SER   120      44.645  49.853  54.476  1.00  0.00           H  
ATOM   1603  CA  SER   120      46.451  50.419  55.314  1.00  0.00           C  
ATOM   1604  HA  SER   120      47.413  50.646  54.853  1.00  0.00           H  
ATOM   1605  CB  SER   120      45.822  51.782  55.675  1.00  0.00           C  
ATOM   1606  HB2 SER   120      44.775  51.737  55.974  1.00  0.00           H  
ATOM   1607  HB3 SER   120      46.330  52.087  56.590  1.00  0.00           H  
ATOM   1608  OG  SER   120      46.073  52.770  54.671  1.00  0.00           O  
ATOM   1609  HG  SER   120      45.625  53.589  54.897  1.00  0.00           H  
ATOM   1610  C   SER   120      46.555  49.352  56.478  1.00  0.00           C  
ATOM   1611  O   SER   120      45.571  48.607  56.713  1.00  0.00           O  
ATOM   1612  N   SER   121      47.663  49.273  57.179  1.00  0.00           N  
ATOM   1613  H   SER   121      47.677  48.539  57.873  1.00  0.00           H  
ATOM   1614  CA  SER   121      48.959  49.862  56.923  1.00  0.00           C  
ATOM   1615  HA  SER   121      48.902  50.928  56.702  1.00  0.00           H  
ATOM   1616  CB  SER   121      49.829  49.687  58.131  1.00  0.00           C  
ATOM   1617  HB2 SER   121      49.780  48.625  58.371  1.00  0.00           H  
ATOM   1618  HB3 SER   121      50.827  50.086  57.955  1.00  0.00           H  
ATOM   1619  OG  SER   121      49.318  50.529  59.096  1.00  0.00           O  
ATOM   1620  HG  SER   121      49.804  50.374  59.909  1.00  0.00           H  
ATOM   1621  C   SER   121      49.823  49.242  55.746  1.00  0.00           C  
ATOM   1622  O   SER   121      50.670  49.854  55.073  1.00  0.00           O  
ATOM   1623  N   TYR   122      49.498  47.929  55.501  1.00  0.00           N  
ATOM   1624  H   TYR   122      48.606  47.587  55.831  1.00  0.00           H  
ATOM   1625  CA  TYR   122      50.245  47.069  54.624  1.00  0.00           C  
ATOM   1626  HA  TYR   122      50.841  47.683  53.949  1.00  0.00           H  
ATOM   1627  CB  TYR   122      51.240  46.215  55.336  1.00  0.00           C  
ATOM   1628  HB2 TYR   122      50.679  45.450  55.872  1.00  0.00           H  
ATOM   1629  HB3 TYR   122      51.969  45.753  54.669  1.00  0.00           H  
ATOM   1630  CG  TYR   122      52.114  47.021  56.281  1.00  0.00           C  
ATOM   1631  CD1 TYR   122      52.034  46.800  57.711  1.00  0.00           C  
ATOM   1632  HD1 TYR   122      51.244  46.188  58.120  1.00  0.00           H  
ATOM   1633  CE1 TYR   122      52.978  47.280  58.594  1.00  0.00           C  
ATOM   1634  HE1 TYR   122      52.933  47.154  59.666  1.00  0.00           H  
ATOM   1635  CZ  TYR   122      54.011  48.138  58.103  1.00  0.00           C  
ATOM   1636  OH  TYR   122      54.838  48.606  59.029  1.00  0.00           O  
ATOM   1637  HH  TYR   122      55.563  49.089  58.626  1.00  0.00           H  
ATOM   1638  CE2 TYR   122      53.993  48.525  56.747  1.00  0.00           C  
ATOM   1639  HE2 TYR   122      54.753  49.195  56.372  1.00  0.00           H  
ATOM   1640  CD2 TYR   122      53.079  47.961  55.841  1.00  0.00           C  
ATOM   1641  HD2 TYR   122      53.144  48.263  54.807  1.00  0.00           H  
ATOM   1642  C   TYR   122      49.146  46.206  53.884  1.00  0.00           C  
ATOM   1643  O   TYR   122      48.280  45.642  54.550  1.00  0.00           O  
ATOM   1644  N   GLY   123      49.144  46.104  52.547  1.00  0.00           N  
ATOM   1645  H   GLY   123      48.473  45.469  52.140  1.00  0.00           H  
ATOM   1646  CA  GLY   123      50.079  46.739  51.546  1.00  0.00           C  
ATOM   1647  HA2 GLY   123      49.578  47.533  50.992  1.00  0.00           H  
ATOM   1648  HA3 GLY   123      50.969  47.198  51.975  1.00  0.00           H  
ATOM   1649  C   GLY   123      50.591  45.671  50.602  1.00  0.00           C  
ATOM   1650  O   GLY   123      49.833  44.765  50.136  1.00  0.00           O  
ATOM   1651  N   GLN   124      51.872  45.642  50.287  1.00  0.00           N  
ATOM   1652  H   GLN   124      52.513  46.255  50.769  1.00  0.00           H  
ATOM   1653  CA  GLN   124      52.553  44.593  49.484  1.00  0.00           C  
ATOM   1654  HA  GLN   124      52.078  43.630  49.670  1.00  0.00           H  
ATOM   1655  CB  GLN   124      52.321  44.846  48.006  1.00  0.00           C  
ATOM   1656  HB2 GLN   124      51.238  44.805  47.890  1.00  0.00           H  
ATOM   1657  HB3 GLN   124      52.657  45.842  47.716  1.00  0.00           H  
ATOM   1658  CG  GLN   124      53.020  43.799  47.157  1.00  0.00           C  
ATOM   1659  HG2 GLN   124      52.845  44.136  46.135  1.00  0.00           H  
ATOM   1660  HG3 GLN   124      54.094  43.960  47.254  1.00  0.00           H  
ATOM   1661  CD  GLN   124      52.463  42.363  47.380  1.00  0.00           C  
ATOM   1662  OE1 GLN   124      51.277  42.197  47.586  1.00  0.00           O  
ATOM   1663  NE2 GLN   124      53.248  41.301  47.488  1.00  0.00           N  
ATOM   1664 HE21 GLN   124      54.217  41.280  47.206  1.00  0.00           H  
ATOM   1665 HE22 GLN   124      52.784  40.445  47.757  1.00  0.00           H  
ATOM   1666  C   GLN   124      53.969  44.386  49.974  1.00  0.00           C  
ATOM   1667  O   GLN   124      54.798  45.263  49.649  1.00  0.00           O  
ATOM   1668  N   PRO   125      54.259  43.310  50.740  1.00  0.00           N  
ATOM   1669  CD  PRO   125      55.602  43.079  51.276  1.00  0.00           C  
ATOM   1670  HD2 PRO   125      56.003  44.076  51.456  1.00  0.00           H  
ATOM   1671  HD3 PRO   125      56.227  42.426  50.666  1.00  0.00           H  
ATOM   1672  CG  PRO   125      55.387  42.351  52.578  1.00  0.00           C  
ATOM   1673  HG2 PRO   125      54.997  43.110  53.256  1.00  0.00           H  
ATOM   1674  HG3 PRO   125      56.246  41.822  52.992  1.00  0.00           H  
ATOM   1675  CB  PRO   125      54.233  41.426  52.185  1.00  0.00           C  
ATOM   1676  HB2 PRO   125      53.702  41.105  53.081  1.00  0.00           H  
ATOM   1677  HB3 PRO   125      54.658  40.520  51.752  1.00  0.00           H  
ATOM   1678  CA  PRO   125      53.367  42.206  51.202  1.00  0.00           C  
ATOM   1679  HA  PRO   125      52.991  41.550  50.418  1.00  0.00           H  
ATOM   1680  C   PRO   125      52.175  42.649  52.020  1.00  0.00           C  
ATOM   1681  O   PRO   125      52.229  43.600  52.818  1.00  0.00           O  
ATOM   1682  N   GLN   126      51.014  42.048  51.733  1.00  0.00           N  
ATOM   1683  H   GLN   126      50.965  41.414  50.949  1.00  0.00           H  
ATOM   1684  CA  GLN   126      49.670  42.376  52.465  1.00  0.00           C  
ATOM   1685  HA  GLN   126      49.546  43.439  52.256  1.00  0.00           H  
ATOM   1686  CB  GLN   126      48.606  41.567  51.694  1.00  0.00           C  
ATOM   1687  HB2 GLN   126      48.762  41.679  50.621  1.00  0.00           H  
ATOM   1688  HB3 GLN   126      48.857  40.539  51.953  1.00  0.00           H  
ATOM   1689  CG  GLN   126      47.167  41.852  52.178  1.00  0.00           C  
ATOM   1690  HG2 GLN   126      46.623  41.622  51.262  1.00  0.00           H  
ATOM   1691  HG3 GLN   126      46.818  41.202  52.980  1.00  0.00           H  
ATOM   1692  CD  GLN   126      46.832  43.331  52.454  1.00  0.00           C  
ATOM   1693  OE1 GLN   126      47.198  44.195  51.681  1.00  0.00           O  
ATOM   1694  NE2 GLN   126      46.046  43.650  53.480  1.00  0.00           N  
ATOM   1695 HE21 GLN   126      45.678  42.922  54.075  1.00  0.00           H  
ATOM   1696 HE22 GLN   126      46.082  44.622  53.750  1.00  0.00           H  
ATOM   1697  C   GLN   126      49.764  42.081  54.000  1.00  0.00           C  
ATOM   1698  O   GLN   126      50.173  40.957  54.374  1.00  0.00           O  
ATOM   1699  N   SER   127      49.226  42.966  54.893  1.00  0.00           N  
ATOM   1700  H   SER   127      48.905  43.826  54.471  1.00  0.00           H  
ATOM   1701  CA  SER   127      49.137  42.915  56.369  1.00  0.00           C  
ATOM   1702  HA  SER   127      48.422  43.710  56.581  1.00  0.00           H  
ATOM   1703  CB  SER   127      48.480  41.609  56.790  1.00  0.00           C  
ATOM   1704  HB2 SER   127      47.769  41.212  56.065  1.00  0.00           H  
ATOM   1705  HB3 SER   127      49.199  40.812  56.980  1.00  0.00           H  
ATOM   1706  OG  SER   127      47.813  41.798  58.071  1.00  0.00           O  
ATOM   1707  HG  SER   127      46.975  42.242  57.924  1.00  0.00           H  
ATOM   1708  C   SER   127      50.416  43.154  57.152  1.00  0.00           C  
ATOM   1709  O   SER   127      50.339  43.748  58.274  1.00  0.00           O  
ATOM   1710  N   GLY   128      51.665  42.980  56.601  1.00  0.00           N  
ATOM   1711  H   GLY   128      51.613  42.626  55.656  1.00  0.00           H  
ATOM   1712  CA  GLY   128      52.933  43.408  57.203  1.00  0.00           C  
ATOM   1713  HA2 GLY   128      53.044  44.476  57.016  1.00  0.00           H  
ATOM   1714  HA3 GLY   128      53.118  43.153  58.246  1.00  0.00           H  
ATOM   1715  C   GLY   128      54.136  42.609  56.607  1.00  0.00           C  
ATOM   1716  O   GLY   128      53.942  41.655  55.816  1.00  0.00           O  
ATOM   1717  N   SER   129      55.440  42.865  56.967  1.00  0.00           N  
ATOM   1718  H   SER   129      55.947  42.050  56.651  1.00  0.00           H  
ATOM   1719  CA  SER   129      56.074  43.988  57.636  1.00  0.00           C  
ATOM   1720  HA  SER   129      57.120  43.682  57.618  1.00  0.00           H  
ATOM   1721  CB  SER   129      56.084  45.273  56.782  1.00  0.00           C  
ATOM   1722  HB2 SER   129      55.051  45.567  56.600  1.00  0.00           H  
ATOM   1723  HB3 SER   129      56.484  46.113  57.350  1.00  0.00           H  
ATOM   1724  OG  SER   129      56.775  45.026  55.592  1.00  0.00           O  
ATOM   1725  HG  SER   129      57.568  44.541  55.832  1.00  0.00           H  
ATOM   1726  C   SER   129      55.621  44.266  59.068  1.00  0.00           C  
ATOM   1727  O   SER   129      55.708  45.425  59.589  1.00  0.00           O  
ATOM   1728  N   TYR   130      55.326  43.185  59.798  1.00  0.00           N  
ATOM   1729  H   TYR   130      55.402  42.274  59.369  1.00  0.00           H  
ATOM   1730  CA  TYR   130      54.871  43.174  61.207  1.00  0.00           C  
ATOM   1731  HA  TYR   130      53.966  43.775  61.296  1.00  0.00           H  
ATOM   1732  CB  TYR   130      54.485  41.813  61.594  1.00  0.00           C  
ATOM   1733  HB2 TYR   130      55.343  41.162  61.762  1.00  0.00           H  
ATOM   1734  HB3 TYR   130      54.064  41.927  62.593  1.00  0.00           H  
ATOM   1735  CG  TYR   130      53.496  41.124  60.675  1.00  0.00           C  
ATOM   1736  CD1 TYR   130      53.946  40.058  59.917  1.00  0.00           C  
ATOM   1737  HD1 TYR   130      54.982  39.756  59.891  1.00  0.00           H  
ATOM   1738  CE1 TYR   130      53.072  39.400  59.064  1.00  0.00           C  
ATOM   1739  HE1 TYR   130      53.426  38.561  58.483  1.00  0.00           H  
ATOM   1740  CZ  TYR   130      51.771  39.820  58.946  1.00  0.00           C  
ATOM   1741  OH  TYR   130      51.010  39.187  57.973  1.00  0.00           O  
ATOM   1742  HH  TYR   130      51.498  38.634  57.359  1.00  0.00           H  
ATOM   1743  CE2 TYR   130      51.285  40.920  59.678  1.00  0.00           C  
ATOM   1744  HE2 TYR   130      50.360  41.314  59.284  1.00  0.00           H  
ATOM   1745  CD2 TYR   130      52.201  41.624  60.503  1.00  0.00           C  
ATOM   1746  HD2 TYR   130      51.864  42.547  60.953  1.00  0.00           H  
ATOM   1747  C   TYR   130      55.919  43.800  62.112  1.00  0.00           C  
ATOM   1748  O   TYR   130      57.035  43.401  61.999  1.00  0.00           O  
ATOM   1749  N   SER   131      55.640  44.695  63.073  1.00  0.00           N  
ATOM   1750  H   SER   131      56.468  44.973  63.580  1.00  0.00           H  
ATOM   1751  CA  SER   131      54.376  45.340  63.405  1.00  0.00           C  
ATOM   1752  HA  SER   131      54.651  45.956  64.261  1.00  0.00           H  
ATOM   1753  CB  SER   131      53.806  46.306  62.293  1.00  0.00           C  
ATOM   1754  HB2 SER   131      54.530  47.050  61.961  1.00  0.00           H  
ATOM   1755  HB3 SER   131      53.542  45.749  61.394  1.00  0.00           H  
ATOM   1756  OG  SER   131      52.779  47.084  62.818  1.00  0.00           O  
ATOM   1757  HG  SER   131      53.270  47.692  63.375  1.00  0.00           H  
ATOM   1758  C   SER   131      53.346  44.359  63.988  1.00  0.00           C  
ATOM   1759  O   SER   131      52.423  43.981  63.308  1.00  0.00           O  
ATOM   1760  N   GLN   132      53.519  43.867  65.192  1.00  0.00           N  
ATOM   1761  H   GLN   132      52.766  43.232  65.416  1.00  0.00           H  
ATOM   1762  CA  GLN   132      54.668  43.980  66.140  1.00  0.00           C  
ATOM   1763  HA  GLN   132      55.562  44.274  65.588  1.00  0.00           H  
ATOM   1764  CB  GLN   132      54.458  45.175  67.055  1.00  0.00           C  
ATOM   1765  HB2 GLN   132      55.362  45.374  67.632  1.00  0.00           H  
ATOM   1766  HB3 GLN   132      54.264  45.981  66.347  1.00  0.00           H  
ATOM   1767  CG  GLN   132      53.211  45.186  68.008  1.00  0.00           C  
ATOM   1768  HG2 GLN   132      52.348  45.285  67.350  1.00  0.00           H  
ATOM   1769  HG3 GLN   132      53.010  44.295  68.603  1.00  0.00           H  
ATOM   1770  CD  GLN   132      53.269  46.376  68.978  1.00  0.00           C  
ATOM   1771  OE1 GLN   132      54.136  46.491  69.799  1.00  0.00           O  
ATOM   1772  NE2 GLN   132      52.311  47.165  68.833  1.00  0.00           N  
ATOM   1773 HE21 GLN   132      51.665  47.066  68.063  1.00  0.00           H  
ATOM   1774 HE22 GLN   132      52.295  48.017  69.375  1.00  0.00           H  
ATOM   1775  C   GLN   132      54.783  42.704  66.873  1.00  0.00           C  
ATOM   1776  O   GLN   132      53.806  42.013  67.121  1.00  0.00           O  
ATOM   1777  N   GLN   133      56.008  42.306  67.172  1.00  0.00           N  
ATOM   1778  H   GLN   133      56.756  42.923  66.887  1.00  0.00           H  
ATOM   1779  CA  GLN   133      56.479  41.174  68.109  1.00  0.00           C  
ATOM   1780  HA  GLN   133      57.514  40.968  67.838  1.00  0.00           H  
ATOM   1781  CB  GLN   133      56.325  41.626  69.516  1.00  0.00           C  
ATOM   1782  HB2 GLN   133      55.382  42.156  69.645  1.00  0.00           H  
ATOM   1783  HB3 GLN   133      56.466  40.740  70.135  1.00  0.00           H  
ATOM   1784  CG  GLN   133      57.422  42.569  69.971  1.00  0.00           C  
ATOM   1785  HG2 GLN   133      58.432  42.186  69.824  1.00  0.00           H  
ATOM   1786  HG3 GLN   133      57.410  43.562  69.522  1.00  0.00           H  
ATOM   1787  CD  GLN   133      57.429  42.731  71.448  1.00  0.00           C  
ATOM   1788  OE1 GLN   133      57.409  41.791  72.246  1.00  0.00           O  
ATOM   1789  NE2 GLN   133      57.461  43.994  71.909  1.00  0.00           N  
ATOM   1790 HE21 GLN   133      57.239  44.804  71.348  1.00  0.00           H  
ATOM   1791 HE22 GLN   133      57.534  44.107  72.910  1.00  0.00           H  
ATOM   1792  C   GLN   133      55.639  39.939  67.742  1.00  0.00           C  
ATOM   1793  O   GLN   133      54.687  39.585  68.495  1.00  0.00           O  
ATOM   1794  N   PRO   134      55.932  39.243  66.665  1.00  0.00           N  
ATOM   1795  CD  PRO   134      55.272  37.982  66.246  1.00  0.00           C  
ATOM   1796  HD2 PRO   134      54.189  38.099  66.277  1.00  0.00           H  
ATOM   1797  HD3 PRO   134      55.523  37.241  67.006  1.00  0.00           H  
ATOM   1798  CG  PRO   134      55.839  37.587  64.838  1.00  0.00           C  
ATOM   1799  HG2 PRO   134      55.344  37.963  63.943  1.00  0.00           H  
ATOM   1800  HG3 PRO   134      55.970  36.507  64.763  1.00  0.00           H  
ATOM   1801  CB  PRO   134      57.213  38.118  64.950  1.00  0.00           C  
ATOM   1802  HB2 PRO   134      57.766  38.065  64.012  1.00  0.00           H  
ATOM   1803  HB3 PRO   134      57.785  37.410  65.550  1.00  0.00           H  
ATOM   1804  CA  PRO   134      57.123  39.484  65.711  1.00  0.00           C  
ATOM   1805  HA  PRO   134      58.065  39.657  66.232  1.00  0.00           H  
ATOM   1806  C   PRO   134      56.935  40.566  64.689  1.00  0.00           C  
ATOM   1807  O   PRO   134      55.816  40.900  64.392  1.00  0.00           O  
ATOM   1808  N   SER   135      57.937  41.269  64.197  1.00  0.00           N  
ATOM   1809  H   SER   135      57.756  42.022  63.548  1.00  0.00           H  
ATOM   1810  CA  SER   135      59.387  41.195  64.491  1.00  0.00           C  
ATOM   1811  HA  SER   135      59.754  40.196  64.251  1.00  0.00           H  
ATOM   1812  CB  SER   135      60.076  42.173  63.546  1.00  0.00           C  
ATOM   1813  HB2 SER   135      61.116  42.111  63.866  1.00  0.00           H  
ATOM   1814  HB3 SER   135      60.083  41.813  62.517  1.00  0.00           H  
ATOM   1815  OG  SER   135      59.653  43.527  63.622  1.00  0.00           O  
ATOM   1816  HG  SER   135      60.321  44.029  64.094  1.00  0.00           H  
ATOM   1817  C   SER   135      59.811  41.468  65.926  1.00  0.00           C  
ATOM   1818  O   SER   135      59.207  42.273  66.565  1.00  0.00           O  
ATOM   1819  N   TYR   136      60.930  40.863  66.418  1.00  0.00           N  
ATOM   1820  H   TYR   136      61.402  40.213  65.806  1.00  0.00           H  
ATOM   1821  CA  TYR   136      61.431  41.239  67.778  1.00  0.00           C  
ATOM   1822  HA  TYR   136      60.642  41.742  68.338  1.00  0.00           H  
ATOM   1823  CB  TYR   136      61.712  39.912  68.500  1.00  0.00           C  
ATOM   1824  HB2 TYR   136      62.297  39.232  67.882  1.00  0.00           H  
ATOM   1825  HB3 TYR   136      62.393  40.150  69.317  1.00  0.00           H  
ATOM   1826  CG  TYR   136      60.450  39.320  68.949  1.00  0.00           C  
ATOM   1827  CD1 TYR   136      60.121  39.623  70.272  1.00  0.00           C  
ATOM   1828  HD1 TYR   136      60.804  40.179  70.897  1.00  0.00           H  
ATOM   1829  CE1 TYR   136      58.936  39.063  70.785  1.00  0.00           C  
ATOM   1830  HE1 TYR   136      58.635  39.191  71.814  1.00  0.00           H  
ATOM   1831  CZ  TYR   136      58.170  38.155  70.063  1.00  0.00           C  
ATOM   1832  OH  TYR   136      57.073  37.566  70.567  1.00  0.00           O  
ATOM   1833  HH  TYR   136      57.019  37.718  71.513  1.00  0.00           H  
ATOM   1834  CE2 TYR   136      58.565  37.747  68.820  1.00  0.00           C  
ATOM   1835  HE2 TYR   136      58.050  36.927  68.342  1.00  0.00           H  
ATOM   1836  CD2 TYR   136      59.764  38.304  68.242  1.00  0.00           C  
ATOM   1837  HD2 TYR   136      60.152  37.857  67.338  1.00  0.00           H  
ATOM   1838  C   TYR   136      62.629  42.077  67.576  1.00  0.00           C  
ATOM   1839  O   TYR   136      63.666  41.520  67.237  1.00  0.00           O  
ATOM   1840  N   GLY   137      62.545  43.370  67.775  1.00  0.00           N  
ATOM   1841  H   GLY   137      63.376  43.889  67.530  1.00  0.00           H  
ATOM   1842  CA  GLY   137      61.536  44.233  68.356  1.00  0.00           C  
ATOM   1843  HA2 GLY   137      61.973  45.225  68.246  1.00  0.00           H  
ATOM   1844  HA3 GLY   137      60.601  44.060  67.823  1.00  0.00           H  
ATOM   1845  C   GLY   137      61.352  44.060  69.879  1.00  0.00           C  
ATOM   1846  O   GLY   137      61.978  43.161  70.472  1.00  0.00           O  
ATOM   1847  N   GLY   138      60.656  44.989  70.496  1.00  0.00           N  
ATOM   1848  H   GLY   138      60.294  45.732  69.916  1.00  0.00           H  
ATOM   1849  CA  GLY   138      60.583  45.160  71.931  1.00  0.00           C  
ATOM   1850  HA2 GLY   138      59.739  45.820  72.129  1.00  0.00           H  
ATOM   1851  HA3 GLY   138      60.443  44.181  72.388  1.00  0.00           H  
ATOM   1852  C   GLY   138      61.764  45.946  72.506  1.00  0.00           C  
ATOM   1853  O   GLY   138      62.345  46.736  71.797  1.00  0.00           O  
ATOM   1854  N   GLN   139      62.068  45.861  73.834  1.00  0.00           N  
ATOM   1855  H   GLN   139      62.832  46.456  74.120  1.00  0.00           H  
ATOM   1856  CA  GLN   139      61.551  45.006  74.923  1.00  0.00           C  
ATOM   1857  HA  GLN   139      60.490  44.808  74.769  1.00  0.00           H  
ATOM   1858  CB  GLN   139      62.275  43.688  74.875  1.00  0.00           C  
ATOM   1859  HB2 GLN   139      61.721  42.938  75.440  1.00  0.00           H  
ATOM   1860  HB3 GLN   139      62.268  43.302  73.855  1.00  0.00           H  
ATOM   1861  CG  GLN   139      63.813  43.701  75.241  1.00  0.00           C  
ATOM   1862  HG2 GLN   139      64.253  44.461  74.595  1.00  0.00           H  
ATOM   1863  HG3 GLN   139      63.978  44.143  76.223  1.00  0.00           H  
ATOM   1864  CD  GLN   139      64.601  42.455  75.241  1.00  0.00           C  
ATOM   1865  OE1 GLN   139      64.895  41.934  76.328  1.00  0.00           O  
ATOM   1866  NE2 GLN   139      65.106  42.059  74.088  1.00  0.00           N  
ATOM   1867 HE21 GLN   139      64.891  42.518  73.215  1.00  0.00           H  
ATOM   1868 HE22 GLN   139      65.631  41.196  74.071  1.00  0.00           H  
ATOM   1869  C   GLN   139      61.658  45.690  76.371  1.00  0.00           C  
ATOM   1870  O   GLN   139      61.438  45.013  77.404  1.00  0.00           O  
ATOM   1871  N   GLN   140      62.176  46.934  76.529  1.00  0.00           N  
ATOM   1872  H   GLN   140      62.336  47.551  75.745  1.00  0.00           H  
ATOM   1873  CA  GLN   140      62.587  47.563  77.808  1.00  0.00           C  
ATOM   1874  HA  GLN   140      63.273  46.839  78.248  1.00  0.00           H  
ATOM   1875  CB  GLN   140      63.408  48.780  77.591  1.00  0.00           C  
ATOM   1876  HB2 GLN   140      64.045  48.636  76.718  1.00  0.00           H  
ATOM   1877  HB3 GLN   140      62.671  49.500  77.237  1.00  0.00           H  
ATOM   1878  CG  GLN   140      64.196  49.454  78.699  1.00  0.00           C  
ATOM   1879  HG2 GLN   140      64.753  50.293  78.282  1.00  0.00           H  
ATOM   1880  HG3 GLN   140      63.525  49.943  79.406  1.00  0.00           H  
ATOM   1881  CD  GLN   140      65.116  48.408  79.328  1.00  0.00           C  
ATOM   1882  OE1 GLN   140      64.765  47.659  80.246  1.00  0.00           O  
ATOM   1883  NE2 GLN   140      66.353  48.316  78.826  1.00  0.00           N  
ATOM   1884 HE21 GLN   140      66.520  48.861  77.993  1.00  0.00           H  
ATOM   1885 HE22 GLN   140      67.004  47.641  79.200  1.00  0.00           H  
ATOM   1886  C   GLN   140      61.445  47.793  78.866  1.00  0.00           C  
ATOM   1887  O   GLN   140      60.397  48.284  78.458  1.00  0.00           O  
ATOM   1888  N   GLN   141      61.725  47.611  80.117  1.00  0.00           N  
ATOM   1889  H   GLN   141      62.641  47.263  80.361  1.00  0.00           H  
ATOM   1890  CA  GLN   141      60.759  47.999  81.174  1.00  0.00           C  
ATOM   1891  HA  GLN   141      59.797  47.653  80.798  1.00  0.00           H  
ATOM   1892  CB  GLN   141      61.140  47.186  82.398  1.00  0.00           C  
ATOM   1893  HB2 GLN   141      62.204  47.355  82.563  1.00  0.00           H  
ATOM   1894  HB3 GLN   141      60.607  47.422  83.319  1.00  0.00           H  
ATOM   1895  CG  GLN   141      60.982  45.658  82.159  1.00  0.00           C  
ATOM   1896  HG2 GLN   141      61.296  45.261  81.194  1.00  0.00           H  
ATOM   1897  HG3 GLN   141      61.566  45.164  82.937  1.00  0.00           H  
ATOM   1898  CD  GLN   141      59.517  45.164  82.321  1.00  0.00           C  
ATOM   1899  OE1 GLN   141      58.750  45.386  81.419  1.00  0.00           O  
ATOM   1900  NE2 GLN   141      59.127  44.475  83.418  1.00  0.00           N  
ATOM   1901 HE21 GLN   141      59.757  44.417  84.206  1.00  0.00           H  
ATOM   1902 HE22 GLN   141      58.175  44.151  83.509  1.00  0.00           H  
ATOM   1903  C   GLN   141      60.677  49.512  81.379  1.00  0.00           C  
ATOM   1904  O   GLN   141      61.661  50.194  81.194  1.00  0.00           O  
ATOM   1905  N   SER   142      59.559  50.243  81.632  1.00  0.00           N  
ATOM   1906  H   SER   142      59.756  51.226  81.753  1.00  0.00           H  
ATOM   1907  CA  SER   142      58.188  49.825  81.896  1.00  0.00           C  
ATOM   1908  HA  SER   142      57.772  50.751  82.292  1.00  0.00           H  
ATOM   1909  CB  SER   142      57.413  49.642  80.634  1.00  0.00           C  
ATOM   1910  HB2 SER   142      57.785  48.770  80.097  1.00  0.00           H  
ATOM   1911  HB3 SER   142      56.376  49.460  80.916  1.00  0.00           H  
ATOM   1912  OG  SER   142      57.450  50.807  79.869  1.00  0.00           O  
ATOM   1913  HG  SER   142      57.874  50.596  79.034  1.00  0.00           H  
ATOM   1914  C   SER   142      57.962  48.779  83.017  1.00  0.00           C  
ATOM   1915  O   SER   142      57.319  47.782  82.755  1.00  0.00           O  
ATOM   1916  N   TYR   143      58.346  49.007  84.341  1.00  0.00           N  
ATOM   1917  H   TYR   143      58.765  49.907  84.528  1.00  0.00           H  
ATOM   1918  CA  TYR   143      58.052  48.056  85.404  1.00  0.00           C  
ATOM   1919  HA  TYR   143      57.935  47.077  84.939  1.00  0.00           H  
ATOM   1920  CB  TYR   143      59.134  48.011  86.403  1.00  0.00           C  
ATOM   1921  HB2 TYR   143      59.240  49.019  86.806  1.00  0.00           H  
ATOM   1922  HB3 TYR   143      58.812  47.296  87.160  1.00  0.00           H  
ATOM   1923  CG  TYR   143      60.562  47.699  85.957  1.00  0.00           C  
ATOM   1924  CD1 TYR   143      61.041  46.385  86.132  1.00  0.00           C  
ATOM   1925  HD1 TYR   143      60.511  45.571  86.603  1.00  0.00           H  
ATOM   1926  CE1 TYR   143      62.393  46.127  85.777  1.00  0.00           C  
ATOM   1927  HE1 TYR   143      62.810  45.139  85.895  1.00  0.00           H  
ATOM   1928  CZ  TYR   143      63.262  47.169  85.340  1.00  0.00           C  
ATOM   1929  OH  TYR   143      64.616  47.029  85.123  1.00  0.00           O  
ATOM   1930  HH  TYR   143      64.928  47.702  84.514  1.00  0.00           H  
ATOM   1931  CE2 TYR   143      62.758  48.472  85.188  1.00  0.00           C  
ATOM   1932  HE2 TYR   143      63.342  49.302  84.817  1.00  0.00           H  
ATOM   1933  CD2 TYR   143      61.405  48.743  85.410  1.00  0.00           C  
ATOM   1934  HD2 TYR   143      61.150  49.792  85.449  1.00  0.00           H  
ATOM   1935  C   TYR   143      56.641  48.506  85.955  1.00  0.00           C  
ATOM   1936  O   TYR   143      56.565  49.415  86.774  1.00  0.00           O  
ATOM   1937  N   GLY   144      55.628  47.791  85.557  1.00  0.00           N  
ATOM   1938  H   GLY   144      55.862  47.090  84.868  1.00  0.00           H  
ATOM   1939  CA  GLY   144      54.269  48.402  85.601  1.00  0.00           C  
ATOM   1940  HA2 GLY   144      53.556  47.641  85.282  1.00  0.00           H  
ATOM   1941  HA3 GLY   144      54.185  48.648  86.659  1.00  0.00           H  
ATOM   1942  C   GLY   144      54.074  49.633  84.744  1.00  0.00           C  
ATOM   1943  O   GLY   144      54.608  49.759  83.588  1.00  0.00           O  
ATOM   1944  N   GLN   145      53.172  50.530  85.211  1.00  0.00           N  
ATOM   1945  H   GLN   145      52.617  50.362  86.038  1.00  0.00           H  
ATOM   1946  CA  GLN   145      52.628  51.612  84.400  1.00  0.00           C  
ATOM   1947  HA  GLN   145      52.678  51.411  83.330  1.00  0.00           H  
ATOM   1948  CB  GLN   145      51.172  51.848  84.876  1.00  0.00           C  
ATOM   1949  HB2 GLN   145      51.260  52.061  85.941  1.00  0.00           H  
ATOM   1950  HB3 GLN   145      50.817  52.738  84.356  1.00  0.00           H  
ATOM   1951  CG  GLN   145      50.281  50.623  84.607  1.00  0.00           C  
ATOM   1952  HG2 GLN   145      50.592  50.084  83.712  1.00  0.00           H  
ATOM   1953  HG3 GLN   145      50.456  49.940  85.438  1.00  0.00           H  
ATOM   1954  CD  GLN   145      48.772  50.923  84.480  1.00  0.00           C  
ATOM   1955  OE1 GLN   145      48.163  51.509  85.370  1.00  0.00           O  
ATOM   1956  NE2 GLN   145      48.163  50.513  83.316  1.00  0.00           N  
ATOM   1957 HE21 GLN   145      47.186  50.727  83.173  1.00  0.00           H  
ATOM   1958 HE22 GLN   145      48.738  50.077  82.610  1.00  0.00           H  
ATOM   1959  C   GLN   145      53.419  52.896  84.656  1.00  0.00           C  
ATOM   1960  O   GLN   145      53.944  53.077  85.754  1.00  0.00           O  
ATOM   1961  N   GLN   146      53.540  53.779  83.711  1.00  0.00           N  
ATOM   1962  H   GLN   146      52.970  53.665  82.886  1.00  0.00           H  
ATOM   1963  CA  GLN   146      54.233  55.047  83.841  1.00  0.00           C  
ATOM   1964  HA  GLN   146      55.198  54.773  84.269  1.00  0.00           H  
ATOM   1965  CB  GLN   146      54.446  55.668  82.463  1.00  0.00           C  
ATOM   1966  HB2 GLN   146      55.087  55.034  81.851  1.00  0.00           H  
ATOM   1967  HB3 GLN   146      53.507  55.612  81.912  1.00  0.00           H  
ATOM   1968  CG  GLN   146      54.963  57.183  82.345  1.00  0.00           C  
ATOM   1969  HG2 GLN   146      54.843  57.436  81.292  1.00  0.00           H  
ATOM   1970  HG3 GLN   146      54.266  57.824  82.886  1.00  0.00           H  
ATOM   1971  CD  GLN   146      56.327  57.577  82.907  1.00  0.00           C  
ATOM   1972  OE1 GLN   146      56.784  56.880  83.864  1.00  0.00           O  
ATOM   1973  NE2 GLN   146      57.099  58.499  82.330  1.00  0.00           N  
ATOM   1974 HE21 GLN   146      56.733  59.058  81.573  1.00  0.00           H  
ATOM   1975 HE22 GLN   146      57.966  58.779  82.768  1.00  0.00           H  
ATOM   1976  C   GLN   146      53.549  56.017  84.862  1.00  0.00           C  
ATOM   1977  O   GLN   146      52.349  56.267  84.850  1.00  0.00           O  
ATOM   1978  N   GLN   147      54.385  56.800  85.538  1.00  0.00           N  
ATOM   1979  H   GLN   147      55.364  56.704  85.308  1.00  0.00           H  
ATOM   1980  CA  GLN   147      54.003  57.754  86.596  1.00  0.00           C  
ATOM   1981  HA  GLN   147      53.267  57.244  87.217  1.00  0.00           H  
ATOM   1982  CB  GLN   147      55.308  58.164  87.317  1.00  0.00           C  
ATOM   1983  HB2 GLN   147      55.104  58.754  88.211  1.00  0.00           H  
ATOM   1984  HB3 GLN   147      55.744  57.241  87.700  1.00  0.00           H  
ATOM   1985  CG  GLN   147      56.320  58.971  86.418  1.00  0.00           C  
ATOM   1986  HG2 GLN   147      56.102  58.956  85.350  1.00  0.00           H  
ATOM   1987  HG3 GLN   147      56.271  60.038  86.635  1.00  0.00           H  
ATOM   1988  CD  GLN   147      57.759  58.492  86.662  1.00  0.00           C  
ATOM   1989  OE1 GLN   147      58.100  57.420  87.187  1.00  0.00           O  
ATOM   1990  NE2 GLN   147      58.688  59.304  86.248  1.00  0.00           N  
ATOM   1991 HE21 GLN   147      58.428  60.203  85.867  1.00  0.00           H  
ATOM   1992 HE22 GLN   147      59.566  58.867  86.005  1.00  0.00           H  
ATOM   1993  C   GLN   147      53.201  58.965  86.004  1.00  0.00           C  
ATOM   1994  O   GLN   147      53.580  59.560  84.956  1.00  0.00           O  
ATOM   1995  N   SER   148      52.273  59.459  86.788  1.00  0.00           N  
ATOM   1996  H   SER   148      52.007  58.901  87.586  1.00  0.00           H  
ATOM   1997  CA  SER   148      51.421  60.597  86.559  1.00  0.00           C  
ATOM   1998  HA  SER   148      51.335  60.648  85.474  1.00  0.00           H  
ATOM   1999  CB  SER   148      50.077  60.394  87.222  1.00  0.00           C  
ATOM   2000  HB2 SER   148      50.278  60.304  88.289  1.00  0.00           H  
ATOM   2001  HB3 SER   148      49.476  61.282  87.023  1.00  0.00           H  
ATOM   2002  OG  SER   148      49.578  59.166  86.679  1.00  0.00           O  
ATOM   2003  HG  SER   148      49.320  59.293  85.763  1.00  0.00           H  
ATOM   2004  C   SER   148      52.225  61.804  86.921  1.00  0.00           C  
ATOM   2005  O   SER   148      52.626  61.926  88.098  1.00  0.00           O  
ATOM   2006  N   TYR   149      52.440  62.760  85.969  1.00  0.00           N  
ATOM   2007  H   TYR   149      51.742  62.772  85.240  1.00  0.00           H  
ATOM   2008  CA  TYR   149      53.256  63.972  86.127  1.00  0.00           C  
ATOM   2009  HA  TYR   149      52.905  64.425  87.054  1.00  0.00           H  
ATOM   2010  CB  TYR   149      54.776  63.690  86.464  1.00  0.00           C  
ATOM   2011  HB2 TYR   149      54.890  63.221  87.441  1.00  0.00           H  
ATOM   2012  HB3 TYR   149      55.199  62.930  85.807  1.00  0.00           H  
ATOM   2013  CG  TYR   149      55.520  64.900  86.465  1.00  0.00           C  
ATOM   2014  CD1 TYR   149      56.431  65.315  85.447  1.00  0.00           C  
ATOM   2015  HD1 TYR   149      56.641  64.585  84.680  1.00  0.00           H  
ATOM   2016  CE1 TYR   149      56.900  66.644  85.448  1.00  0.00           C  
ATOM   2017  HE1 TYR   149      57.449  66.966  84.575  1.00  0.00           H  
ATOM   2018  CZ  TYR   149      56.692  67.453  86.581  1.00  0.00           C  
ATOM   2019  OH  TYR   149      57.251  68.715  86.674  1.00  0.00           O  
ATOM   2020  HH  TYR   149      57.922  68.806  85.994  1.00  0.00           H  
ATOM   2021  CE2 TYR   149      55.834  67.025  87.619  1.00  0.00           C  
ATOM   2022  HE2 TYR   149      55.646  67.632  88.493  1.00  0.00           H  
ATOM   2023  CD2 TYR   149      55.242  65.761  87.581  1.00  0.00           C  
ATOM   2024  HD2 TYR   149      54.579  65.451  88.376  1.00  0.00           H  
ATOM   2025  C   TYR   149      53.149  64.964  84.942  1.00  0.00           C  
ATOM   2026  O   TYR   149      53.295  64.590  83.753  1.00  0.00           O  
ATOM   2027  N   ASN   150      52.778  66.169  85.413  1.00  0.00           N  
ATOM   2028  H   ASN   150      52.677  66.209  86.418  1.00  0.00           H  
ATOM   2029  CA  ASN   150      52.674  67.338  84.626  1.00  0.00           C  
ATOM   2030  HA  ASN   150      53.241  67.202  83.705  1.00  0.00           H  
ATOM   2031  CB  ASN   150      51.191  67.561  84.261  1.00  0.00           C  
ATOM   2032  HB2 ASN   150      50.801  66.630  83.851  1.00  0.00           H  
ATOM   2033  HB3 ASN   150      50.580  67.814  85.128  1.00  0.00           H  
ATOM   2034  CG  ASN   150      50.954  68.559  83.135  1.00  0.00           C  
ATOM   2035  OD1 ASN   150      50.724  69.715  83.469  1.00  0.00           O  
ATOM   2036  ND2 ASN   150      50.832  68.099  81.914  1.00  0.00           N  
ATOM   2037 HD21 ASN   150      50.661  68.795  81.202  1.00  0.00           H  
ATOM   2038 HD22 ASN   150      51.197  67.187  81.682  1.00  0.00           H  
ATOM   2039  C   ASN   150      53.159  68.438  85.502  1.00  0.00           C  
ATOM   2040  O   ASN   150      52.659  68.501  86.603  1.00  0.00           O  
ATOM   2041  N   PRO   151      54.054  69.358  85.045  1.00  0.00           N  
ATOM   2042  CD  PRO   151      54.613  69.284  83.719  1.00  0.00           C  
ATOM   2043  HD2 PRO   151      53.901  69.547  82.938  1.00  0.00           H  
ATOM   2044  HD3 PRO   151      55.071  68.314  83.526  1.00  0.00           H  
ATOM   2045  CG  PRO   151      55.725  70.369  83.651  1.00  0.00           C  
ATOM   2046  HG2 PRO   151      55.858  70.752  82.638  1.00  0.00           H  
ATOM   2047  HG3 PRO   151      56.699  69.906  83.813  1.00  0.00           H  
ATOM   2048  CB  PRO   151      55.374  71.332  84.757  1.00  0.00           C  
ATOM   2049  HB2 PRO   151      54.913  72.244  84.377  1.00  0.00           H  
ATOM   2050  HB3 PRO   151      56.291  71.728  85.194  1.00  0.00           H  
ATOM   2051  CA  PRO   151      54.529  70.565  85.750  1.00  0.00           C  
ATOM   2052  HA  PRO   151      55.142  70.093  86.517  1.00  0.00           H  
ATOM   2053  C   PRO   151      53.494  71.432  86.446  1.00  0.00           C  
ATOM   2054  O   PRO   151      52.387  71.523  85.833  1.00  0.00           O  
ATOM   2055  N   PRO   152      53.793  72.049  87.602  1.00  0.00           N  
ATOM   2056  CD  PRO   152      55.023  72.236  88.240  1.00  0.00           C  
ATOM   2057  HD2 PRO   152      55.879  72.167  87.569  1.00  0.00           H  
ATOM   2058  HD3 PRO   152      55.129  71.321  88.823  1.00  0.00           H  
ATOM   2059  CG  PRO   152      55.034  73.540  89.065  1.00  0.00           C  
ATOM   2060  HG2 PRO   152      55.409  74.224  88.302  1.00  0.00           H  
ATOM   2061  HG3 PRO   152      55.659  73.443  89.953  1.00  0.00           H  
ATOM   2062  CB  PRO   152      53.577  73.738  89.439  1.00  0.00           C  
ATOM   2063  HB2 PRO   152      53.272  74.733  89.766  1.00  0.00           H  
ATOM   2064  HB3 PRO   152      53.366  73.010  90.222  1.00  0.00           H  
ATOM   2065  CA  PRO   152      52.899  73.099  88.193  1.00  0.00           C  
ATOM   2066  HA  PRO   152      52.004  72.588  88.548  1.00  0.00           H  
ATOM   2067  C   PRO   152      52.523  74.163  87.160  1.00  0.00           C  
ATOM   2068  O   PRO   152      53.277  74.508  86.245  1.00  0.00           O  
ATOM   2069  N   GLN   153      51.444  74.856  87.356  1.00  0.00           N  
ATOM   2070  H   GLN   153      50.757  74.375  87.918  1.00  0.00           H  
ATOM   2071  CA  GLN   153      51.055  76.122  86.704  1.00  0.00           C  
ATOM   2072  HA  GLN   153      50.902  75.931  85.642  1.00  0.00           H  
ATOM   2073  CB  GLN   153      49.652  76.631  87.109  1.00  0.00           C  
ATOM   2074  HB2 GLN   153      49.583  77.505  86.462  1.00  0.00           H  
ATOM   2075  HB3 GLN   153      48.906  76.009  86.613  1.00  0.00           H  
ATOM   2076  CG  GLN   153      49.362  77.050  88.534  1.00  0.00           C  
ATOM   2077  HG2 GLN   153      49.108  76.138  89.075  1.00  0.00           H  
ATOM   2078  HG3 GLN   153      50.289  77.258  89.069  1.00  0.00           H  
ATOM   2079  CD  GLN   153      48.444  78.227  88.645  1.00  0.00           C  
ATOM   2080  OE1 GLN   153      47.351  78.049  89.155  1.00  0.00           O  
ATOM   2081  NE2 GLN   153      48.729  79.432  88.161  1.00  0.00           N  
ATOM   2082 HE21 GLN   153      49.552  79.727  87.654  1.00  0.00           H  
ATOM   2083 HE22 GLN   153      48.033  80.163  88.215  1.00  0.00           H  
ATOM   2084  C   GLN   153      52.007  77.233  86.761  1.00  0.00           C  
ATOM   2085  O   GLN   153      52.809  77.424  87.684  1.00  0.00           O  
ATOM   2086  N   GLY   154      52.190  77.966  85.591  1.00  0.00           N  
ATOM   2087  H   GLY   154      51.528  77.826  84.841  1.00  0.00           H  
ATOM   2088  CA  GLY   154      52.927  79.181  85.527  1.00  0.00           C  
ATOM   2089  HA2 GLY   154      53.922  78.907  85.878  1.00  0.00           H  
ATOM   2090  HA3 GLY   154      52.913  79.599  84.521  1.00  0.00           H  
ATOM   2091  C   GLY   154      52.282  80.252  86.427  1.00  0.00           C  
ATOM   2092  O   GLY   154      51.070  80.227  86.705  1.00  0.00           O  
ATOM   2093  N   TYR   155      53.098  81.116  86.954  1.00  0.00           N  
ATOM   2094  H   TYR   155      54.083  80.987  86.774  1.00  0.00           H  
ATOM   2095  CA  TYR   155      52.637  82.210  87.836  1.00  0.00           C  
ATOM   2096  HA  TYR   155      51.575  82.048  88.016  1.00  0.00           H  
ATOM   2097  CB  TYR   155      53.331  82.169  89.242  1.00  0.00           C  
ATOM   2098  HB2 TYR   155      54.401  82.255  89.052  1.00  0.00           H  
ATOM   2099  HB3 TYR   155      52.945  83.022  89.800  1.00  0.00           H  
ATOM   2100  CG  TYR   155      53.066  80.847  89.954  1.00  0.00           C  
ATOM   2101  CD1 TYR   155      52.008  80.646  90.788  1.00  0.00           C  
ATOM   2102  HD1 TYR   155      51.277  81.408  91.015  1.00  0.00           H  
ATOM   2103  CE1 TYR   155      51.803  79.396  91.456  1.00  0.00           C  
ATOM   2104  HE1 TYR   155      50.909  79.309  92.056  1.00  0.00           H  
ATOM   2105  CZ  TYR   155      52.703  78.366  91.233  1.00  0.00           C  
ATOM   2106  OH  TYR   155      52.569  77.229  91.990  1.00  0.00           O  
ATOM   2107  HH  TYR   155      53.291  76.600  91.917  1.00  0.00           H  
ATOM   2108  CE2 TYR   155      53.867  78.594  90.401  1.00  0.00           C  
ATOM   2109  HE2 TYR   155      54.569  77.789  90.239  1.00  0.00           H  
ATOM   2110  CD2 TYR   155      54.049  79.834  89.758  1.00  0.00           C  
ATOM   2111  HD2 TYR   155      54.868  79.989  89.072  1.00  0.00           H  
ATOM   2112  C   TYR   155      53.012  83.547  87.107  1.00  0.00           C  
ATOM   2113  O   TYR   155      54.216  83.691  86.701  1.00  0.00           O  
ATOM   2114  N   GLY   156      52.042  84.451  86.780  1.00  0.00           N  
ATOM   2115  H   GLY   156      52.352  85.229  86.215  1.00  0.00           H  
ATOM   2116  CA  GLY   156      50.654  84.514  87.317  1.00  0.00           C  
ATOM   2117  HA2 GLY   156      50.271  83.508  87.148  1.00  0.00           H  
ATOM   2118  HA3 GLY   156      50.679  84.696  88.391  1.00  0.00           H  
ATOM   2119  C   GLY   156      49.703  85.567  86.722  1.00  0.00           C  
ATOM   2120  O   GLY   156      49.825  85.957  85.539  1.00  0.00           O  
ATOM   2121  N   GLN   157      48.648  85.848  87.487  1.00  0.00           N  
ATOM   2122  H   GLN   157      48.657  85.333  88.355  1.00  0.00           H  
ATOM   2123  CA  GLN   157      47.617  86.905  87.164  1.00  0.00           C  
ATOM   2124  HA  GLN   157      47.574  87.178  86.110  1.00  0.00           H  
ATOM   2125  CB  GLN   157      46.224  86.226  87.467  1.00  0.00           C  
ATOM   2126  HB2 GLN   157      46.134  85.752  88.444  1.00  0.00           H  
ATOM   2127  HB3 GLN   157      45.466  87.001  87.348  1.00  0.00           H  
ATOM   2128  CG  GLN   157      45.793  85.064  86.550  1.00  0.00           C  
ATOM   2129  HG2 GLN   157      46.174  85.196  85.537  1.00  0.00           H  
ATOM   2130  HG3 GLN   157      46.221  84.132  86.920  1.00  0.00           H  
ATOM   2131  CD  GLN   157      44.300  84.894  86.416  1.00  0.00           C  
ATOM   2132  OE1 GLN   157      43.526  85.297  87.284  1.00  0.00           O  
ATOM   2133  NE2 GLN   157      43.856  84.328  85.300  1.00  0.00           N  
ATOM   2134 HE21 GLN   157      44.460  83.934  84.593  1.00  0.00           H  
ATOM   2135 HE22 GLN   157      42.851  84.258  85.222  1.00  0.00           H  
ATOM   2136  C   GLN   157      47.802  88.129  88.108  1.00  0.00           C  
ATOM   2137  O   GLN   157      47.952  87.932  89.354  1.00  0.00           O  
ATOM   2138  N   GLN   158      47.896  89.354  87.678  1.00  0.00           N  
ATOM   2139  H   GLN   158      48.263  90.007  88.355  1.00  0.00           H  
ATOM   2140  CA  GLN   158      47.485  89.921  86.411  1.00  0.00           C  
ATOM   2141  HA  GLN   158      46.717  89.397  85.842  1.00  0.00           H  
ATOM   2142  CB  GLN   158      46.961  91.374  86.614  1.00  0.00           C  
ATOM   2143  HB2 GLN   158      47.763  92.038  86.936  1.00  0.00           H  
ATOM   2144  HB3 GLN   158      46.655  91.681  85.614  1.00  0.00           H  
ATOM   2145  CG  GLN   158      45.785  91.575  87.597  1.00  0.00           C  
ATOM   2146  HG2 GLN   158      46.038  91.325  88.628  1.00  0.00           H  
ATOM   2147  HG3 GLN   158      45.456  92.614  87.605  1.00  0.00           H  
ATOM   2148  CD  GLN   158      44.569  90.790  87.182  1.00  0.00           C  
ATOM   2149  OE1 GLN   158      43.963  90.963  86.108  1.00  0.00           O  
ATOM   2150  NE2 GLN   158      44.115  89.833  88.023  1.00  0.00           N  
ATOM   2151 HE21 GLN   158      44.612  89.551  88.856  1.00  0.00           H  
ATOM   2152 HE22 GLN   158      43.512  89.137  87.608  1.00  0.00           H  
ATOM   2153  C   GLN   158      48.682  89.845  85.471  1.00  0.00           C  
ATOM   2154  O   GLN   158      49.802  89.941  85.977  1.00  0.00           O  
ATOM   2155  N   ASN   159      48.483  89.631  84.196  1.00  0.00           N  
ATOM   2156  H   ASN   159      47.518  89.473  83.943  1.00  0.00           H  
ATOM   2157  CA  ASN   159      49.571  89.832  83.225  1.00  0.00           C  
ATOM   2158  HA  ASN   159      50.343  89.155  83.593  1.00  0.00           H  
ATOM   2159  CB  ASN   159      49.107  89.390  81.806  1.00  0.00           C  
ATOM   2160  HB2 ASN   159      48.805  88.350  81.936  1.00  0.00           H  
ATOM   2161  HB3 ASN   159      48.148  89.791  81.479  1.00  0.00           H  
ATOM   2162  CG  ASN   159      50.210  89.471  80.713  1.00  0.00           C  
ATOM   2163  OD1 ASN   159      50.511  90.465  80.092  1.00  0.00           O  
ATOM   2164  ND2 ASN   159      50.769  88.375  80.488  1.00  0.00           N  
ATOM   2165 HD21 ASN   159      50.602  87.551  81.046  1.00  0.00           H  
ATOM   2166 HD22 ASN   159      51.246  88.271  79.604  1.00  0.00           H  
ATOM   2167  C   ASN   159      50.073  91.283  83.191  1.00  0.00           C  
ATOM   2168  O   ASN   159      49.248  92.185  83.197  1.00  0.00           O  
ATOM   2169  N   GLN   160      51.348  91.652  83.176  1.00  0.00           N  
ATOM   2170  H   GLN   160      51.398  92.654  83.288  1.00  0.00           H  
ATOM   2171  CA  GLN   160      52.463  90.802  83.191  1.00  0.00           C  
ATOM   2172  HA  GLN   160      52.234  89.822  82.773  1.00  0.00           H  
ATOM   2173  CB  GLN   160      53.483  91.408  82.160  1.00  0.00           C  
ATOM   2174  HB2 GLN   160      53.122  91.394  81.131  1.00  0.00           H  
ATOM   2175  HB3 GLN   160      53.610  92.408  82.574  1.00  0.00           H  
ATOM   2176  CG  GLN   160      54.836  90.736  82.192  1.00  0.00           C  
ATOM   2177  HG2 GLN   160      55.485  91.160  81.426  1.00  0.00           H  
ATOM   2178  HG3 GLN   160      55.269  90.890  83.180  1.00  0.00           H  
ATOM   2179  CD  GLN   160      54.706  89.208  81.972  1.00  0.00           C  
ATOM   2180  OE1 GLN   160      54.756  88.449  82.909  1.00  0.00           O  
ATOM   2181  NE2 GLN   160      54.341  88.709  80.780  1.00  0.00           N  
ATOM   2182 HE21 GLN   160      54.295  89.221  79.911  1.00  0.00           H  
ATOM   2183 HE22 GLN   160      53.972  87.770  80.722  1.00  0.00           H  
ATOM   2184  C   GLN   160      53.118  90.662  84.548  1.00  0.00           C  
ATOM   2185  O   GLN   160      53.645  91.655  85.079  1.00  0.00           O  
ATOM   2186  N   TYR   161      52.923  89.433  85.099  1.00  0.00           N  
ATOM   2187  H   TYR   161      52.538  88.712  84.506  1.00  0.00           H  
ATOM   2188  CA  TYR   161      53.316  89.102  86.518  1.00  0.00           C  
ATOM   2189  HA  TYR   161      52.742  89.753  87.178  1.00  0.00           H  
ATOM   2190  CB  TYR   161      52.956  87.705  86.851  1.00  0.00           C  
ATOM   2191  HB2 TYR   161      52.073  87.347  86.321  1.00  0.00           H  
ATOM   2192  HB3 TYR   161      53.771  87.035  86.579  1.00  0.00           H  
ATOM   2193  CG  TYR   161      52.601  87.432  88.287  1.00  0.00           C  
ATOM   2194  CD1 TYR   161      53.380  86.518  88.967  1.00  0.00           C  
ATOM   2195  HD1 TYR   161      54.250  86.122  88.464  1.00  0.00           H  
ATOM   2196  CE1 TYR   161      53.045  86.142  90.294  1.00  0.00           C  
ATOM   2197  HE1 TYR   161      53.588  85.405  90.868  1.00  0.00           H  
ATOM   2198  CZ  TYR   161      51.953  86.793  90.930  1.00  0.00           C  
ATOM   2199  OH  TYR   161      51.627  86.575  92.204  1.00  0.00           O  
ATOM   2200  HH  TYR   161      52.196  85.899  92.579  1.00  0.00           H  
ATOM   2201  CE2 TYR   161      51.054  87.560  90.188  1.00  0.00           C  
ATOM   2202  HE2 TYR   161      50.156  87.980  90.618  1.00  0.00           H  
ATOM   2203  CD2 TYR   161      51.409  87.958  88.861  1.00  0.00           C  
ATOM   2204  HD2 TYR   161      50.801  88.676  88.332  1.00  0.00           H  
ATOM   2205  C   TYR   161      54.803  89.297  86.883  1.00  0.00           C  
ATOM   2206  O   TYR   161      55.052  89.729  88.006  1.00  0.00           O  
ATOM   2207  N   ASN   162      55.793  89.017  86.074  1.00  0.00           N  
ATOM   2208  H   ASN   162      55.570  88.897  85.096  1.00  0.00           H  
ATOM   2209  CA  ASN   162      57.203  88.841  86.524  1.00  0.00           C  
ATOM   2210  HA  ASN   162      57.331  88.915  87.604  1.00  0.00           H  
ATOM   2211  CB  ASN   162      57.615  87.466  86.062  1.00  0.00           C  
ATOM   2212  HB2 ASN   162      57.366  87.355  85.007  1.00  0.00           H  
ATOM   2213  HB3 ASN   162      58.698  87.350  86.107  1.00  0.00           H  
ATOM   2214  CG  ASN   162      56.936  86.386  86.875  1.00  0.00           C  
ATOM   2215  OD1 ASN   162      57.038  86.353  88.071  1.00  0.00           O  
ATOM   2216  ND2 ASN   162      56.244  85.476  86.179  1.00  0.00           N  
ATOM   2217 HD21 ASN   162      55.609  84.827  86.622  1.00  0.00           H  
ATOM   2218 HD22 ASN   162      56.192  85.604  85.179  1.00  0.00           H  
ATOM   2219  C   ASN   162      57.979  89.901  85.798  1.00  0.00           C  
ATOM   2220  O   ASN   162      57.731  90.216  84.605  1.00  0.00           O  
ATOM   2221  N   SER   163      58.982  90.511  86.442  1.00  0.00           N  
ATOM   2222  H   SER   163      59.141  90.210  87.392  1.00  0.00           H  
ATOM   2223  CA  SER   163      59.820  91.544  85.860  1.00  0.00           C  
ATOM   2224  HA  SER   163      59.149  92.215  85.323  1.00  0.00           H  
ATOM   2225  CB  SER   163      60.477  92.393  86.941  1.00  0.00           C  
ATOM   2226  HB2 SER   163      59.731  92.977  87.480  1.00  0.00           H  
ATOM   2227  HB3 SER   163      60.983  91.847  87.737  1.00  0.00           H  
ATOM   2228  OG  SER   163      61.377  93.332  86.364  1.00  0.00           O  
ATOM   2229  HG  SER   163      62.203  92.879  86.548  1.00  0.00           H  
ATOM   2230  C   SER   163      60.871  90.785  85.019  1.00  0.00           C  
ATOM   2231  O   SER   163      61.692  90.030  85.537  1.00  0.00           O  
ATOM   2232  N   SER   164      60.863  91.105  83.678  1.00  0.00           N  
ATOM   2233  H   SER   164      60.110  91.692  83.349  1.00  0.00           H  
ATOM   2234  CA  SER   164      61.802  90.637  82.643  1.00  0.00           C  
ATOM   2235  HA  SER   164      61.390  90.977  81.693  1.00  0.00           H  
ATOM   2236  CB  SER   164      61.637  89.156  82.534  1.00  0.00           C  
ATOM   2237  HB2 SER   164      62.149  88.705  83.385  1.00  0.00           H  
ATOM   2238  HB3 SER   164      60.578  88.903  82.569  1.00  0.00           H  
ATOM   2239  OG  SER   164      62.142  88.550  81.356  1.00  0.00           O  
ATOM   2240  HG  SER   164      61.512  87.835  81.244  1.00  0.00           H  
ATOM   2241  C   SER   164      63.262  91.080  82.853  1.00  0.00           C  
ATOM   2242  O   SER   164      63.586  91.522  83.958  1.00  0.00           O  
ATOM   2243  N   SER   165      64.116  90.972  81.856  1.00  0.00           N  
ATOM   2244  H   SER   165      63.678  90.571  81.039  1.00  0.00           H  
ATOM   2245  CA  SER   165      65.509  91.503  81.760  1.00  0.00           C  
ATOM   2246  HA  SER   165      66.042  90.945  82.530  1.00  0.00           H  
ATOM   2247  CB  SER   165      65.983  91.061  80.319  1.00  0.00           C  
ATOM   2248  HB2 SER   165      65.781  89.996  80.196  1.00  0.00           H  
ATOM   2249  HB3 SER   165      65.350  91.526  79.564  1.00  0.00           H  
ATOM   2250  OG  SER   165      67.334  91.293  80.073  1.00  0.00           O  
ATOM   2251  HG  SER   165      67.341  91.379  79.116  1.00  0.00           H  
ATOM   2252  C   SER   165      65.585  93.016  82.092  1.00  0.00           C  
ATOM   2253  O   SER   165      64.642  93.752  81.808  1.00  0.00           O  
ATOM   2254  N   GLY   166      66.669  93.360  82.760  1.00  0.00           N  
ATOM   2255  H   GLY   166      67.393  92.664  82.867  1.00  0.00           H  
ATOM   2256  CA  GLY   166      66.880  94.656  83.252  1.00  0.00           C  
ATOM   2257  HA2 GLY   166      65.907  95.056  83.539  1.00  0.00           H  
ATOM   2258  HA3 GLY   166      67.442  94.572  84.182  1.00  0.00           H  
ATOM   2259  C   GLY   166      67.464  95.744  82.276  1.00  0.00           C  
ATOM   2260  O   GLY   166      67.158  95.826  81.076  1.00  0.00           O  
ATOM   2261  N   GLY   167      68.218  96.652  82.848  1.00  0.00           N  
ATOM   2262  H   GLY   167      68.398  96.339  83.791  1.00  0.00           H  
ATOM   2263  CA  GLY   167      68.999  97.606  82.118  1.00  0.00           C  
ATOM   2264  HA2 GLY   167      68.550  98.014  81.212  1.00  0.00           H  
ATOM   2265  HA3 GLY   167      69.037  98.471  82.781  1.00  0.00           H  
ATOM   2266  C   GLY   167      70.389  97.090  81.723  1.00  0.00           C  
ATOM   2267  O   GLY   167      70.605  95.871  81.917  1.00  0.00           O  
ATOM   2268  N   GLY   168      71.297  98.042  81.346  1.00  0.00           N  
ATOM   2269  H   GLY   168      70.956  98.969  81.557  1.00  0.00           H  
ATOM   2270  CA  GLY   168      72.632  97.803  80.786  1.00  0.00           C  
ATOM   2271  HA2 GLY   168      73.292  97.689  81.645  1.00  0.00           H  
ATOM   2272  HA3 GLY   168      72.665  96.872  80.219  1.00  0.00           H  
ATOM   2273  C   GLY   168      73.219  98.890  79.932  1.00  0.00           C  
ATOM   2274  O   GLY   168      72.515  99.787  79.388  1.00  0.00           O  
ATOM   2275  N   GLY   169      74.559  99.002  79.945  1.00  0.00           N  
ATOM   2276  H   GLY   169      74.949  99.791  79.449  1.00  0.00           H  
ATOM   2277  CA  GLY   169      75.560  98.090  80.470  1.00  0.00           C  
ATOM   2278  HA2 GLY   169      75.532  98.159  81.557  1.00  0.00           H  
ATOM   2279  HA3 GLY   169      75.287  97.075  80.181  1.00  0.00           H  
ATOM   2280  C   GLY   169      76.994  98.330  79.970  1.00  0.00           C  
ATOM   2281  O   GLY   169      77.223  99.190  79.103  1.00  0.00           O  
ATOM   2282  N   GLY   170      77.887  97.659  80.670  1.00  0.00           N  
ATOM   2283  H   GLY   170      77.527  96.928  81.267  1.00  0.00           H  
ATOM   2284  CA  GLY   170      79.298  98.014  80.655  1.00  0.00           C  
ATOM   2285  HA2 GLY   170      79.730  97.237  81.285  1.00  0.00           H  
ATOM   2286  HA3 GLY   170      79.754  98.038  79.665  1.00  0.00           H  
ATOM   2287  C   GLY   170      79.500  99.414  81.339  1.00  0.00           C  
ATOM   2288  O   GLY   170      78.543  99.910  81.950  1.00  0.00           O  
ATOM   2289  N   GLY   171      80.709 100.017  81.235  1.00  0.00           N  
ATOM   2290  H   GLY   171      80.745 100.989  81.508  1.00  0.00           H  
ATOM   2291  CA  GLY   171      81.889  99.572  80.408  1.00  0.00           C  
ATOM   2292  HA2 GLY   171      82.826 100.005  80.758  1.00  0.00           H  
ATOM   2293  HA3 GLY   171      82.050  98.502  80.540  1.00  0.00           H  
ATOM   2294  C   GLY   171      81.842  99.867  78.884  1.00  0.00           C  
ATOM   2295  O   GLY   171      80.774 100.300  78.409  1.00  0.00           O  
ATOM   2296  N   GLY   172      82.919  99.748  78.111  1.00  0.00           N  
ATOM   2297  H   GLY   172      82.852  99.977  77.129  1.00  0.00           H  
ATOM   2298  CA  GLY   172      84.064  99.019  78.538  1.00  0.00           C  
ATOM   2299  HA2 GLY   172      84.433  99.400  79.491  1.00  0.00           H  
ATOM   2300  HA3 GLY   172      83.953  97.936  78.603  1.00  0.00           H  
ATOM   2301  C   GLY   172      85.198  99.086  77.535  1.00  0.00           C  
ATOM   2302  O   GLY   172      85.580 100.178  77.112  1.00  0.00           O  
ATOM   2303  N   GLY   173      85.879  97.975  77.289  1.00  0.00           N  
ATOM   2304  H   GLY   173      85.573  97.123  77.738  1.00  0.00           H  
ATOM   2305  CA  GLY   173      87.144  97.987  76.522  1.00  0.00           C  
ATOM   2306  HA2 GLY   173      87.322  96.971  76.170  1.00  0.00           H  
ATOM   2307  HA3 GLY   173      86.936  98.692  75.717  1.00  0.00           H  
ATOM   2308  C   GLY   173      88.332  98.462  77.356  1.00  0.00           C  
ATOM   2309  O   GLY   173      88.177  99.171  78.347  1.00  0.00           O  
ATOM   2310  N   GLY   174      89.528  98.153  76.945  1.00  0.00           N  
ATOM   2311  H   GLY   174      90.161  98.661  77.545  1.00  0.00           H  
ATOM   2312  CA  GLY   174      89.836  97.959  75.515  1.00  0.00           C  
ATOM   2313  HA2 GLY   174      89.095  98.506  74.932  1.00  0.00           H  
ATOM   2314  HA3 GLY   174      90.731  98.551  75.323  1.00  0.00           H  
ATOM   2315  C   GLY   174      89.956  96.495  75.047  1.00  0.00           C  
ATOM   2316  O   GLY   174      89.374  95.652  75.715  1.00  0.00           O  
ATOM   2317  N   GLY   175      90.730  96.277  73.957  1.00  0.00           N  
ATOM   2318  H   GLY   175      91.470  96.951  73.819  1.00  0.00           H  
ATOM   2319  CA  GLY   175      90.845  94.948  73.345  1.00  0.00           C  
ATOM   2320  HA2 GLY   175      91.856  94.728  73.000  1.00  0.00           H  
ATOM   2321  HA3 GLY   175      90.399  94.193  73.993  1.00  0.00           H  
ATOM   2322  C   GLY   175      90.031  94.856  72.042  1.00  0.00           C  
ATOM   2323  O   GLY   175      90.186  93.925  71.280  1.00  0.00           O  
ATOM   2324  N   ASN   176      89.133  95.802  71.834  1.00  0.00           N  
ATOM   2325  H   ASN   176      89.187  96.536  72.526  1.00  0.00           H  
ATOM   2326  CA  ASN   176      88.175  96.075  70.844  1.00  0.00           C  
ATOM   2327  HA  ASN   176      88.706  96.368  69.939  1.00  0.00           H  
ATOM   2328  CB  ASN   176      87.301  94.796  70.692  1.00  0.00           C  
ATOM   2329  HB2 ASN   176      87.847  93.916  70.353  1.00  0.00           H  
ATOM   2330  HB3 ASN   176      86.825  94.550  71.641  1.00  0.00           H  
ATOM   2331  CG  ASN   176      86.188  94.946  69.674  1.00  0.00           C  
ATOM   2332  OD1 ASN   176      86.437  95.223  68.523  1.00  0.00           O  
ATOM   2333  ND2 ASN   176      84.930  94.832  70.065  1.00  0.00           N  
ATOM   2334 HD21 ASN   176      84.173  94.892  69.399  1.00  0.00           H  
ATOM   2335 HD22 ASN   176      84.765  94.676  71.049  1.00  0.00           H  
ATOM   2336  C   ASN   176      87.283  97.314  71.195  1.00  0.00           C  
ATOM   2337  O   ASN   176      86.802  97.483  72.334  1.00  0.00           O  
ATOM   2338  N   TYR   177      86.927  98.152  70.192  1.00  0.00           N  
ATOM   2339  H   TYR   177      87.263  98.024  69.248  1.00  0.00           H  
ATOM   2340  CA  TYR   177      85.918  99.262  70.318  1.00  0.00           C  
ATOM   2341  HA  TYR   177      85.204  99.104  71.126  1.00  0.00           H  
ATOM   2342  CB  TYR   177      86.597 100.639  70.514  1.00  0.00           C  
ATOM   2343  HB2 TYR   177      87.299 100.750  69.688  1.00  0.00           H  
ATOM   2344  HB3 TYR   177      85.789 101.339  70.303  1.00  0.00           H  
ATOM   2345  CG  TYR   177      87.177 100.880  71.886  1.00  0.00           C  
ATOM   2346  CD1 TYR   177      88.556 100.624  72.079  1.00  0.00           C  
ATOM   2347  HD1 TYR   177      89.167 100.351  71.232  1.00  0.00           H  
ATOM   2348  CE1 TYR   177      89.173 100.823  73.302  1.00  0.00           C  
ATOM   2349  HE1 TYR   177      90.195 100.534  73.498  1.00  0.00           H  
ATOM   2350  CZ  TYR   177      88.356 101.112  74.390  1.00  0.00           C  
ATOM   2351  OH  TYR   177      88.895 101.063  75.646  1.00  0.00           O  
ATOM   2352  HH  TYR   177      88.633 101.805  76.196  1.00  0.00           H  
ATOM   2353  CE2 TYR   177      86.973 101.351  74.245  1.00  0.00           C  
ATOM   2354  HE2 TYR   177      86.281 101.547  75.050  1.00  0.00           H  
ATOM   2355  CD2 TYR   177      86.349 101.187  73.016  1.00  0.00           C  
ATOM   2356  HD2 TYR   177      85.273 101.275  72.994  1.00  0.00           H  
ATOM   2357  C   TYR   177      85.021  99.319  69.092  1.00  0.00           C  
ATOM   2358  O   TYR   177      85.478  99.283  67.969  1.00  0.00           O  
ATOM   2359  N   GLY   178      83.737  99.211  69.192  1.00  0.00           N  
ATOM   2360  H   GLY   178      83.305  99.141  68.281  1.00  0.00           H  
ATOM   2361  CA  GLY   178      82.859  98.765  70.335  1.00  0.00           C  
ATOM   2362  HA2 GLY   178      81.897  98.365  70.017  1.00  0.00           H  
ATOM   2363  HA3 GLY   178      83.405  97.934  70.782  1.00  0.00           H  
ATOM   2364  C   GLY   178      82.665  99.818  71.369  1.00  0.00           C  
ATOM   2365  O   GLY   178      83.188 100.901  71.293  1.00  0.00           O  
ATOM   2366  N   GLN   179      81.890  99.483  72.445  1.00  0.00           N  
ATOM   2367  H   GLN   179      81.492  98.556  72.400  1.00  0.00           H  
ATOM   2368  CA  GLN   179      81.787 100.176  73.780  1.00  0.00           C  
ATOM   2369  HA  GLN   179      81.575 101.227  73.583  1.00  0.00           H  
ATOM   2370  CB  GLN   179      80.512  99.665  74.601  1.00  0.00           C  
ATOM   2371  HB2 GLN   179      80.300 100.421  75.358  1.00  0.00           H  
ATOM   2372  HB3 GLN   179      79.596  99.594  74.016  1.00  0.00           H  
ATOM   2373  CG  GLN   179      80.729  98.378  75.309  1.00  0.00           C  
ATOM   2374  HG2 GLN   179      80.994  97.559  74.641  1.00  0.00           H  
ATOM   2375  HG3 GLN   179      81.484  98.375  76.095  1.00  0.00           H  
ATOM   2376  CD  GLN   179      79.429  97.983  75.982  1.00  0.00           C  
ATOM   2377  OE1 GLN   179      78.829  96.942  75.764  1.00  0.00           O  
ATOM   2378  NE2 GLN   179      78.804  98.938  76.695  1.00  0.00           N  
ATOM   2379 HE21 GLN   179      79.325  99.705  77.096  1.00  0.00           H  
ATOM   2380 HE22 GLN   179      77.933  98.796  77.187  1.00  0.00           H  
ATOM   2381  C   GLN   179      83.146 100.115  74.626  1.00  0.00           C  
ATOM   2382  O   GLN   179      83.806  99.059  74.719  1.00  0.00           O  
ATOM   2383  N   ASP   180      83.668 101.202  75.194  1.00  0.00           N  
ATOM   2384  H   ASP   180      84.536 101.074  75.694  1.00  0.00           H  
ATOM   2385  CA  ASP   180      83.131 102.611  75.224  1.00  0.00           C  
ATOM   2386  HA  ASP   180      82.514 102.829  74.352  1.00  0.00           H  
ATOM   2387  CB  ASP   180      82.232 102.705  76.512  1.00  0.00           C  
ATOM   2388  HB2 ASP   180      81.439 101.963  76.414  1.00  0.00           H  
ATOM   2389  HB3 ASP   180      82.784 102.370  77.390  1.00  0.00           H  
ATOM   2390  CG  ASP   180      81.466 103.959  76.621  1.00  0.00           C  
ATOM   2391  OD1 ASP   180      80.999 104.253  77.767  1.00  0.00           O  
ATOM   2392  OD2 ASP   180      81.346 104.712  75.658  1.00  0.00           O  
ATOM   2393  C   ASP   180      84.185 103.676  75.271  1.00  0.00           C  
ATOM   2394  O   ASP   180      85.102 103.743  76.077  1.00  0.00           O  
ATOM   2395  N   GLN   181      84.186 104.564  74.279  1.00  0.00           N  
ATOM   2396  H   GLN   181      83.474 104.425  73.576  1.00  0.00           H  
ATOM   2397  CA  GLN   181      85.011 105.834  74.243  1.00  0.00           C  
ATOM   2398  HA  GLN   181      86.074 105.617  74.352  1.00  0.00           H  
ATOM   2399  CB  GLN   181      84.929 106.450  72.869  1.00  0.00           C  
ATOM   2400  HB2 GLN   181      85.243 105.801  72.051  1.00  0.00           H  
ATOM   2401  HB3 GLN   181      83.927 106.697  72.520  1.00  0.00           H  
ATOM   2402  CG  GLN   181      85.675 107.815  72.748  1.00  0.00           C  
ATOM   2403  HG2 GLN   181      85.215 108.622  73.320  1.00  0.00           H  
ATOM   2404  HG3 GLN   181      86.687 107.664  73.125  1.00  0.00           H  
ATOM   2405  CD  GLN   181      85.787 108.197  71.298  1.00  0.00           C  
ATOM   2406  OE1 GLN   181      84.912 107.968  70.449  1.00  0.00           O  
ATOM   2407  NE2 GLN   181      86.836 108.860  70.895  1.00  0.00           N  
ATOM   2408 HE21 GLN   181      87.471 109.193  71.606  1.00  0.00           H  
ATOM   2409 HE22 GLN   181      87.005 109.062  69.920  1.00  0.00           H  
ATOM   2410  C   GLN   181      84.742 106.889  75.349  1.00  0.00           C  
ATOM   2411  O   GLN   181      85.685 107.494  75.793  1.00  0.00           O  
ATOM   2412  N   SER   182      83.537 106.966  75.884  1.00  0.00           N  
ATOM   2413  H   SER   182      82.762 106.436  75.511  1.00  0.00           H  
ATOM   2414  CA  SER   182      83.205 108.043  76.824  1.00  0.00           C  
ATOM   2415  HA  SER   182      83.308 108.939  76.212  1.00  0.00           H  
ATOM   2416  CB  SER   182      81.718 107.853  77.385  1.00  0.00           C  
ATOM   2417  HB2 SER   182      81.028 107.736  76.550  1.00  0.00           H  
ATOM   2418  HB3 SER   182      81.661 107.046  78.115  1.00  0.00           H  
ATOM   2419  OG  SER   182      81.225 108.955  78.069  1.00  0.00           O  
ATOM   2420  HG  SER   182      80.290 108.756  77.975  1.00  0.00           H  
ATOM   2421  C   SER   182      84.207 108.242  77.974  1.00  0.00           C  
ATOM   2422  O   SER   182      84.616 107.263  78.615  1.00  0.00           O  
ATOM   2423  N   SER   183      84.533 109.503  78.324  1.00  0.00           N  
ATOM   2424  H   SER   183      85.181 109.506  79.100  1.00  0.00           H  
ATOM   2425  CA  SER   183      84.091 110.768  77.776  1.00  0.00           C  
ATOM   2426  HA  SER   183      83.006 110.764  77.671  1.00  0.00           H  
ATOM   2427  CB  SER   183      84.388 111.761  78.904  1.00  0.00           C  
ATOM   2428  HB2 SER   183      83.970 111.341  79.818  1.00  0.00           H  
ATOM   2429  HB3 SER   183      85.442 111.970  79.088  1.00  0.00           H  
ATOM   2430  OG  SER   183      83.758 112.980  78.605  1.00  0.00           O  
ATOM   2431  HG  SER   183      84.276 113.594  79.130  1.00  0.00           H  
ATOM   2432  C   SER   183      84.674 111.074  76.333  1.00  0.00           C  
ATOM   2433  O   SER   183      85.893 110.878  76.137  1.00  0.00           O  
ATOM   2434  N   MET   184      83.875 111.659  75.491  1.00  0.00           N  
ATOM   2435  H   MET   184      82.945 111.879  75.819  1.00  0.00           H  
ATOM   2436  CA  MET   184      84.310 112.121  74.162  1.00  0.00           C  
ATOM   2437  HA  MET   184      84.998 111.436  73.667  1.00  0.00           H  
ATOM   2438  CB  MET   184      83.073 112.305  73.240  1.00  0.00           C  
ATOM   2439  HB2 MET   184      82.392 113.068  73.618  1.00  0.00           H  
ATOM   2440  HB3 MET   184      83.459 112.828  72.365  1.00  0.00           H  
ATOM   2441  CG  MET   184      82.186 111.081  72.839  1.00  0.00           C  
ATOM   2442  HG2 MET   184      81.426 111.240  72.075  1.00  0.00           H  
ATOM   2443  HG3 MET   184      82.871 110.285  72.545  1.00  0.00           H  
ATOM   2444  SD  MET   184      81.176 110.330  74.199  1.00  0.00           S  
ATOM   2445  CE  MET   184      81.176 108.503  73.669  1.00  0.00           C  
ATOM   2446  HE1 MET   184      82.153 108.021  73.647  1.00  0.00           H  
ATOM   2447  HE2 MET   184      80.502 107.943  74.317  1.00  0.00           H  
ATOM   2448  HE3 MET   184      80.750 108.488  72.665  1.00  0.00           H  
ATOM   2449  C   MET   184      85.120 113.407  74.344  1.00  0.00           C  
ATOM   2450  O   MET   184      84.720 114.478  74.759  1.00  0.00           O  
ATOM   2451  N   SER   185      86.479 113.240  74.166  1.00  0.00           N  
ATOM   2452  H   SER   185      86.762 112.273  74.094  1.00  0.00           H  
ATOM   2453  CA  SER   185      87.345 114.401  73.987  1.00  0.00           C  
ATOM   2454  HA  SER   185      87.173 115.097  74.808  1.00  0.00           H  
ATOM   2455  CB  SER   185      88.805 113.913  73.950  1.00  0.00           C  
ATOM   2456  HB2 SER   185      89.034 113.545  74.951  1.00  0.00           H  
ATOM   2457  HB3 SER   185      88.948 113.190  73.147  1.00  0.00           H  
ATOM   2458  OG  SER   185      89.627 115.051  73.708  1.00  0.00           O  
ATOM   2459  HG  SER   185      90.474 114.682  73.447  1.00  0.00           H  
ATOM   2460  C   SER   185      87.009 115.163  72.699  1.00  0.00           C  
ATOM   2461  O   SER   185      86.587 114.566  71.710  1.00  0.00           O  
ATOM   2462  N   SER   186      87.190 116.466  72.626  1.00  0.00           N  
ATOM   2463  H   SER   186      87.541 116.974  73.425  1.00  0.00           H  
ATOM   2464  CA  SER   186      87.066 117.334  71.471  1.00  0.00           C  
ATOM   2465  HA  SER   186      87.410 116.781  70.597  1.00  0.00           H  
ATOM   2466  CB  SER   186      85.580 117.545  71.252  1.00  0.00           C  
ATOM   2467  HB2 SER   186      84.951 116.686  71.486  1.00  0.00           H  
ATOM   2468  HB3 SER   186      85.327 118.407  71.869  1.00  0.00           H  
ATOM   2469  OG  SER   186      85.332 117.914  69.963  1.00  0.00           O  
ATOM   2470  HG  SER   186      85.164 118.859  69.945  1.00  0.00           H  
ATOM   2471  C   SER   186      87.802 118.643  71.578  1.00  0.00           C  
ATOM   2472  O   SER   186      88.098 119.075  72.721  1.00  0.00           O  
ATOM   2473  N   GLY   187      88.072 119.354  70.511  1.00  0.00           N  
ATOM   2474  H   GLY   187      88.487 120.263  70.657  1.00  0.00           H  
ATOM   2475  CA  GLY   187      88.316 118.888  69.157  1.00  0.00           C  
ATOM   2476  HA2 GLY   187      89.359 118.571  69.189  1.00  0.00           H  
ATOM   2477  HA3 GLY   187      87.699 117.999  69.028  1.00  0.00           H  
ATOM   2478  C   GLY   187      88.037 119.868  68.070  1.00  0.00           C  
ATOM   2479  O   GLY   187      88.726 119.838  67.014  1.00  0.00           O  
ATOM   2480  N   GLY   188      87.170 120.862  68.424  1.00  0.00           N  
ATOM   2481  H   GLY   188      86.731 120.841  69.334  1.00  0.00           H  
ATOM   2482  CA  GLY   188      86.769 121.906  67.472  1.00  0.00           C  
ATOM   2483  HA2 GLY   188      86.262 121.538  66.580  1.00  0.00           H  
ATOM   2484  HA3 GLY   188      86.080 122.577  67.985  1.00  0.00           H  
ATOM   2485  C   GLY   188      87.993 122.850  67.011  1.00  0.00           C  
ATOM   2486  O   GLY   188      89.004 123.010  67.678  1.00  0.00           O  
ATOM   2487  N   GLY   189      87.792 123.562  65.947  1.00  0.00           N  
ATOM   2488  H   GLY   189      88.648 123.959  65.587  1.00  0.00           H  
ATOM   2489  CA  GLY   189      86.680 123.469  65.040  1.00  0.00           C  
ATOM   2490  HA2 GLY   189      86.531 122.442  64.708  1.00  0.00           H  
ATOM   2491  HA3 GLY   189      85.728 123.623  65.548  1.00  0.00           H  
ATOM   2492  C   GLY   189      86.812 124.381  63.799  1.00  0.00           C  
ATOM   2493  O   GLY   189      87.925 124.826  63.474  1.00  0.00           O  
ATOM   2494  N   SER   190      85.599 124.649  63.187  1.00  0.00           N  
ATOM   2495  H   SER   190      84.775 124.181  63.538  1.00  0.00           H  
ATOM   2496  CA  SER   190      85.399 125.667  62.074  1.00  0.00           C  
ATOM   2497  HA  SER   190      86.328 125.624  61.506  1.00  0.00           H  
ATOM   2498  CB  SER   190      84.307 125.290  61.080  1.00  0.00           C  
ATOM   2499  HB2 SER   190      83.416 124.975  61.622  1.00  0.00           H  
ATOM   2500  HB3 SER   190      84.122 126.020  60.291  1.00  0.00           H  
ATOM   2501  OG  SER   190      84.713 124.084  60.456  1.00  0.00           O  
ATOM   2502  HG  SER   190      85.186 124.308  59.651  1.00  0.00           H  
ATOM   2503  C   SER   190      85.095 127.090  62.626  1.00  0.00           C  
ATOM   2504  O   SER   190      84.047 127.398  63.119  1.00  0.00           O  
ATOM   2505  N   GLY   191      86.008 128.082  62.460  1.00  0.00           N  
ATOM   2506  H   GLY   191      85.791 129.013  62.787  1.00  0.00           H  
ATOM   2507  CA  GLY   191      87.177 127.983  61.626  1.00  0.00           C  
ATOM   2508  HA2 GLY   191      87.722 128.927  61.618  1.00  0.00           H  
ATOM   2509  HA3 GLY   191      87.869 127.254  62.047  1.00  0.00           H  
ATOM   2510  C   GLY   191      86.837 127.867  60.144  1.00  0.00           C  
ATOM   2511  O   GLY   191      85.782 128.235  59.643  1.00  0.00           O  
ATOM   2512  N   GLY   192      87.774 127.277  59.453  1.00  0.00           N  
ATOM   2513  H   GLY   192      88.571 126.945  59.978  1.00  0.00           H  
ATOM   2514  CA  GLY   192      87.711 127.016  58.021  1.00  0.00           C  
ATOM   2515  HA2 GLY   192      87.315 127.934  57.589  1.00  0.00           H  
ATOM   2516  HA3 GLY   192      88.688 126.819  57.579  1.00  0.00           H  
ATOM   2517  C   GLY   192      86.857 125.725  57.605  1.00  0.00           C  
ATOM   2518  O   GLY   192      86.429 124.938  58.478  1.00  0.00           O  
ATOM   2519  N   GLY   193      86.682 125.494  56.343  1.00  0.00           N  
ATOM   2520  H   GLY   193      87.070 126.054  55.598  1.00  0.00           H  
ATOM   2521  CA  GLY   193      86.062 124.308  55.821  1.00  0.00           C  
ATOM   2522  HA2 GLY   193      86.787 123.497  55.755  1.00  0.00           H  
ATOM   2523  HA3 GLY   193      85.268 123.936  56.469  1.00  0.00           H  
ATOM   2524  C   GLY   193      85.366 124.496  54.472  1.00  0.00           C  
ATOM   2525  O   GLY   193      85.760 125.314  53.596  1.00  0.00           O  
ATOM   2526  N   TYR   194      84.300 123.786  54.344  1.00  0.00           N  
ATOM   2527  H   TYR   194      84.047 123.304  55.195  1.00  0.00           H  
ATOM   2528  CA  TYR   194      83.387 123.673  53.230  1.00  0.00           C  
ATOM   2529  HA  TYR   194      83.219 124.621  52.718  1.00  0.00           H  
ATOM   2530  CB  TYR   194      83.940 122.651  52.227  1.00  0.00           C  
ATOM   2531  HB2 TYR   194      84.658 123.223  51.638  1.00  0.00           H  
ATOM   2532  HB3 TYR   194      84.453 121.806  52.686  1.00  0.00           H  
ATOM   2533  CG  TYR   194      83.016 122.071  51.201  1.00  0.00           C  
ATOM   2534  CD1 TYR   194      82.221 121.004  51.570  1.00  0.00           C  
ATOM   2535  HD1 TYR   194      82.217 120.537  52.544  1.00  0.00           H  
ATOM   2536  CE1 TYR   194      81.188 120.574  50.712  1.00  0.00           C  
ATOM   2537  HE1 TYR   194      80.581 119.818  51.188  1.00  0.00           H  
ATOM   2538  CZ  TYR   194      81.007 121.125  49.402  1.00  0.00           C  
ATOM   2539  OH  TYR   194      80.005 120.743  48.507  1.00  0.00           O  
ATOM   2540  HH  TYR   194      79.400 120.186  49.003  1.00  0.00           H  
ATOM   2541  CE2 TYR   194      81.959 122.076  49.009  1.00  0.00           C  
ATOM   2542  HE2 TYR   194      81.806 122.531  48.041  1.00  0.00           H  
ATOM   2543  CD2 TYR   194      82.924 122.543  49.901  1.00  0.00           C  
ATOM   2544  HD2 TYR   194      83.608 123.350  49.688  1.00  0.00           H  
ATOM   2545  C   TYR   194      82.012 123.252  53.716  1.00  0.00           C  
ATOM   2546  O   TYR   194      81.879 122.550  54.726  1.00  0.00           O  
ATOM   2547  N   GLY   195      80.959 123.790  53.154  1.00  0.00           N  
ATOM   2548  H   GLY   195      80.044 123.522  53.486  1.00  0.00           H  
ATOM   2549  CA  GLY   195      80.922 124.595  51.871  1.00  0.00           C  
ATOM   2550  HA2 GLY   195      81.109 125.635  52.135  1.00  0.00           H  
ATOM   2551  HA3 GLY   195      81.594 124.267  51.077  1.00  0.00           H  
ATOM   2552  C   GLY   195      79.502 124.612  51.192  1.00  0.00           C  
ATOM   2553  O   GLY   195      78.767 123.646  51.426  1.00  0.00           O  
ATOM   2554  N   ASN   196      79.102 125.688  50.498  1.00  0.00           N  
ATOM   2555  H   ASN   196      79.736 126.447  50.294  1.00  0.00           H  
ATOM   2556  CA  ASN   196      77.806 125.821  49.794  1.00  0.00           C  
ATOM   2557  HA  ASN   196      77.655 126.813  49.367  1.00  0.00           H  
ATOM   2558  CB  ASN   196      77.781 124.908  48.534  1.00  0.00           C  
ATOM   2559  HB2 ASN   196      78.710 125.159  48.022  1.00  0.00           H  
ATOM   2560  HB3 ASN   196      77.856 123.864  48.840  1.00  0.00           H  
ATOM   2561  CG  ASN   196      76.694 125.269  47.566  1.00  0.00           C  
ATOM   2562  OD1 ASN   196      76.002 126.308  47.567  1.00  0.00           O  
ATOM   2563  ND2 ASN   196      76.368 124.329  46.663  1.00  0.00           N  
ATOM   2564 HD21 ASN   196      75.580 124.509  46.057  1.00  0.00           H  
ATOM   2565 HD22 ASN   196      76.939 123.502  46.566  1.00  0.00           H  
ATOM   2566  C   ASN   196      76.615 125.647  50.674  1.00  0.00           C  
ATOM   2567  O   ASN   196      75.693 124.832  50.426  1.00  0.00           O  
ATOM   2568  N   GLN   197      76.567 126.573  51.726  1.00  0.00           N  
ATOM   2569  H   GLN   197      77.425 127.105  51.758  1.00  0.00           H  
ATOM   2570  CA  GLN   197      75.527 126.696  52.748  1.00  0.00           C  
ATOM   2571  HA  GLN   197      75.453 125.674  53.121  1.00  0.00           H  
ATOM   2572  CB  GLN   197      75.962 127.534  53.896  1.00  0.00           C  
ATOM   2573  HB2 GLN   197      75.305 127.349  54.745  1.00  0.00           H  
ATOM   2574  HB3 GLN   197      76.930 127.157  54.226  1.00  0.00           H  
ATOM   2575  CG  GLN   197      76.134 129.047  53.613  1.00  0.00           C  
ATOM   2576  HG2 GLN   197      76.463 129.191  52.584  1.00  0.00           H  
ATOM   2577  HG3 GLN   197      75.185 129.581  53.557  1.00  0.00           H  
ATOM   2578  CD  GLN   197      77.103 129.747  54.624  1.00  0.00           C  
ATOM   2579  OE1 GLN   197      77.945 129.173  55.311  1.00  0.00           O  
ATOM   2580  NE2 GLN   197      77.240 131.085  54.556  1.00  0.00           N  
ATOM   2581 HE21 GLN   197      76.729 131.584  53.841  1.00  0.00           H  
ATOM   2582 HE22 GLN   197      77.795 131.514  55.283  1.00  0.00           H  
ATOM   2583  C   GLN   197      74.112 127.008  52.245  1.00  0.00           C  
ATOM   2584  O   GLN   197      73.953 127.624  51.188  1.00  0.00           O  
ATOM   2585  N   ASP   198      73.104 126.606  53.014  1.00  0.00           N  
ATOM   2586  H   ASP   198      73.215 126.126  53.896  1.00  0.00           H  
ATOM   2587  CA  ASP   198      71.669 126.819  52.715  1.00  0.00           C  
ATOM   2588  HA  ASP   198      71.558 126.902  51.634  1.00  0.00           H  
ATOM   2589  CB  ASP   198      70.823 125.616  53.064  1.00  0.00           C  
ATOM   2590  HB2 ASP   198      70.981 125.315  54.100  1.00  0.00           H  
ATOM   2591  HB3 ASP   198      69.771 125.761  52.820  1.00  0.00           H  
ATOM   2592  CG  ASP   198      71.212 124.404  52.252  1.00  0.00           C  
ATOM   2593  OD1 ASP   198      71.542 124.476  51.050  1.00  0.00           O  
ATOM   2594  OD2 ASP   198      71.172 123.333  52.888  1.00  0.00           O  
ATOM   2595  C   ASP   198      71.182 128.157  53.272  1.00  0.00           C  
ATOM   2596  O   ASP   198      71.041 128.306  54.476  1.00  0.00           O  
ATOM   2597  N   GLN   199      71.052 129.211  52.408  1.00  0.00           N  
ATOM   2598  H   GLN   199      71.205 129.055  51.422  1.00  0.00           H  
ATOM   2599  CA  GLN   199      70.524 130.560  52.872  1.00  0.00           C  
ATOM   2600  HA  GLN   199      71.174 130.883  53.686  1.00  0.00           H  
ATOM   2601  CB  GLN   199      70.584 131.611  51.759  1.00  0.00           C  
ATOM   2602  HB2 GLN   199      70.051 131.145  50.931  1.00  0.00           H  
ATOM   2603  HB3 GLN   199      69.954 132.475  51.969  1.00  0.00           H  
ATOM   2604  CG  GLN   199      72.099 132.011  51.435  1.00  0.00           C  
ATOM   2605  HG2 GLN   199      71.995 132.979  50.944  1.00  0.00           H  
ATOM   2606  HG3 GLN   199      72.670 132.187  52.346  1.00  0.00           H  
ATOM   2607  CD  GLN   199      72.842 131.089  50.479  1.00  0.00           C  
ATOM   2608  OE1 GLN   199      72.320 130.388  49.624  1.00  0.00           O  
ATOM   2609  NE2 GLN   199      74.122 130.904  50.652  1.00  0.00           N  
ATOM   2610 HE21 GLN   199      74.569 131.476  51.353  1.00  0.00           H  
ATOM   2611 HE22 GLN   199      74.683 130.333  50.037  1.00  0.00           H  
ATOM   2612  C   GLN   199      69.107 130.467  53.573  1.00  0.00           C  
ATOM   2613  O   GLN   199      68.176 129.759  53.108  1.00  0.00           O  
ATOM   2614  N   SER   200      68.874 131.010  54.782  1.00  0.00           N  
ATOM   2615  H   SER   200      68.118 130.609  55.318  1.00  0.00           H  
ATOM   2616  CA  SER   200      69.826 131.676  55.704  1.00  0.00           C  
ATOM   2617  HA  SER   200      70.416 132.434  55.189  1.00  0.00           H  
ATOM   2618  CB  SER   200      69.098 132.345  56.855  1.00  0.00           C  
ATOM   2619  HB2 SER   200      68.344 132.996  56.412  1.00  0.00           H  
ATOM   2620  HB3 SER   200      68.578 131.587  57.441  1.00  0.00           H  
ATOM   2621  OG  SER   200      69.956 133.146  57.686  1.00  0.00           O  
ATOM   2622  HG  SER   200      70.042 134.002  57.260  1.00  0.00           H  
ATOM   2623  C   SER   200      70.833 130.685  56.367  1.00  0.00           C  
ATOM   2624  O   SER   200      70.434 129.767  57.048  1.00  0.00           O  
ATOM   2625  N   GLY   201      72.166 130.975  56.239  1.00  0.00           N  
ATOM   2626  H   GLY   201      72.355 131.771  55.648  1.00  0.00           H  
ATOM   2627  CA  GLY   201      73.221 130.198  56.892  1.00  0.00           C  
ATOM   2628  HA2 GLY   201      72.904 129.159  56.977  1.00  0.00           H  
ATOM   2629  HA3 GLY   201      74.202 130.206  56.416  1.00  0.00           H  
ATOM   2630  C   GLY   201      73.447 130.678  58.390  1.00  0.00           C  
ATOM   2631  O   GLY   201      72.713 131.598  58.861  1.00  0.00           O  
ATOM   2632  N   GLY   202      74.387 130.154  59.176  1.00  0.00           N  
ATOM   2633  H   GLY   202      74.459 130.511  60.118  1.00  0.00           H  
ATOM   2634  CA  GLY   202      75.346 129.145  58.724  1.00  0.00           C  
ATOM   2635  HA2 GLY   202      74.927 128.622  57.864  1.00  0.00           H  
ATOM   2636  HA3 GLY   202      76.292 129.630  58.483  1.00  0.00           H  
ATOM   2637  C   GLY   202      75.625 128.152  59.846  1.00  0.00           C  
ATOM   2638  O   GLY   202      74.869 128.133  60.859  1.00  0.00           O  
ATOM   2639  N   GLY   203      76.706 127.381  59.756  1.00  0.00           N  
ATOM   2640  H   GLY   203      76.783 126.876  60.627  1.00  0.00           H  
ATOM   2641  CA  GLY   203      77.704 127.165  58.731  1.00  0.00           C  
ATOM   2642  HA2 GLY   203      77.792 128.075  58.138  1.00  0.00           H  
ATOM   2643  HA3 GLY   203      78.659 126.942  59.207  1.00  0.00           H  
ATOM   2644  C   GLY   203      77.230 126.098  57.740  1.00  0.00           C  
ATOM   2645  O   GLY   203      76.136 126.188  57.153  1.00  0.00           O  
ATOM   2646  N   GLY   204      78.013 125.009  57.491  1.00  0.00           N  
ATOM   2647  H   GLY   204      78.866 124.869  58.013  1.00  0.00           H  
ATOM   2648  CA  GLY   204      77.578 123.893  56.572  1.00  0.00           C  
ATOM   2649  HA2 GLY   204      78.075 123.017  56.988  1.00  0.00           H  
ATOM   2650  HA3 GLY   204      76.509 123.752  56.728  1.00  0.00           H  
ATOM   2651  C   GLY   204      77.910 124.232  55.107  1.00  0.00           C  
ATOM   2652  O   GLY   204      78.335 125.324  54.749  1.00  0.00           O  
ATOM   2653  N   SER   205      77.814 123.246  54.185  1.00  0.00           N  
ATOM   2654  H   SER   205      77.998 123.468  53.217  1.00  0.00           H  
ATOM   2655  CA  SER   205      77.309 121.906  54.383  1.00  0.00           C  
ATOM   2656  HA  SER   205      76.299 121.955  54.790  1.00  0.00           H  
ATOM   2657  CB  SER   205      77.251 121.125  53.062  1.00  0.00           C  
ATOM   2658  HB2 SER   205      76.847 120.127  53.234  1.00  0.00           H  
ATOM   2659  HB3 SER   205      76.516 121.656  52.457  1.00  0.00           H  
ATOM   2660  OG  SER   205      78.455 120.915  52.401  1.00  0.00           O  
ATOM   2661  HG  SER   205      78.486 121.616  51.746  1.00  0.00           H  
ATOM   2662  C   SER   205      78.086 121.087  55.507  1.00  0.00           C  
ATOM   2663  O   SER   205      77.387 120.467  56.320  1.00  0.00           O  
ATOM   2664  N   GLY   206      79.425 121.077  55.619  1.00  0.00           N  
ATOM   2665  H   GLY   206      79.992 121.429  54.861  1.00  0.00           H  
ATOM   2666  CA  GLY   206      80.135 120.201  56.596  1.00  0.00           C  
ATOM   2667  HA2 GLY   206      81.161 120.520  56.779  1.00  0.00           H  
ATOM   2668  HA3 GLY   206      79.701 120.292  57.591  1.00  0.00           H  
ATOM   2669  C   GLY   206      80.103 118.665  56.403  1.00  0.00           C  
ATOM   2670  O   GLY   206      79.747 118.156  55.310  1.00  0.00           O  
ATOM   2671  N   GLY   207      80.731 117.810  57.313  1.00  0.00           N  
ATOM   2672  H   GLY   207      80.685 116.809  57.190  1.00  0.00           H  
ATOM   2673  CA  GLY   207      81.396 118.169  58.555  1.00  0.00           C  
ATOM   2674  HA2 GLY   207      80.915 119.098  58.860  1.00  0.00           H  
ATOM   2675  HA3 GLY   207      81.293 117.392  59.312  1.00  0.00           H  
ATOM   2676  C   GLY   207      82.807 118.627  58.320  1.00  0.00           C  
ATOM   2677  O   GLY   207      83.183 119.158  57.264  1.00  0.00           O  
ATOM   2678  N   TYR   208      83.661 118.457  59.335  1.00  0.00           N  
ATOM   2679  H   TYR   208      83.362 117.940  60.149  1.00  0.00           H  
ATOM   2680  CA  TYR   208      85.093 118.805  59.251  1.00  0.00           C  
ATOM   2681  HA  TYR   208      85.154 119.888  59.140  1.00  0.00           H  
ATOM   2682  CB  TYR   208      85.899 118.393  60.538  1.00  0.00           C  
ATOM   2683  HB2 TYR   208      86.883 118.786  60.284  1.00  0.00           H  
ATOM   2684  HB3 TYR   208      85.610 118.994  61.400  1.00  0.00           H  
ATOM   2685  CG  TYR   208      85.968 116.878  60.749  1.00  0.00           C  
ATOM   2686  CD1 TYR   208      86.832 116.026  60.013  1.00  0.00           C  
ATOM   2687  HD1 TYR   208      87.563 116.369  59.296  1.00  0.00           H  
ATOM   2688  CE1 TYR   208      86.843 114.627  60.364  1.00  0.00           C  
ATOM   2689  HE1 TYR   208      87.501 113.903  59.905  1.00  0.00           H  
ATOM   2690  CZ  TYR   208      85.870 114.157  61.254  1.00  0.00           C  
ATOM   2691  OH  TYR   208      85.845 112.886  61.595  1.00  0.00           O  
ATOM   2692  HH  TYR   208      86.643 112.434  61.310  1.00  0.00           H  
ATOM   2693  CE2 TYR   208      85.007 115.063  61.927  1.00  0.00           C  
ATOM   2694  HE2 TYR   208      84.318 114.770  62.706  1.00  0.00           H  
ATOM   2695  CD2 TYR   208      85.039 116.397  61.670  1.00  0.00           C  
ATOM   2696  HD2 TYR   208      84.380 117.056  62.215  1.00  0.00           H  
ATOM   2697  C   TYR   208      85.761 118.270  57.989  1.00  0.00           C  
ATOM   2698  O   TYR   208      85.380 117.232  57.480  1.00  0.00           O  
ATOM   2699  N   GLY   209      86.864 118.915  57.546  1.00  0.00           N  
ATOM   2700  H   GLY   209      87.011 119.844  57.914  1.00  0.00           H  
ATOM   2701  CA  GLY   209      87.614 118.573  56.319  1.00  0.00           C  
ATOM   2702  HA2 GLY   209      88.660 118.865  56.410  1.00  0.00           H  
ATOM   2703  HA3 GLY   209      87.456 117.534  56.028  1.00  0.00           H  
ATOM   2704  C   GLY   209      87.188 119.358  55.070  1.00  0.00           C  
ATOM   2705  O   GLY   209      86.614 120.407  55.032  1.00  0.00           O  
ATOM   2706  N   GLN   210      87.495 118.850  53.873  1.00  0.00           N  
ATOM   2707  H   GLN   210      87.126 119.423  53.127  1.00  0.00           H  
ATOM   2708  CA  GLN   210      88.160 117.614  53.466  1.00  0.00           C  
ATOM   2709  HA  GLN   210      88.089 117.650  52.379  1.00  0.00           H  
ATOM   2710  CB  GLN   210      89.583 117.443  53.908  1.00  0.00           C  
ATOM   2711  HB2 GLN   210      89.600 117.132  54.952  1.00  0.00           H  
ATOM   2712  HB3 GLN   210      90.085 116.684  53.308  1.00  0.00           H  
ATOM   2713  CG  GLN   210      90.372 118.793  53.630  1.00  0.00           C  
ATOM   2714  HG2 GLN   210      90.356 119.185  52.613  1.00  0.00           H  
ATOM   2715  HG3 GLN   210      90.040 119.599  54.286  1.00  0.00           H  
ATOM   2716  CD  GLN   210      91.847 118.623  53.862  1.00  0.00           C  
ATOM   2717  OE1 GLN   210      92.278 117.592  54.353  1.00  0.00           O  
ATOM   2718  NE2 GLN   210      92.674 119.632  53.590  1.00  0.00           N  
ATOM   2719 HE21 GLN   210      93.667 119.469  53.507  1.00  0.00           H  
ATOM   2720 HE22 GLN   210      92.134 120.433  53.295  1.00  0.00           H  
ATOM   2721  C   GLN   210      87.267 116.307  53.722  1.00  0.00           C  
ATOM   2722  O   GLN   210      87.765 115.247  54.100  1.00  0.00           O  
ATOM   2723  N   GLN   211      85.978 116.453  53.491  1.00  0.00           N  
ATOM   2724  H   GLN   211      85.715 117.315  53.035  1.00  0.00           H  
ATOM   2725  CA  GLN   211      84.907 115.436  53.548  1.00  0.00           C  
ATOM   2726  HA  GLN   211      84.604 115.093  54.537  1.00  0.00           H  
ATOM   2727  CB  GLN   211      83.604 116.046  52.961  1.00  0.00           C  
ATOM   2728  HB2 GLN   211      83.830 116.360  51.942  1.00  0.00           H  
ATOM   2729  HB3 GLN   211      82.856 115.254  52.942  1.00  0.00           H  
ATOM   2730  CG  GLN   211      83.108 117.147  53.915  1.00  0.00           C  
ATOM   2731  HG2 GLN   211      82.025 117.153  53.785  1.00  0.00           H  
ATOM   2732  HG3 GLN   211      83.208 116.829  54.953  1.00  0.00           H  
ATOM   2733  CD  GLN   211      83.688 118.550  53.694  1.00  0.00           C  
ATOM   2734  OE1 GLN   211      84.587 118.721  52.891  1.00  0.00           O  
ATOM   2735  NE2 GLN   211      83.386 119.522  54.494  1.00  0.00           N  
ATOM   2736 HE21 GLN   211      82.888 119.315  55.348  1.00  0.00           H  
ATOM   2737 HE22 GLN   211      83.662 120.476  54.306  1.00  0.00           H  
ATOM   2738  C   GLN   211      85.299 114.104  52.865  1.00  0.00           C  
ATOM   2739  O   GLN   211      84.663 113.120  53.309  1.00  0.00           O  
ATOM   2740  N   ASP   212      86.126 114.077  51.819  1.00  0.00           N  
ATOM   2741  H   ASP   212      86.590 114.935  51.557  1.00  0.00           H  
ATOM   2742  CA  ASP   212      86.652 112.867  51.146  1.00  0.00           C  
ATOM   2743  HA  ASP   212      86.791 112.039  51.841  1.00  0.00           H  
ATOM   2744  CB  ASP   212      85.563 112.331  50.196  1.00  0.00           C  
ATOM   2745  HB2 ASP   212      84.695 112.142  50.827  1.00  0.00           H  
ATOM   2746  HB3 ASP   212      85.252 113.137  49.531  1.00  0.00           H  
ATOM   2747  CG  ASP   212      85.996 111.022  49.481  1.00  0.00           C  
ATOM   2748  OD1 ASP   212      85.455 110.765  48.387  1.00  0.00           O  
ATOM   2749  OD2 ASP   212      86.818 110.215  50.003  1.00  0.00           O  
ATOM   2750  C   ASP   212      87.996 113.190  50.397  1.00  0.00           C  
ATOM   2751  O   ASP   212      87.921 113.634  49.249  1.00  0.00           O  
ATOM   2752  N   ARG   213      89.143 113.118  51.094  1.00  0.00           N  
ATOM   2753  H   ARG   213      89.150 112.672  52.000  1.00  0.00           H  
ATOM   2754  CA  ARG   213      90.500 113.583  50.532  1.00  0.00           C  
ATOM   2755  HA  ARG   213      90.489 114.667  50.423  1.00  0.00           H  
ATOM   2756  CB  ARG   213      91.454 113.140  51.676  1.00  0.00           C  
ATOM   2757  HB2 ARG   213      91.025 113.433  52.634  1.00  0.00           H  
ATOM   2758  HB3 ARG   213      91.457 112.057  51.798  1.00  0.00           H  
ATOM   2759  CG  ARG   213      92.892 113.707  51.730  1.00  0.00           C  
ATOM   2760  HG2 ARG   213      92.616 114.734  51.493  1.00  0.00           H  
ATOM   2761  HG3 ARG   213      93.389 113.624  52.697  1.00  0.00           H  
ATOM   2762  CD  ARG   213      93.774 113.276  50.617  1.00  0.00           C  
ATOM   2763  HD2 ARG   213      93.272 113.596  49.704  1.00  0.00           H  
ATOM   2764  HD3 ARG   213      94.659 113.902  50.731  1.00  0.00           H  
ATOM   2765  NE  ARG   213      93.955 111.826  50.575  1.00  0.00           N  
ATOM   2766  HE  ARG   213      93.299 111.259  51.094  1.00  0.00           H  
ATOM   2767  CZ  ARG   213      95.063 111.187  50.108  1.00  0.00           C  
ATOM   2768  NH1 ARG   213      96.088 111.791  49.583  1.00  0.00           N  
ATOM   2769 HH11 ARG   213      96.786 111.260  49.082  1.00  0.00           H  
ATOM   2770 HH12 ARG   213      96.161 112.794  49.672  1.00  0.00           H  
ATOM   2771  NH2 ARG   213      95.154 109.865  50.135  1.00  0.00           N  
ATOM   2772 HH21 ARG   213      96.097 109.535  49.989  1.00  0.00           H  
ATOM   2773 HH22 ARG   213      94.408 109.257  50.442  1.00  0.00           H  
ATOM   2774  C   ARG   213      90.771 112.828  49.193  1.00  0.00           C  
ATOM   2775  O   ARG   213      90.836 111.624  49.248  1.00  0.00           O  
ATOM   2776  N   GLY   214      90.906 113.502  48.041  1.00  0.00           N  
ATOM   2777  H   GLY   214      91.072 112.930  47.225  1.00  0.00           H  
ATOM   2778  CA  GLY   214      90.634 114.942  47.829  1.00  0.00           C  
ATOM   2779  HA2 GLY   214      90.388 115.225  46.805  1.00  0.00           H  
ATOM   2780  HA3 GLY   214      89.749 115.260  48.381  1.00  0.00           H  
ATOM   2781  C   GLY   214      91.871 115.768  48.087  1.00  0.00           C  
ATOM   2782  O   GLY   214      91.850 116.611  48.984  1.00  0.00           O  
ATOM   2783  OXT GLY   214      92.898 115.582  47.413  1.00  0.00           O  
TER    2784      GLY   214 
END   
