# Supplementary material for: Visualization of oligomerization, clustering, and density transition of intrinsically disordered proteins
Source: Natl Sci Rev. 2026 Feb 14;13(7):nwag107. doi: 10.1093/nsr/nwag107 (PMC13114874; doi:10.1093/nsr/nwag107)
Supplement: nwag107_Supplemental_Files [file nwag107_supplemental_files.zip › SI-MD-Structures/MD-Sturctures/frame232.pdb]

CRYST1  135.057  149.216  136.820  90.00  90.00  90.00               1
ATOM      1  N   MET     1      28.828 108.006  96.382  1.00  0.00           N  
ATOM      2  H1  MET     1      27.988 107.634  95.961  1.00  0.00           H  
ATOM      3  H2  MET     1      28.716 108.332  97.331  1.00  0.00           H  
ATOM      4  H3  MET     1      28.991 108.865  95.876  1.00  0.00           H  
ATOM      5  CA  MET     1      30.023 107.151  96.251  1.00  0.00           C  
ATOM      6  HA  MET     1      30.938 107.731  96.132  1.00  0.00           H  
ATOM      7  CB  MET     1      30.141 106.160  97.450  1.00  0.00           C  
ATOM      8  HB2 MET     1      30.549 106.700  98.304  1.00  0.00           H  
ATOM      9  HB3 MET     1      29.110 105.872  97.655  1.00  0.00           H  
ATOM     10  CG  MET     1      30.980 104.902  97.316  1.00  0.00           C  
ATOM     11  HG2 MET     1      30.940 104.408  96.344  1.00  0.00           H  
ATOM     12  HG3 MET     1      32.053 105.095  97.348  1.00  0.00           H  
ATOM     13  SD  MET     1      30.466 103.596  98.457  1.00  0.00           S  
ATOM     14  CE  MET     1      31.084 104.332  99.948  1.00  0.00           C  
ATOM     15  HE1 MET     1      32.162 104.307  99.783  1.00  0.00           H  
ATOM     16  HE2 MET     1      30.781 105.370 100.086  1.00  0.00           H  
ATOM     17  HE3 MET     1      30.702 103.734 100.775  1.00  0.00           H  
ATOM     18  C   MET     1      29.889 106.518  94.980  1.00  0.00           C  
ATOM     19  O   MET     1      28.918 105.808  94.740  1.00  0.00           O  
ATOM     20  N   ALA     2      30.795 106.636  94.031  1.00  0.00           N  
ATOM     21  H   ALA     2      30.587 106.024  93.255  1.00  0.00           H  
ATOM     22  CA  ALA     2      32.096 107.348  93.996  1.00  0.00           C  
ATOM     23  HA  ALA     2      32.466 106.967  93.044  1.00  0.00           H  
ATOM     24  CB  ALA     2      31.923 108.902  94.042  1.00  0.00           C  
ATOM     25  HB1 ALA     2      31.308 109.218  93.200  1.00  0.00           H  
ATOM     26  HB2 ALA     2      31.355 109.171  94.933  1.00  0.00           H  
ATOM     27  HB3 ALA     2      32.923 109.303  94.204  1.00  0.00           H  
ATOM     28  C   ALA     2      33.100 106.881  95.062  1.00  0.00           C  
ATOM     29  O   ALA     2      32.942 107.082  96.308  1.00  0.00           O  
ATOM     30  N   SER     3      34.170 106.191  94.688  1.00  0.00           N  
ATOM     31  H   SER     3      34.700 106.001  95.527  1.00  0.00           H  
ATOM     32  CA  SER     3      34.539 105.654  93.391  1.00  0.00           C  
ATOM     33  HA  SER     3      34.581 106.489  92.692  1.00  0.00           H  
ATOM     34  CB  SER     3      35.939 105.002  93.429  1.00  0.00           C  
ATOM     35  HB2 SER     3      36.751 105.664  93.727  1.00  0.00           H  
ATOM     36  HB3 SER     3      35.727 104.191  94.126  1.00  0.00           H  
ATOM     37  OG  SER     3      36.328 104.571  92.159  1.00  0.00           O  
ATOM     38  HG  SER     3      37.185 104.960  91.972  1.00  0.00           H  
ATOM     39  C   SER     3      33.607 104.537  92.846  1.00  0.00           C  
ATOM     40  O   SER     3      32.875 103.920  93.627  1.00  0.00           O  
ATOM     41  N   ASN     4      33.504 104.382  91.531  1.00  0.00           N  
ATOM     42  H   ASN     4      34.072 104.997  90.967  1.00  0.00           H  
ATOM     43  CA  ASN     4      32.743 103.396  90.828  1.00  0.00           C  
ATOM     44  HA  ASN     4      32.412 102.681  91.581  1.00  0.00           H  
ATOM     45  CB  ASN     4      31.558 103.946  90.042  1.00  0.00           C  
ATOM     46  HB2 ASN     4      31.876 104.753  89.381  1.00  0.00           H  
ATOM     47  HB3 ASN     4      31.265 103.073  89.459  1.00  0.00           H  
ATOM     48  CG  ASN     4      30.454 104.463  90.927  1.00  0.00           C  
ATOM     49  OD1 ASN     4      30.474 105.618  91.335  1.00  0.00           O  
ATOM     50  ND2 ASN     4      29.553 103.605  91.412  1.00  0.00           N  
ATOM     51 HD21 ASN     4      28.932 103.916  92.145  1.00  0.00           H  
ATOM     52 HD22 ASN     4      29.591 102.629  91.156  1.00  0.00           H  
ATOM     53  C   ASN     4      33.592 102.422  89.927  1.00  0.00           C  
ATOM     54  O   ASN     4      33.719 102.703  88.705  1.00  0.00           O  
ATOM     55  N   ASP     5      34.341 101.444  90.492  1.00  0.00           N  
ATOM     56  H   ASP     5      35.139 101.128  89.960  1.00  0.00           H  
ATOM     57  CA  ASP     5      34.308 100.931  91.878  1.00  0.00           C  
ATOM     58  HA  ASP     5      33.693 101.539  92.542  1.00  0.00           H  
ATOM     59  CB  ASP     5      33.681  99.549  91.929  1.00  0.00           C  
ATOM     60  HB2 ASP     5      34.349  98.761  91.581  1.00  0.00           H  
ATOM     61  HB3 ASP     5      33.446  99.216  92.940  1.00  0.00           H  
ATOM     62  CG  ASP     5      32.402  99.416  91.116  1.00  0.00           C  
ATOM     63  OD1 ASP     5      32.231  98.526  90.205  1.00  0.00           O  
ATOM     64  OD2 ASP     5      31.575 100.267  91.352  1.00  0.00           O  
ATOM     65  C   ASP     5      35.766 100.894  92.467  1.00  0.00           C  
ATOM     66  O   ASP     5      36.661 100.924  91.606  1.00  0.00           O  
ATOM     67  N   TYR     6      36.027 100.628  93.740  1.00  0.00           N  
ATOM     68  H   TYR     6      35.220 100.379  94.294  1.00  0.00           H  
ATOM     69  CA  TYR     6      37.312 100.337  94.291  1.00  0.00           C  
ATOM     70  HA  TYR     6      38.014 101.017  93.809  1.00  0.00           H  
ATOM     71  CB  TYR     6      37.251 100.644  95.767  1.00  0.00           C  
ATOM     72  HB2 TYR     6      36.387 100.099  96.146  1.00  0.00           H  
ATOM     73  HB3 TYR     6      38.205 100.409  96.238  1.00  0.00           H  
ATOM     74  CG  TYR     6      36.992 102.083  96.163  1.00  0.00           C  
ATOM     75  CD1 TYR     6      35.687 102.430  96.431  1.00  0.00           C  
ATOM     76  HD1 TYR     6      34.944 101.659  96.297  1.00  0.00           H  
ATOM     77  CE1 TYR     6      35.446 103.750  96.928  1.00  0.00           C  
ATOM     78  HE1 TYR     6      34.460 104.120  97.164  1.00  0.00           H  
ATOM     79  CZ  TYR     6      36.522 104.664  97.072  1.00  0.00           C  
ATOM     80  OH  TYR     6      36.334 105.909  97.550  1.00  0.00           O  
ATOM     81  HH  TYR     6      37.158 106.384  97.681  1.00  0.00           H  
ATOM     82  CE2 TYR     6      37.834 104.347  96.732  1.00  0.00           C  
ATOM     83  HE2 TYR     6      38.632 105.028  96.985  1.00  0.00           H  
ATOM     84  CD2 TYR     6      38.049 102.999  96.353  1.00  0.00           C  
ATOM     85  HD2 TYR     6      39.052 102.628  96.200  1.00  0.00           H  
ATOM     86  C   TYR     6      37.790  98.930  93.902  1.00  0.00           C  
ATOM     87  O   TYR     6      37.578  97.963  94.628  1.00  0.00           O  
ATOM     88  N   THR     7      38.337  98.702  92.736  1.00  0.00           N  
ATOM     89  H   THR     7      38.597  99.509  92.187  1.00  0.00           H  
ATOM     90  CA  THR     7      38.752  97.386  92.135  1.00  0.00           C  
ATOM     91  HA  THR     7      39.342  96.803  92.842  1.00  0.00           H  
ATOM     92  CB  THR     7      37.475  96.523  91.852  1.00  0.00           C  
ATOM     93  HB  THR     7      36.823  96.422  92.719  1.00  0.00           H  
ATOM     94  CG2 THR     7      36.680  97.296  90.775  1.00  0.00           C  
ATOM     95 HG21 THR     7      35.633  96.993  90.775  1.00  0.00           H  
ATOM     96 HG22 THR     7      36.569  98.338  91.076  1.00  0.00           H  
ATOM     97 HG23 THR     7      37.148  97.218  89.794  1.00  0.00           H  
ATOM     98  OG1 THR     7      37.708  95.199  91.373  1.00  0.00           O  
ATOM     99  HG1 THR     7      38.183  94.805  92.108  1.00  0.00           H  
ATOM    100  C   THR     7      39.612  97.557  90.931  1.00  0.00           C  
ATOM    101  O   THR     7      39.597  98.699  90.401  1.00  0.00           O  
ATOM    102  N   GLN     8      40.314  96.556  90.438  1.00  0.00           N  
ATOM    103  H   GLN     8      40.271  95.713  90.993  1.00  0.00           H  
ATOM    104  CA  GLN     8      41.058  96.640  89.116  1.00  0.00           C  
ATOM    105  HA  GLN     8      41.782  97.448  89.215  1.00  0.00           H  
ATOM    106  CB  GLN     8      41.857  95.265  88.991  1.00  0.00           C  
ATOM    107  HB2 GLN     8      42.573  95.372  88.175  1.00  0.00           H  
ATOM    108  HB3 GLN     8      42.341  95.129  89.959  1.00  0.00           H  
ATOM    109  CG  GLN     8      40.978  94.057  88.655  1.00  0.00           C  
ATOM    110  HG2 GLN     8      40.294  93.992  89.501  1.00  0.00           H  
ATOM    111  HG3 GLN     8      40.428  94.267  87.738  1.00  0.00           H  
ATOM    112  CD  GLN     8      41.710  92.700  88.530  1.00  0.00           C  
ATOM    113  OE1 GLN     8      41.901  91.908  89.429  1.00  0.00           O  
ATOM    114  NE2 GLN     8      42.375  92.506  87.413  1.00  0.00           N  
ATOM    115 HE21 GLN     8      42.347  93.214  86.693  1.00  0.00           H  
ATOM    116 HE22 GLN     8      43.123  91.836  87.527  1.00  0.00           H  
ATOM    117  C   GLN     8      40.126  96.955  87.938  1.00  0.00           C  
ATOM    118  O   GLN     8      38.996  96.502  87.852  1.00  0.00           O  
ATOM    119  N   GLN     9      40.554  97.708  86.924  1.00  0.00           N  
ATOM    120  H   GLN     9      39.842  97.936  86.245  1.00  0.00           H  
ATOM    121  CA  GLN     9      41.723  98.643  86.883  1.00  0.00           C  
ATOM    122  HA  GLN     9      41.703  99.124  85.905  1.00  0.00           H  
ATOM    123  CB  GLN     9      41.551  99.825  87.863  1.00  0.00           C  
ATOM    124  HB2 GLN     9      41.718  99.489  88.887  1.00  0.00           H  
ATOM    125  HB3 GLN     9      42.305 100.587  87.672  1.00  0.00           H  
ATOM    126  CG  GLN     9      40.179 100.494  87.797  1.00  0.00           C  
ATOM    127  HG2 GLN     9      39.439  99.695  87.847  1.00  0.00           H  
ATOM    128  HG3 GLN     9      40.179 101.025  88.749  1.00  0.00           H  
ATOM    129  CD  GLN     9      39.916 101.379  86.667  1.00  0.00           C  
ATOM    130  OE1 GLN     9      40.680 101.422  85.701  1.00  0.00           O  
ATOM    131  NE2 GLN     9      38.784 102.067  86.685  1.00  0.00           N  
ATOM    132 HE21 GLN     9      38.177 101.903  87.475  1.00  0.00           H  
ATOM    133 HE22 GLN     9      38.424 102.389  85.797  1.00  0.00           H  
ATOM    134  C   GLN     9      43.106  97.984  86.926  1.00  0.00           C  
ATOM    135  O   GLN     9      43.723  97.879  87.970  1.00  0.00           O  
ATOM    136  N   ALA    10      43.536  97.387  85.790  1.00  0.00           N  
ATOM    137  H   ALA    10      44.448  96.953  85.790  1.00  0.00           H  
ATOM    138  CA  ALA    10      42.773  97.170  84.580  1.00  0.00           C  
ATOM    139  HA  ALA    10      42.264  98.068  84.229  1.00  0.00           H  
ATOM    140  CB  ALA    10      43.804  96.988  83.526  1.00  0.00           C  
ATOM    141  HB1 ALA    10      44.471  96.159  83.760  1.00  0.00           H  
ATOM    142  HB2 ALA    10      43.301  96.690  82.605  1.00  0.00           H  
ATOM    143  HB3 ALA    10      44.422  97.883  83.450  1.00  0.00           H  
ATOM    144  C   ALA    10      41.870  95.890  84.672  1.00  0.00           C  
ATOM    145  O   ALA    10      42.375  94.797  85.094  1.00  0.00           O  
ATOM    146  N   THR    11      40.582  95.897  84.241  1.00  0.00           N  
ATOM    147  H   THR    11      40.174  96.691  83.768  1.00  0.00           H  
ATOM    148  CA  THR    11      39.840  94.681  84.025  1.00  0.00           C  
ATOM    149  HA  THR    11      40.401  93.765  84.212  1.00  0.00           H  
ATOM    150  CB  THR    11      38.543  94.624  84.900  1.00  0.00           C  
ATOM    151  HB  THR    11      38.819  94.480  85.944  1.00  0.00           H  
ATOM    152  CG2 THR    11      37.558  95.817  84.760  1.00  0.00           C  
ATOM    153 HG21 THR    11      38.083  96.752  84.956  1.00  0.00           H  
ATOM    154 HG22 THR    11      36.958  95.807  83.850  1.00  0.00           H  
ATOM    155 HG23 THR    11      36.976  95.829  85.681  1.00  0.00           H  
ATOM    156  OG1 THR    11      37.882  93.402  84.585  1.00  0.00           O  
ATOM    157  HG1 THR    11      38.421  92.716  84.984  1.00  0.00           H  
ATOM    158  C   THR    11      39.354  94.609  82.551  1.00  0.00           C  
ATOM    159  O   THR    11      38.695  95.553  82.085  1.00  0.00           O  
ATOM    160  N   GLN    12      39.811  93.680  81.652  1.00  0.00           N  
ATOM    161  H   GLN    12      39.496  93.880  80.713  1.00  0.00           H  
ATOM    162  CA  GLN    12      40.776  92.527  81.884  1.00  0.00           C  
ATOM    163  HA  GLN    12      40.631  92.092  82.873  1.00  0.00           H  
ATOM    164  CB  GLN    12      40.251  91.395  81.017  1.00  0.00           C  
ATOM    165  HB2 GLN    12      40.594  90.412  81.338  1.00  0.00           H  
ATOM    166  HB3 GLN    12      39.166  91.378  81.116  1.00  0.00           H  
ATOM    167  CG  GLN    12      40.728  91.663  79.560  1.00  0.00           C  
ATOM    168  HG2 GLN    12      40.248  92.589  79.243  1.00  0.00           H  
ATOM    169  HG3 GLN    12      41.816  91.651  79.501  1.00  0.00           H  
ATOM    170  CD  GLN    12      40.103  90.543  78.691  1.00  0.00           C  
ATOM    171  OE1 GLN    12      39.485  89.517  79.088  1.00  0.00           O  
ATOM    172  NE2 GLN    12      40.100  90.670  77.399  1.00  0.00           N  
ATOM    173 HE21 GLN    12      39.624  89.906  76.940  1.00  0.00           H  
ATOM    174 HE22 GLN    12      40.255  91.575  76.979  1.00  0.00           H  
ATOM    175  C   GLN    12      42.274  92.822  81.663  1.00  0.00           C  
ATOM    176  O   GLN    12      42.708  93.720  80.946  1.00  0.00           O  
ATOM    177  N   SER    13      43.102  92.044  82.363  1.00  0.00           N  
ATOM    178  H   SER    13      42.688  91.583  83.161  1.00  0.00           H  
ATOM    179  CA  SER    13      44.513  91.800  82.120  1.00  0.00           C  
ATOM    180  HA  SER    13      45.061  92.734  82.239  1.00  0.00           H  
ATOM    181  CB  SER    13      45.049  90.834  83.163  1.00  0.00           C  
ATOM    182  HB2 SER    13      44.928  91.333  84.124  1.00  0.00           H  
ATOM    183  HB3 SER    13      44.515  89.890  83.274  1.00  0.00           H  
ATOM    184  OG  SER    13      46.451  90.667  82.966  1.00  0.00           O  
ATOM    185  HG  SER    13      46.497  89.917  82.369  1.00  0.00           H  
ATOM    186  C   SER    13      44.554  91.371  80.616  1.00  0.00           C  
ATOM    187  O   SER    13      43.839  90.467  80.310  1.00  0.00           O  
ATOM    188  N   TYR    14      45.459  91.895  79.751  1.00  0.00           N  
ATOM    189  H   TYR    14      46.032  92.653  80.093  1.00  0.00           H  
ATOM    190  CA  TYR    14      45.568  91.622  78.336  1.00  0.00           C  
ATOM    191  HA  TYR    14      45.368  90.577  78.099  1.00  0.00           H  
ATOM    192  CB  TYR    14      44.690  92.512  77.542  1.00  0.00           C  
ATOM    193  HB2 TYR    14      43.769  92.784  78.059  1.00  0.00           H  
ATOM    194  HB3 TYR    14      45.098  93.522  77.497  1.00  0.00           H  
ATOM    195  CG  TYR    14      44.252  92.026  76.185  1.00  0.00           C  
ATOM    196  CD1 TYR    14      43.409  90.926  76.102  1.00  0.00           C  
ATOM    197  HD1 TYR    14      43.059  90.420  76.989  1.00  0.00           H  
ATOM    198  CE1 TYR    14      42.766  90.743  74.869  1.00  0.00           C  
ATOM    199  HE1 TYR    14      42.082  89.912  74.794  1.00  0.00           H  
ATOM    200  CZ  TYR    14      43.177  91.427  73.734  1.00  0.00           C  
ATOM    201  OH  TYR    14      42.612  91.146  72.544  1.00  0.00           O  
ATOM    202  HH  TYR    14      42.595  90.195  72.413  1.00  0.00           H  
ATOM    203  CE2 TYR    14      44.126  92.426  73.852  1.00  0.00           C  
ATOM    204  HE2 TYR    14      44.476  92.897  72.945  1.00  0.00           H  
ATOM    205  CD2 TYR    14      44.720  92.719  75.077  1.00  0.00           C  
ATOM    206  HD2 TYR    14      45.499  93.465  75.121  1.00  0.00           H  
ATOM    207  C   TYR    14      46.992  91.981  77.913  1.00  0.00           C  
ATOM    208  O   TYR    14      47.489  93.026  78.351  1.00  0.00           O  
ATOM    209  N   GLY    15      47.689  91.177  77.072  1.00  0.00           N  
ATOM    210  H   GLY    15      48.626  91.539  76.964  1.00  0.00           H  
ATOM    211  CA  GLY    15      47.369  89.810  76.747  1.00  0.00           C  
ATOM    212  HA2 GLY    15      46.289  89.665  76.782  1.00  0.00           H  
ATOM    213  HA3 GLY    15      47.644  89.534  75.729  1.00  0.00           H  
ATOM    214  C   GLY    15      47.885  88.789  77.782  1.00  0.00           C  
ATOM    215  O   GLY    15      47.526  89.001  78.972  1.00  0.00           O  
ATOM    216  N   ALA    16      48.662  87.726  77.497  1.00  0.00           N  
ATOM    217  H   ALA    16      48.868  87.590  76.518  1.00  0.00           H  
ATOM    218  CA  ALA    16      49.071  86.609  78.419  1.00  0.00           C  
ATOM    219  HA  ALA    16      49.457  87.056  79.335  1.00  0.00           H  
ATOM    220  CB  ALA    16      47.773  85.764  78.694  1.00  0.00           C  
ATOM    221  HB1 ALA    16      47.072  86.428  79.201  1.00  0.00           H  
ATOM    222  HB2 ALA    16      47.265  85.449  77.782  1.00  0.00           H  
ATOM    223  HB3 ALA    16      47.893  84.958  79.417  1.00  0.00           H  
ATOM    224  C   ALA    16      50.182  85.704  77.930  1.00  0.00           C  
ATOM    225  O   ALA    16      50.409  84.629  78.444  1.00  0.00           O  
ATOM    226  N   TYR    17      50.981  86.232  77.021  1.00  0.00           N  
ATOM    227  H   TYR    17      50.655  87.117  76.661  1.00  0.00           H  
ATOM    228  CA  TYR    17      52.124  85.560  76.416  1.00  0.00           C  
ATOM    229  HA  TYR    17      51.795  84.674  75.872  1.00  0.00           H  
ATOM    230  CB  TYR    17      52.689  86.452  75.383  1.00  0.00           C  
ATOM    231  HB2 TYR    17      51.866  86.821  74.771  1.00  0.00           H  
ATOM    232  HB3 TYR    17      53.219  87.218  75.947  1.00  0.00           H  
ATOM    233  CG  TYR    17      53.726  85.774  74.527  1.00  0.00           C  
ATOM    234  CD1 TYR    17      55.116  85.791  74.862  1.00  0.00           C  
ATOM    235  HD1 TYR    17      55.532  86.154  75.790  1.00  0.00           H  
ATOM    236  CE1 TYR    17      56.015  85.330  73.866  1.00  0.00           C  
ATOM    237  HE1 TYR    17      57.088  85.391  73.973  1.00  0.00           H  
ATOM    238  CZ  TYR    17      55.515  84.589  72.751  1.00  0.00           C  
ATOM    239  OH  TYR    17      56.359  83.936  71.862  1.00  0.00           O  
ATOM    240  HH  TYR    17      57.267  84.247  71.876  1.00  0.00           H  
ATOM    241  CE2 TYR    17      54.184  84.773  72.384  1.00  0.00           C  
ATOM    242  HE2 TYR    17      53.882  84.415  71.411  1.00  0.00           H  
ATOM    243  CD2 TYR    17      53.262  85.317  73.297  1.00  0.00           C  
ATOM    244  HD2 TYR    17      52.214  85.328  73.034  1.00  0.00           H  
ATOM    245  C   TYR    17      53.254  85.142  77.460  1.00  0.00           C  
ATOM    246  O   TYR    17      53.764  85.971  78.165  1.00  0.00           O  
ATOM    247  N   PRO    18      53.661  83.874  77.425  1.00  0.00           N  
ATOM    248  CD  PRO    18      53.224  82.823  76.535  1.00  0.00           C  
ATOM    249  HD2 PRO    18      53.480  83.106  75.513  1.00  0.00           H  
ATOM    250  HD3 PRO    18      52.173  82.542  76.594  1.00  0.00           H  
ATOM    251  CG  PRO    18      54.018  81.561  76.798  1.00  0.00           C  
ATOM    252  HG2 PRO    18      54.891  81.521  76.147  1.00  0.00           H  
ATOM    253  HG3 PRO    18      53.455  80.641  76.640  1.00  0.00           H  
ATOM    254  CB  PRO    18      54.435  81.768  78.229  1.00  0.00           C  
ATOM    255  HB2 PRO    18      55.371  81.247  78.433  1.00  0.00           H  
ATOM    256  HB3 PRO    18      53.645  81.505  78.933  1.00  0.00           H  
ATOM    257  CA  PRO    18      54.667  83.320  78.369  1.00  0.00           C  
ATOM    258  HA  PRO    18      54.366  83.625  79.371  1.00  0.00           H  
ATOM    259  C   PRO    18      56.129  83.808  78.036  1.00  0.00           C  
ATOM    260  O   PRO    18      56.545  83.996  76.911  1.00  0.00           O  
ATOM    261  N   THR    19      57.007  84.025  79.051  1.00  0.00           N  
ATOM    262  H   THR    19      56.623  84.050  79.985  1.00  0.00           H  
ATOM    263  CA  THR    19      58.306  84.647  78.925  1.00  0.00           C  
ATOM    264  HA  THR    19      58.785  84.187  78.061  1.00  0.00           H  
ATOM    265  CB  THR    19      58.090  86.202  78.552  1.00  0.00           C  
ATOM    266  HB  THR    19      57.194  86.413  79.137  1.00  0.00           H  
ATOM    267  CG2 THR    19      59.329  87.063  78.924  1.00  0.00           C  
ATOM    268 HG21 THR    19      59.224  88.103  78.616  1.00  0.00           H  
ATOM    269 HG22 THR    19      59.532  87.028  79.994  1.00  0.00           H  
ATOM    270 HG23 THR    19      60.145  86.784  78.257  1.00  0.00           H  
ATOM    271  OG1 THR    19      57.913  86.281  77.188  1.00  0.00           O  
ATOM    272  HG1 THR    19      57.501  85.442  76.974  1.00  0.00           H  
ATOM    273  C   THR    19      59.214  84.483  80.193  1.00  0.00           C  
ATOM    274  O   THR    19      58.781  84.658  81.303  1.00  0.00           O  
ATOM    275  N   GLN    20      60.515  84.292  79.957  1.00  0.00           N  
ATOM    276  H   GLN    20      60.748  84.048  79.005  1.00  0.00           H  
ATOM    277  CA  GLN    20      61.584  84.313  80.959  1.00  0.00           C  
ATOM    278  HA  GLN    20      61.219  83.819  81.860  1.00  0.00           H  
ATOM    279  CB  GLN    20      62.660  83.479  80.338  1.00  0.00           C  
ATOM    280  HB2 GLN    20      62.958  83.971  79.412  1.00  0.00           H  
ATOM    281  HB3 GLN    20      63.524  83.517  81.000  1.00  0.00           H  
ATOM    282  CG  GLN    20      62.359  82.005  79.928  1.00  0.00           C  
ATOM    283  HG2 GLN    20      61.981  81.944  78.907  1.00  0.00           H  
ATOM    284  HG3 GLN    20      63.294  81.455  80.037  1.00  0.00           H  
ATOM    285  CD  GLN    20      61.253  81.295  80.745  1.00  0.00           C  
ATOM    286  OE1 GLN    20      61.432  81.116  81.983  1.00  0.00           O  
ATOM    287  NE2 GLN    20      60.173  80.923  80.132  1.00  0.00           N  
ATOM    288 HE21 GLN    20      59.953  81.252  79.203  1.00  0.00           H  
ATOM    289 HE22 GLN    20      59.593  80.380  80.755  1.00  0.00           H  
ATOM    290  C   GLN    20      62.179  85.686  81.322  1.00  0.00           C  
ATOM    291  O   GLN    20      62.920  86.209  80.456  1.00  0.00           O  
ATOM    292  N   PRO    21      61.879  86.277  82.522  1.00  0.00           N  
ATOM    293  CD  PRO    21      61.415  85.512  83.644  1.00  0.00           C  
ATOM    294  HD2 PRO    21      62.089  84.666  83.784  1.00  0.00           H  
ATOM    295  HD3 PRO    21      60.419  85.100  83.485  1.00  0.00           H  
ATOM    296  CG  PRO    21      61.429  86.448  84.880  1.00  0.00           C  
ATOM    297  HG2 PRO    21      62.249  86.151  85.534  1.00  0.00           H  
ATOM    298  HG3 PRO    21      60.490  86.417  85.433  1.00  0.00           H  
ATOM    299  CB  PRO    21      61.604  87.829  84.234  1.00  0.00           C  
ATOM    300  HB2 PRO    21      62.138  88.548  84.856  1.00  0.00           H  
ATOM    301  HB3 PRO    21      60.611  88.216  84.004  1.00  0.00           H  
ATOM    302  CA  PRO    21      62.281  87.589  82.913  1.00  0.00           C  
ATOM    303  HA  PRO    21      61.937  88.259  82.124  1.00  0.00           H  
ATOM    304  C   PRO    21      63.818  87.713  82.993  1.00  0.00           C  
ATOM    305  O   PRO    21      64.526  86.861  83.535  1.00  0.00           O  
ATOM    306  N   GLY    22      64.415  88.818  82.498  1.00  0.00           N  
ATOM    307  H   GLY    22      63.828  89.628  82.364  1.00  0.00           H  
ATOM    308  CA  GLY    22      65.868  89.103  82.381  1.00  0.00           C  
ATOM    309  HA2 GLY    22      66.427  88.179  82.233  1.00  0.00           H  
ATOM    310  HA3 GLY    22      66.173  89.709  81.528  1.00  0.00           H  
ATOM    311  C   GLY    22      66.446  89.731  83.672  1.00  0.00           C  
ATOM    312  O   GLY    22      65.726  90.078  84.629  1.00  0.00           O  
ATOM    313  N   GLN    23      67.724  90.117  83.597  1.00  0.00           N  
ATOM    314  H   GLN    23      68.229  89.823  82.774  1.00  0.00           H  
ATOM    315  CA  GLN    23      68.558  90.637  84.730  1.00  0.00           C  
ATOM    316  HA  GLN    23      67.845  90.792  85.540  1.00  0.00           H  
ATOM    317  CB  GLN    23      69.626  89.633  85.067  1.00  0.00           C  
ATOM    318  HB2 GLN    23      70.303  89.519  84.220  1.00  0.00           H  
ATOM    319  HB3 GLN    23      70.294  90.131  85.770  1.00  0.00           H  
ATOM    320  CG  GLN    23      69.021  88.238  85.539  1.00  0.00           C  
ATOM    321  HG2 GLN    23      68.351  87.898  84.749  1.00  0.00           H  
ATOM    322  HG3 GLN    23      69.903  87.600  85.488  1.00  0.00           H  
ATOM    323  CD  GLN    23      68.543  88.294  86.968  1.00  0.00           C  
ATOM    324  OE1 GLN    23      68.499  89.317  87.621  1.00  0.00           O  
ATOM    325  NE2 GLN    23      68.059  87.175  87.455  1.00  0.00           N  
ATOM    326 HE21 GLN    23      68.222  86.261  87.058  1.00  0.00           H  
ATOM    327 HE22 GLN    23      67.743  87.236  88.412  1.00  0.00           H  
ATOM    328  C   GLN    23      69.204  92.010  84.398  1.00  0.00           C  
ATOM    329  O   GLN    23      69.512  92.164  83.165  1.00  0.00           O  
ATOM    330  N   GLY    24      69.401  92.895  85.368  1.00  0.00           N  
ATOM    331  H   GLY    24      69.228  92.626  86.326  1.00  0.00           H  
ATOM    332  CA  GLY    24      70.114  94.183  85.326  1.00  0.00           C  
ATOM    333  HA2 GLY    24      69.820  94.828  84.498  1.00  0.00           H  
ATOM    334  HA3 GLY    24      69.994  94.787  86.225  1.00  0.00           H  
ATOM    335  C   GLY    24      71.639  94.084  85.139  1.00  0.00           C  
ATOM    336  O   GLY    24      72.238  93.069  85.511  1.00  0.00           O  
ATOM    337  N   TYR    25      72.401  95.064  84.647  1.00  0.00           N  
ATOM    338  H   TYR    25      71.963  95.902  84.292  1.00  0.00           H  
ATOM    339  CA  TYR    25      73.855  95.158  84.966  1.00  0.00           C  
ATOM    340  HA  TYR    25      74.363  94.237  84.679  1.00  0.00           H  
ATOM    341  CB  TYR    25      74.478  96.142  84.059  1.00  0.00           C  
ATOM    342  HB2 TYR    25      74.536  95.844  83.012  1.00  0.00           H  
ATOM    343  HB3 TYR    25      73.868  97.043  83.991  1.00  0.00           H  
ATOM    344  CG  TYR    25      75.881  96.388  84.349  1.00  0.00           C  
ATOM    345  CD1 TYR    25      76.866  95.646  83.660  1.00  0.00           C  
ATOM    346  HD1 TYR    25      76.466  95.048  82.855  1.00  0.00           H  
ATOM    347  CE1 TYR    25      78.233  95.903  83.956  1.00  0.00           C  
ATOM    348  HE1 TYR    25      79.001  95.397  83.389  1.00  0.00           H  
ATOM    349  CZ  TYR    25      78.594  96.976  84.827  1.00  0.00           C  
ATOM    350  OH  TYR    25      79.892  97.168  85.019  1.00  0.00           O  
ATOM    351  HH  TYR    25      80.428  96.621  84.440  1.00  0.00           H  
ATOM    352  CE2 TYR    25      77.609  97.771  85.423  1.00  0.00           C  
ATOM    353  HE2 TYR    25      77.875  98.520  86.154  1.00  0.00           H  
ATOM    354  CD2 TYR    25      76.265  97.474  85.256  1.00  0.00           C  
ATOM    355  HD2 TYR    25      75.460  98.098  85.616  1.00  0.00           H  
ATOM    356  C   TYR    25      74.120  95.383  86.438  1.00  0.00           C  
ATOM    357  O   TYR    25      73.345  96.152  87.031  1.00  0.00           O  
ATOM    358  N   SER    26      75.129  94.803  87.111  1.00  0.00           N  
ATOM    359  H   SER    26      75.656  94.105  86.606  1.00  0.00           H  
ATOM    360  CA  SER    26      75.418  94.964  88.533  1.00  0.00           C  
ATOM    361  HA  SER    26      74.486  95.120  89.076  1.00  0.00           H  
ATOM    362  CB  SER    26      76.133  93.717  89.085  1.00  0.00           C  
ATOM    363  HB2 SER    26      75.390  92.919  89.081  1.00  0.00           H  
ATOM    364  HB3 SER    26      76.918  93.396  88.400  1.00  0.00           H  
ATOM    365  OG  SER    26      76.570  93.983  90.405  1.00  0.00           O  
ATOM    366  HG  SER    26      75.798  94.288  90.887  1.00  0.00           H  
ATOM    367  C   SER    26      76.208  96.316  88.820  1.00  0.00           C  
ATOM    368  O   SER    26      77.412  96.416  89.141  1.00  0.00           O  
ATOM    369  N   GLN    27      75.486  97.416  88.634  1.00  0.00           N  
ATOM    370  H   GLN    27      74.496  97.276  88.494  1.00  0.00           H  
ATOM    371  CA  GLN    27      76.052  98.768  88.755  1.00  0.00           C  
ATOM    372  HA  GLN    27      76.892  98.764  88.061  1.00  0.00           H  
ATOM    373  CB  GLN    27      75.107  99.821  88.225  1.00  0.00           C  
ATOM    374  HB2 GLN    27      74.722  99.463  87.270  1.00  0.00           H  
ATOM    375  HB3 GLN    27      74.253  99.863  88.901  1.00  0.00           H  
ATOM    376  CG  GLN    27      75.644 101.218  87.917  1.00  0.00           C  
ATOM    377  HG2 GLN    27      74.934 101.847  87.379  1.00  0.00           H  
ATOM    378  HG3 GLN    27      75.831 101.707  88.873  1.00  0.00           H  
ATOM    379  CD  GLN    27      76.868 101.280  87.078  1.00  0.00           C  
ATOM    380  OE1 GLN    27      77.006 100.754  85.977  1.00  0.00           O  
ATOM    381  NE2 GLN    27      77.926 101.920  87.573  1.00  0.00           N  
ATOM    382 HE21 GLN    27      78.091 102.324  88.483  1.00  0.00           H  
ATOM    383 HE22 GLN    27      78.657 101.957  86.877  1.00  0.00           H  
ATOM    384  C   GLN    27      76.607  99.086  90.146  1.00  0.00           C  
ATOM    385  O   GLN    27      77.590  99.826  90.236  1.00  0.00           O  
ATOM    386  N   GLN    28      76.085  98.464  91.183  1.00  0.00           N  
ATOM    387  H   GLN    28      75.414  97.732  90.998  1.00  0.00           H  
ATOM    388  CA  GLN    28      76.514  98.562  92.638  1.00  0.00           C  
ATOM    389  HA  GLN    28      76.518  99.611  92.935  1.00  0.00           H  
ATOM    390  CB  GLN    28      75.406  97.850  93.478  1.00  0.00           C  
ATOM    391  HB2 GLN    28      74.476  98.398  93.330  1.00  0.00           H  
ATOM    392  HB3 GLN    28      75.208  96.864  93.059  1.00  0.00           H  
ATOM    393  CG  GLN    28      75.702  97.699  94.983  1.00  0.00           C  
ATOM    394  HG2 GLN    28      74.849  97.265  95.506  1.00  0.00           H  
ATOM    395  HG3 GLN    28      76.430  96.916  95.191  1.00  0.00           H  
ATOM    396  CD  GLN    28      76.111  98.989  95.699  1.00  0.00           C  
ATOM    397  OE1 GLN    28      76.275 100.044  95.153  1.00  0.00           O  
ATOM    398  NE2 GLN    28      76.471  98.866  96.959  1.00  0.00           N  
ATOM    399 HE21 GLN    28      76.832  99.738  97.318  1.00  0.00           H  
ATOM    400 HE22 GLN    28      76.455  98.004  97.485  1.00  0.00           H  
ATOM    401  C   GLN    28      77.971  98.079  92.802  1.00  0.00           C  
ATOM    402  O   GLN    28      78.584  98.337  93.842  1.00  0.00           O  
ATOM    403  N   SER    29      78.512  97.280  91.891  1.00  0.00           N  
ATOM    404  H   SER    29      77.942  96.964  91.119  1.00  0.00           H  
ATOM    405  CA  SER    29      79.829  96.607  92.079  1.00  0.00           C  
ATOM    406  HA  SER    29      80.231  96.839  93.065  1.00  0.00           H  
ATOM    407  CB  SER    29      79.639  95.088  92.071  1.00  0.00           C  
ATOM    408  HB2 SER    29      80.514  94.482  92.307  1.00  0.00           H  
ATOM    409  HB3 SER    29      78.827  94.832  92.752  1.00  0.00           H  
ATOM    410  OG  SER    29      79.308  94.494  90.802  1.00  0.00           O  
ATOM    411  HG  SER    29      78.367  94.378  90.653  1.00  0.00           H  
ATOM    412  C   SER    29      80.844  97.120  90.948  1.00  0.00           C  
ATOM    413  O   SER    29      81.949  96.604  90.651  1.00  0.00           O  
ATOM    414  N   SER    30      80.396  98.262  90.279  1.00  0.00           N  
ATOM    415  H   SER    30      79.636  98.791  90.682  1.00  0.00           H  
ATOM    416  CA  SER    30      81.157  98.946  89.161  1.00  0.00           C  
ATOM    417  HA  SER    30      81.414  98.219  88.391  1.00  0.00           H  
ATOM    418  CB  SER    30      80.152 100.030  88.581  1.00  0.00           C  
ATOM    419  HB2 SER    30      79.351  99.547  88.022  1.00  0.00           H  
ATOM    420  HB3 SER    30      79.700 100.655  89.350  1.00  0.00           H  
ATOM    421  OG  SER    30      80.817 100.855  87.633  1.00  0.00           O  
ATOM    422  HG  SER    30      81.225 101.518  88.195  1.00  0.00           H  
ATOM    423  C   SER    30      82.469  99.584  89.513  1.00  0.00           C  
ATOM    424  O   SER    30      82.598 100.209  90.573  1.00  0.00           O  
ATOM    425  N   GLN    31      83.515  99.583  88.679  1.00  0.00           N  
ATOM    426  H   GLN    31      84.251 100.253  88.851  1.00  0.00           H  
ATOM    427  CA  GLN    31      83.798  98.644  87.570  1.00  0.00           C  
ATOM    428  HA  GLN    31      82.859  98.204  87.234  1.00  0.00           H  
ATOM    429  CB  GLN    31      84.634  99.378  86.476  1.00  0.00           C  
ATOM    430  HB2 GLN    31      85.497  99.797  86.995  1.00  0.00           H  
ATOM    431  HB3 GLN    31      84.897  98.649  85.710  1.00  0.00           H  
ATOM    432  CG  GLN    31      83.822 100.429  85.731  1.00  0.00           C  
ATOM    433  HG2 GLN    31      83.259 101.143  86.332  1.00  0.00           H  
ATOM    434  HG3 GLN    31      84.534 101.148  85.324  1.00  0.00           H  
ATOM    435  CD  GLN    31      82.916  99.907  84.605  1.00  0.00           C  
ATOM    436  OE1 GLN    31      83.272  99.389  83.486  1.00  0.00           O  
ATOM    437  NE2 GLN    31      81.600  99.801  84.963  1.00  0.00           N  
ATOM    438 HE21 GLN    31      80.884  99.518  84.309  1.00  0.00           H  
ATOM    439 HE22 GLN    31      81.251 100.145  85.846  1.00  0.00           H  
ATOM    440  C   GLN    31      84.680  97.494  88.086  1.00  0.00           C  
ATOM    441  O   GLN    31      85.656  97.823  88.717  1.00  0.00           O  
ATOM    442  N   PRO    32      84.327  96.247  87.751  1.00  0.00           N  
ATOM    443  CD  PRO    32      83.109  95.869  87.086  1.00  0.00           C  
ATOM    444  HD2 PRO    32      83.069  96.274  86.075  1.00  0.00           H  
ATOM    445  HD3 PRO    32      82.215  96.144  87.646  1.00  0.00           H  
ATOM    446  CG  PRO    32      83.061  94.339  87.072  1.00  0.00           C  
ATOM    447  HG2 PRO    32      83.423  93.852  86.167  1.00  0.00           H  
ATOM    448  HG3 PRO    32      82.040  94.022  87.287  1.00  0.00           H  
ATOM    449  CB  PRO    32      83.839  93.959  88.306  1.00  0.00           C  
ATOM    450  HB2 PRO    32      84.247  92.958  88.163  1.00  0.00           H  
ATOM    451  HB3 PRO    32      83.222  94.058  89.200  1.00  0.00           H  
ATOM    452  CA  PRO    32      84.927  94.997  88.286  1.00  0.00           C  
ATOM    453  HA  PRO    32      85.142  95.095  89.350  1.00  0.00           H  
ATOM    454  C   PRO    32      86.120  94.542  87.411  1.00  0.00           C  
ATOM    455  O   PRO    32      85.974  93.911  86.353  1.00  0.00           O  
ATOM    456  N   TYR    33      87.325  94.889  87.864  1.00  0.00           N  
ATOM    457  H   TYR    33      87.419  95.491  88.670  1.00  0.00           H  
ATOM    458  CA  TYR    33      88.554  94.530  87.178  1.00  0.00           C  
ATOM    459  HA  TYR    33      88.351  94.201  86.159  1.00  0.00           H  
ATOM    460  CB  TYR    33      89.402  95.825  87.035  1.00  0.00           C  
ATOM    461  HB2 TYR    33      89.577  96.251  88.023  1.00  0.00           H  
ATOM    462  HB3 TYR    33      90.303  95.574  86.475  1.00  0.00           H  
ATOM    463  CG  TYR    33      88.694  96.868  86.151  1.00  0.00           C  
ATOM    464  CD1 TYR    33      88.343  96.650  84.835  1.00  0.00           C  
ATOM    465  HD1 TYR    33      88.485  95.663  84.420  1.00  0.00           H  
ATOM    466  CE1 TYR    33      87.824  97.719  84.056  1.00  0.00           C  
ATOM    467  HE1 TYR    33      87.481  97.589  83.040  1.00  0.00           H  
ATOM    468  CZ  TYR    33      87.739  99.012  84.576  1.00  0.00           C  
ATOM    469  OH  TYR    33      87.262  99.982  83.791  1.00  0.00           O  
ATOM    470  HH  TYR    33      87.584  99.993  82.887  1.00  0.00           H  
ATOM    471  CE2 TYR    33      88.097  99.268  85.850  1.00  0.00           C  
ATOM    472  HE2 TYR    33      88.077 100.273  86.246  1.00  0.00           H  
ATOM    473  CD2 TYR    33      88.618  98.206  86.633  1.00  0.00           C  
ATOM    474  HD2 TYR    33      89.084  98.419  87.584  1.00  0.00           H  
ATOM    475  C   TYR    33      89.362  93.550  87.944  1.00  0.00           C  
ATOM    476  O   TYR    33      89.733  93.737  89.126  1.00  0.00           O  
ATOM    477  N   GLY    34      89.761  92.449  87.331  1.00  0.00           N  
ATOM    478  H   GLY    34      89.695  92.408  86.324  1.00  0.00           H  
ATOM    479  CA  GLY    34      90.312  91.258  88.101  1.00  0.00           C  
ATOM    480  HA2 GLY    34      90.694  90.455  87.470  1.00  0.00           H  
ATOM    481  HA3 GLY    34      91.230  91.491  88.641  1.00  0.00           H  
ATOM    482  C   GLY    34      89.315  90.619  89.093  1.00  0.00           C  
ATOM    483  O   GLY    34      88.095  90.977  89.140  1.00  0.00           O  
ATOM    484  N   GLN    35      89.840  89.680  89.887  1.00  0.00           N  
ATOM    485  H   GLN    35      90.838  89.531  89.853  1.00  0.00           H  
ATOM    486  CA  GLN    35      89.184  89.198  91.089  1.00  0.00           C  
ATOM    487  HA  GLN    35      88.420  89.940  91.319  1.00  0.00           H  
ATOM    488  CB  GLN    35      88.393  87.928  90.725  1.00  0.00           C  
ATOM    489  HB2 GLN    35      87.631  88.261  90.021  1.00  0.00           H  
ATOM    490  HB3 GLN    35      89.070  87.209  90.264  1.00  0.00           H  
ATOM    491  CG  GLN    35      87.753  87.250  91.892  1.00  0.00           C  
ATOM    492  HG2 GLN    35      88.505  86.723  92.479  1.00  0.00           H  
ATOM    493  HG3 GLN    35      87.217  87.971  92.509  1.00  0.00           H  
ATOM    494  CD  GLN    35      86.876  86.047  91.537  1.00  0.00           C  
ATOM    495  OE1 GLN    35      87.192  84.913  91.852  1.00  0.00           O  
ATOM    496  NE2 GLN    35      85.658  86.170  91.050  1.00  0.00           N  
ATOM    497 HE21 GLN    35      85.258  87.000  90.638  1.00  0.00           H  
ATOM    498 HE22 GLN    35      85.205  85.286  90.870  1.00  0.00           H  
ATOM    499  C   GLN    35      90.160  88.899  92.198  1.00  0.00           C  
ATOM    500  O   GLN    35      91.005  88.023  92.032  1.00  0.00           O  
ATOM    501  N   GLN    36      90.157  89.663  93.286  1.00  0.00           N  
ATOM    502  H   GLN    36      90.898  89.419  93.927  1.00  0.00           H  
ATOM    503  CA  GLN    36      89.175  90.668  93.732  1.00  0.00           C  
ATOM    504  HA  GLN    36      88.167  90.358  93.458  1.00  0.00           H  
ATOM    505  CB  GLN    36      89.165  90.747  95.332  1.00  0.00           C  
ATOM    506  HB2 GLN    36      88.891  89.746  95.663  1.00  0.00           H  
ATOM    507  HB3 GLN    36      90.162  90.966  95.716  1.00  0.00           H  
ATOM    508  CG  GLN    36      88.097  91.680  95.803  1.00  0.00           C  
ATOM    509  HG2 GLN    36      88.410  92.666  95.459  1.00  0.00           H  
ATOM    510  HG3 GLN    36      87.101  91.484  95.407  1.00  0.00           H  
ATOM    511  CD  GLN    36      87.922  91.596  97.308  1.00  0.00           C  
ATOM    512  OE1 GLN    36      88.259  90.558  97.905  1.00  0.00           O  
ATOM    513  NE2 GLN    36      87.515  92.671  98.070  1.00  0.00           N  
ATOM    514 HE21 GLN    36      87.284  93.500  97.542  1.00  0.00           H  
ATOM    515 HE22 GLN    36      87.099  92.456  98.965  1.00  0.00           H  
ATOM    516  C   GLN    36      89.384  91.985  92.973  1.00  0.00           C  
ATOM    517  O   GLN    36      90.487  92.247  92.502  1.00  0.00           O  
ATOM    518  N   SER    37      88.309  92.799  92.938  1.00  0.00           N  
ATOM    519  H   SER    37      87.512  92.360  93.376  1.00  0.00           H  
ATOM    520  CA  SER    37      88.205  94.054  92.173  1.00  0.00           C  
ATOM    521  HA  SER    37      88.332  93.721  91.143  1.00  0.00           H  
ATOM    522  CB  SER    37      86.783  94.589  92.281  1.00  0.00           C  
ATOM    523  HB2 SER    37      86.130  93.871  91.785  1.00  0.00           H  
ATOM    524  HB3 SER    37      86.507  94.705  93.329  1.00  0.00           H  
ATOM    525  OG  SER    37      86.465  95.841  91.738  1.00  0.00           O  
ATOM    526  HG  SER    37      85.505  95.859  91.744  1.00  0.00           H  
ATOM    527  C   SER    37      89.286  95.098  92.571  1.00  0.00           C  
ATOM    528  O   SER    37      89.407  95.671  93.655  1.00  0.00           O  
ATOM    529  N   TYR    38      90.224  95.298  91.651  1.00  0.00           N  
ATOM    530  H   TYR    38      90.063  94.768  90.807  1.00  0.00           H  
ATOM    531  CA  TYR    38      91.575  95.880  91.882  1.00  0.00           C  
ATOM    532  HA  TYR    38      91.869  95.831  92.931  1.00  0.00           H  
ATOM    533  CB  TYR    38      92.657  95.051  91.164  1.00  0.00           C  
ATOM    534  HB2 TYR    38      92.809  94.115  91.701  1.00  0.00           H  
ATOM    535  HB3 TYR    38      92.477  94.869  90.104  1.00  0.00           H  
ATOM    536  CG  TYR    38      94.064  95.571  91.303  1.00  0.00           C  
ATOM    537  CD1 TYR    38      94.715  96.154  90.238  1.00  0.00           C  
ATOM    538  HD1 TYR    38      94.175  96.393  89.334  1.00  0.00           H  
ATOM    539  CE1 TYR    38      95.967  96.705  90.399  1.00  0.00           C  
ATOM    540  HE1 TYR    38      96.368  97.310  89.599  1.00  0.00           H  
ATOM    541  CZ  TYR    38      96.702  96.578  91.593  1.00  0.00           C  
ATOM    542  OH  TYR    38      97.881  97.287  91.772  1.00  0.00           O  
ATOM    543  HH  TYR    38      97.967  97.875  91.018  1.00  0.00           H  
ATOM    544  CE2 TYR    38      96.122  95.876  92.698  1.00  0.00           C  
ATOM    545  HE2 TYR    38      96.595  95.692  93.651  1.00  0.00           H  
ATOM    546  CD2 TYR    38      94.726  95.466  92.553  1.00  0.00           C  
ATOM    547  HD2 TYR    38      94.280  94.915  93.368  1.00  0.00           H  
ATOM    548  C   TYR    38      91.608  97.401  91.587  1.00  0.00           C  
ATOM    549  O   TYR    38      91.755  97.832  90.440  1.00  0.00           O  
ATOM    550  N   SER    39      91.571  98.252  92.627  1.00  0.00           N  
ATOM    551  H   SER    39      91.486  97.742  93.495  1.00  0.00           H  
ATOM    552  CA  SER    39      91.738  99.689  92.798  1.00  0.00           C  
ATOM    553  HA  SER    39      91.499 100.106  91.820  1.00  0.00           H  
ATOM    554  CB  SER    39      90.783 100.275  93.831  1.00  0.00           C  
ATOM    555  HB2 SER    39      91.157  99.883  94.778  1.00  0.00           H  
ATOM    556  HB3 SER    39      90.878 101.360  93.875  1.00  0.00           H  
ATOM    557  OG  SER    39      89.475  99.843  93.487  1.00  0.00           O  
ATOM    558  HG  SER    39      89.295 100.128  92.588  1.00  0.00           H  
ATOM    559  C   SER    39      93.123 100.061  93.228  1.00  0.00           C  
ATOM    560  O   SER    39      93.335 101.232  93.601  1.00  0.00           O  
ATOM    561  N   GLY    40      94.009  99.126  93.229  1.00  0.00           N  
ATOM    562  H   GLY    40      93.676  98.185  93.077  1.00  0.00           H  
ATOM    563  CA  GLY    40      95.333  99.312  93.828  1.00  0.00           C  
ATOM    564  HA2 GLY    40      95.318  99.954  94.709  1.00  0.00           H  
ATOM    565  HA3 GLY    40      95.585  98.303  94.155  1.00  0.00           H  
ATOM    566  C   GLY    40      96.362  99.999  92.894  1.00  0.00           C  
ATOM    567  O   GLY    40      96.012 100.261  91.773  1.00  0.00           O  
ATOM    568  N   TYR    41      97.596 100.227  93.266  1.00  0.00           N  
ATOM    569  H   TYR    41      98.124 100.494  92.447  1.00  0.00           H  
ATOM    570  CA  TYR    41      98.278 100.094  94.536  1.00  0.00           C  
ATOM    571  HA  TYR    41      97.553 100.485  95.250  1.00  0.00           H  
ATOM    572  CB  TYR    41      98.437  98.616  95.007  1.00  0.00           C  
ATOM    573  HB2 TYR    41      97.474  98.122  95.139  1.00  0.00           H  
ATOM    574  HB3 TYR    41      98.966  98.024  94.260  1.00  0.00           H  
ATOM    575  CG  TYR    41      99.110  98.458  96.339  1.00  0.00           C  
ATOM    576  CD1 TYR    41     100.499  98.667  96.507  1.00  0.00           C  
ATOM    577  HD1 TYR    41     101.179  98.797  95.678  1.00  0.00           H  
ATOM    578  CE1 TYR    41     101.089  98.526  97.788  1.00  0.00           C  
ATOM    579  HE1 TYR    41     102.153  98.668  97.902  1.00  0.00           H  
ATOM    580  CZ  TYR    41     100.238  98.101  98.861  1.00  0.00           C  
ATOM    581  OH  TYR    41     100.824  97.876 100.067  1.00  0.00           O  
ATOM    582  HH  TYR    41     101.575  98.469 100.148  1.00  0.00           H  
ATOM    583  CE2 TYR    41      98.860  97.979  98.738  1.00  0.00           C  
ATOM    584  HE2 TYR    41      98.197  97.773  99.566  1.00  0.00           H  
ATOM    585  CD2 TYR    41      98.310  98.245  97.489  1.00  0.00           C  
ATOM    586  HD2 TYR    41      97.240  98.113  97.432  1.00  0.00           H  
ATOM    587  C   TYR    41      99.650 100.808  94.529  1.00  0.00           C  
ATOM    588  O   TYR    41     100.342 100.721  93.498  1.00  0.00           O  
ATOM    589  N   SER    42      99.865 101.628  95.587  1.00  0.00           N  
ATOM    590  H   SER    42      99.339 101.325  96.394  1.00  0.00           H  
ATOM    591  CA  SER    42     101.049 102.489  95.783  1.00  0.00           C  
ATOM    592  HA  SER    42     101.621 102.459  94.855  1.00  0.00           H  
ATOM    593  CB  SER    42     100.643 103.945  95.979  1.00  0.00           C  
ATOM    594  HB2 SER    42     100.190 104.317  95.060  1.00  0.00           H  
ATOM    595  HB3 SER    42      99.951 104.182  96.786  1.00  0.00           H  
ATOM    596  OG  SER    42     101.752 104.668  96.208  1.00  0.00           O  
ATOM    597  HG  SER    42     102.103 104.907  95.347  1.00  0.00           H  
ATOM    598  C   SER    42     101.944 102.007  96.913  1.00  0.00           C  
ATOM    599  O   SER    42     101.422 101.534  97.949  1.00  0.00           O  
ATOM    600  N   GLN    43     103.248 102.054  96.759  1.00  0.00           N  
ATOM    601  H   GLN    43     103.568 102.539  95.933  1.00  0.00           H  
ATOM    602  CA  GLN    43     104.225 101.710  97.693  1.00  0.00           C  
ATOM    603  HA  GLN    43     103.818 101.333  98.631  1.00  0.00           H  
ATOM    604  CB  GLN    43     104.966 100.486  97.150  1.00  0.00           C  
ATOM    605  HB2 GLN    43     105.649 100.125  97.919  1.00  0.00           H  
ATOM    606  HB3 GLN    43     104.152  99.800  96.914  1.00  0.00           H  
ATOM    607  CG  GLN    43     105.833 100.695  95.985  1.00  0.00           C  
ATOM    608  HG2 GLN    43     105.827  99.739  95.463  1.00  0.00           H  
ATOM    609  HG3 GLN    43     105.391 101.388  95.269  1.00  0.00           H  
ATOM    610  CD  GLN    43     107.306 100.902  96.287  1.00  0.00           C  
ATOM    611  OE1 GLN    43     107.729 101.709  97.111  1.00  0.00           O  
ATOM    612  NE2 GLN    43     108.277 100.389  95.602  1.00  0.00           N  
ATOM    613 HE21 GLN    43     108.067  99.728  94.868  1.00  0.00           H  
ATOM    614 HE22 GLN    43     109.181 100.831  95.689  1.00  0.00           H  
ATOM    615  C   GLN    43     105.169 102.915  98.117  1.00  0.00           C  
ATOM    616  O   GLN    43     105.680 102.944  99.231  1.00  0.00           O  
ATOM    617  N   SER    44     105.414 103.845  97.210  1.00  0.00           N  
ATOM    618  H   SER    44     104.940 103.899  96.320  1.00  0.00           H  
ATOM    619  CA  SER    44     106.369 104.931  97.345  1.00  0.00           C  
ATOM    620  HA  SER    44     107.238 104.501  97.844  1.00  0.00           H  
ATOM    621  CB  SER    44     106.768 105.445  95.922  1.00  0.00           C  
ATOM    622  HB2 SER    44     106.870 104.606  95.234  1.00  0.00           H  
ATOM    623  HB3 SER    44     105.921 106.025  95.555  1.00  0.00           H  
ATOM    624  OG  SER    44     107.995 106.188  95.891  1.00  0.00           O  
ATOM    625  HG  SER    44     107.792 107.124  95.957  1.00  0.00           H  
ATOM    626  C   SER    44     105.886 106.098  98.184  1.00  0.00           C  
ATOM    627  O   SER    44     104.749 106.602  98.066  1.00  0.00           O  
ATOM    628  N   THR    45     106.830 106.702  98.941  1.00  0.00           N  
ATOM    629  H   THR    45     107.714 106.227  99.057  1.00  0.00           H  
ATOM    630  CA  THR    45     106.483 107.737  99.915  1.00  0.00           C  
ATOM    631  HA  THR    45     105.654 107.425 100.550  1.00  0.00           H  
ATOM    632  CB  THR    45     107.684 107.913 100.801  1.00  0.00           C  
ATOM    633  HB  THR    45     108.626 108.058 100.272  1.00  0.00           H  
ATOM    634  CG2 THR    45     107.491 109.013 101.836  1.00  0.00           C  
ATOM    635 HG21 THR    45     108.245 109.061 102.622  1.00  0.00           H  
ATOM    636 HG22 THR    45     107.663 109.958 101.320  1.00  0.00           H  
ATOM    637 HG23 THR    45     106.568 108.786 102.369  1.00  0.00           H  
ATOM    638  OG1 THR    45     107.765 106.685 101.614  1.00  0.00           O  
ATOM    639  HG1 THR    45     107.400 105.959 101.104  1.00  0.00           H  
ATOM    640  C   THR    45     106.120 109.074  99.270  1.00  0.00           C  
ATOM    641  O   THR    45     106.921 109.595  98.453  1.00  0.00           O  
ATOM    642  N   ASP    46     104.942 109.662  99.547  1.00  0.00           N  
ATOM    643  H   ASP    46     104.313 109.241 100.216  1.00  0.00           H  
ATOM    644  CA  ASP    46     104.543 110.902  98.905  1.00  0.00           C  
ATOM    645  HA  ASP    46     104.454 110.650  97.849  1.00  0.00           H  
ATOM    646  CB  ASP    46     103.175 111.174  99.575  1.00  0.00           C  
ATOM    647  HB2 ASP    46     102.537 110.300  99.442  1.00  0.00           H  
ATOM    648  HB3 ASP    46     103.346 111.220 100.650  1.00  0.00           H  
ATOM    649  CG  ASP    46     102.498 112.521  99.195  1.00  0.00           C  
ATOM    650  OD1 ASP    46     101.831 113.132 100.065  1.00  0.00           O  
ATOM    651  OD2 ASP    46     102.491 112.943  98.040  1.00  0.00           O  
ATOM    652  C   ASP    46     105.509 112.160  98.980  1.00  0.00           C  
ATOM    653  O   ASP    46     105.878 112.633 100.034  1.00  0.00           O  
ATOM    654  N   THR    47     105.847 112.744  97.824  1.00  0.00           N  
ATOM    655  H   THR    47     105.433 112.349  96.992  1.00  0.00           H  
ATOM    656  CA  THR    47     106.656 114.028  97.809  1.00  0.00           C  
ATOM    657  HA  THR    47     107.091 114.152  98.800  1.00  0.00           H  
ATOM    658  CB  THR    47     107.708 113.966  96.741  1.00  0.00           C  
ATOM    659  HB  THR    47     108.165 114.953  96.813  1.00  0.00           H  
ATOM    660  CG2 THR    47     108.864 113.040  97.146  1.00  0.00           C  
ATOM    661 HG21 THR    47     109.234 113.365  98.118  1.00  0.00           H  
ATOM    662 HG22 THR    47     108.494 112.019  97.237  1.00  0.00           H  
ATOM    663 HG23 THR    47     109.604 113.038  96.345  1.00  0.00           H  
ATOM    664  OG1 THR    47     107.256 113.797  95.395  1.00  0.00           O  
ATOM    665  HG1 THR    47     106.545 114.397  95.161  1.00  0.00           H  
ATOM    666  C   THR    47     105.704 115.315  97.551  1.00  0.00           C  
ATOM    667  O   THR    47     106.180 116.457  97.503  1.00  0.00           O  
ATOM    668  N   SER    48     104.405 115.104  97.427  1.00  0.00           N  
ATOM    669  H   SER    48     104.041 114.203  97.702  1.00  0.00           H  
ATOM    670  CA  SER    48     103.496 116.232  97.048  1.00  0.00           C  
ATOM    671  HA  SER    48     103.947 116.784  96.223  1.00  0.00           H  
ATOM    672  CB  SER    48     102.023 115.886  96.674  1.00  0.00           C  
ATOM    673  HB2 SER    48     101.421 116.735  96.350  1.00  0.00           H  
ATOM    674  HB3 SER    48     101.895 115.093  95.938  1.00  0.00           H  
ATOM    675  OG  SER    48     101.514 115.395  97.862  1.00  0.00           O  
ATOM    676  HG  SER    48     101.876 114.514  97.981  1.00  0.00           H  
ATOM    677  C   SER    48     103.467 117.285  98.132  1.00  0.00           C  
ATOM    678  O   SER    48     103.539 116.989  99.317  1.00  0.00           O  
ATOM    679  N   GLY    49     103.136 118.542  97.699  1.00  0.00           N  
ATOM    680  H   GLY    49     102.902 118.611  96.719  1.00  0.00           H  
ATOM    681  CA  GLY    49     102.882 119.727  98.593  1.00  0.00           C  
ATOM    682  HA2 GLY    49     102.432 120.608  98.136  1.00  0.00           H  
ATOM    683  HA3 GLY    49     102.174 119.415  99.361  1.00  0.00           H  
ATOM    684  C   GLY    49     104.207 120.188  99.259  1.00  0.00           C  
ATOM    685  O   GLY    49     105.305 119.985  98.725  1.00  0.00           O  
ATOM    686  N   TYR    50     104.146 120.812 100.450  1.00  0.00           N  
ATOM    687  H   TYR    50     105.106 120.916 100.744  1.00  0.00           H  
ATOM    688  CA  TYR    50     102.945 120.845 101.315  1.00  0.00           C  
ATOM    689  HA  TYR    50     102.056 121.036 100.714  1.00  0.00           H  
ATOM    690  CB  TYR    50     102.796 119.518 102.050  1.00  0.00           C  
ATOM    691  HB2 TYR    50     102.966 118.688 101.365  1.00  0.00           H  
ATOM    692  HB3 TYR    50     103.649 119.364 102.711  1.00  0.00           H  
ATOM    693  CG  TYR    50     101.492 119.315 102.801  1.00  0.00           C  
ATOM    694  CD1 TYR    50     101.389 119.862 104.079  1.00  0.00           C  
ATOM    695  HD1 TYR    50     102.304 120.199 104.542  1.00  0.00           H  
ATOM    696  CE1 TYR    50     100.168 119.706 104.780  1.00  0.00           C  
ATOM    697  HE1 TYR    50     100.155 120.158 105.760  1.00  0.00           H  
ATOM    698  CZ  TYR    50      99.086 118.962 104.224  1.00  0.00           C  
ATOM    699  OH  TYR    50      97.983 118.672 104.969  1.00  0.00           O  
ATOM    700  HH  TYR    50      98.100 118.877 105.900  1.00  0.00           H  
ATOM    701  CE2 TYR    50      99.221 118.521 102.898  1.00  0.00           C  
ATOM    702  HE2 TYR    50      98.393 117.970 102.477  1.00  0.00           H  
ATOM    703  CD2 TYR    50     100.452 118.660 102.235  1.00  0.00           C  
ATOM    704  HD2 TYR    50     100.538 118.379 101.196  1.00  0.00           H  
ATOM    705  C   TYR    50     103.121 121.835 102.480  1.00  0.00           C  
ATOM    706  O   TYR    50     104.150 121.740 103.212  1.00  0.00           O  
ATOM    707  N   GLY    51     102.145 122.718 102.751  1.00  0.00           N  
ATOM    708  H   GLY    51     102.313 123.142 103.652  1.00  0.00           H  
ATOM    709  CA  GLY    51     100.982 123.190 102.026  1.00  0.00           C  
ATOM    710  HA2 GLY    51     100.308 122.350 101.861  1.00  0.00           H  
ATOM    711  HA3 GLY    51     100.444 123.913 102.639  1.00  0.00           H  
ATOM    712  C   GLY    51     101.239 123.931 100.721  1.00  0.00           C  
ATOM    713  O   GLY    51     100.571 123.635  99.711  1.00  0.00           O  
ATOM    714  N   GLN    52     102.405 124.604 100.628  1.00  0.00           N  
ATOM    715  H   GLN    52     102.915 124.596 101.499  1.00  0.00           H  
ATOM    716  CA  GLN    52     102.764 125.473  99.493  1.00  0.00           C  
ATOM    717  HA  GLN    52     102.079 125.242  98.677  1.00  0.00           H  
ATOM    718  CB  GLN    52     102.513 126.887 100.001  1.00  0.00           C  
ATOM    719  HB2 GLN    52     101.456 126.918 100.264  1.00  0.00           H  
ATOM    720  HB3 GLN    52     103.143 126.952 100.888  1.00  0.00           H  
ATOM    721  CG  GLN    52     102.889 128.092  99.096  1.00  0.00           C  
ATOM    722  HG2 GLN    52     102.694 129.036  99.605  1.00  0.00           H  
ATOM    723  HG3 GLN    52     103.952 128.032  98.860  1.00  0.00           H  
ATOM    724  CD  GLN    52     102.167 128.003  97.745  1.00  0.00           C  
ATOM    725  OE1 GLN    52     101.146 127.395  97.526  1.00  0.00           O  
ATOM    726  NE2 GLN    52     102.846 128.332  96.730  1.00  0.00           N  
ATOM    727 HE21 GLN    52     103.574 128.984  96.986  1.00  0.00           H  
ATOM    728 HE22 GLN    52     102.445 128.230  95.809  1.00  0.00           H  
ATOM    729  C   GLN    52     104.186 125.118  98.927  1.00  0.00           C  
ATOM    730  O   GLN    52     105.104 124.847  99.681  1.00  0.00           O  
ATOM    731  N   SER    53     104.497 125.022  97.678  1.00  0.00           N  
ATOM    732  H   SER    53     105.497 124.911  97.593  1.00  0.00           H  
ATOM    733  CA  SER    53     103.616 124.782  96.504  1.00  0.00           C  
ATOM    734  HA  SER    53     102.784 125.467  96.668  1.00  0.00           H  
ATOM    735  CB  SER    53     104.365 125.246  95.259  1.00  0.00           C  
ATOM    736  HB2 SER    53     104.828 126.230  95.336  1.00  0.00           H  
ATOM    737  HB3 SER    53     105.209 124.560  95.183  1.00  0.00           H  
ATOM    738  OG  SER    53     103.579 125.208  94.113  1.00  0.00           O  
ATOM    739  HG  SER    53     103.217 126.084  93.956  1.00  0.00           H  
ATOM    740  C   SER    53     103.059 123.386  96.406  1.00  0.00           C  
ATOM    741  O   SER    53     103.585 122.529  97.093  1.00  0.00           O  
ATOM    742  N   SER    54     102.143 123.173  95.491  1.00  0.00           N  
ATOM    743  H   SER    54     101.924 123.974  94.917  1.00  0.00           H  
ATOM    744  CA  SER    54     101.566 121.912  95.371  1.00  0.00           C  
ATOM    745  HA  SER    54     101.255 121.554  96.353  1.00  0.00           H  
ATOM    746  CB  SER    54     100.300 122.046  94.507  1.00  0.00           C  
ATOM    747  HB2 SER    54      99.898 121.046  94.341  1.00  0.00           H  
ATOM    748  HB3 SER    54      99.522 122.558  95.073  1.00  0.00           H  
ATOM    749  OG  SER    54     100.550 122.704  93.196  1.00  0.00           O  
ATOM    750  HG  SER    54      99.826 122.362  92.666  1.00  0.00           H  
ATOM    751  C   SER    54     102.511 120.828  94.753  1.00  0.00           C  
ATOM    752  O   SER    54     102.418 119.690  95.089  1.00  0.00           O  
ATOM    753  N   TYR    55     103.400 121.266  93.856  1.00  0.00           N  
ATOM    754  H   TYR    55     103.386 122.255  93.649  1.00  0.00           H  
ATOM    755  CA  TYR    55     104.257 120.370  93.116  1.00  0.00           C  
ATOM    756  HA  TYR    55     104.367 119.429  93.654  1.00  0.00           H  
ATOM    757  CB  TYR    55     103.598 119.969  91.786  1.00  0.00           C  
ATOM    758  HB2 TYR    55     103.193 120.812  91.225  1.00  0.00           H  
ATOM    759  HB3 TYR    55     104.364 119.582  91.113  1.00  0.00           H  
ATOM    760  CG  TYR    55     102.614 118.872  92.061  1.00  0.00           C  
ATOM    761  CD1 TYR    55     101.253 119.124  92.387  1.00  0.00           C  
ATOM    762  HD1 TYR    55     100.826 120.116  92.401  1.00  0.00           H  
ATOM    763  CE1 TYR    55     100.433 118.125  92.783  1.00  0.00           C  
ATOM    764  HE1 TYR    55      99.398 118.336  93.010  1.00  0.00           H  
ATOM    765  CZ  TYR    55     100.989 116.791  92.754  1.00  0.00           C  
ATOM    766  OH  TYR    55     100.153 115.812  93.176  1.00  0.00           O  
ATOM    767  HH  TYR    55      99.323 116.201  93.459  1.00  0.00           H  
ATOM    768  CE2 TYR    55     102.327 116.513  92.479  1.00  0.00           C  
ATOM    769  HE2 TYR    55     102.727 115.511  92.439  1.00  0.00           H  
ATOM    770  CD2 TYR    55     103.183 117.586  92.064  1.00  0.00           C  
ATOM    771  HD2 TYR    55     104.225 117.414  91.838  1.00  0.00           H  
ATOM    772  C   TYR    55     105.683 120.869  92.929  1.00  0.00           C  
ATOM    773  O   TYR    55     105.862 121.958  92.279  1.00  0.00           O  
ATOM    774  N   SER    56     106.726 120.305  93.459  1.00  0.00           N  
ATOM    775  H   SER    56     107.577 120.811  93.260  1.00  0.00           H  
ATOM    776  CA  SER    56     106.818 119.192  94.466  1.00  0.00           C  
ATOM    777  HA  SER    56     107.883 119.037  94.640  1.00  0.00           H  
ATOM    778  CB  SER    56     106.148 119.587  95.818  1.00  0.00           C  
ATOM    779  HB2 SER    56     105.082 119.372  95.745  1.00  0.00           H  
ATOM    780  HB3 SER    56     106.586 118.914  96.555  1.00  0.00           H  
ATOM    781  OG  SER    56     106.435 120.906  96.189  1.00  0.00           O  
ATOM    782  HG  SER    56     106.065 121.032  97.066  1.00  0.00           H  
ATOM    783  C   SER    56     106.387 117.864  93.896  1.00  0.00           C  
ATOM    784  O   SER    56     105.624 117.125  94.540  1.00  0.00           O  
ATOM    785  N   SER    57     106.906 117.362  92.829  1.00  0.00           N  
ATOM    786  H   SER    57     106.459 116.525  92.485  1.00  0.00           H  
ATOM    787  CA  SER    57     107.849 117.912  91.841  1.00  0.00           C  
ATOM    788  HA  SER    57     108.427 118.678  92.358  1.00  0.00           H  
ATOM    789  CB  SER    57     108.864 116.797  91.454  1.00  0.00           C  
ATOM    790  HB2 SER    57     109.356 116.510  92.383  1.00  0.00           H  
ATOM    791  HB3 SER    57     108.401 115.894  91.054  1.00  0.00           H  
ATOM    792  OG  SER    57     109.921 117.168  90.520  1.00  0.00           O  
ATOM    793  HG  SER    57     109.599 116.920  89.650  1.00  0.00           H  
ATOM    794  C   SER    57     107.117 118.513  90.618  1.00  0.00           C  
ATOM    795  O   SER    57     106.201 117.894  90.101  1.00  0.00           O  
ATOM    796  N   TYR    58     107.416 119.724  90.240  1.00  0.00           N  
ATOM    797  H   TYR    58     108.200 120.180  90.684  1.00  0.00           H  
ATOM    798  CA  TYR    58     106.879 120.524  89.025  1.00  0.00           C  
ATOM    799  HA  TYR    58     105.872 120.942  89.034  1.00  0.00           H  
ATOM    800  CB  TYR    58     107.787 121.790  88.917  1.00  0.00           C  
ATOM    801  HB2 TYR    58     107.848 122.317  89.869  1.00  0.00           H  
ATOM    802  HB3 TYR    58     108.808 121.483  88.688  1.00  0.00           H  
ATOM    803  CG  TYR    58     107.321 122.712  87.874  1.00  0.00           C  
ATOM    804  CD1 TYR    58     107.830 122.563  86.555  1.00  0.00           C  
ATOM    805  HD1 TYR    58     108.502 121.772  86.256  1.00  0.00           H  
ATOM    806  CE1 TYR    58     107.430 123.538  85.572  1.00  0.00           C  
ATOM    807  HE1 TYR    58     107.975 123.549  84.640  1.00  0.00           H  
ATOM    808  CZ  TYR    58     106.443 124.511  85.818  1.00  0.00           C  
ATOM    809  OH  TYR    58     105.816 125.216  84.897  1.00  0.00           O  
ATOM    810  HH  TYR    58     106.146 124.983  84.026  1.00  0.00           H  
ATOM    811  CE2 TYR    58     106.033 124.595  87.208  1.00  0.00           C  
ATOM    812  HE2 TYR    58     105.299 125.328  87.508  1.00  0.00           H  
ATOM    813  CD2 TYR    58     106.438 123.732  88.220  1.00  0.00           C  
ATOM    814  HD2 TYR    58     106.112 123.792  89.248  1.00  0.00           H  
ATOM    815  C   TYR    58     107.035 119.804  87.683  1.00  0.00           C  
ATOM    816  O   TYR    58     108.013 119.060  87.509  1.00  0.00           O  
ATOM    817  N   GLY    59     106.093 119.785  86.748  1.00  0.00           N  
ATOM    818  H   GLY    59     106.320 119.396  85.843  1.00  0.00           H  
ATOM    819  CA  GLY    59     104.673 120.225  86.837  1.00  0.00           C  
ATOM    820  HA2 GLY    59     104.093 119.461  87.355  1.00  0.00           H  
ATOM    821  HA3 GLY    59     104.694 121.178  87.364  1.00  0.00           H  
ATOM    822  C   GLY    59     104.119 120.605  85.509  1.00  0.00           C  
ATOM    823  O   GLY    59     104.801 120.441  84.524  1.00  0.00           O  
ATOM    824  N   GLN    60     102.902 121.164  85.493  1.00  0.00           N  
ATOM    825  H   GLN    60     102.509 121.499  84.625  1.00  0.00           H  
ATOM    826  CA  GLN    60     102.034 121.373  86.664  1.00  0.00           C  
ATOM    827  HA  GLN    60     102.314 120.718  87.489  1.00  0.00           H  
ATOM    828  CB  GLN    60     102.209 122.762  87.207  1.00  0.00           C  
ATOM    829  HB2 GLN    60     101.507 122.950  88.019  1.00  0.00           H  
ATOM    830  HB3 GLN    60     103.243 122.964  87.487  1.00  0.00           H  
ATOM    831  CG  GLN    60     101.944 123.781  85.993  1.00  0.00           C  
ATOM    832  HG2 GLN    60     102.682 123.602  85.211  1.00  0.00           H  
ATOM    833  HG3 GLN    60     100.945 123.565  85.615  1.00  0.00           H  
ATOM    834  CD  GLN    60     101.965 125.190  86.422  1.00  0.00           C  
ATOM    835  OE1 GLN    60     101.520 126.070  85.777  1.00  0.00           O  
ATOM    836  NE2 GLN    60     102.557 125.551  87.534  1.00  0.00           N  
ATOM    837 HE21 GLN    60     102.786 124.876  88.250  1.00  0.00           H  
ATOM    838 HE22 GLN    60     102.505 126.531  87.771  1.00  0.00           H  
ATOM    839  C   GLN    60     100.571 121.072  86.321  1.00  0.00           C  
ATOM    840  O   GLN    60      99.782 120.894  87.266  1.00  0.00           O  
ATOM    841  N   SER    61     100.158 121.059  85.013  1.00  0.00           N  
ATOM    842  H   SER    61     100.808 121.201  84.253  1.00  0.00           H  
ATOM    843  CA  SER    61      98.738 120.943  84.539  1.00  0.00           C  
ATOM    844  HA  SER    61      98.187 120.330  85.252  1.00  0.00           H  
ATOM    845  CB  SER    61      98.094 122.354  84.594  1.00  0.00           C  
ATOM    846  HB2 SER    61      97.026 122.189  84.453  1.00  0.00           H  
ATOM    847  HB3 SER    61      98.212 122.701  85.621  1.00  0.00           H  
ATOM    848  OG  SER    61      98.606 123.159  83.584  1.00  0.00           O  
ATOM    849  HG  SER    61      98.460 124.078  83.819  1.00  0.00           H  
ATOM    850  C   SER    61      98.495 120.418  83.109  1.00  0.00           C  
ATOM    851  O   SER    61      99.471 120.090  82.392  1.00  0.00           O  
ATOM    852  N   GLN    62      97.300 120.225  82.689  1.00  0.00           N  
ATOM    853  H   GLN    62      96.547 120.561  83.273  1.00  0.00           H  
ATOM    854  CA  GLN    62      96.907 119.903  81.289  1.00  0.00           C  
ATOM    855  HA  GLN    62      97.490 119.023  81.015  1.00  0.00           H  
ATOM    856  CB  GLN    62      95.391 119.474  81.337  1.00  0.00           C  
ATOM    857  HB2 GLN    62      95.278 118.710  82.105  1.00  0.00           H  
ATOM    858  HB3 GLN    62      94.787 120.317  81.673  1.00  0.00           H  
ATOM    859  CG  GLN    62      94.721 118.797  80.105  1.00  0.00           C  
ATOM    860  HG2 GLN    62      93.650 118.982  80.197  1.00  0.00           H  
ATOM    861  HG3 GLN    62      95.025 119.403  79.252  1.00  0.00           H  
ATOM    862  CD  GLN    62      95.151 117.336  79.926  1.00  0.00           C  
ATOM    863  OE1 GLN    62      96.052 116.849  80.559  1.00  0.00           O  
ATOM    864  NE2 GLN    62      94.492 116.635  79.005  1.00  0.00           N  
ATOM    865 HE21 GLN    62      94.874 115.749  78.705  1.00  0.00           H  
ATOM    866 HE22 GLN    62      93.733 117.162  78.597  1.00  0.00           H  
ATOM    867  C   GLN    62      97.267 121.037  80.273  1.00  0.00           C  
ATOM    868  O   GLN    62      97.500 120.725  79.080  1.00  0.00           O  
ATOM    869  N   ASN    63      97.233 122.312  80.665  1.00  0.00           N  
ATOM    870  H   ASN    63      96.950 122.453  81.624  1.00  0.00           H  
ATOM    871  CA  ASN    63      97.751 123.449  79.860  1.00  0.00           C  
ATOM    872  HA  ASN    63      97.398 123.334  78.836  1.00  0.00           H  
ATOM    873  CB  ASN    63      97.098 124.688  80.533  1.00  0.00           C  
ATOM    874  HB2 ASN    63      96.048 124.699  80.239  1.00  0.00           H  
ATOM    875  HB3 ASN    63      97.143 124.631  81.621  1.00  0.00           H  
ATOM    876  CG  ASN    63      97.788 125.977  80.084  1.00  0.00           C  
ATOM    877  OD1 ASN    63      98.809 126.357  80.613  1.00  0.00           O  
ATOM    878  ND2 ASN    63      97.318 126.594  79.026  1.00  0.00           N  
ATOM    879 HD21 ASN    63      97.686 127.522  78.870  1.00  0.00           H  
ATOM    880 HD22 ASN    63      96.590 126.162  78.475  1.00  0.00           H  
ATOM    881  C   ASN    63      99.281 123.629  79.820  1.00  0.00           C  
ATOM    882  O   ASN    63      99.739 123.867  78.705  1.00  0.00           O  
ATOM    883  N   THR    64      99.990 123.501  80.953  1.00  0.00           N  
ATOM    884  H   THR    64      99.463 123.144  81.737  1.00  0.00           H  
ATOM    885  CA  THR    64     101.484 123.658  81.006  1.00  0.00           C  
ATOM    886  HA  THR    64     101.858 123.638  79.982  1.00  0.00           H  
ATOM    887  CB  THR    64     101.891 124.936  81.648  1.00  0.00           C  
ATOM    888  HB  THR    64     101.397 124.918  82.620  1.00  0.00           H  
ATOM    889  CG2 THR    64     103.371 125.152  81.916  1.00  0.00           C  
ATOM    890 HG21 THR    64     103.753 124.503  82.704  1.00  0.00           H  
ATOM    891 HG22 THR    64     103.890 124.885  80.995  1.00  0.00           H  
ATOM    892 HG23 THR    64     103.597 126.186  82.176  1.00  0.00           H  
ATOM    893  OG1 THR    64     101.485 126.010  80.867  1.00  0.00           O  
ATOM    894  HG1 THR    64     100.534 126.133  80.919  1.00  0.00           H  
ATOM    895  C   THR    64     102.156 122.483  81.701  1.00  0.00           C  
ATOM    896  O   THR    64     102.103 122.325  82.926  1.00  0.00           O  
ATOM    897  N   GLY    65     102.786 121.577  80.955  1.00  0.00           N  
ATOM    898  H   GLY    65     103.113 120.788  81.495  1.00  0.00           H  
ATOM    899  CA  GLY    65     102.780 121.319  79.576  1.00  0.00           C  
ATOM    900  HA2 GLY    65     103.229 122.148  79.030  1.00  0.00           H  
ATOM    901  HA3 GLY    65     103.527 120.531  79.484  1.00  0.00           H  
ATOM    902  C   GLY    65     101.418 120.917  79.033  1.00  0.00           C  
ATOM    903  O   GLY    65     100.719 120.096  79.694  1.00  0.00           O  
ATOM    904  N   TYR    66     101.127 121.296  77.775  1.00  0.00           N  
ATOM    905  H   TYR    66     101.774 121.946  77.352  1.00  0.00           H  
ATOM    906  CA  TYR    66      99.926 120.912  77.009  1.00  0.00           C  
ATOM    907  HA  TYR    66      99.021 121.210  77.538  1.00  0.00           H  
ATOM    908  CB  TYR    66      99.874 121.627  75.651  1.00  0.00           C  
ATOM    909  HB2 TYR    66      99.820 122.713  75.731  1.00  0.00           H  
ATOM    910  HB3 TYR    66     100.756 121.321  75.088  1.00  0.00           H  
ATOM    911  CG  TYR    66      98.599 121.354  74.856  1.00  0.00           C  
ATOM    912  CD1 TYR    66      98.527 120.276  73.985  1.00  0.00           C  
ATOM    913  HD1 TYR    66      99.346 119.571  73.981  1.00  0.00           H  
ATOM    914  CE1 TYR    66      97.312 119.910  73.342  1.00  0.00           C  
ATOM    915  HE1 TYR    66      97.290 119.025  72.722  1.00  0.00           H  
ATOM    916  CZ  TYR    66      96.238 120.772  73.379  1.00  0.00           C  
ATOM    917  OH  TYR    66      95.039 120.491  72.742  1.00  0.00           O  
ATOM    918  HH  TYR    66      95.073 120.076  71.877  1.00  0.00           H  
ATOM    919  CE2 TYR    66      96.257 121.820  74.321  1.00  0.00           C  
ATOM    920  HE2 TYR    66      95.336 122.347  74.520  1.00  0.00           H  
ATOM    921  CD2 TYR    66      97.432 122.136  75.006  1.00  0.00           C  
ATOM    922  HD2 TYR    66      97.481 123.020  75.624  1.00  0.00           H  
ATOM    923  C   TYR    66      99.745 119.425  76.812  1.00  0.00           C  
ATOM    924  O   TYR    66     100.621 118.701  76.434  1.00  0.00           O  
ATOM    925  N   GLY    67      98.477 118.980  77.055  1.00  0.00           N  
ATOM    926  H   GLY    67      97.756 119.597  77.399  1.00  0.00           H  
ATOM    927  CA  GLY    67      97.857 117.769  76.612  1.00  0.00           C  
ATOM    928  HA2 GLY    67      98.225 117.384  75.661  1.00  0.00           H  
ATOM    929  HA3 GLY    67      97.886 117.036  77.418  1.00  0.00           H  
ATOM    930  C   GLY    67      96.334 117.918  76.292  1.00  0.00           C  
ATOM    931  O   GLY    67      95.661 118.633  77.030  1.00  0.00           O  
ATOM    932  N   THR    68      95.857 117.210  75.198  1.00  0.00           N  
ATOM    933  H   THR    68      96.600 116.776  74.668  1.00  0.00           H  
ATOM    934  CA  THR    68      94.528 116.977  74.562  1.00  0.00           C  
ATOM    935  HA  THR    68      94.089 116.144  75.110  1.00  0.00           H  
ATOM    936  CB  THR    68      93.638 118.209  74.683  1.00  0.00           C  
ATOM    937  HB  THR    68      94.139 119.065  74.232  1.00  0.00           H  
ATOM    938  CG2 THR    68      92.387 118.186  73.909  1.00  0.00           C  
ATOM    939 HG21 THR    68      91.782 117.304  74.121  1.00  0.00           H  
ATOM    940 HG22 THR    68      91.839 119.095  74.155  1.00  0.00           H  
ATOM    941 HG23 THR    68      92.683 118.118  72.862  1.00  0.00           H  
ATOM    942  OG1 THR    68      93.235 118.359  76.017  1.00  0.00           O  
ATOM    943  HG1 THR    68      93.983 118.663  76.536  1.00  0.00           H  
ATOM    944  C   THR    68      94.610 116.521  73.087  1.00  0.00           C  
ATOM    945  O   THR    68      95.376 117.093  72.278  1.00  0.00           O  
ATOM    946  N   GLN    69      93.823 115.539  72.787  1.00  0.00           N  
ATOM    947  H   GLN    69      93.258 115.113  73.508  1.00  0.00           H  
ATOM    948  CA  GLN    69      93.974 114.789  71.561  1.00  0.00           C  
ATOM    949  HA  GLN    69      94.974 114.406  71.356  1.00  0.00           H  
ATOM    950  CB  GLN    69      92.922 113.625  71.622  1.00  0.00           C  
ATOM    951  HB2 GLN    69      92.906 113.094  70.670  1.00  0.00           H  
ATOM    952  HB3 GLN    69      93.272 112.939  72.394  1.00  0.00           H  
ATOM    953  CG  GLN    69      91.465 113.839  72.076  1.00  0.00           C  
ATOM    954  HG2 GLN    69      91.481 113.849  73.166  1.00  0.00           H  
ATOM    955  HG3 GLN    69      91.047 114.731  71.610  1.00  0.00           H  
ATOM    956  CD  GLN    69      90.564 112.662  71.659  1.00  0.00           C  
ATOM    957  OE1 GLN    69      90.566 111.650  72.351  1.00  0.00           O  
ATOM    958  NE2 GLN    69      89.766 112.918  70.639  1.00  0.00           N  
ATOM    959 HE21 GLN    69      89.802 113.857  70.269  1.00  0.00           H  
ATOM    960 HE22 GLN    69      89.140 112.233  70.239  1.00  0.00           H  
ATOM    961  C   GLN    69      93.575 115.600  70.317  1.00  0.00           C  
ATOM    962  O   GLN    69      92.774 116.569  70.404  1.00  0.00           O  
ATOM    963  N   SER    70      94.282 115.299  69.233  1.00  0.00           N  
ATOM    964  H   SER    70      94.782 114.421  69.205  1.00  0.00           H  
ATOM    965  CA  SER    70      94.246 116.079  67.987  1.00  0.00           C  
ATOM    966  HA  SER    70      94.497 117.124  68.171  1.00  0.00           H  
ATOM    967  CB  SER    70      95.411 115.470  67.111  1.00  0.00           C  
ATOM    968  HB2 SER    70      96.122 115.177  67.883  1.00  0.00           H  
ATOM    969  HB3 SER    70      95.039 114.589  66.587  1.00  0.00           H  
ATOM    970  OG  SER    70      95.833 116.434  66.144  1.00  0.00           O  
ATOM    971  HG  SER    70      95.296 116.443  65.349  1.00  0.00           H  
ATOM    972  C   SER    70      92.966 115.912  67.170  1.00  0.00           C  
ATOM    973  O   SER    70      92.752 116.648  66.236  1.00  0.00           O  
ATOM    974  N   THR    71      92.020 115.036  67.519  1.00  0.00           N  
ATOM    975  H   THR    71      92.099 114.574  68.414  1.00  0.00           H  
ATOM    976  CA  THR    71      90.736 114.763  66.876  1.00  0.00           C  
ATOM    977  HA  THR    71      90.647 115.227  65.894  1.00  0.00           H  
ATOM    978  CB  THR    71      90.641 113.273  66.520  1.00  0.00           C  
ATOM    979  HB  THR    71      89.579 113.093  66.357  1.00  0.00           H  
ATOM    980  CG2 THR    71      91.412 112.801  65.283  1.00  0.00           C  
ATOM    981 HG21 THR    71      92.394 113.262  65.175  1.00  0.00           H  
ATOM    982 HG22 THR    71      91.422 111.715  65.368  1.00  0.00           H  
ATOM    983 HG23 THR    71      90.836 113.149  64.426  1.00  0.00           H  
ATOM    984  OG1 THR    71      91.030 112.453  67.659  1.00  0.00           O  
ATOM    985  HG1 THR    71      91.987 112.441  67.582  1.00  0.00           H  
ATOM    986  C   THR    71      89.604 115.169  67.789  1.00  0.00           C  
ATOM    987  O   THR    71      89.887 115.061  68.977  1.00  0.00           O  
ATOM    988  N   PRO    72      88.396 115.572  67.361  1.00  0.00           N  
ATOM    989  CD  PRO    72      88.092 115.790  65.949  1.00  0.00           C  
ATOM    990  HD2 PRO    72      88.532 114.977  65.371  1.00  0.00           H  
ATOM    991  HD3 PRO    72      88.632 116.707  65.713  1.00  0.00           H  
ATOM    992  CG  PRO    72      86.554 115.798  65.753  1.00  0.00           C  
ATOM    993  HG2 PRO    72      86.242 114.762  65.623  1.00  0.00           H  
ATOM    994  HG3 PRO    72      86.290 116.458  64.927  1.00  0.00           H  
ATOM    995  CB  PRO    72      86.183 116.263  67.121  1.00  0.00           C  
ATOM    996  HB2 PRO    72      85.169 116.035  67.447  1.00  0.00           H  
ATOM    997  HB3 PRO    72      86.352 117.338  67.057  1.00  0.00           H  
ATOM    998  CA  PRO    72      87.214 115.652  68.123  1.00  0.00           C  
ATOM    999  HA  PRO    72      87.416 116.317  68.964  1.00  0.00           H  
ATOM   1000  C   PRO    72      86.735 114.311  68.674  1.00  0.00           C  
ATOM   1001  O   PRO    72      87.087 113.226  68.167  1.00  0.00           O  
ATOM   1002  N   GLN    73      85.957 114.417  69.706  1.00  0.00           N  
ATOM   1003  H   GLN    73      85.866 115.329  70.132  1.00  0.00           H  
ATOM   1004  CA  GLN    73      85.035 113.341  70.158  1.00  0.00           C  
ATOM   1005  HA  GLN    73      85.622 112.423  70.137  1.00  0.00           H  
ATOM   1006  CB  GLN    73      84.546 113.716  71.560  1.00  0.00           C  
ATOM   1007  HB2 GLN    73      83.935 112.872  71.880  1.00  0.00           H  
ATOM   1008  HB3 GLN    73      85.454 113.674  72.161  1.00  0.00           H  
ATOM   1009  CG  GLN    73      83.712 114.980  71.876  1.00  0.00           C  
ATOM   1010  HG2 GLN    73      83.841 115.117  72.950  1.00  0.00           H  
ATOM   1011  HG3 GLN    73      84.153 115.918  71.539  1.00  0.00           H  
ATOM   1012  CD  GLN    73      82.238 115.009  71.543  1.00  0.00           C  
ATOM   1013  OE1 GLN    73      81.757 114.226  70.704  1.00  0.00           O  
ATOM   1014  NE2 GLN    73      81.377 115.764  72.171  1.00  0.00           N  
ATOM   1015 HE21 GLN    73      81.657 116.308  72.975  1.00  0.00           H  
ATOM   1016 HE22 GLN    73      80.492 115.990  71.738  1.00  0.00           H  
ATOM   1017  C   GLN    73      83.915 113.138  69.118  1.00  0.00           C  
ATOM   1018  O   GLN    73      83.432 114.080  68.525  1.00  0.00           O  
ATOM   1019  N   GLY    74      83.478 111.927  68.950  1.00  0.00           N  
ATOM   1020  H   GLY    74      83.954 111.151  69.386  1.00  0.00           H  
ATOM   1021  CA  GLY    74      82.359 111.588  68.071  1.00  0.00           C  
ATOM   1022  HA2 GLY    74      81.961 112.483  67.593  1.00  0.00           H  
ATOM   1023  HA3 GLY    74      82.622 110.882  67.282  1.00  0.00           H  
ATOM   1024  C   GLY    74      81.197 110.943  68.875  1.00  0.00           C  
ATOM   1025  O   GLY    74      80.728 109.875  68.379  1.00  0.00           O  
ATOM   1026  N   TYR    75      80.811 111.558  70.008  1.00  0.00           N  
ATOM   1027  H   TYR    75      81.281 112.417  70.256  1.00  0.00           H  
ATOM   1028  CA  TYR    75      80.076 110.915  71.125  1.00  0.00           C  
ATOM   1029  HA  TYR    75      79.552 110.047  70.726  1.00  0.00           H  
ATOM   1030  CB  TYR    75      81.090 110.368  72.096  1.00  0.00           C  
ATOM   1031  HB2 TYR    75      81.745 111.135  72.509  1.00  0.00           H  
ATOM   1032  HB3 TYR    75      80.562 109.905  72.930  1.00  0.00           H  
ATOM   1033  CG  TYR    75      81.843 109.242  71.511  1.00  0.00           C  
ATOM   1034  CD1 TYR    75      83.247 109.263  71.529  1.00  0.00           C  
ATOM   1035  HD1 TYR    75      83.862 110.065  71.910  1.00  0.00           H  
ATOM   1036  CE1 TYR    75      83.985 108.228  70.921  1.00  0.00           C  
ATOM   1037  HE1 TYR    75      85.051 108.285  70.758  1.00  0.00           H  
ATOM   1038  CZ  TYR    75      83.245 107.184  70.329  1.00  0.00           C  
ATOM   1039  OH  TYR    75      83.922 106.251  69.657  1.00  0.00           O  
ATOM   1040  HH  TYR    75      84.806 106.133  70.012  1.00  0.00           H  
ATOM   1041  CE2 TYR    75      81.826 107.119  70.396  1.00  0.00           C  
ATOM   1042  HE2 TYR    75      81.268 106.371  69.853  1.00  0.00           H  
ATOM   1043  CD2 TYR    75      81.176 108.199  70.922  1.00  0.00           C  
ATOM   1044  HD2 TYR    75      80.098 108.135  70.936  1.00  0.00           H  
ATOM   1045  C   TYR    75      79.126 111.821  71.863  1.00  0.00           C  
ATOM   1046  O   TYR    75      79.003 111.793  73.066  1.00  0.00           O  
ATOM   1047  N   GLY    76      78.301 112.620  71.166  1.00  0.00           N  
ATOM   1048  H   GLY    76      78.601 112.947  70.258  1.00  0.00           H  
ATOM   1049  CA  GLY    76      77.367 113.593  71.696  1.00  0.00           C  
ATOM   1050  HA2 GLY    76      76.666 113.879  70.912  1.00  0.00           H  
ATOM   1051  HA3 GLY    76      76.857 113.057  72.497  1.00  0.00           H  
ATOM   1052  C   GLY    76      78.162 114.759  72.179  1.00  0.00           C  
ATOM   1053  O   GLY    76      78.863 115.379  71.319  1.00  0.00           O  
ATOM   1054  N   SER    77      78.142 114.986  73.511  1.00  0.00           N  
ATOM   1055  H   SER    77      77.424 114.499  74.029  1.00  0.00           H  
ATOM   1056  CA  SER    77      78.709 116.089  74.183  1.00  0.00           C  
ATOM   1057  HA  SER    77      79.763 116.041  73.908  1.00  0.00           H  
ATOM   1058  CB  SER    77      78.249 117.400  73.659  1.00  0.00           C  
ATOM   1059  HB2 SER    77      78.685 118.182  74.281  1.00  0.00           H  
ATOM   1060  HB3 SER    77      78.394 117.543  72.588  1.00  0.00           H  
ATOM   1061  OG  SER    77      76.822 117.453  73.804  1.00  0.00           O  
ATOM   1062  HG  SER    77      76.551 117.212  74.693  1.00  0.00           H  
ATOM   1063  C   SER    77      78.534 116.020  75.676  1.00  0.00           C  
ATOM   1064  O   SER    77      77.741 116.744  76.251  1.00  0.00           O  
ATOM   1065  N   THR    78      79.185 115.026  76.362  1.00  0.00           N  
ATOM   1066  H   THR    78      78.699 114.894  77.237  1.00  0.00           H  
ATOM   1067  CA  THR    78      80.041 113.922  75.856  1.00  0.00           C  
ATOM   1068  HA  THR    78      79.804 113.759  74.805  1.00  0.00           H  
ATOM   1069  CB  THR    78      81.513 114.305  75.860  1.00  0.00           C  
ATOM   1070  HB  THR    78      81.836 114.202  76.896  1.00  0.00           H  
ATOM   1071  CG2 THR    78      82.311 113.502  74.756  1.00  0.00           C  
ATOM   1072 HG21 THR    78      82.215 112.431  74.938  1.00  0.00           H  
ATOM   1073 HG22 THR    78      81.741 113.547  73.828  1.00  0.00           H  
ATOM   1074 HG23 THR    78      83.325 113.895  74.684  1.00  0.00           H  
ATOM   1075  OG1 THR    78      81.669 115.692  75.492  1.00  0.00           O  
ATOM   1076  HG1 THR    78      81.660 116.230  76.287  1.00  0.00           H  
ATOM   1077  C   THR    78      79.809 112.571  76.613  1.00  0.00           C  
ATOM   1078  O   THR    78      79.658 112.600  77.831  1.00  0.00           O  
ATOM   1079  N   GLY    79      79.836 111.409  75.825  1.00  0.00           N  
ATOM   1080  H   GLY    79      79.835 111.497  74.819  1.00  0.00           H  
ATOM   1081  CA  GLY    79      79.599 110.112  76.462  1.00  0.00           C  
ATOM   1082  HA2 GLY    79      78.576 110.095  76.840  1.00  0.00           H  
ATOM   1083  HA3 GLY    79      79.667 109.332  75.704  1.00  0.00           H  
ATOM   1084  C   GLY    79      80.519 109.759  77.573  1.00  0.00           C  
ATOM   1085  O   GLY    79      81.468 110.446  78.042  1.00  0.00           O  
ATOM   1086  N   GLY    80      80.268 108.671  78.277  1.00  0.00           N  
ATOM   1087  H   GLY    80      80.907 108.613  79.056  1.00  0.00           H  
ATOM   1088  CA  GLY    80      79.308 107.595  78.044  1.00  0.00           C  
ATOM   1089  HA2 GLY    80      79.472 107.258  77.021  1.00  0.00           H  
ATOM   1090  HA3 GLY    80      79.591 106.778  78.708  1.00  0.00           H  
ATOM   1091  C   GLY    80      77.795 107.897  78.287  1.00  0.00           C  
ATOM   1092  O   GLY    80      77.443 108.786  79.070  1.00  0.00           O  
ATOM   1093  N   TYR    81      76.870 107.079  77.672  1.00  0.00           N  
ATOM   1094  H   TYR    81      77.218 106.403  77.007  1.00  0.00           H  
ATOM   1095  CA  TYR    81      75.368 107.214  77.702  1.00  0.00           C  
ATOM   1096  HA  TYR    81      75.082 107.737  78.614  1.00  0.00           H  
ATOM   1097  CB  TYR    81      74.976 108.009  76.509  1.00  0.00           C  
ATOM   1098  HB2 TYR    81      75.182 107.448  75.597  1.00  0.00           H  
ATOM   1099  HB3 TYR    81      73.887 108.039  76.510  1.00  0.00           H  
ATOM   1100  CG  TYR    81      75.420 109.489  76.362  1.00  0.00           C  
ATOM   1101  CD1 TYR    81      75.160 110.358  77.421  1.00  0.00           C  
ATOM   1102  HD1 TYR    81      74.505 109.967  78.185  1.00  0.00           H  
ATOM   1103  CE1 TYR    81      75.486 111.743  77.251  1.00  0.00           C  
ATOM   1104  HE1 TYR    81      75.237 112.389  78.080  1.00  0.00           H  
ATOM   1105  CZ  TYR    81      76.219 112.168  76.089  1.00  0.00           C  
ATOM   1106  OH  TYR    81      76.555 113.511  75.888  1.00  0.00           O  
ATOM   1107  HH  TYR    81      76.239 113.954  76.679  1.00  0.00           H  
ATOM   1108  CE2 TYR    81      76.510 111.219  75.044  1.00  0.00           C  
ATOM   1109  HE2 TYR    81      77.019 111.466  74.124  1.00  0.00           H  
ATOM   1110  CD2 TYR    81      76.095 109.879  75.200  1.00  0.00           C  
ATOM   1111  HD2 TYR    81      76.143 109.178  74.380  1.00  0.00           H  
ATOM   1112  C   TYR    81      74.621 105.871  77.770  1.00  0.00           C  
ATOM   1113  O   TYR    81      75.089 105.007  77.057  1.00  0.00           O  
ATOM   1114  N   GLY    82      73.490 105.605  78.528  1.00  0.00           N  
ATOM   1115  H   GLY    82      73.176 104.646  78.568  1.00  0.00           H  
ATOM   1116  CA  GLY    82      72.879 106.497  79.589  1.00  0.00           C  
ATOM   1117  HA2 GLY    82      73.242 106.317  80.601  1.00  0.00           H  
ATOM   1118  HA3 GLY    82      73.246 107.496  79.357  1.00  0.00           H  
ATOM   1119  C   GLY    82      71.298 106.594  79.473  1.00  0.00           C  
ATOM   1120  O   GLY    82      70.798 107.596  79.003  1.00  0.00           O  
ATOM   1121  N   SER    83      70.656 105.483  79.806  1.00  0.00           N  
ATOM   1122  H   SER    83      71.259 104.674  79.851  1.00  0.00           H  
ATOM   1123  CA  SER    83      69.240 105.311  79.828  1.00  0.00           C  
ATOM   1124  HA  SER    83      69.012 104.265  80.036  1.00  0.00           H  
ATOM   1125  CB  SER    83      68.739 106.112  81.061  1.00  0.00           C  
ATOM   1126  HB2 SER    83      69.065 107.151  81.026  1.00  0.00           H  
ATOM   1127  HB3 SER    83      67.659 106.242  81.128  1.00  0.00           H  
ATOM   1128  OG  SER    83      69.261 105.396  82.214  1.00  0.00           O  
ATOM   1129  HG  SER    83      70.214 105.283  82.192  1.00  0.00           H  
ATOM   1130  C   SER    83      68.435 105.681  78.578  1.00  0.00           C  
ATOM   1131  O   SER    83      67.784 106.734  78.570  1.00  0.00           O  
ATOM   1132  N   SER    84      68.342 104.869  77.501  1.00  0.00           N  
ATOM   1133  H   SER    84      67.790 105.219  76.731  1.00  0.00           H  
ATOM   1134  CA  SER    84      68.998 103.530  77.364  1.00  0.00           C  
ATOM   1135  HA  SER    84      68.840 102.913  78.248  1.00  0.00           H  
ATOM   1136  CB  SER    84      68.392 102.953  76.150  1.00  0.00           C  
ATOM   1137  HB2 SER    84      67.314 102.997  75.997  1.00  0.00           H  
ATOM   1138  HB3 SER    84      68.766 103.411  75.234  1.00  0.00           H  
ATOM   1139  OG  SER    84      68.759 101.594  76.169  1.00  0.00           O  
ATOM   1140  HG  SER    84      68.345 101.209  75.393  1.00  0.00           H  
ATOM   1141  C   SER    84      70.518 103.614  77.075  1.00  0.00           C  
ATOM   1142  O   SER    84      71.006 104.651  76.651  1.00  0.00           O  
ATOM   1143  N   GLN    85      71.237 102.550  77.089  1.00  0.00           N  
ATOM   1144  H   GLN    85      70.743 101.819  77.580  1.00  0.00           H  
ATOM   1145  CA  GLN    85      72.618 102.370  76.628  1.00  0.00           C  
ATOM   1146  HA  GLN    85      73.233 103.073  77.190  1.00  0.00           H  
ATOM   1147  CB  GLN    85      73.146 100.920  77.187  1.00  0.00           C  
ATOM   1148  HB2 GLN    85      72.900 100.697  78.225  1.00  0.00           H  
ATOM   1149  HB3 GLN    85      72.680 100.162  76.557  1.00  0.00           H  
ATOM   1150  CG  GLN    85      74.659 100.779  77.097  1.00  0.00           C  
ATOM   1151  HG2 GLN    85      74.938  99.725  77.087  1.00  0.00           H  
ATOM   1152  HG3 GLN    85      74.933 101.247  76.151  1.00  0.00           H  
ATOM   1153  CD  GLN    85      75.288 101.398  78.279  1.00  0.00           C  
ATOM   1154  OE1 GLN    85      74.876 102.344  78.971  1.00  0.00           O  
ATOM   1155  NE2 GLN    85      76.503 101.066  78.636  1.00  0.00           N  
ATOM   1156 HE21 GLN    85      76.975 101.429  79.452  1.00  0.00           H  
ATOM   1157 HE22 GLN    85      77.036 100.403  78.093  1.00  0.00           H  
ATOM   1158  C   GLN    85      72.751 102.460  75.062  1.00  0.00           C  
ATOM   1159  O   GLN    85      73.767 102.957  74.623  1.00  0.00           O  
ATOM   1160  N   SER    86      71.706 102.119  74.295  1.00  0.00           N  
ATOM   1161  H   SER    86      70.908 101.812  74.832  1.00  0.00           H  
ATOM   1162  CA  SER    86      71.708 102.024  72.810  1.00  0.00           C  
ATOM   1163  HA  SER    86      70.900 101.387  72.449  1.00  0.00           H  
ATOM   1164  CB  SER    86      71.584 103.388  72.165  1.00  0.00           C  
ATOM   1165  HB2 SER    86      72.479 103.928  72.472  1.00  0.00           H  
ATOM   1166  HB3 SER    86      71.542 103.112  71.111  1.00  0.00           H  
ATOM   1167  OG  SER    86      70.526 104.194  72.635  1.00  0.00           O  
ATOM   1168  HG  SER    86      69.775 103.625  72.453  1.00  0.00           H  
ATOM   1169  C   SER    86      72.955 101.333  72.265  1.00  0.00           C  
ATOM   1170  O   SER    86      73.578 101.756  71.247  1.00  0.00           O  
ATOM   1171  N   SER    87      73.264 100.130  72.825  1.00  0.00           N  
ATOM   1172  H   SER    87      72.735  99.793  73.617  1.00  0.00           H  
ATOM   1173  CA  SER    87      74.440  99.361  72.468  1.00  0.00           C  
ATOM   1174  HA  SER    87      75.336  99.972  72.359  1.00  0.00           H  
ATOM   1175  CB  SER    87      74.865  98.370  73.538  1.00  0.00           C  
ATOM   1176  HB2 SER    87      75.838  97.970  73.251  1.00  0.00           H  
ATOM   1177  HB3 SER    87      74.935  98.850  74.514  1.00  0.00           H  
ATOM   1178  OG  SER    87      73.957  97.338  73.668  1.00  0.00           O  
ATOM   1179  HG  SER    87      74.326  96.470  73.491  1.00  0.00           H  
ATOM   1180  C   SER    87      74.268  98.747  71.056  1.00  0.00           C  
ATOM   1181  O   SER    87      75.268  98.706  70.376  1.00  0.00           O  
ATOM   1182  N   GLN    88      73.007  98.219  70.673  1.00  0.00           N  
ATOM   1183  H   GLN    88      72.312  98.244  71.405  1.00  0.00           H  
ATOM   1184  CA  GLN    88      72.618  97.540  69.446  1.00  0.00           C  
ATOM   1185  HA  GLN    88      71.541  97.462  69.593  1.00  0.00           H  
ATOM   1186  CB  GLN    88      72.991  98.415  68.204  1.00  0.00           C  
ATOM   1187  HB2 GLN    88      74.063  98.609  68.249  1.00  0.00           H  
ATOM   1188  HB3 GLN    88      72.983  97.764  67.330  1.00  0.00           H  
ATOM   1189  CG  GLN    88      72.126  99.600  67.843  1.00  0.00           C  
ATOM   1190  HG2 GLN    88      71.099  99.266  67.997  1.00  0.00           H  
ATOM   1191  HG3 GLN    88      72.272 100.344  68.625  1.00  0.00           H  
ATOM   1192  CD  GLN    88      72.392 100.284  66.543  1.00  0.00           C  
ATOM   1193  OE1 GLN    88      73.319 100.008  65.743  1.00  0.00           O  
ATOM   1194  NE2 GLN    88      71.495 101.137  66.191  1.00  0.00           N  
ATOM   1195 HE21 GLN    88      70.678 101.342  66.748  1.00  0.00           H  
ATOM   1196 HE22 GLN    88      71.722 101.766  65.433  1.00  0.00           H  
ATOM   1197  C   GLN    88      73.106  96.069  69.422  1.00  0.00           C  
ATOM   1198  O   GLN    88      74.010  95.637  70.160  1.00  0.00           O  
ATOM   1199  N   SER    89      72.552  95.248  68.551  1.00  0.00           N  
ATOM   1200  H   SER    89      71.897  95.606  67.870  1.00  0.00           H  
ATOM   1201  CA  SER    89      73.051  93.907  68.235  1.00  0.00           C  
ATOM   1202  HA  SER    89      73.326  93.336  69.122  1.00  0.00           H  
ATOM   1203  CB  SER    89      71.943  93.133  67.540  1.00  0.00           C  
ATOM   1204  HB2 SER    89      71.056  93.131  68.174  1.00  0.00           H  
ATOM   1205  HB3 SER    89      71.844  93.576  66.549  1.00  0.00           H  
ATOM   1206  OG  SER    89      72.427  91.858  67.513  1.00  0.00           O  
ATOM   1207  HG  SER    89      71.718  91.247  67.301  1.00  0.00           H  
ATOM   1208  C   SER    89      74.363  93.937  67.385  1.00  0.00           C  
ATOM   1209  O   SER    89      74.728  94.920  66.695  1.00  0.00           O  
ATOM   1210  N   SER    90      75.060  92.845  67.488  1.00  0.00           N  
ATOM   1211  H   SER    90      74.576  92.179  68.073  1.00  0.00           H  
ATOM   1212  CA  SER    90      76.284  92.412  66.713  1.00  0.00           C  
ATOM   1213  HA  SER    90      76.433  92.911  65.755  1.00  0.00           H  
ATOM   1214  CB  SER    90      77.543  92.821  67.446  1.00  0.00           C  
ATOM   1215  HB2 SER    90      77.491  92.207  68.346  1.00  0.00           H  
ATOM   1216  HB3 SER    90      78.489  92.608  66.949  1.00  0.00           H  
ATOM   1217  OG  SER    90      77.544  94.089  67.972  1.00  0.00           O  
ATOM   1218  HG  SER    90      76.821  94.096  68.603  1.00  0.00           H  
ATOM   1219  C   SER    90      76.294  90.970  66.244  1.00  0.00           C  
ATOM   1220  O   SER    90      77.283  90.247  66.298  1.00  0.00           O  
ATOM   1221  N   TYR    91      75.108  90.664  65.708  1.00  0.00           N  
ATOM   1222  H   TYR    91      74.475  91.451  65.730  1.00  0.00           H  
ATOM   1223  CA  TYR    91      74.560  89.340  65.267  1.00  0.00           C  
ATOM   1224  HA  TYR    91      75.281  88.800  64.653  1.00  0.00           H  
ATOM   1225  CB  TYR    91      74.177  88.580  66.620  1.00  0.00           C  
ATOM   1226  HB2 TYR    91      75.032  88.715  67.283  1.00  0.00           H  
ATOM   1227  HB3 TYR    91      73.319  89.063  67.086  1.00  0.00           H  
ATOM   1228  CG  TYR    91      73.933  87.117  66.435  1.00  0.00           C  
ATOM   1229  CD1 TYR    91      72.593  86.591  66.543  1.00  0.00           C  
ATOM   1230  HD1 TYR    91      71.765  87.264  66.714  1.00  0.00           H  
ATOM   1231  CE1 TYR    91      72.405  85.202  66.353  1.00  0.00           C  
ATOM   1232  HE1 TYR    91      71.364  84.928  66.266  1.00  0.00           H  
ATOM   1233  CZ  TYR    91      73.536  84.390  66.025  1.00  0.00           C  
ATOM   1234  OH  TYR    91      73.392  83.025  65.826  1.00  0.00           O  
ATOM   1235  HH  TYR    91      74.137  82.482  66.094  1.00  0.00           H  
ATOM   1236  CE2 TYR    91      74.889  84.860  66.099  1.00  0.00           C  
ATOM   1237  HE2 TYR    91      75.756  84.270  65.839  1.00  0.00           H  
ATOM   1238  CD2 TYR    91      75.031  86.273  66.208  1.00  0.00           C  
ATOM   1239  HD2 TYR    91      75.978  86.762  66.028  1.00  0.00           H  
ATOM   1240  C   TYR    91      73.281  89.478  64.433  1.00  0.00           C  
ATOM   1241  O   TYR    91      72.516  90.394  64.665  1.00  0.00           O  
ATOM   1242  N   GLY    92      73.179  88.696  63.343  1.00  0.00           N  
ATOM   1243  H   GLY    92      72.409  89.021  62.777  1.00  0.00           H  
ATOM   1244  CA  GLY    92      73.934  87.529  62.867  1.00  0.00           C  
ATOM   1245  HA2 GLY    92      74.360  87.797  61.901  1.00  0.00           H  
ATOM   1246  HA3 GLY    92      74.760  87.329  63.551  1.00  0.00           H  
ATOM   1247  C   GLY    92      73.143  86.243  62.704  1.00  0.00           C  
ATOM   1248  O   GLY    92      71.886  86.254  62.960  1.00  0.00           O  
ATOM   1249  N   GLN    93      73.725  85.096  62.365  1.00  0.00           N  
ATOM   1250  H   GLN    93      74.710  85.162  62.150  1.00  0.00           H  
ATOM   1251  CA  GLN    93      73.096  83.906  61.759  1.00  0.00           C  
ATOM   1252  HA  GLN    93      72.299  83.598  62.435  1.00  0.00           H  
ATOM   1253  CB  GLN    93      72.457  84.432  60.445  1.00  0.00           C  
ATOM   1254  HB2 GLN    93      71.465  84.799  60.708  1.00  0.00           H  
ATOM   1255  HB3 GLN    93      73.118  85.202  60.048  1.00  0.00           H  
ATOM   1256  CG  GLN    93      72.288  83.308  59.413  1.00  0.00           C  
ATOM   1257  HG2 GLN    93      73.196  83.160  58.828  1.00  0.00           H  
ATOM   1258  HG3 GLN    93      72.226  82.324  59.879  1.00  0.00           H  
ATOM   1259  CD  GLN    93      71.252  83.561  58.315  1.00  0.00           C  
ATOM   1260  OE1 GLN    93      71.145  84.542  57.610  1.00  0.00           O  
ATOM   1261  NE2 GLN    93      70.503  82.546  57.969  1.00  0.00           N  
ATOM   1262 HE21 GLN    93      69.809  82.670  57.246  1.00  0.00           H  
ATOM   1263 HE22 GLN    93      70.633  81.626  58.364  1.00  0.00           H  
ATOM   1264  C   GLN    93      74.028  82.717  61.537  1.00  0.00           C  
ATOM   1265  O   GLN    93      75.173  82.892  61.206  1.00  0.00           O  
ATOM   1266  N   GLN    94      73.548  81.484  61.829  1.00  0.00           N  
ATOM   1267  H   GLN    94      72.650  81.503  62.291  1.00  0.00           H  
ATOM   1268  CA  GLN    94      74.198  80.192  61.666  1.00  0.00           C  
ATOM   1269  HA  GLN    94      75.261  80.404  61.782  1.00  0.00           H  
ATOM   1270  CB  GLN    94      73.630  79.237  62.739  1.00  0.00           C  
ATOM   1271  HB2 GLN    94      72.547  79.132  62.669  1.00  0.00           H  
ATOM   1272  HB3 GLN    94      73.931  78.212  62.523  1.00  0.00           H  
ATOM   1273  CG  GLN    94      73.909  79.513  64.303  1.00  0.00           C  
ATOM   1274  HG2 GLN    94      73.210  80.269  64.660  1.00  0.00           H  
ATOM   1275  HG3 GLN    94      73.730  78.542  64.765  1.00  0.00           H  
ATOM   1276  CD  GLN    94      75.270  79.915  64.675  1.00  0.00           C  
ATOM   1277  OE1 GLN    94      75.519  80.916  65.379  1.00  0.00           O  
ATOM   1278  NE2 GLN    94      76.288  79.213  64.279  1.00  0.00           N  
ATOM   1279 HE21 GLN    94      76.182  78.243  64.017  1.00  0.00           H  
ATOM   1280 HE22 GLN    94      77.196  79.433  64.662  1.00  0.00           H  
ATOM   1281  C   GLN    94      74.092  79.496  60.250  1.00  0.00           C  
ATOM   1282  O   GLN    94      75.050  78.961  59.696  1.00  0.00           O  
ATOM   1283  N   SER    95      72.870  79.511  59.742  1.00  0.00           N  
ATOM   1284  H   SER    95      72.218  80.139  60.187  1.00  0.00           H  
ATOM   1285  CA  SER    95      72.314  78.752  58.591  1.00  0.00           C  
ATOM   1286  HA  SER    95      72.773  77.764  58.583  1.00  0.00           H  
ATOM   1287  CB  SER    95      70.836  78.530  58.774  1.00  0.00           C  
ATOM   1288  HB2 SER    95      70.445  77.988  57.913  1.00  0.00           H  
ATOM   1289  HB3 SER    95      70.728  77.823  59.596  1.00  0.00           H  
ATOM   1290  OG  SER    95      70.036  79.645  58.986  1.00  0.00           O  
ATOM   1291  HG  SER    95      69.933  79.856  59.917  1.00  0.00           H  
ATOM   1292  C   SER    95      72.566  79.419  57.201  1.00  0.00           C  
ATOM   1293  O   SER    95      73.077  80.532  57.120  1.00  0.00           O  
ATOM   1294  N   SER    96      72.159  78.732  56.185  1.00  0.00           N  
ATOM   1295  H   SER    96      71.790  77.801  56.318  1.00  0.00           H  
ATOM   1296  CA  SER    96      72.110  79.276  54.818  1.00  0.00           C  
ATOM   1297  HA  SER    96      72.942  79.973  54.717  1.00  0.00           H  
ATOM   1298  CB  SER    96      72.457  78.233  53.821  1.00  0.00           C  
ATOM   1299  HB2 SER    96      72.524  78.739  52.858  1.00  0.00           H  
ATOM   1300  HB3 SER    96      73.363  77.667  54.034  1.00  0.00           H  
ATOM   1301  OG  SER    96      71.409  77.303  53.698  1.00  0.00           O  
ATOM   1302  HG  SER    96      70.861  77.674  53.003  1.00  0.00           H  
ATOM   1303  C   SER    96      70.739  79.973  54.533  1.00  0.00           C  
ATOM   1304  O   SER    96      69.777  79.470  55.058  1.00  0.00           O  
ATOM   1305  N   TYR    97      70.574  81.176  53.931  1.00  0.00           N  
ATOM   1306  H   TYR    97      69.639  81.554  53.983  1.00  0.00           H  
ATOM   1307  CA  TYR    97      71.536  82.132  53.349  1.00  0.00           C  
ATOM   1308  HA  TYR    97      70.881  82.789  52.776  1.00  0.00           H  
ATOM   1309  CB  TYR    97      72.226  83.034  54.392  1.00  0.00           C  
ATOM   1310  HB2 TYR    97      71.454  83.603  54.911  1.00  0.00           H  
ATOM   1311  HB3 TYR    97      72.749  82.511  55.192  1.00  0.00           H  
ATOM   1312  CG  TYR    97      73.044  84.158  53.738  1.00  0.00           C  
ATOM   1313  CD1 TYR    97      74.444  84.129  53.823  1.00  0.00           C  
ATOM   1314  HD1 TYR    97      74.944  83.266  54.238  1.00  0.00           H  
ATOM   1315  CE1 TYR    97      75.252  85.211  53.384  1.00  0.00           C  
ATOM   1316  HE1 TYR    97      76.322  85.074  53.429  1.00  0.00           H  
ATOM   1317  CZ  TYR    97      74.624  86.389  52.816  1.00  0.00           C  
ATOM   1318  OH  TYR    97      75.316  87.448  52.347  1.00  0.00           O  
ATOM   1319  HH  TYR    97      76.194  87.236  52.022  1.00  0.00           H  
ATOM   1320  CE2 TYR    97      73.188  86.425  52.725  1.00  0.00           C  
ATOM   1321  HE2 TYR    97      72.659  87.288  52.348  1.00  0.00           H  
ATOM   1322  CD2 TYR    97      72.426  85.316  53.145  1.00  0.00           C  
ATOM   1323  HD2 TYR    97      71.352  85.357  53.032  1.00  0.00           H  
ATOM   1324  C   TYR    97      72.527  81.564  52.301  1.00  0.00           C  
ATOM   1325  O   TYR    97      73.772  81.563  52.524  1.00  0.00           O  
ATOM   1326  N   PRO    98      71.983  81.051  51.179  1.00  0.00           N  
ATOM   1327  CD  PRO    98      72.905  80.715  50.121  1.00  0.00           C  
ATOM   1328  HD2 PRO    98      73.500  79.864  50.453  1.00  0.00           H  
ATOM   1329  HD3 PRO    98      73.508  81.600  49.917  1.00  0.00           H  
ATOM   1330  CG  PRO    98      72.047  80.342  48.879  1.00  0.00           C  
ATOM   1331  HG2 PRO    98      71.934  79.258  48.914  1.00  0.00           H  
ATOM   1332  HG3 PRO    98      72.438  80.740  47.943  1.00  0.00           H  
ATOM   1333  CB  PRO    98      70.716  81.037  49.255  1.00  0.00           C  
ATOM   1334  HB2 PRO    98      69.900  80.486  48.786  1.00  0.00           H  
ATOM   1335  HB3 PRO    98      70.742  81.995  48.736  1.00  0.00           H  
ATOM   1336  CA  PRO    98      70.549  81.005  50.765  1.00  0.00           C  
ATOM   1337  HA  PRO    98      70.073  81.857  51.250  1.00  0.00           H  
ATOM   1338  C   PRO    98      69.842  79.685  51.207  1.00  0.00           C  
ATOM   1339  O   PRO    98      70.481  78.731  51.571  1.00  0.00           O  
ATOM   1340  N   GLY    99      68.577  79.596  51.059  1.00  0.00           N  
ATOM   1341  H   GLY    99      68.086  80.375  50.644  1.00  0.00           H  
ATOM   1342  CA  GLY    99      67.879  78.344  51.365  1.00  0.00           C  
ATOM   1343  HA2 GLY    99      68.327  77.994  52.295  1.00  0.00           H  
ATOM   1344  HA3 GLY    99      66.852  78.594  51.630  1.00  0.00           H  
ATOM   1345  C   GLY    99      67.908  77.238  50.243  1.00  0.00           C  
ATOM   1346  O   GLY    99      68.655  77.216  49.263  1.00  0.00           O  
ATOM   1347  N   TYR   100      66.886  76.401  50.264  1.00  0.00           N  
ATOM   1348  H   TYR   100      66.482  76.178  51.163  1.00  0.00           H  
ATOM   1349  CA  TYR   100      66.677  75.302  49.265  1.00  0.00           C  
ATOM   1350  HA  TYR   100      67.617  74.762  49.151  1.00  0.00           H  
ATOM   1351  CB  TYR   100      65.720  74.393  49.933  1.00  0.00           C  
ATOM   1352  HB2 TYR   100      65.577  73.466  49.378  1.00  0.00           H  
ATOM   1353  HB3 TYR   100      66.132  74.234  50.929  1.00  0.00           H  
ATOM   1354  CG  TYR   100      64.333  74.950  50.370  1.00  0.00           C  
ATOM   1355  CD1 TYR   100      63.331  75.242  49.425  1.00  0.00           C  
ATOM   1356  HD1 TYR   100      63.563  75.086  48.382  1.00  0.00           H  
ATOM   1357  CE1 TYR   100      62.034  75.784  49.775  1.00  0.00           C  
ATOM   1358  HE1 TYR   100      61.270  76.100  49.080  1.00  0.00           H  
ATOM   1359  CZ  TYR   100      61.738  75.933  51.182  1.00  0.00           C  
ATOM   1360  OH  TYR   100      60.496  76.335  51.610  1.00  0.00           O  
ATOM   1361  HH  TYR   100      60.251  76.140  52.517  1.00  0.00           H  
ATOM   1362  CE2 TYR   100      62.721  75.723  52.141  1.00  0.00           C  
ATOM   1363  HE2 TYR   100      62.570  75.845  53.203  1.00  0.00           H  
ATOM   1364  CD2 TYR   100      63.946  75.124  51.718  1.00  0.00           C  
ATOM   1365  HD2 TYR   100      64.554  74.796  52.548  1.00  0.00           H  
ATOM   1366  C   TYR   100      66.253  75.825  47.885  1.00  0.00           C  
ATOM   1367  O   TYR   100      66.469  75.170  46.898  1.00  0.00           O  
ATOM   1368  N   GLY   101      65.734  77.049  47.805  1.00  0.00           N  
ATOM   1369  H   GLY   101      65.476  77.565  48.634  1.00  0.00           H  
ATOM   1370  CA  GLY   101      65.370  77.650  46.551  1.00  0.00           C  
ATOM   1371  HA2 GLY   101      65.545  78.726  46.518  1.00  0.00           H  
ATOM   1372  HA3 GLY   101      65.907  77.109  45.772  1.00  0.00           H  
ATOM   1373  C   GLY   101      63.858  77.567  46.322  1.00  0.00           C  
ATOM   1374  O   GLY   101      63.081  78.063  47.163  1.00  0.00           O  
ATOM   1375  N   GLN   102      63.445  77.062  45.163  1.00  0.00           N  
ATOM   1376  H   GLN   102      64.122  76.751  44.482  1.00  0.00           H  
ATOM   1377  CA  GLN   102      62.056  77.127  44.802  1.00  0.00           C  
ATOM   1378  HA  GLN   102      61.643  78.104  45.052  1.00  0.00           H  
ATOM   1379  CB  GLN   102      61.932  76.948  43.287  1.00  0.00           C  
ATOM   1380  HB2 GLN   102      62.546  76.107  42.963  1.00  0.00           H  
ATOM   1381  HB3 GLN   102      60.885  76.775  43.038  1.00  0.00           H  
ATOM   1382  CG  GLN   102      62.288  78.254  42.504  1.00  0.00           C  
ATOM   1383  HG2 GLN   102      61.425  78.917  42.556  1.00  0.00           H  
ATOM   1384  HG3 GLN   102      63.093  78.709  43.082  1.00  0.00           H  
ATOM   1385  CD  GLN   102      62.786  77.926  41.092  1.00  0.00           C  
ATOM   1386  OE1 GLN   102      63.406  76.914  40.820  1.00  0.00           O  
ATOM   1387  NE2 GLN   102      62.727  78.809  40.134  1.00  0.00           N  
ATOM   1388 HE21 GLN   102      62.117  79.600  40.281  1.00  0.00           H  
ATOM   1389 HE22 GLN   102      63.134  78.498  39.263  1.00  0.00           H  
ATOM   1390  C   GLN   102      61.238  76.029  45.542  1.00  0.00           C  
ATOM   1391  O   GLN   102      60.031  76.261  45.839  1.00  0.00           O  
ATOM   1392  N   GLN   103      61.769  74.785  45.776  1.00  0.00           N  
ATOM   1393  H   GLN   103      62.760  74.770  45.578  1.00  0.00           H  
ATOM   1394  CA  GLN   103      61.057  73.648  46.345  1.00  0.00           C  
ATOM   1395  HA  GLN   103      60.089  74.022  46.678  1.00  0.00           H  
ATOM   1396  CB  GLN   103      60.761  72.566  45.295  1.00  0.00           C  
ATOM   1397  HB2 GLN   103      61.659  72.034  44.981  1.00  0.00           H  
ATOM   1398  HB3 GLN   103      60.235  71.781  45.838  1.00  0.00           H  
ATOM   1399  CG  GLN   103      59.735  72.891  44.125  1.00  0.00           C  
ATOM   1400  HG2 GLN   103      59.005  72.100  43.956  1.00  0.00           H  
ATOM   1401  HG3 GLN   103      59.176  73.790  44.386  1.00  0.00           H  
ATOM   1402  CD  GLN   103      60.399  73.194  42.793  1.00  0.00           C  
ATOM   1403  OE1 GLN   103      61.550  72.832  42.469  1.00  0.00           O  
ATOM   1404  NE2 GLN   103      59.751  73.970  41.968  1.00  0.00           N  
ATOM   1405 HE21 GLN   103      60.213  74.239  41.111  1.00  0.00           H  
ATOM   1406 HE22 GLN   103      58.804  74.228  42.207  1.00  0.00           H  
ATOM   1407  C   GLN   103      61.769  73.009  47.552  1.00  0.00           C  
ATOM   1408  O   GLN   103      62.958  72.712  47.473  1.00  0.00           O  
ATOM   1409  N   PRO   104      61.077  72.726  48.684  1.00  0.00           N  
ATOM   1410  CD  PRO   104      59.677  73.006  48.861  1.00  0.00           C  
ATOM   1411  HD2 PRO   104      59.067  72.828  47.975  1.00  0.00           H  
ATOM   1412  HD3 PRO   104      59.720  74.044  49.191  1.00  0.00           H  
ATOM   1413  CG  PRO   104      59.231  72.055  49.990  1.00  0.00           C  
ATOM   1414  HG2 PRO   104      59.170  71.050  49.573  1.00  0.00           H  
ATOM   1415  HG3 PRO   104      58.330  72.452  50.457  1.00  0.00           H  
ATOM   1416  CB  PRO   104      60.439  72.121  50.966  1.00  0.00           C  
ATOM   1417  HB2 PRO   104      60.382  71.173  51.502  1.00  0.00           H  
ATOM   1418  HB3 PRO   104      60.431  73.009  51.598  1.00  0.00           H  
ATOM   1419  CA  PRO   104      61.598  72.112  49.934  1.00  0.00           C  
ATOM   1420  HA  PRO   104      62.359  72.666  50.484  1.00  0.00           H  
ATOM   1421  C   PRO   104      62.088  70.643  49.831  1.00  0.00           C  
ATOM   1422  O   PRO   104      61.613  69.881  49.093  1.00  0.00           O  
ATOM   1423  N   ALA   105      63.070  70.251  50.615  1.00  0.00           N  
ATOM   1424  H   ALA   105      63.594  70.889  51.196  1.00  0.00           H  
ATOM   1425  CA  ALA   105      63.287  68.860  50.964  1.00  0.00           C  
ATOM   1426  HA  ALA   105      63.858  68.480  50.117  1.00  0.00           H  
ATOM   1427  CB  ALA   105      64.253  68.899  52.203  1.00  0.00           C  
ATOM   1428  HB1 ALA   105      63.736  68.998  53.157  1.00  0.00           H  
ATOM   1429  HB2 ALA   105      64.799  67.958  52.265  1.00  0.00           H  
ATOM   1430  HB3 ALA   105      64.967  69.706  52.037  1.00  0.00           H  
ATOM   1431  C   ALA   105      62.022  67.997  51.232  1.00  0.00           C  
ATOM   1432  O   ALA   105      61.247  68.338  52.160  1.00  0.00           O  
ATOM   1433  N   PRO   106      61.927  66.845  50.519  1.00  0.00           N  
ATOM   1434  CD  PRO   106      62.755  66.475  49.413  1.00  0.00           C  
ATOM   1435  HD2 PRO   106      63.710  66.091  49.771  1.00  0.00           H  
ATOM   1436  HD3 PRO   106      62.932  67.280  48.700  1.00  0.00           H  
ATOM   1437  CG  PRO   106      62.018  65.366  48.613  1.00  0.00           C  
ATOM   1438  HG2 PRO   106      62.406  64.447  49.051  1.00  0.00           H  
ATOM   1439  HG3 PRO   106      62.100  65.498  47.534  1.00  0.00           H  
ATOM   1440  CB  PRO   106      60.589  65.587  49.147  1.00  0.00           C  
ATOM   1441  HB2 PRO   106      59.998  64.674  49.076  1.00  0.00           H  
ATOM   1442  HB3 PRO   106      60.105  66.330  48.513  1.00  0.00           H  
ATOM   1443  CA  PRO   106      60.770  66.028  50.552  1.00  0.00           C  
ATOM   1444  HA  PRO   106      59.889  66.555  50.917  1.00  0.00           H  
ATOM   1445  C   PRO   106      61.046  64.886  51.604  1.00  0.00           C  
ATOM   1446  O   PRO   106      60.720  63.731  51.353  1.00  0.00           O  
ATOM   1447  N   SER   107      61.621  65.309  52.722  1.00  0.00           N  
ATOM   1448  H   SER   107      61.736  66.308  52.820  1.00  0.00           H  
ATOM   1449  CA  SER   107      61.811  64.498  53.902  1.00  0.00           C  
ATOM   1450  HA  SER   107      62.472  63.661  53.676  1.00  0.00           H  
ATOM   1451  CB  SER   107      62.508  65.279  54.940  1.00  0.00           C  
ATOM   1452  HB2 SER   107      61.896  66.141  55.204  1.00  0.00           H  
ATOM   1453  HB3 SER   107      62.569  64.687  55.853  1.00  0.00           H  
ATOM   1454  OG  SER   107      63.757  65.689  54.599  1.00  0.00           O  
ATOM   1455  HG  SER   107      64.092  66.245  55.307  1.00  0.00           H  
ATOM   1456  C   SER   107      60.479  63.906  54.465  1.00  0.00           C  
ATOM   1457  O   SER   107      59.713  64.770  54.859  1.00  0.00           O  
ATOM   1458  N   SER   108      60.408  62.560  54.612  1.00  0.00           N  
ATOM   1459  H   SER   108      61.188  62.052  54.219  1.00  0.00           H  
ATOM   1460  CA  SER   108      59.284  61.947  55.309  1.00  0.00           C  
ATOM   1461  HA  SER   108      58.392  62.048  54.690  1.00  0.00           H  
ATOM   1462  CB  SER   108      59.523  60.461  55.445  1.00  0.00           C  
ATOM   1463  HB2 SER   108      60.552  60.434  55.803  1.00  0.00           H  
ATOM   1464  HB3 SER   108      58.794  60.018  56.123  1.00  0.00           H  
ATOM   1465  OG  SER   108      59.483  59.733  54.250  1.00  0.00           O  
ATOM   1466  HG  SER   108      59.390  60.302  53.482  1.00  0.00           H  
ATOM   1467  C   SER   108      59.030  62.442  56.727  1.00  0.00           C  
ATOM   1468  O   SER   108      59.837  62.362  57.615  1.00  0.00           O  
ATOM   1469  N   THR   109      57.802  62.723  57.014  1.00  0.00           N  
ATOM   1470  H   THR   109      57.106  62.626  56.288  1.00  0.00           H  
ATOM   1471  CA  THR   109      57.332  63.324  58.322  1.00  0.00           C  
ATOM   1472  HA  THR   109      58.193  63.527  58.958  1.00  0.00           H  
ATOM   1473  CB  THR   109      56.621  64.685  58.169  1.00  0.00           C  
ATOM   1474  HB  THR   109      56.297  64.970  59.171  1.00  0.00           H  
ATOM   1475  CG2 THR   109      57.473  65.736  57.408  1.00  0.00           C  
ATOM   1476 HG21 THR   109      56.934  66.682  57.350  1.00  0.00           H  
ATOM   1477 HG22 THR   109      58.390  65.943  57.960  1.00  0.00           H  
ATOM   1478 HG23 THR   109      57.781  65.347  56.438  1.00  0.00           H  
ATOM   1479  OG1 THR   109      55.464  64.374  57.371  1.00  0.00           O  
ATOM   1480  HG1 THR   109      55.748  64.246  56.462  1.00  0.00           H  
ATOM   1481  C   THR   109      56.416  62.346  59.125  1.00  0.00           C  
ATOM   1482  O   THR   109      55.796  62.715  60.071  1.00  0.00           O  
ATOM   1483  N   SER   110      56.478  61.026  58.748  1.00  0.00           N  
ATOM   1484  H   SER   110      57.121  60.790  58.006  1.00  0.00           H  
ATOM   1485  CA  SER   110      55.717  59.853  59.375  1.00  0.00           C  
ATOM   1486  HA  SER   110      55.851  59.844  60.457  1.00  0.00           H  
ATOM   1487  CB  SER   110      54.233  60.211  59.147  1.00  0.00           C  
ATOM   1488  HB2 SER   110      54.003  61.157  59.637  1.00  0.00           H  
ATOM   1489  HB3 SER   110      53.983  60.377  58.099  1.00  0.00           H  
ATOM   1490  OG  SER   110      53.450  59.192  59.705  1.00  0.00           O  
ATOM   1491  HG  SER   110      53.068  58.663  59.001  1.00  0.00           H  
ATOM   1492  C   SER   110      56.066  58.508  58.791  1.00  0.00           C  
ATOM   1493  O   SER   110      55.881  58.262  57.593  1.00  0.00           O  
ATOM   1494  N   GLY   111      56.590  57.679  59.612  1.00  0.00           N  
ATOM   1495  H   GLY   111      56.775  58.059  60.529  1.00  0.00           H  
ATOM   1496  CA  GLY   111      56.752  56.253  59.379  1.00  0.00           C  
ATOM   1497  HA2 GLY   111      57.272  55.719  60.175  1.00  0.00           H  
ATOM   1498  HA3 GLY   111      55.811  55.703  59.430  1.00  0.00           H  
ATOM   1499  C   GLY   111      57.517  55.941  58.141  1.00  0.00           C  
ATOM   1500  O   GLY   111      58.353  56.771  57.685  1.00  0.00           O  
ATOM   1501  N   SER   112      57.309  54.778  57.486  1.00  0.00           N  
ATOM   1502  H   SER   112      57.908  54.665  56.681  1.00  0.00           H  
ATOM   1503  CA  SER   112      56.354  53.670  57.788  1.00  0.00           C  
ATOM   1504  HA  SER   112      56.584  52.848  57.111  1.00  0.00           H  
ATOM   1505  CB  SER   112      56.588  53.148  59.261  1.00  0.00           C  
ATOM   1506  HB2 SER   112      56.135  53.702  60.084  1.00  0.00           H  
ATOM   1507  HB3 SER   112      56.203  52.137  59.394  1.00  0.00           H  
ATOM   1508  OG  SER   112      57.932  52.899  59.612  1.00  0.00           O  
ATOM   1509  HG  SER   112      57.908  52.246  60.315  1.00  0.00           H  
ATOM   1510  C   SER   112      54.928  54.071  57.394  1.00  0.00           C  
ATOM   1511  O   SER   112      54.535  55.201  57.681  1.00  0.00           O  
ATOM   1512  N   TYR   113      54.029  53.170  56.870  1.00  0.00           N  
ATOM   1513  H   TYR   113      53.127  53.568  56.650  1.00  0.00           H  
ATOM   1514  CA  TYR   113      54.133  51.725  56.508  1.00  0.00           C  
ATOM   1515  HA  TYR   113      55.120  51.298  56.688  1.00  0.00           H  
ATOM   1516  CB  TYR   113      53.121  51.035  57.374  1.00  0.00           C  
ATOM   1517  HB2 TYR   113      52.125  51.305  57.022  1.00  0.00           H  
ATOM   1518  HB3 TYR   113      53.134  49.983  57.090  1.00  0.00           H  
ATOM   1519  CG  TYR   113      53.285  51.267  58.853  1.00  0.00           C  
ATOM   1520  CD1 TYR   113      52.437  52.217  59.486  1.00  0.00           C  
ATOM   1521  HD1 TYR   113      51.784  52.833  58.884  1.00  0.00           H  
ATOM   1522  CE1 TYR   113      52.434  52.372  60.889  1.00  0.00           C  
ATOM   1523  HE1 TYR   113      51.819  53.133  61.345  1.00  0.00           H  
ATOM   1524  CZ  TYR   113      53.370  51.621  61.666  1.00  0.00           C  
ATOM   1525  OH  TYR   113      53.484  51.834  63.074  1.00  0.00           O  
ATOM   1526  HH  TYR   113      52.891  52.543  63.331  1.00  0.00           H  
ATOM   1527  CE2 TYR   113      54.264  50.723  61.010  1.00  0.00           C  
ATOM   1528  HE2 TYR   113      55.093  50.210  61.475  1.00  0.00           H  
ATOM   1529  CD2 TYR   113      54.178  50.526  59.629  1.00  0.00           C  
ATOM   1530  HD2 TYR   113      54.860  49.848  59.137  1.00  0.00           H  
ATOM   1531  C   TYR   113      53.835  51.475  55.035  1.00  0.00           C  
ATOM   1532  O   TYR   113      53.315  50.416  54.714  1.00  0.00           O  
ATOM   1533  N   GLY   114      54.061  52.425  54.128  1.00  0.00           N  
ATOM   1534  H   GLY   114      54.457  53.259  54.539  1.00  0.00           H  
ATOM   1535  CA  GLY   114      53.898  52.350  52.668  1.00  0.00           C  
ATOM   1536  HA2 GLY   114      52.946  51.854  52.476  1.00  0.00           H  
ATOM   1537  HA3 GLY   114      53.869  53.237  52.034  1.00  0.00           H  
ATOM   1538  C   GLY   114      55.015  51.560  52.079  1.00  0.00           C  
ATOM   1539  O   GLY   114      55.988  51.200  52.695  1.00  0.00           O  
ATOM   1540  N   SER   115      54.911  51.217  50.797  1.00  0.00           N  
ATOM   1541  H   SER   115      55.761  50.823  50.421  1.00  0.00           H  
ATOM   1542  CA  SER   115      53.610  51.261  49.991  1.00  0.00           C  
ATOM   1543  HA  SER   115      53.080  52.214  50.010  1.00  0.00           H  
ATOM   1544  CB  SER   115      53.886  51.100  48.563  1.00  0.00           C  
ATOM   1545  HB2 SER   115      53.000  51.356  47.982  1.00  0.00           H  
ATOM   1546  HB3 SER   115      54.662  51.806  48.266  1.00  0.00           H  
ATOM   1547  OG  SER   115      54.415  49.859  48.176  1.00  0.00           O  
ATOM   1548  HG  SER   115      53.847  49.487  47.498  1.00  0.00           H  
ATOM   1549  C   SER   115      52.621  50.165  50.458  1.00  0.00           C  
ATOM   1550  O   SER   115      52.918  49.258  51.209  1.00  0.00           O  
ATOM   1551  N   SER   116      51.495  50.226  49.819  1.00  0.00           N  
ATOM   1552  H   SER   116      51.405  50.849  49.030  1.00  0.00           H  
ATOM   1553  CA  SER   116      50.378  49.206  49.930  1.00  0.00           C  
ATOM   1554  HA  SER   116      50.004  49.261  50.952  1.00  0.00           H  
ATOM   1555  CB  SER   116      49.201  49.596  49.050  1.00  0.00           C  
ATOM   1556  HB2 SER   116      49.441  49.419  48.002  1.00  0.00           H  
ATOM   1557  HB3 SER   116      48.340  49.008  49.366  1.00  0.00           H  
ATOM   1558  OG  SER   116      48.857  50.953  49.174  1.00  0.00           O  
ATOM   1559  HG  SER   116      48.422  51.062  50.023  1.00  0.00           H  
ATOM   1560  C   SER   116      50.791  47.807  49.544  1.00  0.00           C  
ATOM   1561  O   SER   116      51.254  47.602  48.428  1.00  0.00           O  
ATOM   1562  N   SER   117      50.464  46.833  50.441  1.00  0.00           N  
ATOM   1563  H   SER   117      50.050  47.039  51.339  1.00  0.00           H  
ATOM   1564  CA  SER   117      50.713  45.398  50.263  1.00  0.00           C  
ATOM   1565  HA  SER   117      51.060  45.315  49.233  1.00  0.00           H  
ATOM   1566  CB  SER   117      51.972  44.864  51.131  1.00  0.00           C  
ATOM   1567  HB2 SER   117      51.935  43.796  50.915  1.00  0.00           H  
ATOM   1568  HB3 SER   117      52.938  45.263  50.823  1.00  0.00           H  
ATOM   1569  OG  SER   117      51.881  44.948  52.560  1.00  0.00           O  
ATOM   1570  HG  SER   117      52.404  45.714  52.809  1.00  0.00           H  
ATOM   1571  C   SER   117      49.471  44.512  50.508  1.00  0.00           C  
ATOM   1572  O   SER   117      49.432  43.380  50.058  1.00  0.00           O  
ATOM   1573  N   GLN   118      48.455  45.084  51.170  1.00  0.00           N  
ATOM   1574  H   GLN   118      48.654  46.053  51.369  1.00  0.00           H  
ATOM   1575  CA  GLN   118      47.085  44.703  51.552  1.00  0.00           C  
ATOM   1576  HA  GLN   118      46.493  45.580  51.815  1.00  0.00           H  
ATOM   1577  CB  GLN   118      46.308  44.108  50.466  1.00  0.00           C  
ATOM   1578  HB2 GLN   118      46.444  44.755  49.599  1.00  0.00           H  
ATOM   1579  HB3 GLN   118      46.762  43.143  50.241  1.00  0.00           H  
ATOM   1580  CG  GLN   118      44.811  43.976  50.746  1.00  0.00           C  
ATOM   1581  HG2 GLN   118      44.524  43.146  51.390  1.00  0.00           H  
ATOM   1582  HG3 GLN   118      44.464  44.898  51.212  1.00  0.00           H  
ATOM   1583  CD  GLN   118      43.907  43.854  49.482  1.00  0.00           C  
ATOM   1584  OE1 GLN   118      44.242  43.635  48.340  1.00  0.00           O  
ATOM   1585  NE2 GLN   118      42.595  43.846  49.657  1.00  0.00           N  
ATOM   1586 HE21 GLN   118      42.212  44.237  50.506  1.00  0.00           H  
ATOM   1587 HE22 GLN   118      42.043  43.859  48.811  1.00  0.00           H  
ATOM   1588  C   GLN   118      47.071  43.676  52.750  1.00  0.00           C  
ATOM   1589  O   GLN   118      47.674  42.576  52.664  1.00  0.00           O  
ATOM   1590  N   SER   119      46.359  43.878  53.838  1.00  0.00           N  
ATOM   1591  H   SER   119      46.309  43.172  54.559  1.00  0.00           H  
ATOM   1592  CA  SER   119      45.626  45.120  54.256  1.00  0.00           C  
ATOM   1593  HA  SER   119      45.286  45.650  53.366  1.00  0.00           H  
ATOM   1594  CB  SER   119      44.418  44.662  55.096  1.00  0.00           C  
ATOM   1595  HB2 SER   119      43.963  45.608  55.391  1.00  0.00           H  
ATOM   1596  HB3 SER   119      43.763  44.000  54.529  1.00  0.00           H  
ATOM   1597  OG  SER   119      44.934  44.057  56.248  1.00  0.00           O  
ATOM   1598  HG  SER   119      44.730  44.638  56.984  1.00  0.00           H  
ATOM   1599  C   SER   119      46.608  46.080  54.978  1.00  0.00           C  
ATOM   1600  O   SER   119      47.683  45.635  55.389  1.00  0.00           O  
ATOM   1601  N   SER   120      46.316  47.318  55.159  1.00  0.00           N  
ATOM   1602  H   SER   120      45.575  47.631  54.549  1.00  0.00           H  
ATOM   1603  CA  SER   120      46.944  48.350  55.990  1.00  0.00           C  
ATOM   1604  HA  SER   120      48.015  48.352  55.789  1.00  0.00           H  
ATOM   1605  CB  SER   120      46.382  49.709  55.680  1.00  0.00           C  
ATOM   1606  HB2 SER   120      45.333  49.729  55.975  1.00  0.00           H  
ATOM   1607  HB3 SER   120      46.860  50.522  56.226  1.00  0.00           H  
ATOM   1608  OG  SER   120      46.462  49.946  54.259  1.00  0.00           O  
ATOM   1609  HG  SER   120      45.909  50.718  54.115  1.00  0.00           H  
ATOM   1610  C   SER   120      46.779  48.069  57.501  1.00  0.00           C  
ATOM   1611  O   SER   120      45.642  47.866  57.960  1.00  0.00           O  
ATOM   1612  N   SER   121      47.770  48.241  58.387  1.00  0.00           N  
ATOM   1613  H   SER   121      47.479  48.133  59.349  1.00  0.00           H  
ATOM   1614  CA  SER   121      49.169  48.493  58.169  1.00  0.00           C  
ATOM   1615  HA  SER   121      49.348  49.243  57.399  1.00  0.00           H  
ATOM   1616  CB  SER   121      49.960  48.857  59.476  1.00  0.00           C  
ATOM   1617  HB2 SER   121      49.919  47.970  60.108  1.00  0.00           H  
ATOM   1618  HB3 SER   121      50.959  49.193  59.198  1.00  0.00           H  
ATOM   1619  OG  SER   121      49.417  49.997  60.131  1.00  0.00           O  
ATOM   1620  HG  SER   121      49.802  50.033  61.010  1.00  0.00           H  
ATOM   1621  C   SER   121      49.866  47.302  57.568  1.00  0.00           C  
ATOM   1622  O   SER   121      50.728  47.489  56.659  1.00  0.00           O  
ATOM   1623  N   TYR   122      49.441  46.055  58.012  1.00  0.00           N  
ATOM   1624  H   TYR   122      48.752  46.092  58.748  1.00  0.00           H  
ATOM   1625  CA  TYR   122      50.206  44.813  57.730  1.00  0.00           C  
ATOM   1626  HA  TYR   122      51.037  44.994  57.049  1.00  0.00           H  
ATOM   1627  CB  TYR   122      50.871  44.342  58.998  1.00  0.00           C  
ATOM   1628  HB2 TYR   122      50.080  44.382  59.747  1.00  0.00           H  
ATOM   1629  HB3 TYR   122      51.413  43.428  58.756  1.00  0.00           H  
ATOM   1630  CG  TYR   122      51.960  45.290  59.562  1.00  0.00           C  
ATOM   1631  CD1 TYR   122      51.872  45.774  60.873  1.00  0.00           C  
ATOM   1632  HD1 TYR   122      50.899  45.766  61.342  1.00  0.00           H  
ATOM   1633  CE1 TYR   122      52.899  46.525  61.451  1.00  0.00           C  
ATOM   1634  HE1 TYR   122      52.812  46.958  62.437  1.00  0.00           H  
ATOM   1635  CZ  TYR   122      54.092  46.853  60.651  1.00  0.00           C  
ATOM   1636  OH  TYR   122      55.110  47.630  61.125  1.00  0.00           O  
ATOM   1637  HH  TYR   122      55.811  47.690  60.473  1.00  0.00           H  
ATOM   1638  CE2 TYR   122      54.164  46.350  59.379  1.00  0.00           C  
ATOM   1639  HE2 TYR   122      55.030  46.616  58.791  1.00  0.00           H  
ATOM   1640  CD2 TYR   122      53.126  45.613  58.818  1.00  0.00           C  
ATOM   1641  HD2 TYR   122      53.298  45.129  57.869  1.00  0.00           H  
ATOM   1642  C   TYR   122      49.296  43.732  57.147  1.00  0.00           C  
ATOM   1643  O   TYR   122      48.295  43.338  57.838  1.00  0.00           O  
ATOM   1644  N   GLY   123      49.404  43.183  55.926  1.00  0.00           N  
ATOM   1645  H   GLY   123      48.583  42.601  55.835  1.00  0.00           H  
ATOM   1646  CA  GLY   123      50.359  43.423  54.826  1.00  0.00           C  
ATOM   1647  HA2 GLY   123      49.802  43.950  54.051  1.00  0.00           H  
ATOM   1648  HA3 GLY   123      51.253  43.952  55.156  1.00  0.00           H  
ATOM   1649  C   GLY   123      50.696  42.186  54.039  1.00  0.00           C  
ATOM   1650  O   GLY   123      49.900  41.346  53.795  1.00  0.00           O  
ATOM   1651  N   GLN   124      52.014  41.984  53.882  1.00  0.00           N  
ATOM   1652  H   GLN   124      52.670  42.740  54.014  1.00  0.00           H  
ATOM   1653  CA  GLN   124      52.555  40.737  53.379  1.00  0.00           C  
ATOM   1654  HA  GLN   124      51.910  39.861  53.454  1.00  0.00           H  
ATOM   1655  CB  GLN   124      52.904  40.904  51.904  1.00  0.00           C  
ATOM   1656  HB2 GLN   124      51.969  40.979  51.349  1.00  0.00           H  
ATOM   1657  HB3 GLN   124      53.502  41.800  51.736  1.00  0.00           H  
ATOM   1658  CG  GLN   124      53.718  39.815  51.256  1.00  0.00           C  
ATOM   1659  HG2 GLN   124      53.629  39.970  50.181  1.00  0.00           H  
ATOM   1660  HG3 GLN   124      54.759  39.867  51.575  1.00  0.00           H  
ATOM   1661  CD  GLN   124      53.155  38.400  51.416  1.00  0.00           C  
ATOM   1662  OE1 GLN   124      51.959  38.116  51.396  1.00  0.00           O  
ATOM   1663  NE2 GLN   124      53.950  37.406  51.711  1.00  0.00           N  
ATOM   1664 HE21 GLN   124      54.883  37.528  52.079  1.00  0.00           H  
ATOM   1665 HE22 GLN   124      53.551  36.482  51.795  1.00  0.00           H  
ATOM   1666  C   GLN   124      53.854  40.493  54.217  1.00  0.00           C  
ATOM   1667  O   GLN   124      54.820  41.298  53.997  1.00  0.00           O  
ATOM   1668  N   PRO   125      53.974  39.450  55.071  1.00  0.00           N  
ATOM   1669  CD  PRO   125      55.324  39.149  55.614  1.00  0.00           C  
ATOM   1670  HD2 PRO   125      55.716  39.957  56.233  1.00  0.00           H  
ATOM   1671  HD3 PRO   125      56.015  38.949  54.795  1.00  0.00           H  
ATOM   1672  CG  PRO   125      55.195  37.870  56.390  1.00  0.00           C  
ATOM   1673  HG2 PRO   125      55.904  37.675  57.194  1.00  0.00           H  
ATOM   1674  HG3 PRO   125      55.311  36.999  55.745  1.00  0.00           H  
ATOM   1675  CB  PRO   125      53.722  37.877  56.818  1.00  0.00           C  
ATOM   1676  HB2 PRO   125      53.749  38.385  57.782  1.00  0.00           H  
ATOM   1677  HB3 PRO   125      53.378  36.853  56.966  1.00  0.00           H  
ATOM   1678  CA  PRO   125      52.950  38.606  55.694  1.00  0.00           C  
ATOM   1679  HA  PRO   125      52.687  37.808  55.000  1.00  0.00           H  
ATOM   1680  C   PRO   125      51.783  39.318  56.272  1.00  0.00           C  
ATOM   1681  O   PRO   125      52.041  40.293  56.971  1.00  0.00           O  
ATOM   1682  N   GLN   126      50.524  38.949  56.014  1.00  0.00           N  
ATOM   1683  H   GLN   126      50.340  38.065  55.561  1.00  0.00           H  
ATOM   1684  CA  GLN   126      49.285  39.501  56.638  1.00  0.00           C  
ATOM   1685  HA  GLN   126      49.225  40.520  56.257  1.00  0.00           H  
ATOM   1686  CB  GLN   126      48.074  38.700  56.072  1.00  0.00           C  
ATOM   1687  HB2 GLN   126      48.111  38.741  54.984  1.00  0.00           H  
ATOM   1688  HB3 GLN   126      48.239  37.656  56.339  1.00  0.00           H  
ATOM   1689  CG  GLN   126      46.808  39.212  56.647  1.00  0.00           C  
ATOM   1690  HG2 GLN   126      46.017  38.512  56.378  1.00  0.00           H  
ATOM   1691  HG3 GLN   126      46.932  39.236  57.729  1.00  0.00           H  
ATOM   1692  CD  GLN   126      46.402  40.601  56.092  1.00  0.00           C  
ATOM   1693  OE1 GLN   126      47.131  41.237  55.352  1.00  0.00           O  
ATOM   1694  NE2 GLN   126      45.184  41.003  56.395  1.00  0.00           N  
ATOM   1695 HE21 GLN   126      44.523  40.364  56.812  1.00  0.00           H  
ATOM   1696 HE22 GLN   126      44.900  41.913  56.061  1.00  0.00           H  
ATOM   1697  C   GLN   126      49.395  39.545  58.159  1.00  0.00           C  
ATOM   1698  O   GLN   126      50.106  38.744  58.751  1.00  0.00           O  
ATOM   1699  N   SER   127      48.863  40.604  58.838  1.00  0.00           N  
ATOM   1700  H   SER   127      48.387  41.323  58.313  1.00  0.00           H  
ATOM   1701  CA  SER   127      48.867  40.746  60.376  1.00  0.00           C  
ATOM   1702  HA  SER   127      47.999  41.389  60.524  1.00  0.00           H  
ATOM   1703  CB  SER   127      48.349  39.480  61.044  1.00  0.00           C  
ATOM   1704  HB2 SER   127      47.437  39.157  60.540  1.00  0.00           H  
ATOM   1705  HB3 SER   127      49.016  38.625  61.147  1.00  0.00           H  
ATOM   1706  OG  SER   127      48.023  39.774  62.433  1.00  0.00           O  
ATOM   1707  HG  SER   127      47.204  39.285  62.547  1.00  0.00           H  
ATOM   1708  C   SER   127      50.235  41.285  60.878  1.00  0.00           C  
ATOM   1709  O   SER   127      50.324  42.050  61.870  1.00  0.00           O  
ATOM   1710  N   GLY   128      51.358  40.771  60.249  1.00  0.00           N  
ATOM   1711  H   GLY   128      51.160  39.984  59.649  1.00  0.00           H  
ATOM   1712  CA  GLY   128      52.692  41.231  60.391  1.00  0.00           C  
ATOM   1713  HA2 GLY   128      52.938  41.993  59.651  1.00  0.00           H  
ATOM   1714  HA3 GLY   128      52.819  41.735  61.350  1.00  0.00           H  
ATOM   1715  C   GLY   128      53.719  40.116  60.307  1.00  0.00           C  
ATOM   1716  O   GLY   128      53.275  38.944  60.252  1.00  0.00           O  
ATOM   1717  N   SER   129      55.036  40.361  60.453  1.00  0.00           N  
ATOM   1718  H   SER   129      55.658  39.571  60.358  1.00  0.00           H  
ATOM   1719  CA  SER   129      55.713  41.597  60.757  1.00  0.00           C  
ATOM   1720  HA  SER   129      56.745  41.332  60.987  1.00  0.00           H  
ATOM   1721  CB  SER   129      55.571  42.645  59.653  1.00  0.00           C  
ATOM   1722  HB2 SER   129      54.613  43.163  59.618  1.00  0.00           H  
ATOM   1723  HB3 SER   129      56.282  43.458  59.798  1.00  0.00           H  
ATOM   1724  OG  SER   129      55.624  42.098  58.342  1.00  0.00           O  
ATOM   1725  HG  SER   129      56.453  41.615  58.313  1.00  0.00           H  
ATOM   1726  C   SER   129      55.330  42.392  62.029  1.00  0.00           C  
ATOM   1727  O   SER   129      54.801  43.514  62.024  1.00  0.00           O  
ATOM   1728  N   TYR   130      55.249  41.654  63.139  1.00  0.00           N  
ATOM   1729  H   TYR   130      55.544  40.700  62.985  1.00  0.00           H  
ATOM   1730  CA  TYR   130      55.001  42.216  64.507  1.00  0.00           C  
ATOM   1731  HA  TYR   130      54.138  42.877  64.425  1.00  0.00           H  
ATOM   1732  CB  TYR   130      54.573  41.027  65.410  1.00  0.00           C  
ATOM   1733  HB2 TYR   130      55.521  40.507  65.545  1.00  0.00           H  
ATOM   1734  HB3 TYR   130      54.288  41.435  66.380  1.00  0.00           H  
ATOM   1735  CG  TYR   130      53.522  40.113  64.640  1.00  0.00           C  
ATOM   1736  CD1 TYR   130      54.021  38.927  64.118  1.00  0.00           C  
ATOM   1737  HD1 TYR   130      54.952  38.528  64.493  1.00  0.00           H  
ATOM   1738  CE1 TYR   130      53.145  38.080  63.362  1.00  0.00           C  
ATOM   1739  HE1 TYR   130      53.530  37.121  63.045  1.00  0.00           H  
ATOM   1740  CZ  TYR   130      51.809  38.437  63.128  1.00  0.00           C  
ATOM   1741  OH  TYR   130      50.915  37.686  62.524  1.00  0.00           O  
ATOM   1742  HH  TYR   130      50.067  38.037  62.804  1.00  0.00           H  
ATOM   1743  CE2 TYR   130      51.287  39.629  63.688  1.00  0.00           C  
ATOM   1744  HE2 TYR   130      50.320  40.068  63.491  1.00  0.00           H  
ATOM   1745  CD2 TYR   130      52.226  40.468  64.398  1.00  0.00           C  
ATOM   1746  HD2 TYR   130      51.959  41.428  64.815  1.00  0.00           H  
ATOM   1747  C   TYR   130      56.274  42.908  65.105  1.00  0.00           C  
ATOM   1748  O   TYR   130      57.379  42.455  64.907  1.00  0.00           O  
ATOM   1749  N   SER   131      56.224  44.015  65.810  1.00  0.00           N  
ATOM   1750  H   SER   131      57.149  44.314  66.082  1.00  0.00           H  
ATOM   1751  CA  SER   131      55.048  44.780  66.343  1.00  0.00           C  
ATOM   1752  HA  SER   131      55.376  45.617  66.959  1.00  0.00           H  
ATOM   1753  CB  SER   131      54.417  45.609  65.213  1.00  0.00           C  
ATOM   1754  HB2 SER   131      55.136  46.149  64.596  1.00  0.00           H  
ATOM   1755  HB3 SER   131      53.818  44.961  64.573  1.00  0.00           H  
ATOM   1756  OG  SER   131      53.537  46.546  65.784  1.00  0.00           O  
ATOM   1757  HG  SER   131      53.700  47.455  65.521  1.00  0.00           H  
ATOM   1758  C   SER   131      54.133  43.935  67.215  1.00  0.00           C  
ATOM   1759  O   SER   131      52.969  43.671  66.753  1.00  0.00           O  
ATOM   1760  N   GLN   132      54.616  43.446  68.356  1.00  0.00           N  
ATOM   1761  H   GLN   132      54.016  42.767  68.803  1.00  0.00           H  
ATOM   1762  CA  GLN   132      55.898  43.729  69.081  1.00  0.00           C  
ATOM   1763  HA  GLN   132      56.719  43.599  68.376  1.00  0.00           H  
ATOM   1764  CB  GLN   132      55.962  45.176  69.651  1.00  0.00           C  
ATOM   1765  HB2 GLN   132      55.312  45.848  69.091  1.00  0.00           H  
ATOM   1766  HB3 GLN   132      55.569  45.027  70.657  1.00  0.00           H  
ATOM   1767  CG  GLN   132      57.386  45.692  69.738  1.00  0.00           C  
ATOM   1768  HG2 GLN   132      58.117  44.923  69.491  1.00  0.00           H  
ATOM   1769  HG3 GLN   132      57.404  46.470  68.974  1.00  0.00           H  
ATOM   1770  CD  GLN   132      57.821  46.370  71.015  1.00  0.00           C  
ATOM   1771  OE1 GLN   132      57.190  46.176  72.095  1.00  0.00           O  
ATOM   1772  NE2 GLN   132      58.854  47.185  70.999  1.00  0.00           N  
ATOM   1773 HE21 GLN   132      59.359  47.244  70.127  1.00  0.00           H  
ATOM   1774 HE22 GLN   132      59.106  47.742  71.803  1.00  0.00           H  
ATOM   1775  C   GLN   132      56.140  42.772  70.239  1.00  0.00           C  
ATOM   1776  O   GLN   132      55.276  42.448  71.031  1.00  0.00           O  
ATOM   1777  N   GLN   133      57.388  42.348  70.376  1.00  0.00           N  
ATOM   1778  H   GLN   133      58.100  42.656  69.729  1.00  0.00           H  
ATOM   1779  CA  GLN   133      57.948  41.394  71.399  1.00  0.00           C  
ATOM   1780  HA  GLN   133      58.944  41.075  71.094  1.00  0.00           H  
ATOM   1781  CB  GLN   133      58.112  42.087  72.761  1.00  0.00           C  
ATOM   1782  HB2 GLN   133      57.175  42.555  73.065  1.00  0.00           H  
ATOM   1783  HB3 GLN   133      58.500  41.278  73.380  1.00  0.00           H  
ATOM   1784  CG  GLN   133      59.286  43.102  72.621  1.00  0.00           C  
ATOM   1785  HG2 GLN   133      60.185  42.579  72.293  1.00  0.00           H  
ATOM   1786  HG3 GLN   133      59.018  43.963  72.008  1.00  0.00           H  
ATOM   1787  CD  GLN   133      59.522  43.620  74.018  1.00  0.00           C  
ATOM   1788  OE1 GLN   133      59.903  42.961  74.971  1.00  0.00           O  
ATOM   1789  NE2 GLN   133      59.074  44.808  74.338  1.00  0.00           N  
ATOM   1790 HE21 GLN   133      58.723  45.431  73.624  1.00  0.00           H  
ATOM   1791 HE22 GLN   133      59.025  45.086  75.308  1.00  0.00           H  
ATOM   1792  C   GLN   133      57.190  40.012  71.538  1.00  0.00           C  
ATOM   1793  O   GLN   133      56.599  39.686  72.628  1.00  0.00           O  
ATOM   1794  N   PRO   134      57.133  39.156  70.495  1.00  0.00           N  
ATOM   1795  CD  PRO   134      56.510  37.819  70.649  1.00  0.00           C  
ATOM   1796  HD2 PRO   134      55.430  37.787  70.507  1.00  0.00           H  
ATOM   1797  HD3 PRO   134      56.742  37.476  71.657  1.00  0.00           H  
ATOM   1798  CG  PRO   134      57.186  36.888  69.698  1.00  0.00           C  
ATOM   1799  HG2 PRO   134      56.370  36.497  69.090  1.00  0.00           H  
ATOM   1800  HG3 PRO   134      57.641  36.020  70.175  1.00  0.00           H  
ATOM   1801  CB  PRO   134      58.184  37.774  68.874  1.00  0.00           C  
ATOM   1802  HB2 PRO   134      57.996  37.631  67.810  1.00  0.00           H  
ATOM   1803  HB3 PRO   134      59.201  37.447  69.092  1.00  0.00           H  
ATOM   1804  CA  PRO   134      57.972  39.255  69.322  1.00  0.00           C  
ATOM   1805  HA  PRO   134      58.938  39.595  69.696  1.00  0.00           H  
ATOM   1806  C   PRO   134      57.518  40.177  68.170  1.00  0.00           C  
ATOM   1807  O   PRO   134      56.370  40.580  68.114  1.00  0.00           O  
ATOM   1808  N   SER   135      58.375  40.712  67.308  1.00  0.00           N  
ATOM   1809  H   SER   135      57.963  41.339  66.631  1.00  0.00           H  
ATOM   1810  CA  SER   135      59.854  40.632  67.329  1.00  0.00           C  
ATOM   1811  HA  SER   135      60.182  39.616  67.551  1.00  0.00           H  
ATOM   1812  CB  SER   135      60.554  40.956  65.996  1.00  0.00           C  
ATOM   1813  HB2 SER   135      61.615  40.727  66.096  1.00  0.00           H  
ATOM   1814  HB3 SER   135      60.036  40.375  65.232  1.00  0.00           H  
ATOM   1815  OG  SER   135      60.511  42.331  65.666  1.00  0.00           O  
ATOM   1816  HG  SER   135      61.344  42.556  65.246  1.00  0.00           H  
ATOM   1817  C   SER   135      60.426  41.537  68.459  1.00  0.00           C  
ATOM   1818  O   SER   135      59.817  42.401  68.998  1.00  0.00           O  
ATOM   1819  N   TYR   136      61.679  41.348  68.744  1.00  0.00           N  
ATOM   1820  H   TYR   136      62.192  40.659  68.213  1.00  0.00           H  
ATOM   1821  CA  TYR   136      62.370  41.919  69.846  1.00  0.00           C  
ATOM   1822  HA  TYR   136      61.697  42.362  70.581  1.00  0.00           H  
ATOM   1823  CB  TYR   136      63.204  40.821  70.688  1.00  0.00           C  
ATOM   1824  HB2 TYR   136      63.908  40.228  70.105  1.00  0.00           H  
ATOM   1825  HB3 TYR   136      63.781  41.307  71.474  1.00  0.00           H  
ATOM   1826  CG  TYR   136      62.223  39.841  71.356  1.00  0.00           C  
ATOM   1827  CD1 TYR   136      61.572  40.221  72.548  1.00  0.00           C  
ATOM   1828  HD1 TYR   136      61.817  41.211  72.903  1.00  0.00           H  
ATOM   1829  CE1 TYR   136      60.723  39.416  73.309  1.00  0.00           C  
ATOM   1830  HE1 TYR   136      60.311  39.810  74.226  1.00  0.00           H  
ATOM   1831  CZ  TYR   136      60.452  38.165  72.797  1.00  0.00           C  
ATOM   1832  OH  TYR   136      59.529  37.373  73.463  1.00  0.00           O  
ATOM   1833  HH  TYR   136      59.528  36.481  73.106  1.00  0.00           H  
ATOM   1834  CE2 TYR   136      60.940  37.795  71.549  1.00  0.00           C  
ATOM   1835  HE2 TYR   136      60.714  36.783  71.249  1.00  0.00           H  
ATOM   1836  CD2 TYR   136      61.864  38.567  70.843  1.00  0.00           C  
ATOM   1837  HD2 TYR   136      62.209  38.134  69.915  1.00  0.00           H  
ATOM   1838  C   TYR   136      63.530  42.787  69.273  1.00  0.00           C  
ATOM   1839  O   TYR   136      64.400  42.284  68.528  1.00  0.00           O  
ATOM   1840  N   GLY   137      63.554  44.156  69.522  1.00  0.00           N  
ATOM   1841  H   GLY   137      64.366  44.652  69.184  1.00  0.00           H  
ATOM   1842  CA  GLY   137      62.534  44.918  70.245  1.00  0.00           C  
ATOM   1843  HA2 GLY   137      62.777  45.931  69.927  1.00  0.00           H  
ATOM   1844  HA3 GLY   137      61.550  44.581  69.918  1.00  0.00           H  
ATOM   1845  C   GLY   137      62.668  44.924  71.809  1.00  0.00           C  
ATOM   1846  O   GLY   137      63.013  43.894  72.410  1.00  0.00           O  
ATOM   1847  N   GLY   138      62.485  46.049  72.480  1.00  0.00           N  
ATOM   1848  H   GLY   138      62.294  46.893  71.958  1.00  0.00           H  
ATOM   1849  CA  GLY   138      62.457  46.070  73.928  1.00  0.00           C  
ATOM   1850  HA2 GLY   138      62.043  47.035  74.220  1.00  0.00           H  
ATOM   1851  HA3 GLY   138      61.705  45.352  74.255  1.00  0.00           H  
ATOM   1852  C   GLY   138      63.841  45.821  74.635  1.00  0.00           C  
ATOM   1853  O   GLY   138      64.810  45.578  73.922  1.00  0.00           O  
ATOM   1854  N   GLN   139      63.956  45.874  75.947  1.00  0.00           N  
ATOM   1855  H   GLN   139      64.823  46.117  76.405  1.00  0.00           H  
ATOM   1856  CA  GLN   139      62.807  45.686  76.814  1.00  0.00           C  
ATOM   1857  HA  GLN   139      62.034  46.286  76.335  1.00  0.00           H  
ATOM   1858  CB  GLN   139      62.364  44.250  76.905  1.00  0.00           C  
ATOM   1859  HB2 GLN   139      61.417  44.338  77.436  1.00  0.00           H  
ATOM   1860  HB3 GLN   139      62.126  43.952  75.884  1.00  0.00           H  
ATOM   1861  CG  GLN   139      63.280  43.228  77.659  1.00  0.00           C  
ATOM   1862  HG2 GLN   139      64.302  43.517  77.415  1.00  0.00           H  
ATOM   1863  HG3 GLN   139      63.061  43.207  78.727  1.00  0.00           H  
ATOM   1864  CD  GLN   139      63.147  41.770  77.166  1.00  0.00           C  
ATOM   1865  OE1 GLN   139      63.946  40.907  77.469  1.00  0.00           O  
ATOM   1866  NE2 GLN   139      62.156  41.452  76.354  1.00  0.00           N  
ATOM   1867 HE21 GLN   139      61.652  42.120  75.789  1.00  0.00           H  
ATOM   1868 HE22 GLN   139      62.122  40.481  76.078  1.00  0.00           H  
ATOM   1869  C   GLN   139      63.036  46.344  78.236  1.00  0.00           C  
ATOM   1870  O   GLN   139      62.481  45.914  79.281  1.00  0.00           O  
ATOM   1871  N   GLN   140      63.823  47.375  78.215  1.00  0.00           N  
ATOM   1872  H   GLN   140      64.226  47.625  77.323  1.00  0.00           H  
ATOM   1873  CA  GLN   140      64.407  48.019  79.416  1.00  0.00           C  
ATOM   1874  HA  GLN   140      64.902  47.253  80.014  1.00  0.00           H  
ATOM   1875  CB  GLN   140      65.337  49.088  78.948  1.00  0.00           C  
ATOM   1876  HB2 GLN   140      65.965  48.646  78.175  1.00  0.00           H  
ATOM   1877  HB3 GLN   140      64.720  49.871  78.507  1.00  0.00           H  
ATOM   1878  CG  GLN   140      66.250  49.802  79.987  1.00  0.00           C  
ATOM   1879  HG2 GLN   140      66.861  50.524  79.443  1.00  0.00           H  
ATOM   1880  HG3 GLN   140      65.570  50.421  80.573  1.00  0.00           H  
ATOM   1881  CD  GLN   140      67.118  48.863  80.830  1.00  0.00           C  
ATOM   1882  OE1 GLN   140      68.068  48.324  80.335  1.00  0.00           O  
ATOM   1883  NE2 GLN   140      66.802  48.611  82.101  1.00  0.00           N  
ATOM   1884 HE21 GLN   140      66.020  49.094  82.518  1.00  0.00           H  
ATOM   1885 HE22 GLN   140      67.310  48.016  82.740  1.00  0.00           H  
ATOM   1886  C   GLN   140      63.366  48.603  80.328  1.00  0.00           C  
ATOM   1887  O   GLN   140      62.615  49.536  79.966  1.00  0.00           O  
ATOM   1888  N   GLN   141      63.231  48.040  81.554  1.00  0.00           N  
ATOM   1889  H   GLN   141      63.877  47.315  81.831  1.00  0.00           H  
ATOM   1890  CA  GLN   141      62.594  48.846  82.612  1.00  0.00           C  
ATOM   1891  HA  GLN   141      61.597  49.170  82.313  1.00  0.00           H  
ATOM   1892  CB  GLN   141      62.356  47.919  83.813  1.00  0.00           C  
ATOM   1893  HB2 GLN   141      63.295  47.374  83.915  1.00  0.00           H  
ATOM   1894  HB3 GLN   141      62.079  48.494  84.696  1.00  0.00           H  
ATOM   1895  CG  GLN   141      61.324  46.834  83.672  1.00  0.00           C  
ATOM   1896  HG2 GLN   141      60.287  47.147  83.794  1.00  0.00           H  
ATOM   1897  HG3 GLN   141      61.489  46.445  82.668  1.00  0.00           H  
ATOM   1898  CD  GLN   141      61.626  45.632  84.526  1.00  0.00           C  
ATOM   1899  OE1 GLN   141      61.423  45.652  85.750  1.00  0.00           O  
ATOM   1900  NE2 GLN   141      62.004  44.533  83.962  1.00  0.00           N  
ATOM   1901 HE21 GLN   141      62.244  44.499  82.981  1.00  0.00           H  
ATOM   1902 HE22 GLN   141      62.340  43.801  84.571  1.00  0.00           H  
ATOM   1903  C   GLN   141      63.429  50.100  82.972  1.00  0.00           C  
ATOM   1904  O   GLN   141      64.672  49.968  83.105  1.00  0.00           O  
ATOM   1905  N   SER   142      62.783  51.265  83.169  1.00  0.00           N  
ATOM   1906  H   SER   142      63.477  51.992  83.278  1.00  0.00           H  
ATOM   1907  CA  SER   142      61.326  51.552  83.265  1.00  0.00           C  
ATOM   1908  HA  SER   142      61.118  52.573  83.585  1.00  0.00           H  
ATOM   1909  CB  SER   142      60.561  51.464  81.910  1.00  0.00           C  
ATOM   1910  HB2 SER   142      60.706  50.489  81.446  1.00  0.00           H  
ATOM   1911  HB3 SER   142      59.497  51.703  81.913  1.00  0.00           H  
ATOM   1912  OG  SER   142      61.001  52.535  81.135  1.00  0.00           O  
ATOM   1913  HG  SER   142      61.940  52.661  81.289  1.00  0.00           H  
ATOM   1914  C   SER   142      60.572  50.827  84.357  1.00  0.00           C  
ATOM   1915  O   SER   142      59.554  50.106  84.281  1.00  0.00           O  
ATOM   1916  N   TYR   143      61.133  50.861  85.577  1.00  0.00           N  
ATOM   1917  H   TYR   143      61.939  51.467  85.641  1.00  0.00           H  
ATOM   1918  CA  TYR   143      60.743  50.190  86.891  1.00  0.00           C  
ATOM   1919  HA  TYR   143      60.555  49.135  86.693  1.00  0.00           H  
ATOM   1920  CB  TYR   143      61.931  50.444  87.909  1.00  0.00           C  
ATOM   1921  HB2 TYR   143      61.928  51.499  88.183  1.00  0.00           H  
ATOM   1922  HB3 TYR   143      61.650  49.998  88.863  1.00  0.00           H  
ATOM   1923  CG  TYR   143      63.239  49.775  87.422  1.00  0.00           C  
ATOM   1924  CD1 TYR   143      63.215  48.387  87.133  1.00  0.00           C  
ATOM   1925  HD1 TYR   143      62.305  47.806  87.153  1.00  0.00           H  
ATOM   1926  CE1 TYR   143      64.339  47.718  86.655  1.00  0.00           C  
ATOM   1927  HE1 TYR   143      64.281  46.681  86.358  1.00  0.00           H  
ATOM   1928  CZ  TYR   143      65.539  48.452  86.351  1.00  0.00           C  
ATOM   1929  OH  TYR   143      66.713  47.902  85.854  1.00  0.00           O  
ATOM   1930  HH  TYR   143      67.396  48.557  86.014  1.00  0.00           H  
ATOM   1931  CE2 TYR   143      65.556  49.826  86.697  1.00  0.00           C  
ATOM   1932  HE2 TYR   143      66.440  50.409  86.484  1.00  0.00           H  
ATOM   1933  CD2 TYR   143      64.365  50.480  87.135  1.00  0.00           C  
ATOM   1934  HD2 TYR   143      64.447  51.528  87.386  1.00  0.00           H  
ATOM   1935  C   TYR   143      59.364  50.688  87.385  1.00  0.00           C  
ATOM   1936  O   TYR   143      59.137  51.879  87.629  1.00  0.00           O  
ATOM   1937  N   GLY   144      58.512  49.693  87.660  1.00  0.00           N  
ATOM   1938  H   GLY   144      58.774  48.743  87.441  1.00  0.00           H  
ATOM   1939  CA  GLY   144      57.125  49.913  88.099  1.00  0.00           C  
ATOM   1940  HA2 GLY   144      56.596  49.001  88.374  1.00  0.00           H  
ATOM   1941  HA3 GLY   144      57.109  50.601  88.944  1.00  0.00           H  
ATOM   1942  C   GLY   144      56.208  50.567  87.021  1.00  0.00           C  
ATOM   1943  O   GLY   144      56.650  51.103  86.015  1.00  0.00           O  
ATOM   1944  N   GLN   145      54.844  50.706  87.252  1.00  0.00           N  
ATOM   1945  H   GLN   145      54.564  50.453  88.189  1.00  0.00           H  
ATOM   1946  CA  GLN   145      53.876  51.487  86.409  1.00  0.00           C  
ATOM   1947  HA  GLN   145      53.784  50.987  85.444  1.00  0.00           H  
ATOM   1948  CB  GLN   145      52.539  51.403  87.157  1.00  0.00           C  
ATOM   1949  HB2 GLN   145      52.622  52.027  88.047  1.00  0.00           H  
ATOM   1950  HB3 GLN   145      51.766  51.868  86.545  1.00  0.00           H  
ATOM   1951  CG  GLN   145      52.032  50.023  87.504  1.00  0.00           C  
ATOM   1952  HG2 GLN   145      52.547  49.575  88.354  1.00  0.00           H  
ATOM   1953  HG3 GLN   145      50.977  50.049  87.777  1.00  0.00           H  
ATOM   1954  CD  GLN   145      52.020  49.085  86.310  1.00  0.00           C  
ATOM   1955  OE1 GLN   145      52.970  48.403  85.986  1.00  0.00           O  
ATOM   1956  NE2 GLN   145      50.930  48.939  85.637  1.00  0.00           N  
ATOM   1957 HE21 GLN   145      50.834  48.264  84.892  1.00  0.00           H  
ATOM   1958 HE22 GLN   145      50.168  49.593  85.743  1.00  0.00           H  
ATOM   1959  C   GLN   145      54.328  52.936  86.160  1.00  0.00           C  
ATOM   1960  O   GLN   145      54.870  53.560  87.040  1.00  0.00           O  
ATOM   1961  N   GLN   146      53.964  53.379  85.012  1.00  0.00           N  
ATOM   1962  H   GLN   146      53.463  52.803  84.351  1.00  0.00           H  
ATOM   1963  CA  GLN   146      54.148  54.795  84.608  1.00  0.00           C  
ATOM   1964  HA  GLN   146      55.229  54.932  84.572  1.00  0.00           H  
ATOM   1965  CB  GLN   146      53.595  55.113  83.210  1.00  0.00           C  
ATOM   1966  HB2 GLN   146      54.181  54.628  82.429  1.00  0.00           H  
ATOM   1967  HB3 GLN   146      52.542  54.834  83.241  1.00  0.00           H  
ATOM   1968  CG  GLN   146      53.702  56.584  82.777  1.00  0.00           C  
ATOM   1969  HG2 GLN   146      53.241  56.634  81.791  1.00  0.00           H  
ATOM   1970  HG3 GLN   146      53.044  57.191  83.399  1.00  0.00           H  
ATOM   1971  CD  GLN   146      55.094  57.087  82.599  1.00  0.00           C  
ATOM   1972  OE1 GLN   146      55.891  56.348  82.033  1.00  0.00           O  
ATOM   1973  NE2 GLN   146      55.472  58.198  83.183  1.00  0.00           N  
ATOM   1974 HE21 GLN   146      54.783  58.784  83.634  1.00  0.00           H  
ATOM   1975 HE22 GLN   146      56.380  58.622  83.058  1.00  0.00           H  
ATOM   1976  C   GLN   146      53.544  55.760  85.637  1.00  0.00           C  
ATOM   1977  O   GLN   146      52.343  55.651  85.946  1.00  0.00           O  
ATOM   1978  N   GLN   147      54.361  56.723  86.069  1.00  0.00           N  
ATOM   1979  H   GLN   147      55.292  56.652  85.684  1.00  0.00           H  
ATOM   1980  CA  GLN   147      53.948  57.819  86.993  1.00  0.00           C  
ATOM   1981  HA  GLN   147      53.332  57.441  87.809  1.00  0.00           H  
ATOM   1982  CB  GLN   147      55.248  58.390  87.715  1.00  0.00           C  
ATOM   1983  HB2 GLN   147      55.586  57.561  88.336  1.00  0.00           H  
ATOM   1984  HB3 GLN   147      55.940  58.743  86.950  1.00  0.00           H  
ATOM   1985  CG  GLN   147      54.976  59.544  88.679  1.00  0.00           C  
ATOM   1986  HG2 GLN   147      54.527  60.350  88.099  1.00  0.00           H  
ATOM   1987  HG3 GLN   147      54.238  59.267  89.431  1.00  0.00           H  
ATOM   1988  CD  GLN   147      56.290  59.881  89.390  1.00  0.00           C  
ATOM   1989  OE1 GLN   147      57.420  59.451  89.123  1.00  0.00           O  
ATOM   1990  NE2 GLN   147      56.284  60.750  90.340  1.00  0.00           N  
ATOM   1991 HE21 GLN   147      55.452  61.227  90.654  1.00  0.00           H  
ATOM   1992 HE22 GLN   147      57.198  61.068  90.629  1.00  0.00           H  
ATOM   1993  C   GLN   147      53.158  58.894  86.138  1.00  0.00           C  
ATOM   1994  O   GLN   147      53.661  59.370  85.133  1.00  0.00           O  
ATOM   1995  N   SER   148      52.044  59.237  86.746  1.00  0.00           N  
ATOM   1996  H   SER   148      51.995  58.954  87.715  1.00  0.00           H  
ATOM   1997  CA  SER   148      51.274  60.492  86.393  1.00  0.00           C  
ATOM   1998  HA  SER   148      50.822  60.325  85.415  1.00  0.00           H  
ATOM   1999  CB  SER   148      50.204  60.785  87.429  1.00  0.00           C  
ATOM   2000  HB2 SER   148      49.702  59.859  87.707  1.00  0.00           H  
ATOM   2001  HB3 SER   148      50.615  60.925  88.429  1.00  0.00           H  
ATOM   2002  OG  SER   148      49.154  61.685  87.082  1.00  0.00           O  
ATOM   2003  HG  SER   148      49.440  62.547  87.395  1.00  0.00           H  
ATOM   2004  C   SER   148      52.081  61.818  86.124  1.00  0.00           C  
ATOM   2005  O   SER   148      53.042  62.183  86.786  1.00  0.00           O  
ATOM   2006  N   TYR   149      51.654  62.612  85.155  1.00  0.00           N  
ATOM   2007  H   TYR   149      50.857  62.346  84.595  1.00  0.00           H  
ATOM   2008  CA  TYR   149      52.273  63.937  84.827  1.00  0.00           C  
ATOM   2009  HA  TYR   149      52.563  64.312  85.809  1.00  0.00           H  
ATOM   2010  CB  TYR   149      53.466  63.757  83.866  1.00  0.00           C  
ATOM   2011  HB2 TYR   149      54.233  63.241  84.444  1.00  0.00           H  
ATOM   2012  HB3 TYR   149      53.072  63.113  83.079  1.00  0.00           H  
ATOM   2013  CG  TYR   149      54.167  64.952  83.225  1.00  0.00           C  
ATOM   2014  CD1 TYR   149      54.059  65.107  81.830  1.00  0.00           C  
ATOM   2015  HD1 TYR   149      53.444  64.386  81.312  1.00  0.00           H  
ATOM   2016  CE1 TYR   149      54.683  66.206  81.210  1.00  0.00           C  
ATOM   2017  HE1 TYR   149      54.660  66.230  80.130  1.00  0.00           H  
ATOM   2018  CZ  TYR   149      55.391  67.150  81.945  1.00  0.00           C  
ATOM   2019  OH  TYR   149      56.043  68.160  81.377  1.00  0.00           O  
ATOM   2020  HH  TYR   149      55.958  68.276  80.428  1.00  0.00           H  
ATOM   2021  CE2 TYR   149      55.477  67.005  83.379  1.00  0.00           C  
ATOM   2022  HE2 TYR   149      55.992  67.700  84.027  1.00  0.00           H  
ATOM   2023  CD2 TYR   149      54.785  65.920  83.994  1.00  0.00           C  
ATOM   2024  HD2 TYR   149      54.828  65.802  85.067  1.00  0.00           H  
ATOM   2025  C   TYR   149      51.303  64.865  84.200  1.00  0.00           C  
ATOM   2026  O   TYR   149      50.509  64.424  83.362  1.00  0.00           O  
ATOM   2027  N   ASN   150      51.576  66.193  84.468  1.00  0.00           N  
ATOM   2028  H   ASN   150      52.352  66.405  85.078  1.00  0.00           H  
ATOM   2029  CA  ASN   150      50.808  67.329  83.898  1.00  0.00           C  
ATOM   2030  HA  ASN   150      50.448  67.159  82.883  1.00  0.00           H  
ATOM   2031  CB  ASN   150      49.514  67.574  84.795  1.00  0.00           C  
ATOM   2032  HB2 ASN   150      48.894  66.680  84.858  1.00  0.00           H  
ATOM   2033  HB3 ASN   150      49.808  67.798  85.820  1.00  0.00           H  
ATOM   2034  CG  ASN   150      48.564  68.683  84.255  1.00  0.00           C  
ATOM   2035  OD1 ASN   150      48.484  69.804  84.819  1.00  0.00           O  
ATOM   2036  ND2 ASN   150      48.211  68.471  83.021  1.00  0.00           N  
ATOM   2037 HD21 ASN   150      47.843  69.233  82.469  1.00  0.00           H  
ATOM   2038 HD22 ASN   150      48.370  67.568  82.598  1.00  0.00           H  
ATOM   2039  C   ASN   150      51.833  68.425  83.854  1.00  0.00           C  
ATOM   2040  O   ASN   150      52.581  68.712  84.846  1.00  0.00           O  
ATOM   2041  N   PRO   151      51.945  69.229  82.795  1.00  0.00           N  
ATOM   2042  CD  PRO   151      51.436  69.054  81.405  1.00  0.00           C  
ATOM   2043  HD2 PRO   151      50.602  69.745  81.284  1.00  0.00           H  
ATOM   2044  HD3 PRO   151      51.181  68.013  81.209  1.00  0.00           H  
ATOM   2045  CG  PRO   151      52.477  69.622  80.440  1.00  0.00           C  
ATOM   2046  HG2 PRO   151      52.043  69.946  79.494  1.00  0.00           H  
ATOM   2047  HG3 PRO   151      53.140  68.824  80.103  1.00  0.00           H  
ATOM   2048  CB  PRO   151      53.151  70.755  81.240  1.00  0.00           C  
ATOM   2049  HB2 PRO   151      52.581  71.630  80.928  1.00  0.00           H  
ATOM   2050  HB3 PRO   151      54.201  70.931  81.008  1.00  0.00           H  
ATOM   2051  CA  PRO   151      53.006  70.253  82.736  1.00  0.00           C  
ATOM   2052  HA  PRO   151      53.950  69.737  82.910  1.00  0.00           H  
ATOM   2053  C   PRO   151      52.747  71.492  83.675  1.00  0.00           C  
ATOM   2054  O   PRO   151      51.603  71.988  83.666  1.00  0.00           O  
ATOM   2055  N   PRO   152      53.808  71.909  84.402  1.00  0.00           N  
ATOM   2056  CD  PRO   152      55.148  71.429  84.164  1.00  0.00           C  
ATOM   2057  HD2 PRO   152      55.387  71.073  83.162  1.00  0.00           H  
ATOM   2058  HD3 PRO   152      55.233  70.595  84.860  1.00  0.00           H  
ATOM   2059  CG  PRO   152      56.046  72.649  84.541  1.00  0.00           C  
ATOM   2060  HG2 PRO   152      56.011  73.397  83.750  1.00  0.00           H  
ATOM   2061  HG3 PRO   152      57.015  72.364  84.950  1.00  0.00           H  
ATOM   2062  CB  PRO   152      55.176  73.164  85.740  1.00  0.00           C  
ATOM   2063  HB2 PRO   152      55.469  74.142  86.122  1.00  0.00           H  
ATOM   2064  HB3 PRO   152      55.485  72.499  86.547  1.00  0.00           H  
ATOM   2065  CA  PRO   152      53.702  72.999  85.336  1.00  0.00           C  
ATOM   2066  HA  PRO   152      53.182  72.620  86.216  1.00  0.00           H  
ATOM   2067  C   PRO   152      53.095  74.322  84.738  1.00  0.00           C  
ATOM   2068  O   PRO   152      53.505  74.730  83.660  1.00  0.00           O  
ATOM   2069  N   GLN   153      52.186  74.998  85.431  1.00  0.00           N  
ATOM   2070  H   GLN   153      51.898  74.657  86.337  1.00  0.00           H  
ATOM   2071  CA  GLN   153      51.572  76.198  84.858  1.00  0.00           C  
ATOM   2072  HA  GLN   153      51.226  76.084  83.831  1.00  0.00           H  
ATOM   2073  CB  GLN   153      50.344  76.601  85.768  1.00  0.00           C  
ATOM   2074  HB2 GLN   153      49.734  77.267  85.158  1.00  0.00           H  
ATOM   2075  HB3 GLN   153      49.824  75.676  86.018  1.00  0.00           H  
ATOM   2076  CG  GLN   153      50.651  77.285  87.123  1.00  0.00           C  
ATOM   2077  HG2 GLN   153      51.406  76.632  87.560  1.00  0.00           H  
ATOM   2078  HG3 GLN   153      51.072  78.287  87.040  1.00  0.00           H  
ATOM   2079  CD  GLN   153      49.486  77.332  88.105  1.00  0.00           C  
ATOM   2080  OE1 GLN   153      48.347  77.242  87.736  1.00  0.00           O  
ATOM   2081  NE2 GLN   153      49.658  77.412  89.397  1.00  0.00           N  
ATOM   2082 HE21 GLN   153      50.580  77.440  89.807  1.00  0.00           H  
ATOM   2083 HE22 GLN   153      48.871  77.214  89.998  1.00  0.00           H  
ATOM   2084  C   GLN   153      52.528  77.424  84.606  1.00  0.00           C  
ATOM   2085  O   GLN   153      53.643  77.429  85.110  1.00  0.00           O  
ATOM   2086  N   GLY   154      52.022  78.435  83.922  1.00  0.00           N  
ATOM   2087  H   GLY   154      51.209  78.264  83.348  1.00  0.00           H  
ATOM   2088  CA  GLY   154      52.640  79.744  83.935  1.00  0.00           C  
ATOM   2089  HA2 GLY   154      53.575  79.796  84.494  1.00  0.00           H  
ATOM   2090  HA3 GLY   154      52.592  80.143  82.922  1.00  0.00           H  
ATOM   2091  C   GLY   154      51.745  80.755  84.666  1.00  0.00           C  
ATOM   2092  O   GLY   154      50.641  80.427  85.179  1.00  0.00           O  
ATOM   2093  N   TYR   155      52.272  82.002  84.654  1.00  0.00           N  
ATOM   2094  H   TYR   155      53.148  82.168  84.180  1.00  0.00           H  
ATOM   2095  CA  TYR   155      51.894  83.235  85.397  1.00  0.00           C  
ATOM   2096  HA  TYR   155      50.868  83.192  85.762  1.00  0.00           H  
ATOM   2097  CB  TYR   155      52.752  83.288  86.688  1.00  0.00           C  
ATOM   2098  HB2 TYR   155      53.790  83.594  86.561  1.00  0.00           H  
ATOM   2099  HB3 TYR   155      52.390  84.023  87.407  1.00  0.00           H  
ATOM   2100  CG  TYR   155      52.815  82.018  87.416  1.00  0.00           C  
ATOM   2101  CD1 TYR   155      51.815  81.646  88.276  1.00  0.00           C  
ATOM   2102  HD1 TYR   155      51.090  82.393  88.565  1.00  0.00           H  
ATOM   2103  CE1 TYR   155      51.890  80.443  89.094  1.00  0.00           C  
ATOM   2104  HE1 TYR   155      51.144  80.263  89.854  1.00  0.00           H  
ATOM   2105  CZ  TYR   155      52.950  79.561  88.865  1.00  0.00           C  
ATOM   2106  OH  TYR   155      53.047  78.478  89.666  1.00  0.00           O  
ATOM   2107  HH  TYR   155      53.599  77.832  89.218  1.00  0.00           H  
ATOM   2108  CE2 TYR   155      53.900  79.867  87.876  1.00  0.00           C  
ATOM   2109  HE2 TYR   155      54.676  79.158  87.625  1.00  0.00           H  
ATOM   2110  CD2 TYR   155      53.821  81.052  87.137  1.00  0.00           C  
ATOM   2111  HD2 TYR   155      54.599  81.299  86.429  1.00  0.00           H  
ATOM   2112  C   TYR   155      52.240  84.409  84.495  1.00  0.00           C  
ATOM   2113  O   TYR   155      53.246  84.372  83.783  1.00  0.00           O  
ATOM   2114  N   GLY   156      51.517  85.526  84.440  1.00  0.00           N  
ATOM   2115  H   GLY   156      51.824  86.232  83.787  1.00  0.00           H  
ATOM   2116  CA  GLY   156      50.200  85.883  85.055  1.00  0.00           C  
ATOM   2117  HA2 GLY   156      49.462  85.114  84.827  1.00  0.00           H  
ATOM   2118  HA3 GLY   156      50.342  85.847  86.135  1.00  0.00           H  
ATOM   2119  C   GLY   156      49.619  87.281  84.759  1.00  0.00           C  
ATOM   2120  O   GLY   156      49.761  87.846  83.695  1.00  0.00           O  
ATOM   2121  N   GLN   157      48.880  87.865  85.720  1.00  0.00           N  
ATOM   2122  H   GLN   157      48.568  87.351  86.532  1.00  0.00           H  
ATOM   2123  CA  GLN   157      48.128  89.108  85.632  1.00  0.00           C  
ATOM   2124  HA  GLN   157      48.194  89.612  84.667  1.00  0.00           H  
ATOM   2125  CB  GLN   157      46.601  88.621  85.734  1.00  0.00           C  
ATOM   2126  HB2 GLN   157      46.559  88.095  86.687  1.00  0.00           H  
ATOM   2127  HB3 GLN   157      45.984  89.514  85.626  1.00  0.00           H  
ATOM   2128  CG  GLN   157      46.173  87.494  84.716  1.00  0.00           C  
ATOM   2129  HG2 GLN   157      46.323  87.813  83.685  1.00  0.00           H  
ATOM   2130  HG3 GLN   157      46.759  86.620  85.001  1.00  0.00           H  
ATOM   2131  CD  GLN   157      44.788  86.940  84.944  1.00  0.00           C  
ATOM   2132  OE1 GLN   157      44.074  87.309  85.846  1.00  0.00           O  
ATOM   2133  NE2 GLN   157      44.380  86.016  84.074  1.00  0.00           N  
ATOM   2134 HE21 GLN   157      44.890  85.629  83.292  1.00  0.00           H  
ATOM   2135 HE22 GLN   157      43.374  85.934  84.107  1.00  0.00           H  
ATOM   2136  C   GLN   157      48.446  90.071  86.808  1.00  0.00           C  
ATOM   2137  O   GLN   157      48.739  89.630  87.926  1.00  0.00           O  
ATOM   2138  N   GLN   158      48.642  91.357  86.583  1.00  0.00           N  
ATOM   2139  H   GLN   158      48.733  91.945  87.400  1.00  0.00           H  
ATOM   2140  CA  GLN   158      48.527  92.032  85.284  1.00  0.00           C  
ATOM   2141  HA  GLN   158      47.599  91.699  84.819  1.00  0.00           H  
ATOM   2142  CB  GLN   158      48.547  93.534  85.536  1.00  0.00           C  
ATOM   2143  HB2 GLN   158      49.429  93.792  86.122  1.00  0.00           H  
ATOM   2144  HB3 GLN   158      48.555  94.106  84.607  1.00  0.00           H  
ATOM   2145  CG  GLN   158      47.384  94.043  86.392  1.00  0.00           C  
ATOM   2146  HG2 GLN   158      47.257  93.487  87.320  1.00  0.00           H  
ATOM   2147  HG3 GLN   158      47.573  95.056  86.749  1.00  0.00           H  
ATOM   2148  CD  GLN   158      46.102  94.078  85.601  1.00  0.00           C  
ATOM   2149  OE1 GLN   158      46.068  93.922  84.410  1.00  0.00           O  
ATOM   2150  NE2 GLN   158      45.007  94.493  86.276  1.00  0.00           N  
ATOM   2151 HE21 GLN   158      44.900  94.532  87.279  1.00  0.00           H  
ATOM   2152 HE22 GLN   158      44.176  94.633  85.719  1.00  0.00           H  
ATOM   2153  C   GLN   158      49.559  91.595  84.255  1.00  0.00           C  
ATOM   2154  O   GLN   158      50.739  91.557  84.595  1.00  0.00           O  
ATOM   2155  N   ASN   159      49.144  91.494  83.014  1.00  0.00           N  
ATOM   2156  H   ASN   159      48.149  91.433  82.853  1.00  0.00           H  
ATOM   2157  CA  ASN   159      50.118  91.205  81.947  1.00  0.00           C  
ATOM   2158  HA  ASN   159      50.750  90.445  82.406  1.00  0.00           H  
ATOM   2159  CB  ASN   159      49.333  90.547  80.818  1.00  0.00           C  
ATOM   2160  HB2 ASN   159      49.111  89.517  81.098  1.00  0.00           H  
ATOM   2161  HB3 ASN   159      48.474  91.147  80.518  1.00  0.00           H  
ATOM   2162  CG  ASN   159      50.100  90.502  79.482  1.00  0.00           C  
ATOM   2163  OD1 ASN   159      50.204  91.425  78.662  1.00  0.00           O  
ATOM   2164  ND2 ASN   159      50.687  89.374  79.196  1.00  0.00           N  
ATOM   2165 HD21 ASN   159      50.816  88.733  79.965  1.00  0.00           H  
ATOM   2166 HD22 ASN   159      51.215  89.302  78.338  1.00  0.00           H  
ATOM   2167  C   ASN   159      50.856  92.464  81.709  1.00  0.00           C  
ATOM   2168  O   ASN   159      50.338  93.588  81.808  1.00  0.00           O  
ATOM   2169  N   GLN   160      52.149  92.460  81.391  1.00  0.00           N  
ATOM   2170  H   GLN   160      52.551  93.385  81.345  1.00  0.00           H  
ATOM   2171  CA  GLN   160      53.049  91.270  81.135  1.00  0.00           C  
ATOM   2172  HA  GLN   160      52.426  90.425  80.841  1.00  0.00           H  
ATOM   2173  CB  GLN   160      53.960  91.529  79.925  1.00  0.00           C  
ATOM   2174  HB2 GLN   160      53.454  91.316  78.983  1.00  0.00           H  
ATOM   2175  HB3 GLN   160      54.290  92.568  79.959  1.00  0.00           H  
ATOM   2176  CG  GLN   160      55.198  90.576  79.985  1.00  0.00           C  
ATOM   2177  HG2 GLN   160      55.804  90.595  79.079  1.00  0.00           H  
ATOM   2178  HG3 GLN   160      55.902  90.839  80.774  1.00  0.00           H  
ATOM   2179  CD  GLN   160      54.774  89.127  80.035  1.00  0.00           C  
ATOM   2180  OE1 GLN   160      54.902  88.487  81.036  1.00  0.00           O  
ATOM   2181  NE2 GLN   160      54.279  88.618  78.950  1.00  0.00           N  
ATOM   2182 HE21 GLN   160      53.987  89.213  78.188  1.00  0.00           H  
ATOM   2183 HE22 GLN   160      53.997  87.649  78.904  1.00  0.00           H  
ATOM   2184  C   GLN   160      53.792  91.023  82.494  1.00  0.00           C  
ATOM   2185  O   GLN   160      54.579  91.873  82.932  1.00  0.00           O  
ATOM   2186  N   TYR   161      53.436  89.954  83.160  1.00  0.00           N  
ATOM   2187  H   TYR   161      52.888  89.267  82.661  1.00  0.00           H  
ATOM   2188  CA  TYR   161      53.927  89.652  84.540  1.00  0.00           C  
ATOM   2189  HA  TYR   161      53.572  90.424  85.223  1.00  0.00           H  
ATOM   2190  CB  TYR   161      53.198  88.355  85.030  1.00  0.00           C  
ATOM   2191  HB2 TYR   161      52.158  88.503  84.739  1.00  0.00           H  
ATOM   2192  HB3 TYR   161      53.694  87.530  84.520  1.00  0.00           H  
ATOM   2193  CG  TYR   161      53.226  87.890  86.492  1.00  0.00           C  
ATOM   2194  CD1 TYR   161      54.171  86.933  86.896  1.00  0.00           C  
ATOM   2195  HD1 TYR   161      54.909  86.518  86.226  1.00  0.00           H  
ATOM   2196  CE1 TYR   161      54.154  86.451  88.201  1.00  0.00           C  
ATOM   2197  HE1 TYR   161      54.904  85.759  88.554  1.00  0.00           H  
ATOM   2198  CZ  TYR   161      53.168  86.913  89.082  1.00  0.00           C  
ATOM   2199  OH  TYR   161      53.276  86.568  90.386  1.00  0.00           O  
ATOM   2200  HH  TYR   161      53.911  85.854  90.479  1.00  0.00           H  
ATOM   2201  CE2 TYR   161      52.228  87.894  88.700  1.00  0.00           C  
ATOM   2202  HE2 TYR   161      51.511  88.355  89.364  1.00  0.00           H  
ATOM   2203  CD2 TYR   161      52.329  88.495  87.407  1.00  0.00           C  
ATOM   2204  HD2 TYR   161      51.710  89.278  86.995  1.00  0.00           H  
ATOM   2205  C   TYR   161      55.464  89.506  84.705  1.00  0.00           C  
ATOM   2206  O   TYR   161      56.002  89.751  85.798  1.00  0.00           O  
ATOM   2207  N   ASN   162      56.160  89.121  83.667  1.00  0.00           N  
ATOM   2208  H   ASN   162      55.615  88.966  82.831  1.00  0.00           H  
ATOM   2209  CA  ASN   162      57.593  88.794  83.583  1.00  0.00           C  
ATOM   2210  HA  ASN   162      57.963  89.044  84.578  1.00  0.00           H  
ATOM   2211  CB  ASN   162      57.759  87.349  83.129  1.00  0.00           C  
ATOM   2212  HB2 ASN   162      57.278  87.263  82.154  1.00  0.00           H  
ATOM   2213  HB3 ASN   162      58.826  87.133  83.090  1.00  0.00           H  
ATOM   2214  CG  ASN   162      57.162  86.394  84.134  1.00  0.00           C  
ATOM   2215  OD1 ASN   162      57.520  86.426  85.288  1.00  0.00           O  
ATOM   2216  ND2 ASN   162      56.425  85.480  83.648  1.00  0.00           N  
ATOM   2217 HD21 ASN   162      56.008  84.757  84.217  1.00  0.00           H  
ATOM   2218 HD22 ASN   162      56.234  85.464  82.656  1.00  0.00           H  
ATOM   2219  C   ASN   162      58.398  89.688  82.643  1.00  0.00           C  
ATOM   2220  O   ASN   162      58.551  89.512  81.384  1.00  0.00           O  
ATOM   2221  N   SER   163      58.833  90.837  83.255  1.00  0.00           N  
ATOM   2222  H   SER   163      58.713  90.919  84.255  1.00  0.00           H  
ATOM   2223  CA  SER   163      59.539  91.959  82.639  1.00  0.00           C  
ATOM   2224  HA  SER   163      58.888  92.265  81.821  1.00  0.00           H  
ATOM   2225  CB  SER   163      59.817  93.040  83.704  1.00  0.00           C  
ATOM   2226  HB2 SER   163      58.961  93.708  83.798  1.00  0.00           H  
ATOM   2227  HB3 SER   163      60.021  92.677  84.711  1.00  0.00           H  
ATOM   2228  OG  SER   163      60.974  93.871  83.408  1.00  0.00           O  
ATOM   2229  HG  SER   163      60.804  94.266  82.550  1.00  0.00           H  
ATOM   2230  C   SER   163      60.818  91.481  81.997  1.00  0.00           C  
ATOM   2231  O   SER   163      61.446  90.510  82.424  1.00  0.00           O  
ATOM   2232  N   SER   164      61.230  92.197  80.929  1.00  0.00           N  
ATOM   2233  H   SER   164      60.758  93.065  80.720  1.00  0.00           H  
ATOM   2234  CA  SER   164      62.286  91.762  79.974  1.00  0.00           C  
ATOM   2235  HA  SER   164      62.197  92.285  79.022  1.00  0.00           H  
ATOM   2236  CB  SER   164      62.261  90.283  79.551  1.00  0.00           C  
ATOM   2237  HB2 SER   164      62.351  89.617  80.409  1.00  0.00           H  
ATOM   2238  HB3 SER   164      61.245  90.098  79.201  1.00  0.00           H  
ATOM   2239  OG  SER   164      63.159  89.960  78.508  1.00  0.00           O  
ATOM   2240  HG  SER   164      62.692  89.285  78.009  1.00  0.00           H  
ATOM   2241  C   SER   164      63.647  92.066  80.526  1.00  0.00           C  
ATOM   2242  O   SER   164      63.991  91.669  81.652  1.00  0.00           O  
ATOM   2243  N   SER   165      64.606  92.480  79.654  1.00  0.00           N  
ATOM   2244  H   SER   165      64.358  92.729  78.707  1.00  0.00           H  
ATOM   2245  CA  SER   165      65.975  92.702  80.085  1.00  0.00           C  
ATOM   2246  HA  SER   165      66.339  91.845  80.651  1.00  0.00           H  
ATOM   2247  CB  SER   165      66.838  93.007  78.830  1.00  0.00           C  
ATOM   2248  HB2 SER   165      66.684  92.224  78.087  1.00  0.00           H  
ATOM   2249  HB3 SER   165      66.654  93.999  78.418  1.00  0.00           H  
ATOM   2250  OG  SER   165      68.116  93.057  79.304  1.00  0.00           O  
ATOM   2251  HG  SER   165      68.617  93.555  78.654  1.00  0.00           H  
ATOM   2252  C   SER   165      66.044  93.848  81.065  1.00  0.00           C  
ATOM   2253  O   SER   165      65.392  94.844  80.922  1.00  0.00           O  
ATOM   2254  N   GLY   166      66.951  93.769  82.063  1.00  0.00           N  
ATOM   2255  H   GLY   166      67.558  92.962  82.062  1.00  0.00           H  
ATOM   2256  CA  GLY   166      67.254  94.928  82.981  1.00  0.00           C  
ATOM   2257  HA2 GLY   166      66.340  95.389  83.356  1.00  0.00           H  
ATOM   2258  HA3 GLY   166      67.871  94.570  83.806  1.00  0.00           H  
ATOM   2259  C   GLY   166      68.157  95.920  82.213  1.00  0.00           C  
ATOM   2260  O   GLY   166      68.559  95.647  81.071  1.00  0.00           O  
ATOM   2261  N   GLY   167      68.720  96.982  82.840  1.00  0.00           N  
ATOM   2262  H   GLY   167      68.409  97.221  83.771  1.00  0.00           H  
ATOM   2263  CA  GLY   167      69.608  98.077  82.301  1.00  0.00           C  
ATOM   2264  HA2 GLY   167      69.237  98.564  81.400  1.00  0.00           H  
ATOM   2265  HA3 GLY   167      69.555  98.838  83.080  1.00  0.00           H  
ATOM   2266  C   GLY   167      71.084  97.739  82.011  1.00  0.00           C  
ATOM   2267  O   GLY   167      71.616  96.841  82.655  1.00  0.00           O  
ATOM   2268  N   GLY   168      71.720  98.457  81.023  1.00  0.00           N  
ATOM   2269  H   GLY   168      71.286  99.208  80.507  1.00  0.00           H  
ATOM   2270  CA  GLY   168      73.150  98.231  80.739  1.00  0.00           C  
ATOM   2271  HA2 GLY   168      73.574  97.582  81.506  1.00  0.00           H  
ATOM   2272  HA3 GLY   168      73.333  97.771  79.769  1.00  0.00           H  
ATOM   2273  C   GLY   168      73.916  99.547  80.858  1.00  0.00           C  
ATOM   2274  O   GLY   168      73.314 100.615  80.957  1.00  0.00           O  
ATOM   2275  N   GLY   169      75.259  99.497  80.868  1.00  0.00           N  
ATOM   2276  H   GLY   169      75.806 100.343  80.937  1.00  0.00           H  
ATOM   2277  CA  GLY   169      76.104  98.309  80.998  1.00  0.00           C  
ATOM   2278  HA2 GLY   169      76.104  97.915  82.014  1.00  0.00           H  
ATOM   2279  HA3 GLY   169      75.805  97.606  80.220  1.00  0.00           H  
ATOM   2280  C   GLY   169      77.607  98.574  80.841  1.00  0.00           C  
ATOM   2281  O   GLY   169      78.042  99.765  80.690  1.00  0.00           O  
ATOM   2282  N   GLY   170      78.324  97.473  80.967  1.00  0.00           N  
ATOM   2283  H   GLY   170      77.821  96.602  81.054  1.00  0.00           H  
ATOM   2284  CA  GLY   170      79.765  97.386  80.752  1.00  0.00           C  
ATOM   2285  HA2 GLY   170      80.115  96.399  81.054  1.00  0.00           H  
ATOM   2286  HA3 GLY   170      80.005  97.528  79.698  1.00  0.00           H  
ATOM   2287  C   GLY   170      80.676  98.321  81.598  1.00  0.00           C  
ATOM   2288  O   GLY   170      80.157  98.883  82.577  1.00  0.00           O  
ATOM   2289  N   GLY   171      81.968  98.515  81.322  1.00  0.00           N  
ATOM   2290  H   GLY   171      82.373  99.084  82.051  1.00  0.00           H  
ATOM   2291  CA  GLY   171      82.841  97.949  80.242  1.00  0.00           C  
ATOM   2292  HA2 GLY   171      83.834  97.867  80.686  1.00  0.00           H  
ATOM   2293  HA3 GLY   171      82.459  96.938  80.099  1.00  0.00           H  
ATOM   2294  C   GLY   171      82.752  98.632  78.874  1.00  0.00           C  
ATOM   2295  O   GLY   171      81.763  99.343  78.505  1.00  0.00           O  
ATOM   2296  N   GLY   172      83.771  98.581  78.005  1.00  0.00           N  
ATOM   2297  H   GLY   172      83.708  99.147  77.171  1.00  0.00           H  
ATOM   2298  CA  GLY   172      85.084  98.041  78.308  1.00  0.00           C  
ATOM   2299  HA2 GLY   172      85.324  98.011  79.370  1.00  0.00           H  
ATOM   2300  HA3 GLY   172      85.223  97.067  77.837  1.00  0.00           H  
ATOM   2301  C   GLY   172      86.148  98.909  77.611  1.00  0.00           C  
ATOM   2302  O   GLY   172      85.861 100.001  77.104  1.00  0.00           O  
ATOM   2303  N   GLY   173      87.375  98.377  77.550  1.00  0.00           N  
ATOM   2304  H   GLY   173      87.402  97.409  77.836  1.00  0.00           H  
ATOM   2305  CA  GLY   173      88.538  98.896  76.901  1.00  0.00           C  
ATOM   2306  HA2 GLY   173      88.312  98.664  75.860  1.00  0.00           H  
ATOM   2307  HA3 GLY   173      88.573  99.945  77.196  1.00  0.00           H  
ATOM   2308  C   GLY   173      89.768  98.099  77.463  1.00  0.00           C  
ATOM   2309  O   GLY   173      89.694  97.579  78.546  1.00  0.00           O  
ATOM   2310  N   GLY   174      90.904  98.029  76.742  1.00  0.00           N  
ATOM   2311  H   GLY   174      91.647  97.385  76.971  1.00  0.00           H  
ATOM   2312  CA  GLY   174      91.049  98.500  75.383  1.00  0.00           C  
ATOM   2313  HA2 GLY   174      90.553  99.465  75.279  1.00  0.00           H  
ATOM   2314  HA3 GLY   174      92.107  98.641  75.157  1.00  0.00           H  
ATOM   2315  C   GLY   174      90.483  97.527  74.300  1.00  0.00           C  
ATOM   2316  O   GLY   174      90.130  96.362  74.571  1.00  0.00           O  
ATOM   2317  N   GLY   175      90.375  98.017  73.061  1.00  0.00           N  
ATOM   2318  H   GLY   175      90.560  98.982  72.831  1.00  0.00           H  
ATOM   2319  CA  GLY   175      89.845  97.207  71.919  1.00  0.00           C  
ATOM   2320  HA2 GLY   175      90.752  96.896  71.401  1.00  0.00           H  
ATOM   2321  HA3 GLY   175      89.359  96.278  72.219  1.00  0.00           H  
ATOM   2322  C   GLY   175      88.839  97.902  70.997  1.00  0.00           C  
ATOM   2323  O   GLY   175      89.134  99.045  70.667  1.00  0.00           O  
ATOM   2324  N   ASN   176      87.802  97.168  70.595  1.00  0.00           N  
ATOM   2325  H   ASN   176      87.853  96.225  70.953  1.00  0.00           H  
ATOM   2326  CA  ASN   176      86.720  97.712  69.677  1.00  0.00           C  
ATOM   2327  HA  ASN   176      87.221  98.129  68.804  1.00  0.00           H  
ATOM   2328  CB  ASN   176      85.773  96.542  69.235  1.00  0.00           C  
ATOM   2329  HB2 ASN   176      86.275  95.672  68.811  1.00  0.00           H  
ATOM   2330  HB3 ASN   176      85.299  96.214  70.160  1.00  0.00           H  
ATOM   2331  CG  ASN   176      84.795  97.039  68.236  1.00  0.00           C  
ATOM   2332  OD1 ASN   176      85.043  97.260  67.071  1.00  0.00           O  
ATOM   2333  ND2 ASN   176      83.638  97.482  68.671  1.00  0.00           N  
ATOM   2334 HD21 ASN   176      82.921  97.753  68.013  1.00  0.00           H  
ATOM   2335 HD22 ASN   176      83.399  97.358  69.645  1.00  0.00           H  
ATOM   2336  C   ASN   176      85.982  98.849  70.352  1.00  0.00           C  
ATOM   2337  O   ASN   176      85.713  98.766  71.540  1.00  0.00           O  
ATOM   2338  N   TYR   177      85.664  99.867  69.604  1.00  0.00           N  
ATOM   2339  H   TYR   177      86.044  99.947  68.672  1.00  0.00           H  
ATOM   2340  CA  TYR   177      84.971 101.014  70.102  1.00  0.00           C  
ATOM   2341  HA  TYR   177      84.508 100.758  71.055  1.00  0.00           H  
ATOM   2342  CB  TYR   177      85.905 102.197  70.433  1.00  0.00           C  
ATOM   2343  HB2 TYR   177      86.397 102.502  69.510  1.00  0.00           H  
ATOM   2344  HB3 TYR   177      85.383 103.108  70.723  1.00  0.00           H  
ATOM   2345  CG  TYR   177      86.881 102.020  71.541  1.00  0.00           C  
ATOM   2346  CD1 TYR   177      88.311 102.181  71.248  1.00  0.00           C  
ATOM   2347  HD1 TYR   177      88.673 102.288  70.236  1.00  0.00           H  
ATOM   2348  CE1 TYR   177      89.206 102.124  72.349  1.00  0.00           C  
ATOM   2349  HE1 TYR   177      90.257 102.370  72.312  1.00  0.00           H  
ATOM   2350  CZ  TYR   177      88.731 101.669  73.621  1.00  0.00           C  
ATOM   2351  OH  TYR   177      89.625 101.648  74.627  1.00  0.00           O  
ATOM   2352  HH  TYR   177      89.312 102.240  75.315  1.00  0.00           H  
ATOM   2353  CE2 TYR   177      87.316 101.489  73.909  1.00  0.00           C  
ATOM   2354  HE2 TYR   177      86.920 101.302  74.896  1.00  0.00           H  
ATOM   2355  CD2 TYR   177      86.420 101.645  72.826  1.00  0.00           C  
ATOM   2356  HD2 TYR   177      85.381 101.458  73.055  1.00  0.00           H  
ATOM   2357  C   TYR   177      83.794 101.448  69.145  1.00  0.00           C  
ATOM   2358  O   TYR   177      84.027 102.043  68.099  1.00  0.00           O  
ATOM   2359  N   GLY   178      82.535 101.259  69.479  1.00  0.00           N  
ATOM   2360  H   GLY   178      81.949 101.587  68.725  1.00  0.00           H  
ATOM   2361  CA  GLY   178      81.890 100.622  70.567  1.00  0.00           C  
ATOM   2362  HA2 GLY   178      80.834 100.576  70.301  1.00  0.00           H  
ATOM   2363  HA3 GLY   178      82.253  99.594  70.567  1.00  0.00           H  
ATOM   2364  C   GLY   178      82.000 101.347  71.964  1.00  0.00           C  
ATOM   2365  O   GLY   178      82.888 102.213  72.124  1.00  0.00           O  
ATOM   2366  N   GLN   179      81.187 100.958  72.939  1.00  0.00           N  
ATOM   2367  H   GLN   179      80.366 100.419  72.703  1.00  0.00           H  
ATOM   2368  CA  GLN   179      81.477 101.328  74.338  1.00  0.00           C  
ATOM   2369  HA  GLN   179      81.691 102.397  74.324  1.00  0.00           H  
ATOM   2370  CB  GLN   179      80.281 101.054  75.239  1.00  0.00           C  
ATOM   2371  HB2 GLN   179      80.529 101.355  76.257  1.00  0.00           H  
ATOM   2372  HB3 GLN   179      79.452 101.665  74.882  1.00  0.00           H  
ATOM   2373  CG  GLN   179      79.942  99.551  75.256  1.00  0.00           C  
ATOM   2374  HG2 GLN   179      80.162  99.055  74.311  1.00  0.00           H  
ATOM   2375  HG3 GLN   179      80.599  98.954  75.888  1.00  0.00           H  
ATOM   2376  CD  GLN   179      78.527  99.319  75.703  1.00  0.00           C  
ATOM   2377  OE1 GLN   179      78.075  99.681  76.747  1.00  0.00           O  
ATOM   2378  NE2 GLN   179      77.743  98.685  74.853  1.00  0.00           N  
ATOM   2379 HE21 GLN   179      78.186  98.237  74.064  1.00  0.00           H  
ATOM   2380 HE22 GLN   179      76.850  98.323  75.156  1.00  0.00           H  
ATOM   2381  C   GLN   179      82.797 100.660  74.817  1.00  0.00           C  
ATOM   2382  O   GLN   179      82.911  99.456  74.455  1.00  0.00           O  
ATOM   2383  N   ASP   180      83.710 101.265  75.566  1.00  0.00           N  
ATOM   2384  H   ASP   180      84.588 100.817  75.789  1.00  0.00           H  
ATOM   2385  CA  ASP   180      83.582 102.646  76.111  1.00  0.00           C  
ATOM   2386  HA  ASP   180      82.798 103.180  75.573  1.00  0.00           H  
ATOM   2387  CB  ASP   180      83.131 102.558  77.565  1.00  0.00           C  
ATOM   2388  HB2 ASP   180      82.254 101.951  77.791  1.00  0.00           H  
ATOM   2389  HB3 ASP   180      83.899 102.000  78.101  1.00  0.00           H  
ATOM   2390  CG  ASP   180      83.003 103.936  78.275  1.00  0.00           C  
ATOM   2391  OD1 ASP   180      83.039 104.006  79.537  1.00  0.00           O  
ATOM   2392  OD2 ASP   180      82.916 104.979  77.527  1.00  0.00           O  
ATOM   2393  C   ASP   180      84.956 103.354  75.901  1.00  0.00           C  
ATOM   2394  O   ASP   180      86.007 103.020  76.422  1.00  0.00           O  
ATOM   2395  N   GLN   181      85.057 104.404  75.034  1.00  0.00           N  
ATOM   2396  H   GLN   181      84.164 104.639  74.623  1.00  0.00           H  
ATOM   2397  CA  GLN   181      86.198 105.273  74.762  1.00  0.00           C  
ATOM   2398  HA  GLN   181      87.138 104.761  74.969  1.00  0.00           H  
ATOM   2399  CB  GLN   181      86.080 105.577  73.271  1.00  0.00           C  
ATOM   2400  HB2 GLN   181      85.847 104.661  72.729  1.00  0.00           H  
ATOM   2401  HB3 GLN   181      85.321 106.325  73.041  1.00  0.00           H  
ATOM   2402  CG  GLN   181      87.428 106.188  72.664  1.00  0.00           C  
ATOM   2403  HG2 GLN   181      87.919 106.975  73.237  1.00  0.00           H  
ATOM   2404  HG3 GLN   181      88.217 105.438  72.730  1.00  0.00           H  
ATOM   2405  CD  GLN   181      87.305 106.655  71.210  1.00  0.00           C  
ATOM   2406  OE1 GLN   181      86.589 106.115  70.347  1.00  0.00           O  
ATOM   2407  NE2 GLN   181      88.188 107.545  70.784  1.00  0.00           N  
ATOM   2408 HE21 GLN   181      88.737 108.116  71.411  1.00  0.00           H  
ATOM   2409 HE22 GLN   181      88.186 107.668  69.782  1.00  0.00           H  
ATOM   2410  C   GLN   181      86.358 106.469  75.697  1.00  0.00           C  
ATOM   2411  O   GLN   181      87.279 107.295  75.598  1.00  0.00           O  
ATOM   2412  N   SER   182      85.431 106.615  76.637  1.00  0.00           N  
ATOM   2413  H   SER   182      84.779 105.857  76.779  1.00  0.00           H  
ATOM   2414  CA  SER   182      85.540 107.405  77.929  1.00  0.00           C  
ATOM   2415  HA  SER   182      85.352 108.427  77.599  1.00  0.00           H  
ATOM   2416  CB  SER   182      84.328 107.248  78.845  1.00  0.00           C  
ATOM   2417  HB2 SER   182      83.362 107.552  78.442  1.00  0.00           H  
ATOM   2418  HB3 SER   182      84.258 106.289  79.358  1.00  0.00           H  
ATOM   2419  OG  SER   182      84.555 108.213  79.956  1.00  0.00           O  
ATOM   2420  HG  SER   182      83.913 107.978  80.630  1.00  0.00           H  
ATOM   2421  C   SER   182      86.826 107.117  78.634  1.00  0.00           C  
ATOM   2422  O   SER   182      87.300 105.940  78.756  1.00  0.00           O  
ATOM   2423  N   SER   183      87.552 108.155  79.105  1.00  0.00           N  
ATOM   2424  H   SER   183      88.435 107.906  79.526  1.00  0.00           H  
ATOM   2425  CA  SER   183      87.202 109.617  79.033  1.00  0.00           C  
ATOM   2426  HA  SER   183      86.187 109.876  79.332  1.00  0.00           H  
ATOM   2427  CB  SER   183      88.222 110.467  79.856  1.00  0.00           C  
ATOM   2428  HB2 SER   183      88.252 109.975  80.828  1.00  0.00           H  
ATOM   2429  HB3 SER   183      89.192 110.290  79.391  1.00  0.00           H  
ATOM   2430  OG  SER   183      87.982 111.856  79.862  1.00  0.00           O  
ATOM   2431  HG  SER   183      88.525 112.192  80.579  1.00  0.00           H  
ATOM   2432  C   SER   183      87.324 110.171  77.620  1.00  0.00           C  
ATOM   2433  O   SER   183      88.417 109.974  77.056  1.00  0.00           O  
ATOM   2434  N   MET   184      86.394 110.863  77.057  1.00  0.00           N  
ATOM   2435  H   MET   184      85.643 111.260  77.604  1.00  0.00           H  
ATOM   2436  CA  MET   184      86.366 111.314  75.640  1.00  0.00           C  
ATOM   2437  HA  MET   184      87.095 110.755  75.051  1.00  0.00           H  
ATOM   2438  CB  MET   184      84.932 111.016  74.997  1.00  0.00           C  
ATOM   2439  HB2 MET   184      84.317 111.525  75.739  1.00  0.00           H  
ATOM   2440  HB3 MET   184      84.611 111.559  74.108  1.00  0.00           H  
ATOM   2441  CG  MET   184      84.557 109.571  74.943  1.00  0.00           C  
ATOM   2442  HG2 MET   184      84.819 109.137  73.978  1.00  0.00           H  
ATOM   2443  HG3 MET   184      85.056 109.093  75.785  1.00  0.00           H  
ATOM   2444  SD  MET   184      82.749 109.266  74.986  1.00  0.00           S  
ATOM   2445  CE  MET   184      82.623 107.483  74.898  1.00  0.00           C  
ATOM   2446  HE1 MET   184      83.344 107.118  74.166  1.00  0.00           H  
ATOM   2447  HE2 MET   184      82.979 106.978  75.795  1.00  0.00           H  
ATOM   2448  HE3 MET   184      81.570 107.244  74.746  1.00  0.00           H  
ATOM   2449  C   MET   184      86.798 112.800  75.430  1.00  0.00           C  
ATOM   2450  O   MET   184      86.055 113.635  74.932  1.00  0.00           O  
ATOM   2451  N   SER   185      88.045 113.143  75.842  1.00  0.00           N  
ATOM   2452  H   SER   185      88.535 112.342  76.214  1.00  0.00           H  
ATOM   2453  CA  SER   185      88.714 114.418  75.604  1.00  0.00           C  
ATOM   2454  HA  SER   185      88.081 115.197  76.029  1.00  0.00           H  
ATOM   2455  CB  SER   185      90.102 114.427  76.270  1.00  0.00           C  
ATOM   2456  HB2 SER   185      89.887 114.502  77.335  1.00  0.00           H  
ATOM   2457  HB3 SER   185      90.615 113.522  75.945  1.00  0.00           H  
ATOM   2458  OG  SER   185      90.870 115.562  75.818  1.00  0.00           O  
ATOM   2459  HG  SER   185      90.770 116.374  76.320  1.00  0.00           H  
ATOM   2460  C   SER   185      88.780 114.770  74.105  1.00  0.00           C  
ATOM   2461  O   SER   185      88.473 113.919  73.244  1.00  0.00           O  
ATOM   2462  N   SER   186      88.838 116.122  73.911  1.00  0.00           N  
ATOM   2463  H   SER   186      88.885 116.687  74.747  1.00  0.00           H  
ATOM   2464  CA  SER   186      88.729 116.913  72.781  1.00  0.00           C  
ATOM   2465  HA  SER   186      89.283 116.385  72.005  1.00  0.00           H  
ATOM   2466  CB  SER   186      87.275 116.848  72.272  1.00  0.00           C  
ATOM   2467  HB2 SER   186      86.885 115.837  72.152  1.00  0.00           H  
ATOM   2468  HB3 SER   186      86.639 117.218  73.076  1.00  0.00           H  
ATOM   2469  OG  SER   186      87.013 117.664  71.135  1.00  0.00           O  
ATOM   2470  HG  SER   186      86.065 117.788  71.044  1.00  0.00           H  
ATOM   2471  C   SER   186      89.215 118.346  73.033  1.00  0.00           C  
ATOM   2472  O   SER   186      89.085 118.890  74.138  1.00  0.00           O  
ATOM   2473  N   GLY   187      89.730 119.039  72.001  1.00  0.00           N  
ATOM   2474  H   GLY   187      89.945 119.995  72.244  1.00  0.00           H  
ATOM   2475  CA  GLY   187      90.322 118.471  70.797  1.00  0.00           C  
ATOM   2476  HA2 GLY   187      91.354 118.821  70.779  1.00  0.00           H  
ATOM   2477  HA3 GLY   187      90.496 117.396  70.848  1.00  0.00           H  
ATOM   2478  C   GLY   187      89.747 118.947  69.430  1.00  0.00           C  
ATOM   2479  O   GLY   187      90.391 118.709  68.425  1.00  0.00           O  
ATOM   2480  N   GLY   188      88.521 119.522  69.350  1.00  0.00           N  
ATOM   2481  H   GLY   188      88.048 119.595  70.239  1.00  0.00           H  
ATOM   2482  CA  GLY   188      88.047 120.245  68.161  1.00  0.00           C  
ATOM   2483  HA2 GLY   188      88.010 119.536  67.334  1.00  0.00           H  
ATOM   2484  HA3 GLY   188      87.053 120.655  68.335  1.00  0.00           H  
ATOM   2485  C   GLY   188      88.982 121.358  67.766  1.00  0.00           C  
ATOM   2486  O   GLY   188      89.856 121.897  68.490  1.00  0.00           O  
ATOM   2487  N   GLY   189      88.885 121.842  66.516  1.00  0.00           N  
ATOM   2488  H   GLY   189      89.546 122.596  66.394  1.00  0.00           H  
ATOM   2489  CA  GLY   189      87.981 121.358  65.414  1.00  0.00           C  
ATOM   2490  HA2 GLY   189      88.215 120.331  65.135  1.00  0.00           H  
ATOM   2491  HA3 GLY   189      86.929 121.380  65.700  1.00  0.00           H  
ATOM   2492  C   GLY   189      87.966 122.205  64.196  1.00  0.00           C  
ATOM   2493  O   GLY   189      88.543 123.283  64.213  1.00  0.00           O  
ATOM   2494  N   SER   190      87.262 121.773  63.154  1.00  0.00           N  
ATOM   2495  H   SER   190      86.764 120.898  63.232  1.00  0.00           H  
ATOM   2496  CA  SER   190      87.148 122.408  61.848  1.00  0.00           C  
ATOM   2497  HA  SER   190      88.142 122.425  61.402  1.00  0.00           H  
ATOM   2498  CB  SER   190      86.368 121.634  60.841  1.00  0.00           C  
ATOM   2499  HB2 SER   190      85.327 121.517  61.142  1.00  0.00           H  
ATOM   2500  HB3 SER   190      86.421 122.172  59.895  1.00  0.00           H  
ATOM   2501  OG  SER   190      87.003 120.354  60.634  1.00  0.00           O  
ATOM   2502  HG  SER   190      86.862 119.877  61.455  1.00  0.00           H  
ATOM   2503  C   SER   190      86.530 123.852  61.912  1.00  0.00           C  
ATOM   2504  O   SER   190      85.428 123.969  62.436  1.00  0.00           O  
ATOM   2505  N   GLY   191      87.125 124.943  61.523  1.00  0.00           N  
ATOM   2506  H   GLY   191      86.598 125.794  61.659  1.00  0.00           H  
ATOM   2507  CA  GLY   191      88.330 125.142  60.741  1.00  0.00           C  
ATOM   2508  HA2 GLY   191      88.641 126.170  60.926  1.00  0.00           H  
ATOM   2509  HA3 GLY   191      89.112 124.462  61.080  1.00  0.00           H  
ATOM   2510  C   GLY   191      88.006 124.997  59.256  1.00  0.00           C  
ATOM   2511  O   GLY   191      86.959 124.400  58.991  1.00  0.00           O  
ATOM   2512  N   GLY   192      88.791 125.510  58.315  1.00  0.00           N  
ATOM   2513  H   GLY   192      89.647 125.956  58.613  1.00  0.00           H  
ATOM   2514  CA  GLY   192      88.538 125.453  56.872  1.00  0.00           C  
ATOM   2515  HA2 GLY   192      87.539 125.837  56.670  1.00  0.00           H  
ATOM   2516  HA3 GLY   192      89.275 126.079  56.368  1.00  0.00           H  
ATOM   2517  C   GLY   192      88.573 124.020  56.277  1.00  0.00           C  
ATOM   2518  O   GLY   192      89.245 123.135  56.721  1.00  0.00           O  
ATOM   2519  N   GLY   193      87.859 123.850  55.194  1.00  0.00           N  
ATOM   2520  H   GLY   193      87.302 124.624  54.860  1.00  0.00           H  
ATOM   2521  CA  GLY   193      87.592 122.632  54.457  1.00  0.00           C  
ATOM   2522  HA2 GLY   193      88.134 122.776  53.523  1.00  0.00           H  
ATOM   2523  HA3 GLY   193      87.967 121.771  55.010  1.00  0.00           H  
ATOM   2524  C   GLY   193      86.095 122.490  54.200  1.00  0.00           C  
ATOM   2525  O   GLY   193      85.387 123.486  54.388  1.00  0.00           O  
ATOM   2526  N   TYR   194      85.711 121.446  53.528  1.00  0.00           N  
ATOM   2527  H   TYR   194      86.507 120.932  53.180  1.00  0.00           H  
ATOM   2528  CA  TYR   194      84.420 121.048  53.059  1.00  0.00           C  
ATOM   2529  HA  TYR   194      84.298 121.535  52.091  1.00  0.00           H  
ATOM   2530  CB  TYR   194      84.446 119.589  52.713  1.00  0.00           C  
ATOM   2531  HB2 TYR   194      85.162 119.603  51.891  1.00  0.00           H  
ATOM   2532  HB3 TYR   194      84.733 119.121  53.655  1.00  0.00           H  
ATOM   2533  CG  TYR   194      83.095 119.041  52.304  1.00  0.00           C  
ATOM   2534  CD1 TYR   194      82.199 118.516  53.289  1.00  0.00           C  
ATOM   2535  HD1 TYR   194      82.616 118.424  54.281  1.00  0.00           H  
ATOM   2536  CE1 TYR   194      80.965 118.006  52.803  1.00  0.00           C  
ATOM   2537  HE1 TYR   194      80.379 117.412  53.489  1.00  0.00           H  
ATOM   2538  CZ  TYR   194      80.665 118.065  51.457  1.00  0.00           C  
ATOM   2539  OH  TYR   194      79.493 117.539  50.995  1.00  0.00           O  
ATOM   2540  HH  TYR   194      79.247 117.700  50.081  1.00  0.00           H  
ATOM   2541  CE2 TYR   194      81.486 118.690  50.492  1.00  0.00           C  
ATOM   2542  HE2 TYR   194      81.169 118.852  49.472  1.00  0.00           H  
ATOM   2543  CD2 TYR   194      82.774 119.088  50.910  1.00  0.00           C  
ATOM   2544  HD2 TYR   194      83.502 119.533  50.248  1.00  0.00           H  
ATOM   2545  C   TYR   194      83.221 121.356  54.056  1.00  0.00           C  
ATOM   2546  O   TYR   194      83.388 121.188  55.281  1.00  0.00           O  
ATOM   2547  N   GLY   195      82.044 121.808  53.607  1.00  0.00           N  
ATOM   2548  H   GLY   195      81.283 121.796  54.271  1.00  0.00           H  
ATOM   2549  CA  GLY   195      81.616 122.187  52.216  1.00  0.00           C  
ATOM   2550  HA2 GLY   195      81.862 123.221  51.976  1.00  0.00           H  
ATOM   2551  HA3 GLY   195      82.201 121.557  51.545  1.00  0.00           H  
ATOM   2552  C   GLY   195      80.109 121.921  51.959  1.00  0.00           C  
ATOM   2553  O   GLY   195      79.616 120.897  52.427  1.00  0.00           O  
ATOM   2554  N   ASN   196      79.372 122.751  51.232  1.00  0.00           N  
ATOM   2555  H   ASN   196      79.790 123.574  50.822  1.00  0.00           H  
ATOM   2556  CA  ASN   196      77.907 122.571  50.897  1.00  0.00           C  
ATOM   2557  HA  ASN   196      77.644 123.511  50.412  1.00  0.00           H  
ATOM   2558  CB  ASN   196      77.901 121.551  49.768  1.00  0.00           C  
ATOM   2559  HB2 ASN   196      78.827 121.479  49.199  1.00  0.00           H  
ATOM   2560  HB3 ASN   196      77.785 120.586  50.261  1.00  0.00           H  
ATOM   2561  CG  ASN   196      76.690 121.687  48.885  1.00  0.00           C  
ATOM   2562  OD1 ASN   196      75.829 122.501  49.068  1.00  0.00           O  
ATOM   2563  ND2 ASN   196      76.553 120.814  47.965  1.00  0.00           N  
ATOM   2564 HD21 ASN   196      75.681 120.747  47.461  1.00  0.00           H  
ATOM   2565 HD22 ASN   196      77.333 120.231  47.694  1.00  0.00           H  
ATOM   2566  C   ASN   196      76.867 122.365  51.995  1.00  0.00           C  
ATOM   2567  O   ASN   196      75.957 121.526  51.776  1.00  0.00           O  
ATOM   2568  N   GLN   197      77.021 122.921  53.173  1.00  0.00           N  
ATOM   2569  H   GLN   197      77.826 123.531  53.212  1.00  0.00           H  
ATOM   2570  CA  GLN   197      76.012 122.753  54.179  1.00  0.00           C  
ATOM   2571  HA  GLN   197      75.941 121.681  54.360  1.00  0.00           H  
ATOM   2572  CB  GLN   197      76.410 123.539  55.418  1.00  0.00           C  
ATOM   2573  HB2 GLN   197      75.834 123.213  56.284  1.00  0.00           H  
ATOM   2574  HB3 GLN   197      77.424 123.297  55.738  1.00  0.00           H  
ATOM   2575  CG  GLN   197      76.285 125.030  55.348  1.00  0.00           C  
ATOM   2576  HG2 GLN   197      76.653 125.276  54.352  1.00  0.00           H  
ATOM   2577  HG3 GLN   197      75.267 125.385  55.502  1.00  0.00           H  
ATOM   2578  CD  GLN   197      77.230 125.835  56.304  1.00  0.00           C  
ATOM   2579  OE1 GLN   197      78.281 125.453  56.777  1.00  0.00           O  
ATOM   2580  NE2 GLN   197      76.848 127.050  56.576  1.00  0.00           N  
ATOM   2581 HE21 GLN   197      76.034 127.510  56.193  1.00  0.00           H  
ATOM   2582 HE22 GLN   197      77.496 127.531  57.182  1.00  0.00           H  
ATOM   2583  C   GLN   197      74.530 123.152  53.683  1.00  0.00           C  
ATOM   2584  O   GLN   197      74.394 124.012  52.791  1.00  0.00           O  
ATOM   2585  N   ASP   198      73.583 122.537  54.280  1.00  0.00           N  
ATOM   2586  H   ASP   198      73.861 121.808  54.923  1.00  0.00           H  
ATOM   2587  CA  ASP   198      72.152 122.897  54.178  1.00  0.00           C  
ATOM   2588  HA  ASP   198      71.953 123.057  53.118  1.00  0.00           H  
ATOM   2589  CB  ASP   198      71.273 121.883  54.760  1.00  0.00           C  
ATOM   2590  HB2 ASP   198      71.349 121.870  55.847  1.00  0.00           H  
ATOM   2591  HB3 ASP   198      70.251 122.155  54.495  1.00  0.00           H  
ATOM   2592  CG  ASP   198      71.419 120.497  54.136  1.00  0.00           C  
ATOM   2593  OD1 ASP   198      71.742 120.400  52.944  1.00  0.00           O  
ATOM   2594  OD2 ASP   198      71.149 119.479  54.798  1.00  0.00           O  
ATOM   2595  C   ASP   198      71.913 124.279  54.766  1.00  0.00           C  
ATOM   2596  O   ASP   198      72.023 124.441  55.973  1.00  0.00           O  
ATOM   2597  N   GLN   199      71.615 125.307  54.018  1.00  0.00           N  
ATOM   2598  H   GLN   199      71.480 125.089  53.041  1.00  0.00           H  
ATOM   2599  CA  GLN   199      71.177 126.578  54.499  1.00  0.00           C  
ATOM   2600  HA  GLN   199      72.123 126.968  54.877  1.00  0.00           H  
ATOM   2601  CB  GLN   199      70.617 127.507  53.409  1.00  0.00           C  
ATOM   2602  HB2 GLN   199      69.656 127.142  53.046  1.00  0.00           H  
ATOM   2603  HB3 GLN   199      70.415 128.384  54.024  1.00  0.00           H  
ATOM   2604  CG  GLN   199      71.576 127.919  52.227  1.00  0.00           C  
ATOM   2605  HG2 GLN   199      71.085 128.751  51.722  1.00  0.00           H  
ATOM   2606  HG3 GLN   199      72.554 128.161  52.644  1.00  0.00           H  
ATOM   2607  CD  GLN   199      71.761 126.781  51.203  1.00  0.00           C  
ATOM   2608  OE1 GLN   199      71.113 125.731  51.382  1.00  0.00           O  
ATOM   2609  NE2 GLN   199      72.660 126.948  50.301  1.00  0.00           N  
ATOM   2610 HE21 GLN   199      73.122 127.840  50.404  1.00  0.00           H  
ATOM   2611 HE22 GLN   199      72.767 126.237  49.592  1.00  0.00           H  
ATOM   2612  C   GLN   199      69.959 126.453  55.511  1.00  0.00           C  
ATOM   2613  O   GLN   199      69.053 125.652  55.257  1.00  0.00           O  
ATOM   2614  N   SER   200      70.023 127.119  56.684  1.00  0.00           N  
ATOM   2615  H   SER   200      69.301 127.027  57.384  1.00  0.00           H  
ATOM   2616  CA  SER   200      71.132 127.901  57.189  1.00  0.00           C  
ATOM   2617  HA  SER   200      71.758 128.273  56.378  1.00  0.00           H  
ATOM   2618  CB  SER   200      70.561 129.090  57.993  1.00  0.00           C  
ATOM   2619  HB2 SER   200      69.854 128.877  58.795  1.00  0.00           H  
ATOM   2620  HB3 SER   200      71.407 129.623  58.427  1.00  0.00           H  
ATOM   2621  OG  SER   200      69.848 129.891  56.961  1.00  0.00           O  
ATOM   2622  HG  SER   200      70.552 130.310  56.462  1.00  0.00           H  
ATOM   2623  C   SER   200      71.999 127.120  58.150  1.00  0.00           C  
ATOM   2624  O   SER   200      71.474 126.396  59.032  1.00  0.00           O  
ATOM   2625  N   GLY   201      73.346 127.058  57.993  1.00  0.00           N  
ATOM   2626  H   GLY   201      73.670 127.504  57.147  1.00  0.00           H  
ATOM   2627  CA  GLY   201      74.228 126.281  58.899  1.00  0.00           C  
ATOM   2628  HA2 GLY   201      73.592 125.430  59.138  1.00  0.00           H  
ATOM   2629  HA3 GLY   201      75.064 125.851  58.347  1.00  0.00           H  
ATOM   2630  C   GLY   201      74.719 127.088  60.181  1.00  0.00           C  
ATOM   2631  O   GLY   201      74.219 128.179  60.509  1.00  0.00           O  
ATOM   2632  N   GLY   202      75.600 126.487  60.978  1.00  0.00           N  
ATOM   2633  H   GLY   202      75.788 126.936  61.863  1.00  0.00           H  
ATOM   2634  CA  GLY   202      76.101 125.156  60.882  1.00  0.00           C  
ATOM   2635  HA2 GLY   202      75.266 124.526  61.188  1.00  0.00           H  
ATOM   2636  HA3 GLY   202      76.412 124.972  59.854  1.00  0.00           H  
ATOM   2637  C   GLY   202      77.247 124.869  61.858  1.00  0.00           C  
ATOM   2638  O   GLY   202      77.025 124.940  63.064  1.00  0.00           O  
ATOM   2639  N   GLY   203      78.453 124.581  61.389  1.00  0.00           N  
ATOM   2640  H   GLY   203      79.180 124.306  62.035  1.00  0.00           H  
ATOM   2641  CA  GLY   203      78.799 124.426  59.936  1.00  0.00           C  
ATOM   2642  HA2 GLY   203      78.443 125.365  59.513  1.00  0.00           H  
ATOM   2643  HA3 GLY   203      79.884 124.402  59.834  1.00  0.00           H  
ATOM   2644  C   GLY   203      78.209 123.191  59.283  1.00  0.00           C  
ATOM   2645  O   GLY   203      77.175 122.645  59.607  1.00  0.00           O  
ATOM   2646  N   GLY   204      78.945 122.730  58.257  1.00  0.00           N  
ATOM   2647  H   GLY   204      79.622 123.392  57.906  1.00  0.00           H  
ATOM   2648  CA  GLY   204      78.754 121.449  57.541  1.00  0.00           C  
ATOM   2649  HA2 GLY   204      79.322 120.601  57.923  1.00  0.00           H  
ATOM   2650  HA3 GLY   204      77.712 121.127  57.525  1.00  0.00           H  
ATOM   2651  C   GLY   204      79.205 121.489  56.036  1.00  0.00           C  
ATOM   2652  O   GLY   204      80.075 122.294  55.702  1.00  0.00           O  
ATOM   2653  N   SER   205      78.626 120.725  55.071  1.00  0.00           N  
ATOM   2654  H   SER   205      79.081 120.780  54.171  1.00  0.00           H  
ATOM   2655  CA  SER   205      77.665 119.575  55.398  1.00  0.00           C  
ATOM   2656  HA  SER   205      76.780 119.841  55.976  1.00  0.00           H  
ATOM   2657  CB  SER   205      77.072 118.987  54.114  1.00  0.00           C  
ATOM   2658  HB2 SER   205      76.219 118.321  54.242  1.00  0.00           H  
ATOM   2659  HB3 SER   205      76.663 119.704  53.402  1.00  0.00           H  
ATOM   2660  OG  SER   205      78.061 118.225  53.460  1.00  0.00           O  
ATOM   2661  HG  SER   205      78.664 118.800  52.982  1.00  0.00           H  
ATOM   2662  C   SER   205      78.326 118.493  56.250  1.00  0.00           C  
ATOM   2663  O   SER   205      77.763 118.098  57.257  1.00  0.00           O  
ATOM   2664  N   GLY   206      79.573 118.133  55.966  1.00  0.00           N  
ATOM   2665  H   GLY   206      80.003 118.492  55.125  1.00  0.00           H  
ATOM   2666  CA  GLY   206      80.445 117.355  56.959  1.00  0.00           C  
ATOM   2667  HA2 GLY   206      81.433 117.424  56.504  1.00  0.00           H  
ATOM   2668  HA3 GLY   206      80.346 117.787  57.955  1.00  0.00           H  
ATOM   2669  C   GLY   206      80.125 115.890  57.061  1.00  0.00           C  
ATOM   2670  O   GLY   206      79.172 115.372  56.454  1.00  0.00           O  
ATOM   2671  N   GLY   207      80.910 115.074  57.828  1.00  0.00           N  
ATOM   2672  H   GLY   207      80.479 114.164  57.749  1.00  0.00           H  
ATOM   2673  CA  GLY   207      82.215 115.284  58.392  1.00  0.00           C  
ATOM   2674  HA2 GLY   207      82.031 116.176  58.990  1.00  0.00           H  
ATOM   2675  HA3 GLY   207      82.511 114.424  58.992  1.00  0.00           H  
ATOM   2676  C   GLY   207      83.340 115.575  57.387  1.00  0.00           C  
ATOM   2677  O   GLY   207      83.060 115.682  56.139  1.00  0.00           O  
ATOM   2678  N   TYR   208      84.532 115.826  57.943  1.00  0.00           N  
ATOM   2679  H   TYR   208      84.636 115.652  58.932  1.00  0.00           H  
ATOM   2680  CA  TYR   208      85.761 116.304  57.178  1.00  0.00           C  
ATOM   2681  HA  TYR   208      85.423 117.236  56.726  1.00  0.00           H  
ATOM   2682  CB  TYR   208      86.959 116.576  58.131  1.00  0.00           C  
ATOM   2683  HB2 TYR   208      87.783 116.668  57.424  1.00  0.00           H  
ATOM   2684  HB3 TYR   208      86.753 117.537  58.603  1.00  0.00           H  
ATOM   2685  CG  TYR   208      87.422 115.591  59.207  1.00  0.00           C  
ATOM   2686  CD1 TYR   208      87.410 114.218  58.960  1.00  0.00           C  
ATOM   2687  HD1 TYR   208      87.126 113.871  57.977  1.00  0.00           H  
ATOM   2688  CE1 TYR   208      87.849 113.371  60.029  1.00  0.00           C  
ATOM   2689  HE1 TYR   208      87.781 112.301  59.904  1.00  0.00           H  
ATOM   2690  CZ  TYR   208      88.316 113.935  61.235  1.00  0.00           C  
ATOM   2691  OH  TYR   208      88.836 113.101  62.146  1.00  0.00           O  
ATOM   2692  HH  TYR   208      88.897 112.195  61.834  1.00  0.00           H  
ATOM   2693  CE2 TYR   208      88.322 115.288  61.397  1.00  0.00           C  
ATOM   2694  HE2 TYR   208      88.668 115.704  62.332  1.00  0.00           H  
ATOM   2695  CD2 TYR   208      87.961 116.174  60.336  1.00  0.00           C  
ATOM   2696  HD2 TYR   208      87.902 117.238  60.510  1.00  0.00           H  
ATOM   2697  C   TYR   208      86.162 115.405  55.964  1.00  0.00           C  
ATOM   2698  O   TYR   208      85.794 114.223  55.888  1.00  0.00           O  
ATOM   2699  N   GLY   209      86.703 116.106  54.958  1.00  0.00           N  
ATOM   2700  H   GLY   209      86.783 117.105  55.083  1.00  0.00           H  
ATOM   2701  CA  GLY   209      87.027 115.387  53.668  1.00  0.00           C  
ATOM   2702  HA2 GLY   209      88.113 115.408  53.581  1.00  0.00           H  
ATOM   2703  HA3 GLY   209      86.763 114.330  53.724  1.00  0.00           H  
ATOM   2704  C   GLY   209      86.497 116.003  52.447  1.00  0.00           C  
ATOM   2705  O   GLY   209      86.102 117.190  52.490  1.00  0.00           O  
ATOM   2706  N   GLN   210      86.425 115.340  51.304  1.00  0.00           N  
ATOM   2707  H   GLN   210      85.973 115.759  50.504  1.00  0.00           H  
ATOM   2708  CA  GLN   210      86.994 114.006  51.030  1.00  0.00           C  
ATOM   2709  HA  GLN   210      87.043 113.993  49.941  1.00  0.00           H  
ATOM   2710  CB  GLN   210      88.462 113.871  51.476  1.00  0.00           C  
ATOM   2711  HB2 GLN   210      89.041 114.781  51.316  1.00  0.00           H  
ATOM   2712  HB3 GLN   210      88.455 113.551  52.518  1.00  0.00           H  
ATOM   2713  CG  GLN   210      89.135 112.685  50.743  1.00  0.00           C  
ATOM   2714  HG2 GLN   210      88.599 111.773  51.006  1.00  0.00           H  
ATOM   2715  HG3 GLN   210      89.133 112.860  49.668  1.00  0.00           H  
ATOM   2716  CD  GLN   210      90.603 112.522  51.156  1.00  0.00           C  
ATOM   2717  OE1 GLN   210      91.026 111.399  51.546  1.00  0.00           O  
ATOM   2718  NE2 GLN   210      91.322 113.650  51.341  1.00  0.00           N  
ATOM   2719 HE21 GLN   210      92.063 113.577  52.022  1.00  0.00           H  
ATOM   2720 HE22 GLN   210      90.886 114.518  51.062  1.00  0.00           H  
ATOM   2721  C   GLN   210      86.047 112.849  51.506  1.00  0.00           C  
ATOM   2722  O   GLN   210      86.488 111.805  51.990  1.00  0.00           O  
ATOM   2723  N   GLN   211      84.733 113.058  51.442  1.00  0.00           N  
ATOM   2724  H   GLN   211      84.400 113.952  51.112  1.00  0.00           H  
ATOM   2725  CA  GLN   211      83.706 112.096  51.869  1.00  0.00           C  
ATOM   2726  HA  GLN   211      83.962 111.933  52.916  1.00  0.00           H  
ATOM   2727  CB  GLN   211      82.261 112.642  51.684  1.00  0.00           C  
ATOM   2728  HB2 GLN   211      82.027 112.854  50.641  1.00  0.00           H  
ATOM   2729  HB3 GLN   211      81.635 111.800  51.978  1.00  0.00           H  
ATOM   2730  CG  GLN   211      82.069 113.777  52.660  1.00  0.00           C  
ATOM   2731  HG2 GLN   211      80.985 113.889  52.687  1.00  0.00           H  
ATOM   2732  HG3 GLN   211      82.356 113.406  53.643  1.00  0.00           H  
ATOM   2733  CD  GLN   211      82.735 115.126  52.316  1.00  0.00           C  
ATOM   2734  OE1 GLN   211      82.724 115.641  51.244  1.00  0.00           O  
ATOM   2735  NE2 GLN   211      83.439 115.675  53.312  1.00  0.00           N  
ATOM   2736 HE21 GLN   211      83.476 115.298  54.248  1.00  0.00           H  
ATOM   2737 HE22 GLN   211      84.032 116.483  53.189  1.00  0.00           H  
ATOM   2738  C   GLN   211      83.932 110.774  51.140  1.00  0.00           C  
ATOM   2739  O   GLN   211      83.647 109.773  51.756  1.00  0.00           O  
ATOM   2740  N   ASP   212      84.372 110.680  49.872  1.00  0.00           N  
ATOM   2741  H   ASP   212      84.590 111.533  49.376  1.00  0.00           H  
ATOM   2742  CA  ASP   212      84.579 109.413  49.205  1.00  0.00           C  
ATOM   2743  HA  ASP   212      84.854 108.686  49.969  1.00  0.00           H  
ATOM   2744  CB  ASP   212      83.148 109.073  48.649  1.00  0.00           C  
ATOM   2745  HB2 ASP   212      82.419 108.960  49.451  1.00  0.00           H  
ATOM   2746  HB3 ASP   212      82.842 109.837  47.934  1.00  0.00           H  
ATOM   2747  CG  ASP   212      83.084 107.697  47.918  1.00  0.00           C  
ATOM   2748  OD1 ASP   212      82.118 107.565  47.132  1.00  0.00           O  
ATOM   2749  OD2 ASP   212      83.894 106.782  48.143  1.00  0.00           O  
ATOM   2750  C   ASP   212      85.683 109.335  48.051  1.00  0.00           C  
ATOM   2751  O   ASP   212      85.479 109.706  46.880  1.00  0.00           O  
ATOM   2752  N   ARG   213      86.884 108.853  48.478  1.00  0.00           N  
ATOM   2753  H   ARG   213      86.862 108.427  49.393  1.00  0.00           H  
ATOM   2754  CA  ARG   213      88.250 108.869  47.737  1.00  0.00           C  
ATOM   2755  HA  ARG   213      88.396 109.826  47.237  1.00  0.00           H  
ATOM   2756  CB  ARG   213      89.430 108.694  48.747  1.00  0.00           C  
ATOM   2757  HB2 ARG   213      89.140 109.283  49.618  1.00  0.00           H  
ATOM   2758  HB3 ARG   213      89.509 107.645  49.032  1.00  0.00           H  
ATOM   2759  CG  ARG   213      90.783 109.110  48.191  1.00  0.00           C  
ATOM   2760  HG2 ARG   213      90.637 110.052  47.662  1.00  0.00           H  
ATOM   2761  HG3 ARG   213      91.475 109.253  49.021  1.00  0.00           H  
ATOM   2762  CD  ARG   213      91.433 108.052  47.301  1.00  0.00           C  
ATOM   2763  HD2 ARG   213      90.786 108.135  46.427  1.00  0.00           H  
ATOM   2764  HD3 ARG   213      92.416 108.391  46.974  1.00  0.00           H  
ATOM   2765  NE  ARG   213      91.600 106.728  47.943  1.00  0.00           N  
ATOM   2766  HE  ARG   213      91.953 106.676  48.887  1.00  0.00           H  
ATOM   2767  CZ  ARG   213      91.748 105.613  47.273  1.00  0.00           C  
ATOM   2768  NH1 ARG   213      91.546 105.425  45.997  1.00  0.00           N  
ATOM   2769 HH11 ARG   213      91.436 104.510  45.583  1.00  0.00           H  
ATOM   2770 HH12 ARG   213      91.377 106.183  45.352  1.00  0.00           H  
ATOM   2771  NH2 ARG   213      92.106 104.591  47.890  1.00  0.00           N  
ATOM   2772 HH21 ARG   213      92.297 103.673  47.515  1.00  0.00           H  
ATOM   2773 HH22 ARG   213      92.051 104.700  48.893  1.00  0.00           H  
ATOM   2774  C   ARG   213      88.182 107.877  46.590  1.00  0.00           C  
ATOM   2775  O   ARG   213      88.281 106.670  46.904  1.00  0.00           O  
ATOM   2776  N   GLY   214      88.076 108.236  45.312  1.00  0.00           N  
ATOM   2777  H   GLY   214      87.770 107.465  44.736  1.00  0.00           H  
ATOM   2778  CA  GLY   214      88.167 109.596  44.640  1.00  0.00           C  
ATOM   2779  HA2 GLY   214      87.733 109.492  43.646  1.00  0.00           H  
ATOM   2780  HA3 GLY   214      87.523 110.382  45.036  1.00  0.00           H  
ATOM   2781  C   GLY   214      89.604 110.041  44.449  1.00  0.00           C  
ATOM   2782  O   GLY   214      90.083 110.881  45.286  1.00  0.00           O  
ATOM   2783  OXT GLY   214      90.220 109.550  43.481  1.00  0.00           O  
TER    2784      GLY   214 
END   
