# Supplementary material for: Visualization of oligomerization, clustering, and density transition of intrinsically disordered proteins
Source: Natl Sci Rev. 2026 Feb 14;13(7):nwag107. doi: 10.1093/nsr/nwag107 (PMC13114874; doi:10.1093/nsr/nwag107)
Supplement: nwag107_Supplemental_Files [file nwag107_supplemental_files.zip › SI-MD-Structures/MD-Sturctures/frame233.pdb]

CRYST1  135.043  149.201  136.806  90.00  90.00  90.00               1
ATOM      1  N   MET     1      31.339 107.902  97.954  1.00  0.00           N  
ATOM      2  H1  MET     1      31.954 108.326  98.634  1.00  0.00           H  
ATOM      3  H2  MET     1      31.141 108.561  97.216  1.00  0.00           H  
ATOM      4  H3  MET     1      30.468 107.541  98.315  1.00  0.00           H  
ATOM      5  CA  MET     1      32.108 106.806  97.346  1.00  0.00           C  
ATOM      6  HA  MET     1      33.112 107.201  97.193  1.00  0.00           H  
ATOM      7  CB  MET     1      32.120 105.618  98.270  1.00  0.00           C  
ATOM      8  HB2 MET     1      32.339 106.051  99.246  1.00  0.00           H  
ATOM      9  HB3 MET     1      31.045 105.447  98.325  1.00  0.00           H  
ATOM     10  CG  MET     1      32.759 104.304  97.945  1.00  0.00           C  
ATOM     11  HG2 MET     1      32.698 104.249  96.858  1.00  0.00           H  
ATOM     12  HG3 MET     1      33.821 104.296  98.188  1.00  0.00           H  
ATOM     13  SD  MET     1      31.877 102.849  98.501  1.00  0.00           S  
ATOM     14  CE  MET     1      30.623 102.792  97.168  1.00  0.00           C  
ATOM     15  HE1 MET     1      31.111 102.511  96.235  1.00  0.00           H  
ATOM     16  HE2 MET     1      29.893 102.016  97.396  1.00  0.00           H  
ATOM     17  HE3 MET     1      30.189 103.790  97.103  1.00  0.00           H  
ATOM     18  C   MET     1      31.473 106.406  96.013  1.00  0.00           C  
ATOM     19  O   MET     1      30.239 106.236  96.018  1.00  0.00           O  
ATOM     20  N   ALA     2      32.206 106.050  94.964  1.00  0.00           N  
ATOM     21  H   ALA     2      31.585 105.902  94.181  1.00  0.00           H  
ATOM     22  CA  ALA     2      33.539 106.373  94.512  1.00  0.00           C  
ATOM     23  HA  ALA     2      33.590 106.172  93.442  1.00  0.00           H  
ATOM     24  CB  ALA     2      33.667 107.907  94.610  1.00  0.00           C  
ATOM     25  HB1 ALA     2      33.765 108.317  95.615  1.00  0.00           H  
ATOM     26  HB2 ALA     2      34.552 108.223  94.057  1.00  0.00           H  
ATOM     27  HB3 ALA     2      32.801 108.391  94.159  1.00  0.00           H  
ATOM     28  C   ALA     2      34.681 105.710  95.247  1.00  0.00           C  
ATOM     29  O   ALA     2      34.909 106.033  96.424  1.00  0.00           O  
ATOM     30  N   SER     3      35.408 104.706  94.780  1.00  0.00           N  
ATOM     31  H   SER     3      36.161 104.384  95.372  1.00  0.00           H  
ATOM     32  CA  SER     3      35.216 103.898  93.573  1.00  0.00           C  
ATOM     33  HA  SER     3      35.014 104.514  92.697  1.00  0.00           H  
ATOM     34  CB  SER     3      36.587 103.255  93.281  1.00  0.00           C  
ATOM     35  HB2 SER     3      37.223 104.063  92.920  1.00  0.00           H  
ATOM     36  HB3 SER     3      37.000 102.731  94.143  1.00  0.00           H  
ATOM     37  OG  SER     3      36.510 102.384  92.217  1.00  0.00           O  
ATOM     38  HG  SER     3      37.366 101.960  92.124  1.00  0.00           H  
ATOM     39  C   SER     3      34.187 102.854  93.650  1.00  0.00           C  
ATOM     40  O   SER     3      33.945 102.206  94.651  1.00  0.00           O  
ATOM     41  N   ASN     4      33.477 102.620  92.512  1.00  0.00           N  
ATOM     42  H   ASN     4      33.860 103.021  91.667  1.00  0.00           H  
ATOM     43  CA  ASN     4      32.333 101.710  92.501  1.00  0.00           C  
ATOM     44  HA  ASN     4      32.110 101.137  93.400  1.00  0.00           H  
ATOM     45  CB  ASN     4      31.056 102.457  92.026  1.00  0.00           C  
ATOM     46  HB2 ASN     4      31.177 102.968  91.071  1.00  0.00           H  
ATOM     47  HB3 ASN     4      30.261 101.749  91.791  1.00  0.00           H  
ATOM     48  CG  ASN     4      30.678 103.645  92.923  1.00  0.00           C  
ATOM     49  OD1 ASN     4      31.043 104.794  92.682  1.00  0.00           O  
ATOM     50  ND2 ASN     4      29.853 103.366  93.933  1.00  0.00           N  
ATOM     51 HD21 ASN     4      29.289 104.063  94.398  1.00  0.00           H  
ATOM     52 HD22 ASN     4      29.511 102.417  93.971  1.00  0.00           H  
ATOM     53  C   ASN     4      32.668 100.503  91.549  1.00  0.00           C  
ATOM     54  O   ASN     4      32.140 100.382  90.459  1.00  0.00           O  
ATOM     55  N   ASP     5      33.522  99.568  91.894  1.00  0.00           N  
ATOM     56  H   ASP     5      33.607  98.772  91.278  1.00  0.00           H  
ATOM     57  CA  ASP     5      34.235  99.338  93.098  1.00  0.00           C  
ATOM     58  HA  ASP     5      34.018 100.102  93.844  1.00  0.00           H  
ATOM     59  CB  ASP     5      33.661  98.062  93.757  1.00  0.00           C  
ATOM     60  HB2 ASP     5      33.802  97.206  93.097  1.00  0.00           H  
ATOM     61  HB3 ASP     5      34.131  98.003  94.739  1.00  0.00           H  
ATOM     62  CG  ASP     5      32.106  98.155  94.017  1.00  0.00           C  
ATOM     63  OD1 ASP     5      31.410  97.175  93.705  1.00  0.00           O  
ATOM     64  OD2 ASP     5      31.547  99.104  94.626  1.00  0.00           O  
ATOM     65  C   ASP     5      35.767  99.157  92.984  1.00  0.00           C  
ATOM     66  O   ASP     5      36.303  99.040  91.899  1.00  0.00           O  
ATOM     67  N   TYR     6      36.428  99.188  94.177  1.00  0.00           N  
ATOM     68  H   TYR     6      35.897  99.267  95.033  1.00  0.00           H  
ATOM     69  CA  TYR     6      37.851  98.991  94.435  1.00  0.00           C  
ATOM     70  HA  TYR     6      38.521  99.497  93.740  1.00  0.00           H  
ATOM     71  CB  TYR     6      38.084  99.348  95.948  1.00  0.00           C  
ATOM     72  HB2 TYR     6      37.512  98.656  96.567  1.00  0.00           H  
ATOM     73  HB3 TYR     6      39.146  99.194  96.138  1.00  0.00           H  
ATOM     74  CG  TYR     6      37.653 100.747  96.414  1.00  0.00           C  
ATOM     75  CD1 TYR     6      36.425 100.831  97.191  1.00  0.00           C  
ATOM     76  HD1 TYR     6      35.912  99.918  97.456  1.00  0.00           H  
ATOM     77  CE1 TYR     6      35.939 102.046  97.705  1.00  0.00           C  
ATOM     78  HE1 TYR     6      34.994 102.163  98.216  1.00  0.00           H  
ATOM     79  CZ  TYR     6      36.810 103.188  97.565  1.00  0.00           C  
ATOM     80  OH  TYR     6      36.364 104.385  97.987  1.00  0.00           O  
ATOM     81  HH  TYR     6      36.946 105.094  97.701  1.00  0.00           H  
ATOM     82  CE2 TYR     6      38.000 103.134  96.808  1.00  0.00           C  
ATOM     83  HE2 TYR     6      38.589 104.029  96.671  1.00  0.00           H  
ATOM     84  CD2 TYR     6      38.486 101.893  96.271  1.00  0.00           C  
ATOM     85  HD2 TYR     6      39.425 101.732  95.761  1.00  0.00           H  
ATOM     86  C   TYR     6      38.108  97.483  94.225  1.00  0.00           C  
ATOM     87  O   TYR     6      38.315  96.656  95.185  1.00  0.00           O  
ATOM     88  N   THR     7      38.123  97.090  92.931  1.00  0.00           N  
ATOM     89  H   THR     7      37.748  97.639  92.171  1.00  0.00           H  
ATOM     90  CA  THR     7      38.456  95.720  92.544  1.00  0.00           C  
ATOM     91  HA  THR     7      39.307  95.396  93.143  1.00  0.00           H  
ATOM     92  CB  THR     7      37.150  94.885  92.758  1.00  0.00           C  
ATOM     93  HB  THR     7      36.810  94.975  93.790  1.00  0.00           H  
ATOM     94  CG2 THR     7      35.949  95.347  91.994  1.00  0.00           C  
ATOM     95 HG21 THR     7      35.069  94.706  92.041  1.00  0.00           H  
ATOM     96 HG22 THR     7      35.768  96.392  92.245  1.00  0.00           H  
ATOM     97 HG23 THR     7      36.221  95.400  90.939  1.00  0.00           H  
ATOM     98  OG1 THR     7      37.433  93.530  92.473  1.00  0.00           O  
ATOM     99  HG1 THR     7      37.854  93.154  93.250  1.00  0.00           H  
ATOM    100  C   THR     7      38.890  95.649  91.013  1.00  0.00           C  
ATOM    101  O   THR     7      38.737  96.648  90.274  1.00  0.00           O  
ATOM    102  N   GLN     8      39.326  94.513  90.579  1.00  0.00           N  
ATOM    103  H   GLN     8      39.304  93.684  91.155  1.00  0.00           H  
ATOM    104  CA  GLN     8      39.962  94.396  89.262  1.00  0.00           C  
ATOM    105  HA  GLN     8      40.597  95.249  89.025  1.00  0.00           H  
ATOM    106  CB  GLN     8      41.002  93.246  89.205  1.00  0.00           C  
ATOM    107  HB2 GLN     8      41.543  93.190  88.260  1.00  0.00           H  
ATOM    108  HB3 GLN     8      41.690  93.521  90.005  1.00  0.00           H  
ATOM    109  CG  GLN     8      40.486  91.814  89.406  1.00  0.00           C  
ATOM    110  HG2 GLN     8      39.792  91.828  90.247  1.00  0.00           H  
ATOM    111  HG3 GLN     8      40.080  91.375  88.495  1.00  0.00           H  
ATOM    112  CD  GLN     8      41.595  90.925  89.891  1.00  0.00           C  
ATOM    113  OE1 GLN     8      42.592  90.719  89.221  1.00  0.00           O  
ATOM    114  NE2 GLN     8      41.504  90.378  91.086  1.00  0.00           N  
ATOM    115 HE21 GLN     8      40.829  90.610  91.801  1.00  0.00           H  
ATOM    116 HE22 GLN     8      42.304  89.834  91.376  1.00  0.00           H  
ATOM    117  C   GLN     8      38.895  94.364  88.087  1.00  0.00           C  
ATOM    118  O   GLN     8      37.972  93.587  88.150  1.00  0.00           O  
ATOM    119  N   GLN     9      38.911  95.236  86.987  1.00  0.00           N  
ATOM    120  H   GLN     9      38.089  95.200  86.402  1.00  0.00           H  
ATOM    121  CA  GLN     9      39.972  96.132  86.611  1.00  0.00           C  
ATOM    122  HA  GLN     9      39.647  96.573  85.669  1.00  0.00           H  
ATOM    123  CB  GLN     9      40.018  97.457  87.570  1.00  0.00           C  
ATOM    124  HB2 GLN     9      40.169  97.207  88.620  1.00  0.00           H  
ATOM    125  HB3 GLN     9      40.816  98.098  87.196  1.00  0.00           H  
ATOM    126  CG  GLN     9      38.614  98.129  87.536  1.00  0.00           C  
ATOM    127  HG2 GLN     9      37.881  97.377  87.828  1.00  0.00           H  
ATOM    128  HG3 GLN     9      38.642  98.886  88.319  1.00  0.00           H  
ATOM    129  CD  GLN     9      38.199  98.832  86.257  1.00  0.00           C  
ATOM    130  OE1 GLN     9      39.019  99.222  85.423  1.00  0.00           O  
ATOM    131  NE2 GLN     9      36.901  98.969  86.006  1.00  0.00           N  
ATOM    132 HE21 GLN     9      36.235  98.745  86.732  1.00  0.00           H  
ATOM    133 HE22 GLN     9      36.606  99.339  85.114  1.00  0.00           H  
ATOM    134  C   GLN     9      41.446  95.562  86.388  1.00  0.00           C  
ATOM    135  O   GLN     9      42.388  95.891  87.130  1.00  0.00           O  
ATOM    136  N   ALA    10      41.572  94.762  85.309  1.00  0.00           N  
ATOM    137  H   ALA    10      42.486  94.342  85.212  1.00  0.00           H  
ATOM    138  CA  ALA    10      40.635  94.225  84.313  1.00  0.00           C  
ATOM    139  HA  ALA    10      40.033  95.116  84.137  1.00  0.00           H  
ATOM    140  CB  ALA    10      41.300  93.939  83.004  1.00  0.00           C  
ATOM    141  HB1 ALA    10      41.828  92.993  83.126  1.00  0.00           H  
ATOM    142  HB2 ALA    10      40.642  93.861  82.138  1.00  0.00           H  
ATOM    143  HB3 ALA    10      41.928  94.771  82.684  1.00  0.00           H  
ATOM    144  C   ALA    10      39.825  93.016  84.781  1.00  0.00           C  
ATOM    145  O   ALA    10      40.349  92.150  85.511  1.00  0.00           O  
ATOM    146  N   THR    11      38.588  92.858  84.310  1.00  0.00           N  
ATOM    147  H   THR    11      38.214  93.552  83.679  1.00  0.00           H  
ATOM    148  CA  THR    11      37.875  91.591  84.415  1.00  0.00           C  
ATOM    149  HA  THR    11      38.576  90.828  84.755  1.00  0.00           H  
ATOM    150  CB  THR    11      36.807  91.508  85.576  1.00  0.00           C  
ATOM    151  HB  THR    11      37.373  91.606  86.502  1.00  0.00           H  
ATOM    152  CG2 THR    11      35.723  92.560  85.613  1.00  0.00           C  
ATOM    153 HG21 THR    11      36.177  93.488  85.960  1.00  0.00           H  
ATOM    154 HG22 THR    11      35.318  92.709  84.612  1.00  0.00           H  
ATOM    155 HG23 THR    11      34.889  92.255  86.246  1.00  0.00           H  
ATOM    156  OG1 THR    11      36.313  90.224  85.665  1.00  0.00           O  
ATOM    157  HG1 THR    11      35.633  90.264  86.342  1.00  0.00           H  
ATOM    158  C   THR    11      37.258  91.134  83.074  1.00  0.00           C  
ATOM    159  O   THR    11      36.355  91.800  82.557  1.00  0.00           O  
ATOM    160  N   GLN    12      37.822  90.144  82.427  1.00  0.00           N  
ATOM    161  H   GLN    12      37.218  89.718  81.739  1.00  0.00           H  
ATOM    162  CA  GLN    12      39.077  89.468  82.617  1.00  0.00           C  
ATOM    163  HA  GLN    12      39.044  89.134  83.654  1.00  0.00           H  
ATOM    164  CB  GLN    12      39.196  88.316  81.571  1.00  0.00           C  
ATOM    165  HB2 GLN    12      40.124  87.789  81.793  1.00  0.00           H  
ATOM    166  HB3 GLN    12      38.316  87.702  81.761  1.00  0.00           H  
ATOM    167  CG  GLN    12      39.165  88.826  80.120  1.00  0.00           C  
ATOM    168  HG2 GLN    12      38.172  89.229  79.919  1.00  0.00           H  
ATOM    169  HG3 GLN    12      39.972  89.512  79.862  1.00  0.00           H  
ATOM    170  CD  GLN    12      39.377  87.723  79.084  1.00  0.00           C  
ATOM    171  OE1 GLN    12      39.654  86.577  79.516  1.00  0.00           O  
ATOM    172  NE2 GLN    12      39.375  87.986  77.776  1.00  0.00           N  
ATOM    173 HE21 GLN    12      39.493  87.204  77.148  1.00  0.00           H  
ATOM    174 HE22 GLN    12      39.222  88.942  77.489  1.00  0.00           H  
ATOM    175  C   GLN    12      40.259  90.464  82.526  1.00  0.00           C  
ATOM    176  O   GLN    12      40.311  91.345  81.677  1.00  0.00           O  
ATOM    177  N   SER    13      41.299  90.101  83.329  1.00  0.00           N  
ATOM    178  H   SER    13      41.100  89.406  84.034  1.00  0.00           H  
ATOM    179  CA  SER    13      42.763  90.285  82.991  1.00  0.00           C  
ATOM    180  HA  SER    13      43.002  91.344  83.083  1.00  0.00           H  
ATOM    181  CB  SER    13      43.620  89.422  84.003  1.00  0.00           C  
ATOM    182  HB2 SER    13      43.411  89.912  84.954  1.00  0.00           H  
ATOM    183  HB3 SER    13      43.268  88.392  83.949  1.00  0.00           H  
ATOM    184  OG  SER    13      44.970  89.456  83.627  1.00  0.00           O  
ATOM    185  HG  SER    13      45.047  88.845  82.890  1.00  0.00           H  
ATOM    186  C   SER    13      42.930  89.961  81.468  1.00  0.00           C  
ATOM    187  O   SER    13      42.275  88.964  81.041  1.00  0.00           O  
ATOM    188  N   TYR    14      43.832  90.566  80.709  1.00  0.00           N  
ATOM    189  H   TYR    14      44.355  91.347  81.078  1.00  0.00           H  
ATOM    190  CA  TYR    14      43.905  90.388  79.300  1.00  0.00           C  
ATOM    191  HA  TYR    14      44.007  89.332  79.051  1.00  0.00           H  
ATOM    192  CB  TYR    14      42.685  90.903  78.583  1.00  0.00           C  
ATOM    193  HB2 TYR    14      41.895  90.196  78.837  1.00  0.00           H  
ATOM    194  HB3 TYR    14      42.488  91.907  78.959  1.00  0.00           H  
ATOM    195  CG  TYR    14      42.789  90.961  77.078  1.00  0.00           C  
ATOM    196  CD1 TYR    14      42.381  89.870  76.272  1.00  0.00           C  
ATOM    197  HD1 TYR    14      42.055  88.969  76.770  1.00  0.00           H  
ATOM    198  CE1 TYR    14      42.184  90.021  74.871  1.00  0.00           C  
ATOM    199  HE1 TYR    14      41.764  89.179  74.341  1.00  0.00           H  
ATOM    200  CZ  TYR    14      42.682  91.219  74.229  1.00  0.00           C  
ATOM    201  OH  TYR    14      42.852  91.199  72.851  1.00  0.00           O  
ATOM    202  HH  TYR    14      43.055  90.330  72.496  1.00  0.00           H  
ATOM    203  CE2 TYR    14      43.120  92.346  75.011  1.00  0.00           C  
ATOM    204  HE2 TYR    14      43.456  93.284  74.593  1.00  0.00           H  
ATOM    205  CD2 TYR    14      43.151  92.157  76.447  1.00  0.00           C  
ATOM    206  HD2 TYR    14      43.455  92.968  77.092  1.00  0.00           H  
ATOM    207  C   TYR    14      45.155  91.159  78.892  1.00  0.00           C  
ATOM    208  O   TYR    14      45.264  92.311  79.300  1.00  0.00           O  
ATOM    209  N   GLY    15      46.091  90.555  78.124  1.00  0.00           N  
ATOM    210  H   GLY    15      46.834  91.183  77.853  1.00  0.00           H  
ATOM    211  CA  GLY    15      46.179  89.088  77.747  1.00  0.00           C  
ATOM    212  HA2 GLY    15      45.173  88.718  77.550  1.00  0.00           H  
ATOM    213  HA3 GLY    15      46.879  88.942  76.924  1.00  0.00           H  
ATOM    214  C   GLY    15      46.723  88.273  78.886  1.00  0.00           C  
ATOM    215  O   GLY    15      46.795  88.623  79.997  1.00  0.00           O  
ATOM    216  N   ALA    16      47.139  87.063  78.498  1.00  0.00           N  
ATOM    217  H   ALA    16      46.905  86.882  77.532  1.00  0.00           H  
ATOM    218  CA  ALA    16      47.609  86.016  79.350  1.00  0.00           C  
ATOM    219  HA  ALA    16      47.616  86.317  80.398  1.00  0.00           H  
ATOM    220  CB  ALA    16      46.566  84.941  79.254  1.00  0.00           C  
ATOM    221  HB1 ALA    16      45.591  85.353  79.516  1.00  0.00           H  
ATOM    222  HB2 ALA    16      46.586  84.520  78.249  1.00  0.00           H  
ATOM    223  HB3 ALA    16      46.756  84.134  79.961  1.00  0.00           H  
ATOM    224  C   ALA    16      49.027  85.567  78.942  1.00  0.00           C  
ATOM    225  O   ALA    16      49.395  84.423  79.244  1.00  0.00           O  
ATOM    226  N   TYR    17      49.741  86.362  78.137  1.00  0.00           N  
ATOM    227  H   TYR    17      49.345  87.268  77.930  1.00  0.00           H  
ATOM    228  CA  TYR    17      51.042  86.086  77.515  1.00  0.00           C  
ATOM    229  HA  TYR    17      50.933  85.126  77.010  1.00  0.00           H  
ATOM    230  CB  TYR    17      51.335  87.207  76.447  1.00  0.00           C  
ATOM    231  HB2 TYR    17      50.418  87.590  76.000  1.00  0.00           H  
ATOM    232  HB3 TYR    17      51.634  88.096  77.002  1.00  0.00           H  
ATOM    233  CG  TYR    17      52.324  86.869  75.344  1.00  0.00           C  
ATOM    234  CD1 TYR    17      53.701  87.140  75.440  1.00  0.00           C  
ATOM    235  HD1 TYR    17      54.153  87.660  76.271  1.00  0.00           H  
ATOM    236  CE1 TYR    17      54.617  86.652  74.441  1.00  0.00           C  
ATOM    237  HE1 TYR    17      55.682  86.728  74.603  1.00  0.00           H  
ATOM    238  CZ  TYR    17      54.063  85.990  73.325  1.00  0.00           C  
ATOM    239  OH  TYR    17      54.882  85.635  72.280  1.00  0.00           O  
ATOM    240  HH  TYR    17      54.422  85.703  71.441  1.00  0.00           H  
ATOM    241  CE2 TYR    17      52.646  85.817  73.195  1.00  0.00           C  
ATOM    242  HE2 TYR    17      52.223  85.476  72.262  1.00  0.00           H  
ATOM    243  CD2 TYR    17      51.754  86.173  74.258  1.00  0.00           C  
ATOM    244  HD2 TYR    17      50.689  86.002  74.213  1.00  0.00           H  
ATOM    245  C   TYR    17      52.178  85.896  78.566  1.00  0.00           C  
ATOM    246  O   TYR    17      52.239  86.588  79.555  1.00  0.00           O  
ATOM    247  N   PRO    18      53.005  84.799  78.357  1.00  0.00           N  
ATOM    248  CD  PRO    18      53.021  83.853  77.281  1.00  0.00           C  
ATOM    249  HD2 PRO    18      53.317  84.273  76.320  1.00  0.00           H  
ATOM    250  HD3 PRO    18      52.053  83.352  77.244  1.00  0.00           H  
ATOM    251  CG  PRO    18      54.065  82.808  77.692  1.00  0.00           C  
ATOM    252  HG2 PRO    18      55.034  83.040  77.249  1.00  0.00           H  
ATOM    253  HG3 PRO    18      53.739  81.829  77.341  1.00  0.00           H  
ATOM    254  CB  PRO    18      54.217  82.976  79.192  1.00  0.00           C  
ATOM    255  HB2 PRO    18      55.233  82.743  79.509  1.00  0.00           H  
ATOM    256  HB3 PRO    18      53.513  82.364  79.755  1.00  0.00           H  
ATOM    257  CA  PRO    18      54.049  84.507  79.357  1.00  0.00           C  
ATOM    258  HA  PRO    18      53.562  84.602  80.327  1.00  0.00           H  
ATOM    259  C   PRO    18      55.344  85.423  79.272  1.00  0.00           C  
ATOM    260  O   PRO    18      55.580  86.047  78.245  1.00  0.00           O  
ATOM    261  N   THR    19      56.120  85.530  80.355  1.00  0.00           N  
ATOM    262  H   THR    19      55.813  85.044  81.186  1.00  0.00           H  
ATOM    263  CA  THR    19      57.515  86.053  80.346  1.00  0.00           C  
ATOM    264  HA  THR    19      57.905  85.849  79.349  1.00  0.00           H  
ATOM    265  CB  THR    19      57.529  87.547  80.635  1.00  0.00           C  
ATOM    266  HB  THR    19      57.048  87.677  81.604  1.00  0.00           H  
ATOM    267  CG2 THR    19      58.842  88.307  80.893  1.00  0.00           C  
ATOM    268 HG21 THR    19      59.527  87.964  80.118  1.00  0.00           H  
ATOM    269 HG22 THR    19      58.682  89.375  80.741  1.00  0.00           H  
ATOM    270 HG23 THR    19      59.302  88.153  81.869  1.00  0.00           H  
ATOM    271  OG1 THR    19      56.891  88.245  79.675  1.00  0.00           O  
ATOM    272  HG1 THR    19      56.072  87.805  79.436  1.00  0.00           H  
ATOM    273  C   THR    19      58.328  85.399  81.467  1.00  0.00           C  
ATOM    274  O   THR    19      57.717  85.052  82.471  1.00  0.00           O  
ATOM    275  N   GLN    20      59.681  85.244  81.391  1.00  0.00           N  
ATOM    276  H   GLN    20      60.094  85.398  80.482  1.00  0.00           H  
ATOM    277  CA  GLN    20      60.562  84.479  82.434  1.00  0.00           C  
ATOM    278  HA  GLN    20      59.946  83.786  83.006  1.00  0.00           H  
ATOM    279  CB  GLN    20      61.620  83.694  81.754  1.00  0.00           C  
ATOM    280  HB2 GLN    20      62.148  84.405  81.119  1.00  0.00           H  
ATOM    281  HB3 GLN    20      62.264  83.294  82.536  1.00  0.00           H  
ATOM    282  CG  GLN    20      61.068  82.499  80.922  1.00  0.00           C  
ATOM    283  HG2 GLN    20      60.319  83.015  80.321  1.00  0.00           H  
ATOM    284  HG3 GLN    20      61.847  82.132  80.254  1.00  0.00           H  
ATOM    285  CD  GLN    20      60.590  81.280  81.711  1.00  0.00           C  
ATOM    286  OE1 GLN    20      60.565  81.249  82.960  1.00  0.00           O  
ATOM    287  NE2 GLN    20      60.225  80.199  81.079  1.00  0.00           N  
ATOM    288 HE21 GLN    20      60.182  80.148  80.072  1.00  0.00           H  
ATOM    289 HE22 GLN    20      59.937  79.426  81.662  1.00  0.00           H  
ATOM    290  C   GLN    20      61.163  85.626  83.341  1.00  0.00           C  
ATOM    291  O   GLN    20      61.426  86.673  82.778  1.00  0.00           O  
ATOM    292  N   PRO    21      61.150  85.504  84.633  1.00  0.00           N  
ATOM    293  CD  PRO    21      60.447  84.478  85.377  1.00  0.00           C  
ATOM    294  HD2 PRO    21      60.894  83.499  85.205  1.00  0.00           H  
ATOM    295  HD3 PRO    21      59.384  84.444  85.136  1.00  0.00           H  
ATOM    296  CG  PRO    21      60.611  84.875  86.868  1.00  0.00           C  
ATOM    297  HG2 PRO    21      61.585  84.487  87.167  1.00  0.00           H  
ATOM    298  HG3 PRO    21      59.766  84.523  87.459  1.00  0.00           H  
ATOM    299  CB  PRO    21      60.658  86.375  86.832  1.00  0.00           C  
ATOM    300  HB2 PRO    21      61.171  86.720  87.729  1.00  0.00           H  
ATOM    301  HB3 PRO    21      59.667  86.813  86.950  1.00  0.00           H  
ATOM    302  CA  PRO    21      61.398  86.667  85.506  1.00  0.00           C  
ATOM    303  HA  PRO    21      60.949  87.560  85.072  1.00  0.00           H  
ATOM    304  C   PRO    21      62.865  86.905  85.707  1.00  0.00           C  
ATOM    305  O   PRO    21      63.562  86.094  86.287  1.00  0.00           O  
ATOM    306  N   GLY    22      63.389  88.019  85.154  1.00  0.00           N  
ATOM    307  H   GLY    22      62.799  88.799  84.903  1.00  0.00           H  
ATOM    308  CA  GLY    22      64.811  88.424  85.230  1.00  0.00           C  
ATOM    309  HA2 GLY    22      65.431  87.658  84.765  1.00  0.00           H  
ATOM    310  HA3 GLY    22      64.979  89.292  84.593  1.00  0.00           H  
ATOM    311  C   GLY    22      65.225  88.755  86.646  1.00  0.00           C  
ATOM    312  O   GLY    22      64.439  89.134  87.555  1.00  0.00           O  
ATOM    313  N   GLN    23      66.541  88.730  86.823  1.00  0.00           N  
ATOM    314  H   GLN    23      67.049  88.542  85.970  1.00  0.00           H  
ATOM    315  CA  GLN    23      67.229  88.923  88.135  1.00  0.00           C  
ATOM    316  HA  GLN    23      66.514  88.702  88.926  1.00  0.00           H  
ATOM    317  CB  GLN    23      68.496  88.046  88.238  1.00  0.00           C  
ATOM    318  HB2 GLN    23      69.167  88.209  87.394  1.00  0.00           H  
ATOM    319  HB3 GLN    23      68.943  88.332  89.190  1.00  0.00           H  
ATOM    320  CG  GLN    23      68.199  86.535  88.036  1.00  0.00           C  
ATOM    321  HG2 GLN    23      67.694  86.332  87.091  1.00  0.00           H  
ATOM    322  HG3 GLN    23      69.169  86.088  87.821  1.00  0.00           H  
ATOM    323  CD  GLN    23      67.519  85.806  89.182  1.00  0.00           C  
ATOM    324  OE1 GLN    23      66.881  86.423  90.033  1.00  0.00           O  
ATOM    325  NE2 GLN    23      67.664  84.504  89.323  1.00  0.00           N  
ATOM    326 HE21 GLN    23      68.219  83.879  88.756  1.00  0.00           H  
ATOM    327 HE22 GLN    23      67.059  84.253  90.092  1.00  0.00           H  
ATOM    328  C   GLN    23      67.612  90.439  88.234  1.00  0.00           C  
ATOM    329  O   GLN    23      66.715  91.285  88.178  1.00  0.00           O  
ATOM    330  N   GLY    24      68.876  90.790  88.335  1.00  0.00           N  
ATOM    331  H   GLY    24      69.577  90.078  88.191  1.00  0.00           H  
ATOM    332  CA  GLY    24      69.318  92.180  88.389  1.00  0.00           C  
ATOM    333  HA2 GLY    24      68.605  92.890  87.969  1.00  0.00           H  
ATOM    334  HA3 GLY    24      69.300  92.447  89.446  1.00  0.00           H  
ATOM    335  C   GLY    24      70.727  92.466  87.800  1.00  0.00           C  
ATOM    336  O   GLY    24      71.172  91.814  86.849  1.00  0.00           O  
ATOM    337  N   TYR    25      71.317  93.539  88.322  1.00  0.00           N  
ATOM    338  H   TYR    25      70.812  94.241  88.845  1.00  0.00           H  
ATOM    339  CA  TYR    25      72.585  94.081  87.915  1.00  0.00           C  
ATOM    340  HA  TYR    25      73.376  93.330  87.932  1.00  0.00           H  
ATOM    341  CB  TYR    25      72.510  94.617  86.445  1.00  0.00           C  
ATOM    342  HB2 TYR    25      72.444  93.755  85.781  1.00  0.00           H  
ATOM    343  HB3 TYR    25      71.695  95.326  86.296  1.00  0.00           H  
ATOM    344  CG  TYR    25      73.767  95.371  86.009  1.00  0.00           C  
ATOM    345  CD1 TYR    25      75.016  94.777  85.683  1.00  0.00           C  
ATOM    346  HD1 TYR    25      75.217  93.720  85.783  1.00  0.00           H  
ATOM    347  CE1 TYR    25      76.120  95.587  85.351  1.00  0.00           C  
ATOM    348  HE1 TYR    25      77.069  95.173  85.043  1.00  0.00           H  
ATOM    349  CZ  TYR    25      75.989  96.993  85.347  1.00  0.00           C  
ATOM    350  OH  TYR    25      77.037  97.785  84.899  1.00  0.00           O  
ATOM    351  HH  TYR    25      77.924  97.424  84.834  1.00  0.00           H  
ATOM    352  CE2 TYR    25      74.775  97.570  85.708  1.00  0.00           C  
ATOM    353  HE2 TYR    25      74.669  98.643  85.655  1.00  0.00           H  
ATOM    354  CD2 TYR    25      73.701  96.785  86.103  1.00  0.00           C  
ATOM    355  HD2 TYR    25      72.780  97.298  86.335  1.00  0.00           H  
ATOM    356  C   TYR    25      72.947  95.245  88.843  1.00  0.00           C  
ATOM    357  O   TYR    25      72.074  96.020  89.387  1.00  0.00           O  
ATOM    358  N   SER    26      74.270  95.360  89.043  1.00  0.00           N  
ATOM    359  H   SER    26      74.905  94.684  88.642  1.00  0.00           H  
ATOM    360  CA  SER    26      74.902  96.509  89.863  1.00  0.00           C  
ATOM    361  HA  SER    26      74.191  97.267  90.193  1.00  0.00           H  
ATOM    362  CB  SER    26      75.502  96.061  91.227  1.00  0.00           C  
ATOM    363  HB2 SER    26      74.861  95.276  91.628  1.00  0.00           H  
ATOM    364  HB3 SER    26      76.405  95.552  90.892  1.00  0.00           H  
ATOM    365  OG  SER    26      75.727  97.151  92.147  1.00  0.00           O  
ATOM    366  HG  SER    26      75.926  96.731  92.987  1.00  0.00           H  
ATOM    367  C   SER    26      75.889  97.390  89.096  1.00  0.00           C  
ATOM    368  O   SER    26      77.032  97.009  88.837  1.00  0.00           O  
ATOM    369  N   GLN    27      75.402  98.529  88.692  1.00  0.00           N  
ATOM    370  H   GLN    27      74.545  98.796  89.154  1.00  0.00           H  
ATOM    371  CA  GLN    27      76.179  99.811  88.509  1.00  0.00           C  
ATOM    372  HA  GLN    27      76.735  99.775  87.572  1.00  0.00           H  
ATOM    373  CB  GLN    27      75.146 100.908  88.198  1.00  0.00           C  
ATOM    374  HB2 GLN    27      74.497 100.678  87.353  1.00  0.00           H  
ATOM    375  HB3 GLN    27      74.503 101.058  89.065  1.00  0.00           H  
ATOM    376  CG  GLN    27      75.868 102.252  87.992  1.00  0.00           C  
ATOM    377  HG2 GLN    27      75.044 102.964  88.041  1.00  0.00           H  
ATOM    378  HG3 GLN    27      76.586 102.568  88.749  1.00  0.00           H  
ATOM    379  CD  GLN    27      76.495 102.430  86.574  1.00  0.00           C  
ATOM    380  OE1 GLN    27      77.259 101.600  86.142  1.00  0.00           O  
ATOM    381  NE2 GLN    27      76.267 103.451  85.795  1.00  0.00           N  
ATOM    382 HE21 GLN    27      75.652 104.208  86.058  1.00  0.00           H  
ATOM    383 HE22 GLN    27      76.753 103.599  84.922  1.00  0.00           H  
ATOM    384  C   GLN    27      77.074 100.122  89.686  1.00  0.00           C  
ATOM    385  O   GLN    27      78.194 100.551  89.371  1.00  0.00           O  
ATOM    386  N   GLN    28      76.746  99.896  90.911  1.00  0.00           N  
ATOM    387  H   GLN    28      75.799  99.579  91.065  1.00  0.00           H  
ATOM    388  CA  GLN    28      77.638 100.140  92.044  1.00  0.00           C  
ATOM    389  HA  GLN    28      77.875 101.193  91.892  1.00  0.00           H  
ATOM    390  CB  GLN    28      76.905  99.900  93.336  1.00  0.00           C  
ATOM    391  HB2 GLN    28      75.935 100.383  93.222  1.00  0.00           H  
ATOM    392  HB3 GLN    28      76.831  98.828  93.518  1.00  0.00           H  
ATOM    393  CG  GLN    28      77.715 100.649  94.544  1.00  0.00           C  
ATOM    394  HG2 GLN    28      78.592 100.111  94.903  1.00  0.00           H  
ATOM    395  HG3 GLN    28      78.029 101.603  94.122  1.00  0.00           H  
ATOM    396  CD  GLN    28      76.875 100.836  95.804  1.00  0.00           C  
ATOM    397  OE1 GLN    28      75.913 100.185  96.098  1.00  0.00           O  
ATOM    398  NE2 GLN    28      77.132 101.939  96.467  1.00  0.00           N  
ATOM    399 HE21 GLN    28      76.573 102.124  97.287  1.00  0.00           H  
ATOM    400 HE22 GLN    28      77.896 102.542  96.197  1.00  0.00           H  
ATOM    401  C   GLN    28      78.968  99.314  92.148  1.00  0.00           C  
ATOM    402  O   GLN    28      79.952  99.880  92.674  1.00  0.00           O  
ATOM    403  N   SER    29      79.104  98.138  91.527  1.00  0.00           N  
ATOM    404  H   SER    29      78.255  97.815  91.086  1.00  0.00           H  
ATOM    405  CA  SER    29      80.271  97.290  91.359  1.00  0.00           C  
ATOM    406  HA  SER    29      81.049  97.666  92.023  1.00  0.00           H  
ATOM    407  CB  SER    29      79.885  95.842  91.708  1.00  0.00           C  
ATOM    408  HB2 SER    29      80.770  95.246  91.487  1.00  0.00           H  
ATOM    409  HB3 SER    29      79.655  95.753  92.769  1.00  0.00           H  
ATOM    410  OG  SER    29      78.867  95.260  90.930  1.00  0.00           O  
ATOM    411  HG  SER    29      78.575  94.451  91.357  1.00  0.00           H  
ATOM    412  C   SER    29      80.740  97.216  89.876  1.00  0.00           C  
ATOM    413  O   SER    29      81.765  96.505  89.556  1.00  0.00           O  
ATOM    414  N   SER    30      79.997  97.871  88.944  1.00  0.00           N  
ATOM    415  H   SER    30      79.311  98.571  89.189  1.00  0.00           H  
ATOM    416  CA  SER    30      80.531  98.187  87.592  1.00  0.00           C  
ATOM    417  HA  SER    30      80.506  97.200  87.129  1.00  0.00           H  
ATOM    418  CB  SER    30      79.480  98.976  86.754  1.00  0.00           C  
ATOM    419  HB2 SER    30      78.539  98.426  86.778  1.00  0.00           H  
ATOM    420  HB3 SER    30      79.421 100.042  86.974  1.00  0.00           H  
ATOM    421  OG  SER    30      80.053  99.006  85.427  1.00  0.00           O  
ATOM    422  HG  SER    30      79.682  99.761  84.965  1.00  0.00           H  
ATOM    423  C   SER    30      81.890  98.909  87.639  1.00  0.00           C  
ATOM    424  O   SER    30      82.101  99.923  88.307  1.00  0.00           O  
ATOM    425  N   GLN    31      82.911  98.579  86.806  1.00  0.00           N  
ATOM    426  H   GLN    31      83.712  99.163  87.001  1.00  0.00           H  
ATOM    427  CA  GLN    31      83.110  97.364  85.994  1.00  0.00           C  
ATOM    428  HA  GLN    31      82.167  96.908  85.690  1.00  0.00           H  
ATOM    429  CB  GLN    31      83.843  97.872  84.728  1.00  0.00           C  
ATOM    430  HB2 GLN    31      84.831  98.292  84.921  1.00  0.00           H  
ATOM    431  HB3 GLN    31      84.081  96.961  84.179  1.00  0.00           H  
ATOM    432  CG  GLN    31      83.027  98.748  83.715  1.00  0.00           C  
ATOM    433  HG2 GLN    31      82.548  99.640  84.120  1.00  0.00           H  
ATOM    434  HG3 GLN    31      83.666  99.077  82.896  1.00  0.00           H  
ATOM    435  CD  GLN    31      81.862  98.013  83.057  1.00  0.00           C  
ATOM    436  OE1 GLN    31      81.675  96.821  83.187  1.00  0.00           O  
ATOM    437  NE2 GLN    31      81.182  98.657  82.119  1.00  0.00           N  
ATOM    438 HE21 GLN    31      80.437  98.289  81.546  1.00  0.00           H  
ATOM    439 HE22 GLN    31      81.613  99.501  81.771  1.00  0.00           H  
ATOM    440  C   GLN    31      83.811  96.275  86.846  1.00  0.00           C  
ATOM    441  O   GLN    31      84.661  96.572  87.638  1.00  0.00           O  
ATOM    442  N   PRO    32      83.363  95.002  86.741  1.00  0.00           N  
ATOM    443  CD  PRO    32      82.227  94.456  86.068  1.00  0.00           C  
ATOM    444  HD2 PRO    32      82.409  94.588  85.002  1.00  0.00           H  
ATOM    445  HD3 PRO    32      81.239  94.884  86.240  1.00  0.00           H  
ATOM    446  CG  PRO    32      82.114  93.029  86.336  1.00  0.00           C  
ATOM    447  HG2 PRO    32      82.247  92.437  85.431  1.00  0.00           H  
ATOM    448  HG3 PRO    32      81.113  92.698  86.612  1.00  0.00           H  
ATOM    449  CB  PRO    32      83.173  92.706  87.392  1.00  0.00           C  
ATOM    450  HB2 PRO    32      83.664  91.782  87.089  1.00  0.00           H  
ATOM    451  HB3 PRO    32      82.720  92.529  88.367  1.00  0.00           H  
ATOM    452  CA  PRO    32      84.149  93.943  87.354  1.00  0.00           C  
ATOM    453  HA  PRO    32      84.333  94.178  88.403  1.00  0.00           H  
ATOM    454  C   PRO    32      85.423  93.494  86.542  1.00  0.00           C  
ATOM    455  O   PRO    32      85.309  93.316  85.355  1.00  0.00           O  
ATOM    456  N   TYR    33      86.576  93.249  87.206  1.00  0.00           N  
ATOM    457  H   TYR    33      86.570  93.468  88.192  1.00  0.00           H  
ATOM    458  CA  TYR    33      87.828  92.701  86.590  1.00  0.00           C  
ATOM    459  HA  TYR    33      87.629  92.374  85.570  1.00  0.00           H  
ATOM    460  CB  TYR    33      88.760  93.888  86.285  1.00  0.00           C  
ATOM    461  HB2 TYR    33      88.890  94.559  87.134  1.00  0.00           H  
ATOM    462  HB3 TYR    33      89.686  93.418  85.952  1.00  0.00           H  
ATOM    463  CG  TYR    33      88.357  94.848  85.189  1.00  0.00           C  
ATOM    464  CD1 TYR    33      88.465  94.559  83.808  1.00  0.00           C  
ATOM    465  HD1 TYR    33      88.702  93.543  83.531  1.00  0.00           H  
ATOM    466  CE1 TYR    33      88.233  95.512  82.777  1.00  0.00           C  
ATOM    467  HE1 TYR    33      88.313  95.176  81.754  1.00  0.00           H  
ATOM    468  CZ  TYR    33      87.933  96.846  83.210  1.00  0.00           C  
ATOM    469  OH  TYR    33      87.876  97.901  82.363  1.00  0.00           O  
ATOM    470  HH  TYR    33      87.670  97.617  81.470  1.00  0.00           H  
ATOM    471  CE2 TYR    33      87.830  97.113  84.607  1.00  0.00           C  
ATOM    472  HE2 TYR    33      87.511  98.064  85.007  1.00  0.00           H  
ATOM    473  CD2 TYR    33      87.978  96.135  85.578  1.00  0.00           C  
ATOM    474  HD2 TYR    33      87.958  96.482  86.600  1.00  0.00           H  
ATOM    475  C   TYR    33      88.383  91.564  87.396  1.00  0.00           C  
ATOM    476  O   TYR    33      89.359  91.726  88.115  1.00  0.00           O  
ATOM    477  N   GLY    34      87.795  90.403  87.136  1.00  0.00           N  
ATOM    478  H   GLY    34      87.176  90.427  86.338  1.00  0.00           H  
ATOM    479  CA  GLY    34      87.958  89.155  87.796  1.00  0.00           C  
ATOM    480  HA2 GLY    34      87.167  88.540  87.368  1.00  0.00           H  
ATOM    481  HA3 GLY    34      88.952  88.749  87.604  1.00  0.00           H  
ATOM    482  C   GLY    34      87.612  89.292  89.327  1.00  0.00           C  
ATOM    483  O   GLY    34      86.693  90.037  89.812  1.00  0.00           O  
ATOM    484  N   GLN    35      88.269  88.396  90.089  1.00  0.00           N  
ATOM    485  H   GLN    35      88.935  87.790  89.633  1.00  0.00           H  
ATOM    486  CA  GLN    35      88.075  88.272  91.530  1.00  0.00           C  
ATOM    487  HA  GLN    35      87.602  89.210  91.819  1.00  0.00           H  
ATOM    488  CB  GLN    35      87.159  87.053  91.803  1.00  0.00           C  
ATOM    489  HB2 GLN    35      86.160  87.100  91.369  1.00  0.00           H  
ATOM    490  HB3 GLN    35      87.633  86.109  91.535  1.00  0.00           H  
ATOM    491  CG  GLN    35      86.889  87.065  93.339  1.00  0.00           C  
ATOM    492  HG2 GLN    35      87.809  86.908  93.903  1.00  0.00           H  
ATOM    493  HG3 GLN    35      86.417  88.025  93.551  1.00  0.00           H  
ATOM    494  CD  GLN    35      85.749  86.137  93.777  1.00  0.00           C  
ATOM    495  OE1 GLN    35      85.242  85.318  93.067  1.00  0.00           O  
ATOM    496  NE2 GLN    35      85.394  86.168  95.092  1.00  0.00           N  
ATOM    497 HE21 GLN    35      85.696  86.966  95.631  1.00  0.00           H  
ATOM    498 HE22 GLN    35      84.767  85.456  95.439  1.00  0.00           H  
ATOM    499  C   GLN    35      89.423  88.044  92.152  1.00  0.00           C  
ATOM    500  O   GLN    35      90.023  86.942  91.907  1.00  0.00           O  
ATOM    501  N   GLN    36      89.893  88.884  93.039  1.00  0.00           N  
ATOM    502  H   GLN    36      90.780  88.634  93.454  1.00  0.00           H  
ATOM    503  CA  GLN    36      89.368  90.171  93.403  1.00  0.00           C  
ATOM    504  HA  GLN    36      88.400  90.047  93.888  1.00  0.00           H  
ATOM    505  CB  GLN    36      90.336  90.622  94.474  1.00  0.00           C  
ATOM    506  HB2 GLN    36      90.138  89.985  95.336  1.00  0.00           H  
ATOM    507  HB3 GLN    36      91.307  90.280  94.116  1.00  0.00           H  
ATOM    508  CG  GLN    36      90.250  92.057  94.830  1.00  0.00           C  
ATOM    509  HG2 GLN    36      90.517  92.784  94.063  1.00  0.00           H  
ATOM    510  HG3 GLN    36      89.178  92.150  95.007  1.00  0.00           H  
ATOM    511  CD  GLN    36      90.905  92.386  96.125  1.00  0.00           C  
ATOM    512  OE1 GLN    36      91.604  91.653  96.703  1.00  0.00           O  
ATOM    513  NE2 GLN    36      90.674  93.609  96.627  1.00  0.00           N  
ATOM    514 HE21 GLN    36      89.887  94.108  96.237  1.00  0.00           H  
ATOM    515 HE22 GLN    36      91.212  93.906  97.429  1.00  0.00           H  
ATOM    516  C   GLN    36      89.273  91.132  92.127  1.00  0.00           C  
ATOM    517  O   GLN    36      90.032  91.028  91.197  1.00  0.00           O  
ATOM    518  N   SER    37      88.400  92.181  92.152  1.00  0.00           N  
ATOM    519  H   SER    37      87.689  92.172  92.869  1.00  0.00           H  
ATOM    520  CA  SER    37      88.367  93.218  91.146  1.00  0.00           C  
ATOM    521  HA  SER    37      88.525  92.652  90.228  1.00  0.00           H  
ATOM    522  CB  SER    37      87.010  93.990  91.060  1.00  0.00           C  
ATOM    523  HB2 SER    37      86.146  93.326  91.016  1.00  0.00           H  
ATOM    524  HB3 SER    37      86.951  94.555  91.991  1.00  0.00           H  
ATOM    525  OG  SER    37      86.988  94.875  89.955  1.00  0.00           O  
ATOM    526  HG  SER    37      86.879  95.759  90.315  1.00  0.00           H  
ATOM    527  C   SER    37      89.502  94.251  91.272  1.00  0.00           C  
ATOM    528  O   SER    37      89.535  95.077  92.175  1.00  0.00           O  
ATOM    529  N   TYR    38      90.540  94.067  90.491  1.00  0.00           N  
ATOM    530  H   TYR    38      90.574  93.271  89.871  1.00  0.00           H  
ATOM    531  CA  TYR    38      91.683  94.945  90.441  1.00  0.00           C  
ATOM    532  HA  TYR    38      92.316  94.801  91.317  1.00  0.00           H  
ATOM    533  CB  TYR    38      92.518  94.468  89.257  1.00  0.00           C  
ATOM    534  HB2 TYR    38      92.528  93.393  89.440  1.00  0.00           H  
ATOM    535  HB3 TYR    38      92.076  94.513  88.262  1.00  0.00           H  
ATOM    536  CG  TYR    38      93.897  94.960  89.243  1.00  0.00           C  
ATOM    537  CD1 TYR    38      94.376  95.902  88.263  1.00  0.00           C  
ATOM    538  HD1 TYR    38      93.703  96.059  87.433  1.00  0.00           H  
ATOM    539  CE1 TYR    38      95.626  96.491  88.263  1.00  0.00           C  
ATOM    540  HE1 TYR    38      95.951  97.229  87.545  1.00  0.00           H  
ATOM    541  CZ  TYR    38      96.466  96.008  89.352  1.00  0.00           C  
ATOM    542  OH  TYR    38      97.763  96.334  89.373  1.00  0.00           O  
ATOM    543  HH  TYR    38      97.942  96.942  88.652  1.00  0.00           H  
ATOM    544  CE2 TYR    38      96.072  95.117  90.388  1.00  0.00           C  
ATOM    545  HE2 TYR    38      96.695  94.853  91.230  1.00  0.00           H  
ATOM    546  CD2 TYR    38      94.781  94.637  90.303  1.00  0.00           C  
ATOM    547  HD2 TYR    38      94.498  93.957  91.093  1.00  0.00           H  
ATOM    548  C   TYR    38      91.257  96.400  90.191  1.00  0.00           C  
ATOM    549  O   TYR    38      90.749  96.787  89.172  1.00  0.00           O  
ATOM    550  N   SER    39      91.631  97.332  91.102  1.00  0.00           N  
ATOM    551  H   SER    39      91.992  96.910  91.945  1.00  0.00           H  
ATOM    552  CA  SER    39      91.888  98.762  90.828  1.00  0.00           C  
ATOM    553  HA  SER    39      91.660  98.990  89.787  1.00  0.00           H  
ATOM    554  CB  SER    39      90.936  99.640  91.700  1.00  0.00           C  
ATOM    555  HB2 SER    39      91.204  99.316  92.706  1.00  0.00           H  
ATOM    556  HB3 SER    39      91.081 100.708  91.537  1.00  0.00           H  
ATOM    557  OG  SER    39      89.627  99.235  91.441  1.00  0.00           O  
ATOM    558  HG  SER    39      89.462  99.261  90.495  1.00  0.00           H  
ATOM    559  C   SER    39      93.359  99.256  91.145  1.00  0.00           C  
ATOM    560  O   SER    39      93.557 100.441  91.411  1.00  0.00           O  
ATOM    561  N   GLY    40      94.344  98.399  91.231  1.00  0.00           N  
ATOM    562  H   GLY    40      94.234  97.417  91.023  1.00  0.00           H  
ATOM    563  CA  GLY    40      95.698  98.881  91.594  1.00  0.00           C  
ATOM    564  HA2 GLY    40      95.671  99.568  92.440  1.00  0.00           H  
ATOM    565  HA3 GLY    40      96.300  98.005  91.833  1.00  0.00           H  
ATOM    566  C   GLY    40      96.482  99.562  90.405  1.00  0.00           C  
ATOM    567  O   GLY    40      95.974  99.782  89.340  1.00  0.00           O  
ATOM    568  N   TYR    41      97.752  99.896  90.639  1.00  0.00           N  
ATOM    569  H   TYR    41      98.302 100.227  89.860  1.00  0.00           H  
ATOM    570  CA  TYR    41      98.430  99.744  92.022  1.00  0.00           C  
ATOM    571  HA  TYR    41      97.706  99.751  92.837  1.00  0.00           H  
ATOM    572  CB  TYR    41      99.162  98.440  92.125  1.00  0.00           C  
ATOM    573  HB2 TYR    41      98.497  97.589  91.974  1.00  0.00           H  
ATOM    574  HB3 TYR    41     100.033  98.322  91.480  1.00  0.00           H  
ATOM    575  CG  TYR    41      99.643  98.128  93.539  1.00  0.00           C  
ATOM    576  CD1 TYR    41     101.022  98.340  93.914  1.00  0.00           C  
ATOM    577  HD1 TYR    41     101.694  98.543  93.093  1.00  0.00           H  
ATOM    578  CE1 TYR    41     101.489  97.903  95.195  1.00  0.00           C  
ATOM    579  HE1 TYR    41     102.531  97.936  95.475  1.00  0.00           H  
ATOM    580  CZ  TYR    41     100.526  97.448  96.170  1.00  0.00           C  
ATOM    581  OH  TYR    41     100.870  97.006  97.411  1.00  0.00           O  
ATOM    582  HH  TYR    41     100.417  96.170  97.549  1.00  0.00           H  
ATOM    583  CE2 TYR    41      99.193  97.313  95.800  1.00  0.00           C  
ATOM    584  HE2 TYR    41      98.454  97.031  96.535  1.00  0.00           H  
ATOM    585  CD2 TYR    41      98.734  97.632  94.517  1.00  0.00           C  
ATOM    586  HD2 TYR    41      97.672  97.506  94.362  1.00  0.00           H  
ATOM    587  C   TYR    41      99.331 100.952  92.339  1.00  0.00           C  
ATOM    588  O   TYR    41     100.147 101.401  91.550  1.00  0.00           O  
ATOM    589  N   SER    42      99.259 101.436  93.588  1.00  0.00           N  
ATOM    590  H   SER    42      98.674 100.918  94.228  1.00  0.00           H  
ATOM    591  CA  SER    42     100.065 102.575  94.122  1.00  0.00           C  
ATOM    592  HA  SER    42     101.061 102.470  93.693  1.00  0.00           H  
ATOM    593  CB  SER    42      99.587 103.977  93.716  1.00  0.00           C  
ATOM    594  HB2 SER    42      99.519 104.027  92.629  1.00  0.00           H  
ATOM    595  HB3 SER    42      98.619 104.292  94.104  1.00  0.00           H  
ATOM    596  OG  SER    42     100.504 105.012  94.146  1.00  0.00           O  
ATOM    597  HG  SER    42     100.185 105.343  94.989  1.00  0.00           H  
ATOM    598  C   SER    42     100.374 102.429  95.658  1.00  0.00           C  
ATOM    599  O   SER    42      99.469 102.097  96.421  1.00  0.00           O  
ATOM    600  N   GLN    43     101.628 102.524  96.143  1.00  0.00           N  
ATOM    601  H   GLN    43     102.386 102.721  95.506  1.00  0.00           H  
ATOM    602  CA  GLN    43     101.903 102.346  97.616  1.00  0.00           C  
ATOM    603  HA  GLN    43     100.981 102.520  98.171  1.00  0.00           H  
ATOM    604  CB  GLN    43     102.250 100.825  97.811  1.00  0.00           C  
ATOM    605  HB2 GLN    43     102.065 100.639  98.870  1.00  0.00           H  
ATOM    606  HB3 GLN    43     101.563 100.171  97.274  1.00  0.00           H  
ATOM    607  CG  GLN    43     103.659 100.437  97.376  1.00  0.00           C  
ATOM    608  HG2 GLN    43     103.790 100.641  96.313  1.00  0.00           H  
ATOM    609  HG3 GLN    43     104.317 100.986  98.050  1.00  0.00           H  
ATOM    610  CD  GLN    43     103.900  98.959  97.762  1.00  0.00           C  
ATOM    611  OE1 GLN    43     103.261  98.395  98.598  1.00  0.00           O  
ATOM    612  NE2 GLN    43     104.936  98.389  97.219  1.00  0.00           N  
ATOM    613 HE21 GLN    43     105.285  98.902  96.422  1.00  0.00           H  
ATOM    614 HE22 GLN    43     105.022  97.389  97.322  1.00  0.00           H  
ATOM    615  C   GLN    43     102.951 103.327  98.151  1.00  0.00           C  
ATOM    616  O   GLN    43     103.127 103.487  99.340  1.00  0.00           O  
ATOM    617  N   SER    44     103.646 103.981  97.234  1.00  0.00           N  
ATOM    618  H   SER    44     103.448 103.808  96.259  1.00  0.00           H  
ATOM    619  CA  SER    44     104.993 104.527  97.607  1.00  0.00           C  
ATOM    620  HA  SER    44     105.406 103.705  98.192  1.00  0.00           H  
ATOM    621  CB  SER    44     105.908 104.687  96.416  1.00  0.00           C  
ATOM    622  HB2 SER    44     105.916 103.748  95.862  1.00  0.00           H  
ATOM    623  HB3 SER    44     105.609 105.559  95.833  1.00  0.00           H  
ATOM    624  OG  SER    44     107.248 104.921  96.867  1.00  0.00           O  
ATOM    625  HG  SER    44     107.763 105.460  96.262  1.00  0.00           H  
ATOM    626  C   SER    44     104.974 105.715  98.617  1.00  0.00           C  
ATOM    627  O   SER    44     103.920 106.343  98.857  1.00  0.00           O  
ATOM    628  N   THR    45     106.156 105.909  99.227  1.00  0.00           N  
ATOM    629  H   THR    45     106.965 105.454  98.828  1.00  0.00           H  
ATOM    630  CA  THR    45     106.498 107.108 100.052  1.00  0.00           C  
ATOM    631  HA  THR    45     105.863 107.107 100.938  1.00  0.00           H  
ATOM    632  CB  THR    45     107.965 107.078 100.527  1.00  0.00           C  
ATOM    633  HB  THR    45     108.672 107.173  99.703  1.00  0.00           H  
ATOM    634  CG2 THR    45     108.314 108.175 101.608  1.00  0.00           C  
ATOM    635 HG21 THR    45     108.294 109.203 101.244  1.00  0.00           H  
ATOM    636 HG22 THR    45     107.672 108.126 102.487  1.00  0.00           H  
ATOM    637 HG23 THR    45     109.303 107.888 101.965  1.00  0.00           H  
ATOM    638  OG1 THR    45     108.172 105.889 101.283  1.00  0.00           O  
ATOM    639  HG1 THR    45     108.019 105.240 100.592  1.00  0.00           H  
ATOM    640  C   THR    45     106.269 108.289  99.126  1.00  0.00           C  
ATOM    641  O   THR    45     106.421 108.300  97.907  1.00  0.00           O  
ATOM    642  N   ASP    46     105.909 109.404  99.779  1.00  0.00           N  
ATOM    643  H   ASP    46     105.848 109.366 100.787  1.00  0.00           H  
ATOM    644  CA  ASP    46     105.426 110.638  99.141  1.00  0.00           C  
ATOM    645  HA  ASP    46     105.792 110.577  98.116  1.00  0.00           H  
ATOM    646  CB  ASP    46     103.875 110.585  99.119  1.00  0.00           C  
ATOM    647  HB2 ASP    46     103.599 109.609  98.720  1.00  0.00           H  
ATOM    648  HB3 ASP    46     103.552 110.683 100.155  1.00  0.00           H  
ATOM    649  CG  ASP    46     103.157 111.641  98.260  1.00  0.00           C  
ATOM    650  OD1 ASP    46     101.999 111.369  97.933  1.00  0.00           O  
ATOM    651  OD2 ASP    46     103.724 112.693  97.847  1.00  0.00           O  
ATOM    652  C   ASP    46     106.005 111.884  99.832  1.00  0.00           C  
ATOM    653  O   ASP    46     105.939 112.059 101.037  1.00  0.00           O  
ATOM    654  N   THR    47     106.629 112.705  98.985  1.00  0.00           N  
ATOM    655  H   THR    47     106.783 112.478  98.013  1.00  0.00           H  
ATOM    656  CA  THR    47     107.193 114.019  99.412  1.00  0.00           C  
ATOM    657  HA  THR    47     106.912 114.312 100.424  1.00  0.00           H  
ATOM    658  CB  THR    47     108.706 113.944  99.409  1.00  0.00           C  
ATOM    659  HB  THR    47     109.105 114.956  99.476  1.00  0.00           H  
ATOM    660  CG2 THR    47     109.246 113.127 100.590  1.00  0.00           C  
ATOM    661 HG21 THR    47     108.596 112.256 100.675  1.00  0.00           H  
ATOM    662 HG22 THR    47     110.298 112.994 100.335  1.00  0.00           H  
ATOM    663 HG23 THR    47     109.180 113.677 101.529  1.00  0.00           H  
ATOM    664  OG1 THR    47     109.131 113.444  98.108  1.00  0.00           O  
ATOM    665  HG1 THR    47     108.870 112.535  97.946  1.00  0.00           H  
ATOM    666  C   THR    47     106.651 115.213  98.580  1.00  0.00           C  
ATOM    667  O   THR    47     107.228 116.277  98.700  1.00  0.00           O  
ATOM    668  N   SER    48     105.476 115.048  97.897  1.00  0.00           N  
ATOM    669  H   SER    48     105.040 114.139  97.945  1.00  0.00           H  
ATOM    670  CA  SER    48     104.744 116.164  97.259  1.00  0.00           C  
ATOM    671  HA  SER    48     105.456 116.569  96.540  1.00  0.00           H  
ATOM    672  CB  SER    48     103.514 115.563  96.534  1.00  0.00           C  
ATOM    673  HB2 SER    48     102.900 116.395  96.189  1.00  0.00           H  
ATOM    674  HB3 SER    48     103.835 114.935  95.702  1.00  0.00           H  
ATOM    675  OG  SER    48     102.705 114.979  97.517  1.00  0.00           O  
ATOM    676  HG  SER    48     103.067 114.113  97.718  1.00  0.00           H  
ATOM    677  C   SER    48     104.421 117.371  98.214  1.00  0.00           C  
ATOM    678  O   SER    48     104.475 117.203  99.462  1.00  0.00           O  
ATOM    679  N   GLY    49     103.981 118.493  97.658  1.00  0.00           N  
ATOM    680  H   GLY    49     104.314 118.576  96.708  1.00  0.00           H  
ATOM    681  CA  GLY    49     103.466 119.726  98.358  1.00  0.00           C  
ATOM    682  HA2 GLY    49     103.463 120.566  97.664  1.00  0.00           H  
ATOM    683  HA3 GLY    49     102.516 119.571  98.869  1.00  0.00           H  
ATOM    684  C   GLY    49     104.455 120.214  99.397  1.00  0.00           C  
ATOM    685  O   GLY    49     105.639 120.131  99.239  1.00  0.00           O  
ATOM    686  N   TYR    50     103.953 120.843 100.499  1.00  0.00           N  
ATOM    687  H   TYR    50     104.646 121.337 101.043  1.00  0.00           H  
ATOM    688  CA  TYR    50     102.609 121.350 100.689  1.00  0.00           C  
ATOM    689  HA  TYR    50     102.094 121.372  99.729  1.00  0.00           H  
ATOM    690  CB  TYR    50     101.909 120.430 101.683  1.00  0.00           C  
ATOM    691  HB2 TYR    50     101.828 119.429 101.259  1.00  0.00           H  
ATOM    692  HB3 TYR    50     102.483 120.232 102.588  1.00  0.00           H  
ATOM    693  CG  TYR    50     100.545 120.949 102.002  1.00  0.00           C  
ATOM    694  CD1 TYR    50     100.373 121.635 103.245  1.00  0.00           C  
ATOM    695  HD1 TYR    50     101.218 121.977 103.825  1.00  0.00           H  
ATOM    696  CE1 TYR    50      99.117 122.122 103.619  1.00  0.00           C  
ATOM    697  HE1 TYR    50      98.993 122.557 104.600  1.00  0.00           H  
ATOM    698  CZ  TYR    50      98.007 121.900 102.757  1.00  0.00           C  
ATOM    699  OH  TYR    50      96.743 122.096 103.186  1.00  0.00           O  
ATOM    700  HH  TYR    50      96.663 122.293 104.122  1.00  0.00           H  
ATOM    701  CE2 TYR    50      98.159 121.335 101.474  1.00  0.00           C  
ATOM    702  HE2 TYR    50      97.351 121.191 100.772  1.00  0.00           H  
ATOM    703  CD2 TYR    50      99.413 120.747 101.160  1.00  0.00           C  
ATOM    704  HD2 TYR    50      99.548 120.298 100.187  1.00  0.00           H  
ATOM    705  C   TYR    50     102.755 122.805 101.254  1.00  0.00           C  
ATOM    706  O   TYR    50     103.569 123.069 102.138  1.00  0.00           O  
ATOM    707  N   GLY    51     102.043 123.857 100.817  1.00  0.00           N  
ATOM    708  H   GLY    51     102.144 124.653 101.430  1.00  0.00           H  
ATOM    709  CA  GLY    51     100.854 123.890  99.842  1.00  0.00           C  
ATOM    710  HA2 GLY    51     100.763 122.942  99.310  1.00  0.00           H  
ATOM    711  HA3 GLY    51      99.907 124.128 100.326  1.00  0.00           H  
ATOM    712  C   GLY    51     100.994 124.878  98.704  1.00  0.00           C  
ATOM    713  O   GLY    51     100.048 124.933  97.890  1.00  0.00           O  
ATOM    714  N   GLN    52     102.146 125.572  98.598  1.00  0.00           N  
ATOM    715  H   GLN    52     102.828 125.379  99.318  1.00  0.00           H  
ATOM    716  CA  GLN    52     102.208 126.804  97.672  1.00  0.00           C  
ATOM    717  HA  GLN    52     101.468 126.815  96.872  1.00  0.00           H  
ATOM    718  CB  GLN    52     101.823 127.966  98.625  1.00  0.00           C  
ATOM    719  HB2 GLN    52     100.900 127.743  99.160  1.00  0.00           H  
ATOM    720  HB3 GLN    52     102.655 128.066  99.322  1.00  0.00           H  
ATOM    721  CG  GLN    52     101.673 129.399  98.146  1.00  0.00           C  
ATOM    722  HG2 GLN    52     101.667 130.036  99.031  1.00  0.00           H  
ATOM    723  HG3 GLN    52     102.523 129.685  97.527  1.00  0.00           H  
ATOM    724  CD  GLN    52     100.312 129.710  97.440  1.00  0.00           C  
ATOM    725  OE1 GLN    52     100.224 129.683  96.177  1.00  0.00           O  
ATOM    726  NE2 GLN    52      99.236 130.022  98.069  1.00  0.00           N  
ATOM    727 HE21 GLN    52      99.314 130.213  99.058  1.00  0.00           H  
ATOM    728 HE22 GLN    52      98.492 130.505  97.586  1.00  0.00           H  
ATOM    729  C   GLN    52     103.572 127.135  96.938  1.00  0.00           C  
ATOM    730  O   GLN    52     104.473 127.674  97.632  1.00  0.00           O  
ATOM    731  N   SER    53     103.814 126.832  95.664  1.00  0.00           N  
ATOM    732  H   SER    53     104.743 127.041  95.325  1.00  0.00           H  
ATOM    733  CA  SER    53     102.896 126.265  94.694  1.00  0.00           C  
ATOM    734  HA  SER    53     102.015 126.897  94.805  1.00  0.00           H  
ATOM    735  CB  SER    53     103.638 126.493  93.386  1.00  0.00           C  
ATOM    736  HB2 SER    53     103.721 127.557  93.166  1.00  0.00           H  
ATOM    737  HB3 SER    53     104.667 126.132  93.371  1.00  0.00           H  
ATOM    738  OG  SER    53     102.949 125.866  92.323  1.00  0.00           O  
ATOM    739  HG  SER    53     102.182 126.428  92.195  1.00  0.00           H  
ATOM    740  C   SER    53     102.541 124.851  95.052  1.00  0.00           C  
ATOM    741  O   SER    53     103.151 124.222  95.942  1.00  0.00           O  
ATOM    742  N   SER    54     101.461 124.363  94.479  1.00  0.00           N  
ATOM    743  H   SER    54     100.959 124.887  93.776  1.00  0.00           H  
ATOM    744  CA  SER    54     100.844 123.062  94.867  1.00  0.00           C  
ATOM    745  HA  SER    54     101.198 122.677  95.823  1.00  0.00           H  
ATOM    746  CB  SER    54      99.345 123.247  94.966  1.00  0.00           C  
ATOM    747  HB2 SER    54      98.863 122.312  95.255  1.00  0.00           H  
ATOM    748  HB3 SER    54      99.140 123.999  95.728  1.00  0.00           H  
ATOM    749  OG  SER    54      98.923 123.616  93.743  1.00  0.00           O  
ATOM    750  HG  SER    54      97.974 123.491  93.670  1.00  0.00           H  
ATOM    751  C   SER    54     101.171 121.925  93.959  1.00  0.00           C  
ATOM    752  O   SER    54     100.890 120.790  94.234  1.00  0.00           O  
ATOM    753  N   TYR    55     102.058 122.106  92.965  1.00  0.00           N  
ATOM    754  H   TYR    55     102.362 123.068  92.908  1.00  0.00           H  
ATOM    755  CA  TYR    55     102.807 121.015  92.213  1.00  0.00           C  
ATOM    756  HA  TYR    55     102.966 120.172  92.886  1.00  0.00           H  
ATOM    757  CB  TYR    55     102.015 120.535  90.965  1.00  0.00           C  
ATOM    758  HB2 TYR    55     101.655 121.384  90.383  1.00  0.00           H  
ATOM    759  HB3 TYR    55     102.641 119.799  90.461  1.00  0.00           H  
ATOM    760  CG  TYR    55     100.808 119.673  91.284  1.00  0.00           C  
ATOM    761  CD1 TYR    55      99.497 120.223  91.278  1.00  0.00           C  
ATOM    762  HD1 TYR    55      99.361 121.285  91.139  1.00  0.00           H  
ATOM    763  CE1 TYR    55      98.428 119.353  91.666  1.00  0.00           C  
ATOM    764  HE1 TYR    55      97.415 119.718  91.744  1.00  0.00           H  
ATOM    765  CZ  TYR    55      98.669 118.043  92.065  1.00  0.00           C  
ATOM    766  OH  TYR    55      97.617 117.271  92.457  1.00  0.00           O  
ATOM    767  HH  TYR    55      96.821 117.527  91.986  1.00  0.00           H  
ATOM    768  CE2 TYR    55      99.984 117.520  91.970  1.00  0.00           C  
ATOM    769  HE2 TYR    55     100.056 116.479  92.250  1.00  0.00           H  
ATOM    770  CD2 TYR    55     101.018 118.298  91.595  1.00  0.00           C  
ATOM    771  HD2 TYR    55     102.037 117.945  91.637  1.00  0.00           H  
ATOM    772  C   TYR    55     104.134 121.661  91.784  1.00  0.00           C  
ATOM    773  O   TYR    55     104.147 122.556  91.007  1.00  0.00           O  
ATOM    774  N   SER    56     105.247 121.360  92.423  1.00  0.00           N  
ATOM    775  H   SER    56     106.035 121.895  92.088  1.00  0.00           H  
ATOM    776  CA  SER    56     105.653 120.575  93.622  1.00  0.00           C  
ATOM    777  HA  SER    56     106.738 120.503  93.696  1.00  0.00           H  
ATOM    778  CB  SER    56     105.178 121.210  95.006  1.00  0.00           C  
ATOM    779  HB2 SER    56     104.107 121.145  95.203  1.00  0.00           H  
ATOM    780  HB3 SER    56     105.758 120.780  95.823  1.00  0.00           H  
ATOM    781  OG  SER    56     105.482 122.552  95.064  1.00  0.00           O  
ATOM    782  HG  SER    56     105.341 122.866  95.960  1.00  0.00           H  
ATOM    783  C   SER    56     105.177 119.155  93.635  1.00  0.00           C  
ATOM    784  O   SER    56     104.453 118.680  94.526  1.00  0.00           O  
ATOM    785  N   SER    57     105.620 118.404  92.690  1.00  0.00           N  
ATOM    786  H   SER    57     105.435 117.415  92.774  1.00  0.00           H  
ATOM    787  CA  SER    57     106.518 118.703  91.520  1.00  0.00           C  
ATOM    788  HA  SER    57     107.191 119.543  91.690  1.00  0.00           H  
ATOM    789  CB  SER    57     107.335 117.416  91.259  1.00  0.00           C  
ATOM    790  HB2 SER    57     107.843 117.094  92.169  1.00  0.00           H  
ATOM    791  HB3 SER    57     106.673 116.577  91.046  1.00  0.00           H  
ATOM    792  OG  SER    57     108.169 117.474  90.103  1.00  0.00           O  
ATOM    793  HG  SER    57     108.879 118.055  90.386  1.00  0.00           H  
ATOM    794  C   SER    57     105.716 118.978  90.247  1.00  0.00           C  
ATOM    795  O   SER    57     104.766 118.196  89.999  1.00  0.00           O  
ATOM    796  N   TYR    58     106.013 120.068  89.538  1.00  0.00           N  
ATOM    797  H   TYR    58     106.900 120.503  89.748  1.00  0.00           H  
ATOM    798  CA  TYR    58     105.361 120.575  88.369  1.00  0.00           C  
ATOM    799  HA  TYR    58     104.400 120.878  88.785  1.00  0.00           H  
ATOM    800  CB  TYR    58     106.098 121.907  87.888  1.00  0.00           C  
ATOM    801  HB2 TYR    58     106.262 122.489  88.794  1.00  0.00           H  
ATOM    802  HB3 TYR    58     107.084 121.691  87.477  1.00  0.00           H  
ATOM    803  CG  TYR    58     105.311 122.767  86.841  1.00  0.00           C  
ATOM    804  CD1 TYR    58     105.516 122.619  85.483  1.00  0.00           C  
ATOM    805  HD1 TYR    58     106.124 121.813  85.100  1.00  0.00           H  
ATOM    806  CE1 TYR    58     104.867 123.510  84.538  1.00  0.00           C  
ATOM    807  HE1 TYR    58     104.952 123.374  83.470  1.00  0.00           H  
ATOM    808  CZ  TYR    58     103.975 124.552  85.003  1.00  0.00           C  
ATOM    809  OH  TYR    58     103.360 125.302  84.066  1.00  0.00           O  
ATOM    810  HH  TYR    58     103.876 125.346  83.258  1.00  0.00           H  
ATOM    811  CE2 TYR    58     103.819 124.727  86.406  1.00  0.00           C  
ATOM    812  HE2 TYR    58     103.151 125.517  86.716  1.00  0.00           H  
ATOM    813  CD2 TYR    58     104.511 123.862  87.300  1.00  0.00           C  
ATOM    814  HD2 TYR    58     104.301 123.928  88.358  1.00  0.00           H  
ATOM    815  C   TYR    58     105.257 119.618  87.207  1.00  0.00           C  
ATOM    816  O   TYR    58     106.186 118.861  87.000  1.00  0.00           O  
ATOM    817  N   GLY    59     104.172 119.502  86.433  1.00  0.00           N  
ATOM    818  H   GLY    59     104.305 118.948  85.600  1.00  0.00           H  
ATOM    819  CA  GLY    59     103.003 120.422  86.557  1.00  0.00           C  
ATOM    820  HA2 GLY    59     102.482 119.951  87.390  1.00  0.00           H  
ATOM    821  HA3 GLY    59     103.251 121.443  86.846  1.00  0.00           H  
ATOM    822  C   GLY    59     102.229 120.550  85.232  1.00  0.00           C  
ATOM    823  O   GLY    59     102.652 120.103  84.172  1.00  0.00           O  
ATOM    824  N   GLN    60     100.937 120.908  85.217  1.00  0.00           N  
ATOM    825  H   GLN    60     100.582 121.140  84.300  1.00  0.00           H  
ATOM    826  CA  GLN    60     100.146 121.349  86.348  1.00  0.00           C  
ATOM    827  HA  GLN    60     100.495 120.880  87.268  1.00  0.00           H  
ATOM    828  CB  GLN    60     100.370 122.836  86.539  1.00  0.00           C  
ATOM    829  HB2 GLN    60      99.835 123.183  87.423  1.00  0.00           H  
ATOM    830  HB3 GLN    60     101.370 123.078  86.899  1.00  0.00           H  
ATOM    831  CG  GLN    60      99.933 123.680  85.370  1.00  0.00           C  
ATOM    832  HG2 GLN    60     100.642 123.515  84.558  1.00  0.00           H  
ATOM    833  HG3 GLN    60      99.018 123.225  84.989  1.00  0.00           H  
ATOM    834  CD  GLN    60      99.788 125.160  85.660  1.00  0.00           C  
ATOM    835  OE1 GLN    60      99.566 125.925  84.691  1.00  0.00           O  
ATOM    836  NE2 GLN    60     100.260 125.643  86.787  1.00  0.00           N  
ATOM    837 HE21 GLN    60     100.537 125.070  87.572  1.00  0.00           H  
ATOM    838 HE22 GLN    60     100.208 126.644  86.905  1.00  0.00           H  
ATOM    839  C   GLN    60      98.587 120.855  86.229  1.00  0.00           C  
ATOM    840  O   GLN    60      97.870 121.046  87.174  1.00  0.00           O  
ATOM    841  N   SER    61      98.212 120.225  85.109  1.00  0.00           N  
ATOM    842  H   SER    61      98.848 120.372  84.339  1.00  0.00           H  
ATOM    843  CA  SER    61      96.884 119.658  84.802  1.00  0.00           C  
ATOM    844  HA  SER    61      96.775 118.815  85.485  1.00  0.00           H  
ATOM    845  CB  SER    61      95.776 120.751  84.765  1.00  0.00           C  
ATOM    846  HB2 SER    61      94.791 120.315  84.601  1.00  0.00           H  
ATOM    847  HB3 SER    61      95.754 121.234  85.742  1.00  0.00           H  
ATOM    848  OG  SER    61      96.066 121.663  83.758  1.00  0.00           O  
ATOM    849  HG  SER    61      96.011 122.544  84.135  1.00  0.00           H  
ATOM    850  C   SER    61      96.878 118.972  83.413  1.00  0.00           C  
ATOM    851  O   SER    61      97.847 119.066  82.699  1.00  0.00           O  
ATOM    852  N   GLN    62      95.742 118.441  82.959  1.00  0.00           N  
ATOM    853  H   GLN    62      94.990 118.235  83.601  1.00  0.00           H  
ATOM    854  CA  GLN    62      95.462 118.002  81.639  1.00  0.00           C  
ATOM    855  HA  GLN    62      96.297 117.391  81.295  1.00  0.00           H  
ATOM    856  CB  GLN    62      94.121 117.215  81.615  1.00  0.00           C  
ATOM    857  HB2 GLN    62      94.178 116.293  82.195  1.00  0.00           H  
ATOM    858  HB3 GLN    62      93.372 117.752  82.196  1.00  0.00           H  
ATOM    859  CG  GLN    62      93.550 116.926  80.173  1.00  0.00           C  
ATOM    860  HG2 GLN    62      92.605 116.442  80.423  1.00  0.00           H  
ATOM    861  HG3 GLN    62      93.458 117.914  79.722  1.00  0.00           H  
ATOM    862  CD  GLN    62      94.387 116.158  79.250  1.00  0.00           C  
ATOM    863  OE1 GLN    62      95.428 115.565  79.631  1.00  0.00           O  
ATOM    864  NE2 GLN    62      94.064 115.915  77.984  1.00  0.00           N  
ATOM    865 HE21 GLN    62      94.731 115.509  77.343  1.00  0.00           H  
ATOM    866 HE22 GLN    62      93.252 116.346  77.566  1.00  0.00           H  
ATOM    867  C   GLN    62      95.484 119.199  80.701  1.00  0.00           C  
ATOM    868  O   GLN    62      95.780 118.998  79.549  1.00  0.00           O  
ATOM    869  N   ASN    63      95.131 120.415  81.120  1.00  0.00           N  
ATOM    870  H   ASN    63      94.754 120.576  82.043  1.00  0.00           H  
ATOM    871  CA  ASN    63      95.191 121.639  80.205  1.00  0.00           C  
ATOM    872  HA  ASN    63      94.686 121.400  79.269  1.00  0.00           H  
ATOM    873  CB  ASN    63      94.461 122.754  80.888  1.00  0.00           C  
ATOM    874  HB2 ASN    63      93.399 122.551  80.752  1.00  0.00           H  
ATOM    875  HB3 ASN    63      94.849 122.986  81.880  1.00  0.00           H  
ATOM    876  CG  ASN    63      94.707 124.024  80.030  1.00  0.00           C  
ATOM    877  OD1 ASN    63      95.478 124.900  80.392  1.00  0.00           O  
ATOM    878  ND2 ASN    63      94.070 124.115  78.898  1.00  0.00           N  
ATOM    879 HD21 ASN    63      94.215 124.868  78.241  1.00  0.00           H  
ATOM    880 HD22 ASN    63      93.573 123.282  78.617  1.00  0.00           H  
ATOM    881  C   ASN    63      96.619 122.102  79.916  1.00  0.00           C  
ATOM    882  O   ASN    63      96.918 122.455  78.780  1.00  0.00           O  
ATOM    883  N   THR    64      97.478 122.158  80.984  1.00  0.00           N  
ATOM    884  H   THR    64      97.225 121.698  81.847  1.00  0.00           H  
ATOM    885  CA  THR    64      98.813 122.647  80.955  1.00  0.00           C  
ATOM    886  HA  THR    64      99.143 122.816  79.930  1.00  0.00           H  
ATOM    887  CB  THR    64      98.934 123.913  81.756  1.00  0.00           C  
ATOM    888  HB  THR    64      98.471 123.872  82.742  1.00  0.00           H  
ATOM    889  CG2 THR    64     100.330 124.409  81.676  1.00  0.00           C  
ATOM    890 HG21 THR    64     100.996 123.697  82.162  1.00  0.00           H  
ATOM    891 HG22 THR    64     100.495 124.567  80.610  1.00  0.00           H  
ATOM    892 HG23 THR    64     100.381 125.374  82.180  1.00  0.00           H  
ATOM    893  OG1 THR    64      98.207 124.849  81.055  1.00  0.00           O  
ATOM    894  HG1 THR    64      97.359 124.477  80.802  1.00  0.00           H  
ATOM    895  C   THR    64      99.898 121.553  81.483  1.00  0.00           C  
ATOM    896  O   THR    64      99.933 121.223  82.692  1.00  0.00           O  
ATOM    897  N   GLY    65     100.831 121.086  80.674  1.00  0.00           N  
ATOM    898  H   GLY    65     101.497 120.427  81.052  1.00  0.00           H  
ATOM    899  CA  GLY    65     100.909 121.229  79.175  1.00  0.00           C  
ATOM    900  HA2 GLY    65     101.205 122.220  78.833  1.00  0.00           H  
ATOM    901  HA3 GLY    65     101.764 120.585  78.968  1.00  0.00           H  
ATOM    902  C   GLY    65      99.638 120.675  78.413  1.00  0.00           C  
ATOM    903  O   GLY    65      98.914 119.880  78.943  1.00  0.00           O  
ATOM    904  N   TYR    66      99.457 121.169  77.194  1.00  0.00           N  
ATOM    905  H   TYR    66      99.996 121.958  76.866  1.00  0.00           H  
ATOM    906  CA  TYR    66      98.207 120.776  76.411  1.00  0.00           C  
ATOM    907  HA  TYR    66      97.361 120.695  77.094  1.00  0.00           H  
ATOM    908  CB  TYR    66      97.932 121.826  75.324  1.00  0.00           C  
ATOM    909  HB2 TYR    66      97.930 122.851  75.693  1.00  0.00           H  
ATOM    910  HB3 TYR    66      98.597 121.686  74.472  1.00  0.00           H  
ATOM    911  CG  TYR    66      96.579 121.786  74.521  1.00  0.00           C  
ATOM    912  CD1 TYR    66      96.524 120.982  73.335  1.00  0.00           C  
ATOM    913  HD1 TYR    66      97.332 120.356  72.988  1.00  0.00           H  
ATOM    914  CE1 TYR    66      95.335 121.003  72.624  1.00  0.00           C  
ATOM    915  HE1 TYR    66      95.255 120.453  71.698  1.00  0.00           H  
ATOM    916  CZ  TYR    66      94.227 121.812  73.013  1.00  0.00           C  
ATOM    917  OH  TYR    66      93.139 121.940  72.194  1.00  0.00           O  
ATOM    918  HH  TYR    66      93.313 121.371  71.441  1.00  0.00           H  
ATOM    919  CE2 TYR    66      94.285 122.678  74.157  1.00  0.00           C  
ATOM    920  HE2 TYR    66      93.503 123.381  74.404  1.00  0.00           H  
ATOM    921  CD2 TYR    66      95.512 122.677  74.877  1.00  0.00           C  
ATOM    922  HD2 TYR    66      95.572 123.363  75.709  1.00  0.00           H  
ATOM    923  C   TYR    66      98.373 119.407  75.713  1.00  0.00           C  
ATOM    924  O   TYR    66      99.434 119.089  75.300  1.00  0.00           O  
ATOM    925  N   GLY    67      97.284 118.594  75.576  1.00  0.00           N  
ATOM    926  H   GLY    67      96.402 118.983  75.880  1.00  0.00           H  
ATOM    927  CA  GLY    67      97.218 117.261  75.044  1.00  0.00           C  
ATOM    928  HA2 GLY    67      97.877 117.126  74.186  1.00  0.00           H  
ATOM    929  HA3 GLY    67      97.566 116.600  75.837  1.00  0.00           H  
ATOM    930  C   GLY    67      95.759 117.007  74.649  1.00  0.00           C  
ATOM    931  O   GLY    67      94.845 117.227  75.447  1.00  0.00           O  
ATOM    932  N   THR    68      95.501 116.579  73.448  1.00  0.00           N  
ATOM    933  H   THR    68      96.263 116.437  72.801  1.00  0.00           H  
ATOM    934  CA  THR    68      94.104 116.470  72.776  1.00  0.00           C  
ATOM    935  HA  THR    68      93.425 115.955  73.455  1.00  0.00           H  
ATOM    936  CB  THR    68      93.548 117.843  72.377  1.00  0.00           C  
ATOM    937  HB  THR    68      94.380 118.459  72.036  1.00  0.00           H  
ATOM    938  CG2 THR    68      92.517 117.765  71.235  1.00  0.00           C  
ATOM    939 HG21 THR    68      91.861 118.630  71.329  1.00  0.00           H  
ATOM    940 HG22 THR    68      93.043 117.796  70.281  1.00  0.00           H  
ATOM    941 HG23 THR    68      91.885 116.877  71.247  1.00  0.00           H  
ATOM    942  OG1 THR    68      93.004 118.472  73.523  1.00  0.00           O  
ATOM    943  HG1 THR    68      93.522 118.162  74.269  1.00  0.00           H  
ATOM    944  C   THR    68      94.245 115.647  71.476  1.00  0.00           C  
ATOM    945  O   THR    68      95.130 115.962  70.698  1.00  0.00           O  
ATOM    946  N   GLN    69      93.476 114.542  71.304  1.00  0.00           N  
ATOM    947  H   GLN    69      92.840 114.334  72.060  1.00  0.00           H  
ATOM    948  CA  GLN    69      93.500 113.749  70.058  1.00  0.00           C  
ATOM    949  HA  GLN    69      94.517 113.366  69.974  1.00  0.00           H  
ATOM    950  CB  GLN    69      92.627 112.529  70.173  1.00  0.00           C  
ATOM    951  HB2 GLN    69      92.891 112.020  69.246  1.00  0.00           H  
ATOM    952  HB3 GLN    69      92.942 111.966  71.051  1.00  0.00           H  
ATOM    953  CG  GLN    69      91.143 112.851  70.149  1.00  0.00           C  
ATOM    954  HG2 GLN    69      90.892 113.348  71.087  1.00  0.00           H  
ATOM    955  HG3 GLN    69      90.983 113.518  69.302  1.00  0.00           H  
ATOM    956  CD  GLN    69      90.328 111.609  69.903  1.00  0.00           C  
ATOM    957  OE1 GLN    69      90.862 110.489  70.055  1.00  0.00           O  
ATOM    958  NE2 GLN    69      89.112 111.713  69.348  1.00  0.00           N  
ATOM    959 HE21 GLN    69      88.823 112.618  69.005  1.00  0.00           H  
ATOM    960 HE22 GLN    69      88.511 110.911  69.219  1.00  0.00           H  
ATOM    961  C   GLN    69      93.210 114.664  68.775  1.00  0.00           C  
ATOM    962  O   GLN    69      92.589 115.766  68.766  1.00  0.00           O  
ATOM    963  N   SER    70      93.591 114.178  67.540  1.00  0.00           N  
ATOM    964  H   SER    70      93.908 113.220  67.483  1.00  0.00           H  
ATOM    965  CA  SER    70      93.614 114.872  66.202  1.00  0.00           C  
ATOM    966  HA  SER    70      93.899 115.895  66.448  1.00  0.00           H  
ATOM    967  CB  SER    70      94.495 114.027  65.219  1.00  0.00           C  
ATOM    968  HB2 SER    70      95.523 114.073  65.581  1.00  0.00           H  
ATOM    969  HB3 SER    70      94.030 113.041  65.193  1.00  0.00           H  
ATOM    970  OG  SER    70      94.472 114.567  63.959  1.00  0.00           O  
ATOM    971  HG  SER    70      95.123 115.268  64.045  1.00  0.00           H  
ATOM    972  C   SER    70      92.151 114.941  65.676  1.00  0.00           C  
ATOM    973  O   SER    70      91.877 115.624  64.705  1.00  0.00           O  
ATOM    974  N   THR    71      91.154 114.218  66.313  1.00  0.00           N  
ATOM    975  H   THR    71      91.422 113.744  67.163  1.00  0.00           H  
ATOM    976  CA  THR    71      89.916 113.822  65.700  1.00  0.00           C  
ATOM    977  HA  THR    71      89.792 114.284  64.720  1.00  0.00           H  
ATOM    978  CB  THR    71      90.007 112.373  65.328  1.00  0.00           C  
ATOM    979  HB  THR    71      89.098 112.016  64.845  1.00  0.00           H  
ATOM    980  CG2 THR    71      91.100 112.185  64.277  1.00  0.00           C  
ATOM    981 HG21 THR    71      91.013 111.186  63.849  1.00  0.00           H  
ATOM    982 HG22 THR    71      90.737 112.865  63.506  1.00  0.00           H  
ATOM    983 HG23 THR    71      92.078 112.461  64.671  1.00  0.00           H  
ATOM    984  OG1 THR    71      90.365 111.604  66.417  1.00  0.00           O  
ATOM    985  HG1 THR    71      89.592 111.733  66.971  1.00  0.00           H  
ATOM    986  C   THR    71      88.649 114.043  66.520  1.00  0.00           C  
ATOM    987  O   THR    71      88.731 113.855  67.728  1.00  0.00           O  
ATOM    988  N   PRO    72      87.470 114.294  65.909  1.00  0.00           N  
ATOM    989  CD  PRO    72      87.238 114.389  64.521  1.00  0.00           C  
ATOM    990  HD2 PRO    72      87.509 113.518  63.925  1.00  0.00           H  
ATOM    991  HD3 PRO    72      87.624 115.334  64.138  1.00  0.00           H  
ATOM    992  CG  PRO    72      85.763 114.379  64.382  1.00  0.00           C  
ATOM    993  HG2 PRO    72      85.463 113.331  64.414  1.00  0.00           H  
ATOM    994  HG3 PRO    72      85.468 114.756  63.403  1.00  0.00           H  
ATOM    995  CB  PRO    72      85.308 115.133  65.721  1.00  0.00           C  
ATOM    996  HB2 PRO    72      84.308 114.819  66.017  1.00  0.00           H  
ATOM    997  HB3 PRO    72      85.337 116.213  65.577  1.00  0.00           H  
ATOM    998  CA  PRO    72      86.287 114.591  66.705  1.00  0.00           C  
ATOM    999  HA  PRO    72      86.525 115.417  67.376  1.00  0.00           H  
ATOM   1000  C   PRO    72      85.711 113.414  67.480  1.00  0.00           C  
ATOM   1001  O   PRO    72      85.622 112.307  66.916  1.00  0.00           O  
ATOM   1002  N   GLN    73      85.332 113.621  68.747  1.00  0.00           N  
ATOM   1003  H   GLN    73      85.435 114.540  69.153  1.00  0.00           H  
ATOM   1004  CA  GLN    73      84.411 112.702  69.465  1.00  0.00           C  
ATOM   1005  HA  GLN    73      84.971 111.769  69.518  1.00  0.00           H  
ATOM   1006  CB  GLN    73      84.180 113.056  70.968  1.00  0.00           C  
ATOM   1007  HB2 GLN    73      83.632 112.285  71.510  1.00  0.00           H  
ATOM   1008  HB3 GLN    73      85.189 113.075  71.380  1.00  0.00           H  
ATOM   1009  CG  GLN    73      83.478 114.451  71.385  1.00  0.00           C  
ATOM   1010  HG2 GLN    73      84.091 114.907  72.164  1.00  0.00           H  
ATOM   1011  HG3 GLN    73      83.453 115.104  70.513  1.00  0.00           H  
ATOM   1012  CD  GLN    73      82.020 114.277  71.627  1.00  0.00           C  
ATOM   1013  OE1 GLN    73      81.400 113.419  70.999  1.00  0.00           O  
ATOM   1014  NE2 GLN    73      81.475 114.930  72.563  1.00  0.00           N  
ATOM   1015 HE21 GLN    73      82.096 115.645  72.913  1.00  0.00           H  
ATOM   1016 HE22 GLN    73      80.541 114.660  72.838  1.00  0.00           H  
ATOM   1017  C   GLN    73      83.114 112.547  68.660  1.00  0.00           C  
ATOM   1018  O   GLN    73      82.695 113.541  68.115  1.00  0.00           O  
ATOM   1019  N   GLY    74      82.511 111.313  68.582  1.00  0.00           N  
ATOM   1020  H   GLY    74      83.008 110.521  68.964  1.00  0.00           H  
ATOM   1021  CA  GLY    74      81.301 111.048  67.738  1.00  0.00           C  
ATOM   1022  HA2 GLY    74      81.344 111.888  67.045  1.00  0.00           H  
ATOM   1023  HA3 GLY    74      81.449 110.161  67.122  1.00  0.00           H  
ATOM   1024  C   GLY    74      79.967 111.016  68.322  1.00  0.00           C  
ATOM   1025  O   GLY    74      78.956 110.610  67.711  1.00  0.00           O  
ATOM   1026  N   TYR    75      79.788 111.331  69.616  1.00  0.00           N  
ATOM   1027  H   TYR    75      80.546 111.770  70.118  1.00  0.00           H  
ATOM   1028  CA  TYR    75      78.685 110.859  70.526  1.00  0.00           C  
ATOM   1029  HA  TYR    75      78.213 109.973  70.101  1.00  0.00           H  
ATOM   1030  CB  TYR    75      79.380 110.450  71.778  1.00  0.00           C  
ATOM   1031  HB2 TYR    75      79.860 111.295  72.272  1.00  0.00           H  
ATOM   1032  HB3 TYR    75      78.665 110.062  72.504  1.00  0.00           H  
ATOM   1033  CG  TYR    75      80.370 109.261  71.704  1.00  0.00           C  
ATOM   1034  CD1 TYR    75      81.703 109.472  71.331  1.00  0.00           C  
ATOM   1035  HD1 TYR    75      82.062 110.426  70.974  1.00  0.00           H  
ATOM   1036  CE1 TYR    75      82.560 108.378  71.299  1.00  0.00           C  
ATOM   1037  HE1 TYR    75      83.561 108.485  70.906  1.00  0.00           H  
ATOM   1038  CZ  TYR    75      82.106 107.100  71.586  1.00  0.00           C  
ATOM   1039  OH  TYR    75      82.940 106.049  71.678  1.00  0.00           O  
ATOM   1040  HH  TYR    75      83.853 106.310  71.533  1.00  0.00           H  
ATOM   1041  CE2 TYR    75      80.747 106.844  71.828  1.00  0.00           C  
ATOM   1042  HE2 TYR    75      80.311 105.870  71.998  1.00  0.00           H  
ATOM   1043  CD2 TYR    75      79.880 107.922  71.921  1.00  0.00           C  
ATOM   1044  HD2 TYR    75      78.821 107.804  72.095  1.00  0.00           H  
ATOM   1045  C   TYR    75      77.643 111.931  70.882  1.00  0.00           C  
ATOM   1046  O   TYR    75      77.190 112.011  72.021  1.00  0.00           O  
ATOM   1047  N   GLY    76      77.355 112.749  69.919  1.00  0.00           N  
ATOM   1048  H   GLY    76      77.866 112.562  69.069  1.00  0.00           H  
ATOM   1049  CA  GLY    76      76.609 113.973  70.043  1.00  0.00           C  
ATOM   1050  HA2 GLY    76      76.760 114.533  69.120  1.00  0.00           H  
ATOM   1051  HA3 GLY    76      75.583 113.871  70.397  1.00  0.00           H  
ATOM   1052  C   GLY    76      77.282 114.869  71.133  1.00  0.00           C  
ATOM   1053  O   GLY    76      78.481 115.019  71.117  1.00  0.00           O  
ATOM   1054  N   SER    77      76.484 115.395  72.086  1.00  0.00           N  
ATOM   1055  H   SER    77      75.497 115.213  71.974  1.00  0.00           H  
ATOM   1056  CA  SER    77      76.878 116.428  73.145  1.00  0.00           C  
ATOM   1057  HA  SER    77      77.966 116.431  73.204  1.00  0.00           H  
ATOM   1058  CB  SER    77      76.600 117.848  72.563  1.00  0.00           C  
ATOM   1059  HB2 SER    77      76.819 118.507  73.402  1.00  0.00           H  
ATOM   1060  HB3 SER    77      77.304 118.079  71.764  1.00  0.00           H  
ATOM   1061  OG  SER    77      75.269 118.029  72.064  1.00  0.00           O  
ATOM   1062  HG  SER    77      75.045 117.450  71.331  1.00  0.00           H  
ATOM   1063  C   SER    77      76.157 116.194  74.512  1.00  0.00           C  
ATOM   1064  O   SER    77      75.318 117.015  74.911  1.00  0.00           O  
ATOM   1065  N   THR    78      76.395 115.063  75.188  1.00  0.00           N  
ATOM   1066  H   THR    78      75.873 114.964  76.047  1.00  0.00           H  
ATOM   1067  CA  THR    78      77.339 113.982  74.965  1.00  0.00           C  
ATOM   1068  HA  THR    78      77.471 113.861  73.890  1.00  0.00           H  
ATOM   1069  CB  THR    78      78.747 114.195  75.479  1.00  0.00           C  
ATOM   1070  HB  THR    78      78.793 114.567  76.502  1.00  0.00           H  
ATOM   1071  CG2 THR    78      79.630 112.947  75.380  1.00  0.00           C  
ATOM   1072 HG21 THR    78      79.338 112.143  76.056  1.00  0.00           H  
ATOM   1073 HG22 THR    78      79.585 112.614  74.344  1.00  0.00           H  
ATOM   1074 HG23 THR    78      80.685 113.151  75.564  1.00  0.00           H  
ATOM   1075  OG1 THR    78      79.395 115.143  74.643  1.00  0.00           O  
ATOM   1076  HG1 THR    78      80.164 115.474  75.113  1.00  0.00           H  
ATOM   1077  C   THR    78      76.778 112.687  75.566  1.00  0.00           C  
ATOM   1078  O   THR    78      76.344 112.660  76.722  1.00  0.00           O  
ATOM   1079  N   GLY    79      76.767 111.619  74.835  1.00  0.00           N  
ATOM   1080  H   GLY    79      77.043 111.668  73.865  1.00  0.00           H  
ATOM   1081  CA  GLY    79      76.329 110.271  75.156  1.00  0.00           C  
ATOM   1082  HA2 GLY    79      75.303 110.242  75.522  1.00  0.00           H  
ATOM   1083  HA3 GLY    79      76.226 109.699  74.233  1.00  0.00           H  
ATOM   1084  C   GLY    79      77.389 109.467  76.045  1.00  0.00           C  
ATOM   1085  O   GLY    79      77.992 110.066  76.897  1.00  0.00           O  
ATOM   1086  N   GLY    80      77.619 108.186  75.645  1.00  0.00           N  
ATOM   1087  H   GLY    80      78.467 107.752  75.980  1.00  0.00           H  
ATOM   1088  CA  GLY    80      76.854 107.273  74.772  1.00  0.00           C  
ATOM   1089  HA2 GLY    80      76.860 107.747  73.791  1.00  0.00           H  
ATOM   1090  HA3 GLY    80      77.449 106.361  74.728  1.00  0.00           H  
ATOM   1091  C   GLY    80      75.453 106.942  75.323  1.00  0.00           C  
ATOM   1092  O   GLY    80      75.252 106.843  76.549  1.00  0.00           O  
ATOM   1093  N   TYR    81      74.450 106.814  74.413  1.00  0.00           N  
ATOM   1094  H   TYR    81      74.644 106.893  73.425  1.00  0.00           H  
ATOM   1095  CA  TYR    81      73.033 106.646  74.812  1.00  0.00           C  
ATOM   1096  HA  TYR    81      72.852 106.942  75.846  1.00  0.00           H  
ATOM   1097  CB  TYR    81      72.194 107.508  73.907  1.00  0.00           C  
ATOM   1098  HB2 TYR    81      72.445 107.094  72.930  1.00  0.00           H  
ATOM   1099  HB3 TYR    81      71.127 107.371  74.085  1.00  0.00           H  
ATOM   1100  CG  TYR    81      72.518 109.026  73.832  1.00  0.00           C  
ATOM   1101  CD1 TYR    81      72.222 109.742  74.999  1.00  0.00           C  
ATOM   1102  HD1 TYR    81      71.795 109.202  75.831  1.00  0.00           H  
ATOM   1103  CE1 TYR    81      72.512 111.082  75.119  1.00  0.00           C  
ATOM   1104  HE1 TYR    81      72.335 111.702  75.985  1.00  0.00           H  
ATOM   1105  CZ  TYR    81      73.027 111.786  73.977  1.00  0.00           C  
ATOM   1106  OH  TYR    81      73.299 113.082  74.010  1.00  0.00           O  
ATOM   1107  HH  TYR    81      73.041 113.465  74.852  1.00  0.00           H  
ATOM   1108  CE2 TYR    81      73.271 111.098  72.723  1.00  0.00           C  
ATOM   1109  HE2 TYR    81      73.533 111.581  71.794  1.00  0.00           H  
ATOM   1110  CD2 TYR    81      73.124 109.697  72.753  1.00  0.00           C  
ATOM   1111  HD2 TYR    81      73.443 109.126  71.894  1.00  0.00           H  
ATOM   1112  C   TYR    81      72.770 105.125  74.614  1.00  0.00           C  
ATOM   1113  O   TYR    81      73.102 104.514  73.603  1.00  0.00           O  
ATOM   1114  N   GLY    82      72.217 104.423  75.555  1.00  0.00           N  
ATOM   1115  H   GLY    82      72.081 103.461  75.279  1.00  0.00           H  
ATOM   1116  CA  GLY    82      71.916 104.814  76.985  1.00  0.00           C  
ATOM   1117  HA2 GLY    82      71.909 103.913  77.598  1.00  0.00           H  
ATOM   1118  HA3 GLY    82      72.758 105.454  77.250  1.00  0.00           H  
ATOM   1119  C   GLY    82      70.542 105.503  77.038  1.00  0.00           C  
ATOM   1120  O   GLY    82      70.061 106.164  76.120  1.00  0.00           O  
ATOM   1121  N   SER    83      69.806 105.317  78.112  1.00  0.00           N  
ATOM   1122  H   SER    83      70.210 104.929  78.952  1.00  0.00           H  
ATOM   1123  CA  SER    83      68.382 105.602  78.330  1.00  0.00           C  
ATOM   1124  HA  SER    83      68.226 105.160  79.314  1.00  0.00           H  
ATOM   1125  CB  SER    83      68.158 107.113  78.537  1.00  0.00           C  
ATOM   1126  HB2 SER    83      68.321 107.588  77.569  1.00  0.00           H  
ATOM   1127  HB3 SER    83      67.113 107.323  78.763  1.00  0.00           H  
ATOM   1128  OG  SER    83      69.013 107.787  79.439  1.00  0.00           O  
ATOM   1129  HG  SER    83      68.990 108.721  79.220  1.00  0.00           H  
ATOM   1130  C   SER    83      67.422 104.938  77.257  1.00  0.00           C  
ATOM   1131  O   SER    83      66.744 105.669  76.556  1.00  0.00           O  
ATOM   1132  N   SER    84      67.250 103.608  77.215  1.00  0.00           N  
ATOM   1133  H   SER    84      66.520 103.376  76.557  1.00  0.00           H  
ATOM   1134  CA  SER    84      68.001 102.626  77.988  1.00  0.00           C  
ATOM   1135  HA  SER    84      68.151 103.003  79.000  1.00  0.00           H  
ATOM   1136  CB  SER    84      67.058 101.456  78.204  1.00  0.00           C  
ATOM   1137  HB2 SER    84      66.154 101.822  78.692  1.00  0.00           H  
ATOM   1138  HB3 SER    84      66.890 100.841  77.320  1.00  0.00           H  
ATOM   1139  OG  SER    84      67.657 100.607  79.184  1.00  0.00           O  
ATOM   1140  HG  SER    84      67.737 101.141  79.977  1.00  0.00           H  
ATOM   1141  C   SER    84      69.308 102.261  77.211  1.00  0.00           C  
ATOM   1142  O   SER    84      69.594 102.794  76.110  1.00  0.00           O  
ATOM   1143  N   GLN    85      70.161 101.363  77.752  1.00  0.00           N  
ATOM   1144  H   GLN    85      69.841 100.966  78.624  1.00  0.00           H  
ATOM   1145  CA  GLN    85      71.450 101.022  77.166  1.00  0.00           C  
ATOM   1146  HA  GLN    85      72.030 101.944  77.216  1.00  0.00           H  
ATOM   1147  CB  GLN    85      72.179  99.883  78.051  1.00  0.00           C  
ATOM   1148  HB2 GLN    85      71.986 100.200  79.075  1.00  0.00           H  
ATOM   1149  HB3 GLN    85      71.591  98.979  77.897  1.00  0.00           H  
ATOM   1150  CG  GLN    85      73.618  99.583  77.846  1.00  0.00           C  
ATOM   1151  HG2 GLN    85      73.964  98.778  78.494  1.00  0.00           H  
ATOM   1152  HG3 GLN    85      73.822  99.423  76.787  1.00  0.00           H  
ATOM   1153  CD  GLN    85      74.532 100.754  78.159  1.00  0.00           C  
ATOM   1154  OE1 GLN    85      74.167 101.888  78.402  1.00  0.00           O  
ATOM   1155  NE2 GLN    85      75.824 100.623  78.052  1.00  0.00           N  
ATOM   1156 HE21 GLN    85      76.262 101.337  78.617  1.00  0.00           H  
ATOM   1157 HE22 GLN    85      76.321  99.830  77.673  1.00  0.00           H  
ATOM   1158  C   GLN    85      71.406 100.531  75.709  1.00  0.00           C  
ATOM   1159  O   GLN    85      72.233 100.964  74.883  1.00  0.00           O  
ATOM   1160  N   SER    86      70.383  99.759  75.272  1.00  0.00           N  
ATOM   1161  H   SER    86      69.620  99.525  75.891  1.00  0.00           H  
ATOM   1162  CA  SER    86      70.154  99.288  73.883  1.00  0.00           C  
ATOM   1163  HA  SER    86      69.843  98.243  73.880  1.00  0.00           H  
ATOM   1164  CB  SER    86      69.077 100.153  73.292  1.00  0.00           C  
ATOM   1165  HB2 SER    86      69.438 101.156  73.064  1.00  0.00           H  
ATOM   1166  HB3 SER    86      68.752  99.675  72.368  1.00  0.00           H  
ATOM   1167  OG  SER    86      67.945 100.192  74.124  1.00  0.00           O  
ATOM   1168  HG  SER    86      67.702  99.280  74.299  1.00  0.00           H  
ATOM   1169  C   SER    86      71.380  99.100  72.997  1.00  0.00           C  
ATOM   1170  O   SER    86      71.388  99.554  71.897  1.00  0.00           O  
ATOM   1171  N   SER    87      72.390  98.345  73.468  1.00  0.00           N  
ATOM   1172  H   SER    87      72.290  98.059  74.432  1.00  0.00           H  
ATOM   1173  CA  SER    87      73.675  98.180  72.769  1.00  0.00           C  
ATOM   1174  HA  SER    87      73.961  99.177  72.434  1.00  0.00           H  
ATOM   1175  CB  SER    87      74.781  97.653  73.706  1.00  0.00           C  
ATOM   1176  HB2 SER    87      75.770  97.695  73.250  1.00  0.00           H  
ATOM   1177  HB3 SER    87      74.848  98.262  74.607  1.00  0.00           H  
ATOM   1178  OG  SER    87      74.467  96.345  74.017  1.00  0.00           O  
ATOM   1179  HG  SER    87      75.144  95.811  73.595  1.00  0.00           H  
ATOM   1180  C   SER    87      73.704  97.261  71.552  1.00  0.00           C  
ATOM   1181  O   SER    87      74.662  97.337  70.796  1.00  0.00           O  
ATOM   1182  N   GLN    88      72.645  96.568  71.257  1.00  0.00           N  
ATOM   1183  H   GLN    88      71.952  96.657  71.987  1.00  0.00           H  
ATOM   1184  CA  GLN    88      72.340  95.860  70.028  1.00  0.00           C  
ATOM   1185  HA  GLN    88      71.308  95.509  70.026  1.00  0.00           H  
ATOM   1186  CB  GLN    88      72.611  96.740  68.792  1.00  0.00           C  
ATOM   1187  HB2 GLN    88      73.677  96.918  68.651  1.00  0.00           H  
ATOM   1188  HB3 GLN    88      72.403  96.150  67.898  1.00  0.00           H  
ATOM   1189  CG  GLN    88      71.929  98.124  68.525  1.00  0.00           C  
ATOM   1190  HG2 GLN    88      70.858  98.012  68.696  1.00  0.00           H  
ATOM   1191  HG3 GLN    88      72.251  98.840  69.282  1.00  0.00           H  
ATOM   1192  CD  GLN    88      72.236  98.839  67.219  1.00  0.00           C  
ATOM   1193  OE1 GLN    88      72.973  98.451  66.351  1.00  0.00           O  
ATOM   1194  NE2 GLN    88      71.525  99.896  67.047  1.00  0.00           N  
ATOM   1195 HE21 GLN    88      70.962 100.352  67.751  1.00  0.00           H  
ATOM   1196 HE22 GLN    88      71.654 100.371  66.165  1.00  0.00           H  
ATOM   1197  C   GLN    88      73.211  94.588  69.871  1.00  0.00           C  
ATOM   1198  O   GLN    88      74.262  94.412  70.479  1.00  0.00           O  
ATOM   1199  N   SER    89      72.739  93.680  69.006  1.00  0.00           N  
ATOM   1200  H   SER    89      71.888  93.936  68.527  1.00  0.00           H  
ATOM   1201  CA  SER    89      73.451  92.363  68.706  1.00  0.00           C  
ATOM   1202  HA  SER    89      74.224  92.241  69.464  1.00  0.00           H  
ATOM   1203  CB  SER    89      72.389  91.259  68.820  1.00  0.00           C  
ATOM   1204  HB2 SER    89      71.914  91.385  69.793  1.00  0.00           H  
ATOM   1205  HB3 SER    89      71.730  91.407  67.964  1.00  0.00           H  
ATOM   1206  OG  SER    89      72.956  89.978  68.598  1.00  0.00           O  
ATOM   1207  HG  SER    89      72.263  89.339  68.779  1.00  0.00           H  
ATOM   1208  C   SER    89      74.062  92.257  67.303  1.00  0.00           C  
ATOM   1209  O   SER    89      73.697  93.068  66.420  1.00  0.00           O  
ATOM   1210  N   SER    90      74.951  91.285  67.042  1.00  0.00           N  
ATOM   1211  H   SER    90      75.158  90.644  67.794  1.00  0.00           H  
ATOM   1212  CA  SER    90      75.634  91.080  65.771  1.00  0.00           C  
ATOM   1213  HA  SER    90      75.650  92.032  65.241  1.00  0.00           H  
ATOM   1214  CB  SER    90      77.054  90.484  65.955  1.00  0.00           C  
ATOM   1215  HB2 SER    90      76.997  89.578  66.558  1.00  0.00           H  
ATOM   1216  HB3 SER    90      77.628  90.302  65.046  1.00  0.00           H  
ATOM   1217  OG  SER    90      77.838  91.335  66.859  1.00  0.00           O  
ATOM   1218  HG  SER    90      78.009  92.111  66.320  1.00  0.00           H  
ATOM   1219  C   SER    90      74.805  90.174  64.853  1.00  0.00           C  
ATOM   1220  O   SER    90      75.313  89.440  64.029  1.00  0.00           O  
ATOM   1221  N   TYR    91      73.489  90.203  65.029  1.00  0.00           N  
ATOM   1222  H   TYR    91      73.100  90.863  65.686  1.00  0.00           H  
ATOM   1223  CA  TYR    91      72.464  89.385  64.352  1.00  0.00           C  
ATOM   1224  HA  TYR    91      72.907  88.900  63.483  1.00  0.00           H  
ATOM   1225  CB  TYR    91      71.956  88.310  65.286  1.00  0.00           C  
ATOM   1226  HB2 TYR    91      71.269  88.823  65.959  1.00  0.00           H  
ATOM   1227  HB3 TYR    91      71.325  87.659  64.680  1.00  0.00           H  
ATOM   1228  CG  TYR    91      72.921  87.309  65.965  1.00  0.00           C  
ATOM   1229  CD1 TYR    91      74.066  86.924  65.241  1.00  0.00           C  
ATOM   1230  HD1 TYR    91      74.175  87.123  64.186  1.00  0.00           H  
ATOM   1231  CE1 TYR    91      75.086  86.201  65.869  1.00  0.00           C  
ATOM   1232  HE1 TYR    91      75.902  85.908  65.225  1.00  0.00           H  
ATOM   1233  CZ  TYR    91      75.042  85.856  67.308  1.00  0.00           C  
ATOM   1234  OH  TYR    91      76.063  85.147  67.897  1.00  0.00           O  
ATOM   1235  HH  TYR    91      76.834  85.157  67.324  1.00  0.00           H  
ATOM   1236  CE2 TYR    91      73.933  86.346  68.023  1.00  0.00           C  
ATOM   1237  HE2 TYR    91      73.903  86.225  69.096  1.00  0.00           H  
ATOM   1238  CD2 TYR    91      72.898  87.028  67.341  1.00  0.00           C  
ATOM   1239  HD2 TYR    91      72.094  87.432  67.937  1.00  0.00           H  
ATOM   1240  C   TYR    91      71.373  90.354  63.876  1.00  0.00           C  
ATOM   1241  O   TYR    91      70.929  91.210  64.653  1.00  0.00           O  
ATOM   1242  N   GLY    92      70.770  90.283  62.674  1.00  0.00           N  
ATOM   1243  H   GLY    92      69.953  90.869  62.581  1.00  0.00           H  
ATOM   1244  CA  GLY    92      71.258  89.474  61.541  1.00  0.00           C  
ATOM   1245  HA2 GLY    92      70.895  90.004  60.660  1.00  0.00           H  
ATOM   1246  HA3 GLY    92      72.344  89.457  61.451  1.00  0.00           H  
ATOM   1247  C   GLY    92      70.662  87.999  61.365  1.00  0.00           C  
ATOM   1248  O   GLY    92      70.087  87.408  62.319  1.00  0.00           O  
ATOM   1249  N   GLN    93      70.895  87.416  60.209  1.00  0.00           N  
ATOM   1250  H   GLN    93      71.331  87.987  59.499  1.00  0.00           H  
ATOM   1251  CA  GLN    93      70.423  86.100  59.832  1.00  0.00           C  
ATOM   1252  HA  GLN    93      69.641  85.811  60.534  1.00  0.00           H  
ATOM   1253  CB  GLN    93      69.674  86.208  58.506  1.00  0.00           C  
ATOM   1254  HB2 GLN    93      68.780  86.814  58.653  1.00  0.00           H  
ATOM   1255  HB3 GLN    93      70.289  86.772  57.804  1.00  0.00           H  
ATOM   1256  CG  GLN    93      69.164  84.851  57.933  1.00  0.00           C  
ATOM   1257  HG2 GLN    93      69.934  84.189  57.536  1.00  0.00           H  
ATOM   1258  HG3 GLN    93      68.622  84.281  58.687  1.00  0.00           H  
ATOM   1259  CD  GLN    93      68.007  85.071  56.827  1.00  0.00           C  
ATOM   1260  OE1 GLN    93      67.500  86.141  56.433  1.00  0.00           O  
ATOM   1261  NE2 GLN    93      67.363  83.953  56.601  1.00  0.00           N  
ATOM   1262 HE21 GLN    93      66.497  84.022  56.085  1.00  0.00           H  
ATOM   1263 HE22 GLN    93      67.643  83.265  57.286  1.00  0.00           H  
ATOM   1264  C   GLN    93      71.456  84.953  59.747  1.00  0.00           C  
ATOM   1265  O   GLN    93      72.387  84.998  58.928  1.00  0.00           O  
ATOM   1266  N   GLN    94      71.178  83.883  60.473  1.00  0.00           N  
ATOM   1267  H   GLN    94      70.353  83.947  61.053  1.00  0.00           H  
ATOM   1268  CA  GLN    94      71.947  82.659  60.535  1.00  0.00           C  
ATOM   1269  HA  GLN    94      72.952  82.853  60.162  1.00  0.00           H  
ATOM   1270  CB  GLN    94      72.004  82.017  61.948  1.00  0.00           C  
ATOM   1271  HB2 GLN    94      71.049  81.555  62.199  1.00  0.00           H  
ATOM   1272  HB3 GLN    94      72.814  81.288  61.977  1.00  0.00           H  
ATOM   1273  CG  GLN    94      72.224  83.059  63.085  1.00  0.00           C  
ATOM   1274  HG2 GLN    94      71.498  83.870  63.014  1.00  0.00           H  
ATOM   1275  HG3 GLN    94      72.237  82.530  64.038  1.00  0.00           H  
ATOM   1276  CD  GLN    94      73.596  83.769  62.865  1.00  0.00           C  
ATOM   1277  OE1 GLN    94      73.672  84.918  62.408  1.00  0.00           O  
ATOM   1278  NE2 GLN    94      74.738  83.220  63.256  1.00  0.00           N  
ATOM   1279 HE21 GLN    94      74.766  82.327  63.726  1.00  0.00           H  
ATOM   1280 HE22 GLN    94      75.567  83.795  63.200  1.00  0.00           H  
ATOM   1281  C   GLN    94      71.413  81.550  59.665  1.00  0.00           C  
ATOM   1282  O   GLN    94      72.168  80.758  59.164  1.00  0.00           O  
ATOM   1283  N   SER    95      70.124  81.557  59.386  1.00  0.00           N  
ATOM   1284  H   SER    95      69.587  82.359  59.684  1.00  0.00           H  
ATOM   1285  CA  SER    95      69.431  80.627  58.549  1.00  0.00           C  
ATOM   1286  HA  SER    95      69.700  79.596  58.777  1.00  0.00           H  
ATOM   1287  CB  SER    95      67.925  80.652  58.811  1.00  0.00           C  
ATOM   1288  HB2 SER    95      67.487  80.011  58.046  1.00  0.00           H  
ATOM   1289  HB3 SER    95      67.786  80.191  59.789  1.00  0.00           H  
ATOM   1290  OG  SER    95      67.265  81.907  58.825  1.00  0.00           O  
ATOM   1291  HG  SER    95      66.367  81.665  59.064  1.00  0.00           H  
ATOM   1292  C   SER    95      69.661  80.856  56.997  1.00  0.00           C  
ATOM   1293  O   SER    95      70.058  81.935  56.558  1.00  0.00           O  
ATOM   1294  N   SER    96      69.572  79.741  56.212  1.00  0.00           N  
ATOM   1295  H   SER    96      69.467  78.832  56.639  1.00  0.00           H  
ATOM   1296  CA  SER    96      69.692  79.746  54.724  1.00  0.00           C  
ATOM   1297  HA  SER    96      70.366  80.575  54.509  1.00  0.00           H  
ATOM   1298  CB  SER    96      70.378  78.466  54.276  1.00  0.00           C  
ATOM   1299  HB2 SER    96      70.405  78.332  53.194  1.00  0.00           H  
ATOM   1300  HB3 SER    96      71.422  78.377  54.574  1.00  0.00           H  
ATOM   1301  OG  SER    96      69.635  77.403  54.807  1.00  0.00           O  
ATOM   1302  HG  SER    96      70.312  76.724  54.853  1.00  0.00           H  
ATOM   1303  C   SER    96      68.331  80.064  54.090  1.00  0.00           C  
ATOM   1304  O   SER    96      67.221  79.637  54.554  1.00  0.00           O  
ATOM   1305  N   TYR    97      68.310  80.849  52.957  1.00  0.00           N  
ATOM   1306  H   TYR    97      67.333  80.978  52.739  1.00  0.00           H  
ATOM   1307  CA  TYR    97      69.360  81.550  52.156  1.00  0.00           C  
ATOM   1308  HA  TYR    97      68.927  81.745  51.175  1.00  0.00           H  
ATOM   1309  CB  TYR    97      69.777  82.910  52.824  1.00  0.00           C  
ATOM   1310  HB2 TYR    97      68.903  83.412  53.239  1.00  0.00           H  
ATOM   1311  HB3 TYR    97      70.339  82.774  53.748  1.00  0.00           H  
ATOM   1312  CG  TYR    97      70.507  83.799  51.853  1.00  0.00           C  
ATOM   1313  CD1 TYR    97      71.947  83.895  52.036  1.00  0.00           C  
ATOM   1314  HD1 TYR    97      72.399  83.597  52.971  1.00  0.00           H  
ATOM   1315  CE1 TYR    97      72.732  84.545  51.095  1.00  0.00           C  
ATOM   1316  HE1 TYR    97      73.792  84.712  51.209  1.00  0.00           H  
ATOM   1317  CZ  TYR    97      72.090  85.128  49.975  1.00  0.00           C  
ATOM   1318  OH  TYR    97      72.774  85.821  49.029  1.00  0.00           O  
ATOM   1319  HH  TYR    97      72.288  85.784  48.202  1.00  0.00           H  
ATOM   1320  CE2 TYR    97      70.655  85.207  49.893  1.00  0.00           C  
ATOM   1321  HE2 TYR    97      70.239  85.717  49.036  1.00  0.00           H  
ATOM   1322  CD2 TYR    97      69.818  84.546  50.861  1.00  0.00           C  
ATOM   1323  HD2 TYR    97      68.767  84.401  50.655  1.00  0.00           H  
ATOM   1324  C   TYR    97      70.615  80.644  51.907  1.00  0.00           C  
ATOM   1325  O   TYR    97      71.684  80.836  52.434  1.00  0.00           O  
ATOM   1326  N   PRO    98      70.500  79.644  50.926  1.00  0.00           N  
ATOM   1327  CD  PRO    98      71.577  78.688  50.618  1.00  0.00           C  
ATOM   1328  HD2 PRO    98      72.025  78.174  51.467  1.00  0.00           H  
ATOM   1329  HD3 PRO    98      72.419  79.319  50.333  1.00  0.00           H  
ATOM   1330  CG  PRO    98      71.050  77.738  49.581  1.00  0.00           C  
ATOM   1331  HG2 PRO    98      70.521  76.892  50.019  1.00  0.00           H  
ATOM   1332  HG3 PRO    98      71.897  77.444  48.960  1.00  0.00           H  
ATOM   1333  CB  PRO    98      70.005  78.621  48.856  1.00  0.00           C  
ATOM   1334  HB2 PRO    98      69.267  77.994  48.356  1.00  0.00           H  
ATOM   1335  HB3 PRO    98      70.526  79.213  48.104  1.00  0.00           H  
ATOM   1336  CA  PRO    98      69.400  79.400  50.006  1.00  0.00           C  
ATOM   1337  HA  PRO    98      69.104  80.360  49.583  1.00  0.00           H  
ATOM   1338  C   PRO    98      68.212  78.678  50.633  1.00  0.00           C  
ATOM   1339  O   PRO    98      68.400  77.918  51.588  1.00  0.00           O  
ATOM   1340  N   GLY    99      67.072  78.816  49.973  1.00  0.00           N  
ATOM   1341  H   GLY    99      67.108  79.334  49.106  1.00  0.00           H  
ATOM   1342  CA  GLY    99      65.874  78.213  50.392  1.00  0.00           C  
ATOM   1343  HA2 GLY    99      65.646  78.289  51.455  1.00  0.00           H  
ATOM   1344  HA3 GLY    99      65.066  78.666  49.819  1.00  0.00           H  
ATOM   1345  C   GLY    99      65.826  76.727  50.049  1.00  0.00           C  
ATOM   1346  O   GLY    99      66.659  75.933  50.561  1.00  0.00           O  
ATOM   1347  N   TYR   100      64.969  76.367  49.060  1.00  0.00           N  
ATOM   1348  H   TYR   100      64.333  77.062  48.697  1.00  0.00           H  
ATOM   1349  CA  TYR   100      64.831  75.153  48.353  1.00  0.00           C  
ATOM   1350  HA  TYR   100      65.636  74.461  48.602  1.00  0.00           H  
ATOM   1351  CB  TYR   100      63.427  74.475  48.649  1.00  0.00           C  
ATOM   1352  HB2 TYR   100      63.305  73.664  47.931  1.00  0.00           H  
ATOM   1353  HB3 TYR   100      63.632  74.061  49.636  1.00  0.00           H  
ATOM   1354  CG  TYR   100      62.106  75.290  48.597  1.00  0.00           C  
ATOM   1355  CD1 TYR   100      61.599  75.600  47.304  1.00  0.00           C  
ATOM   1356  HD1 TYR   100      62.192  75.286  46.457  1.00  0.00           H  
ATOM   1357  CE1 TYR   100      60.387  76.280  47.161  1.00  0.00           C  
ATOM   1358  HE1 TYR   100      60.023  76.312  46.145  1.00  0.00           H  
ATOM   1359  CZ  TYR   100      59.598  76.551  48.262  1.00  0.00           C  
ATOM   1360  OH  TYR   100      58.348  77.131  48.054  1.00  0.00           O  
ATOM   1361  HH  TYR   100      58.414  77.790  47.359  1.00  0.00           H  
ATOM   1362  CE2 TYR   100      60.050  76.212  49.553  1.00  0.00           C  
ATOM   1363  HE2 TYR   100      59.542  76.457  50.474  1.00  0.00           H  
ATOM   1364  CD2 TYR   100      61.362  75.637  49.701  1.00  0.00           C  
ATOM   1365  HD2 TYR   100      61.647  75.378  50.710  1.00  0.00           H  
ATOM   1366  C   TYR   100      64.970  75.235  46.803  1.00  0.00           C  
ATOM   1367  O   TYR   100      64.703  74.243  46.080  1.00  0.00           O  
ATOM   1368  N   GLY   101      65.433  76.372  46.268  1.00  0.00           N  
ATOM   1369  H   GLY   101      65.888  77.122  46.768  1.00  0.00           H  
ATOM   1370  CA  GLY   101      65.270  76.676  44.888  1.00  0.00           C  
ATOM   1371  HA2 GLY   101      65.595  77.707  44.750  1.00  0.00           H  
ATOM   1372  HA3 GLY   101      65.900  76.092  44.217  1.00  0.00           H  
ATOM   1373  C   GLY   101      63.809  76.567  44.429  1.00  0.00           C  
ATOM   1374  O   GLY   101      62.974  77.310  44.990  1.00  0.00           O  
ATOM   1375  N   GLN   102      63.591  75.863  43.310  1.00  0.00           N  
ATOM   1376  H   GLN   102      64.359  75.387  42.858  1.00  0.00           H  
ATOM   1377  CA  GLN   102      62.290  75.922  42.540  1.00  0.00           C  
ATOM   1378  HA  GLN   102      61.985  76.969  42.512  1.00  0.00           H  
ATOM   1379  CB  GLN   102      62.412  75.280  41.196  1.00  0.00           C  
ATOM   1380  HB2 GLN   102      62.581  74.209  41.312  1.00  0.00           H  
ATOM   1381  HB3 GLN   102      61.407  75.438  40.804  1.00  0.00           H  
ATOM   1382  CG  GLN   102      63.423  75.803  40.181  1.00  0.00           C  
ATOM   1383  HG2 GLN   102      63.093  76.827  40.003  1.00  0.00           H  
ATOM   1384  HG3 GLN   102      64.414  75.720  40.628  1.00  0.00           H  
ATOM   1385  CD  GLN   102      63.324  75.036  38.844  1.00  0.00           C  
ATOM   1386  OE1 GLN   102      63.432  73.828  38.782  1.00  0.00           O  
ATOM   1387  NE2 GLN   102      63.266  75.811  37.799  1.00  0.00           N  
ATOM   1388 HE21 GLN   102      63.144  76.804  37.931  1.00  0.00           H  
ATOM   1389 HE22 GLN   102      63.067  75.394  36.901  1.00  0.00           H  
ATOM   1390  C   GLN   102      61.121  75.311  43.344  1.00  0.00           C  
ATOM   1391  O   GLN   102      60.010  75.909  43.346  1.00  0.00           O  
ATOM   1392  N   GLN   103      61.323  74.172  43.999  1.00  0.00           N  
ATOM   1393  H   GLN   103      62.136  73.656  43.693  1.00  0.00           H  
ATOM   1394  CA  GLN   103      60.265  73.474  44.837  1.00  0.00           C  
ATOM   1395  HA  GLN   103      59.602  74.260  45.199  1.00  0.00           H  
ATOM   1396  CB  GLN   103      59.503  72.531  43.950  1.00  0.00           C  
ATOM   1397  HB2 GLN   103      60.235  72.075  43.284  1.00  0.00           H  
ATOM   1398  HB3 GLN   103      59.017  71.731  44.509  1.00  0.00           H  
ATOM   1399  CG  GLN   103      58.499  73.296  43.128  1.00  0.00           C  
ATOM   1400  HG2 GLN   103      58.026  74.025  43.787  1.00  0.00           H  
ATOM   1401  HG3 GLN   103      58.996  73.878  42.352  1.00  0.00           H  
ATOM   1402  CD  GLN   103      57.492  72.438  42.358  1.00  0.00           C  
ATOM   1403  OE1 GLN   103      57.022  71.510  43.022  1.00  0.00           O  
ATOM   1404  NE2 GLN   103      57.056  72.931  41.230  1.00  0.00           N  
ATOM   1405 HE21 GLN   103      56.493  72.308  40.668  1.00  0.00           H  
ATOM   1406 HE22 GLN   103      57.524  73.801  41.020  1.00  0.00           H  
ATOM   1407  C   GLN   103      60.794  72.604  46.004  1.00  0.00           C  
ATOM   1408  O   GLN   103      61.848  72.031  45.944  1.00  0.00           O  
ATOM   1409  N   PRO   104      60.055  72.649  47.150  1.00  0.00           N  
ATOM   1410  CD  PRO   104      58.665  72.994  47.371  1.00  0.00           C  
ATOM   1411  HD2 PRO   104      57.991  72.757  46.547  1.00  0.00           H  
ATOM   1412  HD3 PRO   104      58.492  74.016  47.706  1.00  0.00           H  
ATOM   1413  CG  PRO   104      58.176  72.154  48.553  1.00  0.00           C  
ATOM   1414  HG2 PRO   104      57.829  71.225  48.100  1.00  0.00           H  
ATOM   1415  HG3 PRO   104      57.384  72.569  49.177  1.00  0.00           H  
ATOM   1416  CB  PRO   104      59.413  72.156  49.383  1.00  0.00           C  
ATOM   1417  HB2 PRO   104      59.488  71.375  50.139  1.00  0.00           H  
ATOM   1418  HB3 PRO   104      59.460  73.123  49.883  1.00  0.00           H  
ATOM   1419  CA  PRO   104      60.513  71.923  48.371  1.00  0.00           C  
ATOM   1420  HA  PRO   104      61.470  72.337  48.689  1.00  0.00           H  
ATOM   1421  C   PRO   104      60.912  70.421  48.208  1.00  0.00           C  
ATOM   1422  O   PRO   104      60.492  69.823  47.237  1.00  0.00           O  
ATOM   1423  N   ALA   105      61.655  69.898  49.182  1.00  0.00           N  
ATOM   1424  H   ALA   105      61.954  70.581  49.863  1.00  0.00           H  
ATOM   1425  CA  ALA   105      62.075  68.479  49.267  1.00  0.00           C  
ATOM   1426  HA  ALA   105      62.621  68.332  48.334  1.00  0.00           H  
ATOM   1427  CB  ALA   105      63.068  68.411  50.474  1.00  0.00           C  
ATOM   1428  HB1 ALA   105      63.452  67.401  50.624  1.00  0.00           H  
ATOM   1429  HB2 ALA   105      63.999  68.953  50.310  1.00  0.00           H  
ATOM   1430  HB3 ALA   105      62.546  68.605  51.411  1.00  0.00           H  
ATOM   1431  C   ALA   105      60.889  67.496  49.494  1.00  0.00           C  
ATOM   1432  O   ALA   105      59.931  67.836  50.220  1.00  0.00           O  
ATOM   1433  N   PRO   106      60.986  66.274  48.938  1.00  0.00           N  
ATOM   1434  CD  PRO   106      62.130  65.814  48.064  1.00  0.00           C  
ATOM   1435  HD2 PRO   106      63.126  65.850  48.505  1.00  0.00           H  
ATOM   1436  HD3 PRO   106      62.084  66.467  47.192  1.00  0.00           H  
ATOM   1437  CG  PRO   106      61.830  64.381  47.621  1.00  0.00           C  
ATOM   1438  HG2 PRO   106      62.080  63.580  48.317  1.00  0.00           H  
ATOM   1439  HG3 PRO   106      62.244  64.200  46.629  1.00  0.00           H  
ATOM   1440  CB  PRO   106      60.291  64.428  47.597  1.00  0.00           C  
ATOM   1441  HB2 PRO   106      59.983  63.384  47.652  1.00  0.00           H  
ATOM   1442  HB3 PRO   106      59.900  64.945  46.720  1.00  0.00           H  
ATOM   1443  CA  PRO   106      59.922  65.253  48.865  1.00  0.00           C  
ATOM   1444  HA  PRO   106      58.911  65.659  48.820  1.00  0.00           H  
ATOM   1445  C   PRO   106      59.936  64.208  50.061  1.00  0.00           C  
ATOM   1446  O   PRO   106      59.106  63.297  50.083  1.00  0.00           O  
ATOM   1447  N   SER   107      60.822  64.405  51.069  1.00  0.00           N  
ATOM   1448  H   SER   107      61.494  65.132  50.868  1.00  0.00           H  
ATOM   1449  CA  SER   107      60.978  63.564  52.288  1.00  0.00           C  
ATOM   1450  HA  SER   107      61.226  62.547  51.985  1.00  0.00           H  
ATOM   1451  CB  SER   107      62.236  64.114  53.046  1.00  0.00           C  
ATOM   1452  HB2 SER   107      62.144  65.180  53.255  1.00  0.00           H  
ATOM   1453  HB3 SER   107      62.415  63.581  53.980  1.00  0.00           H  
ATOM   1454  OG  SER   107      63.361  63.871  52.236  1.00  0.00           O  
ATOM   1455  HG  SER   107      64.159  64.354  52.462  1.00  0.00           H  
ATOM   1456  C   SER   107      59.676  63.554  53.079  1.00  0.00           C  
ATOM   1457  O   SER   107      59.002  64.602  53.254  1.00  0.00           O  
ATOM   1458  N   SER   108      59.124  62.402  53.541  1.00  0.00           N  
ATOM   1459  H   SER   108      59.535  61.534  53.228  1.00  0.00           H  
ATOM   1460  CA  SER   108      57.843  62.316  54.283  1.00  0.00           C  
ATOM   1461  HA  SER   108      57.237  63.187  54.031  1.00  0.00           H  
ATOM   1462  CB  SER   108      56.955  61.064  53.977  1.00  0.00           C  
ATOM   1463  HB2 SER   108      57.500  60.149  54.210  1.00  0.00           H  
ATOM   1464  HB3 SER   108      56.012  61.184  54.509  1.00  0.00           H  
ATOM   1465  OG  SER   108      56.701  61.173  52.550  1.00  0.00           O  
ATOM   1466  HG  SER   108      56.302  62.033  52.398  1.00  0.00           H  
ATOM   1467  C   SER   108      58.152  62.477  55.789  1.00  0.00           C  
ATOM   1468  O   SER   108      59.323  62.247  56.148  1.00  0.00           O  
ATOM   1469  N   THR   109      57.229  62.849  56.637  1.00  0.00           N  
ATOM   1470  H   THR   109      56.360  63.222  56.282  1.00  0.00           H  
ATOM   1471  CA  THR   109      57.539  62.987  58.114  1.00  0.00           C  
ATOM   1472  HA  THR   109      58.549  62.633  58.320  1.00  0.00           H  
ATOM   1473  CB  THR   109      57.454  64.464  58.637  1.00  0.00           C  
ATOM   1474  HB  THR   109      57.591  64.609  59.709  1.00  0.00           H  
ATOM   1475  CG2 THR   109      58.607  65.293  57.973  1.00  0.00           C  
ATOM   1476 HG21 THR   109      59.440  65.017  58.620  1.00  0.00           H  
ATOM   1477 HG22 THR   109      58.932  64.846  57.033  1.00  0.00           H  
ATOM   1478 HG23 THR   109      58.403  66.363  57.950  1.00  0.00           H  
ATOM   1479  OG1 THR   109      56.224  65.099  58.258  1.00  0.00           O  
ATOM   1480  HG1 THR   109      56.285  65.893  58.793  1.00  0.00           H  
ATOM   1481  C   THR   109      56.748  62.169  59.102  1.00  0.00           C  
ATOM   1482  O   THR   109      57.087  62.243  60.298  1.00  0.00           O  
ATOM   1483  N   SER   110      55.873  61.248  58.706  1.00  0.00           N  
ATOM   1484  H   SER   110      55.596  61.252  57.735  1.00  0.00           H  
ATOM   1485  CA  SER   110      55.081  60.396  59.589  1.00  0.00           C  
ATOM   1486  HA  SER   110      55.556  60.447  60.569  1.00  0.00           H  
ATOM   1487  CB  SER   110      53.627  60.847  59.709  1.00  0.00           C  
ATOM   1488  HB2 SER   110      53.496  61.909  59.914  1.00  0.00           H  
ATOM   1489  HB3 SER   110      53.253  60.794  58.686  1.00  0.00           H  
ATOM   1490  OG  SER   110      52.812  60.128  60.597  1.00  0.00           O  
ATOM   1491  HG  SER   110      53.385  59.927  61.341  1.00  0.00           H  
ATOM   1492  C   SER   110      54.894  58.915  59.065  1.00  0.00           C  
ATOM   1493  O   SER   110      54.571  58.661  57.968  1.00  0.00           O  
ATOM   1494  N   GLY   111      55.294  58.069  59.992  1.00  0.00           N  
ATOM   1495  H   GLY   111      55.642  58.451  60.859  1.00  0.00           H  
ATOM   1496  CA  GLY   111      55.248  56.639  59.833  1.00  0.00           C  
ATOM   1497  HA2 GLY   111      55.626  56.239  60.773  1.00  0.00           H  
ATOM   1498  HA3 GLY   111      54.212  56.392  59.600  1.00  0.00           H  
ATOM   1499  C   GLY   111      56.162  56.031  58.674  1.00  0.00           C  
ATOM   1500  O   GLY   111      57.080  56.695  58.204  1.00  0.00           O  
ATOM   1501  N   SER   112      55.863  54.876  58.083  1.00  0.00           N  
ATOM   1502  H   SER   112      56.377  54.755  57.222  1.00  0.00           H  
ATOM   1503  CA  SER   112      54.918  53.766  58.457  1.00  0.00           C  
ATOM   1504  HA  SER   112      55.333  52.837  58.064  1.00  0.00           H  
ATOM   1505  CB  SER   112      54.772  53.548  59.974  1.00  0.00           C  
ATOM   1506  HB2 SER   112      54.086  54.275  60.408  1.00  0.00           H  
ATOM   1507  HB3 SER   112      54.400  52.542  60.170  1.00  0.00           H  
ATOM   1508  OG  SER   112      55.962  53.633  60.715  1.00  0.00           O  
ATOM   1509  HG  SER   112      56.405  52.782  60.679  1.00  0.00           H  
ATOM   1510  C   SER   112      53.490  54.032  57.788  1.00  0.00           C  
ATOM   1511  O   SER   112      53.076  55.206  57.795  1.00  0.00           O  
ATOM   1512  N   TYR   113      52.776  53.070  57.275  1.00  0.00           N  
ATOM   1513  H   TYR   113      51.874  53.373  56.935  1.00  0.00           H  
ATOM   1514  CA  TYR   113      53.022  51.539  57.282  1.00  0.00           C  
ATOM   1515  HA  TYR   113      53.908  51.338  57.884  1.00  0.00           H  
ATOM   1516  CB  TYR   113      51.744  50.887  57.883  1.00  0.00           C  
ATOM   1517  HB2 TYR   113      50.883  51.199  57.292  1.00  0.00           H  
ATOM   1518  HB3 TYR   113      51.742  49.800  57.804  1.00  0.00           H  
ATOM   1519  CG  TYR   113      51.502  51.282  59.368  1.00  0.00           C  
ATOM   1520  CD1 TYR   113      50.480  52.179  59.758  1.00  0.00           C  
ATOM   1521  HD1 TYR   113      49.891  52.669  58.996  1.00  0.00           H  
ATOM   1522  CE1 TYR   113      50.374  52.525  61.161  1.00  0.00           C  
ATOM   1523  HE1 TYR   113      49.649  53.232  61.536  1.00  0.00           H  
ATOM   1524  CZ  TYR   113      51.130  51.847  62.165  1.00  0.00           C  
ATOM   1525  OH  TYR   113      51.091  52.235  63.473  1.00  0.00           O  
ATOM   1526  HH  TYR   113      50.289  52.710  63.703  1.00  0.00           H  
ATOM   1527  CE2 TYR   113      52.153  50.929  61.744  1.00  0.00           C  
ATOM   1528  HE2 TYR   113      52.823  50.455  62.446  1.00  0.00           H  
ATOM   1529  CD2 TYR   113      52.271  50.623  60.337  1.00  0.00           C  
ATOM   1530  HD2 TYR   113      53.011  49.887  60.061  1.00  0.00           H  
ATOM   1531  C   TYR   113      53.429  51.001  55.899  1.00  0.00           C  
ATOM   1532  O   TYR   113      53.567  49.799  55.784  1.00  0.00           O  
ATOM   1533  N   GLY   114      53.707  51.827  54.936  1.00  0.00           N  
ATOM   1534  H   GLY   114      53.800  52.792  55.218  1.00  0.00           H  
ATOM   1535  CA  GLY   114      53.835  51.382  53.545  1.00  0.00           C  
ATOM   1536  HA2 GLY   114      53.014  50.722  53.264  1.00  0.00           H  
ATOM   1537  HA3 GLY   114      53.910  52.280  52.932  1.00  0.00           H  
ATOM   1538  C   GLY   114      55.093  50.626  53.083  1.00  0.00           C  
ATOM   1539  O   GLY   114      56.133  50.674  53.717  1.00  0.00           O  
ATOM   1540  N   SER   115      55.036  49.936  51.915  1.00  0.00           N  
ATOM   1541  H   SER   115      55.852  49.434  51.596  1.00  0.00           H  
ATOM   1542  CA  SER   115      53.832  49.875  50.997  1.00  0.00           C  
ATOM   1543  HA  SER   115      53.382  50.868  50.967  1.00  0.00           H  
ATOM   1544  CB  SER   115      54.324  49.577  49.511  1.00  0.00           C  
ATOM   1545  HB2 SER   115      53.407  49.482  48.930  1.00  0.00           H  
ATOM   1546  HB3 SER   115      54.983  50.371  49.160  1.00  0.00           H  
ATOM   1547  OG  SER   115      55.055  48.424  49.538  1.00  0.00           O  
ATOM   1548  HG  SER   115      55.894  48.484  50.000  1.00  0.00           H  
ATOM   1549  C   SER   115      52.733  48.960  51.459  1.00  0.00           C  
ATOM   1550  O   SER   115      52.930  48.178  52.417  1.00  0.00           O  
ATOM   1551  N   SER   116      51.575  49.038  50.899  1.00  0.00           N  
ATOM   1552  H   SER   116      51.476  49.666  50.115  1.00  0.00           H  
ATOM   1553  CA  SER   116      50.352  48.425  51.414  1.00  0.00           C  
ATOM   1554  HA  SER   116      50.530  48.334  52.486  1.00  0.00           H  
ATOM   1555  CB  SER   116      49.135  49.356  51.253  1.00  0.00           C  
ATOM   1556  HB2 SER   116      48.872  49.403  50.196  1.00  0.00           H  
ATOM   1557  HB3 SER   116      48.356  48.856  51.829  1.00  0.00           H  
ATOM   1558  OG  SER   116      49.502  50.676  51.605  1.00  0.00           O  
ATOM   1559  HG  SER   116      48.649  51.114  51.655  1.00  0.00           H  
ATOM   1560  C   SER   116      50.048  46.975  50.924  1.00  0.00           C  
ATOM   1561  O   SER   116      49.490  46.843  49.812  1.00  0.00           O  
ATOM   1562  N   SER   117      50.378  45.999  51.793  1.00  0.00           N  
ATOM   1563  H   SER   117      50.836  46.236  52.661  1.00  0.00           H  
ATOM   1564  CA  SER   117      50.134  44.573  51.401  1.00  0.00           C  
ATOM   1565  HA  SER   117      50.133  44.596  50.311  1.00  0.00           H  
ATOM   1566  CB  SER   117      51.367  43.820  51.939  1.00  0.00           C  
ATOM   1567  HB2 SER   117      51.259  42.757  51.722  1.00  0.00           H  
ATOM   1568  HB3 SER   117      52.311  44.132  51.491  1.00  0.00           H  
ATOM   1569  OG  SER   117      51.494  43.885  53.380  1.00  0.00           O  
ATOM   1570  HG  SER   117      52.034  44.651  53.587  1.00  0.00           H  
ATOM   1571  C   SER   117      48.785  43.907  51.795  1.00  0.00           C  
ATOM   1572  O   SER   117      48.438  42.998  51.091  1.00  0.00           O  
ATOM   1573  N   GLN   118      48.074  44.587  52.686  1.00  0.00           N  
ATOM   1574  H   GLN   118      48.553  45.356  53.132  1.00  0.00           H  
ATOM   1575  CA  GLN   118      46.730  44.470  53.155  1.00  0.00           C  
ATOM   1576  HA  GLN   118      46.486  45.443  53.581  1.00  0.00           H  
ATOM   1577  CB  GLN   118      45.724  44.324  51.975  1.00  0.00           C  
ATOM   1578  HB2 GLN   118      46.011  45.132  51.301  1.00  0.00           H  
ATOM   1579  HB3 GLN   118      45.892  43.498  51.284  1.00  0.00           H  
ATOM   1580  CG  GLN   118      44.209  44.319  52.313  1.00  0.00           C  
ATOM   1581  HG2 GLN   118      43.937  43.490  52.966  1.00  0.00           H  
ATOM   1582  HG3 GLN   118      44.054  45.213  52.918  1.00  0.00           H  
ATOM   1583  CD  GLN   118      43.372  44.552  51.090  1.00  0.00           C  
ATOM   1584  OE1 GLN   118      42.405  45.352  51.068  1.00  0.00           O  
ATOM   1585  NE2 GLN   118      43.548  43.737  50.045  1.00  0.00           N  
ATOM   1586 HE21 GLN   118      44.182  42.954  50.120  1.00  0.00           H  
ATOM   1587 HE22 GLN   118      42.845  43.874  49.333  1.00  0.00           H  
ATOM   1588  C   GLN   118      46.682  43.275  54.194  1.00  0.00           C  
ATOM   1589  O   GLN   118      47.214  42.202  53.962  1.00  0.00           O  
ATOM   1590  N   SER   119      45.899  43.424  55.300  1.00  0.00           N  
ATOM   1591  H   SER   119      45.821  42.605  55.886  1.00  0.00           H  
ATOM   1592  CA  SER   119      45.039  44.576  55.602  1.00  0.00           C  
ATOM   1593  HA  SER   119      44.650  45.022  54.687  1.00  0.00           H  
ATOM   1594  CB  SER   119      43.863  44.157  56.388  1.00  0.00           C  
ATOM   1595  HB2 SER   119      43.121  44.935  56.568  1.00  0.00           H  
ATOM   1596  HB3 SER   119      43.333  43.372  55.849  1.00  0.00           H  
ATOM   1597  OG  SER   119      44.206  43.582  57.606  1.00  0.00           O  
ATOM   1598  HG  SER   119      43.745  44.019  58.326  1.00  0.00           H  
ATOM   1599  C   SER   119      45.772  45.704  56.302  1.00  0.00           C  
ATOM   1600  O   SER   119      46.972  45.760  56.285  1.00  0.00           O  
ATOM   1601  N   SER   120      45.042  46.682  56.870  1.00  0.00           N  
ATOM   1602  H   SER   120      44.037  46.671  56.763  1.00  0.00           H  
ATOM   1603  CA  SER   120      45.625  47.897  57.577  1.00  0.00           C  
ATOM   1604  HA  SER   120      46.570  48.220  57.140  1.00  0.00           H  
ATOM   1605  CB  SER   120      44.640  49.020  57.361  1.00  0.00           C  
ATOM   1606  HB2 SER   120      43.616  48.688  57.527  1.00  0.00           H  
ATOM   1607  HB3 SER   120      44.864  49.825  58.061  1.00  0.00           H  
ATOM   1608  OG  SER   120      44.663  49.510  56.025  1.00  0.00           O  
ATOM   1609  HG  SER   120      44.251  50.376  56.006  1.00  0.00           H  
ATOM   1610  C   SER   120      45.726  47.620  59.122  1.00  0.00           C  
ATOM   1611  O   SER   120      44.787  47.134  59.716  1.00  0.00           O  
ATOM   1612  N   SER   121      46.848  47.676  59.789  1.00  0.00           N  
ATOM   1613  H   SER   121      46.857  47.515  60.786  1.00  0.00           H  
ATOM   1614  CA  SER   121      48.150  48.208  59.293  1.00  0.00           C  
ATOM   1615  HA  SER   121      48.082  48.977  58.523  1.00  0.00           H  
ATOM   1616  CB  SER   121      48.954  48.765  60.560  1.00  0.00           C  
ATOM   1617  HB2 SER   121      49.009  47.946  61.277  1.00  0.00           H  
ATOM   1618  HB3 SER   121      49.946  49.088  60.243  1.00  0.00           H  
ATOM   1619  OG  SER   121      48.182  49.793  61.255  1.00  0.00           O  
ATOM   1620  HG  SER   121      48.083  50.670  60.878  1.00  0.00           H  
ATOM   1621  C   SER   121      49.010  47.123  58.616  1.00  0.00           C  
ATOM   1622  O   SER   121      49.897  47.441  57.841  1.00  0.00           O  
ATOM   1623  N   TYR   122      48.627  45.870  58.797  1.00  0.00           N  
ATOM   1624  H   TYR   122      47.871  45.664  59.434  1.00  0.00           H  
ATOM   1625  CA  TYR   122      49.531  44.720  58.491  1.00  0.00           C  
ATOM   1626  HA  TYR   122      49.974  44.833  57.501  1.00  0.00           H  
ATOM   1627  CB  TYR   122      50.572  44.428  59.532  1.00  0.00           C  
ATOM   1628  HB2 TYR   122      50.000  44.242  60.441  1.00  0.00           H  
ATOM   1629  HB3 TYR   122      51.190  43.606  59.171  1.00  0.00           H  
ATOM   1630  CG  TYR   122      51.604  45.443  59.766  1.00  0.00           C  
ATOM   1631  CD1 TYR   122      51.628  46.102  61.075  1.00  0.00           C  
ATOM   1632  HD1 TYR   122      50.760  46.082  61.718  1.00  0.00           H  
ATOM   1633  CE1 TYR   122      52.622  46.981  61.371  1.00  0.00           C  
ATOM   1634  HE1 TYR   122      52.612  47.492  62.323  1.00  0.00           H  
ATOM   1635  CZ  TYR   122      53.618  47.280  60.438  1.00  0.00           C  
ATOM   1636  OH  TYR   122      54.504  48.159  60.789  1.00  0.00           O  
ATOM   1637  HH  TYR   122      54.171  48.543  61.604  1.00  0.00           H  
ATOM   1638  CE2 TYR   122      53.620  46.660  59.159  1.00  0.00           C  
ATOM   1639  HE2 TYR   122      54.413  46.949  58.485  1.00  0.00           H  
ATOM   1640  CD2 TYR   122      52.623  45.768  58.826  1.00  0.00           C  
ATOM   1641  HD2 TYR   122      52.588  45.338  57.836  1.00  0.00           H  
ATOM   1642  C   TYR   122      48.677  43.511  58.232  1.00  0.00           C  
ATOM   1643  O   TYR   122      47.681  43.247  58.889  1.00  0.00           O  
ATOM   1644  N   GLY   123      48.916  42.742  57.158  1.00  0.00           N  
ATOM   1645  H   GLY   123      48.226  42.026  56.978  1.00  0.00           H  
ATOM   1646  CA  GLY   123      50.072  42.812  56.318  1.00  0.00           C  
ATOM   1647  HA2 GLY   123      49.974  43.629  55.603  1.00  0.00           H  
ATOM   1648  HA3 GLY   123      50.958  43.041  56.910  1.00  0.00           H  
ATOM   1649  C   GLY   123      50.289  41.380  55.640  1.00  0.00           C  
ATOM   1650  O   GLY   123      49.374  40.538  55.398  1.00  0.00           O  
ATOM   1651  N   GLN   124      51.525  41.190  55.365  1.00  0.00           N  
ATOM   1652  H   GLN   124      52.044  42.042  55.523  1.00  0.00           H  
ATOM   1653  CA  GLN   124      52.205  39.992  54.887  1.00  0.00           C  
ATOM   1654  HA  GLN   124      51.535  39.252  55.324  1.00  0.00           H  
ATOM   1655  CB  GLN   124      51.973  39.946  53.357  1.00  0.00           C  
ATOM   1656  HB2 GLN   124      50.910  40.048  53.139  1.00  0.00           H  
ATOM   1657  HB3 GLN   124      52.495  40.781  52.891  1.00  0.00           H  
ATOM   1658  CG  GLN   124      52.467  38.659  52.780  1.00  0.00           C  
ATOM   1659  HG2 GLN   124      52.226  38.788  51.725  1.00  0.00           H  
ATOM   1660  HG3 GLN   124      53.551  38.544  52.782  1.00  0.00           H  
ATOM   1661  CD  GLN   124      51.805  37.357  53.392  1.00  0.00           C  
ATOM   1662  OE1 GLN   124      50.562  37.285  53.417  1.00  0.00           O  
ATOM   1663  NE2 GLN   124      52.451  36.315  53.650  1.00  0.00           N  
ATOM   1664 HE21 GLN   124      53.460  36.363  53.643  1.00  0.00           H  
ATOM   1665 HE22 GLN   124      51.882  35.509  53.865  1.00  0.00           H  
ATOM   1666  C   GLN   124      53.667  39.840  55.389  1.00  0.00           C  
ATOM   1667  O   GLN   124      54.600  40.315  54.662  1.00  0.00           O  
ATOM   1668  N   PRO   125      53.852  39.074  56.504  1.00  0.00           N  
ATOM   1669  CD  PRO   125      55.204  38.661  56.998  1.00  0.00           C  
ATOM   1670  HD2 PRO   125      55.509  39.223  57.880  1.00  0.00           H  
ATOM   1671  HD3 PRO   125      55.937  38.717  56.193  1.00  0.00           H  
ATOM   1672  CG  PRO   125      54.969  37.201  57.439  1.00  0.00           C  
ATOM   1673  HG2 PRO   125      55.812  36.993  58.098  1.00  0.00           H  
ATOM   1674  HG3 PRO   125      54.717  36.559  56.595  1.00  0.00           H  
ATOM   1675  CB  PRO   125      53.694  37.472  58.282  1.00  0.00           C  
ATOM   1676  HB2 PRO   125      53.892  38.071  59.171  1.00  0.00           H  
ATOM   1677  HB3 PRO   125      53.117  36.627  58.657  1.00  0.00           H  
ATOM   1678  CA  PRO   125      52.891  38.348  57.281  1.00  0.00           C  
ATOM   1679  HA  PRO   125      52.357  37.633  56.655  1.00  0.00           H  
ATOM   1680  C   PRO   125      51.836  39.225  57.945  1.00  0.00           C  
ATOM   1681  O   PRO   125      52.138  40.357  58.323  1.00  0.00           O  
ATOM   1682  N   GLN   126      50.612  38.750  57.897  1.00  0.00           N  
ATOM   1683  H   GLN   126      50.473  37.871  57.420  1.00  0.00           H  
ATOM   1684  CA  GLN   126      49.490  39.481  58.478  1.00  0.00           C  
ATOM   1685  HA  GLN   126      49.221  40.373  57.913  1.00  0.00           H  
ATOM   1686  CB  GLN   126      48.312  38.500  58.342  1.00  0.00           C  
ATOM   1687  HB2 GLN   126      48.316  38.372  57.259  1.00  0.00           H  
ATOM   1688  HB3 GLN   126      48.510  37.576  58.886  1.00  0.00           H  
ATOM   1689  CG  GLN   126      46.995  39.111  58.740  1.00  0.00           C  
ATOM   1690  HG2 GLN   126      46.198  38.369  58.698  1.00  0.00           H  
ATOM   1691  HG3 GLN   126      47.166  39.325  59.795  1.00  0.00           H  
ATOM   1692  CD  GLN   126      46.518  40.334  57.974  1.00  0.00           C  
ATOM   1693  OE1 GLN   126      46.936  40.643  56.864  1.00  0.00           O  
ATOM   1694  NE2 GLN   126      45.653  41.102  58.667  1.00  0.00           N  
ATOM   1695 HE21 GLN   126      45.274  40.832  59.563  1.00  0.00           H  
ATOM   1696 HE22 GLN   126      45.370  41.872  58.077  1.00  0.00           H  
ATOM   1697  C   GLN   126      49.769  39.885  59.956  1.00  0.00           C  
ATOM   1698  O   GLN   126      50.457  39.180  60.679  1.00  0.00           O  
ATOM   1699  N   SER   127      49.232  41.072  60.319  1.00  0.00           N  
ATOM   1700  H   SER   127      48.566  41.474  59.675  1.00  0.00           H  
ATOM   1701  CA  SER   127      49.297  41.708  61.658  1.00  0.00           C  
ATOM   1702  HA  SER   127      48.748  42.650  61.688  1.00  0.00           H  
ATOM   1703  CB  SER   127      48.707  40.627  62.668  1.00  0.00           C  
ATOM   1704  HB2 SER   127      47.733  40.343  62.269  1.00  0.00           H  
ATOM   1705  HB3 SER   127      49.418  39.801  62.687  1.00  0.00           H  
ATOM   1706  OG  SER   127      48.646  41.006  64.079  1.00  0.00           O  
ATOM   1707  HG  SER   127      49.469  40.696  64.463  1.00  0.00           H  
ATOM   1708  C   SER   127      50.681  42.193  62.137  1.00  0.00           C  
ATOM   1709  O   SER   127      50.732  43.222  62.836  1.00  0.00           O  
ATOM   1710  N   GLY   128      51.750  41.466  61.774  1.00  0.00           N  
ATOM   1711  H   GLY   128      51.567  40.573  61.339  1.00  0.00           H  
ATOM   1712  CA  GLY   128      53.155  41.926  61.760  1.00  0.00           C  
ATOM   1713  HA2 GLY   128      53.095  42.760  61.061  1.00  0.00           H  
ATOM   1714  HA3 GLY   128      53.379  42.306  62.757  1.00  0.00           H  
ATOM   1715  C   GLY   128      54.143  40.786  61.419  1.00  0.00           C  
ATOM   1716  O   GLY   128      53.847  39.605  61.657  1.00  0.00           O  
ATOM   1717  N   SER   129      55.378  41.073  60.958  1.00  0.00           N  
ATOM   1718  H   SER   129      55.918  40.247  60.743  1.00  0.00           H  
ATOM   1719  CA  SER   129      56.095  42.379  60.781  1.00  0.00           C  
ATOM   1720  HA  SER   129      57.172  42.218  60.721  1.00  0.00           H  
ATOM   1721  CB  SER   129      55.675  43.222  59.541  1.00  0.00           C  
ATOM   1722  HB2 SER   129      54.618  43.474  59.621  1.00  0.00           H  
ATOM   1723  HB3 SER   129      56.120  44.216  59.565  1.00  0.00           H  
ATOM   1724  OG  SER   129      55.781  42.383  58.400  1.00  0.00           O  
ATOM   1725  HG  SER   129      56.705  42.385  58.142  1.00  0.00           H  
ATOM   1726  C   SER   129      56.126  43.145  62.150  1.00  0.00           C  
ATOM   1727  O   SER   129      55.278  44.019  62.404  1.00  0.00           O  
ATOM   1728  N   TYR   130      57.045  42.746  63.073  1.00  0.00           N  
ATOM   1729  H   TYR   130      57.664  41.962  62.921  1.00  0.00           H  
ATOM   1730  CA  TYR   130      56.964  43.124  64.548  1.00  0.00           C  
ATOM   1731  HA  TYR   130      56.201  43.901  64.612  1.00  0.00           H  
ATOM   1732  CB  TYR   130      56.540  41.969  65.445  1.00  0.00           C  
ATOM   1733  HB2 TYR   130      57.322  41.220  65.316  1.00  0.00           H  
ATOM   1734  HB3 TYR   130      56.516  42.349  66.466  1.00  0.00           H  
ATOM   1735  CG  TYR   130      55.156  41.478  65.142  1.00  0.00           C  
ATOM   1736  CD1 TYR   130      54.879  40.146  64.774  1.00  0.00           C  
ATOM   1737  HD1 TYR   130      55.708  39.482  64.581  1.00  0.00           H  
ATOM   1738  CE1 TYR   130      53.581  39.646  64.894  1.00  0.00           C  
ATOM   1739  HE1 TYR   130      53.538  38.576  64.754  1.00  0.00           H  
ATOM   1740  CZ  TYR   130      52.476  40.524  65.097  1.00  0.00           C  
ATOM   1741  OH  TYR   130      51.190  39.999  65.173  1.00  0.00           O  
ATOM   1742  HH  TYR   130      51.051  39.215  64.636  1.00  0.00           H  
ATOM   1743  CE2 TYR   130      52.714  41.865  65.410  1.00  0.00           C  
ATOM   1744  HE2 TYR   130      51.930  42.519  65.763  1.00  0.00           H  
ATOM   1745  CD2 TYR   130      54.071  42.284  65.489  1.00  0.00           C  
ATOM   1746  HD2 TYR   130      54.107  43.302  65.845  1.00  0.00           H  
ATOM   1747  C   TYR   130      58.298  43.681  65.011  1.00  0.00           C  
ATOM   1748  O   TYR   130      59.301  43.042  64.792  1.00  0.00           O  
ATOM   1749  N   SER   131      58.470  44.882  65.544  1.00  0.00           N  
ATOM   1750  H   SER   131      59.406  45.218  65.367  1.00  0.00           H  
ATOM   1751  CA  SER   131      57.579  45.838  66.162  1.00  0.00           C  
ATOM   1752  HA  SER   131      58.184  46.517  66.762  1.00  0.00           H  
ATOM   1753  CB  SER   131      56.919  46.806  65.164  1.00  0.00           C  
ATOM   1754  HB2 SER   131      57.676  47.266  64.530  1.00  0.00           H  
ATOM   1755  HB3 SER   131      56.295  46.242  64.471  1.00  0.00           H  
ATOM   1756  OG  SER   131      56.068  47.797  65.748  1.00  0.00           O  
ATOM   1757  HG  SER   131      56.364  48.655  65.434  1.00  0.00           H  
ATOM   1758  C   SER   131      56.660  45.193  67.193  1.00  0.00           C  
ATOM   1759  O   SER   131      55.522  44.814  66.948  1.00  0.00           O  
ATOM   1760  N   GLN   132      57.133  44.860  68.401  1.00  0.00           N  
ATOM   1761  H   GLN   132      56.493  44.354  68.997  1.00  0.00           H  
ATOM   1762  CA  GLN   132      58.453  45.063  69.006  1.00  0.00           C  
ATOM   1763  HA  GLN   132      59.231  44.842  68.275  1.00  0.00           H  
ATOM   1764  CB  GLN   132      58.494  46.546  69.540  1.00  0.00           C  
ATOM   1765  HB2 GLN   132      58.293  47.243  68.727  1.00  0.00           H  
ATOM   1766  HB3 GLN   132      57.864  46.646  70.424  1.00  0.00           H  
ATOM   1767  CG  GLN   132      59.983  46.861  69.974  1.00  0.00           C  
ATOM   1768  HG2 GLN   132      60.038  46.316  70.916  1.00  0.00           H  
ATOM   1769  HG3 GLN   132      60.727  46.480  69.275  1.00  0.00           H  
ATOM   1770  CD  GLN   132      60.274  48.315  70.246  1.00  0.00           C  
ATOM   1771  OE1 GLN   132      61.407  48.663  70.425  1.00  0.00           O  
ATOM   1772  NE2 GLN   132      59.290  49.196  70.238  1.00  0.00           N  
ATOM   1773 HE21 GLN   132      58.353  48.902  70.001  1.00  0.00           H  
ATOM   1774 HE22 GLN   132      59.406  50.195  70.333  1.00  0.00           H  
ATOM   1775  C   GLN   132      58.648  44.085  70.137  1.00  0.00           C  
ATOM   1776  O   GLN   132      57.682  43.783  70.817  1.00  0.00           O  
ATOM   1777  N   GLN   133      59.886  43.619  70.324  1.00  0.00           N  
ATOM   1778  H   GLN   133      60.564  43.895  69.629  1.00  0.00           H  
ATOM   1779  CA  GLN   133      60.333  42.672  71.331  1.00  0.00           C  
ATOM   1780  HA  GLN   133      61.260  42.167  71.059  1.00  0.00           H  
ATOM   1781  CB  GLN   133      60.519  43.341  72.751  1.00  0.00           C  
ATOM   1782  HB2 GLN   133      59.655  43.923  73.070  1.00  0.00           H  
ATOM   1783  HB3 GLN   133      60.765  42.570  73.482  1.00  0.00           H  
ATOM   1784  CG  GLN   133      61.703  44.341  72.631  1.00  0.00           C  
ATOM   1785  HG2 GLN   133      62.424  43.932  71.923  1.00  0.00           H  
ATOM   1786  HG3 GLN   133      61.446  45.311  72.206  1.00  0.00           H  
ATOM   1787  CD  GLN   133      62.323  44.650  74.016  1.00  0.00           C  
ATOM   1788  OE1 GLN   133      63.479  44.208  74.139  1.00  0.00           O  
ATOM   1789  NE2 GLN   133      61.681  45.304  74.954  1.00  0.00           N  
ATOM   1790 HE21 GLN   133      60.710  45.550  74.820  1.00  0.00           H  
ATOM   1791 HE22 GLN   133      62.200  45.702  75.724  1.00  0.00           H  
ATOM   1792  C   GLN   133      59.374  41.536  71.458  1.00  0.00           C  
ATOM   1793  O   GLN   133      58.706  41.438  72.441  1.00  0.00           O  
ATOM   1794  N   PRO   134      59.270  40.654  70.419  1.00  0.00           N  
ATOM   1795  CD  PRO   134      58.377  39.488  70.467  1.00  0.00           C  
ATOM   1796  HD2 PRO   134      57.521  39.665  69.815  1.00  0.00           H  
ATOM   1797  HD3 PRO   134      58.249  39.175  71.503  1.00  0.00           H  
ATOM   1798  CG  PRO   134      59.123  38.375  69.720  1.00  0.00           C  
ATOM   1799  HG2 PRO   134      58.405  37.652  69.332  1.00  0.00           H  
ATOM   1800  HG3 PRO   134      59.661  37.715  70.400  1.00  0.00           H  
ATOM   1801  CB  PRO   134      59.949  39.101  68.677  1.00  0.00           C  
ATOM   1802  HB2 PRO   134      59.318  39.006  67.794  1.00  0.00           H  
ATOM   1803  HB3 PRO   134      60.953  38.679  68.633  1.00  0.00           H  
ATOM   1804  CA  PRO   134      60.043  40.537  69.236  1.00  0.00           C  
ATOM   1805  HA  PRO   134      61.107  40.696  69.413  1.00  0.00           H  
ATOM   1806  C   PRO   134      59.548  41.553  68.180  1.00  0.00           C  
ATOM   1807  O   PRO   134      58.444  42.039  68.115  1.00  0.00           O  
ATOM   1808  N   SER   135      60.377  41.823  67.185  1.00  0.00           N  
ATOM   1809  H   SER   135      59.995  42.384  66.437  1.00  0.00           H  
ATOM   1810  CA  SER   135      61.800  41.457  67.040  1.00  0.00           C  
ATOM   1811  HA  SER   135      62.010  40.427  67.328  1.00  0.00           H  
ATOM   1812  CB  SER   135      62.161  41.579  65.538  1.00  0.00           C  
ATOM   1813  HB2 SER   135      63.136  41.182  65.253  1.00  0.00           H  
ATOM   1814  HB3 SER   135      61.462  41.021  64.914  1.00  0.00           H  
ATOM   1815  OG  SER   135      62.164  42.933  65.209  1.00  0.00           O  
ATOM   1816  HG  SER   135      61.253  43.188  65.049  1.00  0.00           H  
ATOM   1817  C   SER   135      62.719  42.379  67.887  1.00  0.00           C  
ATOM   1818  O   SER   135      62.233  43.278  68.587  1.00  0.00           O  
ATOM   1819  N   TYR   136      64.032  42.156  67.944  1.00  0.00           N  
ATOM   1820  H   TYR   136      64.449  41.436  67.373  1.00  0.00           H  
ATOM   1821  CA  TYR   136      64.911  42.946  68.801  1.00  0.00           C  
ATOM   1822  HA  TYR   136      64.310  43.571  69.462  1.00  0.00           H  
ATOM   1823  CB  TYR   136      65.696  42.020  69.782  1.00  0.00           C  
ATOM   1824  HB2 TYR   136      66.350  41.356  69.217  1.00  0.00           H  
ATOM   1825  HB3 TYR   136      66.365  42.605  70.413  1.00  0.00           H  
ATOM   1826  CG  TYR   136      64.695  41.255  70.594  1.00  0.00           C  
ATOM   1827  CD1 TYR   136      64.266  41.754  71.894  1.00  0.00           C  
ATOM   1828  HD1 TYR   136      64.590  42.722  72.246  1.00  0.00           H  
ATOM   1829  CE1 TYR   136      63.302  41.029  72.619  1.00  0.00           C  
ATOM   1830  HE1 TYR   136      62.991  41.471  73.554  1.00  0.00           H  
ATOM   1831  CZ  TYR   136      62.792  39.833  72.102  1.00  0.00           C  
ATOM   1832  OH  TYR   136      61.920  39.239  72.952  1.00  0.00           O  
ATOM   1833  HH  TYR   136      61.727  38.330  72.713  1.00  0.00           H  
ATOM   1834  CE2 TYR   136      63.168  39.387  70.846  1.00  0.00           C  
ATOM   1835  HE2 TYR   136      62.725  38.446  70.554  1.00  0.00           H  
ATOM   1836  CD2 TYR   136      64.119  40.062  70.098  1.00  0.00           C  
ATOM   1837  HD2 TYR   136      64.379  39.664  69.127  1.00  0.00           H  
ATOM   1838  C   TYR   136      65.804  43.841  67.941  1.00  0.00           C  
ATOM   1839  O   TYR   136      66.615  43.241  67.249  1.00  0.00           O  
ATOM   1840  N   GLY   137      65.755  45.142  67.924  1.00  0.00           N  
ATOM   1841  H   GLY   137      66.524  45.581  67.439  1.00  0.00           H  
ATOM   1842  CA  GLY   137      64.797  45.994  68.627  1.00  0.00           C  
ATOM   1843  HA2 GLY   137      64.763  46.949  68.103  1.00  0.00           H  
ATOM   1844  HA3 GLY   137      63.826  45.530  68.454  1.00  0.00           H  
ATOM   1845  C   GLY   137      65.013  46.284  70.074  1.00  0.00           C  
ATOM   1846  O   GLY   137      65.611  45.505  70.789  1.00  0.00           O  
ATOM   1847  N   GLY   138      64.575  47.427  70.614  1.00  0.00           N  
ATOM   1848  H   GLY   138      64.062  48.098  70.061  1.00  0.00           H  
ATOM   1849  CA  GLY   138      65.035  47.898  71.967  1.00  0.00           C  
ATOM   1850  HA2 GLY   138      64.612  48.888  72.136  1.00  0.00           H  
ATOM   1851  HA3 GLY   138      64.496  47.327  72.723  1.00  0.00           H  
ATOM   1852  C   GLY   138      66.509  48.101  72.292  1.00  0.00           C  
ATOM   1853  O   GLY   138      67.352  48.140  71.361  1.00  0.00           O  
ATOM   1854  N   GLN   139      66.890  48.173  73.541  1.00  0.00           N  
ATOM   1855  H   GLN   139      67.888  48.312  73.616  1.00  0.00           H  
ATOM   1856  CA  GLN   139      66.114  48.013  74.764  1.00  0.00           C  
ATOM   1857  HA  GLN   139      65.152  48.500  74.607  1.00  0.00           H  
ATOM   1858  CB  GLN   139      65.838  46.454  75.046  1.00  0.00           C  
ATOM   1859  HB2 GLN   139      65.232  46.484  75.952  1.00  0.00           H  
ATOM   1860  HB3 GLN   139      65.358  46.073  74.145  1.00  0.00           H  
ATOM   1861  CG  GLN   139      67.145  45.688  75.360  1.00  0.00           C  
ATOM   1862  HG2 GLN   139      67.939  45.869  74.634  1.00  0.00           H  
ATOM   1863  HG3 GLN   139      67.584  45.964  76.319  1.00  0.00           H  
ATOM   1864  CD  GLN   139      66.953  44.124  75.446  1.00  0.00           C  
ATOM   1865  OE1 GLN   139      67.756  43.525  76.085  1.00  0.00           O  
ATOM   1866  NE2 GLN   139      66.011  43.439  74.750  1.00  0.00           N  
ATOM   1867 HE21 GLN   139      65.187  43.897  74.388  1.00  0.00           H  
ATOM   1868 HE22 GLN   139      66.089  42.443  74.899  1.00  0.00           H  
ATOM   1869  C   GLN   139      66.739  48.772  76.007  1.00  0.00           C  
ATOM   1870  O   GLN   139      66.418  48.336  77.134  1.00  0.00           O  
ATOM   1871  N   GLN   140      67.631  49.694  75.871  1.00  0.00           N  
ATOM   1872  H   GLN   140      67.742  50.082  74.945  1.00  0.00           H  
ATOM   1873  CA  GLN   140      68.491  50.213  76.941  1.00  0.00           C  
ATOM   1874  HA  GLN   140      69.191  49.412  77.179  1.00  0.00           H  
ATOM   1875  CB  GLN   140      69.381  51.316  76.338  1.00  0.00           C  
ATOM   1876  HB2 GLN   140      69.808  50.908  75.422  1.00  0.00           H  
ATOM   1877  HB3 GLN   140      68.785  52.197  76.101  1.00  0.00           H  
ATOM   1878  CG  GLN   140      70.493  51.672  77.377  1.00  0.00           C  
ATOM   1879  HG2 GLN   140      70.058  52.236  78.202  1.00  0.00           H  
ATOM   1880  HG3 GLN   140      70.779  50.777  77.929  1.00  0.00           H  
ATOM   1881  CD  GLN   140      71.597  52.458  76.699  1.00  0.00           C  
ATOM   1882  OE1 GLN   140      71.607  52.748  75.552  1.00  0.00           O  
ATOM   1883  NE2 GLN   140      72.491  52.909  77.548  1.00  0.00           N  
ATOM   1884 HE21 GLN   140      72.516  52.490  78.467  1.00  0.00           H  
ATOM   1885 HE22 GLN   140      73.289  53.358  77.122  1.00  0.00           H  
ATOM   1886  C   GLN   140      67.782  50.661  78.202  1.00  0.00           C  
ATOM   1887  O   GLN   140      66.965  51.569  78.044  1.00  0.00           O  
ATOM   1888  N   GLN   141      68.068  50.085  79.361  1.00  0.00           N  
ATOM   1889  H   GLN   141      68.868  49.468  79.391  1.00  0.00           H  
ATOM   1890  CA  GLN   141      67.412  50.597  80.599  1.00  0.00           C  
ATOM   1891  HA  GLN   141      66.339  50.726  80.460  1.00  0.00           H  
ATOM   1892  CB  GLN   141      67.559  49.573  81.739  1.00  0.00           C  
ATOM   1893  HB2 GLN   141      68.596  49.365  82.002  1.00  0.00           H  
ATOM   1894  HB3 GLN   141      67.133  49.879  82.695  1.00  0.00           H  
ATOM   1895  CG  GLN   141      66.811  48.273  81.301  1.00  0.00           C  
ATOM   1896  HG2 GLN   141      65.936  48.618  80.750  1.00  0.00           H  
ATOM   1897  HG3 GLN   141      67.513  47.807  80.609  1.00  0.00           H  
ATOM   1898  CD  GLN   141      66.490  47.267  82.391  1.00  0.00           C  
ATOM   1899  OE1 GLN   141      65.375  47.128  82.926  1.00  0.00           O  
ATOM   1900  NE2 GLN   141      67.536  46.605  82.833  1.00  0.00           N  
ATOM   1901 HE21 GLN   141      68.419  46.706  82.354  1.00  0.00           H  
ATOM   1902 HE22 GLN   141      67.337  46.054  83.656  1.00  0.00           H  
ATOM   1903  C   GLN   141      67.964  51.962  81.131  1.00  0.00           C  
ATOM   1904  O   GLN   141      69.174  52.159  81.036  1.00  0.00           O  
ATOM   1905  N   SER   142      67.123  52.890  81.625  1.00  0.00           N  
ATOM   1906  H   SER   142      67.647  53.741  81.770  1.00  0.00           H  
ATOM   1907  CA  SER   142      65.683  52.897  81.771  1.00  0.00           C  
ATOM   1908  HA  SER   142      65.295  53.623  82.486  1.00  0.00           H  
ATOM   1909  CB  SER   142      65.089  53.389  80.454  1.00  0.00           C  
ATOM   1910  HB2 SER   142      65.327  52.654  79.685  1.00  0.00           H  
ATOM   1911  HB3 SER   142      64.007  53.261  80.413  1.00  0.00           H  
ATOM   1912  OG  SER   142      65.437  54.692  80.069  1.00  0.00           O  
ATOM   1913  HG  SER   142      66.377  54.664  79.877  1.00  0.00           H  
ATOM   1914  C   SER   142      65.011  51.686  82.452  1.00  0.00           C  
ATOM   1915  O   SER   142      64.335  50.886  81.794  1.00  0.00           O  
ATOM   1916  N   TYR   143      65.347  51.513  83.760  1.00  0.00           N  
ATOM   1917  H   TYR   143      66.024  52.127  84.191  1.00  0.00           H  
ATOM   1918  CA  TYR   143      64.617  50.558  84.645  1.00  0.00           C  
ATOM   1919  HA  TYR   143      64.529  49.602  84.129  1.00  0.00           H  
ATOM   1920  CB  TYR   143      65.386  50.332  85.888  1.00  0.00           C  
ATOM   1921  HB2 TYR   143      65.327  51.272  86.436  1.00  0.00           H  
ATOM   1922  HB3 TYR   143      64.813  49.559  86.401  1.00  0.00           H  
ATOM   1923  CG  TYR   143      66.833  50.033  85.769  1.00  0.00           C  
ATOM   1924  CD1 TYR   143      67.289  48.719  85.670  1.00  0.00           C  
ATOM   1925  HD1 TYR   143      66.669  47.836  85.701  1.00  0.00           H  
ATOM   1926  CE1 TYR   143      68.690  48.465  85.505  1.00  0.00           C  
ATOM   1927  HE1 TYR   143      69.074  47.456  85.515  1.00  0.00           H  
ATOM   1928  CZ  TYR   143      69.610  49.519  85.364  1.00  0.00           C  
ATOM   1929  OH  TYR   143      70.944  49.305  85.278  1.00  0.00           O  
ATOM   1930  HH  TYR   143      71.155  48.381  85.436  1.00  0.00           H  
ATOM   1931  CE2 TYR   143      69.085  50.828  85.384  1.00  0.00           C  
ATOM   1932  HE2 TYR   143      69.766  51.665  85.357  1.00  0.00           H  
ATOM   1933  CD2 TYR   143      67.712  51.062  85.677  1.00  0.00           C  
ATOM   1934  HD2 TYR   143      67.356  52.081  85.721  1.00  0.00           H  
ATOM   1935  C   TYR   143      63.242  51.137  84.993  1.00  0.00           C  
ATOM   1936  O   TYR   143      63.043  52.123  85.728  1.00  0.00           O  
ATOM   1937  N   GLY   144      62.151  50.404  84.658  1.00  0.00           N  
ATOM   1938  H   GLY   144      62.262  49.524  84.174  1.00  0.00           H  
ATOM   1939  CA  GLY   144      60.868  50.706  85.311  1.00  0.00           C  
ATOM   1940  HA2 GLY   144      60.109  49.968  85.053  1.00  0.00           H  
ATOM   1941  HA3 GLY   144      61.110  50.616  86.370  1.00  0.00           H  
ATOM   1942  C   GLY   144      60.234  52.084  84.976  1.00  0.00           C  
ATOM   1943  O   GLY   144      60.744  52.872  84.164  1.00  0.00           O  
ATOM   1944  N   GLN   145      59.169  52.397  85.708  1.00  0.00           N  
ATOM   1945  H   GLN   145      58.766  51.635  86.234  1.00  0.00           H  
ATOM   1946  CA  GLN   145      58.499  53.742  85.648  1.00  0.00           C  
ATOM   1947  HA  GLN   145      58.168  53.925  84.625  1.00  0.00           H  
ATOM   1948  CB  GLN   145      57.250  53.732  86.488  1.00  0.00           C  
ATOM   1949  HB2 GLN   145      57.699  53.864  87.473  1.00  0.00           H  
ATOM   1950  HB3 GLN   145      56.578  54.569  86.301  1.00  0.00           H  
ATOM   1951  CG  GLN   145      56.406  52.466  86.578  1.00  0.00           C  
ATOM   1952  HG2 GLN   145      56.978  51.546  86.696  1.00  0.00           H  
ATOM   1953  HG3 GLN   145      55.708  52.738  87.370  1.00  0.00           H  
ATOM   1954  CD  GLN   145      55.740  52.070  85.284  1.00  0.00           C  
ATOM   1955  OE1 GLN   145      55.627  52.829  84.330  1.00  0.00           O  
ATOM   1956  NE2 GLN   145      55.039  50.909  85.249  1.00  0.00           N  
ATOM   1957 HE21 GLN   145      54.680  50.646  84.342  1.00  0.00           H  
ATOM   1958 HE22 GLN   145      55.378  50.179  85.859  1.00  0.00           H  
ATOM   1959  C   GLN   145      59.469  54.895  85.971  1.00  0.00           C  
ATOM   1960  O   GLN   145      60.097  54.973  87.025  1.00  0.00           O  
ATOM   1961  N   GLN   146      59.389  55.945  85.113  1.00  0.00           N  
ATOM   1962  H   GLN   146      58.781  55.874  84.309  1.00  0.00           H  
ATOM   1963  CA  GLN   146      60.007  57.189  85.292  1.00  0.00           C  
ATOM   1964  HA  GLN   146      61.037  57.148  85.644  1.00  0.00           H  
ATOM   1965  CB  GLN   146      60.225  57.770  83.847  1.00  0.00           C  
ATOM   1966  HB2 GLN   146      60.781  57.067  83.226  1.00  0.00           H  
ATOM   1967  HB3 GLN   146      59.214  57.843  83.446  1.00  0.00           H  
ATOM   1968  CG  GLN   146      60.887  59.178  83.756  1.00  0.00           C  
ATOM   1969  HG2 GLN   146      61.101  59.326  82.698  1.00  0.00           H  
ATOM   1970  HG3 GLN   146      60.091  59.852  84.071  1.00  0.00           H  
ATOM   1971  CD  GLN   146      62.223  59.207  84.539  1.00  0.00           C  
ATOM   1972  OE1 GLN   146      62.553  60.141  85.300  1.00  0.00           O  
ATOM   1973  NE2 GLN   146      62.998  58.145  84.544  1.00  0.00           N  
ATOM   1974 HE21 GLN   146      62.689  57.339  84.020  1.00  0.00           H  
ATOM   1975 HE22 GLN   146      63.705  58.142  85.265  1.00  0.00           H  
ATOM   1976  C   GLN   146      59.181  58.255  86.086  1.00  0.00           C  
ATOM   1977  O   GLN   146      58.030  58.482  85.723  1.00  0.00           O  
ATOM   1978  N   GLN   147      59.842  58.855  87.079  1.00  0.00           N  
ATOM   1979  H   GLN   147      60.820  58.693  87.273  1.00  0.00           H  
ATOM   1980  CA  GLN   147      59.148  59.747  87.963  1.00  0.00           C  
ATOM   1981  HA  GLN   147      58.342  59.210  88.464  1.00  0.00           H  
ATOM   1982  CB  GLN   147      60.134  60.194  89.051  1.00  0.00           C  
ATOM   1983  HB2 GLN   147      60.475  59.262  89.501  1.00  0.00           H  
ATOM   1984  HB3 GLN   147      60.994  60.601  88.520  1.00  0.00           H  
ATOM   1985  CG  GLN   147      59.698  61.132  90.122  1.00  0.00           C  
ATOM   1986  HG2 GLN   147      59.195  61.991  89.678  1.00  0.00           H  
ATOM   1987  HG3 GLN   147      58.926  60.653  90.724  1.00  0.00           H  
ATOM   1988  CD  GLN   147      60.961  61.679  90.782  1.00  0.00           C  
ATOM   1989  OE1 GLN   147      61.613  61.154  91.695  1.00  0.00           O  
ATOM   1990  NE2 GLN   147      61.429  62.750  90.163  1.00  0.00           N  
ATOM   1991 HE21 GLN   147      60.837  63.257  89.521  1.00  0.00           H  
ATOM   1992 HE22 GLN   147      62.399  63.025  90.231  1.00  0.00           H  
ATOM   1993  C   GLN   147      58.542  60.891  87.219  1.00  0.00           C  
ATOM   1994  O   GLN   147      59.212  61.633  86.507  1.00  0.00           O  
ATOM   1995  N   SER   148      57.193  61.034  87.516  1.00  0.00           N  
ATOM   1996  H   SER   148      56.791  60.500  88.273  1.00  0.00           H  
ATOM   1997  CA  SER   148      56.291  62.127  86.997  1.00  0.00           C  
ATOM   1998  HA  SER   148      56.161  62.208  85.918  1.00  0.00           H  
ATOM   1999  CB  SER   148      54.905  61.812  87.547  1.00  0.00           C  
ATOM   2000  HB2 SER   148      54.741  60.735  87.585  1.00  0.00           H  
ATOM   2001  HB3 SER   148      54.843  62.105  88.595  1.00  0.00           H  
ATOM   2002  OG  SER   148      53.942  62.431  86.763  1.00  0.00           O  
ATOM   2003  HG  SER   148      53.092  62.236  87.164  1.00  0.00           H  
ATOM   2004  C   SER   148      56.788  63.429  87.594  1.00  0.00           C  
ATOM   2005  O   SER   148      57.143  63.507  88.781  1.00  0.00           O  
ATOM   2006  N   TYR   149      56.589  64.431  86.788  1.00  0.00           N  
ATOM   2007  H   TYR   149      56.112  64.263  85.914  1.00  0.00           H  
ATOM   2008  CA  TYR   149      56.955  65.848  87.140  1.00  0.00           C  
ATOM   2009  HA  TYR   149      57.966  65.867  87.547  1.00  0.00           H  
ATOM   2010  CB  TYR   149      56.945  66.693  85.822  1.00  0.00           C  
ATOM   2011  HB2 TYR   149      57.730  66.354  85.145  1.00  0.00           H  
ATOM   2012  HB3 TYR   149      55.972  66.610  85.337  1.00  0.00           H  
ATOM   2013  CG  TYR   149      57.353  68.183  85.961  1.00  0.00           C  
ATOM   2014  CD1 TYR   149      56.527  69.185  85.367  1.00  0.00           C  
ATOM   2015  HD1 TYR   149      55.577  68.948  84.909  1.00  0.00           H  
ATOM   2016  CE1 TYR   149      57.023  70.495  85.291  1.00  0.00           C  
ATOM   2017  HE1 TYR   149      56.462  71.288  84.818  1.00  0.00           H  
ATOM   2018  CZ  TYR   149      58.178  70.811  86.037  1.00  0.00           C  
ATOM   2019  OH  TYR   149      58.599  72.101  86.087  1.00  0.00           O  
ATOM   2020  HH  TYR   149      58.005  72.822  85.863  1.00  0.00           H  
ATOM   2021  CE2 TYR   149      58.952  69.820  86.656  1.00  0.00           C  
ATOM   2022  HE2 TYR   149      59.830  70.031  87.247  1.00  0.00           H  
ATOM   2023  CD2 TYR   149      58.550  68.459  86.557  1.00  0.00           C  
ATOM   2024  HD2 TYR   149      59.214  67.729  86.996  1.00  0.00           H  
ATOM   2025  C   TYR   149      56.042  66.466  88.243  1.00  0.00           C  
ATOM   2026  O   TYR   149      54.893  66.080  88.432  1.00  0.00           O  
ATOM   2027  N   ASN   150      56.549  67.353  89.079  1.00  0.00           N  
ATOM   2028  H   ASN   150      57.520  67.569  88.904  1.00  0.00           H  
ATOM   2029  CA  ASN   150      55.898  68.108  90.127  1.00  0.00           C  
ATOM   2030  HA  ASN   150      54.953  67.597  90.312  1.00  0.00           H  
ATOM   2031  CB  ASN   150      56.701  68.088  91.441  1.00  0.00           C  
ATOM   2032  HB2 ASN   150      57.180  67.110  91.502  1.00  0.00           H  
ATOM   2033  HB3 ASN   150      57.465  68.857  91.322  1.00  0.00           H  
ATOM   2034  CG  ASN   150      55.784  68.301  92.663  1.00  0.00           C  
ATOM   2035  OD1 ASN   150      54.703  67.880  92.682  1.00  0.00           O  
ATOM   2036  ND2 ASN   150      56.278  68.871  93.727  1.00  0.00           N  
ATOM   2037 HD21 ASN   150      55.742  68.796  94.579  1.00  0.00           H  
ATOM   2038 HD22 ASN   150      57.274  69.029  93.779  1.00  0.00           H  
ATOM   2039  C   ASN   150      55.621  69.522  89.558  1.00  0.00           C  
ATOM   2040  O   ASN   150      56.522  70.392  89.732  1.00  0.00           O  
ATOM   2041  N   PRO   151      54.530  69.827  88.863  1.00  0.00           N  
ATOM   2042  CD  PRO   151      53.609  68.862  88.331  1.00  0.00           C  
ATOM   2043  HD2 PRO   151      53.345  68.144  89.107  1.00  0.00           H  
ATOM   2044  HD3 PRO   151      53.990  68.308  87.474  1.00  0.00           H  
ATOM   2045  CG  PRO   151      52.443  69.739  87.925  1.00  0.00           C  
ATOM   2046  HG2 PRO   151      51.833  69.951  88.803  1.00  0.00           H  
ATOM   2047  HG3 PRO   151      51.851  69.134  87.238  1.00  0.00           H  
ATOM   2048  CB  PRO   151      53.125  70.902  87.231  1.00  0.00           C  
ATOM   2049  HB2 PRO   151      52.404  71.719  87.238  1.00  0.00           H  
ATOM   2050  HB3 PRO   151      53.391  70.602  86.217  1.00  0.00           H  
ATOM   2051  CA  PRO   151      54.315  71.124  88.234  1.00  0.00           C  
ATOM   2052  HA  PRO   151      55.183  71.457  87.665  1.00  0.00           H  
ATOM   2053  C   PRO   151      54.087  72.248  89.299  1.00  0.00           C  
ATOM   2054  O   PRO   151      53.151  72.190  90.092  1.00  0.00           O  
ATOM   2055  N   PRO   152      54.904  73.330  89.238  1.00  0.00           N  
ATOM   2056  CD  PRO   152      56.218  73.470  88.600  1.00  0.00           C  
ATOM   2057  HD2 PRO   152      56.146  73.462  87.513  1.00  0.00           H  
ATOM   2058  HD3 PRO   152      56.879  72.653  88.890  1.00  0.00           H  
ATOM   2059  CG  PRO   152      56.897  74.811  89.062  1.00  0.00           C  
ATOM   2060  HG2 PRO   152      56.933  75.592  88.302  1.00  0.00           H  
ATOM   2061  HG3 PRO   152      57.946  74.554  89.214  1.00  0.00           H  
ATOM   2062  CB  PRO   152      56.084  75.253  90.238  1.00  0.00           C  
ATOM   2063  HB2 PRO   152      55.891  76.324  90.299  1.00  0.00           H  
ATOM   2064  HB3 PRO   152      56.548  74.911  91.163  1.00  0.00           H  
ATOM   2065  CA  PRO   152      54.704  74.544  90.018  1.00  0.00           C  
ATOM   2066  HA  PRO   152      54.295  74.237  90.980  1.00  0.00           H  
ATOM   2067  C   PRO   152      53.657  75.520  89.410  1.00  0.00           C  
ATOM   2068  O   PRO   152      53.322  75.521  88.220  1.00  0.00           O  
ATOM   2069  N   GLN   153      53.117  76.389  90.336  1.00  0.00           N  
ATOM   2070  H   GLN   153      53.449  76.218  91.275  1.00  0.00           H  
ATOM   2071  CA  GLN   153      51.954  77.258  90.052  1.00  0.00           C  
ATOM   2072  HA  GLN   153      51.048  76.676  89.883  1.00  0.00           H  
ATOM   2073  CB  GLN   153      51.468  77.872  91.396  1.00  0.00           C  
ATOM   2074  HB2 GLN   153      50.500  78.358  91.278  1.00  0.00           H  
ATOM   2075  HB3 GLN   153      51.205  77.075  92.092  1.00  0.00           H  
ATOM   2076  CG  GLN   153      52.401  78.966  92.105  1.00  0.00           C  
ATOM   2077  HG2 GLN   153      53.417  78.571  92.119  1.00  0.00           H  
ATOM   2078  HG3 GLN   153      52.442  79.909  91.560  1.00  0.00           H  
ATOM   2079  CD  GLN   153      52.144  79.196  93.585  1.00  0.00           C  
ATOM   2080  OE1 GLN   153      51.833  80.273  94.150  1.00  0.00           O  
ATOM   2081  NE2 GLN   153      52.192  78.170  94.462  1.00  0.00           N  
ATOM   2082 HE21 GLN   153      52.678  77.313  94.238  1.00  0.00           H  
ATOM   2083 HE22 GLN   153      52.020  78.369  95.437  1.00  0.00           H  
ATOM   2084  C   GLN   153      52.122  78.266  88.939  1.00  0.00           C  
ATOM   2085  O   GLN   153      53.271  78.595  88.586  1.00  0.00           O  
ATOM   2086  N   GLY   154      51.052  78.815  88.439  1.00  0.00           N  
ATOM   2087  H   GLY   154      50.149  78.598  88.836  1.00  0.00           H  
ATOM   2088  CA  GLY   154      51.096  79.877  87.441  1.00  0.00           C  
ATOM   2089  HA2 GLY   154      51.936  79.722  86.763  1.00  0.00           H  
ATOM   2090  HA3 GLY   154      50.208  79.759  86.821  1.00  0.00           H  
ATOM   2091  C   GLY   154      51.214  81.361  87.958  1.00  0.00           C  
ATOM   2092  O   GLY   154      50.879  81.575  89.099  1.00  0.00           O  
ATOM   2093  N   TYR   155      51.886  82.199  87.160  1.00  0.00           N  
ATOM   2094  H   TYR   155      51.971  81.789  86.241  1.00  0.00           H  
ATOM   2095  CA  TYR   155      52.235  83.504  87.452  1.00  0.00           C  
ATOM   2096  HA  TYR   155      51.525  83.830  88.213  1.00  0.00           H  
ATOM   2097  CB  TYR   155      53.677  83.624  87.906  1.00  0.00           C  
ATOM   2098  HB2 TYR   155      54.275  83.020  87.223  1.00  0.00           H  
ATOM   2099  HB3 TYR   155      53.997  84.664  87.836  1.00  0.00           H  
ATOM   2100  CG  TYR   155      53.961  83.203  89.359  1.00  0.00           C  
ATOM   2101  CD1 TYR   155      53.193  83.676  90.379  1.00  0.00           C  
ATOM   2102  HD1 TYR   155      52.376  84.361  90.213  1.00  0.00           H  
ATOM   2103  CE1 TYR   155      53.404  83.189  91.709  1.00  0.00           C  
ATOM   2104  HE1 TYR   155      52.762  83.580  92.484  1.00  0.00           H  
ATOM   2105  CZ  TYR   155      54.455  82.259  92.011  1.00  0.00           C  
ATOM   2106  OH  TYR   155      54.584  81.838  93.277  1.00  0.00           O  
ATOM   2107  HH  TYR   155      55.230  81.141  93.418  1.00  0.00           H  
ATOM   2108  CE2 TYR   155      55.225  81.761  90.915  1.00  0.00           C  
ATOM   2109  HE2 TYR   155      55.930  80.956  91.057  1.00  0.00           H  
ATOM   2110  CD2 TYR   155      54.964  82.222  89.633  1.00  0.00           C  
ATOM   2111  HD2 TYR   155      55.664  81.900  88.877  1.00  0.00           H  
ATOM   2112  C   TYR   155      51.959  84.333  86.155  1.00  0.00           C  
ATOM   2113  O   TYR   155      52.773  84.188  85.243  1.00  0.00           O  
ATOM   2114  N   GLY   156      50.916  85.108  86.049  1.00  0.00           N  
ATOM   2115  H   GLY   156      50.901  85.718  85.245  1.00  0.00           H  
ATOM   2116  CA  GLY   156      49.756  85.316  86.860  1.00  0.00           C  
ATOM   2117  HA2 GLY   156      49.190  84.384  86.871  1.00  0.00           H  
ATOM   2118  HA3 GLY   156      50.032  85.619  87.869  1.00  0.00           H  
ATOM   2119  C   GLY   156      48.733  86.386  86.273  1.00  0.00           C  
ATOM   2120  O   GLY   156      48.710  86.603  85.036  1.00  0.00           O  
ATOM   2121  N   GLN   157      48.039  87.125  87.131  1.00  0.00           N  
ATOM   2122  H   GLN   157      48.231  86.920  88.101  1.00  0.00           H  
ATOM   2123  CA  GLN   157      47.049  88.221  86.859  1.00  0.00           C  
ATOM   2124  HA  GLN   157      47.093  88.469  85.798  1.00  0.00           H  
ATOM   2125  CB  GLN   157      45.685  87.711  87.259  1.00  0.00           C  
ATOM   2126  HB2 GLN   157      45.823  87.313  88.265  1.00  0.00           H  
ATOM   2127  HB3 GLN   157      45.042  88.589  87.306  1.00  0.00           H  
ATOM   2128  CG  GLN   157      45.146  86.506  86.366  1.00  0.00           C  
ATOM   2129  HG2 GLN   157      45.178  86.763  85.307  1.00  0.00           H  
ATOM   2130  HG3 GLN   157      45.824  85.662  86.488  1.00  0.00           H  
ATOM   2131  CD  GLN   157      43.734  86.144  86.718  1.00  0.00           C  
ATOM   2132  OE1 GLN   157      42.802  86.995  86.844  1.00  0.00           O  
ATOM   2133  NE2 GLN   157      43.381  84.928  86.954  1.00  0.00           N  
ATOM   2134 HE21 GLN   157      44.068  84.195  86.849  1.00  0.00           H  
ATOM   2135 HE22 GLN   157      42.389  84.776  87.066  1.00  0.00           H  
ATOM   2136  C   GLN   157      47.429  89.396  87.762  1.00  0.00           C  
ATOM   2137  O   GLN   157      48.028  89.233  88.865  1.00  0.00           O  
ATOM   2138  N   GLN   158      47.088  90.688  87.393  1.00  0.00           N  
ATOM   2139  H   GLN   158      47.280  91.334  88.145  1.00  0.00           H  
ATOM   2140  CA  GLN   158      46.862  91.217  86.043  1.00  0.00           C  
ATOM   2141  HA  GLN   158      45.995  90.741  85.587  1.00  0.00           H  
ATOM   2142  CB  GLN   158      46.557  92.691  86.220  1.00  0.00           C  
ATOM   2143  HB2 GLN   158      47.349  93.251  86.716  1.00  0.00           H  
ATOM   2144  HB3 GLN   158      46.475  93.086  85.207  1.00  0.00           H  
ATOM   2145  CG  GLN   158      45.181  92.998  86.957  1.00  0.00           C  
ATOM   2146  HG2 GLN   158      45.096  92.554  87.948  1.00  0.00           H  
ATOM   2147  HG3 GLN   158      45.125  94.084  87.039  1.00  0.00           H  
ATOM   2148  CD  GLN   158      43.946  92.494  86.122  1.00  0.00           C  
ATOM   2149  OE1 GLN   158      43.753  92.866  85.006  1.00  0.00           O  
ATOM   2150  NE2 GLN   158      43.012  91.703  86.630  1.00  0.00           N  
ATOM   2151 HE21 GLN   158      43.058  91.356  87.578  1.00  0.00           H  
ATOM   2152 HE22 GLN   158      42.188  91.467  86.097  1.00  0.00           H  
ATOM   2153  C   GLN   158      48.102  91.230  85.143  1.00  0.00           C  
ATOM   2154  O   GLN   158      49.187  91.409  85.649  1.00  0.00           O  
ATOM   2155  N   ASN   159      48.015  90.923  83.847  1.00  0.00           N  
ATOM   2156  H   ASN   159      47.152  90.798  83.337  1.00  0.00           H  
ATOM   2157  CA  ASN   159      49.263  90.750  83.039  1.00  0.00           C  
ATOM   2158  HA  ASN   159      49.962  90.137  83.609  1.00  0.00           H  
ATOM   2159  CB  ASN   159      48.856  89.951  81.786  1.00  0.00           C  
ATOM   2160  HB2 ASN   159      48.577  88.947  82.107  1.00  0.00           H  
ATOM   2161  HB3 ASN   159      47.948  90.376  81.358  1.00  0.00           H  
ATOM   2162  CG  ASN   159      49.909  89.864  80.683  1.00  0.00           C  
ATOM   2163  OD1 ASN   159      50.270  90.766  79.974  1.00  0.00           O  
ATOM   2164  ND2 ASN   159      50.369  88.720  80.490  1.00  0.00           N  
ATOM   2165 HD21 ASN   159      50.154  88.000  81.165  1.00  0.00           H  
ATOM   2166 HD22 ASN   159      50.965  88.503  79.705  1.00  0.00           H  
ATOM   2167  C   ASN   159      49.962  92.117  82.888  1.00  0.00           C  
ATOM   2168  O   ASN   159      49.307  93.181  82.964  1.00  0.00           O  
ATOM   2169  N   GLN   160      51.252  92.167  82.701  1.00  0.00           N  
ATOM   2170  H   GLN   160      51.611  93.111  82.680  1.00  0.00           H  
ATOM   2171  CA  GLN   160      52.194  91.092  82.826  1.00  0.00           C  
ATOM   2172  HA  GLN   160      51.803  90.171  82.393  1.00  0.00           H  
ATOM   2173  CB  GLN   160      53.472  91.326  81.994  1.00  0.00           C  
ATOM   2174  HB2 GLN   160      53.193  91.525  80.959  1.00  0.00           H  
ATOM   2175  HB3 GLN   160      53.786  92.346  82.215  1.00  0.00           H  
ATOM   2176  CG  GLN   160      54.629  90.323  82.095  1.00  0.00           C  
ATOM   2177  HG2 GLN   160      55.418  90.623  81.406  1.00  0.00           H  
ATOM   2178  HG3 GLN   160      55.020  90.375  83.111  1.00  0.00           H  
ATOM   2179  CD  GLN   160      54.236  88.945  81.778  1.00  0.00           C  
ATOM   2180  OE1 GLN   160      54.228  88.050  82.565  1.00  0.00           O  
ATOM   2181  NE2 GLN   160      53.978  88.690  80.501  1.00  0.00           N  
ATOM   2182 HE21 GLN   160      54.197  89.328  79.749  1.00  0.00           H  
ATOM   2183 HE22 GLN   160      53.442  87.873  80.245  1.00  0.00           H  
ATOM   2184  C   GLN   160      52.589  91.037  84.348  1.00  0.00           C  
ATOM   2185  O   GLN   160      53.136  92.039  84.854  1.00  0.00           O  
ATOM   2186  N   TYR   161      52.258  90.040  85.123  1.00  0.00           N  
ATOM   2187  H   TYR   161      51.812  89.239  84.699  1.00  0.00           H  
ATOM   2188  CA  TYR   161      52.759  89.799  86.447  1.00  0.00           C  
ATOM   2189  HA  TYR   161      52.375  90.592  87.088  1.00  0.00           H  
ATOM   2190  CB  TYR   161      52.189  88.485  86.956  1.00  0.00           C  
ATOM   2191  HB2 TYR   161      51.114  88.481  86.777  1.00  0.00           H  
ATOM   2192  HB3 TYR   161      52.590  87.640  86.396  1.00  0.00           H  
ATOM   2193  CG  TYR   161      52.422  88.119  88.390  1.00  0.00           C  
ATOM   2194  CD1 TYR   161      53.737  87.631  88.746  1.00  0.00           C  
ATOM   2195  HD1 TYR   161      54.526  87.507  88.018  1.00  0.00           H  
ATOM   2196  CE1 TYR   161      53.963  87.424  90.113  1.00  0.00           C  
ATOM   2197  HE1 TYR   161      54.913  87.121  90.527  1.00  0.00           H  
ATOM   2198  CZ  TYR   161      52.957  87.561  91.068  1.00  0.00           C  
ATOM   2199  OH  TYR   161      53.256  87.176  92.295  1.00  0.00           O  
ATOM   2200  HH  TYR   161      52.495  86.731  92.676  1.00  0.00           H  
ATOM   2201  CE2 TYR   161      51.602  87.797  90.666  1.00  0.00           C  
ATOM   2202  HE2 TYR   161      50.753  87.758  91.333  1.00  0.00           H  
ATOM   2203  CD2 TYR   161      51.346  88.133  89.303  1.00  0.00           C  
ATOM   2204  HD2 TYR   161      50.387  88.515  88.986  1.00  0.00           H  
ATOM   2205  C   TYR   161      54.297  89.869  86.542  1.00  0.00           C  
ATOM   2206  O   TYR   161      54.845  90.643  87.380  1.00  0.00           O  
ATOM   2207  N   ASN   162      55.045  89.096  85.704  1.00  0.00           N  
ATOM   2208  H   ASN   162      54.596  88.538  84.992  1.00  0.00           H  
ATOM   2209  CA  ASN   162      56.463  88.738  85.987  1.00  0.00           C  
ATOM   2210  HA  ASN   162      56.475  88.609  87.069  1.00  0.00           H  
ATOM   2211  CB  ASN   162      56.823  87.448  85.252  1.00  0.00           C  
ATOM   2212  HB2 ASN   162      56.833  87.539  84.165  1.00  0.00           H  
ATOM   2213  HB3 ASN   162      57.872  87.207  85.421  1.00  0.00           H  
ATOM   2214  CG  ASN   162      55.881  86.294  85.629  1.00  0.00           C  
ATOM   2215  OD1 ASN   162      56.008  85.757  86.699  1.00  0.00           O  
ATOM   2216  ND2 ASN   162      54.984  85.991  84.732  1.00  0.00           N  
ATOM   2217 HD21 ASN   162      54.302  85.300  85.012  1.00  0.00           H  
ATOM   2218 HD22 ASN   162      54.862  86.567  83.912  1.00  0.00           H  
ATOM   2219  C   ASN   162      57.426  89.871  85.798  1.00  0.00           C  
ATOM   2220  O   ASN   162      57.240  90.680  84.869  1.00  0.00           O  
ATOM   2221  N   SER   163      58.516  89.868  86.594  1.00  0.00           N  
ATOM   2222  H   SER   163      58.595  89.216  87.361  1.00  0.00           H  
ATOM   2223  CA  SER   163      59.501  90.953  86.669  1.00  0.00           C  
ATOM   2224  HA  SER   163      58.999  91.908  86.824  1.00  0.00           H  
ATOM   2225  CB  SER   163      60.396  90.765  87.900  1.00  0.00           C  
ATOM   2226  HB2 SER   163      59.948  90.576  88.876  1.00  0.00           H  
ATOM   2227  HB3 SER   163      61.069  89.937  87.676  1.00  0.00           H  
ATOM   2228  OG  SER   163      61.201  91.896  88.104  1.00  0.00           O  
ATOM   2229  HG  SER   163      62.055  91.781  87.680  1.00  0.00           H  
ATOM   2230  C   SER   163      60.502  90.920  85.518  1.00  0.00           C  
ATOM   2231  O   SER   163      60.967  89.817  85.218  1.00  0.00           O  
ATOM   2232  N   SER   164      60.678  92.085  84.865  1.00  0.00           N  
ATOM   2233  H   SER   164      60.283  92.935  85.241  1.00  0.00           H  
ATOM   2234  CA  SER   164      61.466  91.980  83.587  1.00  0.00           C  
ATOM   2235  HA  SER   164      61.454  93.017  83.253  1.00  0.00           H  
ATOM   2236  CB  SER   164      60.760  91.059  82.487  1.00  0.00           C  
ATOM   2237  HB2 SER   164      60.768  90.036  82.862  1.00  0.00           H  
ATOM   2238  HB3 SER   164      59.738  91.375  82.276  1.00  0.00           H  
ATOM   2239  OG  SER   164      61.367  90.969  81.268  1.00  0.00           O  
ATOM   2240  HG  SER   164      60.912  91.648  80.766  1.00  0.00           H  
ATOM   2241  C   SER   164      63.007  91.811  83.749  1.00  0.00           C  
ATOM   2242  O   SER   164      63.591  91.996  84.841  1.00  0.00           O  
ATOM   2243  N   SER   165      63.738  91.563  82.616  1.00  0.00           N  
ATOM   2244  H   SER   165      63.211  91.282  81.801  1.00  0.00           H  
ATOM   2245  CA  SER   165      65.207  91.583  82.446  1.00  0.00           C  
ATOM   2246  HA  SER   165      65.504  90.619  82.859  1.00  0.00           H  
ATOM   2247  CB  SER   165      65.629  91.619  80.936  1.00  0.00           C  
ATOM   2248  HB2 SER   165      65.087  90.889  80.335  1.00  0.00           H  
ATOM   2249  HB3 SER   165      65.348  92.565  80.472  1.00  0.00           H  
ATOM   2250  OG  SER   165      67.032  91.279  80.770  1.00  0.00           O  
ATOM   2251  HG  SER   165      67.156  90.362  81.026  1.00  0.00           H  
ATOM   2252  C   SER   165      65.947  92.689  83.243  1.00  0.00           C  
ATOM   2253  O   SER   165      65.484  93.817  83.422  1.00  0.00           O  
ATOM   2254  N   GLY   166      67.078  92.377  83.810  1.00  0.00           N  
ATOM   2255  H   GLY   166      67.413  91.439  83.641  1.00  0.00           H  
ATOM   2256  CA  GLY   166      67.935  93.299  84.595  1.00  0.00           C  
ATOM   2257  HA2 GLY   166      67.403  93.711  85.453  1.00  0.00           H  
ATOM   2258  HA3 GLY   166      68.819  92.745  84.910  1.00  0.00           H  
ATOM   2259  C   GLY   166      68.515  94.452  83.798  1.00  0.00           C  
ATOM   2260  O   GLY   166      68.571  94.492  82.541  1.00  0.00           O  
ATOM   2261  N   GLY   167      68.940  95.497  84.587  1.00  0.00           N  
ATOM   2262  H   GLY   167      68.869  95.366  85.586  1.00  0.00           H  
ATOM   2263  CA  GLY   167      69.576  96.721  84.090  1.00  0.00           C  
ATOM   2264  HA2 GLY   167      69.005  97.223  83.310  1.00  0.00           H  
ATOM   2265  HA3 GLY   167      69.779  97.321  84.977  1.00  0.00           H  
ATOM   2266  C   GLY   167      70.936  96.438  83.415  1.00  0.00           C  
ATOM   2267  O   GLY   167      71.483  95.324  83.501  1.00  0.00           O  
ATOM   2268  N   GLY   168      71.525  97.447  82.802  1.00  0.00           N  
ATOM   2269  H   GLY   168      70.920  98.189  82.480  1.00  0.00           H  
ATOM   2270  CA  GLY   168      72.804  97.240  82.126  1.00  0.00           C  
ATOM   2271  HA2 GLY   168      73.571  96.810  82.770  1.00  0.00           H  
ATOM   2272  HA3 GLY   168      72.641  96.657  81.220  1.00  0.00           H  
ATOM   2273  C   GLY   168      73.520  98.611  81.734  1.00  0.00           C  
ATOM   2274  O   GLY   168      72.922  99.620  81.557  1.00  0.00           O  
ATOM   2275  N   GLY   169      74.857  98.519  81.473  1.00  0.00           N  
ATOM   2276  H   GLY   169      75.311  99.420  81.525  1.00  0.00           H  
ATOM   2277  CA  GLY   169      75.714  97.298  81.406  1.00  0.00           C  
ATOM   2278  HA2 GLY   169      76.147  97.136  82.393  1.00  0.00           H  
ATOM   2279  HA3 GLY   169      75.029  96.489  81.154  1.00  0.00           H  
ATOM   2280  C   GLY   169      76.993  97.384  80.481  1.00  0.00           C  
ATOM   2281  O   GLY   169      77.761  98.297  80.702  1.00  0.00           O  
ATOM   2282  N   GLY   170      77.216  96.450  79.617  1.00  0.00           N  
ATOM   2283  H   GLY   170      76.620  95.635  79.576  1.00  0.00           H  
ATOM   2284  CA  GLY   170      78.480  96.231  78.909  1.00  0.00           C  
ATOM   2285  HA2 GLY   170      78.472  95.498  78.102  1.00  0.00           H  
ATOM   2286  HA3 GLY   170      78.869  97.208  78.624  1.00  0.00           H  
ATOM   2287  C   GLY   170      79.445  95.690  79.947  1.00  0.00           C  
ATOM   2288  O   GLY   170      79.103  95.647  81.117  1.00  0.00           O  
ATOM   2289  N   GLY   171      80.691  95.490  79.647  1.00  0.00           N  
ATOM   2290  H   GLY   171      81.275  95.084  80.365  1.00  0.00           H  
ATOM   2291  CA  GLY   171      81.449  95.708  78.405  1.00  0.00           C  
ATOM   2292  HA2 GLY   171      82.371  95.152  78.578  1.00  0.00           H  
ATOM   2293  HA3 GLY   171      80.950  95.424  77.478  1.00  0.00           H  
ATOM   2294  C   GLY   171      81.867  97.198  78.175  1.00  0.00           C  
ATOM   2295  O   GLY   171      81.156  98.076  78.671  1.00  0.00           O  
ATOM   2296  N   GLY   172      82.875  97.562  77.431  1.00  0.00           N  
ATOM   2297  H   GLY   172      83.057  98.555  77.469  1.00  0.00           H  
ATOM   2298  CA  GLY   172      83.904  96.760  76.842  1.00  0.00           C  
ATOM   2299  HA2 GLY   172      84.102  95.983  77.580  1.00  0.00           H  
ATOM   2300  HA3 GLY   172      83.572  96.413  75.863  1.00  0.00           H  
ATOM   2301  C   GLY   172      85.149  97.576  76.584  1.00  0.00           C  
ATOM   2302  O   GLY   172      85.458  98.535  77.270  1.00  0.00           O  
ATOM   2303  N   GLY   173      85.903  97.227  75.499  1.00  0.00           N  
ATOM   2304  H   GLY   173      85.659  96.371  75.022  1.00  0.00           H  
ATOM   2305  CA  GLY   173      87.113  97.916  75.080  1.00  0.00           C  
ATOM   2306  HA2 GLY   173      87.288  97.576  74.059  1.00  0.00           H  
ATOM   2307  HA3 GLY   173      86.946  98.980  74.910  1.00  0.00           H  
ATOM   2308  C   GLY   173      88.243  97.697  76.183  1.00  0.00           C  
ATOM   2309  O   GLY   173      88.150  96.783  76.963  1.00  0.00           O  
ATOM   2310  N   GLY   174      89.332  98.467  76.206  1.00  0.00           N  
ATOM   2311  H   GLY   174      90.085  98.160  76.805  1.00  0.00           H  
ATOM   2312  CA  GLY   174      89.702  99.599  75.338  1.00  0.00           C  
ATOM   2313  HA2 GLY   174      88.818 100.220  75.195  1.00  0.00           H  
ATOM   2314  HA3 GLY   174      90.553 100.041  75.858  1.00  0.00           H  
ATOM   2315  C   GLY   174      90.095  99.197  73.982  1.00  0.00           C  
ATOM   2316  O   GLY   174      89.964  98.083  73.555  1.00  0.00           O  
ATOM   2317  N   GLY   175      90.670 100.177  73.296  1.00  0.00           N  
ATOM   2318  H   GLY   175      90.827 101.068  73.745  1.00  0.00           H  
ATOM   2319  CA  GLY   175      91.275  99.822  71.956  1.00  0.00           C  
ATOM   2320  HA2 GLY   175      92.119 100.496  71.810  1.00  0.00           H  
ATOM   2321  HA3 GLY   175      91.589  98.778  71.953  1.00  0.00           H  
ATOM   2322  C   GLY   175      90.265 100.030  70.724  1.00  0.00           C  
ATOM   2323  O   GLY   175      90.662  99.832  69.602  1.00  0.00           O  
ATOM   2324  N   ASN   176      88.967 100.151  71.032  1.00  0.00           N  
ATOM   2325  H   ASN   176      88.705 100.227  72.005  1.00  0.00           H  
ATOM   2326  CA  ASN   176      87.921  99.824  70.084  1.00  0.00           C  
ATOM   2327  HA  ASN   176      88.055 100.437  69.192  1.00  0.00           H  
ATOM   2328  CB  ASN   176      87.906  98.261  69.903  1.00  0.00           C  
ATOM   2329  HB2 ASN   176      88.916  97.907  69.697  1.00  0.00           H  
ATOM   2330  HB3 ASN   176      87.611  97.862  70.873  1.00  0.00           H  
ATOM   2331  CG  ASN   176      86.964  97.758  68.802  1.00  0.00           C  
ATOM   2332  OD1 ASN   176      87.361  97.696  67.614  1.00  0.00           O  
ATOM   2333  ND2 ASN   176      85.753  97.400  69.109  1.00  0.00           N  
ATOM   2334 HD21 ASN   176      85.124  97.185  68.349  1.00  0.00           H  
ATOM   2335 HD22 ASN   176      85.402  97.563  70.042  1.00  0.00           H  
ATOM   2336  C   ASN   176      86.589 100.238  70.729  1.00  0.00           C  
ATOM   2337  O   ASN   176      86.318  99.902  71.852  1.00  0.00           O  
ATOM   2338  N   TYR   177      85.776 101.012  70.020  1.00  0.00           N  
ATOM   2339  H   TYR   177      86.101 101.254  69.095  1.00  0.00           H  
ATOM   2340  CA  TYR   177      84.585 101.752  70.538  1.00  0.00           C  
ATOM   2341  HA  TYR   177      84.296 101.234  71.452  1.00  0.00           H  
ATOM   2342  CB  TYR   177      85.006 103.132  71.055  1.00  0.00           C  
ATOM   2343  HB2 TYR   177      85.455 103.757  70.283  1.00  0.00           H  
ATOM   2344  HB3 TYR   177      84.099 103.486  71.545  1.00  0.00           H  
ATOM   2345  CG  TYR   177      86.121 103.026  72.049  1.00  0.00           C  
ATOM   2346  CD1 TYR   177      87.447 103.306  71.649  1.00  0.00           C  
ATOM   2347  HD1 TYR   177      87.712 103.581  70.639  1.00  0.00           H  
ATOM   2348  CE1 TYR   177      88.474 103.091  72.559  1.00  0.00           C  
ATOM   2349  HE1 TYR   177      89.496 103.273  72.260  1.00  0.00           H  
ATOM   2350  CZ  TYR   177      88.230 102.758  73.904  1.00  0.00           C  
ATOM   2351  OH  TYR   177      89.259 102.593  74.796  1.00  0.00           O  
ATOM   2352  HH  TYR   177      88.933 102.567  75.699  1.00  0.00           H  
ATOM   2353  CE2 TYR   177      86.893 102.535  74.318  1.00  0.00           C  
ATOM   2354  HE2 TYR   177      86.738 102.333  75.367  1.00  0.00           H  
ATOM   2355  CD2 TYR   177      85.856 102.611  73.385  1.00  0.00           C  
ATOM   2356  HD2 TYR   177      84.827 102.456  73.676  1.00  0.00           H  
ATOM   2357  C   TYR   177      83.373 101.816  69.618  1.00  0.00           C  
ATOM   2358  O   TYR   177      83.433 102.486  68.584  1.00  0.00           O  
ATOM   2359  N   GLY   178      82.211 101.222  69.911  1.00  0.00           N  
ATOM   2360  H   GLY   178      81.487 101.212  69.207  1.00  0.00           H  
ATOM   2361  CA  GLY   178      81.835 100.416  71.065  1.00  0.00           C  
ATOM   2362  HA2 GLY   178      80.824 100.062  70.864  1.00  0.00           H  
ATOM   2363  HA3 GLY   178      82.550  99.593  71.061  1.00  0.00           H  
ATOM   2364  C   GLY   178      81.705 101.280  72.372  1.00  0.00           C  
ATOM   2365  O   GLY   178      82.134 102.461  72.487  1.00  0.00           O  
ATOM   2366  N   GLN   179      81.090 100.692  73.375  1.00  0.00           N  
ATOM   2367  H   GLN   179      80.697  99.789  73.151  1.00  0.00           H  
ATOM   2368  CA  GLN   179      81.083 101.106  74.818  1.00  0.00           C  
ATOM   2369  HA  GLN   179      80.847 102.166  74.907  1.00  0.00           H  
ATOM   2370  CB  GLN   179      79.855 100.441  75.499  1.00  0.00           C  
ATOM   2371  HB2 GLN   179      79.820 100.751  76.543  1.00  0.00           H  
ATOM   2372  HB3 GLN   179      78.984 100.920  75.053  1.00  0.00           H  
ATOM   2373  CG  GLN   179      79.846  98.867  75.360  1.00  0.00           C  
ATOM   2374  HG2 GLN   179      79.916  98.526  74.327  1.00  0.00           H  
ATOM   2375  HG3 GLN   179      80.733  98.499  75.876  1.00  0.00           H  
ATOM   2376  CD  GLN   179      78.543  98.321  75.860  1.00  0.00           C  
ATOM   2377  OE1 GLN   179      77.622  99.010  76.263  1.00  0.00           O  
ATOM   2378  NE2 GLN   179      78.327  97.036  75.520  1.00  0.00           N  
ATOM   2379 HE21 GLN   179      79.093  96.466  75.193  1.00  0.00           H  
ATOM   2380 HE22 GLN   179      77.368  96.729  75.594  1.00  0.00           H  
ATOM   2381  C   GLN   179      82.450 100.731  75.463  1.00  0.00           C  
ATOM   2382  O   GLN   179      82.907  99.645  75.169  1.00  0.00           O  
ATOM   2383  N   ASP   180      83.038 101.601  76.252  1.00  0.00           N  
ATOM   2384  H   ASP   180      83.786 101.254  76.836  1.00  0.00           H  
ATOM   2385  CA  ASP   180      82.627 102.942  76.640  1.00  0.00           C  
ATOM   2386  HA  ASP   180      81.906 103.440  75.992  1.00  0.00           H  
ATOM   2387  CB  ASP   180      82.040 102.907  78.060  1.00  0.00           C  
ATOM   2388  HB2 ASP   180      81.152 102.275  78.025  1.00  0.00           H  
ATOM   2389  HB3 ASP   180      82.791 102.592  78.785  1.00  0.00           H  
ATOM   2390  CG  ASP   180      81.469 104.216  78.523  1.00  0.00           C  
ATOM   2391  OD1 ASP   180      81.091 104.346  79.721  1.00  0.00           O  
ATOM   2392  OD2 ASP   180      81.384 105.226  77.769  1.00  0.00           O  
ATOM   2393  C   ASP   180      83.824 103.855  76.590  1.00  0.00           C  
ATOM   2394  O   ASP   180      84.653 103.777  77.498  1.00  0.00           O  
ATOM   2395  N   GLN   181      83.988 104.691  75.591  1.00  0.00           N  
ATOM   2396  H   GLN   181      83.247 104.840  74.922  1.00  0.00           H  
ATOM   2397  CA  GLN   181      85.133 105.576  75.442  1.00  0.00           C  
ATOM   2398  HA  GLN   181      86.047 104.993  75.553  1.00  0.00           H  
ATOM   2399  CB  GLN   181      85.027 106.172  74.004  1.00  0.00           C  
ATOM   2400  HB2 GLN   181      84.813 105.347  73.326  1.00  0.00           H  
ATOM   2401  HB3 GLN   181      84.278 106.965  74.010  1.00  0.00           H  
ATOM   2402  CG  GLN   181      86.326 106.689  73.460  1.00  0.00           C  
ATOM   2403  HG2 GLN   181      86.450 107.686  73.882  1.00  0.00           H  
ATOM   2404  HG3 GLN   181      87.174 106.129  73.855  1.00  0.00           H  
ATOM   2405  CD  GLN   181      86.391 106.837  71.937  1.00  0.00           C  
ATOM   2406  OE1 GLN   181      85.405 106.734  71.165  1.00  0.00           O  
ATOM   2407  NE2 GLN   181      87.513 107.005  71.384  1.00  0.00           N  
ATOM   2408 HE21 GLN   181      88.330 106.931  71.973  1.00  0.00           H  
ATOM   2409 HE22 GLN   181      87.615 106.801  70.400  1.00  0.00           H  
ATOM   2410  C   GLN   181      85.120 106.707  76.474  1.00  0.00           C  
ATOM   2411  O   GLN   181      86.113 107.460  76.447  1.00  0.00           O  
ATOM   2412  N   SER   182      84.042 107.009  77.233  1.00  0.00           N  
ATOM   2413  H   SER   182      83.250 106.384  77.184  1.00  0.00           H  
ATOM   2414  CA  SER   182      83.952 108.108  78.172  1.00  0.00           C  
ATOM   2415  HA  SER   182      83.811 109.059  77.660  1.00  0.00           H  
ATOM   2416  CB  SER   182      82.653 107.995  78.997  1.00  0.00           C  
ATOM   2417  HB2 SER   182      81.873 107.943  78.237  1.00  0.00           H  
ATOM   2418  HB3 SER   182      82.536 107.002  79.430  1.00  0.00           H  
ATOM   2419  OG  SER   182      82.430 109.068  79.926  1.00  0.00           O  
ATOM   2420  HG  SER   182      81.628 108.798  80.379  1.00  0.00           H  
ATOM   2421  C   SER   182      85.136 108.259  79.108  1.00  0.00           C  
ATOM   2422  O   SER   182      85.452 107.247  79.781  1.00  0.00           O  
ATOM   2423  N   SER   183      85.684 109.444  79.363  1.00  0.00           N  
ATOM   2424  H   SER   183      86.476 109.434  79.989  1.00  0.00           H  
ATOM   2425  CA  SER   183      85.482 110.728  78.635  1.00  0.00           C  
ATOM   2426  HA  SER   183      84.415 110.820  78.431  1.00  0.00           H  
ATOM   2427  CB  SER   183      85.916 111.826  79.555  1.00  0.00           C  
ATOM   2428  HB2 SER   183      85.269 111.865  80.431  1.00  0.00           H  
ATOM   2429  HB3 SER   183      86.857 111.574  80.045  1.00  0.00           H  
ATOM   2430  OG  SER   183      85.862 113.074  78.847  1.00  0.00           O  
ATOM   2431  HG  SER   183      86.465 113.723  79.218  1.00  0.00           H  
ATOM   2432  C   SER   183      86.212 110.792  77.278  1.00  0.00           C  
ATOM   2433  O   SER   183      87.290 110.193  77.161  1.00  0.00           O  
ATOM   2434  N   MET   184      85.608 111.507  76.266  1.00  0.00           N  
ATOM   2435  H   MET   184      84.761 112.034  76.425  1.00  0.00           H  
ATOM   2436  CA  MET   184      86.020 111.421  74.847  1.00  0.00           C  
ATOM   2437  HA  MET   184      86.685 110.569  74.704  1.00  0.00           H  
ATOM   2438  CB  MET   184      84.821 111.084  74.001  1.00  0.00           C  
ATOM   2439  HB2 MET   184      84.243 112.008  74.026  1.00  0.00           H  
ATOM   2440  HB3 MET   184      85.109 110.870  72.972  1.00  0.00           H  
ATOM   2441  CG  MET   184      83.950 109.986  74.477  1.00  0.00           C  
ATOM   2442  HG2 MET   184      83.532 109.449  73.626  1.00  0.00           H  
ATOM   2443  HG3 MET   184      84.420 109.193  75.059  1.00  0.00           H  
ATOM   2444  SD  MET   184      82.634 110.514  75.501  1.00  0.00           S  
ATOM   2445  CE  MET   184      81.580 109.103  75.274  1.00  0.00           C  
ATOM   2446  HE1 MET   184      81.634 108.713  74.258  1.00  0.00           H  
ATOM   2447  HE2 MET   184      81.973 108.346  75.953  1.00  0.00           H  
ATOM   2448  HE3 MET   184      80.564 109.212  75.653  1.00  0.00           H  
ATOM   2449  C   MET   184      86.749 112.708  74.477  1.00  0.00           C  
ATOM   2450  O   MET   184      86.089 113.744  74.317  1.00  0.00           O  
ATOM   2451  N   SER   185      88.130 112.675  74.350  1.00  0.00           N  
ATOM   2452  H   SER   185      88.605 111.786  74.407  1.00  0.00           H  
ATOM   2453  CA  SER   185      88.890 113.876  73.820  1.00  0.00           C  
ATOM   2454  HA  SER   185      88.642 114.695  74.494  1.00  0.00           H  
ATOM   2455  CB  SER   185      90.423 113.642  73.915  1.00  0.00           C  
ATOM   2456  HB2 SER   185      90.691 113.361  74.934  1.00  0.00           H  
ATOM   2457  HB3 SER   185      90.803 112.891  73.223  1.00  0.00           H  
ATOM   2458  OG  SER   185      91.191 114.753  73.570  1.00  0.00           O  
ATOM   2459  HG  SER   185      90.964 115.434  74.207  1.00  0.00           H  
ATOM   2460  C   SER   185      88.451 114.306  72.396  1.00  0.00           C  
ATOM   2461  O   SER   185      88.116 113.463  71.538  1.00  0.00           O  
ATOM   2462  N   SER   186      88.454 115.631  72.177  1.00  0.00           N  
ATOM   2463  H   SER   186      88.840 116.310  72.816  1.00  0.00           H  
ATOM   2464  CA  SER   186      88.002 116.190  70.928  1.00  0.00           C  
ATOM   2465  HA  SER   186      88.411 115.560  70.138  1.00  0.00           H  
ATOM   2466  CB  SER   186      86.480 116.106  70.766  1.00  0.00           C  
ATOM   2467  HB2 SER   186      86.285 115.034  70.763  1.00  0.00           H  
ATOM   2468  HB3 SER   186      86.097 116.564  71.678  1.00  0.00           H  
ATOM   2469  OG  SER   186      85.964 116.667  69.557  1.00  0.00           O  
ATOM   2470  HG  SER   186      85.884 117.617  69.668  1.00  0.00           H  
ATOM   2471  C   SER   186      88.505 117.637  70.790  1.00  0.00           C  
ATOM   2472  O   SER   186      88.513 118.379  71.787  1.00  0.00           O  
ATOM   2473  N   GLY   187      88.920 118.229  69.598  1.00  0.00           N  
ATOM   2474  H   GLY   187      89.209 119.183  69.760  1.00  0.00           H  
ATOM   2475  CA  GLY   187      89.352 117.587  68.346  1.00  0.00           C  
ATOM   2476  HA2 GLY   187      90.372 117.940  68.193  1.00  0.00           H  
ATOM   2477  HA3 GLY   187      89.395 116.517  68.553  1.00  0.00           H  
ATOM   2478  C   GLY   187      88.533 117.853  67.096  1.00  0.00           C  
ATOM   2479  O   GLY   187      88.724 117.184  66.115  1.00  0.00           O  
ATOM   2480  N   GLY   188      87.647 118.897  67.204  1.00  0.00           N  
ATOM   2481  H   GLY   188      87.559 119.327  68.113  1.00  0.00           H  
ATOM   2482  CA  GLY   188      86.837 119.402  66.091  1.00  0.00           C  
ATOM   2483  HA2 GLY   188      86.364 118.643  65.468  1.00  0.00           H  
ATOM   2484  HA3 GLY   188      85.997 119.990  66.461  1.00  0.00           H  
ATOM   2485  C   GLY   188      87.647 120.177  65.046  1.00  0.00           C  
ATOM   2486  O   GLY   188      88.885 120.008  65.003  1.00  0.00           O  
ATOM   2487  N   GLY   189      87.038 120.890  64.027  1.00  0.00           N  
ATOM   2488  H   GLY   189      87.609 120.891  63.195  1.00  0.00           H  
ATOM   2489  CA  GLY   189      85.617 121.118  63.770  1.00  0.00           C  
ATOM   2490  HA2 GLY   189      85.244 120.330  63.115  1.00  0.00           H  
ATOM   2491  HA3 GLY   189      85.037 121.067  64.691  1.00  0.00           H  
ATOM   2492  C   GLY   189      85.378 122.447  63.069  1.00  0.00           C  
ATOM   2493  O   GLY   189      85.758 123.528  63.514  1.00  0.00           O  
ATOM   2494  N   SER   190      84.672 122.421  61.896  1.00  0.00           N  
ATOM   2495  H   SER   190      84.273 121.537  61.617  1.00  0.00           H  
ATOM   2496  CA  SER   190      84.296 123.567  61.099  1.00  0.00           C  
ATOM   2497  HA  SER   190      85.170 124.190  60.912  1.00  0.00           H  
ATOM   2498  CB  SER   190      83.803 122.960  59.753  1.00  0.00           C  
ATOM   2499  HB2 SER   190      83.007 122.217  59.790  1.00  0.00           H  
ATOM   2500  HB3 SER   190      83.422 123.661  59.010  1.00  0.00           H  
ATOM   2501  OG  SER   190      84.886 122.271  59.095  1.00  0.00           O  
ATOM   2502  HG  SER   190      85.545 122.932  58.868  1.00  0.00           H  
ATOM   2503  C   SER   190      83.134 124.374  61.660  1.00  0.00           C  
ATOM   2504  O   SER   190      82.180 123.903  62.313  1.00  0.00           O  
ATOM   2505  N   GLY   191      83.036 125.734  61.366  1.00  0.00           N  
ATOM   2506  H   GLY   191      82.171 126.184  61.632  1.00  0.00           H  
ATOM   2507  CA  GLY   191      83.830 126.530  60.438  1.00  0.00           C  
ATOM   2508  HA2 GLY   191      83.830 127.569  60.769  1.00  0.00           H  
ATOM   2509  HA3 GLY   191      84.859 126.207  60.595  1.00  0.00           H  
ATOM   2510  C   GLY   191      83.514 126.402  58.986  1.00  0.00           C  
ATOM   2511  O   GLY   191      82.463 125.933  58.553  1.00  0.00           O  
ATOM   2512  N   GLY   192      84.486 126.852  58.192  1.00  0.00           N  
ATOM   2513  H   GLY   192      85.355 127.212  58.559  1.00  0.00           H  
ATOM   2514  CA  GLY   192      84.411 126.820  56.703  1.00  0.00           C  
ATOM   2515  HA2 GLY   192      83.382 127.066  56.439  1.00  0.00           H  
ATOM   2516  HA3 GLY   192      85.085 127.592  56.331  1.00  0.00           H  
ATOM   2517  C   GLY   192      84.881 125.523  56.145  1.00  0.00           C  
ATOM   2518  O   GLY   192      84.853 124.499  56.856  1.00  0.00           O  
ATOM   2519  N   GLY   193      85.495 125.601  54.963  1.00  0.00           N  
ATOM   2520  H   GLY   193      85.481 126.484  54.474  1.00  0.00           H  
ATOM   2521  CA  GLY   193      86.176 124.468  54.219  1.00  0.00           C  
ATOM   2522  HA2 GLY   193      86.934 124.955  53.606  1.00  0.00           H  
ATOM   2523  HA3 GLY   193      86.655 123.801  54.937  1.00  0.00           H  
ATOM   2524  C   GLY   193      85.177 123.710  53.375  1.00  0.00           C  
ATOM   2525  O   GLY   193      85.197 123.777  52.165  1.00  0.00           O  
ATOM   2526  N   TYR   194      84.236 123.000  54.025  1.00  0.00           N  
ATOM   2527  H   TYR   194      84.348 122.833  55.015  1.00  0.00           H  
ATOM   2528  CA  TYR   194      83.080 122.441  53.340  1.00  0.00           C  
ATOM   2529  HA  TYR   194      82.804 122.991  52.440  1.00  0.00           H  
ATOM   2530  CB  TYR   194      83.521 121.129  52.783  1.00  0.00           C  
ATOM   2531  HB2 TYR   194      84.324 121.259  52.058  1.00  0.00           H  
ATOM   2532  HB3 TYR   194      83.935 120.422  53.501  1.00  0.00           H  
ATOM   2533  CG  TYR   194      82.457 120.380  52.095  1.00  0.00           C  
ATOM   2534  CD1 TYR   194      81.650 119.487  52.833  1.00  0.00           C  
ATOM   2535  HD1 TYR   194      81.726 119.359  53.902  1.00  0.00           H  
ATOM   2536  CE1 TYR   194      80.608 118.804  52.211  1.00  0.00           C  
ATOM   2537  HE1 TYR   194      79.973 118.146  52.785  1.00  0.00           H  
ATOM   2538  CZ  TYR   194      80.329 119.070  50.882  1.00  0.00           C  
ATOM   2539  OH  TYR   194      79.333 118.365  50.273  1.00  0.00           O  
ATOM   2540  HH  TYR   194      78.739 117.968  50.914  1.00  0.00           H  
ATOM   2541  CE2 TYR   194      81.191 119.882  50.108  1.00  0.00           C  
ATOM   2542  HE2 TYR   194      80.977 120.064  49.066  1.00  0.00           H  
ATOM   2543  CD2 TYR   194      82.219 120.601  50.740  1.00  0.00           C  
ATOM   2544  HD2 TYR   194      82.862 121.255  50.171  1.00  0.00           H  
ATOM   2545  C   TYR   194      81.902 122.234  54.334  1.00  0.00           C  
ATOM   2546  O   TYR   194      82.006 122.073  55.534  1.00  0.00           O  
ATOM   2547  N   GLY   195      80.654 122.439  53.921  1.00  0.00           N  
ATOM   2548  H   GLY   195      79.953 122.411  54.648  1.00  0.00           H  
ATOM   2549  CA  GLY   195      80.207 122.851  52.508  1.00  0.00           C  
ATOM   2550  HA2 GLY   195      80.476 123.906  52.567  1.00  0.00           H  
ATOM   2551  HA3 GLY   195      80.671 122.273  51.709  1.00  0.00           H  
ATOM   2552  C   GLY   195      78.755 122.443  52.248  1.00  0.00           C  
ATOM   2553  O   GLY   195      78.306 121.395  52.753  1.00  0.00           O  
ATOM   2554  N   ASN   196      77.993 123.200  51.405  1.00  0.00           N  
ATOM   2555  H   ASN   196      78.292 124.082  51.012  1.00  0.00           H  
ATOM   2556  CA  ASN   196      76.590 122.956  51.120  1.00  0.00           C  
ATOM   2557  HA  ASN   196      76.223 123.774  50.501  1.00  0.00           H  
ATOM   2558  CB  ASN   196      76.647 121.830  50.045  1.00  0.00           C  
ATOM   2559  HB2 ASN   196      77.337 122.025  49.224  1.00  0.00           H  
ATOM   2560  HB3 ASN   196      76.945 120.950  50.614  1.00  0.00           H  
ATOM   2561  CG  ASN   196      75.278 121.551  49.347  1.00  0.00           C  
ATOM   2562  OD1 ASN   196      74.439 122.468  49.196  1.00  0.00           O  
ATOM   2563  ND2 ASN   196      75.126 120.448  48.613  1.00  0.00           N  
ATOM   2564 HD21 ASN   196      74.193 120.216  48.304  1.00  0.00           H  
ATOM   2565 HD22 ASN   196      75.872 119.768  48.614  1.00  0.00           H  
ATOM   2566  C   ASN   196      75.667 122.767  52.306  1.00  0.00           C  
ATOM   2567  O   ASN   196      74.780 121.950  52.368  1.00  0.00           O  
ATOM   2568  N   GLN   197      75.900 123.535  53.430  1.00  0.00           N  
ATOM   2569  H   GLN   197      76.692 124.161  53.402  1.00  0.00           H  
ATOM   2570  CA  GLN   197      74.953 123.711  54.560  1.00  0.00           C  
ATOM   2571  HA  GLN   197      75.008 122.822  55.188  1.00  0.00           H  
ATOM   2572  CB  GLN   197      75.463 124.889  55.522  1.00  0.00           C  
ATOM   2573  HB2 GLN   197      74.953 124.860  56.485  1.00  0.00           H  
ATOM   2574  HB3 GLN   197      76.547 124.822  55.610  1.00  0.00           H  
ATOM   2575  CG  GLN   197      75.221 126.232  54.954  1.00  0.00           C  
ATOM   2576  HG2 GLN   197      75.684 126.428  53.986  1.00  0.00           H  
ATOM   2577  HG3 GLN   197      74.150 126.427  54.894  1.00  0.00           H  
ATOM   2578  CD  GLN   197      75.728 127.369  55.729  1.00  0.00           C  
ATOM   2579  OE1 GLN   197      76.077 127.120  56.841  1.00  0.00           O  
ATOM   2580  NE2 GLN   197      75.839 128.570  55.192  1.00  0.00           N  
ATOM   2581 HE21 GLN   197      75.556 128.793  54.248  1.00  0.00           H  
ATOM   2582 HE22 GLN   197      76.004 129.337  55.829  1.00  0.00           H  
ATOM   2583  C   GLN   197      73.504 123.992  54.146  1.00  0.00           C  
ATOM   2584  O   GLN   197      73.166 124.434  53.037  1.00  0.00           O  
ATOM   2585  N   ASP   198      72.559 123.471  54.916  1.00  0.00           N  
ATOM   2586  H   ASP   198      72.850 123.056  55.789  1.00  0.00           H  
ATOM   2587  CA  ASP   198      71.110 124.011  54.881  1.00  0.00           C  
ATOM   2588  HA  ASP   198      70.837 124.098  53.829  1.00  0.00           H  
ATOM   2589  CB  ASP   198      70.062 122.998  55.384  1.00  0.00           C  
ATOM   2590  HB2 ASP   198      70.190 122.943  56.465  1.00  0.00           H  
ATOM   2591  HB3 ASP   198      69.034 123.315  55.209  1.00  0.00           H  
ATOM   2592  CG  ASP   198      70.297 121.594  54.856  1.00  0.00           C  
ATOM   2593  OD1 ASP   198      69.881 121.297  53.760  1.00  0.00           O  
ATOM   2594  OD2 ASP   198      70.953 120.784  55.529  1.00  0.00           O  
ATOM   2595  C   ASP   198      71.075 125.397  55.481  1.00  0.00           C  
ATOM   2596  O   ASP   198      71.968 125.691  56.302  1.00  0.00           O  
ATOM   2597  N   GLN   199      70.159 126.202  54.992  1.00  0.00           N  
ATOM   2598  H   GLN   199      69.546 125.798  54.298  1.00  0.00           H  
ATOM   2599  CA  GLN   199      70.182 127.733  55.183  1.00  0.00           C  
ATOM   2600  HA  GLN   199      70.878 127.894  56.006  1.00  0.00           H  
ATOM   2601  CB  GLN   199      70.841 128.385  53.903  1.00  0.00           C  
ATOM   2602  HB2 GLN   199      70.177 128.165  53.067  1.00  0.00           H  
ATOM   2603  HB3 GLN   199      70.725 129.459  54.045  1.00  0.00           H  
ATOM   2604  CG  GLN   199      72.321 128.051  53.530  1.00  0.00           C  
ATOM   2605  HG2 GLN   199      72.925 128.217  54.422  1.00  0.00           H  
ATOM   2606  HG3 GLN   199      72.323 127.057  53.084  1.00  0.00           H  
ATOM   2607  CD  GLN   199      72.839 128.955  52.443  1.00  0.00           C  
ATOM   2608  OE1 GLN   199      73.232 130.128  52.733  1.00  0.00           O  
ATOM   2609  NE2 GLN   199      73.122 128.549  51.234  1.00  0.00           N  
ATOM   2610 HE21 GLN   199      72.904 127.624  50.892  1.00  0.00           H  
ATOM   2611 HE22 GLN   199      73.712 129.149  50.676  1.00  0.00           H  
ATOM   2612  C   GLN   199      68.833 128.281  55.657  1.00  0.00           C  
ATOM   2613  O   GLN   199      67.807 127.699  55.219  1.00  0.00           O  
ATOM   2614  N   SER   200      68.793 129.312  56.444  1.00  0.00           N  
ATOM   2615  H   SER   200      67.901 129.393  56.912  1.00  0.00           H  
ATOM   2616  CA  SER   200      69.962 130.136  56.858  1.00  0.00           C  
ATOM   2617  HA  SER   200      70.555 130.511  56.024  1.00  0.00           H  
ATOM   2618  CB  SER   200      69.371 131.342  57.629  1.00  0.00           C  
ATOM   2619  HB2 SER   200      68.569 130.952  58.255  1.00  0.00           H  
ATOM   2620  HB3 SER   200      70.161 131.776  58.243  1.00  0.00           H  
ATOM   2621  OG  SER   200      68.918 132.279  56.684  1.00  0.00           O  
ATOM   2622  HG  SER   200      68.597 131.822  55.903  1.00  0.00           H  
ATOM   2623  C   SER   200      71.017 129.465  57.819  1.00  0.00           C  
ATOM   2624  O   SER   200      70.631 128.705  58.699  1.00  0.00           O  
ATOM   2625  N   GLY   201      72.344 129.637  57.574  1.00  0.00           N  
ATOM   2626  H   GLY   201      72.597 130.167  56.753  1.00  0.00           H  
ATOM   2627  CA  GLY   201      73.457 128.870  58.226  1.00  0.00           C  
ATOM   2628  HA2 GLY   201      73.248 127.804  58.141  1.00  0.00           H  
ATOM   2629  HA3 GLY   201      74.418 129.005  57.729  1.00  0.00           H  
ATOM   2630  C   GLY   201      73.727 129.359  59.645  1.00  0.00           C  
ATOM   2631  O   GLY   201      73.038 130.225  60.156  1.00  0.00           O  
ATOM   2632  N   GLY   202      74.510 128.729  60.443  1.00  0.00           N  
ATOM   2633  H   GLY   202      74.469 129.005  61.414  1.00  0.00           H  
ATOM   2634  CA  GLY   202      75.476 127.609  60.082  1.00  0.00           C  
ATOM   2635  HA2 GLY   202      75.037 126.913  59.368  1.00  0.00           H  
ATOM   2636  HA3 GLY   202      76.412 128.028  59.713  1.00  0.00           H  
ATOM   2637  C   GLY   202      75.793 126.687  61.263  1.00  0.00           C  
ATOM   2638  O   GLY   202      75.204 126.820  62.355  1.00  0.00           O  
ATOM   2639  N   GLY   203      76.833 125.890  61.148  1.00  0.00           N  
ATOM   2640  H   GLY   203      77.166 125.465  62.001  1.00  0.00           H  
ATOM   2641  CA  GLY   203      77.544 125.466  59.900  1.00  0.00           C  
ATOM   2642  HA2 GLY   203      77.803 126.323  59.279  1.00  0.00           H  
ATOM   2643  HA3 GLY   203      78.554 125.104  60.097  1.00  0.00           H  
ATOM   2644  C   GLY   203      76.769 124.402  59.145  1.00  0.00           C  
ATOM   2645  O   GLY   203      75.548 124.449  59.167  1.00  0.00           O  
ATOM   2646  N   GLY   204      77.548 123.592  58.455  1.00  0.00           N  
ATOM   2647  H   GLY   204      78.542 123.702  58.312  1.00  0.00           H  
ATOM   2648  CA  GLY   204      76.943 122.486  57.699  1.00  0.00           C  
ATOM   2649  HA2 GLY   204      77.035 121.580  58.297  1.00  0.00           H  
ATOM   2650  HA3 GLY   204      75.880 122.628  57.500  1.00  0.00           H  
ATOM   2651  C   GLY   204      77.761 122.195  56.388  1.00  0.00           C  
ATOM   2652  O   GLY   204      78.578 123.029  55.992  1.00  0.00           O  
ATOM   2653  N   SER   205      77.572 121.122  55.623  1.00  0.00           N  
ATOM   2654  H   SER   205      78.031 121.136  54.724  1.00  0.00           H  
ATOM   2655  CA  SER   205      76.733 119.981  55.782  1.00  0.00           C  
ATOM   2656  HA  SER   205      75.925 120.349  56.414  1.00  0.00           H  
ATOM   2657  CB  SER   205      76.126 119.724  54.448  1.00  0.00           C  
ATOM   2658  HB2 SER   205      75.317 119.002  54.561  1.00  0.00           H  
ATOM   2659  HB3 SER   205      75.672 120.641  54.071  1.00  0.00           H  
ATOM   2660  OG  SER   205      77.110 119.285  53.535  1.00  0.00           O  
ATOM   2661  HG  SER   205      77.658 120.039  53.303  1.00  0.00           H  
ATOM   2662  C   SER   205      77.325 118.796  56.520  1.00  0.00           C  
ATOM   2663  O   SER   205      76.613 117.773  56.816  1.00  0.00           O  
ATOM   2664  N   GLY   206      78.596 118.854  57.040  1.00  0.00           N  
ATOM   2665  H   GLY   206      79.100 119.729  57.027  1.00  0.00           H  
ATOM   2666  CA  GLY   206      79.260 117.679  57.521  1.00  0.00           C  
ATOM   2667  HA2 GLY   206      80.241 117.983  57.885  1.00  0.00           H  
ATOM   2668  HA3 GLY   206      78.836 117.408  58.489  1.00  0.00           H  
ATOM   2669  C   GLY   206      79.420 116.476  56.551  1.00  0.00           C  
ATOM   2670  O   GLY   206      79.154 116.647  55.397  1.00  0.00           O  
ATOM   2671  N   GLY   207      79.993 115.340  57.036  1.00  0.00           N  
ATOM   2672  H   GLY   207      80.003 114.607  56.341  1.00  0.00           H  
ATOM   2673  CA  GLY   207      80.711 115.109  58.300  1.00  0.00           C  
ATOM   2674  HA2 GLY   207      80.350 115.770  59.089  1.00  0.00           H  
ATOM   2675  HA3 GLY   207      80.525 114.075  58.590  1.00  0.00           H  
ATOM   2676  C   GLY   207      82.217 115.476  58.246  1.00  0.00           C  
ATOM   2677  O   GLY   207      82.607 116.519  57.676  1.00  0.00           O  
ATOM   2678  N   TYR   208      82.957 114.604  58.770  1.00  0.00           N  
ATOM   2679  H   TYR   208      82.440 113.839  59.179  1.00  0.00           H  
ATOM   2680  CA  TYR   208      84.400 114.623  58.906  1.00  0.00           C  
ATOM   2681  HA  TYR   208      84.763 115.627  59.128  1.00  0.00           H  
ATOM   2682  CB  TYR   208      84.834 113.825  60.082  1.00  0.00           C  
ATOM   2683  HB2 TYR   208      84.446 114.367  60.944  1.00  0.00           H  
ATOM   2684  HB3 TYR   208      84.295 112.877  60.050  1.00  0.00           H  
ATOM   2685  CG  TYR   208      86.302 113.598  60.255  1.00  0.00           C  
ATOM   2686  CD1 TYR   208      87.154 114.582  60.817  1.00  0.00           C  
ATOM   2687  HD1 TYR   208      86.802 115.449  61.356  1.00  0.00           H  
ATOM   2688  CE1 TYR   208      88.540 114.400  60.966  1.00  0.00           C  
ATOM   2689  HE1 TYR   208      89.139 115.129  61.493  1.00  0.00           H  
ATOM   2690  CZ  TYR   208      89.121 113.236  60.394  1.00  0.00           C  
ATOM   2691  OH  TYR   208      90.449 113.182  60.467  1.00  0.00           O  
ATOM   2692  HH  TYR   208      90.835 114.030  60.695  1.00  0.00           H  
ATOM   2693  CE2 TYR   208      88.341 112.167  59.885  1.00  0.00           C  
ATOM   2694  HE2 TYR   208      88.825 111.253  59.573  1.00  0.00           H  
ATOM   2695  CD2 TYR   208      86.923 112.375  59.884  1.00  0.00           C  
ATOM   2696  HD2 TYR   208      86.334 111.571  59.467  1.00  0.00           H  
ATOM   2697  C   TYR   208      85.055 114.084  57.582  1.00  0.00           C  
ATOM   2698  O   TYR   208      84.704 113.020  57.119  1.00  0.00           O  
ATOM   2699  N   GLY   209      86.054 114.775  57.011  1.00  0.00           N  
ATOM   2700  H   GLY   209      86.239 115.734  57.269  1.00  0.00           H  
ATOM   2701  CA  GLY   209      86.848 114.334  55.799  1.00  0.00           C  
ATOM   2702  HA2 GLY   209      87.844 113.970  56.049  1.00  0.00           H  
ATOM   2703  HA3 GLY   209      86.294 113.534  55.308  1.00  0.00           H  
ATOM   2704  C   GLY   209      87.014 115.485  54.763  1.00  0.00           C  
ATOM   2705  O   GLY   209      87.368 116.577  55.208  1.00  0.00           O  
ATOM   2706  N   GLN   210      86.790 115.331  53.505  1.00  0.00           N  
ATOM   2707  H   GLN   210      86.897 116.210  53.021  1.00  0.00           H  
ATOM   2708  CA  GLN   210      86.725 114.086  52.734  1.00  0.00           C  
ATOM   2709  HA  GLN   210      86.777 114.546  51.747  1.00  0.00           H  
ATOM   2710  CB  GLN   210      88.031 113.157  52.807  1.00  0.00           C  
ATOM   2711  HB2 GLN   210      87.985 112.604  53.745  1.00  0.00           H  
ATOM   2712  HB3 GLN   210      88.042 112.458  51.971  1.00  0.00           H  
ATOM   2713  CG  GLN   210      89.420 113.964  52.781  1.00  0.00           C  
ATOM   2714  HG2 GLN   210      89.383 114.752  52.030  1.00  0.00           H  
ATOM   2715  HG3 GLN   210      89.602 114.536  53.691  1.00  0.00           H  
ATOM   2716  CD  GLN   210      90.616 113.033  52.511  1.00  0.00           C  
ATOM   2717  OE1 GLN   210      90.808 112.011  53.187  1.00  0.00           O  
ATOM   2718  NE2 GLN   210      91.629 113.371  51.683  1.00  0.00           N  
ATOM   2719 HE21 GLN   210      92.359 112.739  51.386  1.00  0.00           H  
ATOM   2720 HE22 GLN   210      91.605 114.269  51.221  1.00  0.00           H  
ATOM   2721  C   GLN   210      85.458 113.324  52.867  1.00  0.00           C  
ATOM   2722  O   GLN   210      85.445 112.095  52.989  1.00  0.00           O  
ATOM   2723  N   GLN   211      84.383 114.137  52.751  1.00  0.00           N  
ATOM   2724  H   GLN   211      84.536 115.133  52.814  1.00  0.00           H  
ATOM   2725  CA  GLN   211      83.015 113.789  53.029  1.00  0.00           C  
ATOM   2726  HA  GLN   211      82.989 113.121  53.890  1.00  0.00           H  
ATOM   2727  CB  GLN   211      82.181 115.051  53.269  1.00  0.00           C  
ATOM   2728  HB2 GLN   211      82.209 115.694  52.389  1.00  0.00           H  
ATOM   2729  HB3 GLN   211      81.168 114.689  53.449  1.00  0.00           H  
ATOM   2730  CG  GLN   211      82.592 115.735  54.569  1.00  0.00           C  
ATOM   2731  HG2 GLN   211      81.699 116.273  54.888  1.00  0.00           H  
ATOM   2732  HG3 GLN   211      82.771 115.016  55.368  1.00  0.00           H  
ATOM   2733  CD  GLN   211      83.755 116.721  54.423  1.00  0.00           C  
ATOM   2734  OE1 GLN   211      84.287 117.054  53.315  1.00  0.00           O  
ATOM   2735  NE2 GLN   211      84.261 117.225  55.507  1.00  0.00           N  
ATOM   2736 HE21 GLN   211      83.787 117.111  56.392  1.00  0.00           H  
ATOM   2737 HE22 GLN   211      84.999 117.914  55.515  1.00  0.00           H  
ATOM   2738  C   GLN   211      82.424 112.882  51.896  1.00  0.00           C  
ATOM   2739  O   GLN   211      81.384 112.234  52.160  1.00  0.00           O  
ATOM   2740  N   ASP   212      83.145 112.759  50.774  1.00  0.00           N  
ATOM   2741  H   ASP   212      84.068 113.169  50.763  1.00  0.00           H  
ATOM   2742  CA  ASP   212      82.613 111.958  49.599  1.00  0.00           C  
ATOM   2743  HA  ASP   212      81.923 111.188  49.944  1.00  0.00           H  
ATOM   2744  CB  ASP   212      81.590 112.784  48.750  1.00  0.00           C  
ATOM   2745  HB2 ASP   212      80.946 113.322  49.446  1.00  0.00           H  
ATOM   2746  HB3 ASP   212      82.199 113.482  48.176  1.00  0.00           H  
ATOM   2747  CG  ASP   212      80.690 112.011  47.777  1.00  0.00           C  
ATOM   2748  OD1 ASP   212      80.043 112.647  46.890  1.00  0.00           O  
ATOM   2749  OD2 ASP   212      80.662 110.773  47.895  1.00  0.00           O  
ATOM   2750  C   ASP   212      83.760 111.380  48.856  1.00  0.00           C  
ATOM   2751  O   ASP   212      83.782 111.358  47.650  1.00  0.00           O  
ATOM   2752  N   ARG   213      84.723 110.833  49.568  1.00  0.00           N  
ATOM   2753  H   ARG   213      84.528 110.833  50.559  1.00  0.00           H  
ATOM   2754  CA  ARG   213      86.059 110.440  49.054  1.00  0.00           C  
ATOM   2755  HA  ARG   213      86.386 111.395  48.641  1.00  0.00           H  
ATOM   2756  CB  ARG   213      87.013 110.029  50.260  1.00  0.00           C  
ATOM   2757  HB2 ARG   213      86.802 110.723  51.073  1.00  0.00           H  
ATOM   2758  HB3 ARG   213      86.785 108.999  50.534  1.00  0.00           H  
ATOM   2759  CG  ARG   213      88.461 110.139  49.934  1.00  0.00           C  
ATOM   2760  HG2 ARG   213      88.720 111.085  49.460  1.00  0.00           H  
ATOM   2761  HG3 ARG   213      88.933 110.049  50.913  1.00  0.00           H  
ATOM   2762  CD  ARG   213      89.042 109.181  48.969  1.00  0.00           C  
ATOM   2763  HD2 ARG   213      88.705 109.338  47.944  1.00  0.00           H  
ATOM   2764  HD3 ARG   213      90.110 109.397  48.992  1.00  0.00           H  
ATOM   2765  NE  ARG   213      88.834 107.782  49.247  1.00  0.00           N  
ATOM   2766  HE  ARG   213      88.626 107.552  50.208  1.00  0.00           H  
ATOM   2767  CZ  ARG   213      88.836 106.856  48.361  1.00  0.00           C  
ATOM   2768  NH1 ARG   213      89.031 107.065  47.083  1.00  0.00           N  
ATOM   2769 HH11 ARG   213      89.083 106.313  46.411  1.00  0.00           H  
ATOM   2770 HH12 ARG   213      89.394 107.949  46.759  1.00  0.00           H  
ATOM   2771  NH2 ARG   213      88.540 105.696  48.770  1.00  0.00           N  
ATOM   2772 HH21 ARG   213      88.735 104.927  48.144  1.00  0.00           H  
ATOM   2773 HH22 ARG   213      88.432 105.595  49.769  1.00  0.00           H  
ATOM   2774  C   ARG   213      86.006 109.343  48.017  1.00  0.00           C  
ATOM   2775  O   ARG   213      85.602 108.244  48.349  1.00  0.00           O  
ATOM   2776  N   GLY   214      86.544 109.501  46.836  1.00  0.00           N  
ATOM   2777  H   GLY   214      86.452 108.674  46.263  1.00  0.00           H  
ATOM   2778  CA  GLY   214      87.055 110.676  46.208  1.00  0.00           C  
ATOM   2779  HA2 GLY   214      86.167 111.036  45.689  1.00  0.00           H  
ATOM   2780  HA3 GLY   214      87.411 111.427  46.913  1.00  0.00           H  
ATOM   2781  C   GLY   214      88.121 110.337  45.246  1.00  0.00           C  
ATOM   2782  O   GLY   214      88.119 111.062  44.217  1.00  0.00           O  
ATOM   2783  OXT GLY   214      89.047 109.599  45.585  1.00  0.00           O  
TER    2784      GLY   214 
END   
