# Supplementary material for: Visualization of oligomerization, clustering, and density transition of intrinsically disordered proteins
Source: Natl Sci Rev. 2026 Feb 14;13(7):nwag107. doi: 10.1093/nsr/nwag107 (PMC13114874; doi:10.1093/nsr/nwag107)
Supplement: nwag107_Supplemental_Files [file nwag107_supplemental_files.zip › SI-MD-Structures/MD-Sturctures/frame234.pdb]

CRYST1  135.151  149.319  136.915  90.00  90.00  90.00               1
ATOM      1  N   MET     1      31.087 107.803  98.149  1.00  0.00           N  
ATOM      2  H1  MET     1      31.464 108.601  97.657  1.00  0.00           H  
ATOM      3  H2  MET     1      30.140 107.693  97.816  1.00  0.00           H  
ATOM      4  H3  MET     1      30.973 108.034  99.125  1.00  0.00           H  
ATOM      5  CA  MET     1      31.818 106.545  98.013  1.00  0.00           C  
ATOM      6  HA  MET     1      32.760 106.734  98.528  1.00  0.00           H  
ATOM      7  CB  MET     1      31.062 105.369  98.623  1.00  0.00           C  
ATOM      8  HB2 MET     1      31.055 105.503  99.705  1.00  0.00           H  
ATOM      9  HB3 MET     1      30.033 105.294  98.272  1.00  0.00           H  
ATOM     10  CG  MET     1      31.780 104.049  98.380  1.00  0.00           C  
ATOM     11  HG2 MET     1      31.733 103.790  97.322  1.00  0.00           H  
ATOM     12  HG3 MET     1      32.866 104.140  98.374  1.00  0.00           H  
ATOM     13  SD  MET     1      31.355 102.608  99.387  1.00  0.00           S  
ATOM     14  CE  MET     1      29.650 102.297  98.962  1.00  0.00           C  
ATOM     15  HE1 MET     1      29.078 101.629  99.606  1.00  0.00           H  
ATOM     16  HE2 MET     1      29.092 103.218  98.791  1.00  0.00           H  
ATOM     17  HE3 MET     1      29.799 101.788  98.010  1.00  0.00           H  
ATOM     18  C   MET     1      32.086 106.379  96.546  1.00  0.00           C  
ATOM     19  O   MET     1      31.173 106.189  95.768  1.00  0.00           O  
ATOM     20  N   ALA     2      33.300 106.484  96.081  1.00  0.00           N  
ATOM     21  H   ALA     2      33.269 106.501  95.071  1.00  0.00           H  
ATOM     22  CA  ALA     2      34.631 106.615  96.732  1.00  0.00           C  
ATOM     23  HA  ALA     2      35.357 106.604  95.919  1.00  0.00           H  
ATOM     24  CB  ALA     2      34.857 108.054  97.314  1.00  0.00           C  
ATOM     25  HB1 ALA     2      34.702 108.816  96.550  1.00  0.00           H  
ATOM     26  HB2 ALA     2      34.287 108.281  98.215  1.00  0.00           H  
ATOM     27  HB3 ALA     2      35.881 108.106  97.683  1.00  0.00           H  
ATOM     28  C   ALA     2      35.079 105.498  97.700  1.00  0.00           C  
ATOM     29  O   ALA     2      34.841 105.669  98.909  1.00  0.00           O  
ATOM     30  N   SER     3      35.362 104.310  97.241  1.00  0.00           N  
ATOM     31  H   SER     3      35.445 103.667  98.017  1.00  0.00           H  
ATOM     32  CA  SER     3      35.821 103.847  95.904  1.00  0.00           C  
ATOM     33  HA  SER     3      36.300 104.691  95.409  1.00  0.00           H  
ATOM     34  CB  SER     3      36.824 102.760  96.126  1.00  0.00           C  
ATOM     35  HB2 SER     3      37.539 103.277  96.765  1.00  0.00           H  
ATOM     36  HB3 SER     3      36.463 101.879  96.656  1.00  0.00           H  
ATOM     37  OG  SER     3      37.424 102.363  94.986  1.00  0.00           O  
ATOM     38  HG  SER     3      37.166 101.448  94.853  1.00  0.00           H  
ATOM     39  C   SER     3      34.704 103.408  95.007  1.00  0.00           C  
ATOM     40  O   SER     3      33.601 103.207  95.437  1.00  0.00           O  
ATOM     41  N   ASN     4      35.007 103.152  93.756  1.00  0.00           N  
ATOM     42  H   ASN     4      35.946 103.286  93.409  1.00  0.00           H  
ATOM     43  CA  ASN     4      33.997 102.855  92.762  1.00  0.00           C  
ATOM     44  HA  ASN     4      33.100 102.412  93.193  1.00  0.00           H  
ATOM     45  CB  ASN     4      33.575 104.160  91.980  1.00  0.00           C  
ATOM     46  HB2 ASN     4      34.477 104.574  91.530  1.00  0.00           H  
ATOM     47  HB3 ASN     4      32.879 103.868  91.194  1.00  0.00           H  
ATOM     48  CG  ASN     4      32.942 105.110  92.927  1.00  0.00           C  
ATOM     49  OD1 ASN     4      33.512 106.119  93.281  1.00  0.00           O  
ATOM     50  ND2 ASN     4      31.767 104.840  93.395  1.00  0.00           N  
ATOM     51 HD21 ASN     4      31.327 105.458  94.061  1.00  0.00           H  
ATOM     52 HD22 ASN     4      31.228 104.062  93.041  1.00  0.00           H  
ATOM     53  C   ASN     4      34.535 101.744  91.839  1.00  0.00           C  
ATOM     54  O   ASN     4      35.036 102.114  90.768  1.00  0.00           O  
ATOM     55  N   ASP     5      34.549 100.464  92.227  1.00  0.00           N  
ATOM     56  H   ASP     5      34.959  99.803  91.583  1.00  0.00           H  
ATOM     57  CA  ASP     5      34.202  99.944  93.497  1.00  0.00           C  
ATOM     58  HA  ASP     5      33.857 100.796  94.083  1.00  0.00           H  
ATOM     59  CB  ASP     5      32.841  99.115  93.371  1.00  0.00           C  
ATOM     60  HB2 ASP     5      33.124  98.241  92.785  1.00  0.00           H  
ATOM     61  HB3 ASP     5      32.566  98.778  94.371  1.00  0.00           H  
ATOM     62  CG  ASP     5      31.675  99.933  92.719  1.00  0.00           C  
ATOM     63  OD1 ASP     5      31.205  99.541  91.668  1.00  0.00           O  
ATOM     64  OD2 ASP     5      31.203 100.901  93.392  1.00  0.00           O  
ATOM     65  C   ASP     5      35.386  99.169  94.157  1.00  0.00           C  
ATOM     66  O   ASP     5      36.343  99.818  94.582  1.00  0.00           O  
ATOM     67  N   TYR     6      35.251  97.867  94.280  1.00  0.00           N  
ATOM     68  H   TYR     6      34.428  97.412  93.912  1.00  0.00           H  
ATOM     69  CA  TYR     6      36.210  97.081  95.064  1.00  0.00           C  
ATOM     70  HA  TYR     6      37.197  97.541  95.018  1.00  0.00           H  
ATOM     71  CB  TYR     6      35.738  96.846  96.523  1.00  0.00           C  
ATOM     72  HB2 TYR     6      34.715  96.476  96.594  1.00  0.00           H  
ATOM     73  HB3 TYR     6      36.495  96.259  97.041  1.00  0.00           H  
ATOM     74  CG  TYR     6      35.518  98.136  97.208  1.00  0.00           C  
ATOM     75  CD1 TYR     6      34.283  98.821  97.042  1.00  0.00           C  
ATOM     76  HD1 TYR     6      33.575  98.266  96.445  1.00  0.00           H  
ATOM     77  CE1 TYR     6      34.043 100.015  97.738  1.00  0.00           C  
ATOM     78  HE1 TYR     6      33.145 100.585  97.552  1.00  0.00           H  
ATOM     79  CZ  TYR     6      35.030 100.542  98.563  1.00  0.00           C  
ATOM     80  OH  TYR     6      34.915 101.752  99.218  1.00  0.00           O  
ATOM     81  HH  TYR     6      35.438 101.788 100.022  1.00  0.00           H  
ATOM     82  CE2 TYR     6      36.280  99.862  98.706  1.00  0.00           C  
ATOM     83  HE2 TYR     6      37.093 100.201  99.332  1.00  0.00           H  
ATOM     84  CD2 TYR     6      36.552  98.715  98.000  1.00  0.00           C  
ATOM     85  HD2 TYR     6      37.513  98.224  98.037  1.00  0.00           H  
ATOM     86  C   TYR     6      36.413  95.726  94.341  1.00  0.00           C  
ATOM     87  O   TYR     6      36.277  94.598  94.847  1.00  0.00           O  
ATOM     88  N   THR     7      36.813  95.796  93.054  1.00  0.00           N  
ATOM     89  H   THR     7      36.893  96.739  92.702  1.00  0.00           H  
ATOM     90  CA  THR     7      37.082  94.605  92.171  1.00  0.00           C  
ATOM     91  HA  THR     7      37.641  93.832  92.697  1.00  0.00           H  
ATOM     92  CB  THR     7      35.702  93.956  91.888  1.00  0.00           C  
ATOM     93  HB  THR     7      35.225  93.991  92.868  1.00  0.00           H  
ATOM     94  CG2 THR     7      34.717  94.677  90.968  1.00  0.00           C  
ATOM     95 HG21 THR     7      35.234  95.047  90.083  1.00  0.00           H  
ATOM     96 HG22 THR     7      33.919  94.035  90.597  1.00  0.00           H  
ATOM     97 HG23 THR     7      34.390  95.597  91.453  1.00  0.00           H  
ATOM     98  OG1 THR     7      35.948  92.609  91.526  1.00  0.00           O  
ATOM     99  HG1 THR     7      35.954  92.089  92.334  1.00  0.00           H  
ATOM    100  C   THR     7      37.877  94.969  90.879  1.00  0.00           C  
ATOM    101  O   THR     7      37.752  96.044  90.314  1.00  0.00           O  
ATOM    102  N   GLN     8      38.582  93.899  90.427  1.00  0.00           N  
ATOM    103  H   GLN     8      38.518  93.044  90.961  1.00  0.00           H  
ATOM    104  CA  GLN     8      39.332  94.004  89.198  1.00  0.00           C  
ATOM    105  HA  GLN     8      39.970  94.885  89.275  1.00  0.00           H  
ATOM    106  CB  GLN     8      40.361  92.824  89.138  1.00  0.00           C  
ATOM    107  HB2 GLN     8      40.914  92.745  88.202  1.00  0.00           H  
ATOM    108  HB3 GLN     8      40.935  93.076  90.029  1.00  0.00           H  
ATOM    109  CG  GLN     8      39.678  91.404  89.202  1.00  0.00           C  
ATOM    110  HG2 GLN     8      38.688  91.500  88.756  1.00  0.00           H  
ATOM    111  HG3 GLN     8      40.219  90.700  88.570  1.00  0.00           H  
ATOM    112  CD  GLN     8      39.397  90.734  90.477  1.00  0.00           C  
ATOM    113  OE1 GLN     8      38.821  91.348  91.378  1.00  0.00           O  
ATOM    114  NE2 GLN     8      39.576  89.397  90.574  1.00  0.00           N  
ATOM    115 HE21 GLN     8      39.838  88.855  89.763  1.00  0.00           H  
ATOM    116 HE22 GLN     8      39.440  88.906  91.446  1.00  0.00           H  
ATOM    117  C   GLN     8      38.466  94.064  87.929  1.00  0.00           C  
ATOM    118  O   GLN     8      37.502  93.338  87.858  1.00  0.00           O  
ATOM    119  N   GLN     9      38.722  94.997  86.996  1.00  0.00           N  
ATOM    120  H   GLN     9      38.072  94.930  86.226  1.00  0.00           H  
ATOM    121  CA  GLN     9      39.887  95.857  86.839  1.00  0.00           C  
ATOM    122  HA  GLN     9      39.800  96.314  85.853  1.00  0.00           H  
ATOM    123  CB  GLN     9      39.973  97.111  87.823  1.00  0.00           C  
ATOM    124  HB2 GLN     9      40.008  96.723  88.841  1.00  0.00           H  
ATOM    125  HB3 GLN     9      40.966  97.560  87.824  1.00  0.00           H  
ATOM    126  CG  GLN     9      38.846  98.140  87.780  1.00  0.00           C  
ATOM    127  HG2 GLN     9      38.019  97.735  88.362  1.00  0.00           H  
ATOM    128  HG3 GLN     9      39.265  98.996  88.310  1.00  0.00           H  
ATOM    129  CD  GLN     9      38.363  98.578  86.379  1.00  0.00           C  
ATOM    130  OE1 GLN     9      37.341  98.146  85.888  1.00  0.00           O  
ATOM    131  NE2 GLN     9      39.031  99.500  85.743  1.00  0.00           N  
ATOM    132 HE21 GLN     9      39.916  99.862  86.068  1.00  0.00           H  
ATOM    133 HE22 GLN     9      38.614  99.875  84.903  1.00  0.00           H  
ATOM    134  C   GLN     9      41.270  95.192  86.772  1.00  0.00           C  
ATOM    135  O   GLN     9      42.059  95.324  87.668  1.00  0.00           O  
ATOM    136  N   ALA    10      41.442  94.219  85.820  1.00  0.00           N  
ATOM    137  H   ALA    10      42.334  93.757  85.925  1.00  0.00           H  
ATOM    138  CA  ALA    10      40.571  93.719  84.738  1.00  0.00           C  
ATOM    139  HA  ALA    10      39.627  94.263  84.710  1.00  0.00           H  
ATOM    140  CB  ALA    10      41.266  93.752  83.422  1.00  0.00           C  
ATOM    141  HB1 ALA    10      42.110  93.079  83.271  1.00  0.00           H  
ATOM    142  HB2 ALA    10      40.574  93.662  82.584  1.00  0.00           H  
ATOM    143  HB3 ALA    10      41.619  94.781  83.479  1.00  0.00           H  
ATOM    144  C   ALA    10      40.047  92.242  84.989  1.00  0.00           C  
ATOM    145  O   ALA    10      40.585  91.430  85.834  1.00  0.00           O  
ATOM    146  N   THR    11      38.945  91.876  84.267  1.00  0.00           N  
ATOM    147  H   THR    11      38.596  92.503  83.556  1.00  0.00           H  
ATOM    148  CA  THR    11      38.446  90.488  84.281  1.00  0.00           C  
ATOM    149  HA  THR    11      39.271  89.795  84.445  1.00  0.00           H  
ATOM    150  CB  THR    11      37.487  90.299  85.508  1.00  0.00           C  
ATOM    151  HB  THR    11      38.104  90.665  86.329  1.00  0.00           H  
ATOM    152  CG2 THR    11      36.218  91.108  85.637  1.00  0.00           C  
ATOM    153 HG21 THR    11      35.578  90.603  86.360  1.00  0.00           H  
ATOM    154 HG22 THR    11      36.552  92.113  85.893  1.00  0.00           H  
ATOM    155 HG23 THR    11      35.750  91.106  84.653  1.00  0.00           H  
ATOM    156  OG1 THR    11      37.227  88.944  85.608  1.00  0.00           O  
ATOM    157  HG1 THR    11      36.526  88.876  86.260  1.00  0.00           H  
ATOM    158  C   THR    11      37.790  90.105  82.951  1.00  0.00           C  
ATOM    159  O   THR    11      36.807  90.660  82.515  1.00  0.00           O  
ATOM    160  N   GLN    12      38.294  89.172  82.145  1.00  0.00           N  
ATOM    161  H   GLN    12      37.785  88.964  81.297  1.00  0.00           H  
ATOM    162  CA  GLN    12      39.486  88.370  82.406  1.00  0.00           C  
ATOM    163  HA  GLN    12      39.356  87.880  83.371  1.00  0.00           H  
ATOM    164  CB  GLN    12      39.591  87.282  81.333  1.00  0.00           C  
ATOM    165  HB2 GLN    12      40.330  86.534  81.620  1.00  0.00           H  
ATOM    166  HB3 GLN    12      38.668  86.709  81.248  1.00  0.00           H  
ATOM    167  CG  GLN    12      39.817  87.765  79.919  1.00  0.00           C  
ATOM    168  HG2 GLN    12      39.119  88.597  79.823  1.00  0.00           H  
ATOM    169  HG3 GLN    12      40.842  88.099  79.751  1.00  0.00           H  
ATOM    170  CD  GLN    12      39.373  86.745  78.822  1.00  0.00           C  
ATOM    171  OE1 GLN    12      39.987  85.644  78.776  1.00  0.00           O  
ATOM    172  NE2 GLN    12      38.318  86.920  78.110  1.00  0.00           N  
ATOM    173 HE21 GLN    12      37.992  86.141  77.557  1.00  0.00           H  
ATOM    174 HE22 GLN    12      37.757  87.744  78.272  1.00  0.00           H  
ATOM    175  C   GLN    12      40.804  89.233  82.380  1.00  0.00           C  
ATOM    176  O   GLN    12      40.826  90.228  81.717  1.00  0.00           O  
ATOM    177  N   SER    13      41.866  88.768  83.062  1.00  0.00           N  
ATOM    178  H   SER    13      41.713  87.979  83.673  1.00  0.00           H  
ATOM    179  CA  SER    13      43.192  89.350  82.977  1.00  0.00           C  
ATOM    180  HA  SER    13      43.123  90.276  83.548  1.00  0.00           H  
ATOM    181  CB  SER    13      44.155  88.420  83.668  1.00  0.00           C  
ATOM    182  HB2 SER    13      43.742  88.354  84.675  1.00  0.00           H  
ATOM    183  HB3 SER    13      44.067  87.390  83.323  1.00  0.00           H  
ATOM    184  OG  SER    13      45.512  88.816  83.772  1.00  0.00           O  
ATOM    185  HG  SER    13      45.836  88.465  82.939  1.00  0.00           H  
ATOM    186  C   SER    13      43.694  89.679  81.612  1.00  0.00           C  
ATOM    187  O   SER    13      43.630  88.812  80.740  1.00  0.00           O  
ATOM    188  N   TYR    14      44.340  90.822  81.422  1.00  0.00           N  
ATOM    189  H   TYR    14      44.245  91.495  82.170  1.00  0.00           H  
ATOM    190  CA  TYR    14      44.702  91.412  80.101  1.00  0.00           C  
ATOM    191  HA  TYR    14      44.931  90.656  79.349  1.00  0.00           H  
ATOM    192  CB  TYR    14      43.529  92.276  79.621  1.00  0.00           C  
ATOM    193  HB2 TYR    14      42.772  91.643  79.158  1.00  0.00           H  
ATOM    194  HB3 TYR    14      43.092  92.757  80.495  1.00  0.00           H  
ATOM    195  CG  TYR    14      43.847  93.447  78.705  1.00  0.00           C  
ATOM    196  CD1 TYR    14      43.988  93.226  77.272  1.00  0.00           C  
ATOM    197  HD1 TYR    14      43.839  92.281  76.770  1.00  0.00           H  
ATOM    198  CE1 TYR    14      44.219  94.279  76.381  1.00  0.00           C  
ATOM    199  HE1 TYR    14      44.157  94.200  75.306  1.00  0.00           H  
ATOM    200  CZ  TYR    14      44.360  95.564  76.856  1.00  0.00           C  
ATOM    201  OH  TYR    14      44.546  96.582  75.960  1.00  0.00           O  
ATOM    202  HH  TYR    14      44.455  97.456  76.345  1.00  0.00           H  
ATOM    203  CE2 TYR    14      44.217  95.827  78.251  1.00  0.00           C  
ATOM    204  HE2 TYR    14      44.152  96.842  78.616  1.00  0.00           H  
ATOM    205  CD2 TYR    14      43.970  94.788  79.145  1.00  0.00           C  
ATOM    206  HD2 TYR    14      43.892  95.042  80.192  1.00  0.00           H  
ATOM    207  C   TYR    14      45.912  92.332  80.110  1.00  0.00           C  
ATOM    208  O   TYR    14      45.984  93.221  80.977  1.00  0.00           O  
ATOM    209  N   GLY    15      46.781  92.256  79.130  1.00  0.00           N  
ATOM    210  H   GLY    15      47.444  93.017  79.106  1.00  0.00           H  
ATOM    211  CA  GLY    15      46.912  91.265  78.088  1.00  0.00           C  
ATOM    212  HA2 GLY    15      46.033  91.205  77.447  1.00  0.00           H  
ATOM    213  HA3 GLY    15      47.683  91.633  77.411  1.00  0.00           H  
ATOM    214  C   GLY    15      47.380  89.900  78.560  1.00  0.00           C  
ATOM    215  O   GLY    15      47.016  89.475  79.677  1.00  0.00           O  
ATOM    216  N   ALA    16      47.966  89.074  77.694  1.00  0.00           N  
ATOM    217  H   ALA    16      47.933  89.358  76.726  1.00  0.00           H  
ATOM    218  CA  ALA    16      48.259  87.644  77.937  1.00  0.00           C  
ATOM    219  HA  ALA    16      48.471  87.478  78.993  1.00  0.00           H  
ATOM    220  CB  ALA    16      46.907  86.928  77.532  1.00  0.00           C  
ATOM    221  HB1 ALA    16      46.065  87.365  78.068  1.00  0.00           H  
ATOM    222  HB2 ALA    16      46.841  86.965  76.445  1.00  0.00           H  
ATOM    223  HB3 ALA    16      47.093  85.892  77.817  1.00  0.00           H  
ATOM    224  C   ALA    16      49.405  87.056  77.140  1.00  0.00           C  
ATOM    225  O   ALA    16      49.558  85.899  76.988  1.00  0.00           O  
ATOM    226  N   TYR    17      50.293  87.929  76.655  1.00  0.00           N  
ATOM    227  H   TYR    17      50.170  88.863  77.018  1.00  0.00           H  
ATOM    228  CA  TYR    17      51.481  87.599  75.916  1.00  0.00           C  
ATOM    229  HA  TYR    17      51.132  87.090  75.018  1.00  0.00           H  
ATOM    230  CB  TYR    17      52.279  88.833  75.488  1.00  0.00           C  
ATOM    231  HB2 TYR    17      51.800  89.251  74.603  1.00  0.00           H  
ATOM    232  HB3 TYR    17      52.436  89.526  76.314  1.00  0.00           H  
ATOM    233  CG  TYR    17      53.598  88.458  74.873  1.00  0.00           C  
ATOM    234  CD1 TYR    17      54.767  89.025  75.388  1.00  0.00           C  
ATOM    235  HD1 TYR    17      54.824  89.677  76.247  1.00  0.00           H  
ATOM    236  CE1 TYR    17      56.032  88.650  74.882  1.00  0.00           C  
ATOM    237  HE1 TYR    17      56.891  88.980  75.447  1.00  0.00           H  
ATOM    238  CZ  TYR    17      56.072  87.752  73.804  1.00  0.00           C  
ATOM    239  OH  TYR    17      57.259  87.298  73.383  1.00  0.00           O  
ATOM    240  HH  TYR    17      57.979  87.808  73.759  1.00  0.00           H  
ATOM    241  CE2 TYR    17      54.909  87.172  73.249  1.00  0.00           C  
ATOM    242  HE2 TYR    17      54.909  86.480  72.420  1.00  0.00           H  
ATOM    243  CD2 TYR    17      53.672  87.573  73.768  1.00  0.00           C  
ATOM    244  HD2 TYR    17      52.759  87.125  73.406  1.00  0.00           H  
ATOM    245  C   TYR    17      52.335  86.737  76.890  1.00  0.00           C  
ATOM    246  O   TYR    17      52.602  87.145  78.039  1.00  0.00           O  
ATOM    247  N   PRO    18      52.745  85.493  76.553  1.00  0.00           N  
ATOM    248  CD  PRO    18      52.428  84.785  75.337  1.00  0.00           C  
ATOM    249  HD2 PRO    18      53.274  84.944  74.669  1.00  0.00           H  
ATOM    250  HD3 PRO    18      51.461  85.083  74.932  1.00  0.00           H  
ATOM    251  CG  PRO    18      52.314  83.303  75.788  1.00  0.00           C  
ATOM    252  HG2 PRO    18      52.353  82.625  74.935  1.00  0.00           H  
ATOM    253  HG3 PRO    18      51.402  83.161  76.367  1.00  0.00           H  
ATOM    254  CB  PRO    18      53.517  83.226  76.754  1.00  0.00           C  
ATOM    255  HB2 PRO    18      54.388  82.843  76.223  1.00  0.00           H  
ATOM    256  HB3 PRO    18      53.198  82.502  77.504  1.00  0.00           H  
ATOM    257  CA  PRO    18      53.587  84.603  77.397  1.00  0.00           C  
ATOM    258  HA  PRO    18      53.085  84.561  78.364  1.00  0.00           H  
ATOM    259  C   PRO    18      55.015  85.214  77.648  1.00  0.00           C  
ATOM    260  O   PRO    18      55.590  85.892  76.855  1.00  0.00           O  
ATOM    261  N   THR    19      55.509  85.059  78.827  1.00  0.00           N  
ATOM    262  H   THR    19      55.041  84.507  79.532  1.00  0.00           H  
ATOM    263  CA  THR    19      56.718  85.691  79.309  1.00  0.00           C  
ATOM    264  HA  THR    19      57.532  85.729  78.585  1.00  0.00           H  
ATOM    265  CB  THR    19      56.467  87.188  79.733  1.00  0.00           C  
ATOM    266  HB  THR    19      55.566  87.178  80.347  1.00  0.00           H  
ATOM    267  CG2 THR    19      57.637  87.893  80.505  1.00  0.00           C  
ATOM    268 HG21 THR    19      57.930  87.250  81.335  1.00  0.00           H  
ATOM    269 HG22 THR    19      58.467  88.074  79.822  1.00  0.00           H  
ATOM    270 HG23 THR    19      57.271  88.853  80.869  1.00  0.00           H  
ATOM    271  OG1 THR    19      56.182  87.870  78.520  1.00  0.00           O  
ATOM    272  HG1 THR    19      55.707  87.255  77.956  1.00  0.00           H  
ATOM    273  C   THR    19      57.230  84.838  80.506  1.00  0.00           C  
ATOM    274  O   THR    19      56.556  84.787  81.524  1.00  0.00           O  
ATOM    275  N   GLN    20      58.387  84.316  80.328  1.00  0.00           N  
ATOM    276  H   GLN    20      58.834  84.384  79.424  1.00  0.00           H  
ATOM    277  CA  GLN    20      59.188  83.798  81.398  1.00  0.00           C  
ATOM    278  HA  GLN    20      58.466  83.370  82.092  1.00  0.00           H  
ATOM    279  CB  GLN    20      60.134  82.741  80.876  1.00  0.00           C  
ATOM    280  HB2 GLN    20      60.787  83.178  80.120  1.00  0.00           H  
ATOM    281  HB3 GLN    20      60.818  82.482  81.684  1.00  0.00           H  
ATOM    282  CG  GLN    20      59.638  81.412  80.393  1.00  0.00           C  
ATOM    283  HG2 GLN    20      59.129  81.579  79.444  1.00  0.00           H  
ATOM    284  HG3 GLN    20      60.468  80.743  80.168  1.00  0.00           H  
ATOM    285  CD  GLN    20      58.745  80.680  81.372  1.00  0.00           C  
ATOM    286  OE1 GLN    20      59.143  80.365  82.497  1.00  0.00           O  
ATOM    287  NE2 GLN    20      57.502  80.420  81.000  1.00  0.00           N  
ATOM    288 HE21 GLN    20      57.214  80.860  80.138  1.00  0.00           H  
ATOM    289 HE22 GLN    20      56.901  79.832  81.560  1.00  0.00           H  
ATOM    290  C   GLN    20      59.942  84.848  82.184  1.00  0.00           C  
ATOM    291  O   GLN    20      60.441  85.765  81.486  1.00  0.00           O  
ATOM    292  N   PRO    21      60.111  84.745  83.510  1.00  0.00           N  
ATOM    293  CD  PRO    21      59.618  83.678  84.285  1.00  0.00           C  
ATOM    294  HD2 PRO    21      59.551  82.731  83.749  1.00  0.00           H  
ATOM    295  HD3 PRO    21      58.616  83.886  84.661  1.00  0.00           H  
ATOM    296  CG  PRO    21      60.470  83.570  85.503  1.00  0.00           C  
ATOM    297  HG2 PRO    21      61.428  83.052  85.470  1.00  0.00           H  
ATOM    298  HG3 PRO    21      59.855  83.251  86.344  1.00  0.00           H  
ATOM    299  CB  PRO    21      60.777  85.059  85.636  1.00  0.00           C  
ATOM    300  HB2 PRO    21      61.624  85.243  86.298  1.00  0.00           H  
ATOM    301  HB3 PRO    21      59.867  85.543  85.991  1.00  0.00           H  
ATOM    302  CA  PRO    21      60.930  85.628  84.195  1.00  0.00           C  
ATOM    303  HA  PRO    21      60.384  86.571  84.222  1.00  0.00           H  
ATOM    304  C   PRO    21      62.345  85.765  83.695  1.00  0.00           C  
ATOM    305  O   PRO    21      63.074  84.733  83.604  1.00  0.00           O  
ATOM    306  N   GLY    22      62.788  87.010  83.551  1.00  0.00           N  
ATOM    307  H   GLY    22      62.198  87.799  83.772  1.00  0.00           H  
ATOM    308  CA  GLY    22      64.230  87.249  83.422  1.00  0.00           C  
ATOM    309  HA2 GLY    22      64.666  86.492  82.771  1.00  0.00           H  
ATOM    310  HA3 GLY    22      64.438  88.254  83.055  1.00  0.00           H  
ATOM    311  C   GLY    22      64.974  87.138  84.736  1.00  0.00           C  
ATOM    312  O   GLY    22      64.439  86.614  85.750  1.00  0.00           O  
ATOM    313  N   GLN    23      66.249  87.592  84.780  1.00  0.00           N  
ATOM    314  H   GLN    23      66.560  87.863  83.858  1.00  0.00           H  
ATOM    315  CA  GLN    23      67.177  87.589  85.932  1.00  0.00           C  
ATOM    316  HA  GLN    23      66.619  87.384  86.846  1.00  0.00           H  
ATOM    317  CB  GLN    23      68.296  86.577  85.724  1.00  0.00           C  
ATOM    318  HB2 GLN    23      69.105  86.999  85.127  1.00  0.00           H  
ATOM    319  HB3 GLN    23      68.739  86.391  86.702  1.00  0.00           H  
ATOM    320  CG  GLN    23      67.931  85.242  85.029  1.00  0.00           C  
ATOM    321  HG2 GLN    23      67.679  85.481  83.996  1.00  0.00           H  
ATOM    322  HG3 GLN    23      68.792  84.580  85.127  1.00  0.00           H  
ATOM    323  CD  GLN    23      66.818  84.461  85.626  1.00  0.00           C  
ATOM    324  OE1 GLN    23      66.810  84.325  86.851  1.00  0.00           O  
ATOM    325  NE2 GLN    23      65.950  83.831  84.934  1.00  0.00           N  
ATOM    326 HE21 GLN    23      65.945  84.039  83.946  1.00  0.00           H  
ATOM    327 HE22 GLN    23      65.211  83.373  85.447  1.00  0.00           H  
ATOM    328  C   GLN    23      67.724  89.013  86.178  1.00  0.00           C  
ATOM    329  O   GLN    23      67.569  89.889  85.254  1.00  0.00           O  
ATOM    330  N   GLY    24      68.339  89.276  87.337  1.00  0.00           N  
ATOM    331  H   GLY    24      68.274  88.502  87.981  1.00  0.00           H  
ATOM    332  CA  GLY    24      68.657  90.581  87.739  1.00  0.00           C  
ATOM    333  HA2 GLY    24      67.784  91.218  87.596  1.00  0.00           H  
ATOM    334  HA3 GLY    24      68.754  90.505  88.822  1.00  0.00           H  
ATOM    335  C   GLY    24      69.872  91.299  87.071  1.00  0.00           C  
ATOM    336  O   GLY    24      70.373  90.955  86.059  1.00  0.00           O  
ATOM    337  N   TYR    25      70.404  92.230  87.869  1.00  0.00           N  
ATOM    338  H   TYR    25      69.941  92.354  88.759  1.00  0.00           H  
ATOM    339  CA  TYR    25      71.688  92.754  87.651  1.00  0.00           C  
ATOM    340  HA  TYR    25      72.297  91.871  87.462  1.00  0.00           H  
ATOM    341  CB  TYR    25      71.708  93.749  86.448  1.00  0.00           C  
ATOM    342  HB2 TYR    25      71.318  93.281  85.544  1.00  0.00           H  
ATOM    343  HB3 TYR    25      71.104  94.618  86.710  1.00  0.00           H  
ATOM    344  CG  TYR    25      73.066  94.347  86.105  1.00  0.00           C  
ATOM    345  CD1 TYR    25      74.056  93.569  85.465  1.00  0.00           C  
ATOM    346  HD1 TYR    25      73.875  92.588  85.052  1.00  0.00           H  
ATOM    347  CE1 TYR    25      75.318  94.110  85.061  1.00  0.00           C  
ATOM    348  HE1 TYR    25      75.993  93.433  84.559  1.00  0.00           H  
ATOM    349  CZ  TYR    25      75.597  95.443  85.417  1.00  0.00           C  
ATOM    350  OH  TYR    25      76.682  96.037  84.915  1.00  0.00           O  
ATOM    351  HH  TYR    25      77.055  95.493  84.218  1.00  0.00           H  
ATOM    352  CE2 TYR    25      74.613  96.232  86.118  1.00  0.00           C  
ATOM    353  HE2 TYR    25      74.803  97.266  86.362  1.00  0.00           H  
ATOM    354  CD2 TYR    25      73.331  95.703  86.431  1.00  0.00           C  
ATOM    355  HD2 TYR    25      72.553  96.283  86.905  1.00  0.00           H  
ATOM    356  C   TYR    25      72.256  93.431  88.883  1.00  0.00           C  
ATOM    357  O   TYR    25      71.590  94.209  89.588  1.00  0.00           O  
ATOM    358  N   SER    26      73.565  93.287  89.073  1.00  0.00           N  
ATOM    359  H   SER    26      74.091  92.789  88.369  1.00  0.00           H  
ATOM    360  CA  SER    26      74.336  93.907  90.213  1.00  0.00           C  
ATOM    361  HA  SER    26      73.662  94.239  91.003  1.00  0.00           H  
ATOM    362  CB  SER    26      75.140  92.801  90.851  1.00  0.00           C  
ATOM    363  HB2 SER    26      74.462  92.106  91.347  1.00  0.00           H  
ATOM    364  HB3 SER    26      75.657  92.258  90.060  1.00  0.00           H  
ATOM    365  OG  SER    26      75.964  93.369  91.867  1.00  0.00           O  
ATOM    366  HG  SER    26      75.536  93.452  92.722  1.00  0.00           H  
ATOM    367  C   SER    26      75.226  95.045  89.753  1.00  0.00           C  
ATOM    368  O   SER    26      76.295  94.791  89.233  1.00  0.00           O  
ATOM    369  N   GLN    27      74.694  96.287  89.867  1.00  0.00           N  
ATOM    370  H   GLN    27      73.786  96.369  90.302  1.00  0.00           H  
ATOM    371  CA  GLN    27      75.537  97.478  89.798  1.00  0.00           C  
ATOM    372  HA  GLN    27      76.156  97.442  88.901  1.00  0.00           H  
ATOM    373  CB  GLN    27      74.616  98.679  89.610  1.00  0.00           C  
ATOM    374  HB2 GLN    27      73.906  98.462  88.812  1.00  0.00           H  
ATOM    375  HB3 GLN    27      74.101  98.807  90.562  1.00  0.00           H  
ATOM    376  CG  GLN    27      75.311 100.043  89.347  1.00  0.00           C  
ATOM    377  HG2 GLN    27      74.528 100.785  89.503  1.00  0.00           H  
ATOM    378  HG3 GLN    27      76.089 100.214  90.091  1.00  0.00           H  
ATOM    379  CD  GLN    27      75.984 100.229  87.970  1.00  0.00           C  
ATOM    380  OE1 GLN    27      75.943  99.398  87.100  1.00  0.00           O  
ATOM    381  NE2 GLN    27      76.688 101.325  87.739  1.00  0.00           N  
ATOM    382 HE21 GLN    27      76.896 102.040  88.420  1.00  0.00           H  
ATOM    383 HE22 GLN    27      77.051 101.460  86.806  1.00  0.00           H  
ATOM    384  C   GLN    27      76.596  97.570  90.974  1.00  0.00           C  
ATOM    385  O   GLN    27      77.586  98.173  90.673  1.00  0.00           O  
ATOM    386  N   GLN    28      76.453  97.118  92.225  1.00  0.00           N  
ATOM    387  H   GLN    28      75.588  96.680  92.508  1.00  0.00           H  
ATOM    388  CA  GLN    28      77.523  96.884  93.147  1.00  0.00           C  
ATOM    389  HA  GLN    28      77.906  97.852  93.470  1.00  0.00           H  
ATOM    390  CB  GLN    28      76.910  96.221  94.449  1.00  0.00           C  
ATOM    391  HB2 GLN    28      75.947  96.663  94.705  1.00  0.00           H  
ATOM    392  HB3 GLN    28      76.780  95.193  94.111  1.00  0.00           H  
ATOM    393  CG  GLN    28      77.782  96.171  95.626  1.00  0.00           C  
ATOM    394  HG2 GLN    28      78.168  97.184  95.737  1.00  0.00           H  
ATOM    395  HG3 GLN    28      77.117  95.933  96.456  1.00  0.00           H  
ATOM    396  CD  GLN    28      78.905  95.134  95.676  1.00  0.00           C  
ATOM    397  OE1 GLN    28      78.855  94.010  95.178  1.00  0.00           O  
ATOM    398  NE2 GLN    28      80.013  95.422  96.203  1.00  0.00           N  
ATOM    399 HE21 GLN    28      80.703  94.687  96.256  1.00  0.00           H  
ATOM    400 HE22 GLN    28      80.247  96.342  96.547  1.00  0.00           H  
ATOM    401  C   GLN    28      78.747  96.112  92.612  1.00  0.00           C  
ATOM    402  O   GLN    28      79.802  96.455  93.073  1.00  0.00           O  
ATOM    403  N   SER    29      78.692  95.135  91.689  1.00  0.00           N  
ATOM    404  H   SER    29      77.784  94.855  91.346  1.00  0.00           H  
ATOM    405  CA  SER    29      79.791  94.403  91.165  1.00  0.00           C  
ATOM    406  HA  SER    29      80.649  94.585  91.811  1.00  0.00           H  
ATOM    407  CB  SER    29      79.441  92.872  91.238  1.00  0.00           C  
ATOM    408  HB2 SER    29      80.335  92.416  90.812  1.00  0.00           H  
ATOM    409  HB3 SER    29      79.239  92.590  92.271  1.00  0.00           H  
ATOM    410  OG  SER    29      78.347  92.554  90.412  1.00  0.00           O  
ATOM    411  HG  SER    29      78.004  91.712  90.720  1.00  0.00           H  
ATOM    412  C   SER    29      80.148  94.742  89.663  1.00  0.00           C  
ATOM    413  O   SER    29      81.241  94.390  89.266  1.00  0.00           O  
ATOM    414  N   SER    30      79.361  95.526  88.956  1.00  0.00           N  
ATOM    415  H   SER    30      78.384  95.575  89.207  1.00  0.00           H  
ATOM    416  CA  SER    30      79.726  96.131  87.667  1.00  0.00           C  
ATOM    417  HA  SER    30      79.933  95.322  86.967  1.00  0.00           H  
ATOM    418  CB  SER    30      78.551  97.048  87.280  1.00  0.00           C  
ATOM    419  HB2 SER    30      77.669  96.409  87.328  1.00  0.00           H  
ATOM    420  HB3 SER    30      78.369  97.912  87.918  1.00  0.00           H  
ATOM    421  OG  SER    30      78.833  97.554  85.906  1.00  0.00           O  
ATOM    422  HG  SER    30      78.042  97.219  85.478  1.00  0.00           H  
ATOM    423  C   SER    30      80.914  97.140  87.765  1.00  0.00           C  
ATOM    424  O   SER    30      81.022  97.843  88.808  1.00  0.00           O  
ATOM    425  N   GLN    31      81.827  97.262  86.811  1.00  0.00           N  
ATOM    426  H   GLN    31      82.507  97.991  86.976  1.00  0.00           H  
ATOM    427  CA  GLN    31      82.137  96.219  85.847  1.00  0.00           C  
ATOM    428  HA  GLN    31      81.173  95.869  85.477  1.00  0.00           H  
ATOM    429  CB  GLN    31      82.857  96.793  84.605  1.00  0.00           C  
ATOM    430  HB2 GLN    31      83.729  97.374  84.905  1.00  0.00           H  
ATOM    431  HB3 GLN    31      83.317  95.986  84.035  1.00  0.00           H  
ATOM    432  CG  GLN    31      81.987  97.658  83.788  1.00  0.00           C  
ATOM    433  HG2 GLN    31      81.665  98.552  84.322  1.00  0.00           H  
ATOM    434  HG3 GLN    31      82.632  98.060  83.008  1.00  0.00           H  
ATOM    435  CD  GLN    31      80.863  97.006  83.051  1.00  0.00           C  
ATOM    436  OE1 GLN    31      80.840  95.802  82.854  1.00  0.00           O  
ATOM    437  NE2 GLN    31      79.912  97.721  82.515  1.00  0.00           N  
ATOM    438 HE21 GLN    31      79.369  97.237  81.814  1.00  0.00           H  
ATOM    439 HE22 GLN    31      79.819  98.714  82.668  1.00  0.00           H  
ATOM    440  C   GLN    31      83.024  95.044  86.463  1.00  0.00           C  
ATOM    441  O   GLN    31      83.909  95.370  87.250  1.00  0.00           O  
ATOM    442  N   PRO    32      82.787  93.744  86.196  1.00  0.00           N  
ATOM    443  CD  PRO    32      81.626  93.365  85.375  1.00  0.00           C  
ATOM    444  HD2 PRO    32      81.741  93.812  84.388  1.00  0.00           H  
ATOM    445  HD3 PRO    32      80.645  93.687  85.725  1.00  0.00           H  
ATOM    446  CG  PRO    32      81.729  91.798  85.295  1.00  0.00           C  
ATOM    447  HG2 PRO    32      82.545  91.434  84.670  1.00  0.00           H  
ATOM    448  HG3 PRO    32      80.806  91.243  85.126  1.00  0.00           H  
ATOM    449  CB  PRO    32      82.233  91.505  86.724  1.00  0.00           C  
ATOM    450  HB2 PRO    32      82.549  90.463  86.776  1.00  0.00           H  
ATOM    451  HB3 PRO    32      81.386  91.628  87.399  1.00  0.00           H  
ATOM    452  CA  PRO    32      83.279  92.658  86.952  1.00  0.00           C  
ATOM    453  HA  PRO    32      83.319  92.953  88.000  1.00  0.00           H  
ATOM    454  C   PRO    32      84.693  92.340  86.491  1.00  0.00           C  
ATOM    455  O   PRO    32      85.004  91.585  85.560  1.00  0.00           O  
ATOM    456  N   TYR    33      85.715  92.891  87.214  1.00  0.00           N  
ATOM    457  H   TYR    33      85.460  93.548  87.937  1.00  0.00           H  
ATOM    458  CA  TYR    33      87.118  92.488  86.993  1.00  0.00           C  
ATOM    459  HA  TYR    33      87.147  92.151  85.957  1.00  0.00           H  
ATOM    460  CB  TYR    33      87.997  93.813  86.961  1.00  0.00           C  
ATOM    461  HB2 TYR    33      87.935  94.236  87.963  1.00  0.00           H  
ATOM    462  HB3 TYR    33      89.054  93.585  86.820  1.00  0.00           H  
ATOM    463  CG  TYR    33      87.527  94.849  85.994  1.00  0.00           C  
ATOM    464  CD1 TYR    33      87.198  94.462  84.650  1.00  0.00           C  
ATOM    465  HD1 TYR    33      87.269  93.467  84.238  1.00  0.00           H  
ATOM    466  CE1 TYR    33      86.748  95.456  83.768  1.00  0.00           C  
ATOM    467  HE1 TYR    33      86.558  95.100  82.766  1.00  0.00           H  
ATOM    468  CZ  TYR    33      86.524  96.763  84.211  1.00  0.00           C  
ATOM    469  OH  TYR    33      85.996  97.714  83.333  1.00  0.00           O  
ATOM    470  HH  TYR    33      85.681  97.298  82.527  1.00  0.00           H  
ATOM    471  CE2 TYR    33      86.775  97.078  85.576  1.00  0.00           C  
ATOM    472  HE2 TYR    33      86.565  98.060  85.974  1.00  0.00           H  
ATOM    473  CD2 TYR    33      87.465  96.167  86.376  1.00  0.00           C  
ATOM    474  HD2 TYR    33      87.731  96.349  87.407  1.00  0.00           H  
ATOM    475  C   TYR    33      87.590  91.380  87.981  1.00  0.00           C  
ATOM    476  O   TYR    33      88.308  91.672  88.955  1.00  0.00           O  
ATOM    477  N   GLY    34      87.309  90.105  87.702  1.00  0.00           N  
ATOM    478  H   GLY    34      86.775  89.859  86.881  1.00  0.00           H  
ATOM    479  CA  GLY    34      87.767  88.984  88.550  1.00  0.00           C  
ATOM    480  HA2 GLY    34      87.536  88.081  87.985  1.00  0.00           H  
ATOM    481  HA3 GLY    34      88.851  89.026  88.658  1.00  0.00           H  
ATOM    482  C   GLY    34      87.143  89.073  89.920  1.00  0.00           C  
ATOM    483  O   GLY    34      86.265  89.929  90.155  1.00  0.00           O  
ATOM    484  N   GLN    35      87.652  88.358  90.920  1.00  0.00           N  
ATOM    485  H   GLN    35      88.205  87.594  90.558  1.00  0.00           H  
ATOM    486  CA  GLN    35      87.055  88.302  92.272  1.00  0.00           C  
ATOM    487  HA  GLN    35      86.614  89.286  92.432  1.00  0.00           H  
ATOM    488  CB  GLN    35      85.810  87.390  92.306  1.00  0.00           C  
ATOM    489  HB2 GLN    35      85.117  87.695  91.523  1.00  0.00           H  
ATOM    490  HB3 GLN    35      86.115  86.358  92.133  1.00  0.00           H  
ATOM    491  CG  GLN    35      85.075  87.497  93.661  1.00  0.00           C  
ATOM    492  HG2 GLN    35      85.639  87.023  94.465  1.00  0.00           H  
ATOM    493  HG3 GLN    35      84.966  88.576  93.773  1.00  0.00           H  
ATOM    494  CD  GLN    35      83.774  86.783  93.867  1.00  0.00           C  
ATOM    495  OE1 GLN    35      83.281  86.077  92.980  1.00  0.00           O  
ATOM    496  NE2 GLN    35      83.122  86.776  94.991  1.00  0.00           N  
ATOM    497 HE21 GLN    35      83.513  86.979  95.900  1.00  0.00           H  
ATOM    498 HE22 GLN    35      82.191  86.388  94.961  1.00  0.00           H  
ATOM    499  C   GLN    35      88.078  88.005  93.264  1.00  0.00           C  
ATOM    500  O   GLN    35      88.528  86.884  93.292  1.00  0.00           O  
ATOM    501  N   GLN    36      88.633  88.923  94.057  1.00  0.00           N  
ATOM    502  H   GLN    36      89.439  88.594  94.570  1.00  0.00           H  
ATOM    503  CA  GLN    36      88.295  90.334  94.284  1.00  0.00           C  
ATOM    504  HA  GLN    36      87.294  90.418  94.707  1.00  0.00           H  
ATOM    505  CB  GLN    36      89.385  90.866  95.294  1.00  0.00           C  
ATOM    506  HB2 GLN    36      89.438  90.146  96.111  1.00  0.00           H  
ATOM    507  HB3 GLN    36      90.366  90.785  94.828  1.00  0.00           H  
ATOM    508  CG  GLN    36      89.104  92.262  95.813  1.00  0.00           C  
ATOM    509  HG2 GLN    36      88.047  92.520  95.870  1.00  0.00           H  
ATOM    510  HG3 GLN    36      89.444  92.386  96.841  1.00  0.00           H  
ATOM    511  CD  GLN    36      89.886  93.291  95.078  1.00  0.00           C  
ATOM    512  OE1 GLN    36      90.644  93.053  94.162  1.00  0.00           O  
ATOM    513  NE2 GLN    36      89.657  94.563  95.374  1.00  0.00           N  
ATOM    514 HE21 GLN    36      88.940  94.841  96.028  1.00  0.00           H  
ATOM    515 HE22 GLN    36      90.125  95.235  94.783  1.00  0.00           H  
ATOM    516  C   GLN    36      88.331  91.259  93.024  1.00  0.00           C  
ATOM    517  O   GLN    36      89.063  91.073  92.045  1.00  0.00           O  
ATOM    518  N   SER    37      87.575  92.383  93.044  1.00  0.00           N  
ATOM    519  H   SER    37      87.030  92.501  93.886  1.00  0.00           H  
ATOM    520  CA  SER    37      87.256  93.275  91.892  1.00  0.00           C  
ATOM    521  HA  SER    37      87.185  92.701  90.968  1.00  0.00           H  
ATOM    522  CB  SER    37      85.775  93.882  91.981  1.00  0.00           C  
ATOM    523  HB2 SER    37      85.101  93.160  92.443  1.00  0.00           H  
ATOM    524  HB3 SER    37      85.863  94.784  92.586  1.00  0.00           H  
ATOM    525  OG  SER    37      85.398  94.199  90.679  1.00  0.00           O  
ATOM    526  HG  SER    37      84.550  94.644  90.753  1.00  0.00           H  
ATOM    527  C   SER    37      88.415  94.224  91.612  1.00  0.00           C  
ATOM    528  O   SER    37      88.502  95.295  92.250  1.00  0.00           O  
ATOM    529  N   TYR    38      89.167  94.017  90.522  1.00  0.00           N  
ATOM    530  H   TYR    38      89.057  93.128  90.055  1.00  0.00           H  
ATOM    531  CA  TYR    38      90.369  94.892  90.328  1.00  0.00           C  
ATOM    532  HA  TYR    38      90.924  94.882  91.266  1.00  0.00           H  
ATOM    533  CB  TYR    38      91.304  94.180  89.338  1.00  0.00           C  
ATOM    534  HB2 TYR    38      91.438  93.128  89.590  1.00  0.00           H  
ATOM    535  HB3 TYR    38      90.951  94.312  88.315  1.00  0.00           H  
ATOM    536  CG  TYR    38      92.707  94.744  89.360  1.00  0.00           C  
ATOM    537  CD1 TYR    38      93.208  95.484  88.303  1.00  0.00           C  
ATOM    538  HD1 TYR    38      92.598  95.656  87.428  1.00  0.00           H  
ATOM    539  CE1 TYR    38      94.519  96.062  88.351  1.00  0.00           C  
ATOM    540  HE1 TYR    38      94.784  96.686  87.510  1.00  0.00           H  
ATOM    541  CZ  TYR    38      95.390  95.765  89.435  1.00  0.00           C  
ATOM    542  OH  TYR    38      96.661  96.168  89.415  1.00  0.00           O  
ATOM    543  HH  TYR    38      96.861  96.842  88.762  1.00  0.00           H  
ATOM    544  CE2 TYR    38      94.880  95.026  90.507  1.00  0.00           C  
ATOM    545  HE2 TYR    38      95.357  94.917  91.470  1.00  0.00           H  
ATOM    546  CD2 TYR    38      93.590  94.473  90.493  1.00  0.00           C  
ATOM    547  HD2 TYR    38      93.121  93.987  91.336  1.00  0.00           H  
ATOM    548  C   TYR    38      90.052  96.366  89.875  1.00  0.00           C  
ATOM    549  O   TYR    38      89.879  96.641  88.710  1.00  0.00           O  
ATOM    550  N   SER    39      90.219  97.304  90.872  1.00  0.00           N  
ATOM    551  H   SER    39      90.146  96.967  91.822  1.00  0.00           H  
ATOM    552  CA  SER    39      90.323  98.810  90.653  1.00  0.00           C  
ATOM    553  HA  SER    39      90.314  99.058  89.592  1.00  0.00           H  
ATOM    554  CB  SER    39      89.091  99.415  91.132  1.00  0.00           C  
ATOM    555  HB2 SER    39      88.821  99.070  92.130  1.00  0.00           H  
ATOM    556  HB3 SER    39      89.155 100.494  91.272  1.00  0.00           H  
ATOM    557  OG  SER    39      87.943  99.088  90.245  1.00  0.00           O  
ATOM    558  HG  SER    39      87.536  98.395  90.771  1.00  0.00           H  
ATOM    559  C   SER    39      91.561  99.451  91.298  1.00  0.00           C  
ATOM    560  O   SER    39      91.709 100.669  91.364  1.00  0.00           O  
ATOM    561  N   GLY    40      92.489  98.579  91.686  1.00  0.00           N  
ATOM    562  H   GLY    40      92.264  97.607  91.529  1.00  0.00           H  
ATOM    563  CA  GLY    40      93.880  98.981  92.026  1.00  0.00           C  
ATOM    564  HA2 GLY    40      93.940  99.929  92.562  1.00  0.00           H  
ATOM    565  HA3 GLY    40      94.258  98.315  92.802  1.00  0.00           H  
ATOM    566  C   GLY    40      94.834  99.043  90.824  1.00  0.00           C  
ATOM    567  O   GLY    40      94.339  99.007  89.667  1.00  0.00           O  
ATOM    568  N   TYR    41      96.161  99.056  90.894  1.00  0.00           N  
ATOM    569  H   TYR    41      96.656  98.986  90.017  1.00  0.00           H  
ATOM    570  CA  TYR    41      96.999  99.132  92.105  1.00  0.00           C  
ATOM    571  HA  TYR    41      96.557  99.825  92.822  1.00  0.00           H  
ATOM    572  CB  TYR    41      97.243  97.705  92.736  1.00  0.00           C  
ATOM    573  HB2 TYR    41      96.269  97.315  93.032  1.00  0.00           H  
ATOM    574  HB3 TYR    41      97.626  96.963  92.035  1.00  0.00           H  
ATOM    575  CG  TYR    41      98.074  97.670  93.952  1.00  0.00           C  
ATOM    576  CD1 TYR    41      99.451  97.277  93.937  1.00  0.00           C  
ATOM    577  HD1 TYR    41      99.987  97.039  93.030  1.00  0.00           H  
ATOM    578  CE1 TYR    41     100.100  97.289  95.181  1.00  0.00           C  
ATOM    579  HE1 TYR    41     101.168  97.131  95.175  1.00  0.00           H  
ATOM    580  CZ  TYR    41      99.424  97.473  96.410  1.00  0.00           C  
ATOM    581  OH  TYR    41     100.125  97.321  97.559  1.00  0.00           O  
ATOM    582  HH  TYR    41     101.048  97.119  97.391  1.00  0.00           H  
ATOM    583  CE2 TYR    41      98.073  97.856  96.345  1.00  0.00           C  
ATOM    584  HE2 TYR    41      97.629  98.112  97.296  1.00  0.00           H  
ATOM    585  CD2 TYR    41      97.385  97.991  95.123  1.00  0.00           C  
ATOM    586  HD2 TYR    41      96.329  98.201  95.029  1.00  0.00           H  
ATOM    587  C   TYR    41      98.388  99.688  91.800  1.00  0.00           C  
ATOM    588  O   TYR    41      99.089  99.327  90.818  1.00  0.00           O  
ATOM    589  N   SER    42      98.985 100.334  92.793  1.00  0.00           N  
ATOM    590  H   SER    42      98.412 100.394  93.623  1.00  0.00           H  
ATOM    591  CA  SER    42     100.433 100.590  92.896  1.00  0.00           C  
ATOM    592  HA  SER    42     101.075  99.753  92.620  1.00  0.00           H  
ATOM    593  CB  SER    42     100.751 101.819  92.032  1.00  0.00           C  
ATOM    594  HB2 SER    42     100.620 101.553  90.983  1.00  0.00           H  
ATOM    595  HB3 SER    42     100.029 102.628  92.141  1.00  0.00           H  
ATOM    596  OG  SER    42     102.065 102.354  92.233  1.00  0.00           O  
ATOM    597  HG  SER    42     102.527 102.244  91.398  1.00  0.00           H  
ATOM    598  C   SER    42     100.721 101.018  94.297  1.00  0.00           C  
ATOM    599  O   SER    42      99.903 101.716  94.945  1.00  0.00           O  
ATOM    600  N   GLN    43     101.896 100.611  94.777  1.00  0.00           N  
ATOM    601  H   GLN    43     102.465  99.922  94.306  1.00  0.00           H  
ATOM    602  CA  GLN    43     102.365 101.281  95.953  1.00  0.00           C  
ATOM    603  HA  GLN    43     101.623 101.900  96.459  1.00  0.00           H  
ATOM    604  CB  GLN    43     102.515 100.111  96.939  1.00  0.00           C  
ATOM    605  HB2 GLN    43     102.502 100.572  97.926  1.00  0.00           H  
ATOM    606  HB3 GLN    43     101.603  99.516  96.989  1.00  0.00           H  
ATOM    607  CG  GLN    43     103.738  99.211  96.745  1.00  0.00           C  
ATOM    608  HG2 GLN    43     103.806  98.926  95.696  1.00  0.00           H  
ATOM    609  HG3 GLN    43     104.591  99.814  97.056  1.00  0.00           H  
ATOM    610  CD  GLN    43     103.550  98.019  97.635  1.00  0.00           C  
ATOM    611  OE1 GLN    43     103.007  96.981  97.208  1.00  0.00           O  
ATOM    612  NE2 GLN    43     104.020  97.982  98.829  1.00  0.00           N  
ATOM    613 HE21 GLN    43     104.462  98.818  99.183  1.00  0.00           H  
ATOM    614 HE22 GLN    43     103.900  97.203  99.460  1.00  0.00           H  
ATOM    615  C   GLN    43     103.685 102.101  95.765  1.00  0.00           C  
ATOM    616  O   GLN    43     104.346 102.412  96.755  1.00  0.00           O  
ATOM    617  N   SER    44     103.973 102.399  94.509  1.00  0.00           N  
ATOM    618  H   SER    44     103.318 101.982  93.864  1.00  0.00           H  
ATOM    619  CA  SER    44     105.196 103.044  94.037  1.00  0.00           C  
ATOM    620  HA  SER    44     106.071 102.446  94.294  1.00  0.00           H  
ATOM    621  CB  SER    44     105.263 103.324  92.571  1.00  0.00           C  
ATOM    622  HB2 SER    44     105.017 102.352  92.145  1.00  0.00           H  
ATOM    623  HB3 SER    44     104.520 104.088  92.339  1.00  0.00           H  
ATOM    624  OG  SER    44     106.523 103.772  92.030  1.00  0.00           O  
ATOM    625  HG  SER    44     106.196 104.519  91.524  1.00  0.00           H  
ATOM    626  C   SER    44     105.401 104.344  94.780  1.00  0.00           C  
ATOM    627  O   SER    44     104.554 105.244  94.774  1.00  0.00           O  
ATOM    628  N   THR    45     106.613 104.605  95.324  1.00  0.00           N  
ATOM    629  H   THR    45     107.308 103.932  95.036  1.00  0.00           H  
ATOM    630  CA  THR    45     106.995 105.929  95.901  1.00  0.00           C  
ATOM    631  HA  THR    45     106.258 106.107  96.684  1.00  0.00           H  
ATOM    632  CB  THR    45     108.417 105.837  96.541  1.00  0.00           C  
ATOM    633  HB  THR    45     109.159 105.388  95.881  1.00  0.00           H  
ATOM    634  CG2 THR    45     108.873 107.156  97.191  1.00  0.00           C  
ATOM    635 HG21 THR    45     108.056 107.459  97.845  1.00  0.00           H  
ATOM    636 HG22 THR    45     109.788 106.918  97.733  1.00  0.00           H  
ATOM    637 HG23 THR    45     109.059 107.912  96.429  1.00  0.00           H  
ATOM    638  OG1 THR    45     108.438 104.971  97.602  1.00  0.00           O  
ATOM    639  HG1 THR    45     107.866 105.356  98.271  1.00  0.00           H  
ATOM    640  C   THR    45     106.828 107.150  94.908  1.00  0.00           C  
ATOM    641  O   THR    45     107.004 107.046  93.698  1.00  0.00           O  
ATOM    642  N   ASP    46     106.554 108.290  95.501  1.00  0.00           N  
ATOM    643  H   ASP    46     106.446 108.363  96.502  1.00  0.00           H  
ATOM    644  CA  ASP    46     106.495 109.629  94.901  1.00  0.00           C  
ATOM    645  HA  ASP    46     107.259 109.709  94.128  1.00  0.00           H  
ATOM    646  CB  ASP    46     105.113 109.729  94.170  1.00  0.00           C  
ATOM    647  HB2 ASP    46     104.986 108.955  93.414  1.00  0.00           H  
ATOM    648  HB3 ASP    46     104.356 109.550  94.933  1.00  0.00           H  
ATOM    649  CG  ASP    46     105.038 111.052  93.571  1.00  0.00           C  
ATOM    650  OD1 ASP    46     106.001 111.755  93.324  1.00  0.00           O  
ATOM    651  OD2 ASP    46     103.936 111.587  93.351  1.00  0.00           O  
ATOM    652  C   ASP    46     106.727 110.671  95.980  1.00  0.00           C  
ATOM    653  O   ASP    46     106.087 110.650  97.062  1.00  0.00           O  
ATOM    654  N   THR    47     107.464 111.706  95.674  1.00  0.00           N  
ATOM    655  H   THR    47     107.884 111.704  94.755  1.00  0.00           H  
ATOM    656  CA  THR    47     107.958 112.819  96.614  1.00  0.00           C  
ATOM    657  HA  THR    47     107.289 112.829  97.474  1.00  0.00           H  
ATOM    658  CB  THR    47     109.357 112.436  97.222  1.00  0.00           C  
ATOM    659  HB  THR    47     109.770 113.258  97.806  1.00  0.00           H  
ATOM    660  CG2 THR    47     109.366 111.165  98.037  1.00  0.00           C  
ATOM    661 HG21 THR    47     108.568 111.214  98.778  1.00  0.00           H  
ATOM    662 HG22 THR    47     109.191 110.254  97.464  1.00  0.00           H  
ATOM    663 HG23 THR    47     110.372 111.106  98.451  1.00  0.00           H  
ATOM    664  OG1 THR    47     110.268 112.361  96.129  1.00  0.00           O  
ATOM    665  HG1 THR    47     110.182 113.149  95.587  1.00  0.00           H  
ATOM    666  C   THR    47     107.923 114.183  95.920  1.00  0.00           C  
ATOM    667  O   THR    47     108.762 115.080  96.219  1.00  0.00           O  
ATOM    668  N   SER    48     106.979 114.343  95.000  1.00  0.00           N  
ATOM    669  H   SER    48     106.411 113.535  94.789  1.00  0.00           H  
ATOM    670  CA  SER    48     106.781 115.515  94.154  1.00  0.00           C  
ATOM    671  HA  SER    48     107.758 115.876  93.834  1.00  0.00           H  
ATOM    672  CB  SER    48     105.940 115.161  92.902  1.00  0.00           C  
ATOM    673  HB2 SER    48     105.861 115.999  92.209  1.00  0.00           H  
ATOM    674  HB3 SER    48     106.356 114.288  92.399  1.00  0.00           H  
ATOM    675  OG  SER    48     104.605 114.708  93.249  1.00  0.00           O  
ATOM    676  HG  SER    48     104.711 113.764  93.387  1.00  0.00           H  
ATOM    677  C   SER    48     106.117 116.675  94.909  1.00  0.00           C  
ATOM    678  O   SER    48     105.778 116.495  96.090  1.00  0.00           O  
ATOM    679  N   GLY    49     105.906 117.792  94.257  1.00  0.00           N  
ATOM    680  H   GLY    49     106.241 118.037  93.336  1.00  0.00           H  
ATOM    681  CA  GLY    49     105.475 119.048  94.992  1.00  0.00           C  
ATOM    682  HA2 GLY    49     105.242 119.832  94.272  1.00  0.00           H  
ATOM    683  HA3 GLY    49     104.611 118.825  95.619  1.00  0.00           H  
ATOM    684  C   GLY    49     106.571 119.778  95.893  1.00  0.00           C  
ATOM    685  O   GLY    49     107.769 119.580  95.711  1.00  0.00           O  
ATOM    686  N   TYR    50     106.140 120.625  96.869  1.00  0.00           N  
ATOM    687  H   TYR    50     106.895 121.099  97.344  1.00  0.00           H  
ATOM    688  CA  TYR    50     104.777 120.815  97.356  1.00  0.00           C  
ATOM    689  HA  TYR    50     104.200 120.713  96.437  1.00  0.00           H  
ATOM    690  CB  TYR    50     104.384 119.692  98.295  1.00  0.00           C  
ATOM    691  HB2 TYR    50     104.731 118.787  97.797  1.00  0.00           H  
ATOM    692  HB3 TYR    50     104.993 119.815  99.190  1.00  0.00           H  
ATOM    693  CG  TYR    50     102.928 119.734  98.772  1.00  0.00           C  
ATOM    694  CD1 TYR    50     102.612 120.488  99.880  1.00  0.00           C  
ATOM    695  HD1 TYR    50     103.279 121.015 100.546  1.00  0.00           H  
ATOM    696  CE1 TYR    50     101.201 120.616 100.229  1.00  0.00           C  
ATOM    697  HE1 TYR    50     100.932 121.322 101.001  1.00  0.00           H  
ATOM    698  CZ  TYR    50     100.260 119.824  99.569  1.00  0.00           C  
ATOM    699  OH  TYR    50      98.978 119.864 100.018  1.00  0.00           O  
ATOM    700  HH  TYR    50      98.483 119.270  99.449  1.00  0.00           H  
ATOM    701  CE2 TYR    50     100.605 119.091  98.447  1.00  0.00           C  
ATOM    702  HE2 TYR    50      99.817 118.585  97.909  1.00  0.00           H  
ATOM    703  CD2 TYR    50     101.921 118.999  98.070  1.00  0.00           C  
ATOM    704  HD2 TYR    50     102.254 118.412  97.226  1.00  0.00           H  
ATOM    705  C   TYR    50     104.694 122.185  97.973  1.00  0.00           C  
ATOM    706  O   TYR    50     105.580 122.594  98.715  1.00  0.00           O  
ATOM    707  N   GLY    51     103.604 122.951  97.781  1.00  0.00           N  
ATOM    708  H   GLY    51     103.600 123.860  98.222  1.00  0.00           H  
ATOM    709  CA  GLY    51     102.438 122.773  96.902  1.00  0.00           C  
ATOM    710  HA2 GLY    51     102.518 121.922  96.226  1.00  0.00           H  
ATOM    711  HA3 GLY    51     101.507 122.664  97.458  1.00  0.00           H  
ATOM    712  C   GLY    51     102.143 123.924  95.946  1.00  0.00           C  
ATOM    713  O   GLY    51     101.064 123.964  95.406  1.00  0.00           O  
ATOM    714  N   GLN    52     103.268 124.663  95.658  1.00  0.00           N  
ATOM    715  H   GLN    52     104.159 124.335  96.001  1.00  0.00           H  
ATOM    716  CA  GLN    52     103.308 125.952  94.851  1.00  0.00           C  
ATOM    717  HA  GLN    52     102.637 125.728  94.022  1.00  0.00           H  
ATOM    718  CB  GLN    52     102.619 127.081  95.698  1.00  0.00           C  
ATOM    719  HB2 GLN    52     101.581 126.750  95.710  1.00  0.00           H  
ATOM    720  HB3 GLN    52     103.015 126.882  96.694  1.00  0.00           H  
ATOM    721  CG  GLN    52     102.712 128.569  95.249  1.00  0.00           C  
ATOM    722  HG2 GLN    52     102.197 129.302  95.869  1.00  0.00           H  
ATOM    723  HG3 GLN    52     103.779 128.783  95.186  1.00  0.00           H  
ATOM    724  CD  GLN    52     102.157 128.897  93.872  1.00  0.00           C  
ATOM    725  OE1 GLN    52     102.183 128.008  92.981  1.00  0.00           O  
ATOM    726  NE2 GLN    52     101.701 130.036  93.604  1.00  0.00           N  
ATOM    727 HE21 GLN    52     101.496 130.681  94.355  1.00  0.00           H  
ATOM    728 HE22 GLN    52     101.271 130.174  92.700  1.00  0.00           H  
ATOM    729  C   GLN    52     104.701 126.241  94.326  1.00  0.00           C  
ATOM    730  O   GLN    52     105.431 126.976  94.995  1.00  0.00           O  
ATOM    731  N   SER    53     105.100 125.728  93.158  1.00  0.00           N  
ATOM    732  H   SER    53     106.048 125.972  92.907  1.00  0.00           H  
ATOM    733  CA  SER    53     104.285 124.870  92.273  1.00  0.00           C  
ATOM    734  HA  SER    53     103.277 125.279  92.213  1.00  0.00           H  
ATOM    735  CB  SER    53     104.914 124.914  90.909  1.00  0.00           C  
ATOM    736  HB2 SER    53     105.080 125.963  90.663  1.00  0.00           H  
ATOM    737  HB3 SER    53     105.874 124.407  91.000  1.00  0.00           H  
ATOM    738  OG  SER    53     104.172 124.298  89.904  1.00  0.00           O  
ATOM    739  HG  SER    53     103.420 124.807  89.594  1.00  0.00           H  
ATOM    740  C   SER    53     104.035 123.414  92.821  1.00  0.00           C  
ATOM    741  O   SER    53     104.682 122.743  93.725  1.00  0.00           O  
ATOM    742  N   SER    54     103.040 122.765  92.206  1.00  0.00           N  
ATOM    743  H   SER    54     102.473 123.259  91.533  1.00  0.00           H  
ATOM    744  CA  SER    54     102.575 121.444  92.536  1.00  0.00           C  
ATOM    745  HA  SER    54     102.544 121.225  93.603  1.00  0.00           H  
ATOM    746  CB  SER    54     101.166 121.227  91.957  1.00  0.00           C  
ATOM    747  HB2 SER    54     100.968 120.156  92.000  1.00  0.00           H  
ATOM    748  HB3 SER    54     100.460 121.713  92.630  1.00  0.00           H  
ATOM    749  OG  SER    54     100.985 121.543  90.567  1.00  0.00           O  
ATOM    750  HG  SER    54     100.073 121.323  90.365  1.00  0.00           H  
ATOM    751  C   SER    54     103.548 120.440  91.926  1.00  0.00           C  
ATOM    752  O   SER    54     103.769 119.327  92.534  1.00  0.00           O  
ATOM    753  N   TYR    55     104.261 120.730  90.848  1.00  0.00           N  
ATOM    754  H   TYR    55     104.021 121.585  90.368  1.00  0.00           H  
ATOM    755  CA  TYR    55     105.303 119.812  90.287  1.00  0.00           C  
ATOM    756  HA  TYR    55     105.707 119.176  91.075  1.00  0.00           H  
ATOM    757  CB  TYR    55     104.582 118.914  89.276  1.00  0.00           C  
ATOM    758  HB2 TYR    55     104.183 119.505  88.452  1.00  0.00           H  
ATOM    759  HB3 TYR    55     105.338 118.231  88.888  1.00  0.00           H  
ATOM    760  CG  TYR    55     103.407 118.110  89.769  1.00  0.00           C  
ATOM    761  CD1 TYR    55     102.099 118.518  89.319  1.00  0.00           C  
ATOM    762  HD1 TYR    55     102.001 119.301  88.581  1.00  0.00           H  
ATOM    763  CE1 TYR    55     101.026 117.658  89.634  1.00  0.00           C  
ATOM    764  HE1 TYR    55     100.036 117.924  89.294  1.00  0.00           H  
ATOM    765  CZ  TYR    55     101.126 116.527  90.467  1.00  0.00           C  
ATOM    766  OH  TYR    55     100.051 115.876  90.907  1.00  0.00           O  
ATOM    767  HH  TYR    55      99.309 116.483  90.951  1.00  0.00           H  
ATOM    768  CE2 TYR    55     102.423 116.171  90.912  1.00  0.00           C  
ATOM    769  HE2 TYR    55     102.625 115.289  91.502  1.00  0.00           H  
ATOM    770  CD2 TYR    55     103.502 116.889  90.432  1.00  0.00           C  
ATOM    771  HD2 TYR    55     104.469 116.496  90.712  1.00  0.00           H  
ATOM    772  C   TYR    55     106.386 120.518  89.446  1.00  0.00           C  
ATOM    773  O   TYR    55     106.042 121.174  88.497  1.00  0.00           O  
ATOM    774  N   SER    56     107.746 120.410  89.754  1.00  0.00           N  
ATOM    775  H   SER    56     108.260 121.135  89.273  1.00  0.00           H  
ATOM    776  CA  SER    56     108.451 119.698  90.833  1.00  0.00           C  
ATOM    777  HA  SER    56     109.512 119.726  90.585  1.00  0.00           H  
ATOM    778  CB  SER    56     108.317 120.430  92.180  1.00  0.00           C  
ATOM    779  HB2 SER    56     107.364 120.341  92.700  1.00  0.00           H  
ATOM    780  HB3 SER    56     109.036 120.218  92.971  1.00  0.00           H  
ATOM    781  OG  SER    56     108.368 121.822  91.936  1.00  0.00           O  
ATOM    782  HG  SER    56     108.642 122.268  92.741  1.00  0.00           H  
ATOM    783  C   SER    56     108.174 118.146  90.999  1.00  0.00           C  
ATOM    784  O   SER    56     107.735 117.779  92.085  1.00  0.00           O  
ATOM    785  N   SER    57     108.419 117.250  90.051  1.00  0.00           N  
ATOM    786  H   SER    57     108.091 116.295  90.058  1.00  0.00           H  
ATOM    787  CA  SER    57     109.093 117.557  88.791  1.00  0.00           C  
ATOM    788  HA  SER    57     109.752 118.398  89.008  1.00  0.00           H  
ATOM    789  CB  SER    57     109.968 116.398  88.303  1.00  0.00           C  
ATOM    790  HB2 SER    57     110.695 116.148  89.075  1.00  0.00           H  
ATOM    791  HB3 SER    57     109.248 115.586  88.194  1.00  0.00           H  
ATOM    792  OG  SER    57     110.599 116.630  87.051  1.00  0.00           O  
ATOM    793  HG  SER    57     110.230 116.129  86.320  1.00  0.00           H  
ATOM    794  C   SER    57     108.131 117.877  87.681  1.00  0.00           C  
ATOM    795  O   SER    57     107.102 117.231  87.463  1.00  0.00           O  
ATOM    796  N   TYR    58     108.394 118.917  86.862  1.00  0.00           N  
ATOM    797  H   TYR    58     109.255 119.395  87.087  1.00  0.00           H  
ATOM    798  CA  TYR    58     107.613 119.467  85.815  1.00  0.00           C  
ATOM    799  HA  TYR    58     106.715 119.810  86.329  1.00  0.00           H  
ATOM    800  CB  TYR    58     108.366 120.642  85.151  1.00  0.00           C  
ATOM    801  HB2 TYR    58     108.734 121.388  85.856  1.00  0.00           H  
ATOM    802  HB3 TYR    58     109.176 120.228  84.549  1.00  0.00           H  
ATOM    803  CG  TYR    58     107.482 121.387  84.157  1.00  0.00           C  
ATOM    804  CD1 TYR    58     107.696 121.306  82.763  1.00  0.00           C  
ATOM    805  HD1 TYR    58     108.515 120.727  82.362  1.00  0.00           H  
ATOM    806  CE1 TYR    58     106.758 121.821  81.906  1.00  0.00           C  
ATOM    807  HE1 TYR    58     106.628 121.573  80.862  1.00  0.00           H  
ATOM    808  CZ  TYR    58     105.690 122.649  82.420  1.00  0.00           C  
ATOM    809  OH  TYR    58     104.641 123.131  81.691  1.00  0.00           O  
ATOM    810  HH  TYR    58     104.659 122.899  80.760  1.00  0.00           H  
ATOM    811  CE2 TYR    58     105.604 122.912  83.821  1.00  0.00           C  
ATOM    812  HE2 TYR    58     104.745 123.423  84.231  1.00  0.00           H  
ATOM    813  CD2 TYR    58     106.480 122.249  84.640  1.00  0.00           C  
ATOM    814  HD2 TYR    58     106.295 122.257  85.704  1.00  0.00           H  
ATOM    815  C   TYR    58     107.244 118.492  84.710  1.00  0.00           C  
ATOM    816  O   TYR    58     108.140 117.796  84.231  1.00  0.00           O  
ATOM    817  N   GLY    59     106.011 118.558  84.174  1.00  0.00           N  
ATOM    818  H   GLY    59     105.840 118.025  83.333  1.00  0.00           H  
ATOM    819  CA  GLY    59     104.778 119.140  84.716  1.00  0.00           C  
ATOM    820  HA2 GLY    59     104.457 118.512  85.548  1.00  0.00           H  
ATOM    821  HA3 GLY    59     105.001 120.152  85.054  1.00  0.00           H  
ATOM    822  C   GLY    59     103.658 119.369  83.710  1.00  0.00           C  
ATOM    823  O   GLY    59     103.793 119.139  82.523  1.00  0.00           O  
ATOM    824  N   GLN    60     102.598 119.939  84.174  1.00  0.00           N  
ATOM    825  H   GLN    60     101.945 120.263  83.475  1.00  0.00           H  
ATOM    826  CA  GLN    60     102.032 120.156  85.551  1.00  0.00           C  
ATOM    827  HA  GLN    60     102.637 119.535  86.212  1.00  0.00           H  
ATOM    828  CB  GLN    60     102.381 121.677  85.921  1.00  0.00           C  
ATOM    829  HB2 GLN    60     103.439 121.738  85.667  1.00  0.00           H  
ATOM    830  HB3 GLN    60     101.971 122.399  85.215  1.00  0.00           H  
ATOM    831  CG  GLN    60     102.216 122.032  87.416  1.00  0.00           C  
ATOM    832  HG2 GLN    60     101.251 121.616  87.706  1.00  0.00           H  
ATOM    833  HG3 GLN    60     103.046 121.670  88.023  1.00  0.00           H  
ATOM    834  CD  GLN    60     102.204 123.562  87.484  1.00  0.00           C  
ATOM    835  OE1 GLN    60     102.723 124.319  86.659  1.00  0.00           O  
ATOM    836  NE2 GLN    60     101.525 124.060  88.475  1.00  0.00           N  
ATOM    837 HE21 GLN    60     101.117 123.569  89.258  1.00  0.00           H  
ATOM    838 HE22 GLN    60     101.426 125.063  88.545  1.00  0.00           H  
ATOM    839  C   GLN    60     100.472 119.859  85.552  1.00  0.00           C  
ATOM    840  O   GLN    60      99.939 119.332  86.516  1.00  0.00           O  
ATOM    841  N   SER    61      99.672 120.092  84.475  1.00  0.00           N  
ATOM    842  H   SER    61     100.078 120.657  83.743  1.00  0.00           H  
ATOM    843  CA  SER    61      98.357 119.507  84.191  1.00  0.00           C  
ATOM    844  HA  SER    61      98.361 118.425  84.321  1.00  0.00           H  
ATOM    845  CB  SER    61      97.330 120.237  85.076  1.00  0.00           C  
ATOM    846  HB2 SER    61      96.301 119.881  85.034  1.00  0.00           H  
ATOM    847  HB3 SER    61      97.655 120.094  86.106  1.00  0.00           H  
ATOM    848  OG  SER    61      97.302 121.657  84.919  1.00  0.00           O  
ATOM    849  HG  SER    61      97.902 122.136  85.495  1.00  0.00           H  
ATOM    850  C   SER    61      97.872 119.780  82.751  1.00  0.00           C  
ATOM    851  O   SER    61      98.680 120.257  81.915  1.00  0.00           O  
ATOM    852  N   GLN    62      96.639 119.468  82.433  1.00  0.00           N  
ATOM    853  H   GLN    62      96.048 119.063  83.145  1.00  0.00           H  
ATOM    854  CA  GLN    62      96.035 119.675  81.168  1.00  0.00           C  
ATOM    855  HA  GLN    62      96.741 119.368  80.397  1.00  0.00           H  
ATOM    856  CB  GLN    62      94.778 118.846  81.012  1.00  0.00           C  
ATOM    857  HB2 GLN    62      94.917 117.788  81.231  1.00  0.00           H  
ATOM    858  HB3 GLN    62      94.009 119.205  81.696  1.00  0.00           H  
ATOM    859  CG  GLN    62      94.308 118.698  79.555  1.00  0.00           C  
ATOM    860  HG2 GLN    62      93.295 118.313  79.675  1.00  0.00           H  
ATOM    861  HG3 GLN    62      94.139 119.682  79.119  1.00  0.00           H  
ATOM    862  CD  GLN    62      95.105 117.863  78.574  1.00  0.00           C  
ATOM    863  OE1 GLN    62      96.318 117.840  78.542  1.00  0.00           O  
ATOM    864  NE2 GLN    62      94.453 117.354  77.603  1.00  0.00           N  
ATOM    865 HE21 GLN    62      94.967 116.702  77.028  1.00  0.00           H  
ATOM    866 HE22 GLN    62      93.491 117.479  77.325  1.00  0.00           H  
ATOM    867  C   GLN    62      95.724 121.178  80.833  1.00  0.00           C  
ATOM    868  O   GLN    62      95.760 121.700  79.692  1.00  0.00           O  
ATOM    869  N   ASN    63      95.523 121.903  81.916  1.00  0.00           N  
ATOM    870  H   ASN    63      95.262 121.298  82.682  1.00  0.00           H  
ATOM    871  CA  ASN    63      95.604 123.415  82.014  1.00  0.00           C  
ATOM    872  HA  ASN    63      94.818 123.800  81.364  1.00  0.00           H  
ATOM    873  CB  ASN    63      95.304 123.947  83.422  1.00  0.00           C  
ATOM    874  HB2 ASN    63      94.634 123.259  83.936  1.00  0.00           H  
ATOM    875  HB3 ASN    63      96.208 123.984  84.029  1.00  0.00           H  
ATOM    876  CG  ASN    63      94.719 125.275  83.494  1.00  0.00           C  
ATOM    877  OD1 ASN    63      95.400 126.278  83.754  1.00  0.00           O  
ATOM    878  ND2 ASN    63      93.442 125.448  83.167  1.00  0.00           N  
ATOM    879 HD21 ASN    63      93.016 126.339  83.379  1.00  0.00           H  
ATOM    880 HD22 ASN    63      92.830 124.645  83.126  1.00  0.00           H  
ATOM    881  C   ASN    63      97.038 123.859  81.489  1.00  0.00           C  
ATOM    882  O   ASN    63      97.039 124.731  80.642  1.00  0.00           O  
ATOM    883  N   THR    64      98.109 123.276  82.009  1.00  0.00           N  
ATOM    884  H   THR    64      97.811 122.672  82.762  1.00  0.00           H  
ATOM    885  CA  THR    64      99.504 123.821  82.024  1.00  0.00           C  
ATOM    886  HA  THR    64      99.699 124.632  81.322  1.00  0.00           H  
ATOM    887  CB  THR    64      99.776 124.705  83.322  1.00  0.00           C  
ATOM    888  HB  THR    64      99.549 124.102  84.201  1.00  0.00           H  
ATOM    889  CG2 THR    64     101.256 125.179  83.414  1.00  0.00           C  
ATOM    890 HG21 THR    64     101.995 124.378  83.388  1.00  0.00           H  
ATOM    891 HG22 THR    64     101.499 125.867  82.605  1.00  0.00           H  
ATOM    892 HG23 THR    64     101.427 125.820  84.279  1.00  0.00           H  
ATOM    893  OG1 THR    64      98.906 125.802  83.210  1.00  0.00           O  
ATOM    894  HG1 THR    64      98.795 126.150  84.098  1.00  0.00           H  
ATOM    895  C   THR    64     100.550 122.664  81.923  1.00  0.00           C  
ATOM    896  O   THR    64     100.882 121.988  82.923  1.00  0.00           O  
ATOM    897  N   GLY    65     101.189 122.413  80.775  1.00  0.00           N  
ATOM    898  H   GLY    65     101.810 121.619  80.838  1.00  0.00           H  
ATOM    899  CA  GLY    65     100.876 122.953  79.422  1.00  0.00           C  
ATOM    900  HA2 GLY    65     100.926 124.036  79.313  1.00  0.00           H  
ATOM    901  HA3 GLY    65     101.671 122.571  78.781  1.00  0.00           H  
ATOM    902  C   GLY    65      99.501 122.527  78.855  1.00  0.00           C  
ATOM    903  O   GLY    65      99.014 121.437  79.145  1.00  0.00           O  
ATOM    904  N   TYR    66      98.863 123.374  78.033  1.00  0.00           N  
ATOM    905  H   TYR    66      99.240 124.311  78.015  1.00  0.00           H  
ATOM    906  CA  TYR    66      97.578 123.069  77.445  1.00  0.00           C  
ATOM    907  HA  TYR    66      96.789 122.985  78.192  1.00  0.00           H  
ATOM    908  CB  TYR    66      97.192 124.301  76.653  1.00  0.00           C  
ATOM    909  HB2 TYR    66      96.963 125.048  77.413  1.00  0.00           H  
ATOM    910  HB3 TYR    66      98.048 124.623  76.060  1.00  0.00           H  
ATOM    911  CG  TYR    66      95.977 124.123  75.761  1.00  0.00           C  
ATOM    912  CD1 TYR    66      96.270 123.709  74.408  1.00  0.00           C  
ATOM    913  HD1 TYR    66      97.286 123.540  74.083  1.00  0.00           H  
ATOM    914  CE1 TYR    66      95.234 123.483  73.562  1.00  0.00           C  
ATOM    915  HE1 TYR    66      95.515 123.207  72.556  1.00  0.00           H  
ATOM    916  CZ  TYR    66      93.899 123.523  73.992  1.00  0.00           C  
ATOM    917  OH  TYR    66      92.913 123.295  73.080  1.00  0.00           O  
ATOM    918  HH  TYR    66      92.085 123.270  73.565  1.00  0.00           H  
ATOM    919  CE2 TYR    66      93.631 123.886  75.374  1.00  0.00           C  
ATOM    920  HE2 TYR    66      92.619 123.843  75.750  1.00  0.00           H  
ATOM    921  CD2 TYR    66      94.701 124.158  76.230  1.00  0.00           C  
ATOM    922  HD2 TYR    66      94.508 124.411  77.262  1.00  0.00           H  
ATOM    923  C   TYR    66      97.639 121.855  76.532  1.00  0.00           C  
ATOM    924  O   TYR    66      98.614 121.550  75.836  1.00  0.00           O  
ATOM    925  N   GLY    67      96.557 121.114  76.720  1.00  0.00           N  
ATOM    926  H   GLY    67      95.870 121.350  77.422  1.00  0.00           H  
ATOM    927  CA  GLY    67      96.257 119.861  75.816  1.00  0.00           C  
ATOM    928  HA2 GLY    67      96.810 119.947  74.881  1.00  0.00           H  
ATOM    929  HA3 GLY    67      96.660 118.981  76.316  1.00  0.00           H  
ATOM    930  C   GLY    67      94.736 119.662  75.580  1.00  0.00           C  
ATOM    931  O   GLY    67      93.894 120.085  76.427  1.00  0.00           O  
ATOM    932  N   THR    68      94.477 119.068  74.386  1.00  0.00           N  
ATOM    933  H   THR    68      95.263 118.805  73.809  1.00  0.00           H  
ATOM    934  CA  THR    68      93.108 118.681  73.884  1.00  0.00           C  
ATOM    935  HA  THR    68      92.554 118.104  74.625  1.00  0.00           H  
ATOM    936  CB  THR    68      92.263 119.884  73.586  1.00  0.00           C  
ATOM    937  HB  THR    68      92.907 120.625  73.113  1.00  0.00           H  
ATOM    938  CG2 THR    68      91.070 119.880  72.694  1.00  0.00           C  
ATOM    939 HG21 THR    68      91.397 119.431  71.757  1.00  0.00           H  
ATOM    940 HG22 THR    68      90.177 119.368  73.051  1.00  0.00           H  
ATOM    941 HG23 THR    68      90.909 120.947  72.538  1.00  0.00           H  
ATOM    942  OG1 THR    68      91.814 120.493  74.816  1.00  0.00           O  
ATOM    943  HG1 THR    68      92.662 120.694  75.219  1.00  0.00           H  
ATOM    944  C   THR    68      93.104 117.760  72.658  1.00  0.00           C  
ATOM    945  O   THR    68      94.040 117.743  71.874  1.00  0.00           O  
ATOM    946  N   GLN    69      92.123 116.876  72.544  1.00  0.00           N  
ATOM    947  H   GLN    69      91.249 116.958  73.044  1.00  0.00           H  
ATOM    948  CA  GLN    69      91.793 116.068  71.337  1.00  0.00           C  
ATOM    949  HA  GLN    69      92.528 115.264  71.292  1.00  0.00           H  
ATOM    950  CB  GLN    69      90.334 115.514  71.496  1.00  0.00           C  
ATOM    951  HB2 GLN    69      90.278 114.813  72.328  1.00  0.00           H  
ATOM    952  HB3 GLN    69      89.571 116.280  71.634  1.00  0.00           H  
ATOM    953  CG  GLN    69      89.845 114.632  70.333  1.00  0.00           C  
ATOM    954  HG2 GLN    69      89.621 115.321  69.518  1.00  0.00           H  
ATOM    955  HG3 GLN    69      90.678 114.015  69.996  1.00  0.00           H  
ATOM    956  CD  GLN    69      88.692 113.763  70.684  1.00  0.00           C  
ATOM    957  OE1 GLN    69      88.506 113.226  71.752  1.00  0.00           O  
ATOM    958  NE2 GLN    69      87.869 113.409  69.750  1.00  0.00           N  
ATOM    959 HE21 GLN    69      88.050 113.840  68.854  1.00  0.00           H  
ATOM    960 HE22 GLN    69      87.064 112.898  70.083  1.00  0.00           H  
ATOM    961  C   GLN    69      91.892 116.770  70.002  1.00  0.00           C  
ATOM    962  O   GLN    69      91.446 117.908  69.801  1.00  0.00           O  
ATOM    963  N   SER    70      92.442 116.148  68.917  1.00  0.00           N  
ATOM    964  H   SER    70      92.883 115.250  69.059  1.00  0.00           H  
ATOM    965  CA  SER    70      92.613 116.917  67.662  1.00  0.00           C  
ATOM    966  HA  SER    70      92.638 117.984  67.883  1.00  0.00           H  
ATOM    967  CB  SER    70      93.899 116.422  67.024  1.00  0.00           C  
ATOM    968  HB2 SER    70      93.762 115.384  66.721  1.00  0.00           H  
ATOM    969  HB3 SER    70      94.000 116.948  66.075  1.00  0.00           H  
ATOM    970  OG  SER    70      94.973 116.760  67.900  1.00  0.00           O  
ATOM    971  HG  SER    70      95.723 116.861  67.310  1.00  0.00           H  
ATOM    972  C   SER    70      91.468 116.741  66.630  1.00  0.00           C  
ATOM    973  O   SER    70      91.410 117.529  65.690  1.00  0.00           O  
ATOM    974  N   THR    71      90.490 115.866  66.799  1.00  0.00           N  
ATOM    975  H   THR    71      90.437 115.277  67.617  1.00  0.00           H  
ATOM    976  CA  THR    71      89.446 115.596  65.816  1.00  0.00           C  
ATOM    977  HA  THR    71      89.371 116.565  65.322  1.00  0.00           H  
ATOM    978  CB  THR    71      89.835 114.543  64.735  1.00  0.00           C  
ATOM    979  HB  THR    71      89.190 114.683  63.868  1.00  0.00           H  
ATOM    980  CG2 THR    71      91.284 114.779  64.209  1.00  0.00           C  
ATOM    981 HG21 THR    71      91.245 114.299  63.231  1.00  0.00           H  
ATOM    982 HG22 THR    71      91.566 115.823  64.072  1.00  0.00           H  
ATOM    983 HG23 THR    71      92.044 114.392  64.887  1.00  0.00           H  
ATOM    984  OG1 THR    71      89.765 113.224  65.257  1.00  0.00           O  
ATOM    985  HG1 THR    71      90.315 113.252  66.043  1.00  0.00           H  
ATOM    986  C   THR    71      88.105 115.252  66.455  1.00  0.00           C  
ATOM    987  O   THR    71      88.100 114.944  67.600  1.00  0.00           O  
ATOM    988  N   PRO    72      86.991 115.653  65.730  1.00  0.00           N  
ATOM    989  CD  PRO    72      86.999 116.383  64.502  1.00  0.00           C  
ATOM    990  HD2 PRO    72      86.906 115.721  63.642  1.00  0.00           H  
ATOM    991  HD3 PRO    72      87.805 117.101  64.351  1.00  0.00           H  
ATOM    992  CG  PRO    72      85.766 117.325  64.543  1.00  0.00           C  
ATOM    993  HG2 PRO    72      85.361 117.674  63.594  1.00  0.00           H  
ATOM    994  HG3 PRO    72      85.951 118.236  65.112  1.00  0.00           H  
ATOM    995  CB  PRO    72      84.788 116.391  65.282  1.00  0.00           C  
ATOM    996  HB2 PRO    72      84.362 115.626  64.632  1.00  0.00           H  
ATOM    997  HB3 PRO    72      83.995 116.930  65.800  1.00  0.00           H  
ATOM    998  CA  PRO    72      85.568 115.549  66.275  1.00  0.00           C  
ATOM    999  HA  PRO    72      85.480 116.118  67.201  1.00  0.00           H  
ATOM   1000  C   PRO    72      85.147 114.108  66.493  1.00  0.00           C  
ATOM   1001  O   PRO    72      85.300 113.265  65.632  1.00  0.00           O  
ATOM   1002  N   GLN    73      84.644 113.809  67.684  1.00  0.00           N  
ATOM   1003  H   GLN    73      84.605 114.603  68.308  1.00  0.00           H  
ATOM   1004  CA  GLN    73      83.798 112.696  67.923  1.00  0.00           C  
ATOM   1005  HA  GLN    73      84.220 111.713  67.713  1.00  0.00           H  
ATOM   1006  CB  GLN    73      83.467 112.625  69.421  1.00  0.00           C  
ATOM   1007  HB2 GLN    73      82.866 111.722  69.525  1.00  0.00           H  
ATOM   1008  HB3 GLN    73      84.391 112.399  69.954  1.00  0.00           H  
ATOM   1009  CG  GLN    73      82.762 113.802  70.089  1.00  0.00           C  
ATOM   1010  HG2 GLN    73      82.907 113.700  71.165  1.00  0.00           H  
ATOM   1011  HG3 GLN    73      83.290 114.711  69.799  1.00  0.00           H  
ATOM   1012  CD  GLN    73      81.249 113.834  69.956  1.00  0.00           C  
ATOM   1013  OE1 GLN    73      80.659 112.944  69.411  1.00  0.00           O  
ATOM   1014  NE2 GLN    73      80.592 114.840  70.456  1.00  0.00           N  
ATOM   1015 HE21 GLN    73      81.058 115.667  70.802  1.00  0.00           H  
ATOM   1016 HE22 GLN    73      79.597 114.838  70.285  1.00  0.00           H  
ATOM   1017  C   GLN    73      82.540 112.718  67.005  1.00  0.00           C  
ATOM   1018  O   GLN    73      82.274 113.705  66.338  1.00  0.00           O  
ATOM   1019  N   GLY    74      81.861 111.561  66.860  1.00  0.00           N  
ATOM   1020  H   GLY    74      82.198 110.656  67.154  1.00  0.00           H  
ATOM   1021  CA  GLY    74      80.679 111.383  65.961  1.00  0.00           C  
ATOM   1022  HA2 GLY    74      80.638 112.298  65.370  1.00  0.00           H  
ATOM   1023  HA3 GLY    74      80.888 110.529  65.316  1.00  0.00           H  
ATOM   1024  C   GLY    74      79.274 111.125  66.622  1.00  0.00           C  
ATOM   1025  O   GLY    74      78.284 110.999  65.925  1.00  0.00           O  
ATOM   1026  N   TYR    75      79.258 110.971  67.929  1.00  0.00           N  
ATOM   1027  H   TYR    75      80.171 111.008  68.361  1.00  0.00           H  
ATOM   1028  CA  TYR    75      78.020 110.621  68.651  1.00  0.00           C  
ATOM   1029  HA  TYR    75      77.426 109.993  67.987  1.00  0.00           H  
ATOM   1030  CB  TYR    75      78.407 109.633  69.764  1.00  0.00           C  
ATOM   1031  HB2 TYR    75      79.048 110.152  70.476  1.00  0.00           H  
ATOM   1032  HB3 TYR    75      77.468 109.306  70.210  1.00  0.00           H  
ATOM   1033  CG  TYR    75      79.190 108.333  69.444  1.00  0.00           C  
ATOM   1034  CD1 TYR    75      79.952 107.743  70.466  1.00  0.00           C  
ATOM   1035  HD1 TYR    75      80.045 108.219  71.431  1.00  0.00           H  
ATOM   1036  CE1 TYR    75      80.544 106.545  70.236  1.00  0.00           C  
ATOM   1037  HE1 TYR    75      81.237 106.122  70.949  1.00  0.00           H  
ATOM   1038  CZ  TYR    75      80.450 105.896  69.006  1.00  0.00           C  
ATOM   1039  OH  TYR    75      81.124 104.788  68.682  1.00  0.00           O  
ATOM   1040  HH  TYR    75      81.119 104.559  67.749  1.00  0.00           H  
ATOM   1041  CE2 TYR    75      79.525 106.347  68.070  1.00  0.00           C  
ATOM   1042  HE2 TYR    75      79.520 105.802  67.138  1.00  0.00           H  
ATOM   1043  CD2 TYR    75      78.924 107.620  68.272  1.00  0.00           C  
ATOM   1044  HD2 TYR    75      78.151 107.965  67.601  1.00  0.00           H  
ATOM   1045  C   TYR    75      77.198 111.890  69.124  1.00  0.00           C  
ATOM   1046  O   TYR    75      76.926 112.157  70.251  1.00  0.00           O  
ATOM   1047  N   GLY    76      76.884 112.707  68.127  1.00  0.00           N  
ATOM   1048  H   GLY    76      77.057 112.364  67.193  1.00  0.00           H  
ATOM   1049  CA  GLY    76      76.176 113.976  68.285  1.00  0.00           C  
ATOM   1050  HA2 GLY    76      76.025 114.306  67.258  1.00  0.00           H  
ATOM   1051  HA3 GLY    76      75.142 113.907  68.622  1.00  0.00           H  
ATOM   1052  C   GLY    76      76.970 115.057  69.122  1.00  0.00           C  
ATOM   1053  O   GLY    76      78.191 115.121  69.077  1.00  0.00           O  
ATOM   1054  N   SER    77      76.216 115.901  69.840  1.00  0.00           N  
ATOM   1055  H   SER    77      75.223 115.797  69.683  1.00  0.00           H  
ATOM   1056  CA  SER    77      76.711 116.811  70.833  1.00  0.00           C  
ATOM   1057  HA  SER    77      77.739 116.577  71.110  1.00  0.00           H  
ATOM   1058  CB  SER    77      76.558 118.265  70.333  1.00  0.00           C  
ATOM   1059  HB2 SER    77      75.511 118.566  70.376  1.00  0.00           H  
ATOM   1060  HB3 SER    77      77.108 118.916  71.012  1.00  0.00           H  
ATOM   1061  OG  SER    77      77.131 118.461  69.027  1.00  0.00           O  
ATOM   1062  HG  SER    77      76.550 118.300  68.279  1.00  0.00           H  
ATOM   1063  C   SER    77      75.847 116.679  72.060  1.00  0.00           C  
ATOM   1064  O   SER    77      74.856 117.385  72.273  1.00  0.00           O  
ATOM   1065  N   THR    78      76.228 115.813  72.996  1.00  0.00           N  
ATOM   1066  H   THR    78      75.637 115.680  73.804  1.00  0.00           H  
ATOM   1067  CA  THR    78      77.334 114.859  72.947  1.00  0.00           C  
ATOM   1068  HA  THR    78      77.670 114.625  71.937  1.00  0.00           H  
ATOM   1069  CB  THR    78      78.564 115.399  73.698  1.00  0.00           C  
ATOM   1070  HB  THR    78      78.283 115.326  74.749  1.00  0.00           H  
ATOM   1071  CG2 THR    78      79.796 114.409  73.664  1.00  0.00           C  
ATOM   1072 HG21 THR    78      79.678 113.638  72.902  1.00  0.00           H  
ATOM   1073 HG22 THR    78      80.644 115.087  73.569  1.00  0.00           H  
ATOM   1074 HG23 THR    78      79.821 113.802  74.569  1.00  0.00           H  
ATOM   1075  OG1 THR    78      78.927 116.744  73.217  1.00  0.00           O  
ATOM   1076  HG1 THR    78      78.693 117.378  73.898  1.00  0.00           H  
ATOM   1077  C   THR    78      76.925 113.562  73.615  1.00  0.00           C  
ATOM   1078  O   THR    78      76.399 113.571  74.770  1.00  0.00           O  
ATOM   1079  N   GLY    79      77.042 112.399  72.963  1.00  0.00           N  
ATOM   1080  H   GLY    79      77.724 112.339  72.221  1.00  0.00           H  
ATOM   1081  CA  GLY    79      76.746 111.006  73.310  1.00  0.00           C  
ATOM   1082  HA2 GLY    79      75.875 111.071  73.963  1.00  0.00           H  
ATOM   1083  HA3 GLY    79      76.451 110.461  72.413  1.00  0.00           H  
ATOM   1084  C   GLY    79      77.870 110.238  74.010  1.00  0.00           C  
ATOM   1085  O   GLY    79      78.624 110.710  74.859  1.00  0.00           O  
ATOM   1086  N   GLY    80      77.912 108.910  73.847  1.00  0.00           N  
ATOM   1087  H   GLY    80      78.747 108.538  74.276  1.00  0.00           H  
ATOM   1088  CA  GLY    80      76.976 108.016  73.221  1.00  0.00           C  
ATOM   1089  HA2 GLY    80      76.988 108.042  72.132  1.00  0.00           H  
ATOM   1090  HA3 GLY    80      77.486 107.055  73.290  1.00  0.00           H  
ATOM   1091  C   GLY    80      75.662 107.983  73.937  1.00  0.00           C  
ATOM   1092  O   GLY    80      75.520 108.604  74.968  1.00  0.00           O  
ATOM   1093  N   TYR    81      74.747 107.146  73.341  1.00  0.00           N  
ATOM   1094  H   TYR    81      75.048 106.707  72.482  1.00  0.00           H  
ATOM   1095  CA  TYR    81      73.312 107.070  73.708  1.00  0.00           C  
ATOM   1096  HA  TYR    81      73.146 107.602  74.645  1.00  0.00           H  
ATOM   1097  CB  TYR    81      72.509 107.983  72.690  1.00  0.00           C  
ATOM   1098  HB2 TYR    81      72.575 107.475  71.728  1.00  0.00           H  
ATOM   1099  HB3 TYR    81      71.523 108.129  73.132  1.00  0.00           H  
ATOM   1100  CG  TYR    81      73.002 109.422  72.474  1.00  0.00           C  
ATOM   1101  CD1 TYR    81      72.798 110.400  73.492  1.00  0.00           C  
ATOM   1102  HD1 TYR    81      72.413 110.182  74.477  1.00  0.00           H  
ATOM   1103  CE1 TYR    81      73.124 111.747  73.299  1.00  0.00           C  
ATOM   1104  HE1 TYR    81      72.949 112.507  74.046  1.00  0.00           H  
ATOM   1105  CZ  TYR    81      73.515 112.080  71.994  1.00  0.00           C  
ATOM   1106  OH  TYR    81      73.578 113.458  71.793  1.00  0.00           O  
ATOM   1107  HH  TYR    81      73.599 113.977  72.600  1.00  0.00           H  
ATOM   1108  CE2 TYR    81      73.785 111.142  71.014  1.00  0.00           C  
ATOM   1109  HE2 TYR    81      74.259 111.492  70.109  1.00  0.00           H  
ATOM   1110  CD2 TYR    81      73.488 109.753  71.221  1.00  0.00           C  
ATOM   1111  HD2 TYR    81      73.705 109.005  70.473  1.00  0.00           H  
ATOM   1112  C   TYR    81      72.756 105.663  73.872  1.00  0.00           C  
ATOM   1113  O   TYR    81      72.514 104.983  72.970  1.00  0.00           O  
ATOM   1114  N   GLY    82      72.665 105.143  75.119  1.00  0.00           N  
ATOM   1115  H   GLY    82      72.341 104.191  75.212  1.00  0.00           H  
ATOM   1116  CA  GLY    82      73.011 105.879  76.345  1.00  0.00           C  
ATOM   1117  HA2 GLY    82      73.308 105.256  77.189  1.00  0.00           H  
ATOM   1118  HA3 GLY    82      73.828 106.592  76.244  1.00  0.00           H  
ATOM   1119  C   GLY    82      71.905 106.646  76.994  1.00  0.00           C  
ATOM   1120  O   GLY    82      71.064 107.264  76.299  1.00  0.00           O  
ATOM   1121  N   SER    83      71.800 106.670  78.316  1.00  0.00           N  
ATOM   1122  H   SER    83      72.425 106.179  78.939  1.00  0.00           H  
ATOM   1123  CA  SER    83      70.583 107.325  78.975  1.00  0.00           C  
ATOM   1124  HA  SER    83      70.657 107.009  80.015  1.00  0.00           H  
ATOM   1125  CB  SER    83      70.740 108.825  79.074  1.00  0.00           C  
ATOM   1126  HB2 SER    83      70.613 109.334  78.119  1.00  0.00           H  
ATOM   1127  HB3 SER    83      70.086 109.288  79.814  1.00  0.00           H  
ATOM   1128  OG  SER    83      72.144 109.089  79.469  1.00  0.00           O  
ATOM   1129  HG  SER    83      72.539 109.383  78.645  1.00  0.00           H  
ATOM   1130  C   SER    83      69.238 106.812  78.512  1.00  0.00           C  
ATOM   1131  O   SER    83      68.436 107.589  78.011  1.00  0.00           O  
ATOM   1132  N   SER    84      68.878 105.547  78.723  1.00  0.00           N  
ATOM   1133  H   SER    84      68.077 105.289  78.164  1.00  0.00           H  
ATOM   1134  CA  SER    84      69.561 104.419  79.426  1.00  0.00           C  
ATOM   1135  HA  SER    84      70.105 104.806  80.288  1.00  0.00           H  
ATOM   1136  CB  SER    84      68.452 103.496  79.975  1.00  0.00           C  
ATOM   1137  HB2 SER    84      67.763 104.081  80.584  1.00  0.00           H  
ATOM   1138  HB3 SER    84      67.879 103.169  79.107  1.00  0.00           H  
ATOM   1139  OG  SER    84      69.073 102.495  80.718  1.00  0.00           O  
ATOM   1140  HG  SER    84      69.321 102.833  81.582  1.00  0.00           H  
ATOM   1141  C   SER    84      70.438 103.651  78.340  1.00  0.00           C  
ATOM   1142  O   SER    84      70.401 104.067  77.151  1.00  0.00           O  
ATOM   1143  N   GLN    85      71.106 102.627  78.708  1.00  0.00           N  
ATOM   1144  H   GLN    85      70.808 102.385  79.642  1.00  0.00           H  
ATOM   1145  CA  GLN    85      72.203 101.907  77.910  1.00  0.00           C  
ATOM   1146  HA  GLN    85      73.068 102.559  78.032  1.00  0.00           H  
ATOM   1147  CB  GLN    85      72.606 100.533  78.652  1.00  0.00           C  
ATOM   1148  HB2 GLN    85      72.709 100.719  79.721  1.00  0.00           H  
ATOM   1149  HB3 GLN    85      71.846  99.759  78.546  1.00  0.00           H  
ATOM   1150  CG  GLN    85      73.813  99.848  78.126  1.00  0.00           C  
ATOM   1151  HG2 GLN    85      73.903  98.870  78.598  1.00  0.00           H  
ATOM   1152  HG3 GLN    85      73.694  99.672  77.058  1.00  0.00           H  
ATOM   1153  CD  GLN    85      75.154 100.533  78.429  1.00  0.00           C  
ATOM   1154  OE1 GLN    85      75.194 101.444  79.223  1.00  0.00           O  
ATOM   1155  NE2 GLN    85      76.260 100.110  77.803  1.00  0.00           N  
ATOM   1156 HE21 GLN    85      77.108 100.577  78.090  1.00  0.00           H  
ATOM   1157 HE22 GLN    85      76.322  99.363  77.126  1.00  0.00           H  
ATOM   1158  C   GLN    85      71.924 101.730  76.397  1.00  0.00           C  
ATOM   1159  O   GLN    85      72.792 102.064  75.609  1.00  0.00           O  
ATOM   1160  N   SER    86      70.722 101.230  76.048  1.00  0.00           N  
ATOM   1161  H   SER    86      70.042 100.962  76.745  1.00  0.00           H  
ATOM   1162  CA  SER    86      70.265 101.020  74.690  1.00  0.00           C  
ATOM   1163  HA  SER    86      69.400 100.359  74.633  1.00  0.00           H  
ATOM   1164  CB  SER    86      69.741 102.357  74.078  1.00  0.00           C  
ATOM   1165  HB2 SER    86      70.606 102.994  73.894  1.00  0.00           H  
ATOM   1166  HB3 SER    86      69.237 102.160  73.132  1.00  0.00           H  
ATOM   1167  OG  SER    86      68.912 103.056  75.028  1.00  0.00           O  
ATOM   1168  HG  SER    86      69.388 103.288  75.829  1.00  0.00           H  
ATOM   1169  C   SER    86      71.342 100.319  73.805  1.00  0.00           C  
ATOM   1170  O   SER    86      71.636 100.837  72.730  1.00  0.00           O  
ATOM   1171  N   SER    87      71.923  99.184  74.280  1.00  0.00           N  
ATOM   1172  H   SER    87      71.780  98.833  75.216  1.00  0.00           H  
ATOM   1173  CA  SER    87      72.972  98.462  73.503  1.00  0.00           C  
ATOM   1174  HA  SER    87      73.389  99.188  72.805  1.00  0.00           H  
ATOM   1175  CB  SER    87      74.139  98.032  74.357  1.00  0.00           C  
ATOM   1176  HB2 SER    87      74.640  97.204  73.856  1.00  0.00           H  
ATOM   1177  HB3 SER    87      74.874  98.826  74.487  1.00  0.00           H  
ATOM   1178  OG  SER    87      73.871  97.615  75.676  1.00  0.00           O  
ATOM   1179  HG  SER    87      74.250  96.745  75.816  1.00  0.00           H  
ATOM   1180  C   SER    87      72.426  97.203  72.738  1.00  0.00           C  
ATOM   1181  O   SER    87      73.180  96.654  71.895  1.00  0.00           O  
ATOM   1182  N   GLN    88      71.113  97.106  72.570  1.00  0.00           N  
ATOM   1183  H   GLN    88      70.469  97.642  73.134  1.00  0.00           H  
ATOM   1184  CA  GLN    88      70.456  96.051  71.889  1.00  0.00           C  
ATOM   1185  HA  GLN    88      69.580  95.893  72.517  1.00  0.00           H  
ATOM   1186  CB  GLN    88      70.158  96.445  70.456  1.00  0.00           C  
ATOM   1187  HB2 GLN    88      71.116  96.510  69.939  1.00  0.00           H  
ATOM   1188  HB3 GLN    88      69.653  95.658  69.895  1.00  0.00           H  
ATOM   1189  CG  GLN    88      69.408  97.744  70.141  1.00  0.00           C  
ATOM   1190  HG2 GLN    88      70.128  98.406  69.659  1.00  0.00           H  
ATOM   1191  HG3 GLN    88      68.553  97.591  69.482  1.00  0.00           H  
ATOM   1192  CD  GLN    88      68.663  98.400  71.288  1.00  0.00           C  
ATOM   1193  OE1 GLN    88      67.779  97.796  71.970  1.00  0.00           O  
ATOM   1194  NE2 GLN    88      69.011  99.672  71.522  1.00  0.00           N  
ATOM   1195 HE21 GLN    88      69.659 100.248  71.004  1.00  0.00           H  
ATOM   1196 HE22 GLN    88      68.555 100.083  72.324  1.00  0.00           H  
ATOM   1197  C   GLN    88      71.078  94.639  72.099  1.00  0.00           C  
ATOM   1198  O   GLN    88      71.389  94.360  73.270  1.00  0.00           O  
ATOM   1199  N   SER    89      71.327  93.834  71.079  1.00  0.00           N  
ATOM   1200  H   SER    89      71.122  94.120  70.132  1.00  0.00           H  
ATOM   1201  CA  SER    89      71.990  92.562  71.200  1.00  0.00           C  
ATOM   1202  HA  SER    89      72.818  92.636  71.905  1.00  0.00           H  
ATOM   1203  CB  SER    89      71.008  91.369  71.616  1.00  0.00           C  
ATOM   1204  HB2 SER    89      70.452  91.815  72.440  1.00  0.00           H  
ATOM   1205  HB3 SER    89      70.311  91.186  70.798  1.00  0.00           H  
ATOM   1206  OG  SER    89      71.712  90.142  71.892  1.00  0.00           O  
ATOM   1207  HG  SER    89      71.104  89.402  71.839  1.00  0.00           H  
ATOM   1208  C   SER    89      72.739  92.188  69.841  1.00  0.00           C  
ATOM   1209  O   SER    89      72.421  92.658  68.755  1.00  0.00           O  
ATOM   1210  N   SER    90      73.774  91.350  69.910  1.00  0.00           N  
ATOM   1211  H   SER    90      74.276  91.170  70.767  1.00  0.00           H  
ATOM   1212  CA  SER    90      74.543  90.918  68.722  1.00  0.00           C  
ATOM   1213  HA  SER    90      74.823  91.821  68.181  1.00  0.00           H  
ATOM   1214  CB  SER    90      75.892  90.255  69.161  1.00  0.00           C  
ATOM   1215  HB2 SER    90      75.623  89.334  69.679  1.00  0.00           H  
ATOM   1216  HB3 SER    90      76.571  90.217  68.309  1.00  0.00           H  
ATOM   1217  OG  SER    90      76.587  91.103  70.115  1.00  0.00           O  
ATOM   1218  HG  SER    90      76.785  91.947  69.703  1.00  0.00           H  
ATOM   1219  C   SER    90      73.805  89.914  67.844  1.00  0.00           C  
ATOM   1220  O   SER    90      74.326  89.592  66.788  1.00  0.00           O  
ATOM   1221  N   TYR    91      72.491  89.624  68.109  1.00  0.00           N  
ATOM   1222  H   TYR    91      72.125  89.943  68.995  1.00  0.00           H  
ATOM   1223  CA  TYR    91      71.625  88.805  67.304  1.00  0.00           C  
ATOM   1224  HA  TYR    91      71.950  88.569  66.291  1.00  0.00           H  
ATOM   1225  CB  TYR    91      71.317  87.461  68.019  1.00  0.00           C  
ATOM   1226  HB2 TYR    91      70.748  87.671  68.925  1.00  0.00           H  
ATOM   1227  HB3 TYR    91      70.889  86.817  67.250  1.00  0.00           H  
ATOM   1228  CG  TYR    91      72.550  86.698  68.466  1.00  0.00           C  
ATOM   1229  CD1 TYR    91      73.621  86.482  67.549  1.00  0.00           C  
ATOM   1230  HD1 TYR    91      73.561  86.828  66.528  1.00  0.00           H  
ATOM   1231  CE1 TYR    91      74.723  85.688  67.948  1.00  0.00           C  
ATOM   1232  HE1 TYR    91      75.502  85.663  67.200  1.00  0.00           H  
ATOM   1233  CZ  TYR    91      74.793  85.117  69.234  1.00  0.00           C  
ATOM   1234  OH  TYR    91      75.910  84.431  69.695  1.00  0.00           O  
ATOM   1235  HH  TYR    91      76.396  84.238  68.890  1.00  0.00           H  
ATOM   1236  CE2 TYR    91      73.677  85.224  70.092  1.00  0.00           C  
ATOM   1237  HE2 TYR    91      73.760  84.763  71.065  1.00  0.00           H  
ATOM   1238  CD2 TYR    91      72.585  86.056  69.723  1.00  0.00           C  
ATOM   1239  HD2 TYR    91      71.810  86.292  70.436  1.00  0.00           H  
ATOM   1240  C   TYR    91      70.284  89.624  67.109  1.00  0.00           C  
ATOM   1241  O   TYR    91      69.707  90.053  68.143  1.00  0.00           O  
ATOM   1242  N   GLY    92      69.788  89.787  65.844  1.00  0.00           N  
ATOM   1243  H   GLY    92      69.000  90.414  65.770  1.00  0.00           H  
ATOM   1244  CA  GLY    92      70.214  89.250  64.537  1.00  0.00           C  
ATOM   1245  HA2 GLY    92      70.012  90.054  63.829  1.00  0.00           H  
ATOM   1246  HA3 GLY    92      71.281  89.025  64.546  1.00  0.00           H  
ATOM   1247  C   GLY    92      69.488  87.960  64.194  1.00  0.00           C  
ATOM   1248  O   GLY    92      68.925  87.296  65.085  1.00  0.00           O  
ATOM   1249  N   GLN    93      69.518  87.568  62.970  1.00  0.00           N  
ATOM   1250  H   GLN    93      70.198  88.065  62.413  1.00  0.00           H  
ATOM   1251  CA  GLN    93      68.954  86.347  62.395  1.00  0.00           C  
ATOM   1252  HA  GLN    93      67.954  86.126  62.769  1.00  0.00           H  
ATOM   1253  CB  GLN    93      68.656  86.575  60.931  1.00  0.00           C  
ATOM   1254  HB2 GLN    93      67.803  87.241  60.804  1.00  0.00           H  
ATOM   1255  HB3 GLN    93      69.454  87.094  60.400  1.00  0.00           H  
ATOM   1256  CG  GLN    93      68.250  85.362  60.096  1.00  0.00           C  
ATOM   1257  HG2 GLN    93      69.126  84.716  60.145  1.00  0.00           H  
ATOM   1258  HG3 GLN    93      67.417  84.819  60.544  1.00  0.00           H  
ATOM   1259  CD  GLN    93      67.962  85.554  58.645  1.00  0.00           C  
ATOM   1260  OE1 GLN    93      67.833  86.718  58.266  1.00  0.00           O  
ATOM   1261  NE2 GLN    93      67.821  84.505  57.852  1.00  0.00           N  
ATOM   1262 HE21 GLN    93      67.529  84.603  56.890  1.00  0.00           H  
ATOM   1263 HE22 GLN    93      67.867  83.612  58.321  1.00  0.00           H  
ATOM   1264  C   GLN    93      69.959  85.224  62.680  1.00  0.00           C  
ATOM   1265  O   GLN    93      71.195  85.227  62.430  1.00  0.00           O  
ATOM   1266  N   GLN    94      69.375  84.188  63.201  1.00  0.00           N  
ATOM   1267  H   GLN    94      68.368  84.188  63.282  1.00  0.00           H  
ATOM   1268  CA  GLN    94      70.076  82.942  63.532  1.00  0.00           C  
ATOM   1269  HA  GLN    94      71.157  83.069  63.589  1.00  0.00           H  
ATOM   1270  CB  GLN    94      69.696  82.465  64.939  1.00  0.00           C  
ATOM   1271  HB2 GLN    94      68.607  82.415  64.947  1.00  0.00           H  
ATOM   1272  HB3 GLN    94      70.043  81.432  64.936  1.00  0.00           H  
ATOM   1273  CG  GLN    94      70.162  83.371  66.095  1.00  0.00           C  
ATOM   1274  HG2 GLN    94      69.963  84.416  65.854  1.00  0.00           H  
ATOM   1275  HG3 GLN    94      69.518  83.118  66.937  1.00  0.00           H  
ATOM   1276  CD  GLN    94      71.610  83.152  66.457  1.00  0.00           C  
ATOM   1277  OE1 GLN    94      72.486  82.876  65.625  1.00  0.00           O  
ATOM   1278  NE2 GLN    94      71.964  83.336  67.752  1.00  0.00           N  
ATOM   1279 HE21 GLN    94      71.231  83.454  68.437  1.00  0.00           H  
ATOM   1280 HE22 GLN    94      72.896  83.002  67.950  1.00  0.00           H  
ATOM   1281  C   GLN    94      69.768  81.820  62.473  1.00  0.00           C  
ATOM   1282  O   GLN    94      70.599  81.014  62.016  1.00  0.00           O  
ATOM   1283  N   SER    95      68.479  81.682  62.143  1.00  0.00           N  
ATOM   1284  H   SER    95      67.735  82.098  62.685  1.00  0.00           H  
ATOM   1285  CA  SER    95      68.130  80.568  61.210  1.00  0.00           C  
ATOM   1286  HA  SER    95      68.600  79.632  61.509  1.00  0.00           H  
ATOM   1287  CB  SER    95      66.577  80.371  61.210  1.00  0.00           C  
ATOM   1288  HB2 SER    95      66.235  79.748  60.384  1.00  0.00           H  
ATOM   1289  HB3 SER    95      66.335  79.912  62.169  1.00  0.00           H  
ATOM   1290  OG  SER    95      65.936  81.625  61.029  1.00  0.00           O  
ATOM   1291  HG  SER    95      65.974  82.149  61.833  1.00  0.00           H  
ATOM   1292  C   SER    95      68.603  80.821  59.779  1.00  0.00           C  
ATOM   1293  O   SER    95      68.827  81.926  59.285  1.00  0.00           O  
ATOM   1294  N   SER    96      68.811  79.706  59.054  1.00  0.00           N  
ATOM   1295  H   SER    96      68.694  78.817  59.519  1.00  0.00           H  
ATOM   1296  CA  SER    96      69.276  79.763  57.661  1.00  0.00           C  
ATOM   1297  HA  SER    96      70.093  80.485  57.635  1.00  0.00           H  
ATOM   1298  CB  SER    96      69.659  78.358  57.178  1.00  0.00           C  
ATOM   1299  HB2 SER    96      69.865  78.297  56.110  1.00  0.00           H  
ATOM   1300  HB3 SER    96      70.548  78.025  57.714  1.00  0.00           H  
ATOM   1301  OG  SER    96      68.619  77.428  57.334  1.00  0.00           O  
ATOM   1302  HG  SER    96      68.540  77.269  58.277  1.00  0.00           H  
ATOM   1303  C   SER    96      68.083  80.333  56.739  1.00  0.00           C  
ATOM   1304  O   SER    96      66.916  80.060  57.074  1.00  0.00           O  
ATOM   1305  N   TYR    97      68.323  81.058  55.638  1.00  0.00           N  
ATOM   1306  H   TYR    97      67.503  81.423  55.175  1.00  0.00           H  
ATOM   1307  CA  TYR    97      69.562  81.472  54.994  1.00  0.00           C  
ATOM   1308  HA  TYR    97      69.242  81.968  54.077  1.00  0.00           H  
ATOM   1309  CB  TYR    97      70.278  82.484  55.852  1.00  0.00           C  
ATOM   1310  HB2 TYR    97      69.490  82.896  56.483  1.00  0.00           H  
ATOM   1311  HB3 TYR    97      70.902  81.965  56.579  1.00  0.00           H  
ATOM   1312  CG  TYR    97      70.962  83.606  55.026  1.00  0.00           C  
ATOM   1313  CD1 TYR    97      72.333  83.871  55.085  1.00  0.00           C  
ATOM   1314  HD1 TYR    97      72.994  83.306  55.725  1.00  0.00           H  
ATOM   1315  CE1 TYR    97      72.875  84.990  54.375  1.00  0.00           C  
ATOM   1316  HE1 TYR    97      73.921  85.241  54.469  1.00  0.00           H  
ATOM   1317  CZ  TYR    97      72.079  85.886  53.610  1.00  0.00           C  
ATOM   1318  OH  TYR    97      72.549  87.061  53.049  1.00  0.00           O  
ATOM   1319  HH  TYR    97      73.348  87.404  53.455  1.00  0.00           H  
ATOM   1320  CE2 TYR    97      70.717  85.585  53.549  1.00  0.00           C  
ATOM   1321  HE2 TYR    97      70.099  86.206  52.918  1.00  0.00           H  
ATOM   1322  CD2 TYR    97      70.185  84.561  54.261  1.00  0.00           C  
ATOM   1323  HD2 TYR    97      69.121  84.411  54.152  1.00  0.00           H  
ATOM   1324  C   TYR    97      70.568  80.397  54.489  1.00  0.00           C  
ATOM   1325  O   TYR    97      71.776  80.625  54.612  1.00  0.00           O  
ATOM   1326  N   PRO    98      70.185  79.314  53.831  1.00  0.00           N  
ATOM   1327  CD  PRO    98      71.144  78.509  53.078  1.00  0.00           C  
ATOM   1328  HD2 PRO    98      71.199  77.583  53.650  1.00  0.00           H  
ATOM   1329  HD3 PRO    98      72.126  78.926  52.850  1.00  0.00           H  
ATOM   1330  CG  PRO    98      70.575  78.176  51.684  1.00  0.00           C  
ATOM   1331  HG2 PRO    98      70.564  77.087  51.721  1.00  0.00           H  
ATOM   1332  HG3 PRO    98      71.221  78.435  50.845  1.00  0.00           H  
ATOM   1333  CB  PRO    98      69.226  78.906  51.728  1.00  0.00           C  
ATOM   1334  HB2 PRO    98      68.448  78.271  51.303  1.00  0.00           H  
ATOM   1335  HB3 PRO    98      69.137  79.794  51.103  1.00  0.00           H  
ATOM   1336  CA  PRO    98      68.894  79.178  53.196  1.00  0.00           C  
ATOM   1337  HA  PRO    98      68.318  80.103  53.210  1.00  0.00           H  
ATOM   1338  C   PRO    98      68.002  78.111  53.791  1.00  0.00           C  
ATOM   1339  O   PRO    98      68.453  77.044  54.273  1.00  0.00           O  
ATOM   1340  N   GLY    99      66.714  78.415  53.806  1.00  0.00           N  
ATOM   1341  H   GLY    99      66.429  79.211  53.253  1.00  0.00           H  
ATOM   1342  CA  GLY    99      65.684  77.801  54.588  1.00  0.00           C  
ATOM   1343  HA2 GLY    99      66.116  77.577  55.564  1.00  0.00           H  
ATOM   1344  HA3 GLY    99      64.894  78.537  54.736  1.00  0.00           H  
ATOM   1345  C   GLY    99      65.041  76.592  53.943  1.00  0.00           C  
ATOM   1346  O   GLY    99      65.702  75.715  53.243  1.00  0.00           O  
ATOM   1347  N   TYR   100      63.755  76.338  54.210  1.00  0.00           N  
ATOM   1348  H   TYR   100      63.332  77.130  54.673  1.00  0.00           H  
ATOM   1349  CA  TYR   100      62.906  75.290  53.540  1.00  0.00           C  
ATOM   1350  HA  TYR   100      63.307  74.369  53.963  1.00  0.00           H  
ATOM   1351  CB  TYR   100      61.465  75.469  54.078  1.00  0.00           C  
ATOM   1352  HB2 TYR   100      61.347  74.923  55.014  1.00  0.00           H  
ATOM   1353  HB3 TYR   100      61.343  76.552  54.080  1.00  0.00           H  
ATOM   1354  CG  TYR   100      60.384  74.886  53.171  1.00  0.00           C  
ATOM   1355  CD1 TYR   100      60.266  73.520  53.094  1.00  0.00           C  
ATOM   1356  HD1 TYR   100      61.015  72.901  53.564  1.00  0.00           H  
ATOM   1357  CE1 TYR   100      59.243  72.996  52.311  1.00  0.00           C  
ATOM   1358  HE1 TYR   100      59.079  71.930  52.251  1.00  0.00           H  
ATOM   1359  CZ  TYR   100      58.273  73.855  51.668  1.00  0.00           C  
ATOM   1360  OH  TYR   100      57.200  73.336  50.884  1.00  0.00           O  
ATOM   1361  HH  TYR   100      56.532  74.020  50.801  1.00  0.00           H  
ATOM   1362  CE2 TYR   100      58.373  75.215  51.816  1.00  0.00           C  
ATOM   1363  HE2 TYR   100      57.676  75.896  51.350  1.00  0.00           H  
ATOM   1364  CD2 TYR   100      59.513  75.699  52.556  1.00  0.00           C  
ATOM   1365  HD2 TYR   100      59.635  76.734  52.843  1.00  0.00           H  
ATOM   1366  C   TYR   100      62.858  75.284  52.032  1.00  0.00           C  
ATOM   1367  O   TYR   100      62.908  74.285  51.341  1.00  0.00           O  
ATOM   1368  N   GLY   101      62.823  76.383  51.372  1.00  0.00           N  
ATOM   1369  H   GLY   101      62.444  77.192  51.843  1.00  0.00           H  
ATOM   1370  CA  GLY   101      62.548  76.437  49.860  1.00  0.00           C  
ATOM   1371  HA2 GLY   101      63.170  77.120  49.282  1.00  0.00           H  
ATOM   1372  HA3 GLY   101      62.733  75.448  49.439  1.00  0.00           H  
ATOM   1373  C   GLY   101      61.064  76.681  49.596  1.00  0.00           C  
ATOM   1374  O   GLY   101      60.536  77.504  50.353  1.00  0.00           O  
ATOM   1375  N   GLN   102      60.461  76.054  48.597  1.00  0.00           N  
ATOM   1376  H   GLN   102      60.970  75.254  48.250  1.00  0.00           H  
ATOM   1377  CA  GLN   102      59.100  76.260  48.059  1.00  0.00           C  
ATOM   1378  HA  GLN   102      58.579  77.005  48.660  1.00  0.00           H  
ATOM   1379  CB  GLN   102      59.308  76.696  46.586  1.00  0.00           C  
ATOM   1380  HB2 GLN   102      59.983  76.023  46.056  1.00  0.00           H  
ATOM   1381  HB3 GLN   102      58.380  76.570  46.029  1.00  0.00           H  
ATOM   1382  CG  GLN   102      59.783  78.118  46.489  1.00  0.00           C  
ATOM   1383  HG2 GLN   102      59.498  78.409  45.478  1.00  0.00           H  
ATOM   1384  HG3 GLN   102      59.129  78.698  47.140  1.00  0.00           H  
ATOM   1385  CD  GLN   102      61.284  78.285  46.626  1.00  0.00           C  
ATOM   1386  OE1 GLN   102      61.712  79.259  47.209  1.00  0.00           O  
ATOM   1387  NE2 GLN   102      62.135  77.411  46.120  1.00  0.00           N  
ATOM   1388 HE21 GLN   102      61.732  76.633  45.617  1.00  0.00           H  
ATOM   1389 HE22 GLN   102      63.127  77.593  46.177  1.00  0.00           H  
ATOM   1390  C   GLN   102      58.190  75.027  47.990  1.00  0.00           C  
ATOM   1391  O   GLN   102      56.955  75.079  47.835  1.00  0.00           O  
ATOM   1392  N   GLN   103      58.820  73.808  47.906  1.00  0.00           N  
ATOM   1393  H   GLN   103      59.818  73.826  48.063  1.00  0.00           H  
ATOM   1394  CA  GLN   103      58.127  72.583  47.475  1.00  0.00           C  
ATOM   1395  HA  GLN   103      57.055  72.778  47.473  1.00  0.00           H  
ATOM   1396  CB  GLN   103      58.482  72.250  45.989  1.00  0.00           C  
ATOM   1397  HB2 GLN   103      59.511  71.900  45.907  1.00  0.00           H  
ATOM   1398  HB3 GLN   103      57.960  71.345  45.679  1.00  0.00           H  
ATOM   1399  CG  GLN   103      58.097  73.318  44.982  1.00  0.00           C  
ATOM   1400  HG2 GLN   103      57.041  73.553  45.115  1.00  0.00           H  
ATOM   1401  HG3 GLN   103      58.641  74.234  45.214  1.00  0.00           H  
ATOM   1402  CD  GLN   103      58.418  72.843  43.563  1.00  0.00           C  
ATOM   1403  OE1 GLN   103      58.813  71.732  43.286  1.00  0.00           O  
ATOM   1404  NE2 GLN   103      58.506  73.814  42.711  1.00  0.00           N  
ATOM   1405 HE21 GLN   103      58.839  73.636  41.774  1.00  0.00           H  
ATOM   1406 HE22 GLN   103      58.369  74.768  43.013  1.00  0.00           H  
ATOM   1407  C   GLN   103      58.313  71.428  48.512  1.00  0.00           C  
ATOM   1408  O   GLN   103      59.399  71.434  49.145  1.00  0.00           O  
ATOM   1409  N   PRO   104      57.297  70.607  48.764  1.00  0.00           N  
ATOM   1410  CD  PRO   104      55.993  70.515  48.267  1.00  0.00           C  
ATOM   1411  HD2 PRO   104      55.981  70.808  47.218  1.00  0.00           H  
ATOM   1412  HD3 PRO   104      55.289  71.161  48.791  1.00  0.00           H  
ATOM   1413  CG  PRO   104      55.487  69.073  48.356  1.00  0.00           C  
ATOM   1414  HG2 PRO   104      55.732  68.451  47.495  1.00  0.00           H  
ATOM   1415  HG3 PRO   104      54.400  69.055  48.439  1.00  0.00           H  
ATOM   1416  CB  PRO   104      56.129  68.707  49.699  1.00  0.00           C  
ATOM   1417  HB2 PRO   104      56.429  67.675  49.876  1.00  0.00           H  
ATOM   1418  HB3 PRO   104      55.483  68.993  50.529  1.00  0.00           H  
ATOM   1419  CA  PRO   104      57.453  69.519  49.725  1.00  0.00           C  
ATOM   1420  HA  PRO   104      57.578  69.875  50.748  1.00  0.00           H  
ATOM   1421  C   PRO   104      58.612  68.605  49.378  1.00  0.00           C  
ATOM   1422  O   PRO   104      58.575  67.994  48.270  1.00  0.00           O  
ATOM   1423  N   ALA   105      59.568  68.386  50.275  1.00  0.00           N  
ATOM   1424  H   ALA   105      59.449  68.770  51.201  1.00  0.00           H  
ATOM   1425  CA  ALA   105      60.762  67.576  50.108  1.00  0.00           C  
ATOM   1426  HA  ALA   105      61.172  67.784  49.120  1.00  0.00           H  
ATOM   1427  CB  ALA   105      61.865  67.928  51.103  1.00  0.00           C  
ATOM   1428  HB1 ALA   105      62.325  68.882  50.843  1.00  0.00           H  
ATOM   1429  HB2 ALA   105      61.600  67.912  52.160  1.00  0.00           H  
ATOM   1430  HB3 ALA   105      62.607  67.134  51.026  1.00  0.00           H  
ATOM   1431  C   ALA   105      60.279  66.062  50.162  1.00  0.00           C  
ATOM   1432  O   ALA   105      59.699  65.629  51.173  1.00  0.00           O  
ATOM   1433  N   PRO   106      60.554  65.243  49.132  1.00  0.00           N  
ATOM   1434  CD  PRO   106      61.085  65.714  47.861  1.00  0.00           C  
ATOM   1435  HD2 PRO   106      62.172  65.753  47.917  1.00  0.00           H  
ATOM   1436  HD3 PRO   106      60.656  66.690  47.633  1.00  0.00           H  
ATOM   1437  CG  PRO   106      60.609  64.686  46.844  1.00  0.00           C  
ATOM   1438  HG2 PRO   106      61.319  64.549  46.027  1.00  0.00           H  
ATOM   1439  HG3 PRO   106      59.603  64.954  46.523  1.00  0.00           H  
ATOM   1440  CB  PRO   106      60.629  63.431  47.701  1.00  0.00           C  
ATOM   1441  HB2 PRO   106      61.611  62.960  47.686  1.00  0.00           H  
ATOM   1442  HB3 PRO   106      60.033  62.671  47.195  1.00  0.00           H  
ATOM   1443  CA  PRO   106      60.059  63.870  48.994  1.00  0.00           C  
ATOM   1444  HA  PRO   106      58.977  63.894  48.868  1.00  0.00           H  
ATOM   1445  C   PRO   106      60.351  62.982  50.178  1.00  0.00           C  
ATOM   1446  O   PRO   106      59.379  62.273  50.597  1.00  0.00           O  
ATOM   1447  N   SER   107      61.576  62.941  50.780  1.00  0.00           N  
ATOM   1448  H   SER   107      62.175  63.740  50.626  1.00  0.00           H  
ATOM   1449  CA  SER   107      61.908  61.995  51.819  1.00  0.00           C  
ATOM   1450  HA  SER   107      61.785  60.953  51.524  1.00  0.00           H  
ATOM   1451  CB  SER   107      63.440  62.103  52.098  1.00  0.00           C  
ATOM   1452  HB2 SER   107      63.718  61.401  52.884  1.00  0.00           H  
ATOM   1453  HB3 SER   107      64.048  61.938  51.209  1.00  0.00           H  
ATOM   1454  OG  SER   107      63.813  63.380  52.575  1.00  0.00           O  
ATOM   1455  HG  SER   107      63.752  63.370  53.533  1.00  0.00           H  
ATOM   1456  C   SER   107      61.029  62.086  53.079  1.00  0.00           C  
ATOM   1457  O   SER   107      60.539  63.164  53.390  1.00  0.00           O  
ATOM   1458  N   SER   108      60.708  60.975  53.727  1.00  0.00           N  
ATOM   1459  H   SER   108      61.174  60.120  53.457  1.00  0.00           H  
ATOM   1460  CA  SER   108      59.689  60.931  54.780  1.00  0.00           C  
ATOM   1461  HA  SER   108      58.884  61.629  54.550  1.00  0.00           H  
ATOM   1462  CB  SER   108      59.008  59.551  54.833  1.00  0.00           C  
ATOM   1463  HB2 SER   108      59.813  58.877  55.125  1.00  0.00           H  
ATOM   1464  HB3 SER   108      58.296  59.599  55.657  1.00  0.00           H  
ATOM   1465  OG  SER   108      58.284  59.175  53.640  1.00  0.00           O  
ATOM   1466  HG  SER   108      57.632  59.878  53.682  1.00  0.00           H  
ATOM   1467  C   SER   108      60.219  61.372  56.091  1.00  0.00           C  
ATOM   1468  O   SER   108      61.453  61.406  56.291  1.00  0.00           O  
ATOM   1469  N   THR   109      59.266  61.682  57.034  1.00  0.00           N  
ATOM   1470  H   THR   109      58.296  61.717  56.752  1.00  0.00           H  
ATOM   1471  CA  THR   109      59.609  62.083  58.365  1.00  0.00           C  
ATOM   1472  HA  THR   109      60.648  61.804  58.541  1.00  0.00           H  
ATOM   1473  CB  THR   109      59.534  63.630  58.441  1.00  0.00           C  
ATOM   1474  HB  THR   109      59.630  63.883  59.497  1.00  0.00           H  
ATOM   1475  CG2 THR   109      60.522  64.386  57.528  1.00  0.00           C  
ATOM   1476 HG21 THR   109      61.557  64.151  57.779  1.00  0.00           H  
ATOM   1477 HG22 THR   109      60.244  64.197  56.492  1.00  0.00           H  
ATOM   1478 HG23 THR   109      60.437  65.468  57.627  1.00  0.00           H  
ATOM   1479  OG1 THR   109      58.250  64.065  57.978  1.00  0.00           O  
ATOM   1480  HG1 THR   109      58.167  64.027  57.022  1.00  0.00           H  
ATOM   1481  C   THR   109      58.802  61.533  59.549  1.00  0.00           C  
ATOM   1482  O   THR   109      59.399  61.533  60.595  1.00  0.00           O  
ATOM   1483  N   SER   110      57.576  61.114  59.363  1.00  0.00           N  
ATOM   1484  H   SER   110      57.133  61.240  58.464  1.00  0.00           H  
ATOM   1485  CA  SER   110      56.740  60.486  60.449  1.00  0.00           C  
ATOM   1486  HA  SER   110      57.187  60.478  61.443  1.00  0.00           H  
ATOM   1487  CB  SER   110      55.523  61.348  60.675  1.00  0.00           C  
ATOM   1488  HB2 SER   110      54.827  61.176  59.854  1.00  0.00           H  
ATOM   1489  HB3 SER   110      55.005  60.990  61.565  1.00  0.00           H  
ATOM   1490  OG  SER   110      55.835  62.714  60.946  1.00  0.00           O  
ATOM   1491  HG  SER   110      56.479  62.696  61.657  1.00  0.00           H  
ATOM   1492  C   SER   110      56.227  59.049  60.082  1.00  0.00           C  
ATOM   1493  O   SER   110      55.808  58.866  58.927  1.00  0.00           O  
ATOM   1494  N   GLY   111      56.201  58.176  61.099  1.00  0.00           N  
ATOM   1495  H   GLY   111      56.539  58.473  62.004  1.00  0.00           H  
ATOM   1496  CA  GLY   111      55.547  56.873  61.034  1.00  0.00           C  
ATOM   1497  HA2 GLY   111      55.634  56.382  62.004  1.00  0.00           H  
ATOM   1498  HA3 GLY   111      54.510  57.061  60.753  1.00  0.00           H  
ATOM   1499  C   GLY   111      56.154  55.908  60.026  1.00  0.00           C  
ATOM   1500  O   GLY   111      57.216  56.000  59.495  1.00  0.00           O  
ATOM   1501  N   SER   112      55.546  54.770  59.756  1.00  0.00           N  
ATOM   1502  H   SER   112      56.134  54.118  59.256  1.00  0.00           H  
ATOM   1503  CA  SER   112      54.198  54.319  60.065  1.00  0.00           C  
ATOM   1504  HA  SER   112      54.119  53.249  59.875  1.00  0.00           H  
ATOM   1505  CB  SER   112      53.894  54.272  61.620  1.00  0.00           C  
ATOM   1506  HB2 SER   112      53.474  55.246  61.871  1.00  0.00           H  
ATOM   1507  HB3 SER   112      53.248  53.427  61.861  1.00  0.00           H  
ATOM   1508  OG  SER   112      55.076  53.997  62.357  1.00  0.00           O  
ATOM   1509  HG  SER   112      55.700  53.563  61.771  1.00  0.00           H  
ATOM   1510  C   SER   112      53.196  55.104  59.144  1.00  0.00           C  
ATOM   1511  O   SER   112      53.339  56.283  58.821  1.00  0.00           O  
ATOM   1512  N   TYR   113      52.155  54.440  58.650  1.00  0.00           N  
ATOM   1513  H   TYR   113      51.626  54.882  57.911  1.00  0.00           H  
ATOM   1514  CA  TYR   113      51.624  53.137  58.897  1.00  0.00           C  
ATOM   1515  HA  TYR   113      52.269  52.546  59.547  1.00  0.00           H  
ATOM   1516  CB  TYR   113      50.217  53.404  59.585  1.00  0.00           C  
ATOM   1517  HB2 TYR   113      49.660  54.153  59.021  1.00  0.00           H  
ATOM   1518  HB3 TYR   113      49.672  52.470  59.445  1.00  0.00           H  
ATOM   1519  CG  TYR   113      50.303  53.848  60.999  1.00  0.00           C  
ATOM   1520  CD1 TYR   113      50.422  55.223  61.387  1.00  0.00           C  
ATOM   1521  HD1 TYR   113      50.402  56.054  60.698  1.00  0.00           H  
ATOM   1522  CE1 TYR   113      50.450  55.647  62.707  1.00  0.00           C  
ATOM   1523  HE1 TYR   113      50.436  56.715  62.863  1.00  0.00           H  
ATOM   1524  CZ  TYR   113      50.626  54.680  63.705  1.00  0.00           C  
ATOM   1525  OH  TYR   113      50.666  55.042  65.011  1.00  0.00           O  
ATOM   1526  HH  TYR   113      51.243  55.796  65.151  1.00  0.00           H  
ATOM   1527  CE2 TYR   113      50.543  53.347  63.345  1.00  0.00           C  
ATOM   1528  HE2 TYR   113      50.542  52.573  64.098  1.00  0.00           H  
ATOM   1529  CD2 TYR   113      50.334  52.921  62.039  1.00  0.00           C  
ATOM   1530  HD2 TYR   113      50.168  51.922  61.665  1.00  0.00           H  
ATOM   1531  C   TYR   113      51.472  52.359  57.597  1.00  0.00           C  
ATOM   1532  O   TYR   113      50.720  51.348  57.476  1.00  0.00           O  
ATOM   1533  N   GLY   114      52.107  52.810  56.529  1.00  0.00           N  
ATOM   1534  H   GLY   114      52.861  53.447  56.745  1.00  0.00           H  
ATOM   1535  CA  GLY   114      52.017  52.282  55.240  1.00  0.00           C  
ATOM   1536  HA2 GLY   114      50.935  52.316  55.112  1.00  0.00           H  
ATOM   1537  HA3 GLY   114      52.490  52.921  54.495  1.00  0.00           H  
ATOM   1538  C   GLY   114      52.487  50.819  55.064  1.00  0.00           C  
ATOM   1539  O   GLY   114      53.341  50.362  55.841  1.00  0.00           O  
ATOM   1540  N   SER   115      52.085  50.008  54.064  1.00  0.00           N  
ATOM   1541  H   SER   115      52.568  49.122  54.100  1.00  0.00           H  
ATOM   1542  CA  SER   115      51.204  50.463  52.967  1.00  0.00           C  
ATOM   1543  HA  SER   115      51.314  51.518  52.715  1.00  0.00           H  
ATOM   1544  CB  SER   115      51.590  49.722  51.612  1.00  0.00           C  
ATOM   1545  HB2 SER   115      51.325  50.302  50.728  1.00  0.00           H  
ATOM   1546  HB3 SER   115      52.665  49.548  51.578  1.00  0.00           H  
ATOM   1547  OG  SER   115      50.941  48.450  51.635  1.00  0.00           O  
ATOM   1548  HG  SER   115      51.595  47.796  51.892  1.00  0.00           H  
ATOM   1549  C   SER   115      49.728  50.347  53.325  1.00  0.00           C  
ATOM   1550  O   SER   115      49.403  49.798  54.377  1.00  0.00           O  
ATOM   1551  N   SER   116      48.812  50.939  52.560  1.00  0.00           N  
ATOM   1552  H   SER   116      49.089  51.574  51.825  1.00  0.00           H  
ATOM   1553  CA  SER   116      47.409  50.894  52.853  1.00  0.00           C  
ATOM   1554  HA  SER   116      47.314  51.016  53.932  1.00  0.00           H  
ATOM   1555  CB  SER   116      46.799  52.131  52.295  1.00  0.00           C  
ATOM   1556  HB2 SER   116      46.938  52.069  51.215  1.00  0.00           H  
ATOM   1557  HB3 SER   116      45.769  52.206  52.641  1.00  0.00           H  
ATOM   1558  OG  SER   116      47.512  53.200  52.895  1.00  0.00           O  
ATOM   1559  HG  SER   116      47.470  54.030  52.415  1.00  0.00           H  
ATOM   1560  C   SER   116      46.716  49.534  52.348  1.00  0.00           C  
ATOM   1561  O   SER   116      45.830  49.440  51.454  1.00  0.00           O  
ATOM   1562  N   SER   117      47.275  48.429  52.811  1.00  0.00           N  
ATOM   1563  H   SER   117      48.028  48.491  53.481  1.00  0.00           H  
ATOM   1564  CA  SER   117      46.986  47.106  52.356  1.00  0.00           C  
ATOM   1565  HA  SER   117      46.681  47.112  51.309  1.00  0.00           H  
ATOM   1566  CB  SER   117      48.319  46.304  52.332  1.00  0.00           C  
ATOM   1567  HB2 SER   117      48.155  45.250  52.104  1.00  0.00           H  
ATOM   1568  HB3 SER   117      49.054  46.813  51.710  1.00  0.00           H  
ATOM   1569  OG  SER   117      48.812  46.382  53.689  1.00  0.00           O  
ATOM   1570  HG  SER   117      49.374  45.611  53.799  1.00  0.00           H  
ATOM   1571  C   SER   117      45.908  46.358  53.095  1.00  0.00           C  
ATOM   1572  O   SER   117      45.285  45.542  52.527  1.00  0.00           O  
ATOM   1573  N   GLN   118      45.637  46.811  54.315  1.00  0.00           N  
ATOM   1574  H   GLN   118      46.349  47.355  54.781  1.00  0.00           H  
ATOM   1575  CA  GLN   118      44.402  46.520  55.134  1.00  0.00           C  
ATOM   1576  HA  GLN   118      44.338  47.390  55.786  1.00  0.00           H  
ATOM   1577  CB  GLN   118      43.083  46.442  54.370  1.00  0.00           C  
ATOM   1578  HB2 GLN   118      43.162  45.949  53.401  1.00  0.00           H  
ATOM   1579  HB3 GLN   118      42.323  45.931  54.962  1.00  0.00           H  
ATOM   1580  CG  GLN   118      42.588  47.844  54.028  1.00  0.00           C  
ATOM   1581  HG2 GLN   118      42.222  48.470  54.841  1.00  0.00           H  
ATOM   1582  HG3 GLN   118      43.384  48.432  53.572  1.00  0.00           H  
ATOM   1583  CD  GLN   118      41.496  47.738  52.967  1.00  0.00           C  
ATOM   1584  OE1 GLN   118      41.657  47.062  51.964  1.00  0.00           O  
ATOM   1585  NE2 GLN   118      40.440  48.499  53.080  1.00  0.00           N  
ATOM   1586 HE21 GLN   118      40.333  49.038  53.928  1.00  0.00           H  
ATOM   1587 HE22 GLN   118      39.832  48.427  52.277  1.00  0.00           H  
ATOM   1588  C   GLN   118      44.526  45.177  55.942  1.00  0.00           C  
ATOM   1589  O   GLN   118      45.234  44.299  55.465  1.00  0.00           O  
ATOM   1590  N   SER   119      43.987  45.083  57.143  1.00  0.00           N  
ATOM   1591  H   SER   119      44.169  44.255  57.692  1.00  0.00           H  
ATOM   1592  CA  SER   119      43.204  46.070  57.845  1.00  0.00           C  
ATOM   1593  HA  SER   119      42.476  46.509  57.163  1.00  0.00           H  
ATOM   1594  CB  SER   119      42.425  45.230  58.830  1.00  0.00           C  
ATOM   1595  HB2 SER   119      41.623  45.858  59.218  1.00  0.00           H  
ATOM   1596  HB3 SER   119      41.945  44.402  58.308  1.00  0.00           H  
ATOM   1597  OG  SER   119      43.174  44.737  59.928  1.00  0.00           O  
ATOM   1598  HG  SER   119      42.671  44.086  60.422  1.00  0.00           H  
ATOM   1599  C   SER   119      43.974  47.237  58.427  1.00  0.00           C  
ATOM   1600  O   SER   119      45.142  47.404  58.125  1.00  0.00           O  
ATOM   1601  N   SER   120      43.263  48.045  59.216  1.00  0.00           N  
ATOM   1602  H   SER   120      42.408  47.668  59.600  1.00  0.00           H  
ATOM   1603  CA  SER   120      43.772  49.240  59.905  1.00  0.00           C  
ATOM   1604  HA  SER   120      44.699  49.620  59.477  1.00  0.00           H  
ATOM   1605  CB  SER   120      42.755  50.415  59.791  1.00  0.00           C  
ATOM   1606  HB2 SER   120      42.650  50.760  58.763  1.00  0.00           H  
ATOM   1607  HB3 SER   120      41.776  50.119  60.166  1.00  0.00           H  
ATOM   1608  OG  SER   120      43.244  51.499  60.604  1.00  0.00           O  
ATOM   1609  HG  SER   120      43.055  52.374  60.259  1.00  0.00           H  
ATOM   1610  C   SER   120      44.079  48.767  61.349  1.00  0.00           C  
ATOM   1611  O   SER   120      43.246  48.077  61.938  1.00  0.00           O  
ATOM   1612  N   SER   121      45.275  48.948  61.944  1.00  0.00           N  
ATOM   1613  H   SER   121      45.307  48.612  62.896  1.00  0.00           H  
ATOM   1614  CA  SER   121      46.453  49.673  61.372  1.00  0.00           C  
ATOM   1615  HA  SER   121      46.073  50.592  60.926  1.00  0.00           H  
ATOM   1616  CB  SER   121      47.429  50.030  62.566  1.00  0.00           C  
ATOM   1617  HB2 SER   121      47.694  49.140  63.136  1.00  0.00           H  
ATOM   1618  HB3 SER   121      48.325  50.451  62.110  1.00  0.00           H  
ATOM   1619  OG  SER   121      46.907  51.023  63.394  1.00  0.00           O  
ATOM   1620  HG  SER   121      46.151  50.708  63.896  1.00  0.00           H  
ATOM   1621  C   SER   121      47.200  48.978  60.269  1.00  0.00           C  
ATOM   1622  O   SER   121      47.709  49.612  59.276  1.00  0.00           O  
ATOM   1623  N   TYR   122      47.313  47.676  60.365  1.00  0.00           N  
ATOM   1624  H   TYR   122      46.893  47.313  61.209  1.00  0.00           H  
ATOM   1625  CA  TYR   122      48.108  46.855  59.542  1.00  0.00           C  
ATOM   1626  HA  TYR   122      48.177  47.354  58.576  1.00  0.00           H  
ATOM   1627  CB  TYR   122      49.450  46.531  60.171  1.00  0.00           C  
ATOM   1628  HB2 TYR   122      49.292  45.944  61.076  1.00  0.00           H  
ATOM   1629  HB3 TYR   122      49.980  45.863  59.493  1.00  0.00           H  
ATOM   1630  CG  TYR   122      50.268  47.683  60.554  1.00  0.00           C  
ATOM   1631  CD1 TYR   122      50.322  48.153  61.920  1.00  0.00           C  
ATOM   1632  HD1 TYR   122      49.822  47.616  62.713  1.00  0.00           H  
ATOM   1633  CE1 TYR   122      51.175  49.213  62.313  1.00  0.00           C  
ATOM   1634  HE1 TYR   122      51.252  49.553  63.335  1.00  0.00           H  
ATOM   1635  CZ  TYR   122      52.037  49.765  61.351  1.00  0.00           C  
ATOM   1636  OH  TYR   122      52.921  50.803  61.578  1.00  0.00           O  
ATOM   1637  HH  TYR   122      52.937  51.141  62.476  1.00  0.00           H  
ATOM   1638  CE2 TYR   122      52.010  49.213  60.000  1.00  0.00           C  
ATOM   1639  HE2 TYR   122      52.714  49.689  59.333  1.00  0.00           H  
ATOM   1640  CD2 TYR   122      51.040  48.294  59.609  1.00  0.00           C  
ATOM   1641  HD2 TYR   122      50.898  48.015  58.576  1.00  0.00           H  
ATOM   1642  C   TYR   122      47.436  45.500  59.255  1.00  0.00           C  
ATOM   1643  O   TYR   122      46.854  44.852  60.148  1.00  0.00           O  
ATOM   1644  N   GLY   123      47.505  44.906  58.039  1.00  0.00           N  
ATOM   1645  H   GLY   123      47.018  44.032  57.902  1.00  0.00           H  
ATOM   1646  CA  GLY   123      48.357  45.382  56.922  1.00  0.00           C  
ATOM   1647  HA2 GLY   123      47.764  46.031  56.277  1.00  0.00           H  
ATOM   1648  HA3 GLY   123      49.153  45.985  57.357  1.00  0.00           H  
ATOM   1649  C   GLY   123      49.033  44.187  56.098  1.00  0.00           C  
ATOM   1650  O   GLY   123      48.410  43.178  55.789  1.00  0.00           O  
ATOM   1651  N   GLN   124      50.356  44.265  55.901  1.00  0.00           N  
ATOM   1652  H   GLN   124      50.877  45.109  56.090  1.00  0.00           H  
ATOM   1653  CA  GLN   124      51.078  43.215  55.114  1.00  0.00           C  
ATOM   1654  HA  GLN   124      50.599  42.238  55.188  1.00  0.00           H  
ATOM   1655  CB  GLN   124      51.021  43.511  53.595  1.00  0.00           C  
ATOM   1656  HB2 GLN   124      49.967  43.348  53.372  1.00  0.00           H  
ATOM   1657  HB3 GLN   124      51.360  44.517  53.348  1.00  0.00           H  
ATOM   1658  CG  GLN   124      51.712  42.462  52.682  1.00  0.00           C  
ATOM   1659  HG2 GLN   124      52.767  42.699  52.817  1.00  0.00           H  
ATOM   1660  HG3 GLN   124      51.535  41.478  53.116  1.00  0.00           H  
ATOM   1661  CD  GLN   124      51.218  42.443  51.241  1.00  0.00           C  
ATOM   1662  OE1 GLN   124      50.524  43.406  50.767  1.00  0.00           O  
ATOM   1663  NE2 GLN   124      51.586  41.540  50.385  1.00  0.00           N  
ATOM   1664 HE21 GLN   124      52.092  40.752  50.762  1.00  0.00           H  
ATOM   1665 HE22 GLN   124      51.002  41.407  49.572  1.00  0.00           H  
ATOM   1666  C   GLN   124      52.533  43.017  55.705  1.00  0.00           C  
ATOM   1667  O   GLN   124      53.393  43.780  55.211  1.00  0.00           O  
ATOM   1668  N   PRO   125      52.812  42.003  56.606  1.00  0.00           N  
ATOM   1669  CD  PRO   125      54.106  41.618  57.106  1.00  0.00           C  
ATOM   1670  HD2 PRO   125      54.632  42.557  57.277  1.00  0.00           H  
ATOM   1671  HD3 PRO   125      54.607  40.949  56.405  1.00  0.00           H  
ATOM   1672  CG  PRO   125      53.854  40.871  58.389  1.00  0.00           C  
ATOM   1673  HG2 PRO   125      53.494  41.524  59.184  1.00  0.00           H  
ATOM   1674  HG3 PRO   125      54.670  40.181  58.604  1.00  0.00           H  
ATOM   1675  CB  PRO   125      52.610  40.052  57.990  1.00  0.00           C  
ATOM   1676  HB2 PRO   125      52.146  39.628  58.881  1.00  0.00           H  
ATOM   1677  HB3 PRO   125      52.858  39.195  57.365  1.00  0.00           H  
ATOM   1678  CA  PRO   125      51.830  41.080  57.192  1.00  0.00           C  
ATOM   1679  HA  PRO   125      51.313  40.570  56.379  1.00  0.00           H  
ATOM   1680  C   PRO   125      50.872  41.764  58.128  1.00  0.00           C  
ATOM   1681  O   PRO   125      51.137  42.866  58.671  1.00  0.00           O  
ATOM   1682  N   GLN   126      49.631  41.217  58.195  1.00  0.00           N  
ATOM   1683  H   GLN   126      49.426  40.397  57.643  1.00  0.00           H  
ATOM   1684  CA  GLN   126      48.627  41.572  59.216  1.00  0.00           C  
ATOM   1685  HA  GLN   126      48.125  42.475  58.870  1.00  0.00           H  
ATOM   1686  CB  GLN   126      47.621  40.459  59.292  1.00  0.00           C  
ATOM   1687  HB2 GLN   126      47.603  39.982  58.312  1.00  0.00           H  
ATOM   1688  HB3 GLN   126      47.894  39.682  60.005  1.00  0.00           H  
ATOM   1689  CG  GLN   126      46.218  40.989  59.528  1.00  0.00           C  
ATOM   1690  HG2 GLN   126      45.653  40.088  59.767  1.00  0.00           H  
ATOM   1691  HG3 GLN   126      46.162  41.615  60.418  1.00  0.00           H  
ATOM   1692  CD  GLN   126      45.498  41.726  58.365  1.00  0.00           C  
ATOM   1693  OE1 GLN   126      46.108  42.294  57.518  1.00  0.00           O  
ATOM   1694  NE2 GLN   126      44.189  41.753  58.388  1.00  0.00           N  
ATOM   1695 HE21 GLN   126      43.703  41.179  59.061  1.00  0.00           H  
ATOM   1696 HE22 GLN   126      43.796  42.266  57.612  1.00  0.00           H  
ATOM   1697  C   GLN   126      49.218  41.884  60.587  1.00  0.00           C  
ATOM   1698  O   GLN   126      50.155  41.214  61.052  1.00  0.00           O  
ATOM   1699  N   SER   127      48.784  42.991  61.198  1.00  0.00           N  
ATOM   1700  H   SER   127      48.283  43.667  60.639  1.00  0.00           H  
ATOM   1701  CA  SER   127      49.095  43.303  62.627  1.00  0.00           C  
ATOM   1702  HA  SER   127      48.379  44.070  62.923  1.00  0.00           H  
ATOM   1703  CB  SER   127      48.617  42.141  63.522  1.00  0.00           C  
ATOM   1704  HB2 SER   127      47.628  41.927  63.115  1.00  0.00           H  
ATOM   1705  HB3 SER   127      49.271  41.278  63.394  1.00  0.00           H  
ATOM   1706  OG  SER   127      48.616  42.408  64.930  1.00  0.00           O  
ATOM   1707  HG  SER   127      48.087  43.176  65.157  1.00  0.00           H  
ATOM   1708  C   SER   127      50.485  43.814  62.980  1.00  0.00           C  
ATOM   1709  O   SER   127      50.526  44.909  63.608  1.00  0.00           O  
ATOM   1710  N   GLY   128      51.538  43.238  62.391  1.00  0.00           N  
ATOM   1711  H   GLY   128      51.365  42.365  61.913  1.00  0.00           H  
ATOM   1712  CA  GLY   128      52.833  43.769  62.484  1.00  0.00           C  
ATOM   1713  HA2 GLY   128      52.860  44.744  61.998  1.00  0.00           H  
ATOM   1714  HA3 GLY   128      53.086  43.917  63.534  1.00  0.00           H  
ATOM   1715  C   GLY   128      53.885  42.866  61.884  1.00  0.00           C  
ATOM   1716  O   GLY   128      53.606  41.744  61.526  1.00  0.00           O  
ATOM   1717  N   SER   129      55.148  43.257  61.599  1.00  0.00           N  
ATOM   1718  H   SER   129      55.776  42.616  61.134  1.00  0.00           H  
ATOM   1719  CA  SER   129      55.750  44.589  61.849  1.00  0.00           C  
ATOM   1720  HA  SER   129      56.801  44.519  61.567  1.00  0.00           H  
ATOM   1721  CB  SER   129      55.183  45.745  61.002  1.00  0.00           C  
ATOM   1722  HB2 SER   129      54.291  46.190  61.441  1.00  0.00           H  
ATOM   1723  HB3 SER   129      56.000  46.464  60.938  1.00  0.00           H  
ATOM   1724  OG  SER   129      54.827  45.433  59.694  1.00  0.00           O  
ATOM   1725  HG  SER   129      55.704  45.298  59.330  1.00  0.00           H  
ATOM   1726  C   SER   129      55.829  44.969  63.365  1.00  0.00           C  
ATOM   1727  O   SER   129      55.089  45.938  63.781  1.00  0.00           O  
ATOM   1728  N   TYR   130      56.538  44.182  64.199  1.00  0.00           N  
ATOM   1729  H   TYR   130      56.813  43.318  63.754  1.00  0.00           H  
ATOM   1730  CA  TYR   130      56.544  44.295  65.647  1.00  0.00           C  
ATOM   1731  HA  TYR   130      55.659  44.812  66.018  1.00  0.00           H  
ATOM   1732  CB  TYR   130      56.364  42.916  66.141  1.00  0.00           C  
ATOM   1733  HB2 TYR   130      57.185  42.268  65.834  1.00  0.00           H  
ATOM   1734  HB3 TYR   130      56.456  42.901  67.227  1.00  0.00           H  
ATOM   1735  CG  TYR   130      55.003  42.315  65.807  1.00  0.00           C  
ATOM   1736  CD1 TYR   130      54.897  41.115  65.120  1.00  0.00           C  
ATOM   1737  HD1 TYR   130      55.758  40.519  64.857  1.00  0.00           H  
ATOM   1738  CE1 TYR   130      53.642  40.579  64.782  1.00  0.00           C  
ATOM   1739  HE1 TYR   130      53.615  39.591  64.347  1.00  0.00           H  
ATOM   1740  CZ  TYR   130      52.455  41.199  65.235  1.00  0.00           C  
ATOM   1741  OH  TYR   130      51.230  40.700  64.879  1.00  0.00           O  
ATOM   1742  HH  TYR   130      51.324  39.997  64.233  1.00  0.00           H  
ATOM   1743  CE2 TYR   130      52.586  42.382  65.975  1.00  0.00           C  
ATOM   1744  HE2 TYR   130      51.678  42.899  66.249  1.00  0.00           H  
ATOM   1745  CD2 TYR   130      53.840  42.907  66.337  1.00  0.00           C  
ATOM   1746  HD2 TYR   130      53.867  43.877  66.811  1.00  0.00           H  
ATOM   1747  C   TYR   130      57.797  44.911  66.137  1.00  0.00           C  
ATOM   1748  O   TYR   130      58.909  44.421  65.903  1.00  0.00           O  
ATOM   1749  N   SER   131      57.773  46.010  66.910  1.00  0.00           N  
ATOM   1750  H   SER   131      58.676  46.441  67.050  1.00  0.00           H  
ATOM   1751  CA  SER   131      56.664  46.863  67.399  1.00  0.00           C  
ATOM   1752  HA  SER   131      57.208  47.660  67.907  1.00  0.00           H  
ATOM   1753  CB  SER   131      55.741  47.589  66.404  1.00  0.00           C  
ATOM   1754  HB2 SER   131      54.906  47.021  65.993  1.00  0.00           H  
ATOM   1755  HB3 SER   131      55.203  48.365  66.948  1.00  0.00           H  
ATOM   1756  OG  SER   131      56.556  48.241  65.394  1.00  0.00           O  
ATOM   1757  HG  SER   131      56.248  48.028  64.510  1.00  0.00           H  
ATOM   1758  C   SER   131      55.857  46.058  68.506  1.00  0.00           C  
ATOM   1759  O   SER   131      54.638  45.803  68.335  1.00  0.00           O  
ATOM   1760  N   GLN   132      56.494  45.444  69.523  1.00  0.00           N  
ATOM   1761  H   GLN   132      55.911  44.872  70.117  1.00  0.00           H  
ATOM   1762  CA  GLN   132      57.798  45.719  70.220  1.00  0.00           C  
ATOM   1763  HA  GLN   132      58.614  45.687  69.498  1.00  0.00           H  
ATOM   1764  CB  GLN   132      57.670  47.143  70.859  1.00  0.00           C  
ATOM   1765  HB2 GLN   132      57.463  47.855  70.060  1.00  0.00           H  
ATOM   1766  HB3 GLN   132      56.770  47.161  71.474  1.00  0.00           H  
ATOM   1767  CG  GLN   132      58.915  47.668  71.592  1.00  0.00           C  
ATOM   1768  HG2 GLN   132      59.046  47.210  72.572  1.00  0.00           H  
ATOM   1769  HG3 GLN   132      59.803  47.457  70.996  1.00  0.00           H  
ATOM   1770  CD  GLN   132      58.753  49.162  71.850  1.00  0.00           C  
ATOM   1771  OE1 GLN   132      58.587  49.978  70.955  1.00  0.00           O  
ATOM   1772  NE2 GLN   132      58.781  49.453  73.128  1.00  0.00           N  
ATOM   1773 HE21 GLN   132      58.974  48.695  73.767  1.00  0.00           H  
ATOM   1774 HE22 GLN   132      58.649  50.431  73.342  1.00  0.00           H  
ATOM   1775  C   GLN   132      58.160  44.677  71.212  1.00  0.00           C  
ATOM   1776  O   GLN   132      57.287  44.364  72.001  1.00  0.00           O  
ATOM   1777  N   GLN   133      59.360  44.066  71.090  1.00  0.00           N  
ATOM   1778  H   GLN   133      59.986  44.454  70.399  1.00  0.00           H  
ATOM   1779  CA  GLN   133      59.917  43.078  72.004  1.00  0.00           C  
ATOM   1780  HA  GLN   133      60.928  42.859  71.660  1.00  0.00           H  
ATOM   1781  CB  GLN   133      60.112  43.654  73.395  1.00  0.00           C  
ATOM   1782  HB2 GLN   133      59.142  43.968  73.783  1.00  0.00           H  
ATOM   1783  HB3 GLN   133      60.526  42.883  74.045  1.00  0.00           H  
ATOM   1784  CG  GLN   133      61.182  44.781  73.340  1.00  0.00           C  
ATOM   1785  HG2 GLN   133      62.174  44.349  73.209  1.00  0.00           H  
ATOM   1786  HG3 GLN   133      61.097  45.518  72.542  1.00  0.00           H  
ATOM   1787  CD  GLN   133      61.367  45.483  74.684  1.00  0.00           C  
ATOM   1788  OE1 GLN   133      60.775  45.168  75.646  1.00  0.00           O  
ATOM   1789  NE2 GLN   133      62.060  46.573  74.683  1.00  0.00           N  
ATOM   1790 HE21 GLN   133      62.262  47.022  73.801  1.00  0.00           H  
ATOM   1791 HE22 GLN   133      62.036  47.118  75.532  1.00  0.00           H  
ATOM   1792  C   GLN   133      59.129  41.705  72.027  1.00  0.00           C  
ATOM   1793  O   GLN   133      58.575  41.308  73.054  1.00  0.00           O  
ATOM   1794  N   PRO   134      59.243  40.885  70.935  1.00  0.00           N  
ATOM   1795  CD  PRO   134      58.578  39.559  70.981  1.00  0.00           C  
ATOM   1796  HD2 PRO   134      57.514  39.796  70.998  1.00  0.00           H  
ATOM   1797  HD3 PRO   134      58.943  38.873  71.745  1.00  0.00           H  
ATOM   1798  CG  PRO   134      58.840  38.860  69.641  1.00  0.00           C  
ATOM   1799  HG2 PRO   134      58.141  39.260  68.906  1.00  0.00           H  
ATOM   1800  HG3 PRO   134      58.917  37.790  69.834  1.00  0.00           H  
ATOM   1801  CB  PRO   134      60.147  39.565  69.247  1.00  0.00           C  
ATOM   1802  HB2 PRO   134      60.371  39.450  68.187  1.00  0.00           H  
ATOM   1803  HB3 PRO   134      61.010  39.166  69.780  1.00  0.00           H  
ATOM   1804  CA  PRO   134      60.030  40.995  69.700  1.00  0.00           C  
ATOM   1805  HA  PRO   134      61.041  41.270  69.999  1.00  0.00           H  
ATOM   1806  C   PRO   134      59.365  41.923  68.708  1.00  0.00           C  
ATOM   1807  O   PRO   134      58.162  42.098  68.800  1.00  0.00           O  
ATOM   1808  N   SER   135      60.149  42.635  67.835  1.00  0.00           N  
ATOM   1809  H   SER   135      59.655  43.403  67.404  1.00  0.00           H  
ATOM   1810  CA  SER   135      61.648  42.575  67.661  1.00  0.00           C  
ATOM   1811  HA  SER   135      61.975  41.548  67.504  1.00  0.00           H  
ATOM   1812  CB  SER   135      62.047  43.323  66.383  1.00  0.00           C  
ATOM   1813  HB2 SER   135      63.112  43.100  66.319  1.00  0.00           H  
ATOM   1814  HB3 SER   135      61.455  43.101  65.495  1.00  0.00           H  
ATOM   1815  OG  SER   135      61.907  44.722  66.584  1.00  0.00           O  
ATOM   1816  HG  SER   135      62.349  45.166  65.856  1.00  0.00           H  
ATOM   1817  C   SER   135      62.435  43.050  68.848  1.00  0.00           C  
ATOM   1818  O   SER   135      61.860  43.854  69.622  1.00  0.00           O  
ATOM   1819  N   TYR   136      63.669  42.577  69.009  1.00  0.00           N  
ATOM   1820  H   TYR   136      64.080  42.017  68.276  1.00  0.00           H  
ATOM   1821  CA  TYR   136      64.641  43.203  69.957  1.00  0.00           C  
ATOM   1822  HA  TYR   136      64.214  43.898  70.681  1.00  0.00           H  
ATOM   1823  CB  TYR   136      65.089  42.078  70.848  1.00  0.00           C  
ATOM   1824  HB2 TYR   136      65.248  41.181  70.249  1.00  0.00           H  
ATOM   1825  HB3 TYR   136      66.003  42.365  71.369  1.00  0.00           H  
ATOM   1826  CG  TYR   136      64.194  41.602  71.979  1.00  0.00           C  
ATOM   1827  CD1 TYR   136      64.418  42.203  73.227  1.00  0.00           C  
ATOM   1828  HD1 TYR   136      65.159  42.978  73.358  1.00  0.00           H  
ATOM   1829  CE1 TYR   136      63.645  41.765  74.330  1.00  0.00           C  
ATOM   1830  HE1 TYR   136      63.730  42.354  75.231  1.00  0.00           H  
ATOM   1831  CZ  TYR   136      62.746  40.683  74.186  1.00  0.00           C  
ATOM   1832  OH  TYR   136      61.923  40.359  75.203  1.00  0.00           O  
ATOM   1833  HH  TYR   136      61.607  41.131  75.680  1.00  0.00           H  
ATOM   1834  CE2 TYR   136      62.529  40.110  72.916  1.00  0.00           C  
ATOM   1835  HE2 TYR   136      61.916  39.221  72.907  1.00  0.00           H  
ATOM   1836  CD2 TYR   136      63.234  40.562  71.856  1.00  0.00           C  
ATOM   1837  HD2 TYR   136      63.310  39.915  70.993  1.00  0.00           H  
ATOM   1838  C   TYR   136      65.825  43.979  69.318  1.00  0.00           C  
ATOM   1839  O   TYR   136      66.712  43.435  68.631  1.00  0.00           O  
ATOM   1840  N   GLY   137      66.023  45.234  69.499  1.00  0.00           N  
ATOM   1841  H   GLY   137      66.876  45.548  69.059  1.00  0.00           H  
ATOM   1842  CA  GLY   137      65.170  46.228  70.273  1.00  0.00           C  
ATOM   1843  HA2 GLY   137      65.458  47.210  69.899  1.00  0.00           H  
ATOM   1844  HA3 GLY   137      64.108  46.018  70.144  1.00  0.00           H  
ATOM   1845  C   GLY   137      65.489  46.186  71.814  1.00  0.00           C  
ATOM   1846  O   GLY   137      65.870  45.137  72.330  1.00  0.00           O  
ATOM   1847  N   GLY   138      65.233  47.225  72.559  1.00  0.00           N  
ATOM   1848  H   GLY   138      64.625  47.931  72.170  1.00  0.00           H  
ATOM   1849  CA  GLY   138      65.657  47.332  73.973  1.00  0.00           C  
ATOM   1850  HA2 GLY   138      65.205  48.249  74.353  1.00  0.00           H  
ATOM   1851  HA3 GLY   138      65.146  46.535  74.513  1.00  0.00           H  
ATOM   1852  C   GLY   138      67.180  47.268  74.216  1.00  0.00           C  
ATOM   1853  O   GLY   138      68.054  47.741  73.496  1.00  0.00           O  
ATOM   1854  N   GLN   139      67.660  46.795  75.358  1.00  0.00           N  
ATOM   1855  H   GLN   139      68.639  46.944  75.554  1.00  0.00           H  
ATOM   1856  CA  GLN   139      67.004  45.987  76.347  1.00  0.00           C  
ATOM   1857  HA  GLN   139      65.956  46.259  76.477  1.00  0.00           H  
ATOM   1858  CB  GLN   139      66.918  44.512  75.978  1.00  0.00           C  
ATOM   1859  HB2 GLN   139      66.165  44.059  76.623  1.00  0.00           H  
ATOM   1860  HB3 GLN   139      66.625  44.450  74.931  1.00  0.00           H  
ATOM   1861  CG  GLN   139      68.182  43.698  75.949  1.00  0.00           C  
ATOM   1862  HG2 GLN   139      68.104  43.118  75.030  1.00  0.00           H  
ATOM   1863  HG3 GLN   139      69.048  44.359  75.909  1.00  0.00           H  
ATOM   1864  CD  GLN   139      68.445  42.697  77.070  1.00  0.00           C  
ATOM   1865  OE1 GLN   139      67.671  42.640  78.018  1.00  0.00           O  
ATOM   1866  NE2 GLN   139      69.500  41.931  77.035  1.00  0.00           N  
ATOM   1867 HE21 GLN   139      70.098  41.999  76.224  1.00  0.00           H  
ATOM   1868 HE22 GLN   139      69.728  41.348  77.828  1.00  0.00           H  
ATOM   1869  C   GLN   139      67.671  46.110  77.806  1.00  0.00           C  
ATOM   1870  O   GLN   139      67.495  45.309  78.689  1.00  0.00           O  
ATOM   1871  N   GLN   140      68.498  47.224  77.940  1.00  0.00           N  
ATOM   1872  H   GLN   140      68.573  47.902  77.195  1.00  0.00           H  
ATOM   1873  CA  GLN   140      69.364  47.536  79.079  1.00  0.00           C  
ATOM   1874  HA  GLN   140      69.635  46.591  79.548  1.00  0.00           H  
ATOM   1875  CB  GLN   140      70.532  48.481  78.714  1.00  0.00           C  
ATOM   1876  HB2 GLN   140      71.195  47.892  78.081  1.00  0.00           H  
ATOM   1877  HB3 GLN   140      70.143  49.313  78.126  1.00  0.00           H  
ATOM   1878  CG  GLN   140      71.444  48.995  79.925  1.00  0.00           C  
ATOM   1879  HG2 GLN   140      70.848  49.599  80.610  1.00  0.00           H  
ATOM   1880  HG3 GLN   140      71.884  48.128  80.417  1.00  0.00           H  
ATOM   1881  CD  GLN   140      72.695  49.795  79.482  1.00  0.00           C  
ATOM   1882  OE1 GLN   140      72.898  50.154  78.347  1.00  0.00           O  
ATOM   1883  NE2 GLN   140      73.744  49.983  80.255  1.00  0.00           N  
ATOM   1884 HE21 GLN   140      73.810  49.685  81.218  1.00  0.00           H  
ATOM   1885 HE22 GLN   140      74.531  50.437  79.814  1.00  0.00           H  
ATOM   1886  C   GLN   140      68.635  48.224  80.211  1.00  0.00           C  
ATOM   1887  O   GLN   140      67.991  49.294  79.964  1.00  0.00           O  
ATOM   1888  N   GLN   141      68.707  47.743  81.431  1.00  0.00           N  
ATOM   1889  H   GLN   141      69.232  46.885  81.519  1.00  0.00           H  
ATOM   1890  CA  GLN   141      68.142  48.354  82.633  1.00  0.00           C  
ATOM   1891  HA  GLN   141      67.119  48.633  82.380  1.00  0.00           H  
ATOM   1892  CB  GLN   141      68.102  47.364  83.853  1.00  0.00           C  
ATOM   1893  HB2 GLN   141      69.108  47.025  84.099  1.00  0.00           H  
ATOM   1894  HB3 GLN   141      67.682  47.893  84.709  1.00  0.00           H  
ATOM   1895  CG  GLN   141      67.283  46.152  83.590  1.00  0.00           C  
ATOM   1896  HG2 GLN   141      66.274  46.477  83.338  1.00  0.00           H  
ATOM   1897  HG3 GLN   141      67.751  45.552  82.810  1.00  0.00           H  
ATOM   1898  CD  GLN   141      67.216  45.269  84.864  1.00  0.00           C  
ATOM   1899  OE1 GLN   141      68.131  44.452  85.109  1.00  0.00           O  
ATOM   1900  NE2 GLN   141      66.151  45.295  85.566  1.00  0.00           N  
ATOM   1901 HE21 GLN   141      65.356  45.875  85.338  1.00  0.00           H  
ATOM   1902 HE22 GLN   141      66.190  44.692  86.375  1.00  0.00           H  
ATOM   1903  C   GLN   141      68.937  49.627  83.048  1.00  0.00           C  
ATOM   1904  O   GLN   141      70.147  49.607  83.068  1.00  0.00           O  
ATOM   1905  N   SER   142      68.340  50.716  83.498  1.00  0.00           N  
ATOM   1906  H   SER   142      68.923  51.506  83.735  1.00  0.00           H  
ATOM   1907  CA  SER   142      66.912  51.095  83.733  1.00  0.00           C  
ATOM   1908  HA  SER   142      66.829  52.072  84.208  1.00  0.00           H  
ATOM   1909  CB  SER   142      66.024  51.244  82.486  1.00  0.00           C  
ATOM   1910  HB2 SER   142      66.173  50.286  81.987  1.00  0.00           H  
ATOM   1911  HB3 SER   142      64.975  51.295  82.777  1.00  0.00           H  
ATOM   1912  OG  SER   142      66.470  52.432  81.782  1.00  0.00           O  
ATOM   1913  HG  SER   142      67.252  52.213  81.269  1.00  0.00           H  
ATOM   1914  C   SER   142      66.285  50.193  84.838  1.00  0.00           C  
ATOM   1915  O   SER   142      65.436  49.321  84.493  1.00  0.00           O  
ATOM   1916  N   TYR   143      66.817  50.310  86.011  1.00  0.00           N  
ATOM   1917  H   TYR   143      67.377  51.137  86.165  1.00  0.00           H  
ATOM   1918  CA  TYR   143      66.557  49.436  87.116  1.00  0.00           C  
ATOM   1919  HA  TYR   143      66.209  48.496  86.687  1.00  0.00           H  
ATOM   1920  CB  TYR   143      67.876  49.265  87.965  1.00  0.00           C  
ATOM   1921  HB2 TYR   143      68.031  50.184  88.530  1.00  0.00           H  
ATOM   1922  HB3 TYR   143      67.651  48.449  88.652  1.00  0.00           H  
ATOM   1923  CG  TYR   143      69.127  48.869  87.283  1.00  0.00           C  
ATOM   1924  CD1 TYR   143      69.530  47.460  87.237  1.00  0.00           C  
ATOM   1925  HD1 TYR   143      68.880  46.731  87.698  1.00  0.00           H  
ATOM   1926  CE1 TYR   143      70.717  47.139  86.570  1.00  0.00           C  
ATOM   1927  HE1 TYR   143      71.114  46.136  86.637  1.00  0.00           H  
ATOM   1928  CZ  TYR   143      71.532  48.110  85.985  1.00  0.00           C  
ATOM   1929  OH  TYR   143      72.641  47.799  85.252  1.00  0.00           O  
ATOM   1930  HH  TYR   143      72.849  46.887  85.466  1.00  0.00           H  
ATOM   1931  CE2 TYR   143      71.165  49.507  86.053  1.00  0.00           C  
ATOM   1932  HE2 TYR   143      71.883  50.232  85.699  1.00  0.00           H  
ATOM   1933  CD2 TYR   143      69.901  49.866  86.652  1.00  0.00           C  
ATOM   1934  HD2 TYR   143      69.648  50.915  86.604  1.00  0.00           H  
ATOM   1935  C   TYR   143      65.347  49.855  87.919  1.00  0.00           C  
ATOM   1936  O   TYR   143      65.422  50.911  88.608  1.00  0.00           O  
ATOM   1937  N   GLY   144      64.250  49.126  87.894  1.00  0.00           N  
ATOM   1938  H   GLY   144      64.153  48.326  87.286  1.00  0.00           H  
ATOM   1939  CA  GLY   144      63.067  49.405  88.685  1.00  0.00           C  
ATOM   1940  HA2 GLY   144      62.452  48.506  88.629  1.00  0.00           H  
ATOM   1941  HA3 GLY   144      63.444  49.441  89.707  1.00  0.00           H  
ATOM   1942  C   GLY   144      62.166  50.591  88.336  1.00  0.00           C  
ATOM   1943  O   GLY   144      62.342  51.147  87.315  1.00  0.00           O  
ATOM   1944  N   GLN   145      61.161  50.892  89.223  1.00  0.00           N  
ATOM   1945  H   GLN   145      61.071  50.345  90.067  1.00  0.00           H  
ATOM   1946  CA  GLN   145      60.275  52.052  88.990  1.00  0.00           C  
ATOM   1947  HA  GLN   145      59.744  52.007  88.039  1.00  0.00           H  
ATOM   1948  CB  GLN   145      59.351  52.204  90.226  1.00  0.00           C  
ATOM   1949  HB2 GLN   145      59.967  51.948  91.088  1.00  0.00           H  
ATOM   1950  HB3 GLN   145      59.099  53.252  90.391  1.00  0.00           H  
ATOM   1951  CG  GLN   145      58.070  51.389  90.100  1.00  0.00           C  
ATOM   1952  HG2 GLN   145      58.393  50.387  89.817  1.00  0.00           H  
ATOM   1953  HG3 GLN   145      57.505  51.489  91.026  1.00  0.00           H  
ATOM   1954  CD  GLN   145      57.040  51.911  89.059  1.00  0.00           C  
ATOM   1955  OE1 GLN   145      57.199  52.964  88.503  1.00  0.00           O  
ATOM   1956  NE2 GLN   145      56.029  51.189  88.652  1.00  0.00           N  
ATOM   1957 HE21 GLN   145      55.347  51.571  88.012  1.00  0.00           H  
ATOM   1958 HE22 GLN   145      55.911  50.238  88.971  1.00  0.00           H  
ATOM   1959  C   GLN   145      61.179  53.342  88.913  1.00  0.00           C  
ATOM   1960  O   GLN   145      61.910  53.665  89.849  1.00  0.00           O  
ATOM   1961  N   GLN   146      61.282  54.023  87.748  1.00  0.00           N  
ATOM   1962  H   GLN   146      60.820  53.509  87.011  1.00  0.00           H  
ATOM   1963  CA  GLN   146      61.883  55.337  87.509  1.00  0.00           C  
ATOM   1964  HA  GLN   146      62.949  55.158  87.649  1.00  0.00           H  
ATOM   1965  CB  GLN   146      61.588  55.726  86.020  1.00  0.00           C  
ATOM   1966  HB2 GLN   146      61.991  55.052  85.264  1.00  0.00           H  
ATOM   1967  HB3 GLN   146      60.517  55.742  85.819  1.00  0.00           H  
ATOM   1968  CG  GLN   146      62.088  57.149  85.643  1.00  0.00           C  
ATOM   1969  HG2 GLN   146      61.554  57.817  86.318  1.00  0.00           H  
ATOM   1970  HG3 GLN   146      63.173  57.173  85.740  1.00  0.00           H  
ATOM   1971  CD  GLN   146      61.926  57.519  84.170  1.00  0.00           C  
ATOM   1972  OE1 GLN   146      62.027  56.669  83.308  1.00  0.00           O  
ATOM   1973  NE2 GLN   146      61.646  58.791  83.916  1.00  0.00           N  
ATOM   1974 HE21 GLN   146      61.612  59.496  84.639  1.00  0.00           H  
ATOM   1975 HE22 GLN   146      61.742  59.148  82.976  1.00  0.00           H  
ATOM   1976  C   GLN   146      61.431  56.370  88.601  1.00  0.00           C  
ATOM   1977  O   GLN   146      60.241  56.413  88.998  1.00  0.00           O  
ATOM   1978  N   GLN   147      62.379  57.257  88.945  1.00  0.00           N  
ATOM   1979  H   GLN   147      63.359  57.157  88.724  1.00  0.00           H  
ATOM   1980  CA  GLN   147      62.078  58.317  89.932  1.00  0.00           C  
ATOM   1981  HA  GLN   147      61.905  57.915  90.930  1.00  0.00           H  
ATOM   1982  CB  GLN   147      63.416  59.123  90.083  1.00  0.00           C  
ATOM   1983  HB2 GLN   147      63.759  59.448  89.100  1.00  0.00           H  
ATOM   1984  HB3 GLN   147      63.138  60.052  90.580  1.00  0.00           H  
ATOM   1985  CG  GLN   147      64.516  58.364  90.873  1.00  0.00           C  
ATOM   1986  HG2 GLN   147      64.604  57.323  90.565  1.00  0.00           H  
ATOM   1987  HG3 GLN   147      65.445  58.855  90.583  1.00  0.00           H  
ATOM   1988  CD  GLN   147      64.309  58.502  92.427  1.00  0.00           C  
ATOM   1989  OE1 GLN   147      63.624  59.351  93.008  1.00  0.00           O  
ATOM   1990  NE2 GLN   147      65.106  57.708  93.160  1.00  0.00           N  
ATOM   1991 HE21 GLN   147      65.757  57.067  92.729  1.00  0.00           H  
ATOM   1992 HE22 GLN   147      65.200  57.942  94.138  1.00  0.00           H  
ATOM   1993  C   GLN   147      61.032  59.393  89.588  1.00  0.00           C  
ATOM   1994  O   GLN   147      60.927  59.912  88.464  1.00  0.00           O  
ATOM   1995  N   SER   148      60.173  59.749  90.519  1.00  0.00           N  
ATOM   1996  H   SER   148      60.100  59.169  91.342  1.00  0.00           H  
ATOM   1997  CA  SER   148      59.024  60.683  90.294  1.00  0.00           C  
ATOM   1998  HA  SER   148      58.213  60.105  89.851  1.00  0.00           H  
ATOM   1999  CB  SER   148      58.485  61.000  91.710  1.00  0.00           C  
ATOM   2000  HB2 SER   148      58.070  60.060  92.074  1.00  0.00           H  
ATOM   2001  HB3 SER   148      59.264  61.451  92.324  1.00  0.00           H  
ATOM   2002  OG  SER   148      57.324  61.883  91.646  1.00  0.00           O  
ATOM   2003  HG  SER   148      57.621  62.752  91.366  1.00  0.00           H  
ATOM   2004  C   SER   148      59.381  61.972  89.586  1.00  0.00           C  
ATOM   2005  O   SER   148      60.425  62.574  89.960  1.00  0.00           O  
ATOM   2006  N   TYR   149      58.443  62.528  88.863  1.00  0.00           N  
ATOM   2007  H   TYR   149      57.587  62.013  88.713  1.00  0.00           H  
ATOM   2008  CA  TYR   149      58.566  63.792  88.175  1.00  0.00           C  
ATOM   2009  HA  TYR   149      59.463  64.187  88.652  1.00  0.00           H  
ATOM   2010  CB  TYR   149      58.820  63.540  86.706  1.00  0.00           C  
ATOM   2011  HB2 TYR   149      59.803  63.074  86.635  1.00  0.00           H  
ATOM   2012  HB3 TYR   149      58.159  62.818  86.227  1.00  0.00           H  
ATOM   2013  CG  TYR   149      58.838  64.764  85.836  1.00  0.00           C  
ATOM   2014  CD1 TYR   149      57.640  65.243  85.278  1.00  0.00           C  
ATOM   2015  HD1 TYR   149      56.765  64.621  85.158  1.00  0.00           H  
ATOM   2016  CE1 TYR   149      57.629  66.530  84.728  1.00  0.00           C  
ATOM   2017  HE1 TYR   149      56.717  67.021  84.423  1.00  0.00           H  
ATOM   2018  CZ  TYR   149      58.776  67.269  84.613  1.00  0.00           C  
ATOM   2019  OH  TYR   149      58.792  68.478  84.031  1.00  0.00           O  
ATOM   2020  HH  TYR   149      58.183  68.506  83.289  1.00  0.00           H  
ATOM   2021  CE2 TYR   149      59.960  66.782  85.129  1.00  0.00           C  
ATOM   2022  HE2 TYR   149      60.810  67.448  85.084  1.00  0.00           H  
ATOM   2023  CD2 TYR   149      59.994  65.567  85.818  1.00  0.00           C  
ATOM   2024  HD2 TYR   149      60.871  65.295  86.387  1.00  0.00           H  
ATOM   2025  C   TYR   149      57.256  64.630  88.392  1.00  0.00           C  
ATOM   2026  O   TYR   149      56.156  64.166  88.086  1.00  0.00           O  
ATOM   2027  N   ASN   150      57.466  65.893  88.929  1.00  0.00           N  
ATOM   2028  H   ASN   150      58.358  66.200  89.290  1.00  0.00           H  
ATOM   2029  CA  ASN   150      56.404  66.859  88.968  1.00  0.00           C  
ATOM   2030  HA  ASN   150      55.535  66.406  88.489  1.00  0.00           H  
ATOM   2031  CB  ASN   150      56.235  67.416  90.381  1.00  0.00           C  
ATOM   2032  HB2 ASN   150      56.065  66.538  91.005  1.00  0.00           H  
ATOM   2033  HB3 ASN   150      57.065  68.047  90.700  1.00  0.00           H  
ATOM   2034  CG  ASN   150      55.056  68.273  90.541  1.00  0.00           C  
ATOM   2035  OD1 ASN   150      55.147  69.422  90.747  1.00  0.00           O  
ATOM   2036  ND2 ASN   150      53.856  67.746  90.504  1.00  0.00           N  
ATOM   2037 HD21 ASN   150      53.086  68.170  91.001  1.00  0.00           H  
ATOM   2038 HD22 ASN   150      53.720  66.889  89.987  1.00  0.00           H  
ATOM   2039  C   ASN   150      56.813  68.089  88.090  1.00  0.00           C  
ATOM   2040  O   ASN   150      57.928  68.575  88.176  1.00  0.00           O  
ATOM   2041  N   PRO   151      55.990  68.612  87.176  1.00  0.00           N  
ATOM   2042  CD  PRO   151      54.678  68.140  86.843  1.00  0.00           C  
ATOM   2043  HD2 PRO   151      53.928  68.126  87.634  1.00  0.00           H  
ATOM   2044  HD3 PRO   151      54.882  67.148  86.440  1.00  0.00           H  
ATOM   2045  CG  PRO   151      54.164  69.063  85.775  1.00  0.00           C  
ATOM   2046  HG2 PRO   151      53.302  69.699  85.975  1.00  0.00           H  
ATOM   2047  HG3 PRO   151      53.819  68.442  84.949  1.00  0.00           H  
ATOM   2048  CB  PRO   151      55.257  69.986  85.327  1.00  0.00           C  
ATOM   2049  HB2 PRO   151      55.001  71.009  85.050  1.00  0.00           H  
ATOM   2050  HB3 PRO   151      55.782  69.436  84.546  1.00  0.00           H  
ATOM   2051  CA  PRO   151      56.188  69.937  86.540  1.00  0.00           C  
ATOM   2052  HA  PRO   151      57.203  70.021  86.151  1.00  0.00           H  
ATOM   2053  C   PRO   151      55.974  71.128  87.460  1.00  0.00           C  
ATOM   2054  O   PRO   151      55.266  70.931  88.417  1.00  0.00           O  
ATOM   2055  N   PRO   152      56.599  72.296  87.225  1.00  0.00           N  
ATOM   2056  CD  PRO   152      57.379  72.646  86.064  1.00  0.00           C  
ATOM   2057  HD2 PRO   152      56.712  72.544  85.208  1.00  0.00           H  
ATOM   2058  HD3 PRO   152      58.198  71.937  85.948  1.00  0.00           H  
ATOM   2059  CG  PRO   152      57.891  74.114  86.197  1.00  0.00           C  
ATOM   2060  HG2 PRO   152      57.494  74.797  85.446  1.00  0.00           H  
ATOM   2061  HG3 PRO   152      58.976  74.218  86.225  1.00  0.00           H  
ATOM   2062  CB  PRO   152      57.378  74.487  87.568  1.00  0.00           C  
ATOM   2063  HB2 PRO   152      56.946  75.485  87.646  1.00  0.00           H  
ATOM   2064  HB3 PRO   152      58.159  74.286  88.301  1.00  0.00           H  
ATOM   2065  CA  PRO   152      56.248  73.521  87.907  1.00  0.00           C  
ATOM   2066  HA  PRO   152      56.378  73.506  88.990  1.00  0.00           H  
ATOM   2067  C   PRO   152      54.845  74.001  87.504  1.00  0.00           C  
ATOM   2068  O   PRO   152      54.294  73.611  86.438  1.00  0.00           O  
ATOM   2069  N   GLN   153      54.182  74.752  88.394  1.00  0.00           N  
ATOM   2070  H   GLN   153      54.682  75.271  89.102  1.00  0.00           H  
ATOM   2071  CA  GLN   153      52.882  75.359  88.084  1.00  0.00           C  
ATOM   2072  HA  GLN   153      52.342  74.494  87.699  1.00  0.00           H  
ATOM   2073  CB  GLN   153      52.149  75.934  89.332  1.00  0.00           C  
ATOM   2074  HB2 GLN   153      51.130  76.168  89.023  1.00  0.00           H  
ATOM   2075  HB3 GLN   153      51.971  75.222  90.138  1.00  0.00           H  
ATOM   2076  CG  GLN   153      52.654  77.251  89.945  1.00  0.00           C  
ATOM   2077  HG2 GLN   153      53.730  77.282  89.772  1.00  0.00           H  
ATOM   2078  HG3 GLN   153      52.248  78.069  89.351  1.00  0.00           H  
ATOM   2079  CD  GLN   153      52.292  77.531  91.409  1.00  0.00           C  
ATOM   2080  OE1 GLN   153      52.011  76.680  92.201  1.00  0.00           O  
ATOM   2081  NE2 GLN   153      52.356  78.781  91.752  1.00  0.00           N  
ATOM   2082 HE21 GLN   153      52.520  79.536  91.101  1.00  0.00           H  
ATOM   2083 HE22 GLN   153      52.204  79.010  92.724  1.00  0.00           H  
ATOM   2084  C   GLN   153      53.107  76.405  87.030  1.00  0.00           C  
ATOM   2085  O   GLN   153      54.269  76.781  86.724  1.00  0.00           O  
ATOM   2086  N   GLY   154      52.041  76.927  86.442  1.00  0.00           N  
ATOM   2087  H   GLY   154      51.177  76.641  86.880  1.00  0.00           H  
ATOM   2088  CA  GLY   154      52.070  78.142  85.539  1.00  0.00           C  
ATOM   2089  HA2 GLY   154      53.023  78.094  85.013  1.00  0.00           H  
ATOM   2090  HA3 GLY   154      51.222  78.128  84.854  1.00  0.00           H  
ATOM   2091  C   GLY   154      52.087  79.496  86.351  1.00  0.00           C  
ATOM   2092  O   GLY   154      51.476  79.651  87.403  1.00  0.00           O  
ATOM   2093  N   TYR   155      52.587  80.537  85.671  1.00  0.00           N  
ATOM   2094  H   TYR   155      52.914  80.402  84.725  1.00  0.00           H  
ATOM   2095  CA  TYR   155      52.665  81.914  86.129  1.00  0.00           C  
ATOM   2096  HA  TYR   155      51.885  82.126  86.860  1.00  0.00           H  
ATOM   2097  CB  TYR   155      53.972  82.229  86.820  1.00  0.00           C  
ATOM   2098  HB2 TYR   155      54.741  82.295  86.051  1.00  0.00           H  
ATOM   2099  HB3 TYR   155      53.840  83.220  87.255  1.00  0.00           H  
ATOM   2100  CG  TYR   155      54.343  81.211  87.883  1.00  0.00           C  
ATOM   2101  CD1 TYR   155      54.044  81.503  89.270  1.00  0.00           C  
ATOM   2102  HD1 TYR   155      53.328  82.284  89.478  1.00  0.00           H  
ATOM   2103  CE1 TYR   155      54.610  80.769  90.312  1.00  0.00           C  
ATOM   2104  HE1 TYR   155      54.446  80.967  91.360  1.00  0.00           H  
ATOM   2105  CZ  TYR   155      55.448  79.665  90.037  1.00  0.00           C  
ATOM   2106  OH  TYR   155      55.956  78.942  91.111  1.00  0.00           O  
ATOM   2107  HH  TYR   155      56.327  78.090  90.871  1.00  0.00           H  
ATOM   2108  CE2 TYR   155      55.803  79.388  88.715  1.00  0.00           C  
ATOM   2109  HE2 TYR   155      56.553  78.654  88.463  1.00  0.00           H  
ATOM   2110  CD2 TYR   155      55.279  80.175  87.658  1.00  0.00           C  
ATOM   2111  HD2 TYR   155      55.573  80.109  86.621  1.00  0.00           H  
ATOM   2112  C   TYR   155      52.441  83.025  84.998  1.00  0.00           C  
ATOM   2113  O   TYR   155      53.115  82.973  83.968  1.00  0.00           O  
ATOM   2114  N   GLY   156      51.474  83.945  85.078  1.00  0.00           N  
ATOM   2115  H   GLY   156      51.244  84.466  84.243  1.00  0.00           H  
ATOM   2116  CA  GLY   156      50.387  84.102  86.127  1.00  0.00           C  
ATOM   2117  HA2 GLY   156      49.810  83.177  86.115  1.00  0.00           H  
ATOM   2118  HA3 GLY   156      50.788  84.326  87.116  1.00  0.00           H  
ATOM   2119  C   GLY   156      49.378  85.297  85.866  1.00  0.00           C  
ATOM   2120  O   GLY   156      49.579  85.887  84.798  1.00  0.00           O  
ATOM   2121  N   GLN   157      48.436  85.688  86.680  1.00  0.00           N  
ATOM   2122  H   GLN   157      48.364  85.239  87.581  1.00  0.00           H  
ATOM   2123  CA  GLN   157      47.476  86.761  86.552  1.00  0.00           C  
ATOM   2124  HA  GLN   157      47.857  87.505  85.852  1.00  0.00           H  
ATOM   2125  CB  GLN   157      46.050  86.352  86.191  1.00  0.00           C  
ATOM   2126  HB2 GLN   157      45.539  85.961  87.070  1.00  0.00           H  
ATOM   2127  HB3 GLN   157      45.501  87.266  85.966  1.00  0.00           H  
ATOM   2128  CG  GLN   157      45.949  85.356  85.010  1.00  0.00           C  
ATOM   2129  HG2 GLN   157      46.613  85.610  84.183  1.00  0.00           H  
ATOM   2130  HG3 GLN   157      46.332  84.436  85.452  1.00  0.00           H  
ATOM   2131  CD  GLN   157      44.538  85.193  84.524  1.00  0.00           C  
ATOM   2132  OE1 GLN   157      43.519  85.647  85.056  1.00  0.00           O  
ATOM   2133  NE2 GLN   157      44.385  84.489  83.454  1.00  0.00           N  
ATOM   2134 HE21 GLN   157      45.212  84.112  83.014  1.00  0.00           H  
ATOM   2135 HE22 GLN   157      43.494  84.396  82.987  1.00  0.00           H  
ATOM   2136  C   GLN   157      47.356  87.490  87.915  1.00  0.00           C  
ATOM   2137  O   GLN   157      47.573  86.884  88.986  1.00  0.00           O  
ATOM   2138  N   GLN   158      47.076  88.837  88.002  1.00  0.00           N  
ATOM   2139  H   GLN   158      46.963  89.165  88.950  1.00  0.00           H  
ATOM   2140  CA  GLN   158      46.842  89.820  86.918  1.00  0.00           C  
ATOM   2141  HA  GLN   158      46.095  89.517  86.185  1.00  0.00           H  
ATOM   2142  CB  GLN   158      46.413  91.183  87.469  1.00  0.00           C  
ATOM   2143  HB2 GLN   158      47.206  91.538  88.128  1.00  0.00           H  
ATOM   2144  HB3 GLN   158      46.480  91.880  86.633  1.00  0.00           H  
ATOM   2145  CG  GLN   158      45.073  91.359  88.276  1.00  0.00           C  
ATOM   2146  HG2 GLN   158      44.815  90.389  88.701  1.00  0.00           H  
ATOM   2147  HG3 GLN   158      45.150  92.124  89.048  1.00  0.00           H  
ATOM   2148  CD  GLN   158      43.926  91.718  87.273  1.00  0.00           C  
ATOM   2149  OE1 GLN   158      43.894  92.756  86.693  1.00  0.00           O  
ATOM   2150  NE2 GLN   158      43.020  90.841  87.049  1.00  0.00           N  
ATOM   2151 HE21 GLN   158      43.024  89.992  87.595  1.00  0.00           H  
ATOM   2152 HE22 GLN   158      42.220  91.055  86.470  1.00  0.00           H  
ATOM   2153  C   GLN   158      48.063  90.048  86.074  1.00  0.00           C  
ATOM   2154  O   GLN   158      49.164  90.037  86.590  1.00  0.00           O  
ATOM   2155  N   ASN   159      48.045  90.176  84.774  1.00  0.00           N  
ATOM   2156  H   ASN   159      47.138  90.211  84.331  1.00  0.00           H  
ATOM   2157  CA  ASN   159      49.195  90.435  83.902  1.00  0.00           C  
ATOM   2158  HA  ASN   159      49.878  89.590  83.994  1.00  0.00           H  
ATOM   2159  CB  ASN   159      48.586  90.648  82.589  1.00  0.00           C  
ATOM   2160  HB2 ASN   159      47.994  89.820  82.199  1.00  0.00           H  
ATOM   2161  HB3 ASN   159      47.796  91.399  82.594  1.00  0.00           H  
ATOM   2162  CG  ASN   159      49.459  90.939  81.438  1.00  0.00           C  
ATOM   2163  OD1 ASN   159      49.469  91.982  80.858  1.00  0.00           O  
ATOM   2164  ND2 ASN   159      50.200  89.948  80.983  1.00  0.00           N  
ATOM   2165 HD21 ASN   159      50.217  89.063  81.469  1.00  0.00           H  
ATOM   2166 HD22 ASN   159      50.591  90.105  80.065  1.00  0.00           H  
ATOM   2167  C   ASN   159      49.854  91.761  84.211  1.00  0.00           C  
ATOM   2168  O   ASN   159      49.222  92.685  84.629  1.00  0.00           O  
ATOM   2169  N   GLN   160      51.074  92.151  83.735  1.00  0.00           N  
ATOM   2170  H   GLN   160      51.170  93.144  83.579  1.00  0.00           H  
ATOM   2171  CA  GLN   160      52.176  91.240  83.403  1.00  0.00           C  
ATOM   2172  HA  GLN   160      51.802  90.416  82.795  1.00  0.00           H  
ATOM   2173  CB  GLN   160      53.069  91.986  82.450  1.00  0.00           C  
ATOM   2174  HB2 GLN   160      52.545  92.342  81.563  1.00  0.00           H  
ATOM   2175  HB3 GLN   160      53.399  92.952  82.832  1.00  0.00           H  
ATOM   2176  CG  GLN   160      54.357  91.319  81.872  1.00  0.00           C  
ATOM   2177  HG2 GLN   160      54.513  91.820  80.917  1.00  0.00           H  
ATOM   2178  HG3 GLN   160      55.249  91.536  82.460  1.00  0.00           H  
ATOM   2179  CD  GLN   160      54.290  89.759  81.664  1.00  0.00           C  
ATOM   2180  OE1 GLN   160      54.028  88.943  82.591  1.00  0.00           O  
ATOM   2181  NE2 GLN   160      54.275  89.314  80.421  1.00  0.00           N  
ATOM   2182 HE21 GLN   160      54.468  89.959  79.669  1.00  0.00           H  
ATOM   2183 HE22 GLN   160      53.847  88.410  80.278  1.00  0.00           H  
ATOM   2184  C   GLN   160      52.876  90.714  84.699  1.00  0.00           C  
ATOM   2185  O   GLN   160      53.763  91.335  85.297  1.00  0.00           O  
ATOM   2186  N   TYR   161      52.492  89.537  85.147  1.00  0.00           N  
ATOM   2187  H   TYR   161      51.878  89.033  84.523  1.00  0.00           H  
ATOM   2188  CA  TYR   161      52.964  88.845  86.337  1.00  0.00           C  
ATOM   2189  HA  TYR   161      52.705  89.457  87.201  1.00  0.00           H  
ATOM   2190  CB  TYR   161      52.329  87.455  86.269  1.00  0.00           C  
ATOM   2191  HB2 TYR   161      51.307  87.618  85.926  1.00  0.00           H  
ATOM   2192  HB3 TYR   161      52.744  86.815  85.491  1.00  0.00           H  
ATOM   2193  CG  TYR   161      52.186  86.760  87.611  1.00  0.00           C  
ATOM   2194  CD1 TYR   161      53.221  85.919  88.095  1.00  0.00           C  
ATOM   2195  HD1 TYR   161      54.137  85.740  87.553  1.00  0.00           H  
ATOM   2196  CE1 TYR   161      52.992  85.405  89.409  1.00  0.00           C  
ATOM   2197  HE1 TYR   161      53.724  84.690  89.755  1.00  0.00           H  
ATOM   2198  CZ  TYR   161      51.874  85.593  90.253  1.00  0.00           C  
ATOM   2199  OH  TYR   161      51.846  85.185  91.546  1.00  0.00           O  
ATOM   2200  HH  TYR   161      50.969  85.280  91.925  1.00  0.00           H  
ATOM   2201  CE2 TYR   161      50.988  86.522  89.717  1.00  0.00           C  
ATOM   2202  HE2 TYR   161      50.111  86.719  90.317  1.00  0.00           H  
ATOM   2203  CD2 TYR   161      51.066  87.010  88.428  1.00  0.00           C  
ATOM   2204  HD2 TYR   161      50.291  87.693  88.113  1.00  0.00           H  
ATOM   2205  C   TYR   161      54.457  88.764  86.404  1.00  0.00           C  
ATOM   2206  O   TYR   161      54.949  88.636  87.509  1.00  0.00           O  
ATOM   2207  N   ASN   162      55.257  88.707  85.311  1.00  0.00           N  
ATOM   2208  H   ASN   162      54.835  88.824  84.401  1.00  0.00           H  
ATOM   2209  CA  ASN   162      56.649  88.290  85.274  1.00  0.00           C  
ATOM   2210  HA  ASN   162      57.062  88.055  86.255  1.00  0.00           H  
ATOM   2211  CB  ASN   162      56.852  86.931  84.492  1.00  0.00           C  
ATOM   2212  HB2 ASN   162      56.349  86.897  83.526  1.00  0.00           H  
ATOM   2213  HB3 ASN   162      57.916  86.714  84.393  1.00  0.00           H  
ATOM   2214  CG  ASN   162      56.340  85.749  85.334  1.00  0.00           C  
ATOM   2215  OD1 ASN   162      56.956  85.541  86.331  1.00  0.00           O  
ATOM   2216  ND2 ASN   162      55.245  85.121  84.966  1.00  0.00           N  
ATOM   2217 HD21 ASN   162      55.036  84.260  85.451  1.00  0.00           H  
ATOM   2218 HD22 ASN   162      54.690  85.443  84.186  1.00  0.00           H  
ATOM   2219  C   ASN   162      57.636  89.412  84.782  1.00  0.00           C  
ATOM   2220  O   ASN   162      57.367  90.016  83.800  1.00  0.00           O  
ATOM   2221  N   SER   163      58.709  89.622  85.502  1.00  0.00           N  
ATOM   2222  H   SER   163      58.818  89.005  86.294  1.00  0.00           H  
ATOM   2223  CA  SER   163      59.712  90.666  85.267  1.00  0.00           C  
ATOM   2224  HA  SER   163      59.228  91.642  85.224  1.00  0.00           H  
ATOM   2225  CB  SER   163      60.650  90.596  86.529  1.00  0.00           C  
ATOM   2226  HB2 SER   163      60.057  90.745  87.431  1.00  0.00           H  
ATOM   2227  HB3 SER   163      61.155  89.631  86.579  1.00  0.00           H  
ATOM   2228  OG  SER   163      61.588  91.600  86.617  1.00  0.00           O  
ATOM   2229  HG  SER   163      61.068  92.405  86.552  1.00  0.00           H  
ATOM   2230  C   SER   163      60.565  90.392  84.014  1.00  0.00           C  
ATOM   2231  O   SER   163      60.890  89.227  83.768  1.00  0.00           O  
ATOM   2232  N   SER   164      60.912  91.455  83.234  1.00  0.00           N  
ATOM   2233  H   SER   164      60.695  92.368  83.607  1.00  0.00           H  
ATOM   2234  CA  SER   164      61.641  91.423  81.942  1.00  0.00           C  
ATOM   2235  HA  SER   164      61.462  92.385  81.462  1.00  0.00           H  
ATOM   2236  CB  SER   164      61.073  90.352  81.029  1.00  0.00           C  
ATOM   2237  HB2 SER   164      61.661  89.454  81.220  1.00  0.00           H  
ATOM   2238  HB3 SER   164      60.009  90.227  81.231  1.00  0.00           H  
ATOM   2239  OG  SER   164      61.332  90.661  79.660  1.00  0.00           O  
ATOM   2240  HG  SER   164      61.322  89.819  79.199  1.00  0.00           H  
ATOM   2241  C   SER   164      63.124  91.294  82.123  1.00  0.00           C  
ATOM   2242  O   SER   164      63.615  90.817  83.179  1.00  0.00           O  
ATOM   2243  N   SER   165      63.916  91.704  81.144  1.00  0.00           N  
ATOM   2244  H   SER   165      63.509  91.962  80.256  1.00  0.00           H  
ATOM   2245  CA  SER   165      65.337  92.033  81.330  1.00  0.00           C  
ATOM   2246  HA  SER   165      65.810  91.064  81.170  1.00  0.00           H  
ATOM   2247  CB  SER   165      65.851  92.907  80.142  1.00  0.00           C  
ATOM   2248  HB2 SER   165      65.935  92.232  79.290  1.00  0.00           H  
ATOM   2249  HB3 SER   165      65.144  93.682  79.846  1.00  0.00           H  
ATOM   2250  OG  SER   165      67.192  93.416  80.355  1.00  0.00           O  
ATOM   2251  HG  SER   165      67.179  94.091  81.037  1.00  0.00           H  
ATOM   2252  C   SER   165      65.661  92.821  82.634  1.00  0.00           C  
ATOM   2253  O   SER   165      65.000  93.897  82.866  1.00  0.00           O  
ATOM   2254  N   GLY   166      66.747  92.419  83.280  1.00  0.00           N  
ATOM   2255  H   GLY   166      67.194  91.526  83.130  1.00  0.00           H  
ATOM   2256  CA  GLY   166      67.433  93.312  84.250  1.00  0.00           C  
ATOM   2257  HA2 GLY   166      66.615  93.644  84.890  1.00  0.00           H  
ATOM   2258  HA3 GLY   166      68.203  92.763  84.792  1.00  0.00           H  
ATOM   2259  C   GLY   166      68.029  94.525  83.674  1.00  0.00           C  
ATOM   2260  O   GLY   166      68.140  94.731  82.447  1.00  0.00           O  
ATOM   2261  N   GLY   167      68.540  95.386  84.578  1.00  0.00           N  
ATOM   2262  H   GLY   167      68.361  95.101  85.530  1.00  0.00           H  
ATOM   2263  CA  GLY   167      69.633  96.354  84.362  1.00  0.00           C  
ATOM   2264  HA2 GLY   167      69.310  97.257  83.845  1.00  0.00           H  
ATOM   2265  HA3 GLY   167      69.897  96.679  85.368  1.00  0.00           H  
ATOM   2266  C   GLY   167      70.936  95.797  83.760  1.00  0.00           C  
ATOM   2267  O   GLY   167      71.204  94.602  83.447  1.00  0.00           O  
ATOM   2268  N   GLY   168      71.812  96.806  83.539  1.00  0.00           N  
ATOM   2269  H   GLY   168      71.513  97.752  83.725  1.00  0.00           H  
ATOM   2270  CA  GLY   168      72.958  96.672  82.647  1.00  0.00           C  
ATOM   2271  HA2 GLY   168      73.440  95.745  82.958  1.00  0.00           H  
ATOM   2272  HA3 GLY   168      72.604  96.410  81.650  1.00  0.00           H  
ATOM   2273  C   GLY   168      73.924  97.867  82.607  1.00  0.00           C  
ATOM   2274  O   GLY   168      73.533  98.987  83.017  1.00  0.00           O  
ATOM   2275  N   GLY   169      75.137  97.770  82.127  1.00  0.00           N  
ATOM   2276  H   GLY   169      75.732  98.587  82.136  1.00  0.00           H  
ATOM   2277  CA  GLY   169      75.699  96.525  81.548  1.00  0.00           C  
ATOM   2278  HA2 GLY   169      76.056  95.848  82.325  1.00  0.00           H  
ATOM   2279  HA3 GLY   169      74.896  96.010  81.021  1.00  0.00           H  
ATOM   2280  C   GLY   169      76.875  96.868  80.653  1.00  0.00           C  
ATOM   2281  O   GLY   169      77.689  97.744  80.939  1.00  0.00           O  
ATOM   2282  N   GLY   170      77.038  96.189  79.483  1.00  0.00           N  
ATOM   2283  H   GLY   170      76.591  95.299  79.318  1.00  0.00           H  
ATOM   2284  CA  GLY   170      78.133  96.440  78.553  1.00  0.00           C  
ATOM   2285  HA2 GLY   170      78.017  95.733  77.731  1.00  0.00           H  
ATOM   2286  HA3 GLY   170      77.966  97.472  78.244  1.00  0.00           H  
ATOM   2287  C   GLY   170      79.550  96.238  79.178  1.00  0.00           C  
ATOM   2288  O   GLY   170      79.645  95.718  80.279  1.00  0.00           O  
ATOM   2289  N   GLY   171      80.650  96.533  78.541  1.00  0.00           N  
ATOM   2290  H   GLY   171      81.499  96.306  79.038  1.00  0.00           H  
ATOM   2291  CA  GLY   171      80.883  97.315  77.303  1.00  0.00           C  
ATOM   2292  HA2 GLY   171      81.646  96.884  76.655  1.00  0.00           H  
ATOM   2293  HA3 GLY   171      79.914  97.392  76.811  1.00  0.00           H  
ATOM   2294  C   GLY   171      81.410  98.737  77.717  1.00  0.00           C  
ATOM   2295  O   GLY   171      80.724  99.544  78.391  1.00  0.00           O  
ATOM   2296  N   GLY   172      82.675  99.155  77.436  1.00  0.00           N  
ATOM   2297  H   GLY   172      83.003 100.075  77.692  1.00  0.00           H  
ATOM   2298  CA  GLY   172      83.740  98.388  76.773  1.00  0.00           C  
ATOM   2299  HA2 GLY   172      84.026  97.633  77.505  1.00  0.00           H  
ATOM   2300  HA3 GLY   172      83.367  97.803  75.932  1.00  0.00           H  
ATOM   2301  C   GLY   172      84.950  99.079  76.225  1.00  0.00           C  
ATOM   2302  O   GLY   172      85.417 100.055  76.837  1.00  0.00           O  
ATOM   2303  N   GLY   173      85.465  98.661  74.999  1.00  0.00           N  
ATOM   2304  H   GLY   173      85.245  97.711  74.736  1.00  0.00           H  
ATOM   2305  CA  GLY   173      86.787  99.143  74.458  1.00  0.00           C  
ATOM   2306  HA2 GLY   173      87.162  98.558  73.619  1.00  0.00           H  
ATOM   2307  HA3 GLY   173      86.584 100.135  74.054  1.00  0.00           H  
ATOM   2308  C   GLY   173      87.942  99.174  75.472  1.00  0.00           C  
ATOM   2309  O   GLY   173      87.871  98.424  76.413  1.00  0.00           O  
ATOM   2310  N   GLY   174      89.021  99.891  75.350  1.00  0.00           N  
ATOM   2311  H   GLY   174      89.495  99.939  76.241  1.00  0.00           H  
ATOM   2312  CA  GLY   174      89.427 100.826  74.230  1.00  0.00           C  
ATOM   2313  HA2 GLY   174      88.759 101.672  74.071  1.00  0.00           H  
ATOM   2314  HA3 GLY   174      90.368 101.338  74.432  1.00  0.00           H  
ATOM   2315  C   GLY   174      89.694 100.112  72.902  1.00  0.00           C  
ATOM   2316  O   GLY   174      89.591  98.864  72.786  1.00  0.00           O  
ATOM   2317  N   GLY   175      89.849 100.906  71.845  1.00  0.00           N  
ATOM   2318  H   GLY   175      89.699 101.876  72.083  1.00  0.00           H  
ATOM   2319  CA  GLY   175      90.326 100.403  70.550  1.00  0.00           C  
ATOM   2320  HA2 GLY   175      90.901 101.210  70.096  1.00  0.00           H  
ATOM   2321  HA3 GLY   175      90.940  99.546  70.824  1.00  0.00           H  
ATOM   2322  C   GLY   175      89.327  99.990  69.516  1.00  0.00           C  
ATOM   2323  O   GLY   175      89.723  99.928  68.331  1.00  0.00           O  
ATOM   2324  N   ASN   176      88.094  99.686  69.986  1.00  0.00           N  
ATOM   2325  H   ASN   176      87.883  99.879  70.955  1.00  0.00           H  
ATOM   2326  CA  ASN   176      86.950  99.453  69.068  1.00  0.00           C  
ATOM   2327  HA  ASN   176      87.026 100.070  68.173  1.00  0.00           H  
ATOM   2328  CB  ASN   176      87.059  97.953  68.596  1.00  0.00           C  
ATOM   2329  HB2 ASN   176      87.984  97.757  68.055  1.00  0.00           H  
ATOM   2330  HB3 ASN   176      87.025  97.482  69.578  1.00  0.00           H  
ATOM   2331  CG  ASN   176      85.817  97.493  67.828  1.00  0.00           C  
ATOM   2332  OD1 ASN   176      85.313  97.995  66.846  1.00  0.00           O  
ATOM   2333  ND2 ASN   176      85.139  96.427  68.361  1.00  0.00           N  
ATOM   2334 HD21 ASN   176      84.350  95.929  67.974  1.00  0.00           H  
ATOM   2335 HD22 ASN   176      85.460  96.206  69.293  1.00  0.00           H  
ATOM   2336  C   ASN   176      85.636  99.708  69.755  1.00  0.00           C  
ATOM   2337  O   ASN   176      85.398  99.086  70.792  1.00  0.00           O  
ATOM   2338  N   TYR   177      84.791 100.611  69.207  1.00  0.00           N  
ATOM   2339  H   TYR   177      85.122 101.112  68.396  1.00  0.00           H  
ATOM   2340  CA  TYR   177      83.607 101.061  69.835  1.00  0.00           C  
ATOM   2341  HA  TYR   177      83.388 100.382  70.660  1.00  0.00           H  
ATOM   2342  CB  TYR   177      83.842 102.408  70.421  1.00  0.00           C  
ATOM   2343  HB2 TYR   177      84.165 103.235  69.788  1.00  0.00           H  
ATOM   2344  HB3 TYR   177      82.831 102.701  70.703  1.00  0.00           H  
ATOM   2345  CG  TYR   177      84.624 102.556  71.728  1.00  0.00           C  
ATOM   2346  CD1 TYR   177      85.830 103.381  71.752  1.00  0.00           C  
ATOM   2347  HD1 TYR   177      86.305 103.734  70.848  1.00  0.00           H  
ATOM   2348  CE1 TYR   177      86.498 103.710  72.961  1.00  0.00           C  
ATOM   2349  HE1 TYR   177      87.297 104.437  72.949  1.00  0.00           H  
ATOM   2350  CZ  TYR   177      86.094 103.047  74.141  1.00  0.00           C  
ATOM   2351  OH  TYR   177      86.772 103.207  75.305  1.00  0.00           O  
ATOM   2352  HH  TYR   177      87.358 103.966  75.348  1.00  0.00           H  
ATOM   2353  CE2 TYR   177      85.046 102.077  74.057  1.00  0.00           C  
ATOM   2354  HE2 TYR   177      84.681 101.623  74.967  1.00  0.00           H  
ATOM   2355  CD2 TYR   177      84.239 101.919  72.866  1.00  0.00           C  
ATOM   2356  HD2 TYR   177      83.308 101.373  72.851  1.00  0.00           H  
ATOM   2357  C   TYR   177      82.386 101.004  68.835  1.00  0.00           C  
ATOM   2358  O   TYR   177      82.331 101.549  67.749  1.00  0.00           O  
ATOM   2359  N   GLY   178      81.310 100.207  69.026  1.00  0.00           N  
ATOM   2360  H   GLY   178      80.610 100.384  68.321  1.00  0.00           H  
ATOM   2361  CA  GLY   178      80.930  99.504  70.158  1.00  0.00           C  
ATOM   2362  HA2 GLY   178      80.080  98.849  69.969  1.00  0.00           H  
ATOM   2363  HA3 GLY   178      81.712  98.833  70.513  1.00  0.00           H  
ATOM   2364  C   GLY   178      80.515 100.358  71.443  1.00  0.00           C  
ATOM   2365  O   GLY   178      80.897 101.552  71.502  1.00  0.00           O  
ATOM   2366  N   GLN   179      79.872  99.756  72.466  1.00  0.00           N  
ATOM   2367  H   GLN   179      79.689  98.765  72.399  1.00  0.00           H  
ATOM   2368  CA  GLN   179      79.783 100.253  73.835  1.00  0.00           C  
ATOM   2369  HA  GLN   179      79.466 101.281  73.659  1.00  0.00           H  
ATOM   2370  CB  GLN   179      78.723  99.524  74.695  1.00  0.00           C  
ATOM   2371  HB2 GLN   179      78.925  99.669  75.757  1.00  0.00           H  
ATOM   2372  HB3 GLN   179      77.807 100.062  74.453  1.00  0.00           H  
ATOM   2373  CG  GLN   179      78.614  98.019  74.335  1.00  0.00           C  
ATOM   2374  HG2 GLN   179      78.363  98.016  73.274  1.00  0.00           H  
ATOM   2375  HG3 GLN   179      79.557  97.474  74.387  1.00  0.00           H  
ATOM   2376  CD  GLN   179      77.474  97.319  75.151  1.00  0.00           C  
ATOM   2377  OE1 GLN   179      76.829  97.913  75.982  1.00  0.00           O  
ATOM   2378  NE2 GLN   179      77.153  96.040  74.981  1.00  0.00           N  
ATOM   2379 HE21 GLN   179      77.593  95.462  74.279  1.00  0.00           H  
ATOM   2380 HE22 GLN   179      76.367  95.622  75.457  1.00  0.00           H  
ATOM   2381  C   GLN   179      81.172 100.283  74.513  1.00  0.00           C  
ATOM   2382  O   GLN   179      81.860  99.300  74.560  1.00  0.00           O  
ATOM   2383  N   ASP   180      81.576 101.374  75.163  1.00  0.00           N  
ATOM   2384  H   ASP   180      82.376 101.165  75.742  1.00  0.00           H  
ATOM   2385  CA  ASP   180      81.026 102.676  75.313  1.00  0.00           C  
ATOM   2386  HA  ASP   180      80.510 102.870  74.373  1.00  0.00           H  
ATOM   2387  CB  ASP   180      80.068 102.564  76.437  1.00  0.00           C  
ATOM   2388  HB2 ASP   180      79.229 101.954  76.101  1.00  0.00           H  
ATOM   2389  HB3 ASP   180      80.584 102.040  77.241  1.00  0.00           H  
ATOM   2390  CG  ASP   180      79.510 103.875  76.863  1.00  0.00           C  
ATOM   2391  OD1 ASP   180      79.610 104.309  77.991  1.00  0.00           O  
ATOM   2392  OD2 ASP   180      78.970 104.491  75.965  1.00  0.00           O  
ATOM   2393  C   ASP   180      82.133 103.744  75.436  1.00  0.00           C  
ATOM   2394  O   ASP   180      82.898 103.591  76.410  1.00  0.00           O  
ATOM   2395  N   GLN   181      82.215 104.657  74.506  1.00  0.00           N  
ATOM   2396  H   GLN   181      81.555 104.805  73.756  1.00  0.00           H  
ATOM   2397  CA  GLN   181      83.385 105.581  74.523  1.00  0.00           C  
ATOM   2398  HA  GLN   181      84.245 104.972  74.802  1.00  0.00           H  
ATOM   2399  CB  GLN   181      83.602 106.130  73.153  1.00  0.00           C  
ATOM   2400  HB2 GLN   181      83.736 105.259  72.511  1.00  0.00           H  
ATOM   2401  HB3 GLN   181      82.710 106.610  72.750  1.00  0.00           H  
ATOM   2402  CG  GLN   181      84.887 106.989  73.052  1.00  0.00           C  
ATOM   2403  HG2 GLN   181      84.616 108.001  73.353  1.00  0.00           H  
ATOM   2404  HG3 GLN   181      85.606 106.600  73.772  1.00  0.00           H  
ATOM   2405  CD  GLN   181      85.486 107.149  71.699  1.00  0.00           C  
ATOM   2406  OE1 GLN   181      84.726 107.092  70.726  1.00  0.00           O  
ATOM   2407  NE2 GLN   181      86.729 107.523  71.498  1.00  0.00           N  
ATOM   2408 HE21 GLN   181      87.322 107.570  72.314  1.00  0.00           H  
ATOM   2409 HE22 GLN   181      87.095 107.813  70.602  1.00  0.00           H  
ATOM   2410  C   GLN   181      83.265 106.594  75.674  1.00  0.00           C  
ATOM   2411  O   GLN   181      84.321 107.115  76.193  1.00  0.00           O  
ATOM   2412  N   SER   182      82.063 106.934  76.222  1.00  0.00           N  
ATOM   2413  H   SER   182      81.214 106.454  75.961  1.00  0.00           H  
ATOM   2414  CA  SER   182      81.863 107.942  77.332  1.00  0.00           C  
ATOM   2415  HA  SER   182      82.109 108.933  76.951  1.00  0.00           H  
ATOM   2416  CB  SER   182      80.417 107.897  77.856  1.00  0.00           C  
ATOM   2417  HB2 SER   182      79.824 107.739  76.956  1.00  0.00           H  
ATOM   2418  HB3 SER   182      80.200 107.019  78.464  1.00  0.00           H  
ATOM   2419  OG  SER   182      79.985 109.060  78.591  1.00  0.00           O  
ATOM   2420  HG  SER   182      79.888 109.805  77.993  1.00  0.00           H  
ATOM   2421  C   SER   182      82.861 107.769  78.487  1.00  0.00           C  
ATOM   2422  O   SER   182      83.310 106.597  78.814  1.00  0.00           O  
ATOM   2423  N   SER   183      83.240 108.875  79.191  1.00  0.00           N  
ATOM   2424  H   SER   183      83.828 108.708  79.996  1.00  0.00           H  
ATOM   2425  CA  SER   183      83.029 110.321  78.998  1.00  0.00           C  
ATOM   2426  HA  SER   183      81.978 110.503  78.770  1.00  0.00           H  
ATOM   2427  CB  SER   183      83.408 111.053  80.275  1.00  0.00           C  
ATOM   2428  HB2 SER   183      82.830 110.748  81.148  1.00  0.00           H  
ATOM   2429  HB3 SER   183      84.482 111.000  80.449  1.00  0.00           H  
ATOM   2430  OG  SER   183      83.228 112.417  80.089  1.00  0.00           O  
ATOM   2431  HG  SER   183      82.298 112.635  80.188  1.00  0.00           H  
ATOM   2432  C   SER   183      83.935 110.840  77.848  1.00  0.00           C  
ATOM   2433  O   SER   183      85.181 110.822  77.901  1.00  0.00           O  
ATOM   2434  N   MET   184      83.293 111.146  76.719  1.00  0.00           N  
ATOM   2435  H   MET   184      82.289 111.240  76.778  1.00  0.00           H  
ATOM   2436  CA  MET   184      83.863 111.387  75.412  1.00  0.00           C  
ATOM   2437  HA  MET   184      84.495 110.535  75.157  1.00  0.00           H  
ATOM   2438  CB  MET   184      82.729 111.633  74.411  1.00  0.00           C  
ATOM   2439  HB2 MET   184      82.137 112.522  74.627  1.00  0.00           H  
ATOM   2440  HB3 MET   184      83.181 111.817  73.437  1.00  0.00           H  
ATOM   2441  CG  MET   184      81.870 110.316  74.304  1.00  0.00           C  
ATOM   2442  HG2 MET   184      82.567 109.479  74.355  1.00  0.00           H  
ATOM   2443  HG3 MET   184      81.121 110.236  75.092  1.00  0.00           H  
ATOM   2444  SD  MET   184      80.909 110.243  72.709  1.00  0.00           S  
ATOM   2445  CE  MET   184      82.284 109.893  71.661  1.00  0.00           C  
ATOM   2446  HE1 MET   184      83.085 110.601  71.875  1.00  0.00           H  
ATOM   2447  HE2 MET   184      82.617 108.861  71.770  1.00  0.00           H  
ATOM   2448  HE3 MET   184      81.954 110.095  70.642  1.00  0.00           H  
ATOM   2449  C   MET   184      84.638 112.772  75.467  1.00  0.00           C  
ATOM   2450  O   MET   184      84.488 113.549  76.402  1.00  0.00           O  
ATOM   2451  N   SER   185      85.459 113.009  74.415  1.00  0.00           N  
ATOM   2452  H   SER   185      85.430 112.373  73.631  1.00  0.00           H  
ATOM   2453  CA  SER   185      85.962 114.328  74.124  1.00  0.00           C  
ATOM   2454  HA  SER   185      85.232 114.985  74.596  1.00  0.00           H  
ATOM   2455  CB  SER   185      87.361 114.591  74.722  1.00  0.00           C  
ATOM   2456  HB2 SER   185      87.396 114.132  75.710  1.00  0.00           H  
ATOM   2457  HB3 SER   185      88.044 114.132  74.007  1.00  0.00           H  
ATOM   2458  OG  SER   185      87.640 115.996  74.861  1.00  0.00           O  
ATOM   2459  HG  SER   185      87.096 116.455  75.506  1.00  0.00           H  
ATOM   2460  C   SER   185      85.960 114.807  72.608  1.00  0.00           C  
ATOM   2461  O   SER   185      85.538 114.061  71.694  1.00  0.00           O  
ATOM   2462  N   SER   186      86.277 116.091  72.373  1.00  0.00           N  
ATOM   2463  H   SER   186      86.468 116.659  73.186  1.00  0.00           H  
ATOM   2464  CA  SER   186      86.296 116.773  71.116  1.00  0.00           C  
ATOM   2465  HA  SER   186      86.704 116.202  70.282  1.00  0.00           H  
ATOM   2466  CB  SER   186      84.861 117.230  70.656  1.00  0.00           C  
ATOM   2467  HB2 SER   186      84.183 116.383  70.549  1.00  0.00           H  
ATOM   2468  HB3 SER   186      84.465 117.894  71.425  1.00  0.00           H  
ATOM   2469  OG  SER   186      84.933 117.921  69.462  1.00  0.00           O  
ATOM   2470  HG  SER   186      84.787 118.845  69.676  1.00  0.00           H  
ATOM   2471  C   SER   186      87.210 118.041  71.253  1.00  0.00           C  
ATOM   2472  O   SER   186      87.161 118.738  72.289  1.00  0.00           O  
ATOM   2473  N   GLY   187      87.900 118.485  70.214  1.00  0.00           N  
ATOM   2474  H   GLY   187      88.412 119.348  70.328  1.00  0.00           H  
ATOM   2475  CA  GLY   187      88.100 117.907  68.911  1.00  0.00           C  
ATOM   2476  HA2 GLY   187      89.095 117.480  69.032  1.00  0.00           H  
ATOM   2477  HA3 GLY   187      87.508 117.004  68.763  1.00  0.00           H  
ATOM   2478  C   GLY   187      87.808 118.789  67.714  1.00  0.00           C  
ATOM   2479  O   GLY   187      88.350 118.566  66.646  1.00  0.00           O  
ATOM   2480  N   GLY   188      87.010 119.882  67.896  1.00  0.00           N  
ATOM   2481  H   GLY   188      86.489 119.859  68.761  1.00  0.00           H  
ATOM   2482  CA  GLY   188      86.593 120.851  66.943  1.00  0.00           C  
ATOM   2483  HA2 GLY   188      87.249 120.797  66.074  1.00  0.00           H  
ATOM   2484  HA3 GLY   188      85.559 120.687  66.640  1.00  0.00           H  
ATOM   2485  C   GLY   188      86.675 122.303  67.410  1.00  0.00           C  
ATOM   2486  O   GLY   188      86.745 122.536  68.597  1.00  0.00           O  
ATOM   2487  N   GLY   189      86.818 123.353  66.570  1.00  0.00           N  
ATOM   2488  H   GLY   189      86.764 124.290  66.943  1.00  0.00           H  
ATOM   2489  CA  GLY   189      86.739 123.140  65.100  1.00  0.00           C  
ATOM   2490  HA2 GLY   189      87.689 122.813  64.679  1.00  0.00           H  
ATOM   2491  HA3 GLY   189      86.019 122.352  64.879  1.00  0.00           H  
ATOM   2492  C   GLY   189      86.341 124.394  64.358  1.00  0.00           C  
ATOM   2493  O   GLY   189      87.010 125.406  64.504  1.00  0.00           O  
ATOM   2494  N   SER   190      85.375 124.183  63.433  1.00  0.00           N  
ATOM   2495  H   SER   190      85.040 123.263  63.188  1.00  0.00           H  
ATOM   2496  CA  SER   190      85.076 125.240  62.491  1.00  0.00           C  
ATOM   2497  HA  SER   190      86.022 125.578  62.068  1.00  0.00           H  
ATOM   2498  CB  SER   190      84.123 124.850  61.440  1.00  0.00           C  
ATOM   2499  HB2 SER   190      83.088 124.632  61.704  1.00  0.00           H  
ATOM   2500  HB3 SER   190      84.111 125.738  60.808  1.00  0.00           H  
ATOM   2501  OG  SER   190      84.700 123.835  60.703  1.00  0.00           O  
ATOM   2502  HG  SER   190      84.370 122.983  60.998  1.00  0.00           H  
ATOM   2503  C   SER   190      84.372 126.391  63.207  1.00  0.00           C  
ATOM   2504  O   SER   190      83.298 126.281  63.800  1.00  0.00           O  
ATOM   2505  N   GLY   191      84.860 127.637  63.053  1.00  0.00           N  
ATOM   2506  H   GLY   191      84.251 128.334  63.457  1.00  0.00           H  
ATOM   2507  CA  GLY   191      86.127 128.132  62.509  1.00  0.00           C  
ATOM   2508  HA2 GLY   191      86.188 129.144  62.907  1.00  0.00           H  
ATOM   2509  HA3 GLY   191      86.924 127.516  62.927  1.00  0.00           H  
ATOM   2510  C   GLY   191      86.285 128.194  60.937  1.00  0.00           C  
ATOM   2511  O   GLY   191      85.314 127.867  60.293  1.00  0.00           O  
ATOM   2512  N   GLY   192      87.423 128.582  60.366  1.00  0.00           N  
ATOM   2513  H   GLY   192      88.223 128.754  60.958  1.00  0.00           H  
ATOM   2514  CA  GLY   192      87.565 128.663  58.906  1.00  0.00           C  
ATOM   2515  HA2 GLY   192      86.728 129.210  58.474  1.00  0.00           H  
ATOM   2516  HA3 GLY   192      88.506 129.212  58.888  1.00  0.00           H  
ATOM   2517  C   GLY   192      87.932 127.454  58.039  1.00  0.00           C  
ATOM   2518  O   GLY   192      88.079 126.283  58.459  1.00  0.00           O  
ATOM   2519  N   GLY   193      88.106 127.758  56.752  1.00  0.00           N  
ATOM   2520  H   GLY   193      88.111 128.711  56.418  1.00  0.00           H  
ATOM   2521  CA  GLY   193      88.003 126.815  55.640  1.00  0.00           C  
ATOM   2522  HA2 GLY   193      88.663 127.120  54.828  1.00  0.00           H  
ATOM   2523  HA3 GLY   193      88.549 125.920  55.939  1.00  0.00           H  
ATOM   2524  C   GLY   193      86.595 126.368  55.314  1.00  0.00           C  
ATOM   2525  O   GLY   193      85.721 127.170  55.062  1.00  0.00           O  
ATOM   2526  N   TYR   194      86.398 125.064  55.233  1.00  0.00           N  
ATOM   2527  H   TYR   194      87.158 124.481  55.554  1.00  0.00           H  
ATOM   2528  CA  TYR   194      85.244 124.435  54.682  1.00  0.00           C  
ATOM   2529  HA  TYR   194      85.122 124.937  53.723  1.00  0.00           H  
ATOM   2530  CB  TYR   194      85.509 122.878  54.445  1.00  0.00           C  
ATOM   2531  HB2 TYR   194      86.456 122.790  53.912  1.00  0.00           H  
ATOM   2532  HB3 TYR   194      85.816 122.336  55.339  1.00  0.00           H  
ATOM   2533  CG  TYR   194      84.453 122.131  53.698  1.00  0.00           C  
ATOM   2534  CD1 TYR   194      83.295 121.850  54.417  1.00  0.00           C  
ATOM   2535  HD1 TYR   194      83.144 122.132  55.448  1.00  0.00           H  
ATOM   2536  CE1 TYR   194      82.178 121.290  53.723  1.00  0.00           C  
ATOM   2537  HE1 TYR   194      81.232 121.103  54.210  1.00  0.00           H  
ATOM   2538  CZ  TYR   194      82.285 120.928  52.348  1.00  0.00           C  
ATOM   2539  OH  TYR   194      81.333 120.280  51.666  1.00  0.00           O  
ATOM   2540  HH  TYR   194      80.771 119.702  52.187  1.00  0.00           H  
ATOM   2541  CE2 TYR   194      83.460 121.248  51.691  1.00  0.00           C  
ATOM   2542  HE2 TYR   194      83.524 121.068  50.629  1.00  0.00           H  
ATOM   2543  CD2 TYR   194      84.505 121.957  52.303  1.00  0.00           C  
ATOM   2544  HD2 TYR   194      85.398 122.163  51.732  1.00  0.00           H  
ATOM   2545  C   TYR   194      83.898 124.691  55.382  1.00  0.00           C  
ATOM   2546  O   TYR   194      83.808 124.600  56.609  1.00  0.00           O  
ATOM   2547  N   GLY   195      82.781 125.120  54.730  1.00  0.00           N  
ATOM   2548  H   GLY   195      81.996 125.462  55.267  1.00  0.00           H  
ATOM   2549  CA  GLY   195      82.599 125.171  53.334  1.00  0.00           C  
ATOM   2550  HA2 GLY   195      83.044 126.048  52.866  1.00  0.00           H  
ATOM   2551  HA3 GLY   195      83.014 124.267  52.887  1.00  0.00           H  
ATOM   2552  C   GLY   195      81.056 125.036  53.021  1.00  0.00           C  
ATOM   2553  O   GLY   195      80.400 124.205  53.630  1.00  0.00           O  
ATOM   2554  N   ASN   196      80.544 125.782  52.004  1.00  0.00           N  
ATOM   2555  H   ASN   196      81.108 126.555  51.681  1.00  0.00           H  
ATOM   2556  CA  ASN   196      79.275 125.477  51.354  1.00  0.00           C  
ATOM   2557  HA  ASN   196      79.333 126.227  50.565  1.00  0.00           H  
ATOM   2558  CB  ASN   196      79.271 124.023  50.756  1.00  0.00           C  
ATOM   2559  HB2 ASN   196      80.318 123.860  50.498  1.00  0.00           H  
ATOM   2560  HB3 ASN   196      78.962 123.278  51.490  1.00  0.00           H  
ATOM   2561  CG  ASN   196      78.536 123.922  49.451  1.00  0.00           C  
ATOM   2562  OD1 ASN   196      77.256 123.929  49.548  1.00  0.00           O  
ATOM   2563  ND2 ASN   196      79.101 123.796  48.308  1.00  0.00           N  
ATOM   2564 HD21 ASN   196      78.543 123.663  47.477  1.00  0.00           H  
ATOM   2565 HD22 ASN   196      80.091 123.629  48.197  1.00  0.00           H  
ATOM   2566  C   ASN   196      78.045 125.804  52.243  1.00  0.00           C  
ATOM   2567  O   ASN   196      77.027 125.110  52.218  1.00  0.00           O  
ATOM   2568  N   GLN   197      78.248 126.694  53.212  1.00  0.00           N  
ATOM   2569  H   GLN   197      79.187 127.047  53.334  1.00  0.00           H  
ATOM   2570  CA  GLN   197      77.255 127.179  54.091  1.00  0.00           C  
ATOM   2571  HA  GLN   197      76.838 126.355  54.670  1.00  0.00           H  
ATOM   2572  CB  GLN   197      77.883 128.008  55.245  1.00  0.00           C  
ATOM   2573  HB2 GLN   197      77.188 128.053  56.084  1.00  0.00           H  
ATOM   2574  HB3 GLN   197      78.708 127.452  55.690  1.00  0.00           H  
ATOM   2575  CG  GLN   197      78.487 129.345  54.904  1.00  0.00           C  
ATOM   2576  HG2 GLN   197      79.223 129.151  54.124  1.00  0.00           H  
ATOM   2577  HG3 GLN   197      77.747 130.043  54.511  1.00  0.00           H  
ATOM   2578  CD  GLN   197      79.359 130.003  55.946  1.00  0.00           C  
ATOM   2579  OE1 GLN   197      79.175 131.227  56.017  1.00  0.00           O  
ATOM   2580  NE2 GLN   197      80.314 129.357  56.619  1.00  0.00           N  
ATOM   2581 HE21 GLN   197      80.491 128.369  56.728  1.00  0.00           H  
ATOM   2582 HE22 GLN   197      80.874 129.948  57.218  1.00  0.00           H  
ATOM   2583  C   GLN   197      76.128 127.880  53.426  1.00  0.00           C  
ATOM   2584  O   GLN   197      76.407 128.796  52.629  1.00  0.00           O  
ATOM   2585  N   ASP   198      74.936 127.314  53.477  1.00  0.00           N  
ATOM   2586  H   ASP   198      74.862 126.497  54.066  1.00  0.00           H  
ATOM   2587  CA  ASP   198      73.737 127.870  52.751  1.00  0.00           C  
ATOM   2588  HA  ASP   198      73.880 128.007  51.679  1.00  0.00           H  
ATOM   2589  CB  ASP   198      72.531 126.956  52.943  1.00  0.00           C  
ATOM   2590  HB2 ASP   198      72.170 126.901  53.970  1.00  0.00           H  
ATOM   2591  HB3 ASP   198      71.862 127.517  52.290  1.00  0.00           H  
ATOM   2592  CG  ASP   198      72.712 125.583  52.457  1.00  0.00           C  
ATOM   2593  OD1 ASP   198      73.370 125.401  51.429  1.00  0.00           O  
ATOM   2594  OD2 ASP   198      72.240 124.582  53.114  1.00  0.00           O  
ATOM   2595  C   ASP   198      73.347 129.267  53.227  1.00  0.00           C  
ATOM   2596  O   ASP   198      73.054 129.510  54.383  1.00  0.00           O  
ATOM   2597  N   GLN   199      73.498 130.231  52.270  1.00  0.00           N  
ATOM   2598  H   GLN   199      74.152 130.009  51.533  1.00  0.00           H  
ATOM   2599  CA  GLN   199      73.489 131.586  52.627  1.00  0.00           C  
ATOM   2600  HA  GLN   199      74.402 131.810  53.181  1.00  0.00           H  
ATOM   2601  CB  GLN   199      73.694 132.373  51.367  1.00  0.00           C  
ATOM   2602  HB2 GLN   199      73.028 132.035  50.573  1.00  0.00           H  
ATOM   2603  HB3 GLN   199      73.618 133.428  51.632  1.00  0.00           H  
ATOM   2604  CG  GLN   199      75.170 132.250  50.880  1.00  0.00           C  
ATOM   2605  HG2 GLN   199      75.801 132.626  51.685  1.00  0.00           H  
ATOM   2606  HG3 GLN   199      75.409 131.197  50.730  1.00  0.00           H  
ATOM   2607  CD  GLN   199      75.476 133.009  49.569  1.00  0.00           C  
ATOM   2608  OE1 GLN   199      76.591 133.441  49.459  1.00  0.00           O  
ATOM   2609  NE2 GLN   199      74.661 133.248  48.584  1.00  0.00           N  
ATOM   2610 HE21 GLN   199      73.715 132.940  48.412  1.00  0.00           H  
ATOM   2611 HE22 GLN   199      75.137 133.510  47.733  1.00  0.00           H  
ATOM   2612  C   GLN   199      72.207 132.102  53.280  1.00  0.00           C  
ATOM   2613  O   GLN   199      71.114 131.683  52.832  1.00  0.00           O  
ATOM   2614  N   SER   200      72.199 132.920  54.311  1.00  0.00           N  
ATOM   2615  H   SER   200      71.322 133.329  54.600  1.00  0.00           H  
ATOM   2616  CA  SER   200      73.414 133.462  54.990  1.00  0.00           C  
ATOM   2617  HA  SER   200      74.210 133.620  54.262  1.00  0.00           H  
ATOM   2618  CB  SER   200      73.047 134.838  55.521  1.00  0.00           C  
ATOM   2619  HB2 SER   200      72.281 134.840  56.296  1.00  0.00           H  
ATOM   2620  HB3 SER   200      73.961 135.222  55.974  1.00  0.00           H  
ATOM   2621  OG  SER   200      72.594 135.576  54.441  1.00  0.00           O  
ATOM   2622  HG  SER   200      71.703 135.390  54.138  1.00  0.00           H  
ATOM   2623  C   SER   200      73.953 132.553  56.053  1.00  0.00           C  
ATOM   2624  O   SER   200      73.184 131.720  56.596  1.00  0.00           O  
ATOM   2625  N   GLY   201      75.217 132.694  56.546  1.00  0.00           N  
ATOM   2626  H   GLY   201      75.826 133.473  56.339  1.00  0.00           H  
ATOM   2627  CA  GLY   201      75.826 131.861  57.596  1.00  0.00           C  
ATOM   2628  HA2 GLY   201      75.022 131.430  58.191  1.00  0.00           H  
ATOM   2629  HA3 GLY   201      76.287 130.968  57.174  1.00  0.00           H  
ATOM   2630  C   GLY   201      76.756 132.678  58.485  1.00  0.00           C  
ATOM   2631  O   GLY   201      76.751 133.890  58.459  1.00  0.00           O  
ATOM   2632  N   GLY   202      77.564 132.020  59.319  1.00  0.00           N  
ATOM   2633  H   GLY   202      78.232 132.588  59.821  1.00  0.00           H  
ATOM   2634  CA  GLY   202      77.581 130.521  59.610  1.00  0.00           C  
ATOM   2635  HA2 GLY   202      76.616 130.026  59.497  1.00  0.00           H  
ATOM   2636  HA3 GLY   202      78.137 129.967  58.854  1.00  0.00           H  
ATOM   2637  C   GLY   202      77.985 130.185  61.027  1.00  0.00           C  
ATOM   2638  O   GLY   202      77.350 130.639  62.020  1.00  0.00           O  
ATOM   2639  N   GLY   203      78.983 129.306  61.227  1.00  0.00           N  
ATOM   2640  H   GLY   203      79.391 129.342  62.150  1.00  0.00           H  
ATOM   2641  CA  GLY   203      79.901 128.672  60.357  1.00  0.00           C  
ATOM   2642  HA2 GLY   203      80.534 129.357  59.793  1.00  0.00           H  
ATOM   2643  HA3 GLY   203      80.638 128.229  61.027  1.00  0.00           H  
ATOM   2644  C   GLY   203      79.395 127.446  59.557  1.00  0.00           C  
ATOM   2645  O   GLY   203      78.243 127.389  59.299  1.00  0.00           O  
ATOM   2646  N   GLY   204      80.299 126.431  59.340  1.00  0.00           N  
ATOM   2647  H   GLY   204      81.170 126.603  59.822  1.00  0.00           H  
ATOM   2648  CA  GLY   204      80.039 125.221  58.642  1.00  0.00           C  
ATOM   2649  HA2 GLY   204      80.715 124.415  58.928  1.00  0.00           H  
ATOM   2650  HA3 GLY   204      79.065 124.823  58.927  1.00  0.00           H  
ATOM   2651  C   GLY   204      80.021 125.458  57.091  1.00  0.00           C  
ATOM   2652  O   GLY   204      80.822 126.326  56.636  1.00  0.00           O  
ATOM   2653  N   SER   205      79.323 124.716  56.263  1.00  0.00           N  
ATOM   2654  H   SER   205      79.462 124.863  55.274  1.00  0.00           H  
ATOM   2655  CA  SER   205      78.273 123.734  56.654  1.00  0.00           C  
ATOM   2656  HA  SER   205      77.549 124.296  57.245  1.00  0.00           H  
ATOM   2657  CB  SER   205      77.621 123.184  55.350  1.00  0.00           C  
ATOM   2658  HB2 SER   205      76.749 122.594  55.631  1.00  0.00           H  
ATOM   2659  HB3 SER   205      77.199 124.015  54.784  1.00  0.00           H  
ATOM   2660  OG  SER   205      78.459 122.445  54.487  1.00  0.00           O  
ATOM   2661  HG  SER   205      79.140 122.995  54.091  1.00  0.00           H  
ATOM   2662  C   SER   205      78.695 122.511  57.519  1.00  0.00           C  
ATOM   2663  O   SER   205      78.162 122.211  58.577  1.00  0.00           O  
ATOM   2664  N   GLY   206      79.764 121.856  57.036  1.00  0.00           N  
ATOM   2665  H   GLY   206      80.194 122.131  56.165  1.00  0.00           H  
ATOM   2666  CA  GLY   206      80.340 120.697  57.634  1.00  0.00           C  
ATOM   2667  HA2 GLY   206      81.363 120.649  57.260  1.00  0.00           H  
ATOM   2668  HA3 GLY   206      80.409 120.802  58.716  1.00  0.00           H  
ATOM   2669  C   GLY   206      79.760 119.348  57.165  1.00  0.00           C  
ATOM   2670  O   GLY   206      79.150 119.233  56.098  1.00  0.00           O  
ATOM   2671  N   GLY   207      79.804 118.285  58.005  1.00  0.00           N  
ATOM   2672  H   GLY   207      79.424 117.428  57.631  1.00  0.00           H  
ATOM   2673  CA  GLY   207      80.592 118.208  59.222  1.00  0.00           C  
ATOM   2674  HA2 GLY   207      80.274 119.126  59.718  1.00  0.00           H  
ATOM   2675  HA3 GLY   207      80.213 117.397  59.843  1.00  0.00           H  
ATOM   2676  C   GLY   207      82.131 118.007  58.936  1.00  0.00           C  
ATOM   2677  O   GLY   207      82.649 118.724  58.137  1.00  0.00           O  
ATOM   2678  N   TYR   208      82.885 117.173  59.735  1.00  0.00           N  
ATOM   2679  H   TYR   208      82.432 116.617  60.446  1.00  0.00           H  
ATOM   2680  CA  TYR   208      84.316 117.061  59.538  1.00  0.00           C  
ATOM   2681  HA  TYR   208      84.639 118.096  59.428  1.00  0.00           H  
ATOM   2682  CB  TYR   208      85.071 116.475  60.772  1.00  0.00           C  
ATOM   2683  HB2 TYR   208      84.624 116.706  61.739  1.00  0.00           H  
ATOM   2684  HB3 TYR   208      84.914 115.397  60.767  1.00  0.00           H  
ATOM   2685  CG  TYR   208      86.587 116.542  60.767  1.00  0.00           C  
ATOM   2686  CD1 TYR   208      87.220 117.748  61.167  1.00  0.00           C  
ATOM   2687  HD1 TYR   208      86.617 118.527  61.608  1.00  0.00           H  
ATOM   2688  CE1 TYR   208      88.625 117.839  61.214  1.00  0.00           C  
ATOM   2689  HE1 TYR   208      89.123 118.712  61.610  1.00  0.00           H  
ATOM   2690  CZ  TYR   208      89.445 116.761  60.801  1.00  0.00           C  
ATOM   2691  OH  TYR   208      90.815 116.839  60.960  1.00  0.00           O  
ATOM   2692  HH  TYR   208      91.110 117.700  61.268  1.00  0.00           H  
ATOM   2693  CE2 TYR   208      88.790 115.574  60.329  1.00  0.00           C  
ATOM   2694  HE2 TYR   208      89.328 114.670  60.084  1.00  0.00           H  
ATOM   2695  CD2 TYR   208      87.404 115.456  60.390  1.00  0.00           C  
ATOM   2696  HD2 TYR   208      86.934 114.539  60.065  1.00  0.00           H  
ATOM   2697  C   TYR   208      84.663 116.322  58.198  1.00  0.00           C  
ATOM   2698  O   TYR   208      83.947 115.388  57.822  1.00  0.00           O  
ATOM   2699  N   GLY   209      85.837 116.600  57.557  1.00  0.00           N  
ATOM   2700  H   GLY   209      86.321 117.319  58.076  1.00  0.00           H  
ATOM   2701  CA  GLY   209      86.540 115.830  56.554  1.00  0.00           C  
ATOM   2702  HA2 GLY   209      87.027 115.012  57.084  1.00  0.00           H  
ATOM   2703  HA3 GLY   209      85.804 115.379  55.888  1.00  0.00           H  
ATOM   2704  C   GLY   209      87.425 116.757  55.715  1.00  0.00           C  
ATOM   2705  O   GLY   209      88.074 117.691  56.158  1.00  0.00           O  
ATOM   2706  N   GLN   210      87.523 116.500  54.394  1.00  0.00           N  
ATOM   2707  H   GLN   210      87.967 117.215  53.836  1.00  0.00           H  
ATOM   2708  CA  GLN   210      87.209 115.254  53.606  1.00  0.00           C  
ATOM   2709  HA  GLN   210      87.729 115.396  52.658  1.00  0.00           H  
ATOM   2710  CB  GLN   210      87.961 114.034  54.308  1.00  0.00           C  
ATOM   2711  HB2 GLN   210      87.842 113.904  55.384  1.00  0.00           H  
ATOM   2712  HB3 GLN   210      87.517 113.130  53.893  1.00  0.00           H  
ATOM   2713  CG  GLN   210      89.460 113.911  54.094  1.00  0.00           C  
ATOM   2714  HG2 GLN   210      89.692 114.157  53.058  1.00  0.00           H  
ATOM   2715  HG3 GLN   210      89.967 114.675  54.684  1.00  0.00           H  
ATOM   2716  CD  GLN   210      89.953 112.559  54.572  1.00  0.00           C  
ATOM   2717  OE1 GLN   210      89.306 111.479  54.492  1.00  0.00           O  
ATOM   2718  NE2 GLN   210      91.126 112.526  55.031  1.00  0.00           N  
ATOM   2719 HE21 GLN   210      91.400 111.732  55.592  1.00  0.00           H  
ATOM   2720 HE22 GLN   210      91.733 113.328  55.115  1.00  0.00           H  
ATOM   2721  C   GLN   210      85.691 115.045  53.371  1.00  0.00           C  
ATOM   2722  O   GLN   210      85.199 113.980  53.003  1.00  0.00           O  
ATOM   2723  N   GLN   211      84.831 116.082  53.529  1.00  0.00           N  
ATOM   2724  H   GLN   211      85.260 116.995  53.576  1.00  0.00           H  
ATOM   2725  CA  GLN   211      83.322 115.988  53.444  1.00  0.00           C  
ATOM   2726  HA  GLN   211      83.013 115.333  54.260  1.00  0.00           H  
ATOM   2727  CB  GLN   211      82.730 117.355  53.575  1.00  0.00           C  
ATOM   2728  HB2 GLN   211      82.970 118.040  52.762  1.00  0.00           H  
ATOM   2729  HB3 GLN   211      81.656 117.174  53.529  1.00  0.00           H  
ATOM   2730  CG  GLN   211      82.914 118.173  54.927  1.00  0.00           C  
ATOM   2731  HG2 GLN   211      82.251 119.038  54.960  1.00  0.00           H  
ATOM   2732  HG3 GLN   211      82.870 117.498  55.781  1.00  0.00           H  
ATOM   2733  CD  GLN   211      84.313 118.841  54.994  1.00  0.00           C  
ATOM   2734  OE1 GLN   211      85.058 118.902  54.063  1.00  0.00           O  
ATOM   2735  NE2 GLN   211      84.620 119.508  56.112  1.00  0.00           N  
ATOM   2736 HE21 GLN   211      83.961 119.571  56.875  1.00  0.00           H  
ATOM   2737 HE22 GLN   211      85.536 119.932  56.088  1.00  0.00           H  
ATOM   2738  C   GLN   211      82.808 115.414  52.187  1.00  0.00           C  
ATOM   2739  O   GLN   211      81.820 114.647  52.230  1.00  0.00           O  
ATOM   2740  N   ASP   212      83.541 115.592  51.080  1.00  0.00           N  
ATOM   2741  H   ASP   212      84.432 116.059  51.164  1.00  0.00           H  
ATOM   2742  CA  ASP   212      83.481 114.700  49.952  1.00  0.00           C  
ATOM   2743  HA  ASP   212      82.694 113.952  50.045  1.00  0.00           H  
ATOM   2744  CB  ASP   212      82.887 115.416  48.697  1.00  0.00           C  
ATOM   2745  HB2 ASP   212      81.891 115.808  48.900  1.00  0.00           H  
ATOM   2746  HB3 ASP   212      83.393 116.338  48.408  1.00  0.00           H  
ATOM   2747  CG  ASP   212      82.852 114.540  47.408  1.00  0.00           C  
ATOM   2748  OD1 ASP   212      82.940 115.075  46.289  1.00  0.00           O  
ATOM   2749  OD2 ASP   212      82.630 113.273  47.458  1.00  0.00           O  
ATOM   2750  C   ASP   212      84.797 114.022  49.563  1.00  0.00           C  
ATOM   2751  O   ASP   212      85.512 114.604  48.752  1.00  0.00           O  
ATOM   2752  N   ARG   213      85.047 112.818  50.035  1.00  0.00           N  
ATOM   2753  H   ARG   213      84.338 112.438  50.645  1.00  0.00           H  
ATOM   2754  CA  ARG   213      86.299 112.020  49.856  1.00  0.00           C  
ATOM   2755  HA  ARG   213      86.666 112.168  48.840  1.00  0.00           H  
ATOM   2756  CB  ARG   213      87.388 112.555  50.805  1.00  0.00           C  
ATOM   2757  HB2 ARG   213      87.362 113.643  50.738  1.00  0.00           H  
ATOM   2758  HB3 ARG   213      87.270 112.325  51.864  1.00  0.00           H  
ATOM   2759  CG  ARG   213      88.861 112.231  50.429  1.00  0.00           C  
ATOM   2760  HG2 ARG   213      89.114 112.681  49.468  1.00  0.00           H  
ATOM   2761  HG3 ARG   213      89.484 112.871  51.054  1.00  0.00           H  
ATOM   2762  CD  ARG   213      89.247 110.791  50.546  1.00  0.00           C  
ATOM   2763  HD2 ARG   213      88.572 110.247  49.886  1.00  0.00           H  
ATOM   2764  HD3 ARG   213      90.280 110.665  50.223  1.00  0.00           H  
ATOM   2765  NE  ARG   213      89.177 110.251  51.986  1.00  0.00           N  
ATOM   2766  HE  ARG   213      89.182 110.893  52.765  1.00  0.00           H  
ATOM   2767  CZ  ARG   213      89.212 108.943  52.303  1.00  0.00           C  
ATOM   2768  NH1 ARG   213      89.357 108.006  51.455  1.00  0.00           N  
ATOM   2769 HH11 ARG   213      89.489 107.073  51.819  1.00  0.00           H  
ATOM   2770 HH12 ARG   213      89.374 108.226  50.470  1.00  0.00           H  
ATOM   2771  NH2 ARG   213      89.065 108.666  53.558  1.00  0.00           N  
ATOM   2772 HH21 ARG   213      88.963 107.775  54.023  1.00  0.00           H  
ATOM   2773 HH22 ARG   213      89.030 109.486  54.145  1.00  0.00           H  
ATOM   2774  C   ARG   213      85.902 110.532  50.051  1.00  0.00           C  
ATOM   2775  O   ARG   213      86.123 109.982  51.100  1.00  0.00           O  
ATOM   2776  N   GLY   214      85.256 109.852  49.170  1.00  0.00           N  
ATOM   2777  H   GLY   214      85.290 108.850  49.293  1.00  0.00           H  
ATOM   2778  CA  GLY   214      84.718 110.262  47.836  1.00  0.00           C  
ATOM   2779  HA2 GLY   214      84.197 109.399  47.421  1.00  0.00           H  
ATOM   2780  HA3 GLY   214      84.129 111.165  47.994  1.00  0.00           H  
ATOM   2781  C   GLY   214      85.971 110.438  46.911  1.00  0.00           C  
ATOM   2782  O   GLY   214      85.797 110.858  45.700  1.00  0.00           O  
ATOM   2783  OXT GLY   214      87.067 110.144  47.358  1.00  0.00           O  
TER    2784      GLY   214 
END   
