# Supplementary material for: Visualization of oligomerization, clustering, and density transition of intrinsically disordered proteins
Source: Natl Sci Rev. 2026 Feb 14;13(7):nwag107. doi: 10.1093/nsr/nwag107 (PMC13114874; doi:10.1093/nsr/nwag107)
Supplement: nwag107_Supplemental_Files [file nwag107_supplemental_files.zip › SI-MD-Structures/MD-Sturctures/frame235.pdb]

CRYST1  135.069  149.229  136.832  90.00  90.00  90.00               1
ATOM      1  N   MET     1      29.229 106.119 101.004  1.00  0.00           N  
ATOM      2  H1  MET     1      29.359 106.693 101.824  1.00  0.00           H  
ATOM      3  H2  MET     1      29.598 106.638 100.220  1.00  0.00           H  
ATOM      4  H3  MET     1      28.249 105.961 100.817  1.00  0.00           H  
ATOM      5  CA  MET     1      30.053 104.890 101.091  1.00  0.00           C  
ATOM      6  HA  MET     1      31.123 105.088 101.030  1.00  0.00           H  
ATOM      7  CB  MET     1      29.700 104.039 102.328  1.00  0.00           C  
ATOM      8  HB2 MET     1      29.907 104.669 103.193  1.00  0.00           H  
ATOM      9  HB3 MET     1      28.654 103.746 102.239  1.00  0.00           H  
ATOM     10  CG  MET     1      30.591 102.785 102.368  1.00  0.00           C  
ATOM     11  HG2 MET     1      30.673 102.369 101.364  1.00  0.00           H  
ATOM     12  HG3 MET     1      31.619 103.071 102.595  1.00  0.00           H  
ATOM     13  SD  MET     1      30.044 101.557 103.620  1.00  0.00           S  
ATOM     14  CE  MET     1      28.841 100.566 102.671  1.00  0.00           C  
ATOM     15  HE1 MET     1      27.910 101.130 102.621  1.00  0.00           H  
ATOM     16  HE2 MET     1      29.202 100.346 101.666  1.00  0.00           H  
ATOM     17  HE3 MET     1      28.590  99.659 103.222  1.00  0.00           H  
ATOM     18  C   MET     1      29.804 104.042  99.780  1.00  0.00           C  
ATOM     19  O   MET     1      28.689 103.520  99.517  1.00  0.00           O  
ATOM     20  N   ALA     2      30.790 103.755  98.976  1.00  0.00           N  
ATOM     21  H   ALA     2      30.508 103.149  98.219  1.00  0.00           H  
ATOM     22  CA  ALA     2      32.033 104.422  98.645  1.00  0.00           C  
ATOM     23  HA  ALA     2      32.237 104.125  97.616  1.00  0.00           H  
ATOM     24  CB  ALA     2      31.910 105.992  98.624  1.00  0.00           C  
ATOM     25  HB1 ALA     2      32.871 106.453  98.397  1.00  0.00           H  
ATOM     26  HB2 ALA     2      31.302 106.371  97.802  1.00  0.00           H  
ATOM     27  HB3 ALA     2      31.628 106.430  99.581  1.00  0.00           H  
ATOM     28  C   ALA     2      33.223 103.847  99.488  1.00  0.00           C  
ATOM     29  O   ALA     2      33.172 103.691 100.707  1.00  0.00           O  
ATOM     30  N   SER     3      34.414 103.524  98.886  1.00  0.00           N  
ATOM     31  H   SER     3      35.007 103.083  99.575  1.00  0.00           H  
ATOM     32  CA  SER     3      34.608 103.321  97.486  1.00  0.00           C  
ATOM     33  HA  SER     3      34.171 104.078  96.834  1.00  0.00           H  
ATOM     34  CB  SER     3      36.062 103.249  97.166  1.00  0.00           C  
ATOM     35  HB2 SER     3      36.406 104.279  97.259  1.00  0.00           H  
ATOM     36  HB3 SER     3      36.478 102.569  97.909  1.00  0.00           H  
ATOM     37  OG  SER     3      36.541 102.862  95.876  1.00  0.00           O  
ATOM     38  HG  SER     3      37.425 102.492  95.936  1.00  0.00           H  
ATOM     39  C   SER     3      33.932 102.064  97.012  1.00  0.00           C  
ATOM     40  O   SER     3      33.597 101.150  97.785  1.00  0.00           O  
ATOM     41  N   ASN     4      33.783 101.931  95.654  1.00  0.00           N  
ATOM     42  H   ASN     4      34.128 102.721  95.128  1.00  0.00           H  
ATOM     43  CA  ASN     4      33.253 100.761  94.898  1.00  0.00           C  
ATOM     44  HA  ASN     4      33.192  99.886  95.545  1.00  0.00           H  
ATOM     45  CB  ASN     4      31.801 101.000  94.507  1.00  0.00           C  
ATOM     46  HB2 ASN     4      31.729 101.897  93.893  1.00  0.00           H  
ATOM     47  HB3 ASN     4      31.569 100.131  93.890  1.00  0.00           H  
ATOM     48  CG  ASN     4      30.886 101.153  95.672  1.00  0.00           C  
ATOM     49  OD1 ASN     4      30.492 102.287  96.015  1.00  0.00           O  
ATOM     50  ND2 ASN     4      30.432 100.075  96.302  1.00  0.00           N  
ATOM     51 HD21 ASN     4      30.019 100.284  97.199  1.00  0.00           H  
ATOM     52 HD22 ASN     4      30.654  99.118  96.069  1.00  0.00           H  
ATOM     53  C   ASN     4      34.217 100.427  93.776  1.00  0.00           C  
ATOM     54  O   ASN     4      34.371 101.142  92.845  1.00  0.00           O  
ATOM     55  N   ASP     5      34.979  99.331  93.737  1.00  0.00           N  
ATOM     56  H   ASP     5      35.681  99.385  93.013  1.00  0.00           H  
ATOM     57  CA  ASP     5      34.926  98.134  94.557  1.00  0.00           C  
ATOM     58  HA  ASP     5      34.491  98.297  95.543  1.00  0.00           H  
ATOM     59  CB  ASP     5      33.936  97.109  93.938  1.00  0.00           C  
ATOM     60  HB2 ASP     5      34.258  96.876  92.923  1.00  0.00           H  
ATOM     61  HB3 ASP     5      34.028  96.132  94.412  1.00  0.00           H  
ATOM     62  CG  ASP     5      32.455  97.507  93.934  1.00  0.00           C  
ATOM     63  OD1 ASP     5      31.828  97.551  94.998  1.00  0.00           O  
ATOM     64  OD2 ASP     5      31.897  97.662  92.869  1.00  0.00           O  
ATOM     65  C   ASP     5      36.339  97.595  94.860  1.00  0.00           C  
ATOM     66  O   ASP     5      37.215  97.696  94.024  1.00  0.00           O  
ATOM     67  N   TYR     6      36.495  96.964  96.009  1.00  0.00           N  
ATOM     68  H   TYR     6      35.798  96.876  96.735  1.00  0.00           H  
ATOM     69  CA  TYR     6      37.863  96.697  96.502  1.00  0.00           C  
ATOM     70  HA  TYR     6      38.450  97.535  96.125  1.00  0.00           H  
ATOM     71  CB  TYR     6      37.880  96.642  98.041  1.00  0.00           C  
ATOM     72  HB2 TYR     6      37.414  95.751  98.461  1.00  0.00           H  
ATOM     73  HB3 TYR     6      38.902  96.549  98.409  1.00  0.00           H  
ATOM     74  CG  TYR     6      37.194  97.808  98.738  1.00  0.00           C  
ATOM     75  CD1 TYR     6      35.796  97.853  99.051  1.00  0.00           C  
ATOM     76  HD1 TYR     6      35.209  96.983  98.796  1.00  0.00           H  
ATOM     77  CE1 TYR     6      35.259  98.977  99.775  1.00  0.00           C  
ATOM     78  HE1 TYR     6      34.258  98.968 100.180  1.00  0.00           H  
ATOM     79  CZ  TYR     6      36.103 100.130  99.988  1.00  0.00           C  
ATOM     80  OH  TYR     6      35.533 101.231 100.517  1.00  0.00           O  
ATOM     81  HH  TYR     6      34.741 100.985 101.001  1.00  0.00           H  
ATOM     82  CE2 TYR     6      37.379 100.115  99.431  1.00  0.00           C  
ATOM     83  HE2 TYR     6      38.014 100.987  99.468  1.00  0.00           H  
ATOM     84  CD2 TYR     6      37.946  98.986  98.833  1.00  0.00           C  
ATOM     85  HD2 TYR     6      38.965  99.097  98.493  1.00  0.00           H  
ATOM     86  C   TYR     6      38.544  95.428  95.916  1.00  0.00           C  
ATOM     87  O   TYR     6      39.282  94.655  96.584  1.00  0.00           O  
ATOM     88  N   THR     7      38.314  95.158  94.649  1.00  0.00           N  
ATOM     89  H   THR     7      37.836  95.847  94.087  1.00  0.00           H  
ATOM     90  CA  THR     7      38.743  93.874  94.069  1.00  0.00           C  
ATOM     91  HA  THR     7      39.567  93.462  94.652  1.00  0.00           H  
ATOM     92  CB  THR     7      37.543  92.956  94.097  1.00  0.00           C  
ATOM     93  HB  THR     7      37.276  92.822  95.145  1.00  0.00           H  
ATOM     94  CG2 THR     7      36.233  93.447  93.441  1.00  0.00           C  
ATOM     95 HG21 THR     7      36.367  93.723  92.395  1.00  0.00           H  
ATOM     96 HG22 THR     7      35.455  92.684  93.446  1.00  0.00           H  
ATOM     97 HG23 THR     7      35.797  94.324  93.920  1.00  0.00           H  
ATOM     98  OG1 THR     7      37.748  91.703  93.484  1.00  0.00           O  
ATOM     99  HG1 THR     7      38.313  91.187  94.063  1.00  0.00           H  
ATOM    100  C   THR     7      39.167  94.028  92.624  1.00  0.00           C  
ATOM    101  O   THR     7      38.784  94.959  91.931  1.00  0.00           O  
ATOM    102  N   GLN     8      40.012  93.110  92.162  1.00  0.00           N  
ATOM    103  H   GLN     8      39.990  92.211  92.622  1.00  0.00           H  
ATOM    104  CA  GLN     8      40.612  93.214  90.842  1.00  0.00           C  
ATOM    105  HA  GLN     8      41.070  94.198  90.742  1.00  0.00           H  
ATOM    106  CB  GLN     8      41.748  92.185  90.749  1.00  0.00           C  
ATOM    107  HB2 GLN     8      42.425  92.535  89.970  1.00  0.00           H  
ATOM    108  HB3 GLN     8      42.217  92.118  91.731  1.00  0.00           H  
ATOM    109  CG  GLN     8      41.210  90.782  90.242  1.00  0.00           C  
ATOM    110  HG2 GLN     8      40.305  90.617  90.825  1.00  0.00           H  
ATOM    111  HG3 GLN     8      41.007  90.935  89.182  1.00  0.00           H  
ATOM    112  CD  GLN     8      42.053  89.557  90.539  1.00  0.00           C  
ATOM    113  OE1 GLN     8      43.200  89.581  90.965  1.00  0.00           O  
ATOM    114  NE2 GLN     8      41.478  88.412  90.356  1.00  0.00           N  
ATOM    115 HE21 GLN     8      40.564  88.399  89.927  1.00  0.00           H  
ATOM    116 HE22 GLN     8      41.927  87.561  90.664  1.00  0.00           H  
ATOM    117  C   GLN     8      39.612  93.129  89.616  1.00  0.00           C  
ATOM    118  O   GLN     8      38.676  92.345  89.609  1.00  0.00           O  
ATOM    119  N   GLN     9      39.586  94.082  88.666  1.00  0.00           N  
ATOM    120  H   GLN     9      38.798  94.006  88.039  1.00  0.00           H  
ATOM    121  CA  GLN     9      40.606  95.139  88.375  1.00  0.00           C  
ATOM    122  HA  GLN     9      40.335  95.462  87.370  1.00  0.00           H  
ATOM    123  CB  GLN     9      40.432  96.395  89.282  1.00  0.00           C  
ATOM    124  HB2 GLN     9      40.614  96.217  90.342  1.00  0.00           H  
ATOM    125  HB3 GLN     9      41.059  97.217  88.937  1.00  0.00           H  
ATOM    126  CG  GLN     9      38.993  97.013  89.145  1.00  0.00           C  
ATOM    127  HG2 GLN     9      38.145  96.355  89.336  1.00  0.00           H  
ATOM    128  HG3 GLN     9      38.922  97.661  90.019  1.00  0.00           H  
ATOM    129  CD  GLN     9      38.775  97.742  87.854  1.00  0.00           C  
ATOM    130  OE1 GLN     9      39.189  97.377  86.773  1.00  0.00           O  
ATOM    131  NE2 GLN     9      38.089  98.844  87.991  1.00  0.00           N  
ATOM    132 HE21 GLN     9      37.901  99.216  88.911  1.00  0.00           H  
ATOM    133 HE22 GLN     9      38.025  99.336  87.111  1.00  0.00           H  
ATOM    134  C   GLN     9      42.014  94.665  88.312  1.00  0.00           C  
ATOM    135  O   GLN     9      42.848  95.146  89.000  1.00  0.00           O  
ATOM    136  N   ALA    10      42.357  93.737  87.436  1.00  0.00           N  
ATOM    137  H   ALA    10      43.264  93.340  87.637  1.00  0.00           H  
ATOM    138  CA  ALA    10      41.593  93.181  86.337  1.00  0.00           C  
ATOM    139  HA  ALA    10      40.635  93.700  86.341  1.00  0.00           H  
ATOM    140  CB  ALA    10      42.305  93.504  85.065  1.00  0.00           C  
ATOM    141  HB1 ALA    10      43.336  93.153  85.121  1.00  0.00           H  
ATOM    142  HB2 ALA    10      41.849  92.972  84.230  1.00  0.00           H  
ATOM    143  HB3 ALA    10      42.373  94.579  84.899  1.00  0.00           H  
ATOM    144  C   ALA    10      41.365  91.677  86.370  1.00  0.00           C  
ATOM    145  O   ALA    10      42.092  90.967  87.024  1.00  0.00           O  
ATOM    146  N   THR    11      40.198  91.239  85.780  1.00  0.00           N  
ATOM    147  H   THR    11      39.690  91.898  85.207  1.00  0.00           H  
ATOM    148  CA  THR    11      39.753  89.832  85.895  1.00  0.00           C  
ATOM    149  HA  THR    11      40.670  89.261  86.039  1.00  0.00           H  
ATOM    150  CB  THR    11      38.850  89.741  87.142  1.00  0.00           C  
ATOM    151  HB  THR    11      39.502  90.048  87.960  1.00  0.00           H  
ATOM    152  CG2 THR    11      37.496  90.484  87.171  1.00  0.00           C  
ATOM    153 HG21 THR    11      37.138  90.570  88.196  1.00  0.00           H  
ATOM    154 HG22 THR    11      37.738  91.438  86.702  1.00  0.00           H  
ATOM    155 HG23 THR    11      36.847  90.019  86.428  1.00  0.00           H  
ATOM    156  OG1 THR    11      38.622  88.379  87.360  1.00  0.00           O  
ATOM    157  HG1 THR    11      39.442  87.904  87.512  1.00  0.00           H  
ATOM    158  C   THR    11      39.046  89.475  84.627  1.00  0.00           C  
ATOM    159  O   THR    11      38.011  90.015  84.261  1.00  0.00           O  
ATOM    160  N   GLN    12      39.460  88.500  83.865  1.00  0.00           N  
ATOM    161  H   GLN    12      38.860  88.144  83.135  1.00  0.00           H  
ATOM    162  CA  GLN    12      40.844  88.010  83.886  1.00  0.00           C  
ATOM    163  HA  GLN    12      41.134  87.622  84.862  1.00  0.00           H  
ATOM    164  CB  GLN    12      41.009  86.821  82.918  1.00  0.00           C  
ATOM    165  HB2 GLN    12      41.984  86.335  82.922  1.00  0.00           H  
ATOM    166  HB3 GLN    12      40.289  86.065  83.231  1.00  0.00           H  
ATOM    167  CG  GLN    12      40.731  87.194  81.417  1.00  0.00           C  
ATOM    168  HG2 GLN    12      39.784  87.732  81.445  1.00  0.00           H  
ATOM    169  HG3 GLN    12      41.511  87.880  81.086  1.00  0.00           H  
ATOM    170  CD  GLN    12      40.634  85.981  80.550  1.00  0.00           C  
ATOM    171  OE1 GLN    12      40.439  84.832  80.919  1.00  0.00           O  
ATOM    172  NE2 GLN    12      40.857  86.121  79.214  1.00  0.00           N  
ATOM    173 HE21 GLN    12      40.488  85.402  78.608  1.00  0.00           H  
ATOM    174 HE22 GLN    12      40.890  87.053  78.825  1.00  0.00           H  
ATOM    175  C   GLN    12      41.907  89.128  83.613  1.00  0.00           C  
ATOM    176  O   GLN    12      41.610  90.203  83.121  1.00  0.00           O  
ATOM    177  N   SER    13      43.126  88.809  84.032  1.00  0.00           N  
ATOM    178  H   SER    13      43.139  88.089  84.740  1.00  0.00           H  
ATOM    179  CA  SER    13      44.371  89.582  83.700  1.00  0.00           C  
ATOM    180  HA  SER    13      44.199  90.583  84.096  1.00  0.00           H  
ATOM    181  CB  SER    13      45.585  88.976  84.344  1.00  0.00           C  
ATOM    182  HB2 SER    13      45.482  89.075  85.424  1.00  0.00           H  
ATOM    183  HB3 SER    13      45.703  87.896  84.254  1.00  0.00           H  
ATOM    184  OG  SER    13      46.812  89.581  84.035  1.00  0.00           O  
ATOM    185  HG  SER    13      47.089  89.074  83.268  1.00  0.00           H  
ATOM    186  C   SER    13      44.578  89.616  82.158  1.00  0.00           C  
ATOM    187  O   SER    13      44.415  88.641  81.491  1.00  0.00           O  
ATOM    188  N   TYR    14      45.086  90.733  81.679  1.00  0.00           N  
ATOM    189  H   TYR    14      45.415  91.461  82.296  1.00  0.00           H  
ATOM    190  CA  TYR    14      45.017  91.030  80.259  1.00  0.00           C  
ATOM    191  HA  TYR    14      45.176  90.121  79.679  1.00  0.00           H  
ATOM    192  CB  TYR    14      43.548  91.474  80.130  1.00  0.00           C  
ATOM    193  HB2 TYR    14      42.878  90.659  80.405  1.00  0.00           H  
ATOM    194  HB3 TYR    14      43.530  92.365  80.757  1.00  0.00           H  
ATOM    195  CG  TYR    14      43.223  91.914  78.699  1.00  0.00           C  
ATOM    196  CD1 TYR    14      43.367  91.048  77.568  1.00  0.00           C  
ATOM    197  HD1 TYR    14      43.710  90.027  77.644  1.00  0.00           H  
ATOM    198  CE1 TYR    14      43.086  91.517  76.316  1.00  0.00           C  
ATOM    199  HE1 TYR    14      43.202  90.874  75.455  1.00  0.00           H  
ATOM    200  CZ  TYR    14      42.633  92.838  76.098  1.00  0.00           C  
ATOM    201  OH  TYR    14      42.412  93.230  74.804  1.00  0.00           O  
ATOM    202  HH  TYR    14      41.994  94.094  74.782  1.00  0.00           H  
ATOM    203  CE2 TYR    14      42.612  93.751  77.154  1.00  0.00           C  
ATOM    204  HE2 TYR    14      42.353  94.796  77.059  1.00  0.00           H  
ATOM    205  CD2 TYR    14      42.922  93.263  78.444  1.00  0.00           C  
ATOM    206  HD2 TYR    14      42.940  93.960  79.269  1.00  0.00           H  
ATOM    207  C   TYR    14      45.977  92.104  79.729  1.00  0.00           C  
ATOM    208  O   TYR    14      46.098  93.163  80.339  1.00  0.00           O  
ATOM    209  N   GLY    15      46.692  91.949  78.595  1.00  0.00           N  
ATOM    210  H   GLY    15      47.400  92.653  78.441  1.00  0.00           H  
ATOM    211  CA  GLY    15      46.747  90.741  77.759  1.00  0.00           C  
ATOM    212  HA2 GLY    15      45.756  90.393  77.466  1.00  0.00           H  
ATOM    213  HA3 GLY    15      47.188  91.088  76.824  1.00  0.00           H  
ATOM    214  C   GLY    15      47.738  89.716  78.313  1.00  0.00           C  
ATOM    215  O   GLY    15      48.054  89.623  79.463  1.00  0.00           O  
ATOM    216  N   ALA    16      48.163  88.795  77.415  1.00  0.00           N  
ATOM    217  H   ALA    16      47.876  88.832  76.447  1.00  0.00           H  
ATOM    218  CA  ALA    16      49.029  87.744  77.773  1.00  0.00           C  
ATOM    219  HA  ALA    16      49.592  88.028  78.662  1.00  0.00           H  
ATOM    220  CB  ALA    16      48.249  86.503  78.115  1.00  0.00           C  
ATOM    221  HB1 ALA    16      48.940  85.696  78.361  1.00  0.00           H  
ATOM    222  HB2 ALA    16      47.646  86.686  79.004  1.00  0.00           H  
ATOM    223  HB3 ALA    16      47.678  86.195  77.239  1.00  0.00           H  
ATOM    224  C   ALA    16      50.111  87.507  76.659  1.00  0.00           C  
ATOM    225  O   ALA    16      50.488  86.338  76.368  1.00  0.00           O  
ATOM    226  N   TYR    17      50.595  88.521  76.035  1.00  0.00           N  
ATOM    227  H   TYR    17      50.172  89.408  76.269  1.00  0.00           H  
ATOM    228  CA  TYR    17      51.929  88.491  75.355  1.00  0.00           C  
ATOM    229  HA  TYR    17      51.754  87.681  74.648  1.00  0.00           H  
ATOM    230  CB  TYR    17      52.198  89.878  74.622  1.00  0.00           C  
ATOM    231  HB2 TYR    17      51.449  90.043  73.848  1.00  0.00           H  
ATOM    232  HB3 TYR    17      51.859  90.569  75.394  1.00  0.00           H  
ATOM    233  CG  TYR    17      53.579  90.154  74.254  1.00  0.00           C  
ATOM    234  CD1 TYR    17      54.521  90.704  75.224  1.00  0.00           C  
ATOM    235  HD1 TYR    17      54.281  90.961  76.245  1.00  0.00           H  
ATOM    236  CE1 TYR    17      55.780  90.991  74.722  1.00  0.00           C  
ATOM    237  HE1 TYR    17      56.531  91.501  75.308  1.00  0.00           H  
ATOM    238  CZ  TYR    17      56.199  90.687  73.475  1.00  0.00           C  
ATOM    239  OH  TYR    17      57.458  91.102  73.093  1.00  0.00           O  
ATOM    240  HH  TYR    17      57.846  91.789  73.640  1.00  0.00           H  
ATOM    241  CE2 TYR    17      55.346  90.082  72.518  1.00  0.00           C  
ATOM    242  HE2 TYR    17      55.687  89.804  71.531  1.00  0.00           H  
ATOM    243  CD2 TYR    17      54.035  89.924  72.937  1.00  0.00           C  
ATOM    244  HD2 TYR    17      53.307  89.474  72.278  1.00  0.00           H  
ATOM    245  C   TYR    17      52.964  87.972  76.365  1.00  0.00           C  
ATOM    246  O   TYR    17      52.889  88.438  77.523  1.00  0.00           O  
ATOM    247  N   PRO    18      53.849  87.051  75.925  1.00  0.00           N  
ATOM    248  CD  PRO    18      53.753  86.438  74.580  1.00  0.00           C  
ATOM    249  HD2 PRO    18      53.977  87.144  73.780  1.00  0.00           H  
ATOM    250  HD3 PRO    18      52.764  85.983  74.622  1.00  0.00           H  
ATOM    251  CG  PRO    18      54.811  85.310  74.533  1.00  0.00           C  
ATOM    252  HG2 PRO    18      55.734  85.716  74.119  1.00  0.00           H  
ATOM    253  HG3 PRO    18      54.379  84.507  73.936  1.00  0.00           H  
ATOM    254  CB  PRO    18      55.185  84.973  76.012  1.00  0.00           C  
ATOM    255  HB2 PRO    18      56.234  84.754  76.214  1.00  0.00           H  
ATOM    256  HB3 PRO    18      54.662  84.081  76.356  1.00  0.00           H  
ATOM    257  CA  PRO    18      54.734  86.228  76.794  1.00  0.00           C  
ATOM    258  HA  PRO    18      54.297  85.887  77.732  1.00  0.00           H  
ATOM    259  C   PRO    18      55.941  87.169  77.155  1.00  0.00           C  
ATOM    260  O   PRO    18      56.257  88.136  76.439  1.00  0.00           O  
ATOM    261  N   THR    19      56.578  87.010  78.369  1.00  0.00           N  
ATOM    262  H   THR    19      56.274  86.280  78.998  1.00  0.00           H  
ATOM    263  CA  THR    19      57.745  87.883  78.775  1.00  0.00           C  
ATOM    264  HA  THR    19      58.412  88.047  77.929  1.00  0.00           H  
ATOM    265  CB  THR    19      57.346  89.300  79.210  1.00  0.00           C  
ATOM    266  HB  THR    19      56.628  89.300  80.031  1.00  0.00           H  
ATOM    267  CG2 THR    19      58.550  90.121  79.631  1.00  0.00           C  
ATOM    268 HG21 THR    19      59.226  90.315  78.798  1.00  0.00           H  
ATOM    269 HG22 THR    19      58.155  91.096  79.914  1.00  0.00           H  
ATOM    270 HG23 THR    19      59.184  89.745  80.434  1.00  0.00           H  
ATOM    271  OG1 THR    19      56.835  90.077  78.154  1.00  0.00           O  
ATOM    272  HG1 THR    19      56.429  89.485  77.516  1.00  0.00           H  
ATOM    273  C   THR    19      58.502  87.135  79.885  1.00  0.00           C  
ATOM    274  O   THR    19      57.942  86.985  80.990  1.00  0.00           O  
ATOM    275  N   GLN    20      59.653  86.509  79.561  1.00  0.00           N  
ATOM    276  H   GLN    20      59.918  86.429  78.589  1.00  0.00           H  
ATOM    277  CA  GLN    20      60.669  86.044  80.471  1.00  0.00           C  
ATOM    278  HA  GLN    20      60.133  85.380  81.149  1.00  0.00           H  
ATOM    279  CB  GLN    20      61.750  85.259  79.804  1.00  0.00           C  
ATOM    280  HB2 GLN    20      62.209  85.825  78.993  1.00  0.00           H  
ATOM    281  HB3 GLN    20      62.586  85.123  80.489  1.00  0.00           H  
ATOM    282  CG  GLN    20      61.373  83.866  79.319  1.00  0.00           C  
ATOM    283  HG2 GLN    20      60.612  83.964  78.545  1.00  0.00           H  
ATOM    284  HG3 GLN    20      62.234  83.502  78.758  1.00  0.00           H  
ATOM    285  CD  GLN    20      60.806  82.886  80.320  1.00  0.00           C  
ATOM    286  OE1 GLN    20      59.822  82.223  79.990  1.00  0.00           O  
ATOM    287  NE2 GLN    20      61.485  82.625  81.448  1.00  0.00           N  
ATOM    288 HE21 GLN    20      62.409  82.992  81.626  1.00  0.00           H  
ATOM    289 HE22 GLN    20      61.089  81.935  82.070  1.00  0.00           H  
ATOM    290  C   GLN    20      61.315  87.267  81.146  1.00  0.00           C  
ATOM    291  O   GLN    20      61.375  88.322  80.559  1.00  0.00           O  
ATOM    292  N   PRO    21      61.792  87.092  82.367  1.00  0.00           N  
ATOM    293  CD  PRO    21      61.441  86.047  83.268  1.00  0.00           C  
ATOM    294  HD2 PRO    21      61.692  85.030  82.968  1.00  0.00           H  
ATOM    295  HD3 PRO    21      60.353  86.078  83.324  1.00  0.00           H  
ATOM    296  CG  PRO    21      62.119  86.255  84.591  1.00  0.00           C  
ATOM    297  HG2 PRO    21      63.122  85.843  84.482  1.00  0.00           H  
ATOM    298  HG3 PRO    21      61.660  85.718  85.421  1.00  0.00           H  
ATOM    299  CB  PRO    21      62.196  87.755  84.728  1.00  0.00           C  
ATOM    300  HB2 PRO    21      62.902  88.062  85.500  1.00  0.00           H  
ATOM    301  HB3 PRO    21      61.314  88.174  85.213  1.00  0.00           H  
ATOM    302  CA  PRO    21      62.374  88.194  83.241  1.00  0.00           C  
ATOM    303  HA  PRO    21      61.840  89.127  83.060  1.00  0.00           H  
ATOM    304  C   PRO    21      63.838  88.442  82.914  1.00  0.00           C  
ATOM    305  O   PRO    21      64.671  87.593  83.195  1.00  0.00           O  
ATOM    306  N   GLY    22      64.261  89.627  82.359  1.00  0.00           N  
ATOM    307  H   GLY    22      63.586  90.369  82.240  1.00  0.00           H  
ATOM    308  CA  GLY    22      65.622  89.760  81.912  1.00  0.00           C  
ATOM    309  HA2 GLY    22      65.856  88.901  81.284  1.00  0.00           H  
ATOM    310  HA3 GLY    22      65.717  90.623  81.252  1.00  0.00           H  
ATOM    311  C   GLY    22      66.681  89.807  82.988  1.00  0.00           C  
ATOM    312  O   GLY    22      66.492  90.174  84.182  1.00  0.00           O  
ATOM    313  N   GLN    23      67.920  89.522  82.621  1.00  0.00           N  
ATOM    314  H   GLN    23      68.070  89.285  81.651  1.00  0.00           H  
ATOM    315  CA  GLN    23      69.085  89.673  83.408  1.00  0.00           C  
ATOM    316  HA  GLN    23      68.862  89.169  84.349  1.00  0.00           H  
ATOM    317  CB  GLN    23      70.266  88.974  82.807  1.00  0.00           C  
ATOM    318  HB2 GLN    23      70.662  89.596  82.005  1.00  0.00           H  
ATOM    319  HB3 GLN    23      71.057  88.855  83.548  1.00  0.00           H  
ATOM    320  CG  GLN    23      69.952  87.555  82.176  1.00  0.00           C  
ATOM    321  HG2 GLN    23      69.086  87.681  81.526  1.00  0.00           H  
ATOM    322  HG3 GLN    23      70.827  87.259  81.598  1.00  0.00           H  
ATOM    323  CD  GLN    23      69.480  86.462  83.107  1.00  0.00           C  
ATOM    324  OE1 GLN    23      69.490  86.446  84.371  1.00  0.00           O  
ATOM    325  NE2 GLN    23      69.076  85.411  82.465  1.00  0.00           N  
ATOM    326 HE21 GLN    23      69.297  85.278  81.488  1.00  0.00           H  
ATOM    327 HE22 GLN    23      68.905  84.606  83.051  1.00  0.00           H  
ATOM    328  C   GLN    23      69.333  91.132  83.690  1.00  0.00           C  
ATOM    329  O   GLN    23      69.176  92.029  82.871  1.00  0.00           O  
ATOM    330  N   GLY    24      69.786  91.418  84.921  1.00  0.00           N  
ATOM    331  H   GLY    24      70.196  90.582  85.311  1.00  0.00           H  
ATOM    332  CA  GLY    24      70.019  92.714  85.492  1.00  0.00           C  
ATOM    333  HA2 GLY    24      69.428  93.417  84.904  1.00  0.00           H  
ATOM    334  HA3 GLY    24      69.624  92.831  86.501  1.00  0.00           H  
ATOM    335  C   GLY    24      71.520  93.048  85.553  1.00  0.00           C  
ATOM    336  O   GLY    24      72.274  92.528  84.730  1.00  0.00           O  
ATOM    337  N   TYR    25      71.942  94.000  86.457  1.00  0.00           N  
ATOM    338  H   TYR    25      71.248  94.546  86.947  1.00  0.00           H  
ATOM    339  CA  TYR    25      73.249  94.627  86.477  1.00  0.00           C  
ATOM    340  HA  TYR    25      74.034  93.923  86.200  1.00  0.00           H  
ATOM    341  CB  TYR    25      73.348  95.643  85.329  1.00  0.00           C  
ATOM    342  HB2 TYR    25      73.093  95.353  84.309  1.00  0.00           H  
ATOM    343  HB3 TYR    25      72.716  96.493  85.584  1.00  0.00           H  
ATOM    344  CG  TYR    25      74.715  96.332  85.188  1.00  0.00           C  
ATOM    345  CD1 TYR    25      75.830  95.545  84.745  1.00  0.00           C  
ATOM    346  HD1 TYR    25      75.682  94.582  84.279  1.00  0.00           H  
ATOM    347  CE1 TYR    25      77.119  96.183  84.730  1.00  0.00           C  
ATOM    348  HE1 TYR    25      77.919  95.515  84.446  1.00  0.00           H  
ATOM    349  CZ  TYR    25      77.254  97.553  85.113  1.00  0.00           C  
ATOM    350  OH  TYR    25      78.426  98.111  85.084  1.00  0.00           O  
ATOM    351  HH  TYR    25      78.414  98.976  84.668  1.00  0.00           H  
ATOM    352  CE2 TYR    25      76.147  98.313  85.431  1.00  0.00           C  
ATOM    353  HE2 TYR    25      76.321  99.356  85.649  1.00  0.00           H  
ATOM    354  CD2 TYR    25      74.836  97.704  85.523  1.00  0.00           C  
ATOM    355  HD2 TYR    25      73.933  98.223  85.809  1.00  0.00           H  
ATOM    356  C   TYR    25      73.637  95.342  87.765  1.00  0.00           C  
ATOM    357  O   TYR    25      72.890  96.176  88.271  1.00  0.00           O  
ATOM    358  N   SER    26      74.810  95.098  88.360  1.00  0.00           N  
ATOM    359  H   SER    26      75.509  94.512  87.925  1.00  0.00           H  
ATOM    360  CA  SER    26      75.269  95.524  89.625  1.00  0.00           C  
ATOM    361  HA  SER    26      74.477  95.905  90.271  1.00  0.00           H  
ATOM    362  CB  SER    26      75.887  94.432  90.438  1.00  0.00           C  
ATOM    363  HB2 SER    26      75.215  93.575  90.420  1.00  0.00           H  
ATOM    364  HB3 SER    26      76.857  94.183  90.006  1.00  0.00           H  
ATOM    365  OG  SER    26      76.159  94.763  91.812  1.00  0.00           O  
ATOM    366  HG  SER    26      76.905  94.219  92.075  1.00  0.00           H  
ATOM    367  C   SER    26      76.201  96.740  89.487  1.00  0.00           C  
ATOM    368  O   SER    26      77.422  96.587  89.676  1.00  0.00           O  
ATOM    369  N   GLN    27      75.698  97.929  89.207  1.00  0.00           N  
ATOM    370  H   GLN    27      74.704  98.054  89.082  1.00  0.00           H  
ATOM    371  CA  GLN    27      76.532  99.071  89.104  1.00  0.00           C  
ATOM    372  HA  GLN    27      77.098  98.950  88.180  1.00  0.00           H  
ATOM    373  CB  GLN    27      75.554 100.353  89.011  1.00  0.00           C  
ATOM    374  HB2 GLN    27      74.868 100.198  88.178  1.00  0.00           H  
ATOM    375  HB3 GLN    27      74.922 100.421  89.897  1.00  0.00           H  
ATOM    376  CG  GLN    27      76.424 101.672  88.981  1.00  0.00           C  
ATOM    377  HG2 GLN    27      76.919 101.759  89.949  1.00  0.00           H  
ATOM    378  HG3 GLN    27      77.158 101.528  88.188  1.00  0.00           H  
ATOM    379  CD  GLN    27      75.621 102.906  88.559  1.00  0.00           C  
ATOM    380  OE1 GLN    27      74.552 102.769  87.898  1.00  0.00           O  
ATOM    381  NE2 GLN    27      76.034 104.116  88.885  1.00  0.00           N  
ATOM    382 HE21 GLN    27      76.870 104.242  89.438  1.00  0.00           H  
ATOM    383 HE22 GLN    27      75.427 104.867  88.591  1.00  0.00           H  
ATOM    384  C   GLN    27      77.462  99.181  90.401  1.00  0.00           C  
ATOM    385  O   GLN    27      78.625  99.626  90.257  1.00  0.00           O  
ATOM    386  N   GLN    28      77.010  98.831  91.584  1.00  0.00           N  
ATOM    387  H   GLN    28      76.009  98.706  91.635  1.00  0.00           H  
ATOM    388  CA  GLN    28      77.757  98.712  92.860  1.00  0.00           C  
ATOM    389  HA  GLN    28      78.262  99.649  93.092  1.00  0.00           H  
ATOM    390  CB  GLN    28      76.821  98.355  94.035  1.00  0.00           C  
ATOM    391  HB2 GLN    28      76.297  99.249  94.375  1.00  0.00           H  
ATOM    392  HB3 GLN    28      76.171  97.531  93.743  1.00  0.00           H  
ATOM    393  CG  GLN    28      77.479  97.909  95.328  1.00  0.00           C  
ATOM    394  HG2 GLN    28      78.336  98.562  95.493  1.00  0.00           H  
ATOM    395  HG3 GLN    28      76.841  97.996  96.207  1.00  0.00           H  
ATOM    396  CD  GLN    28      77.804  96.445  95.151  1.00  0.00           C  
ATOM    397  OE1 GLN    28      77.031  95.608  94.642  1.00  0.00           O  
ATOM    398  NE2 GLN    28      78.975  95.989  95.575  1.00  0.00           N  
ATOM    399 HE21 GLN    28      79.172  95.008  95.436  1.00  0.00           H  
ATOM    400 HE22 GLN    28      79.555  96.638  96.088  1.00  0.00           H  
ATOM    401  C   GLN    28      79.017  97.858  92.791  1.00  0.00           C  
ATOM    402  O   GLN    28      80.043  98.334  93.219  1.00  0.00           O  
ATOM    403  N   SER    29      78.961  96.678  92.201  1.00  0.00           N  
ATOM    404  H   SER    29      78.101  96.366  91.773  1.00  0.00           H  
ATOM    405  CA  SER    29      80.071  95.719  92.268  1.00  0.00           C  
ATOM    406  HA  SER    29      80.683  95.935  93.143  1.00  0.00           H  
ATOM    407  CB  SER    29      79.580  94.248  92.497  1.00  0.00           C  
ATOM    408  HB2 SER    29      80.399  93.546  92.654  1.00  0.00           H  
ATOM    409  HB3 SER    29      78.975  94.335  93.400  1.00  0.00           H  
ATOM    410  OG  SER    29      78.669  93.776  91.472  1.00  0.00           O  
ATOM    411  HG  SER    29      79.181  93.818  90.661  1.00  0.00           H  
ATOM    412  C   SER    29      80.872  95.706  90.991  1.00  0.00           C  
ATOM    413  O   SER    29      81.926  95.045  90.876  1.00  0.00           O  
ATOM    414  N   SER    30      80.343  96.360  89.956  1.00  0.00           N  
ATOM    415  H   SER    30      79.368  96.621  89.955  1.00  0.00           H  
ATOM    416  CA  SER    30      81.000  96.551  88.670  1.00  0.00           C  
ATOM    417  HA  SER    30      81.289  95.563  88.312  1.00  0.00           H  
ATOM    418  CB  SER    30      80.032  97.162  87.598  1.00  0.00           C  
ATOM    419  HB2 SER    30      79.306  96.404  87.305  1.00  0.00           H  
ATOM    420  HB3 SER    30      79.470  98.029  87.944  1.00  0.00           H  
ATOM    421  OG  SER    30      80.723  97.342  86.360  1.00  0.00           O  
ATOM    422  HG  SER    30      80.621  98.272  86.144  1.00  0.00           H  
ATOM    423  C   SER    30      82.231  97.500  88.879  1.00  0.00           C  
ATOM    424  O   SER    30      82.129  98.475  89.654  1.00  0.00           O  
ATOM    425  N   GLN    31      83.318  97.357  88.111  1.00  0.00           N  
ATOM    426  H   GLN    31      83.973  98.125  88.143  1.00  0.00           H  
ATOM    427  CA  GLN    31      83.731  96.317  87.156  1.00  0.00           C  
ATOM    428  HA  GLN    31      82.923  95.974  86.510  1.00  0.00           H  
ATOM    429  CB  GLN    31      84.728  96.881  86.179  1.00  0.00           C  
ATOM    430  HB2 GLN    31      85.493  97.506  86.640  1.00  0.00           H  
ATOM    431  HB3 GLN    31      85.283  96.082  85.688  1.00  0.00           H  
ATOM    432  CG  GLN    31      84.023  97.746  85.144  1.00  0.00           C  
ATOM    433  HG2 GLN    31      83.212  98.295  85.621  1.00  0.00           H  
ATOM    434  HG3 GLN    31      84.738  98.395  84.638  1.00  0.00           H  
ATOM    435  CD  GLN    31      83.466  96.870  83.971  1.00  0.00           C  
ATOM    436  OE1 GLN    31      83.062  95.727  84.132  1.00  0.00           O  
ATOM    437  NE2 GLN    31      83.384  97.386  82.730  1.00  0.00           N  
ATOM    438 HE21 GLN    31      83.047  96.816  81.968  1.00  0.00           H  
ATOM    439 HE22 GLN    31      83.786  98.297  82.556  1.00  0.00           H  
ATOM    440  C   GLN    31      84.350  95.060  87.836  1.00  0.00           C  
ATOM    441  O   GLN    31      85.218  95.312  88.663  1.00  0.00           O  
ATOM    442  N   PRO    32      83.893  93.868  87.488  1.00  0.00           N  
ATOM    443  CD  PRO    32      82.882  93.521  86.497  1.00  0.00           C  
ATOM    444  HD2 PRO    32      83.275  93.732  85.503  1.00  0.00           H  
ATOM    445  HD3 PRO    32      81.939  94.011  86.737  1.00  0.00           H  
ATOM    446  CG  PRO    32      82.666  92.001  86.585  1.00  0.00           C  
ATOM    447  HG2 PRO    32      83.133  91.537  85.716  1.00  0.00           H  
ATOM    448  HG3 PRO    32      81.597  91.794  86.610  1.00  0.00           H  
ATOM    449  CB  PRO    32      83.260  91.609  87.957  1.00  0.00           C  
ATOM    450  HB2 PRO    32      83.460  90.539  88.010  1.00  0.00           H  
ATOM    451  HB3 PRO    32      82.500  91.720  88.731  1.00  0.00           H  
ATOM    452  CA  PRO    32      84.369  92.697  88.165  1.00  0.00           C  
ATOM    453  HA  PRO    32      84.372  92.857  89.243  1.00  0.00           H  
ATOM    454  C   PRO    32      85.679  92.101  87.692  1.00  0.00           C  
ATOM    455  O   PRO    32      85.818  91.660  86.502  1.00  0.00           O  
ATOM    456  N   TYR    33      86.669  91.899  88.586  1.00  0.00           N  
ATOM    457  H   TYR    33      86.550  92.199  89.543  1.00  0.00           H  
ATOM    458  CA  TYR    33      88.016  91.410  88.194  1.00  0.00           C  
ATOM    459  HA  TYR    33      87.995  90.970  87.197  1.00  0.00           H  
ATOM    460  CB  TYR    33      89.020  92.614  88.277  1.00  0.00           C  
ATOM    461  HB2 TYR    33      89.044  92.977  89.304  1.00  0.00           H  
ATOM    462  HB3 TYR    33      90.005  92.222  88.027  1.00  0.00           H  
ATOM    463  CG  TYR    33      88.698  93.753  87.318  1.00  0.00           C  
ATOM    464  CD1 TYR    33      88.525  93.542  85.959  1.00  0.00           C  
ATOM    465  HD1 TYR    33      88.745  92.542  85.616  1.00  0.00           H  
ATOM    466  CE1 TYR    33      88.251  94.571  85.042  1.00  0.00           C  
ATOM    467  HE1 TYR    33      88.337  94.537  83.966  1.00  0.00           H  
ATOM    468  CZ  TYR    33      88.169  95.874  85.570  1.00  0.00           C  
ATOM    469  OH  TYR    33      88.034  96.999  84.792  1.00  0.00           O  
ATOM    470  HH  TYR    33      88.116  96.711  83.880  1.00  0.00           H  
ATOM    471  CE2 TYR    33      88.402  96.212  86.886  1.00  0.00           C  
ATOM    472  HE2 TYR    33      88.473  97.252  87.169  1.00  0.00           H  
ATOM    473  CD2 TYR    33      88.584  95.118  87.790  1.00  0.00           C  
ATOM    474  HD2 TYR    33      88.695  95.276  88.853  1.00  0.00           H  
ATOM    475  C   TYR    33      88.447  90.235  89.130  1.00  0.00           C  
ATOM    476  O   TYR    33      89.646  90.001  89.320  1.00  0.00           O  
ATOM    477  N   GLY    34      87.538  89.502  89.767  1.00  0.00           N  
ATOM    478  H   GLY    34      86.598  89.789  89.536  1.00  0.00           H  
ATOM    479  CA  GLY    34      87.843  88.491  90.749  1.00  0.00           C  
ATOM    480  HA2 GLY    34      86.990  87.816  90.812  1.00  0.00           H  
ATOM    481  HA3 GLY    34      88.709  87.867  90.528  1.00  0.00           H  
ATOM    482  C   GLY    34      88.027  89.059  92.132  1.00  0.00           C  
ATOM    483  O   GLY    34      87.803  90.263  92.444  1.00  0.00           O  
ATOM    484  N   GLN    35      88.475  88.174  93.066  1.00  0.00           N  
ATOM    485  H   GLN    35      88.790  87.258  92.781  1.00  0.00           H  
ATOM    486  CA  GLN    35      88.751  88.553  94.462  1.00  0.00           C  
ATOM    487  HA  GLN    35      88.677  89.634  94.579  1.00  0.00           H  
ATOM    488  CB  GLN    35      87.687  87.796  95.314  1.00  0.00           C  
ATOM    489  HB2 GLN    35      86.706  88.147  94.994  1.00  0.00           H  
ATOM    490  HB3 GLN    35      87.716  86.717  95.162  1.00  0.00           H  
ATOM    491  CG  GLN    35      87.788  88.082  96.846  1.00  0.00           C  
ATOM    492  HG2 GLN    35      88.753  87.753  97.230  1.00  0.00           H  
ATOM    493  HG3 GLN    35      87.506  89.107  97.086  1.00  0.00           H  
ATOM    494  CD  GLN    35      86.859  87.065  97.584  1.00  0.00           C  
ATOM    495  OE1 GLN    35      85.751  86.593  97.153  1.00  0.00           O  
ATOM    496  NE2 GLN    35      87.169  86.707  98.754  1.00  0.00           N  
ATOM    497 HE21 GLN    35      87.852  87.312  99.188  1.00  0.00           H  
ATOM    498 HE22 GLN    35      86.488  86.154  99.255  1.00  0.00           H  
ATOM    499  C   GLN    35      90.124  87.963  94.938  1.00  0.00           C  
ATOM    500  O   GLN    35      90.436  86.819  95.045  1.00  0.00           O  
ATOM    501  N   GLN    36      91.044  88.727  95.350  1.00  0.00           N  
ATOM    502  H   GLN    36      91.967  88.363  95.539  1.00  0.00           H  
ATOM    503  CA  GLN    36      91.155  90.256  95.210  1.00  0.00           C  
ATOM    504  HA  GLN    36      90.219  90.715  95.527  1.00  0.00           H  
ATOM    505  CB  GLN    36      92.258  90.828  96.188  1.00  0.00           C  
ATOM    506  HB2 GLN    36      92.249  90.370  97.178  1.00  0.00           H  
ATOM    507  HB3 GLN    36      93.166  90.606  95.628  1.00  0.00           H  
ATOM    508  CG  GLN    36      92.166  92.323  96.371  1.00  0.00           C  
ATOM    509  HG2 GLN    36      92.457  92.789  95.429  1.00  0.00           H  
ATOM    510  HG3 GLN    36      91.109  92.549  96.510  1.00  0.00           H  
ATOM    511  CD  GLN    36      93.034  92.817  97.476  1.00  0.00           C  
ATOM    512  OE1 GLN    36      93.437  92.161  98.459  1.00  0.00           O  
ATOM    513  NE2 GLN    36      93.263  94.082  97.324  1.00  0.00           N  
ATOM    514 HE21 GLN    36      92.889  94.540  96.506  1.00  0.00           H  
ATOM    515 HE22 GLN    36      93.904  94.461  98.006  1.00  0.00           H  
ATOM    516  C   GLN    36      91.234  90.719  93.720  1.00  0.00           C  
ATOM    517  O   GLN    36      91.869  90.013  92.944  1.00  0.00           O  
ATOM    518  N   SER    37      90.633  91.888  93.448  1.00  0.00           N  
ATOM    519  H   SER    37      90.151  92.373  94.191  1.00  0.00           H  
ATOM    520  CA  SER    37      90.640  92.491  92.110  1.00  0.00           C  
ATOM    521  HA  SER    37      89.917  91.952  91.498  1.00  0.00           H  
ATOM    522  CB  SER    37      90.132  93.952  92.132  1.00  0.00           C  
ATOM    523  HB2 SER    37      89.099  93.889  92.473  1.00  0.00           H  
ATOM    524  HB3 SER    37      90.674  94.562  92.854  1.00  0.00           H  
ATOM    525  OG  SER    37      90.179  94.557  90.873  1.00  0.00           O  
ATOM    526  HG  SER    37      90.084  95.509  90.947  1.00  0.00           H  
ATOM    527  C   SER    37      92.063  92.521  91.502  1.00  0.00           C  
ATOM    528  O   SER    37      93.015  92.841  92.228  1.00  0.00           O  
ATOM    529  N   TYR    38      92.245  92.529  90.209  1.00  0.00           N  
ATOM    530  H   TYR    38      91.503  92.166  89.628  1.00  0.00           H  
ATOM    531  CA  TYR    38      93.406  93.055  89.524  1.00  0.00           C  
ATOM    532  HA  TYR    38      93.886  93.933  89.958  1.00  0.00           H  
ATOM    533  CB  TYR    38      94.492  91.978  89.592  1.00  0.00           C  
ATOM    534  HB2 TYR    38      94.728  91.743  90.630  1.00  0.00           H  
ATOM    535  HB3 TYR    38      94.150  91.055  89.124  1.00  0.00           H  
ATOM    536  CG  TYR    38      95.814  92.395  89.007  1.00  0.00           C  
ATOM    537  CD1 TYR    38      96.078  92.410  87.570  1.00  0.00           C  
ATOM    538  HD1 TYR    38      95.357  91.985  86.887  1.00  0.00           H  
ATOM    539  CE1 TYR    38      97.289  92.923  87.086  1.00  0.00           C  
ATOM    540  HE1 TYR    38      97.489  92.944  86.025  1.00  0.00           H  
ATOM    541  CZ  TYR    38      98.362  93.205  87.963  1.00  0.00           C  
ATOM    542  OH  TYR    38      99.534  93.671  87.437  1.00  0.00           O  
ATOM    543  HH  TYR    38      99.567  93.523  86.489  1.00  0.00           H  
ATOM    544  CE2 TYR    38      98.164  93.006  89.348  1.00  0.00           C  
ATOM    545  HE2 TYR    38      98.949  93.321  90.020  1.00  0.00           H  
ATOM    546  CD2 TYR    38      96.856  92.758  89.840  1.00  0.00           C  
ATOM    547  HD2 TYR    38      96.691  92.907  90.897  1.00  0.00           H  
ATOM    548  C   TYR    38      92.999  93.334  88.052  1.00  0.00           C  
ATOM    549  O   TYR    38      92.411  92.476  87.418  1.00  0.00           O  
ATOM    550  N   SER    39      93.412  94.518  87.644  1.00  0.00           N  
ATOM    551  H   SER    39      93.924  95.083  88.307  1.00  0.00           H  
ATOM    552  CA  SER    39      93.161  94.964  86.334  1.00  0.00           C  
ATOM    553  HA  SER    39      93.561  94.212  85.654  1.00  0.00           H  
ATOM    554  CB  SER    39      91.639  95.292  86.059  1.00  0.00           C  
ATOM    555  HB2 SER    39      91.082  94.358  86.136  1.00  0.00           H  
ATOM    556  HB3 SER    39      91.182  95.953  86.795  1.00  0.00           H  
ATOM    557  OG  SER    39      91.420  95.857  84.765  1.00  0.00           O  
ATOM    558  HG  SER    39      91.376  95.109  84.165  1.00  0.00           H  
ATOM    559  C   SER    39      93.972  96.307  86.072  1.00  0.00           C  
ATOM    560  O   SER    39      94.025  97.158  86.946  1.00  0.00           O  
ATOM    561  N   GLY    40      94.577  96.475  84.930  1.00  0.00           N  
ATOM    562  H   GLY    40      94.768  95.695  84.317  1.00  0.00           H  
ATOM    563  CA  GLY    40      95.458  97.633  84.654  1.00  0.00           C  
ATOM    564  HA2 GLY    40      94.968  98.175  83.845  1.00  0.00           H  
ATOM    565  HA3 GLY    40      95.549  98.309  85.504  1.00  0.00           H  
ATOM    566  C   GLY    40      96.820  97.277  84.103  1.00  0.00           C  
ATOM    567  O   GLY    40      96.823  96.635  83.043  1.00  0.00           O  
ATOM    568  N   TYR    41      98.006  97.676  84.627  1.00  0.00           N  
ATOM    569  H   TYR    41      98.802  97.279  84.150  1.00  0.00           H  
ATOM    570  CA  TYR    41      98.202  98.191  85.990  1.00  0.00           C  
ATOM    571  HA  TYR    41      97.418  98.940  86.108  1.00  0.00           H  
ATOM    572  CB  TYR    41      98.037  97.041  86.988  1.00  0.00           C  
ATOM    573  HB2 TYR    41      97.066  96.568  86.843  1.00  0.00           H  
ATOM    574  HB3 TYR    41      98.809  96.354  86.641  1.00  0.00           H  
ATOM    575  CG  TYR    41      98.244  97.386  88.462  1.00  0.00           C  
ATOM    576  CD1 TYR    41      99.187  96.722  89.258  1.00  0.00           C  
ATOM    577  HD1 TYR    41      99.918  96.052  88.829  1.00  0.00           H  
ATOM    578  CE1 TYR    41      99.163  96.853  90.654  1.00  0.00           C  
ATOM    579  HE1 TYR    41      99.942  96.440  91.279  1.00  0.00           H  
ATOM    580  CZ  TYR    41      98.313  97.806  91.271  1.00  0.00           C  
ATOM    581  OH  TYR    41      98.213  97.840  92.628  1.00  0.00           O  
ATOM    582  HH  TYR    41      97.492  98.382  92.956  1.00  0.00           H  
ATOM    583  CE2 TYR    41      97.342  98.449  90.514  1.00  0.00           C  
ATOM    584  HE2 TYR    41      96.774  99.244  90.975  1.00  0.00           H  
ATOM    585  CD2 TYR    41      97.307  98.291  89.130  1.00  0.00           C  
ATOM    586  HD2 TYR    41      96.493  98.719  88.564  1.00  0.00           H  
ATOM    587  C   TYR    41      99.554  98.920  86.032  1.00  0.00           C  
ATOM    588  O   TYR    41     100.460  98.698  85.229  1.00  0.00           O  
ATOM    589  N   SER    42      99.748  99.780  87.053  1.00  0.00           N  
ATOM    590  H   SER    42      98.956 100.032  87.627  1.00  0.00           H  
ATOM    591  CA  SER    42     101.061 100.047  87.625  1.00  0.00           C  
ATOM    592  HA  SER    42     101.512  99.063  87.759  1.00  0.00           H  
ATOM    593  CB  SER    42     101.860 101.049  86.828  1.00  0.00           C  
ATOM    594  HB2 SER    42     102.017 100.686  85.813  1.00  0.00           H  
ATOM    595  HB3 SER    42     101.286 101.951  86.619  1.00  0.00           H  
ATOM    596  OG  SER    42     103.075 101.533  87.351  1.00  0.00           O  
ATOM    597  HG  SER    42     102.700 102.082  88.044  1.00  0.00           H  
ATOM    598  C   SER    42     100.959 100.390  89.094  1.00  0.00           C  
ATOM    599  O   SER    42      99.894 100.823  89.541  1.00  0.00           O  
ATOM    600  N   GLN    43     102.094 100.399  89.854  1.00  0.00           N  
ATOM    601  H   GLN    43     102.963 100.030  89.496  1.00  0.00           H  
ATOM    602  CA  GLN    43     102.148 100.655  91.343  1.00  0.00           C  
ATOM    603  HA  GLN    43     101.347 101.317  91.671  1.00  0.00           H  
ATOM    604  CB  GLN    43     102.100  99.278  92.063  1.00  0.00           C  
ATOM    605  HB2 GLN    43     102.132  99.391  93.147  1.00  0.00           H  
ATOM    606  HB3 GLN    43     101.230  98.642  91.902  1.00  0.00           H  
ATOM    607  CG  GLN    43     103.399  98.455  91.897  1.00  0.00           C  
ATOM    608  HG2 GLN    43     103.714  98.358  90.858  1.00  0.00           H  
ATOM    609  HG3 GLN    43     104.203  99.028  92.358  1.00  0.00           H  
ATOM    610  CD  GLN    43     103.286  97.043  92.543  1.00  0.00           C  
ATOM    611  OE1 GLN    43     102.183  96.563  92.668  1.00  0.00           O  
ATOM    612  NE2 GLN    43     104.322  96.292  92.829  1.00  0.00           N  
ATOM    613 HE21 GLN    43     105.276  96.610  92.738  1.00  0.00           H  
ATOM    614 HE22 GLN    43     104.194  95.331  93.113  1.00  0.00           H  
ATOM    615  C   GLN    43     103.355 101.552  91.818  1.00  0.00           C  
ATOM    616  O   GLN    43     103.696 101.569  92.972  1.00  0.00           O  
ATOM    617  N   SER    44     104.060 102.111  90.816  1.00  0.00           N  
ATOM    618  H   SER    44     103.607 102.108  89.913  1.00  0.00           H  
ATOM    619  CA  SER    44     105.207 102.926  91.125  1.00  0.00           C  
ATOM    620  HA  SER    44     105.972 102.265  91.533  1.00  0.00           H  
ATOM    621  CB  SER    44     105.810 103.429  89.798  1.00  0.00           C  
ATOM    622  HB2 SER    44     105.713 102.780  88.927  1.00  0.00           H  
ATOM    623  HB3 SER    44     105.117 104.244  89.585  1.00  0.00           H  
ATOM    624  OG  SER    44     107.175 103.874  89.992  1.00  0.00           O  
ATOM    625  HG  SER    44     107.393 104.502  89.300  1.00  0.00           H  
ATOM    626  C   SER    44     104.892 104.124  92.056  1.00  0.00           C  
ATOM    627  O   SER    44     103.887 104.767  91.830  1.00  0.00           O  
ATOM    628  N   THR    45     105.826 104.530  92.894  1.00  0.00           N  
ATOM    629  H   THR    45     106.667 103.979  92.988  1.00  0.00           H  
ATOM    630  CA  THR    45     105.697 105.624  93.928  1.00  0.00           C  
ATOM    631  HA  THR    45     105.034 105.297  94.729  1.00  0.00           H  
ATOM    632  CB  THR    45     107.012 105.795  94.668  1.00  0.00           C  
ATOM    633  HB  THR    45     107.817 105.811  93.933  1.00  0.00           H  
ATOM    634  CG2 THR    45     107.086 106.988  95.680  1.00  0.00           C  
ATOM    635 HG21 THR    45     108.092 107.086  96.089  1.00  0.00           H  
ATOM    636 HG22 THR    45     106.815 107.850  95.070  1.00  0.00           H  
ATOM    637 HG23 THR    45     106.364 106.860  96.487  1.00  0.00           H  
ATOM    638  OG1 THR    45     107.053 104.615  95.440  1.00  0.00           O  
ATOM    639  HG1 THR    45     107.978 104.485  95.659  1.00  0.00           H  
ATOM    640  C   THR    45     105.165 106.905  93.353  1.00  0.00           C  
ATOM    641  O   THR    45     105.799 107.377  92.394  1.00  0.00           O  
ATOM    642  N   ASP    46     104.303 107.655  94.084  1.00  0.00           N  
ATOM    643  H   ASP    46     104.062 107.284  94.992  1.00  0.00           H  
ATOM    644  CA  ASP    46     103.785 108.950  93.679  1.00  0.00           C  
ATOM    645  HA  ASP    46     103.836 109.106  92.602  1.00  0.00           H  
ATOM    646  CB  ASP    46     102.300 108.950  94.067  1.00  0.00           C  
ATOM    647  HB2 ASP    46     101.710 108.223  93.508  1.00  0.00           H  
ATOM    648  HB3 ASP    46     102.038 108.657  95.084  1.00  0.00           H  
ATOM    649  CG  ASP    46     101.621 110.303  93.819  1.00  0.00           C  
ATOM    650  OD1 ASP    46     101.974 111.021  92.826  1.00  0.00           O  
ATOM    651  OD2 ASP    46     100.722 110.727  94.581  1.00  0.00           O  
ATOM    652  C   ASP    46     104.495 110.099  94.318  1.00  0.00           C  
ATOM    653  O   ASP    46     104.238 110.439  95.528  1.00  0.00           O  
ATOM    654  N   THR    47     105.256 110.797  93.515  1.00  0.00           N  
ATOM    655  H   THR    47     105.262 110.553  92.535  1.00  0.00           H  
ATOM    656  CA  THR    47     105.936 112.030  93.838  1.00  0.00           C  
ATOM    657  HA  THR    47     105.653 112.314  94.852  1.00  0.00           H  
ATOM    658  CB  THR    47     107.422 111.907  93.796  1.00  0.00           C  
ATOM    659  HB  THR    47     107.753 112.931  93.970  1.00  0.00           H  
ATOM    660  CG2 THR    47     107.916 110.990  94.902  1.00  0.00           C  
ATOM    661 HG21 THR    47     107.914 111.450  95.890  1.00  0.00           H  
ATOM    662 HG22 THR    47     107.275 110.117  95.026  1.00  0.00           H  
ATOM    663 HG23 THR    47     108.910 110.549  94.821  1.00  0.00           H  
ATOM    664  OG1 THR    47     107.993 111.438  92.588  1.00  0.00           O  
ATOM    665  HG1 THR    47     108.889 111.781  92.545  1.00  0.00           H  
ATOM    666  C   THR    47     105.436 113.176  92.981  1.00  0.00           C  
ATOM    667  O   THR    47     106.109 114.223  92.815  1.00  0.00           O  
ATOM    668  N   SER    48     104.211 113.103  92.477  1.00  0.00           N  
ATOM    669  H   SER    48     103.712 112.237  92.623  1.00  0.00           H  
ATOM    670  CA  SER    48     103.407 114.279  91.989  1.00  0.00           C  
ATOM    671  HA  SER    48     103.974 114.839  91.245  1.00  0.00           H  
ATOM    672  CB  SER    48     102.136 113.781  91.261  1.00  0.00           C  
ATOM    673  HB2 SER    48     101.578 114.575  90.765  1.00  0.00           H  
ATOM    674  HB3 SER    48     102.227 112.917  90.603  1.00  0.00           H  
ATOM    675  OG  SER    48     101.216 113.352  92.179  1.00  0.00           O  
ATOM    676  HG  SER    48     101.521 112.463  92.373  1.00  0.00           H  
ATOM    677  C   SER    48     103.066 115.224  93.203  1.00  0.00           C  
ATOM    678  O   SER    48     102.857 114.742  94.333  1.00  0.00           O  
ATOM    679  N   GLY    49     103.105 116.533  93.071  1.00  0.00           N  
ATOM    680  H   GLY    49     103.254 116.882  92.135  1.00  0.00           H  
ATOM    681  CA  GLY    49     102.845 117.494  94.191  1.00  0.00           C  
ATOM    682  HA2 GLY    49     102.829 118.509  93.794  1.00  0.00           H  
ATOM    683  HA3 GLY    49     101.833 117.324  94.558  1.00  0.00           H  
ATOM    684  C   GLY    49     103.949 117.379  95.324  1.00  0.00           C  
ATOM    685  O   GLY    49     104.904 116.616  95.262  1.00  0.00           O  
ATOM    686  N   TYR    50     103.928 118.210  96.328  1.00  0.00           N  
ATOM    687  H   TYR    50     104.793 118.369  96.824  1.00  0.00           H  
ATOM    688  CA  TYR    50     103.029 119.289  96.677  1.00  0.00           C  
ATOM    689  HA  TYR    50     102.605 119.664  95.745  1.00  0.00           H  
ATOM    690  CB  TYR    50     102.081 118.828  97.757  1.00  0.00           C  
ATOM    691  HB2 TYR    50     101.618 117.894  97.436  1.00  0.00           H  
ATOM    692  HB3 TYR    50     102.609 118.597  98.682  1.00  0.00           H  
ATOM    693  CG  TYR    50     101.043 119.883  98.197  1.00  0.00           C  
ATOM    694  CD1 TYR    50     101.331 120.890  99.077  1.00  0.00           C  
ATOM    695  HD1 TYR    50     102.295 120.976  99.555  1.00  0.00           H  
ATOM    696  CE1 TYR    50     100.286 121.770  99.407  1.00  0.00           C  
ATOM    697  HE1 TYR    50     100.474 122.458 100.217  1.00  0.00           H  
ATOM    698  CZ  TYR    50      99.039 121.763  98.723  1.00  0.00           C  
ATOM    699  OH  TYR    50      98.135 122.726  99.042  1.00  0.00           O  
ATOM    700  HH  TYR    50      97.257 122.492  98.731  1.00  0.00           H  
ATOM    701  CE2 TYR    50      98.802 120.812  97.694  1.00  0.00           C  
ATOM    702  HE2 TYR    50      97.932 120.913  97.063  1.00  0.00           H  
ATOM    703  CD2 TYR    50      99.860 119.853  97.502  1.00  0.00           C  
ATOM    704  HD2 TYR    50      99.748 119.024  96.819  1.00  0.00           H  
ATOM    705  C   TYR    50     103.850 120.533  97.208  1.00  0.00           C  
ATOM    706  O   TYR    50     104.878 120.229  97.851  1.00  0.00           O  
ATOM    707  N   GLY    51     103.623 121.863  97.044  1.00  0.00           N  
ATOM    708  H   GLY    51     104.273 122.460  97.536  1.00  0.00           H  
ATOM    709  CA  GLY    51     102.532 122.493  96.411  1.00  0.00           C  
ATOM    710  HA2 GLY    51     101.912 121.771  95.879  1.00  0.00           H  
ATOM    711  HA3 GLY    51     101.917 122.945  97.190  1.00  0.00           H  
ATOM    712  C   GLY    51     102.870 123.496  95.320  1.00  0.00           C  
ATOM    713  O   GLY    51     102.243 124.528  95.096  1.00  0.00           O  
ATOM    714  N   GLN    52     104.107 123.354  94.719  1.00  0.00           N  
ATOM    715  H   GLN    52     104.700 122.552  94.881  1.00  0.00           H  
ATOM    716  CA  GLN    52     104.741 124.327  93.913  1.00  0.00           C  
ATOM    717  HA  GLN    52     103.975 124.969  93.477  1.00  0.00           H  
ATOM    718  CB  GLN    52     105.600 125.253  94.759  1.00  0.00           C  
ATOM    719  HB2 GLN    52     105.083 125.652  95.631  1.00  0.00           H  
ATOM    720  HB3 GLN    52     106.477 124.667  95.036  1.00  0.00           H  
ATOM    721  CG  GLN    52     106.091 126.547  93.963  1.00  0.00           C  
ATOM    722  HG2 GLN    52     106.505 127.275  94.661  1.00  0.00           H  
ATOM    723  HG3 GLN    52     106.834 126.295  93.206  1.00  0.00           H  
ATOM    724  CD  GLN    52     104.990 127.207  93.156  1.00  0.00           C  
ATOM    725  OE1 GLN    52     103.982 127.722  93.733  1.00  0.00           O  
ATOM    726  NE2 GLN    52     105.084 127.300  91.846  1.00  0.00           N  
ATOM    727 HE21 GLN    52     105.885 126.896  91.381  1.00  0.00           H  
ATOM    728 HE22 GLN    52     104.280 127.739  91.421  1.00  0.00           H  
ATOM    729  C   GLN    52     105.614 123.750  92.693  1.00  0.00           C  
ATOM    730  O   GLN    52     106.758 123.433  92.915  1.00  0.00           O  
ATOM    731  N   SER    53     105.081 123.578  91.480  1.00  0.00           N  
ATOM    732  H   SER    53     105.649 123.269  90.704  1.00  0.00           H  
ATOM    733  CA  SER    53     103.680 123.847  91.168  1.00  0.00           C  
ATOM    734  HA  SER    53     103.267 124.767  91.581  1.00  0.00           H  
ATOM    735  CB  SER    53     103.532 124.241  89.706  1.00  0.00           C  
ATOM    736  HB2 SER    53     102.508 124.607  89.632  1.00  0.00           H  
ATOM    737  HB3 SER    53     104.318 124.917  89.368  1.00  0.00           H  
ATOM    738  OG  SER    53     103.557 123.156  88.804  1.00  0.00           O  
ATOM    739  HG  SER    53     104.456 122.883  88.608  1.00  0.00           H  
ATOM    740  C   SER    53     102.694 122.732  91.569  1.00  0.00           C  
ATOM    741  O   SER    53     103.135 121.681  92.161  1.00  0.00           O  
ATOM    742  N   SER    54     101.386 122.933  91.298  1.00  0.00           N  
ATOM    743  H   SER    54     101.092 123.838  90.960  1.00  0.00           H  
ATOM    744  CA  SER    54     100.335 121.837  91.085  1.00  0.00           C  
ATOM    745  HA  SER    54      99.929 121.369  91.982  1.00  0.00           H  
ATOM    746  CB  SER    54      99.136 122.473  90.471  1.00  0.00           C  
ATOM    747  HB2 SER    54      98.415 121.698  90.209  1.00  0.00           H  
ATOM    748  HB3 SER    54      98.656 123.121  91.204  1.00  0.00           H  
ATOM    749  OG  SER    54      99.458 123.172  89.257  1.00  0.00           O  
ATOM    750  HG  SER    54      98.691 123.199  88.681  1.00  0.00           H  
ATOM    751  C   SER    54     100.809 120.662  90.190  1.00  0.00           C  
ATOM    752  O   SER    54     100.417 119.505  90.425  1.00  0.00           O  
ATOM    753  N   TYR    55     101.715 120.952  89.194  1.00  0.00           N  
ATOM    754  H   TYR    55     102.000 121.920  89.146  1.00  0.00           H  
ATOM    755  CA  TYR    55     102.292 119.812  88.393  1.00  0.00           C  
ATOM    756  HA  TYR    55     102.328 118.930  89.032  1.00  0.00           H  
ATOM    757  CB  TYR    55     101.395 119.548  87.186  1.00  0.00           C  
ATOM    758  HB2 TYR    55     101.377 120.462  86.592  1.00  0.00           H  
ATOM    759  HB3 TYR    55     101.927 118.771  86.637  1.00  0.00           H  
ATOM    760  CG  TYR    55      99.920 119.184  87.366  1.00  0.00           C  
ATOM    761  CD1 TYR    55      98.951 120.185  87.335  1.00  0.00           C  
ATOM    762  HD1 TYR    55      99.193 121.213  87.111  1.00  0.00           H  
ATOM    763  CE1 TYR    55      97.622 119.877  87.529  1.00  0.00           C  
ATOM    764  HE1 TYR    55      96.909 120.675  87.388  1.00  0.00           H  
ATOM    765  CZ  TYR    55      97.202 118.516  87.557  1.00  0.00           C  
ATOM    766  OH  TYR    55      95.857 118.177  87.791  1.00  0.00           O  
ATOM    767  HH  TYR    55      95.225 118.889  87.668  1.00  0.00           H  
ATOM    768  CE2 TYR    55      98.169 117.491  87.486  1.00  0.00           C  
ATOM    769  HE2 TYR    55      97.796 116.478  87.512  1.00  0.00           H  
ATOM    770  CD2 TYR    55      99.491 117.837  87.417  1.00  0.00           C  
ATOM    771  HD2 TYR    55     100.314 117.138  87.438  1.00  0.00           H  
ATOM    772  C   TYR    55     103.731 120.180  87.949  1.00  0.00           C  
ATOM    773  O   TYR    55     103.928 120.934  87.045  1.00  0.00           O  
ATOM    774  N   SER    56     104.793 119.667  88.601  1.00  0.00           N  
ATOM    775  H   SER    56     105.653 119.955  88.155  1.00  0.00           H  
ATOM    776  CA  SER    56     104.912 118.580  89.620  1.00  0.00           C  
ATOM    777  HA  SER    56     105.963 118.291  89.643  1.00  0.00           H  
ATOM    778  CB  SER    56     104.530 119.261  90.973  1.00  0.00           C  
ATOM    779  HB2 SER    56     104.886 120.288  91.051  1.00  0.00           H  
ATOM    780  HB3 SER    56     103.451 119.391  91.054  1.00  0.00           H  
ATOM    781  OG  SER    56     105.108 118.475  91.985  1.00  0.00           O  
ATOM    782  HG  SER    56     106.031 118.333  91.764  1.00  0.00           H  
ATOM    783  C   SER    56     104.047 117.298  89.401  1.00  0.00           C  
ATOM    784  O   SER    56     103.020 117.065  90.124  1.00  0.00           O  
ATOM    785  N   SER    57     104.244 116.554  88.258  1.00  0.00           N  
ATOM    786  H   SER    57     103.641 115.764  88.082  1.00  0.00           H  
ATOM    787  CA  SER    57     105.362 116.648  87.300  1.00  0.00           C  
ATOM    788  HA  SER    57     106.246 117.000  87.833  1.00  0.00           H  
ATOM    789  CB  SER    57     105.772 115.265  86.681  1.00  0.00           C  
ATOM    790  HB2 SER    57     106.029 114.564  87.475  1.00  0.00           H  
ATOM    791  HB3 SER    57     104.833 114.852  86.315  1.00  0.00           H  
ATOM    792  OG  SER    57     106.636 115.301  85.578  1.00  0.00           O  
ATOM    793  HG  SER    57     106.829 114.437  85.205  1.00  0.00           H  
ATOM    794  C   SER    57     104.934 117.646  86.225  1.00  0.00           C  
ATOM    795  O   SER    57     103.798 117.561  85.721  1.00  0.00           O  
ATOM    796  N   TYR    58     105.796 118.515  85.722  1.00  0.00           N  
ATOM    797  H   TYR    58     106.735 118.525  86.091  1.00  0.00           H  
ATOM    798  CA  TYR    58     105.404 119.477  84.701  1.00  0.00           C  
ATOM    799  HA  TYR    58     104.525 119.987  85.097  1.00  0.00           H  
ATOM    800  CB  TYR    58     106.539 120.454  84.369  1.00  0.00           C  
ATOM    801  HB2 TYR    58     106.832 120.981  85.277  1.00  0.00           H  
ATOM    802  HB3 TYR    58     107.455 119.894  84.179  1.00  0.00           H  
ATOM    803  CG  TYR    58     106.049 121.457  83.333  1.00  0.00           C  
ATOM    804  CD1 TYR    58     106.490 121.440  81.997  1.00  0.00           C  
ATOM    805  HD1 TYR    58     107.086 120.582  81.726  1.00  0.00           H  
ATOM    806  CE1 TYR    58     105.958 122.432  81.146  1.00  0.00           C  
ATOM    807  HE1 TYR    58     106.225 122.393  80.100  1.00  0.00           H  
ATOM    808  CZ  TYR    58     105.048 123.451  81.549  1.00  0.00           C  
ATOM    809  OH  TYR    58     104.612 124.388  80.684  1.00  0.00           O  
ATOM    810  HH  TYR    58     104.673 124.103  79.769  1.00  0.00           H  
ATOM    811  CE2 TYR    58     104.736 123.531  82.919  1.00  0.00           C  
ATOM    812  HE2 TYR    58     104.064 124.281  83.310  1.00  0.00           H  
ATOM    813  CD2 TYR    58     105.266 122.541  83.803  1.00  0.00           C  
ATOM    814  HD2 TYR    58     105.103 122.679  84.861  1.00  0.00           H  
ATOM    815  C   TYR    58     104.931 118.798  83.346  1.00  0.00           C  
ATOM    816  O   TYR    58     105.666 118.112  82.720  1.00  0.00           O  
ATOM    817  N   GLY    59     103.814 119.323  82.816  1.00  0.00           N  
ATOM    818  H   GLY    59     103.566 119.142  81.853  1.00  0.00           H  
ATOM    819  CA  GLY    59     102.754 120.245  83.345  1.00  0.00           C  
ATOM    820  HA2 GLY    59     102.055 119.728  84.003  1.00  0.00           H  
ATOM    821  HA3 GLY    59     103.139 121.066  83.951  1.00  0.00           H  
ATOM    822  C   GLY    59     101.831 120.850  82.304  1.00  0.00           C  
ATOM    823  O   GLY    59     102.084 120.632  81.140  1.00  0.00           O  
ATOM    824  N   GLN    60     100.880 121.672  82.654  1.00  0.00           N  
ATOM    825  H   GLN    60     100.355 122.144  81.931  1.00  0.00           H  
ATOM    826  CA  GLN    60     100.330 122.062  84.007  1.00  0.00           C  
ATOM    827  HA  GLN    60     100.508 121.225  84.683  1.00  0.00           H  
ATOM    828  CB  GLN    60     101.179 123.266  84.440  1.00  0.00           C  
ATOM    829  HB2 GLN    60     102.184 123.143  84.037  1.00  0.00           H  
ATOM    830  HB3 GLN    60     100.637 124.111  84.016  1.00  0.00           H  
ATOM    831  CG  GLN    60     101.370 123.275  85.965  1.00  0.00           C  
ATOM    832  HG2 GLN    60     100.510 122.930  86.539  1.00  0.00           H  
ATOM    833  HG3 GLN    60     102.173 122.587  86.230  1.00  0.00           H  
ATOM    834  CD  GLN    60     101.772 124.678  86.505  1.00  0.00           C  
ATOM    835  OE1 GLN    60     102.423 125.443  85.811  1.00  0.00           O  
ATOM    836  NE2 GLN    60     101.209 125.145  87.597  1.00  0.00           N  
ATOM    837 HE21 GLN    60     100.509 124.619  88.102  1.00  0.00           H  
ATOM    838 HE22 GLN    60     101.506 126.066  87.886  1.00  0.00           H  
ATOM    839  C   GLN    60      98.893 122.496  83.993  1.00  0.00           C  
ATOM    840  O   GLN    60      98.354 122.672  85.073  1.00  0.00           O  
ATOM    841  N   SER    61      98.222 122.614  82.815  1.00  0.00           N  
ATOM    842  H   SER    61      98.642 122.606  81.896  1.00  0.00           H  
ATOM    843  CA  SER    61      96.779 122.973  82.698  1.00  0.00           C  
ATOM    844  HA  SER    61      96.219 122.284  83.329  1.00  0.00           H  
ATOM    845  CB  SER    61      96.423 124.364  83.261  1.00  0.00           C  
ATOM    846  HB2 SER    61      95.337 124.447  83.241  1.00  0.00           H  
ATOM    847  HB3 SER    61      96.686 124.488  84.311  1.00  0.00           H  
ATOM    848  OG  SER    61      97.065 125.348  82.556  1.00  0.00           O  
ATOM    849  HG  SER    61      97.532 125.894  83.193  1.00  0.00           H  
ATOM    850  C   SER    61      96.252 122.701  81.266  1.00  0.00           C  
ATOM    851  O   SER    61      97.038 122.339  80.459  1.00  0.00           O  
ATOM    852  N   GLN    62      94.979 123.079  81.017  1.00  0.00           N  
ATOM    853  H   GLN    62      94.386 123.399  81.769  1.00  0.00           H  
ATOM    854  CA  GLN    62      94.392 123.161  79.693  1.00  0.00           C  
ATOM    855  HA  GLN    62      94.620 122.256  79.130  1.00  0.00           H  
ATOM    856  CB  GLN    62      92.878 123.304  79.794  1.00  0.00           C  
ATOM    857  HB2 GLN    62      92.477 122.619  80.542  1.00  0.00           H  
ATOM    858  HB3 GLN    62      92.622 124.238  80.294  1.00  0.00           H  
ATOM    859  CG  GLN    62      92.117 123.169  78.461  1.00  0.00           C  
ATOM    860  HG2 GLN    62      91.032 123.227  78.539  1.00  0.00           H  
ATOM    861  HG3 GLN    62      92.470 123.956  77.795  1.00  0.00           H  
ATOM    862  CD  GLN    62      92.349 121.834  77.643  1.00  0.00           C  
ATOM    863  OE1 GLN    62      92.828 120.846  78.165  1.00  0.00           O  
ATOM    864  NE2 GLN    62      91.790 121.778  76.415  1.00  0.00           N  
ATOM    865 HE21 GLN    62      92.158 121.038  75.834  1.00  0.00           H  
ATOM    866 HE22 GLN    62      91.294 122.521  75.944  1.00  0.00           H  
ATOM    867  C   GLN    62      95.025 124.183  78.732  1.00  0.00           C  
ATOM    868  O   GLN    62      94.957 124.075  77.502  1.00  0.00           O  
ATOM    869  N   ASN    63      95.577 125.247  79.264  1.00  0.00           N  
ATOM    870  H   ASN    63      95.668 125.259  80.270  1.00  0.00           H  
ATOM    871  CA  ASN    63      96.272 126.321  78.516  1.00  0.00           C  
ATOM    872  HA  ASN    63      96.124 126.211  77.442  1.00  0.00           H  
ATOM    873  CB  ASN    63      95.554 127.628  78.744  1.00  0.00           C  
ATOM    874  HB2 ASN    63      94.510 127.316  78.716  1.00  0.00           H  
ATOM    875  HB3 ASN    63      95.680 128.034  79.748  1.00  0.00           H  
ATOM    876  CG  ASN    63      95.947 128.644  77.642  1.00  0.00           C  
ATOM    877  OD1 ASN    63      96.691 129.589  77.945  1.00  0.00           O  
ATOM    878  ND2 ASN    63      95.477 128.437  76.450  1.00  0.00           N  
ATOM    879 HD21 ASN    63      95.571 129.196  75.790  1.00  0.00           H  
ATOM    880 HD22 ASN    63      94.843 127.667  76.287  1.00  0.00           H  
ATOM    881  C   ASN    63      97.753 126.495  78.803  1.00  0.00           C  
ATOM    882  O   ASN    63      98.505 127.129  78.036  1.00  0.00           O  
ATOM    883  N   THR    64      98.220 125.801  79.869  1.00  0.00           N  
ATOM    884  H   THR    64      97.530 125.384  80.478  1.00  0.00           H  
ATOM    885  CA  THR    64      99.617 125.417  79.993  1.00  0.00           C  
ATOM    886  HA  THR    64     100.194 126.139  79.416  1.00  0.00           H  
ATOM    887  CB  THR    64     100.105 125.721  81.367  1.00  0.00           C  
ATOM    888  HB  THR    64      99.515 125.200  82.121  1.00  0.00           H  
ATOM    889  CG2 THR    64     101.679 125.557  81.481  1.00  0.00           C  
ATOM    890 HG21 THR    64     102.179 126.110  80.685  1.00  0.00           H  
ATOM    891 HG22 THR    64     102.045 125.957  82.427  1.00  0.00           H  
ATOM    892 HG23 THR    64     102.009 124.528  81.341  1.00  0.00           H  
ATOM    893  OG1 THR    64      99.905 127.056  81.678  1.00  0.00           O  
ATOM    894  HG1 THR    64      98.963 127.234  81.624  1.00  0.00           H  
ATOM    895  C   THR    64      99.945 123.945  79.591  1.00  0.00           C  
ATOM    896  O   THR    64      99.825 123.079  80.450  1.00  0.00           O  
ATOM    897  N   GLY    65     100.328 123.698  78.326  1.00  0.00           N  
ATOM    898  H   GLY    65     100.392 122.703  78.164  1.00  0.00           H  
ATOM    899  CA  GLY    65     100.262 124.632  77.112  1.00  0.00           C  
ATOM    900  HA2 GLY    65     100.612 125.628  77.384  1.00  0.00           H  
ATOM    901  HA3 GLY    65     101.009 124.322  76.381  1.00  0.00           H  
ATOM    902  C   GLY    65      99.086 124.717  76.220  1.00  0.00           C  
ATOM    903  O   GLY    65      98.083 124.087  76.519  1.00  0.00           O  
ATOM    904  N   TYR    66      99.053 125.578  75.152  1.00  0.00           N  
ATOM    905  H   TYR    66      99.827 126.223  75.075  1.00  0.00           H  
ATOM    906  CA  TYR    66      97.826 125.957  74.408  1.00  0.00           C  
ATOM    907  HA  TYR    66      97.059 126.124  75.163  1.00  0.00           H  
ATOM    908  CB  TYR    66      98.158 127.192  73.556  1.00  0.00           C  
ATOM    909  HB2 TYR    66      98.044 128.131  74.098  1.00  0.00           H  
ATOM    910  HB3 TYR    66      99.159 127.097  73.136  1.00  0.00           H  
ATOM    911  CG  TYR    66      97.251 127.277  72.344  1.00  0.00           C  
ATOM    912  CD1 TYR    66      97.689 126.885  71.061  1.00  0.00           C  
ATOM    913  HD1 TYR    66      98.683 126.484  70.924  1.00  0.00           H  
ATOM    914  CE1 TYR    66      96.798 126.817  69.941  1.00  0.00           C  
ATOM    915  HE1 TYR    66      97.208 126.433  69.019  1.00  0.00           H  
ATOM    916  CZ  TYR    66      95.445 127.157  70.149  1.00  0.00           C  
ATOM    917  OH  TYR    66      94.634 127.233  69.083  1.00  0.00           O  
ATOM    918  HH  TYR    66      95.059 127.028  68.247  1.00  0.00           H  
ATOM    919  CE2 TYR    66      95.073 127.582  71.406  1.00  0.00           C  
ATOM    920  HE2 TYR    66      94.026 127.756  71.603  1.00  0.00           H  
ATOM    921  CD2 TYR    66      95.924 127.635  72.512  1.00  0.00           C  
ATOM    922  HD2 TYR    66      95.474 127.867  73.467  1.00  0.00           H  
ATOM    923  C   TYR    66      97.338 124.746  73.635  1.00  0.00           C  
ATOM    924  O   TYR    66      98.105 123.969  72.993  1.00  0.00           O  
ATOM    925  N   GLY    67      96.056 124.530  73.595  1.00  0.00           N  
ATOM    926  H   GLY    67      95.395 124.994  74.201  1.00  0.00           H  
ATOM    927  CA  GLY    67      95.481 123.894  72.431  1.00  0.00           C  
ATOM    928  HA2 GLY    67      94.968 124.653  71.841  1.00  0.00           H  
ATOM    929  HA3 GLY    67      96.183 123.329  71.819  1.00  0.00           H  
ATOM    930  C   GLY    67      94.337 122.996  72.857  1.00  0.00           C  
ATOM    931  O   GLY    67      93.862 123.031  73.975  1.00  0.00           O  
ATOM    932  N   THR    68      93.790 122.226  71.883  1.00  0.00           N  
ATOM    933  H   THR    68      93.962 122.515  70.931  1.00  0.00           H  
ATOM    934  CA  THR    68      92.589 121.317  71.969  1.00  0.00           C  
ATOM    935  HA  THR    68      92.551 120.712  72.875  1.00  0.00           H  
ATOM    936  CB  THR    68      91.284 122.259  71.836  1.00  0.00           C  
ATOM    937  HB  THR    68      91.401 122.989  72.637  1.00  0.00           H  
ATOM    938  CG2 THR    68      91.202 123.023  70.494  1.00  0.00           C  
ATOM    939 HG21 THR    68      91.074 122.324  69.667  1.00  0.00           H  
ATOM    940 HG22 THR    68      90.213 123.481  70.464  1.00  0.00           H  
ATOM    941 HG23 THR    68      92.072 123.674  70.414  1.00  0.00           H  
ATOM    942  OG1 THR    68      90.077 121.518  71.982  1.00  0.00           O  
ATOM    943  HG1 THR    68      89.251 121.998  71.888  1.00  0.00           H  
ATOM    944  C   THR    68      92.610 120.359  70.754  1.00  0.00           C  
ATOM    945  O   THR    68      93.495 120.368  69.941  1.00  0.00           O  
ATOM    946  N   GLN    69      91.664 119.447  70.646  1.00  0.00           N  
ATOM    947  H   GLN    69      90.915 119.532  71.318  1.00  0.00           H  
ATOM    948  CA  GLN    69      91.592 118.515  69.486  1.00  0.00           C  
ATOM    949  HA  GLN    69      92.378 117.765  69.570  1.00  0.00           H  
ATOM    950  CB  GLN    69      90.189 117.779  69.555  1.00  0.00           C  
ATOM    951  HB2 GLN    69      89.950 117.448  70.566  1.00  0.00           H  
ATOM    952  HB3 GLN    69      89.367 118.444  69.291  1.00  0.00           H  
ATOM    953  CG  GLN    69      90.190 116.537  68.668  1.00  0.00           C  
ATOM    954  HG2 GLN    69      90.229 116.854  67.626  1.00  0.00           H  
ATOM    955  HG3 GLN    69      91.097 115.970  68.878  1.00  0.00           H  
ATOM    956  CD  GLN    69      89.046 115.615  68.976  1.00  0.00           C  
ATOM    957  OE1 GLN    69      88.901 115.047  70.060  1.00  0.00           O  
ATOM    958  NE2 GLN    69      88.137 115.440  67.999  1.00  0.00           N  
ATOM    959 HE21 GLN    69      87.997 116.125  67.270  1.00  0.00           H  
ATOM    960 HE22 GLN    69      87.393 114.787  68.201  1.00  0.00           H  
ATOM    961  C   GLN    69      91.745 119.159  68.107  1.00  0.00           C  
ATOM    962  O   GLN    69      91.175 120.237  67.894  1.00  0.00           O  
ATOM    963  N   SER    70      92.449 118.563  67.092  1.00  0.00           N  
ATOM    964  H   SER    70      92.871 117.666  67.284  1.00  0.00           H  
ATOM    965  CA  SER    70      92.589 119.183  65.779  1.00  0.00           C  
ATOM    966  HA  SER    70      92.679 120.231  66.064  1.00  0.00           H  
ATOM    967  CB  SER    70      93.877 118.673  65.070  1.00  0.00           C  
ATOM    968  HB2 SER    70      93.735 117.595  64.990  1.00  0.00           H  
ATOM    969  HB3 SER    70      94.053 119.006  64.047  1.00  0.00           H  
ATOM    970  OG  SER    70      95.043 118.999  65.714  1.00  0.00           O  
ATOM    971  HG  SER    70      95.618 118.295  65.406  1.00  0.00           H  
ATOM    972  C   SER    70      91.391 118.993  64.873  1.00  0.00           C  
ATOM    973  O   SER    70      91.348 119.548  63.763  1.00  0.00           O  
ATOM    974  N   THR    71      90.541 117.994  65.132  1.00  0.00           N  
ATOM    975  H   THR    71      90.518 117.599  66.061  1.00  0.00           H  
ATOM    976  CA  THR    71      89.570 117.439  64.240  1.00  0.00           C  
ATOM    977  HA  THR    71      89.443 118.194  63.463  1.00  0.00           H  
ATOM    978  CB  THR    71      89.958 116.041  63.643  1.00  0.00           C  
ATOM    979  HB  THR    71      89.122 115.573  63.123  1.00  0.00           H  
ATOM    980  CG2 THR    71      91.278 116.092  62.898  1.00  0.00           C  
ATOM    981 HG21 THR    71      91.279 117.030  62.343  1.00  0.00           H  
ATOM    982 HG22 THR    71      92.135 116.207  63.562  1.00  0.00           H  
ATOM    983 HG23 THR    71      91.436 115.194  62.300  1.00  0.00           H  
ATOM    984  OG1 THR    71      90.153 115.091  64.704  1.00  0.00           O  
ATOM    985  HG1 THR    71      90.617 114.318  64.373  1.00  0.00           H  
ATOM    986  C   THR    71      88.168 117.354  64.993  1.00  0.00           C  
ATOM    987  O   THR    71      88.148 117.266  66.182  1.00  0.00           O  
ATOM    988  N   PRO    72      87.054 117.346  64.270  1.00  0.00           N  
ATOM    989  CD  PRO    72      86.949 117.442  62.774  1.00  0.00           C  
ATOM    990  HD2 PRO    72      87.319 116.553  62.263  1.00  0.00           H  
ATOM    991  HD3 PRO    72      87.567 118.299  62.505  1.00  0.00           H  
ATOM    992  CG  PRO    72      85.539 117.691  62.422  1.00  0.00           C  
ATOM    993  HG2 PRO    72      85.040 116.830  61.979  1.00  0.00           H  
ATOM    994  HG3 PRO    72      85.509 118.557  61.760  1.00  0.00           H  
ATOM    995  CB  PRO    72      84.800 117.993  63.745  1.00  0.00           C  
ATOM    996  HB2 PRO    72      83.790 117.585  63.711  1.00  0.00           H  
ATOM    997  HB3 PRO    72      84.733 119.071  63.891  1.00  0.00           H  
ATOM    998  CA  PRO    72      85.654 117.298  64.845  1.00  0.00           C  
ATOM    999  HA  PRO    72      85.668 118.042  65.641  1.00  0.00           H  
ATOM   1000  C   PRO    72      85.242 115.889  65.224  1.00  0.00           C  
ATOM   1001  O   PRO    72      85.341 114.930  64.476  1.00  0.00           O  
ATOM   1002  N   GLN    73      84.780 115.774  66.447  1.00  0.00           N  
ATOM   1003  H   GLN    73      84.813 116.573  67.064  1.00  0.00           H  
ATOM   1004  CA  GLN    73      83.925 114.686  66.913  1.00  0.00           C  
ATOM   1005  HA  GLN    73      84.655 113.895  67.084  1.00  0.00           H  
ATOM   1006  CB  GLN    73      83.349 115.076  68.286  1.00  0.00           C  
ATOM   1007  HB2 GLN    73      82.896 114.165  68.677  1.00  0.00           H  
ATOM   1008  HB3 GLN    73      84.188 115.243  68.962  1.00  0.00           H  
ATOM   1009  CG  GLN    73      82.435 116.286  68.314  1.00  0.00           C  
ATOM   1010  HG2 GLN    73      82.428 116.639  69.345  1.00  0.00           H  
ATOM   1011  HG3 GLN    73      82.828 117.057  67.651  1.00  0.00           H  
ATOM   1012  CD  GLN    73      80.919 116.006  67.949  1.00  0.00           C  
ATOM   1013  OE1 GLN    73      80.666 114.964  67.368  1.00  0.00           O  
ATOM   1014  NE2 GLN    73      80.008 116.790  68.527  1.00  0.00           N  
ATOM   1015 HE21 GLN    73      80.291 117.584  69.082  1.00  0.00           H  
ATOM   1016 HE22 GLN    73      79.042 116.674  68.252  1.00  0.00           H  
ATOM   1017  C   GLN    73      82.820 114.164  65.943  1.00  0.00           C  
ATOM   1018  O   GLN    73      82.250 114.867  65.084  1.00  0.00           O  
ATOM   1019  N   GLY    74      82.516 112.856  66.077  1.00  0.00           N  
ATOM   1020  H   GLY    74      83.211 112.395  66.648  1.00  0.00           H  
ATOM   1021  CA  GLY    74      81.608 112.218  65.158  1.00  0.00           C  
ATOM   1022  HA2 GLY    74      81.423 112.873  64.306  1.00  0.00           H  
ATOM   1023  HA3 GLY    74      81.999 111.228  64.924  1.00  0.00           H  
ATOM   1024  C   GLY    74      80.196 111.820  65.756  1.00  0.00           C  
ATOM   1025  O   GLY    74      79.433 111.235  64.955  1.00  0.00           O  
ATOM   1026  N   TYR    75      79.854 112.170  67.013  1.00  0.00           N  
ATOM   1027  H   TYR    75      80.311 112.938  67.483  1.00  0.00           H  
ATOM   1028  CA  TYR    75      78.637 111.738  67.566  1.00  0.00           C  
ATOM   1029  HA  TYR    75      77.950 111.263  66.866  1.00  0.00           H  
ATOM   1030  CB  TYR    75      78.940 110.636  68.679  1.00  0.00           C  
ATOM   1031  HB2 TYR    75      79.544 111.158  69.422  1.00  0.00           H  
ATOM   1032  HB3 TYR    75      78.007 110.283  69.120  1.00  0.00           H  
ATOM   1033  CG  TYR    75      79.589 109.390  68.190  1.00  0.00           C  
ATOM   1034  CD1 TYR    75      80.902 109.064  68.554  1.00  0.00           C  
ATOM   1035  HD1 TYR    75      81.489 109.674  69.224  1.00  0.00           H  
ATOM   1036  CE1 TYR    75      81.552 107.989  67.963  1.00  0.00           C  
ATOM   1037  HE1 TYR    75      82.568 107.768  68.255  1.00  0.00           H  
ATOM   1038  CZ  TYR    75      80.814 107.154  67.098  1.00  0.00           C  
ATOM   1039  OH  TYR    75      81.338 105.992  66.554  1.00  0.00           O  
ATOM   1040  HH  TYR    75      82.296 106.024  66.613  1.00  0.00           H  
ATOM   1041  CE2 TYR    75      79.457 107.396  66.707  1.00  0.00           C  
ATOM   1042  HE2 TYR    75      78.879 106.688  66.132  1.00  0.00           H  
ATOM   1043  CD2 TYR    75      78.849 108.483  67.355  1.00  0.00           C  
ATOM   1044  HD2 TYR    75      77.818 108.718  67.134  1.00  0.00           H  
ATOM   1045  C   TYR    75      77.815 112.948  68.070  1.00  0.00           C  
ATOM   1046  O   TYR    75      77.900 113.396  69.243  1.00  0.00           O  
ATOM   1047  N   GLY    76      77.160 113.466  67.049  1.00  0.00           N  
ATOM   1048  H   GLY    76      77.500 113.227  66.128  1.00  0.00           H  
ATOM   1049  CA  GLY    76      76.086 114.432  67.195  1.00  0.00           C  
ATOM   1050  HA2 GLY    76      75.575 114.596  66.247  1.00  0.00           H  
ATOM   1051  HA3 GLY    76      75.351 114.033  67.894  1.00  0.00           H  
ATOM   1052  C   GLY    76      76.530 115.823  67.689  1.00  0.00           C  
ATOM   1053  O   GLY    76      77.466 116.476  67.220  1.00  0.00           O  
ATOM   1054  N   SER    77      75.767 116.384  68.654  1.00  0.00           N  
ATOM   1055  H   SER    77      74.891 115.918  68.844  1.00  0.00           H  
ATOM   1056  CA  SER    77      75.991 117.701  69.422  1.00  0.00           C  
ATOM   1057  HA  SER    77      77.061 117.882  69.518  1.00  0.00           H  
ATOM   1058  CB  SER    77      75.474 118.931  68.616  1.00  0.00           C  
ATOM   1059  HB2 SER    77      76.072 119.006  67.708  1.00  0.00           H  
ATOM   1060  HB3 SER    77      74.430 118.801  68.334  1.00  0.00           H  
ATOM   1061  OG  SER    77      75.587 120.244  69.275  1.00  0.00           O  
ATOM   1062  HG  SER    77      74.992 120.178  70.026  1.00  0.00           H  
ATOM   1063  C   SER    77      75.455 117.592  70.852  1.00  0.00           C  
ATOM   1064  O   SER    77      74.404 118.183  71.128  1.00  0.00           O  
ATOM   1065  N   THR    78      76.046 116.857  71.820  1.00  0.00           N  
ATOM   1066  H   THR    78      75.574 116.950  72.708  1.00  0.00           H  
ATOM   1067  CA  THR    78      77.265 116.111  71.786  1.00  0.00           C  
ATOM   1068  HA  THR    78      77.327 115.788  70.747  1.00  0.00           H  
ATOM   1069  CB  THR    78      78.468 116.945  72.184  1.00  0.00           C  
ATOM   1070  HB  THR    78      78.285 117.307  73.195  1.00  0.00           H  
ATOM   1071  CG2 THR    78      79.834 116.192  72.243  1.00  0.00           C  
ATOM   1072 HG21 THR    78      80.234 116.210  71.229  1.00  0.00           H  
ATOM   1073 HG22 THR    78      80.627 116.730  72.763  1.00  0.00           H  
ATOM   1074 HG23 THR    78      79.754 115.211  72.712  1.00  0.00           H  
ATOM   1075  OG1 THR    78      78.609 118.140  71.317  1.00  0.00           O  
ATOM   1076  HG1 THR    78      78.345 118.965  71.731  1.00  0.00           H  
ATOM   1077  C   THR    78      77.141 114.773  72.554  1.00  0.00           C  
ATOM   1078  O   THR    78      77.009 114.882  73.782  1.00  0.00           O  
ATOM   1079  N   GLY    79      77.115 113.575  71.877  1.00  0.00           N  
ATOM   1080  H   GLY    79      77.072 113.628  70.869  1.00  0.00           H  
ATOM   1081  CA  GLY    79      77.086 112.284  72.431  1.00  0.00           C  
ATOM   1082  HA2 GLY    79      76.377 112.205  73.255  1.00  0.00           H  
ATOM   1083  HA3 GLY    79      76.690 111.575  71.705  1.00  0.00           H  
ATOM   1084  C   GLY    79      78.362 111.674  72.882  1.00  0.00           C  
ATOM   1085  O   GLY    79      79.422 112.376  73.091  1.00  0.00           O  
ATOM   1086  N   GLY    80      78.449 110.359  73.150  1.00  0.00           N  
ATOM   1087  H   GLY    80      79.317 110.042  73.559  1.00  0.00           H  
ATOM   1088  CA  GLY    80      77.578 109.355  72.641  1.00  0.00           C  
ATOM   1089  HA2 GLY    80      77.534 109.626  71.586  1.00  0.00           H  
ATOM   1090  HA3 GLY    80      78.070 108.392  72.776  1.00  0.00           H  
ATOM   1091  C   GLY    80      76.205 109.122  73.332  1.00  0.00           C  
ATOM   1092  O   GLY    80      75.841 109.959  74.169  1.00  0.00           O  
ATOM   1093  N   TYR    81      75.569 108.043  72.888  1.00  0.00           N  
ATOM   1094  H   TYR    81      76.006 107.524  72.140  1.00  0.00           H  
ATOM   1095  CA  TYR    81      74.233 107.780  73.312  1.00  0.00           C  
ATOM   1096  HA  TYR    81      74.074 108.192  74.309  1.00  0.00           H  
ATOM   1097  CB  TYR    81      73.250 108.442  72.360  1.00  0.00           C  
ATOM   1098  HB2 TYR    81      73.312 107.906  71.413  1.00  0.00           H  
ATOM   1099  HB3 TYR    81      72.227 108.252  72.684  1.00  0.00           H  
ATOM   1100  CG  TYR    81      73.307 109.899  72.037  1.00  0.00           C  
ATOM   1101  CD1 TYR    81      72.480 110.834  72.699  1.00  0.00           C  
ATOM   1102  HD1 TYR    81      71.838 110.599  73.535  1.00  0.00           H  
ATOM   1103  CE1 TYR    81      72.568 112.204  72.363  1.00  0.00           C  
ATOM   1104  HE1 TYR    81      72.006 112.897  72.972  1.00  0.00           H  
ATOM   1105  CZ  TYR    81      73.553 112.657  71.427  1.00  0.00           C  
ATOM   1106  OH  TYR    81      73.687 114.017  71.273  1.00  0.00           O  
ATOM   1107  HH  TYR    81      73.324 114.569  71.970  1.00  0.00           H  
ATOM   1108  CE2 TYR    81      74.306 111.707  70.724  1.00  0.00           C  
ATOM   1109  HE2 TYR    81      75.129 112.055  70.119  1.00  0.00           H  
ATOM   1110  CD2 TYR    81      74.240 110.321  71.026  1.00  0.00           C  
ATOM   1111  HD2 TYR    81      74.937 109.631  70.573  1.00  0.00           H  
ATOM   1112  C   TYR    81      74.078 106.257  73.391  1.00  0.00           C  
ATOM   1113  O   TYR    81      73.883 105.586  72.362  1.00  0.00           O  
ATOM   1114  N   GLY    82      74.309 105.625  74.575  1.00  0.00           N  
ATOM   1115  H   GLY    82      74.233 104.620  74.519  1.00  0.00           H  
ATOM   1116  CA  GLY    82      74.715 106.142  75.881  1.00  0.00           C  
ATOM   1117  HA2 GLY    82      75.116 105.306  76.454  1.00  0.00           H  
ATOM   1118  HA3 GLY    82      75.465 106.929  75.806  1.00  0.00           H  
ATOM   1119  C   GLY    82      73.574 106.803  76.711  1.00  0.00           C  
ATOM   1120  O   GLY    82      72.741 107.578  76.192  1.00  0.00           O  
ATOM   1121  N   SER    83      73.576 106.471  78.010  1.00  0.00           N  
ATOM   1122  H   SER    83      74.298 105.878  78.395  1.00  0.00           H  
ATOM   1123  CA  SER    83      72.484 106.755  78.978  1.00  0.00           C  
ATOM   1124  HA  SER    83      72.509 106.063  79.820  1.00  0.00           H  
ATOM   1125  CB  SER    83      72.751 108.147  79.563  1.00  0.00           C  
ATOM   1126  HB2 SER    83      72.963 108.785  78.706  1.00  0.00           H  
ATOM   1127  HB3 SER    83      71.890 108.528  80.112  1.00  0.00           H  
ATOM   1128  OG  SER    83      73.888 108.217  80.436  1.00  0.00           O  
ATOM   1129  HG  SER    83      74.637 108.665  80.036  1.00  0.00           H  
ATOM   1130  C   SER    83      71.062 106.672  78.372  1.00  0.00           C  
ATOM   1131  O   SER    83      70.475 107.676  78.011  1.00  0.00           O  
ATOM   1132  N   SER    84      70.370 105.557  78.300  1.00  0.00           N  
ATOM   1133  H   SER    84      69.426 105.719  77.981  1.00  0.00           H  
ATOM   1134  CA  SER    84      70.634 104.171  78.565  1.00  0.00           C  
ATOM   1135  HA  SER    84      70.806 103.993  79.627  1.00  0.00           H  
ATOM   1136  CB  SER    84      69.339 103.520  78.121  1.00  0.00           C  
ATOM   1137  HB2 SER    84      68.651 103.894  78.878  1.00  0.00           H  
ATOM   1138  HB3 SER    84      69.067 103.853  77.119  1.00  0.00           H  
ATOM   1139  OG  SER    84      69.508 102.087  78.160  1.00  0.00           O  
ATOM   1140  HG  SER    84      69.104 101.765  77.351  1.00  0.00           H  
ATOM   1141  C   SER    84      71.869 103.700  77.831  1.00  0.00           C  
ATOM   1142  O   SER    84      72.267 104.289  76.828  1.00  0.00           O  
ATOM   1143  N   GLN    85      72.480 102.651  78.308  1.00  0.00           N  
ATOM   1144  H   GLN    85      72.211 102.188  79.164  1.00  0.00           H  
ATOM   1145  CA  GLN    85      73.640 102.046  77.621  1.00  0.00           C  
ATOM   1146  HA  GLN    85      74.408 102.753  77.936  1.00  0.00           H  
ATOM   1147  CB  GLN    85      73.986 100.683  78.222  1.00  0.00           C  
ATOM   1148  HB2 GLN    85      73.941 100.756  79.309  1.00  0.00           H  
ATOM   1149  HB3 GLN    85      73.179  99.977  78.026  1.00  0.00           H  
ATOM   1150  CG  GLN    85      75.240  99.904  77.786  1.00  0.00           C  
ATOM   1151  HG2 GLN    85      75.298  98.991  78.379  1.00  0.00           H  
ATOM   1152  HG3 GLN    85      75.152  99.539  76.763  1.00  0.00           H  
ATOM   1153  CD  GLN    85      76.498 100.743  77.938  1.00  0.00           C  
ATOM   1154  OE1 GLN    85      76.548 101.755  78.682  1.00  0.00           O  
ATOM   1155  NE2 GLN    85      77.573 100.445  77.219  1.00  0.00           N  
ATOM   1156 HE21 GLN    85      78.231 101.172  76.975  1.00  0.00           H  
ATOM   1157 HE22 GLN    85      77.601  99.650  76.596  1.00  0.00           H  
ATOM   1158  C   GLN    85      73.641 102.046  76.077  1.00  0.00           C  
ATOM   1159  O   GLN    85      74.557 102.651  75.473  1.00  0.00           O  
ATOM   1160  N   SER    86      72.578 101.423  75.510  1.00  0.00           N  
ATOM   1161  H   SER    86      71.933 100.978  76.147  1.00  0.00           H  
ATOM   1162  CA  SER    86      72.069 101.693  74.169  1.00  0.00           C  
ATOM   1163  HA  SER    86      71.331 100.937  73.903  1.00  0.00           H  
ATOM   1164  CB  SER    86      71.421 103.105  73.984  1.00  0.00           C  
ATOM   1165  HB2 SER    86      72.216 103.844  73.880  1.00  0.00           H  
ATOM   1166  HB3 SER    86      70.920 103.088  73.017  1.00  0.00           H  
ATOM   1167  OG  SER    86      70.543 103.463  75.041  1.00  0.00           O  
ATOM   1168  HG  SER    86      71.134 103.782  75.728  1.00  0.00           H  
ATOM   1169  C   SER    86      73.199 101.415  73.081  1.00  0.00           C  
ATOM   1170  O   SER    86      73.277 102.129  72.055  1.00  0.00           O  
ATOM   1171  N   SER    87      74.058 100.448  73.311  1.00  0.00           N  
ATOM   1172  H   SER    87      74.014  99.875  74.142  1.00  0.00           H  
ATOM   1173  CA  SER    87      75.099  99.951  72.379  1.00  0.00           C  
ATOM   1174  HA  SER    87      75.518 100.823  71.876  1.00  0.00           H  
ATOM   1175  CB  SER    87      76.156  99.191  73.104  1.00  0.00           C  
ATOM   1176  HB2 SER    87      76.491  98.559  72.281  1.00  0.00           H  
ATOM   1177  HB3 SER    87      76.987  99.868  73.299  1.00  0.00           H  
ATOM   1178  OG  SER    87      75.637  98.406  74.198  1.00  0.00           O  
ATOM   1179  HG  SER    87      75.356  97.594  73.770  1.00  0.00           H  
ATOM   1180  C   SER    87      74.495  99.199  71.142  1.00  0.00           C  
ATOM   1181  O   SER    87      75.265  98.747  70.350  1.00  0.00           O  
ATOM   1182  N   GLN    88      73.140  99.027  71.079  1.00  0.00           N  
ATOM   1183  H   GLN    88      72.611  99.209  71.919  1.00  0.00           H  
ATOM   1184  CA  GLN    88      72.562  98.408  69.935  1.00  0.00           C  
ATOM   1185  HA  GLN    88      71.483  98.332  70.071  1.00  0.00           H  
ATOM   1186  CB  GLN    88      72.681  99.402  68.703  1.00  0.00           C  
ATOM   1187  HB2 GLN    88      73.717  99.359  68.367  1.00  0.00           H  
ATOM   1188  HB3 GLN    88      72.032  99.038  67.907  1.00  0.00           H  
ATOM   1189  CG  GLN    88      72.252 100.865  68.815  1.00  0.00           C  
ATOM   1190  HG2 GLN    88      72.909 101.377  69.519  1.00  0.00           H  
ATOM   1191  HG3 GLN    88      72.238 101.402  67.867  1.00  0.00           H  
ATOM   1192  CD  GLN    88      70.844 100.939  69.425  1.00  0.00           C  
ATOM   1193  OE1 GLN    88      69.980 100.123  69.153  1.00  0.00           O  
ATOM   1194  NE2 GLN    88      70.545 101.925  70.276  1.00  0.00           N  
ATOM   1195 HE21 GLN    88      71.337 102.520  70.475  1.00  0.00           H  
ATOM   1196 HE22 GLN    88      69.751 101.698  70.857  1.00  0.00           H  
ATOM   1197  C   GLN    88      73.035  96.938  69.711  1.00  0.00           C  
ATOM   1198  O   GLN    88      73.587  96.292  70.622  1.00  0.00           O  
ATOM   1199  N   SER    89      72.661  96.349  68.578  1.00  0.00           N  
ATOM   1200  H   SER    89      71.981  96.887  68.060  1.00  0.00           H  
ATOM   1201  CA  SER    89      73.098  95.019  68.161  1.00  0.00           C  
ATOM   1202  HA  SER    89      74.148  95.147  68.423  1.00  0.00           H  
ATOM   1203  CB  SER    89      72.527  93.818  68.858  1.00  0.00           C  
ATOM   1204  HB2 SER    89      72.812  93.749  69.907  1.00  0.00           H  
ATOM   1205  HB3 SER    89      71.441  93.744  68.792  1.00  0.00           H  
ATOM   1206  OG  SER    89      73.046  92.668  68.248  1.00  0.00           O  
ATOM   1207  HG  SER    89      72.845  91.901  68.789  1.00  0.00           H  
ATOM   1208  C   SER    89      73.013  94.863  66.590  1.00  0.00           C  
ATOM   1209  O   SER    89      71.996  95.285  65.989  1.00  0.00           O  
ATOM   1210  N   SER    90      73.997  94.245  66.045  1.00  0.00           N  
ATOM   1211  H   SER    90      74.732  93.959  66.676  1.00  0.00           H  
ATOM   1212  CA  SER    90      74.118  93.919  64.582  1.00  0.00           C  
ATOM   1213  HA  SER    90      73.739  94.690  63.912  1.00  0.00           H  
ATOM   1214  CB  SER    90      75.529  93.557  64.087  1.00  0.00           C  
ATOM   1215  HB2 SER    90      75.888  92.591  64.441  1.00  0.00           H  
ATOM   1216  HB3 SER    90      75.440  93.323  63.026  1.00  0.00           H  
ATOM   1217  OG  SER    90      76.403  94.627  64.316  1.00  0.00           O  
ATOM   1218  HG  SER    90      76.108  95.051  65.125  1.00  0.00           H  
ATOM   1219  C   SER    90      73.209  92.668  64.303  1.00  0.00           C  
ATOM   1220  O   SER    90      73.011  92.251  63.179  1.00  0.00           O  
ATOM   1221  N   TYR    91      72.553  92.095  65.338  1.00  0.00           N  
ATOM   1222  H   TYR    91      72.658  92.521  66.247  1.00  0.00           H  
ATOM   1223  CA  TYR    91      71.724  90.907  65.186  1.00  0.00           C  
ATOM   1224  HA  TYR    91      71.636  90.580  64.150  1.00  0.00           H  
ATOM   1225  CB  TYR    91      72.520  89.755  65.802  1.00  0.00           C  
ATOM   1226  HB2 TYR    91      72.462  89.844  66.887  1.00  0.00           H  
ATOM   1227  HB3 TYR    91      71.942  88.868  65.541  1.00  0.00           H  
ATOM   1228  CG  TYR    91      73.939  89.607  65.393  1.00  0.00           C  
ATOM   1229  CD1 TYR    91      74.397  89.518  64.045  1.00  0.00           C  
ATOM   1230  HD1 TYR    91      73.574  89.608  63.352  1.00  0.00           H  
ATOM   1231  CE1 TYR    91      75.759  89.511  63.713  1.00  0.00           C  
ATOM   1232  HE1 TYR    91      76.019  89.538  62.666  1.00  0.00           H  
ATOM   1233  CZ  TYR    91      76.679  89.377  64.741  1.00  0.00           C  
ATOM   1234  OH  TYR    91      77.960  89.019  64.438  1.00  0.00           O  
ATOM   1235  HH  TYR    91      78.406  88.816  65.263  1.00  0.00           H  
ATOM   1236  CE2 TYR    91      76.224  89.595  66.060  1.00  0.00           C  
ATOM   1237  HE2 TYR    91      76.967  89.639  66.843  1.00  0.00           H  
ATOM   1238  CD2 TYR    91      74.892  89.671  66.442  1.00  0.00           C  
ATOM   1239  HD2 TYR    91      74.619  89.740  67.484  1.00  0.00           H  
ATOM   1240  C   TYR    91      70.267  90.964  65.832  1.00  0.00           C  
ATOM   1241  O   TYR    91      70.085  91.287  66.983  1.00  0.00           O  
ATOM   1242  N   GLY    92      69.211  90.902  65.043  1.00  0.00           N  
ATOM   1243  H   GLY    92      68.350  90.744  65.548  1.00  0.00           H  
ATOM   1244  CA  GLY    92      69.216  90.608  63.561  1.00  0.00           C  
ATOM   1245  HA2 GLY    92      68.363  91.137  63.134  1.00  0.00           H  
ATOM   1246  HA3 GLY    92      69.990  91.119  62.988  1.00  0.00           H  
ATOM   1247  C   GLY    92      69.245  89.071  63.361  1.00  0.00           C  
ATOM   1248  O   GLY    92      69.375  88.294  64.290  1.00  0.00           O  
ATOM   1249  N   GLN    93      68.887  88.761  62.041  1.00  0.00           N  
ATOM   1250  H   GLN    93      68.721  89.473  61.344  1.00  0.00           H  
ATOM   1251  CA  GLN    93      68.673  87.297  61.654  1.00  0.00           C  
ATOM   1252  HA  GLN    93      67.930  86.862  62.322  1.00  0.00           H  
ATOM   1253  CB  GLN    93      68.026  87.191  60.277  1.00  0.00           C  
ATOM   1254  HB2 GLN    93      67.168  87.862  60.230  1.00  0.00           H  
ATOM   1255  HB3 GLN    93      68.752  87.340  59.478  1.00  0.00           H  
ATOM   1256  CG  GLN    93      67.593  85.722  60.132  1.00  0.00           C  
ATOM   1257  HG2 GLN    93      68.477  85.113  59.945  1.00  0.00           H  
ATOM   1258  HG3 GLN    93      67.108  85.369  61.042  1.00  0.00           H  
ATOM   1259  CD  GLN    93      66.550  85.562  58.998  1.00  0.00           C  
ATOM   1260  OE1 GLN    93      66.236  86.404  58.136  1.00  0.00           O  
ATOM   1261  NE2 GLN    93      65.824  84.484  58.986  1.00  0.00           N  
ATOM   1262 HE21 GLN    93      65.138  84.331  58.260  1.00  0.00           H  
ATOM   1263 HE22 GLN    93      65.914  83.764  59.688  1.00  0.00           H  
ATOM   1264  C   GLN    93      69.961  86.468  61.734  1.00  0.00           C  
ATOM   1265  O   GLN    93      70.778  86.485  60.833  1.00  0.00           O  
ATOM   1266  N   GLN    94      70.124  85.707  62.841  1.00  0.00           N  
ATOM   1267  H   GLN    94      69.409  85.756  63.552  1.00  0.00           H  
ATOM   1268  CA  GLN    94      71.116  84.746  63.002  1.00  0.00           C  
ATOM   1269  HA  GLN    94      72.016  85.190  62.576  1.00  0.00           H  
ATOM   1270  CB  GLN    94      71.507  84.437  64.455  1.00  0.00           C  
ATOM   1271  HB2 GLN    94      70.670  83.851  64.833  1.00  0.00           H  
ATOM   1272  HB3 GLN    94      72.338  83.731  64.458  1.00  0.00           H  
ATOM   1273  CG  GLN    94      71.835  85.704  65.383  1.00  0.00           C  
ATOM   1274  HG2 GLN    94      71.459  86.642  64.973  1.00  0.00           H  
ATOM   1275  HG3 GLN    94      71.415  85.435  66.352  1.00  0.00           H  
ATOM   1276  CD  GLN    94      73.358  85.857  65.490  1.00  0.00           C  
ATOM   1277  OE1 GLN    94      74.145  85.458  64.640  1.00  0.00           O  
ATOM   1278  NE2 GLN    94      73.913  86.444  66.577  1.00  0.00           N  
ATOM   1279 HE21 GLN    94      73.442  87.075  67.209  1.00  0.00           H  
ATOM   1280 HE22 GLN    94      74.923  86.424  66.589  1.00  0.00           H  
ATOM   1281  C   GLN    94      70.917  83.477  62.224  1.00  0.00           C  
ATOM   1282  O   GLN    94      71.868  82.935  61.694  1.00  0.00           O  
ATOM   1283  N   SER    95      69.658  83.115  62.027  1.00  0.00           N  
ATOM   1284  H   SER    95      68.954  83.680  62.481  1.00  0.00           H  
ATOM   1285  CA  SER    95      69.260  82.017  61.203  1.00  0.00           C  
ATOM   1286  HA  SER    95      69.815  81.134  61.522  1.00  0.00           H  
ATOM   1287  CB  SER    95      67.715  81.707  61.400  1.00  0.00           C  
ATOM   1288  HB2 SER    95      67.515  80.786  60.851  1.00  0.00           H  
ATOM   1289  HB3 SER    95      67.516  81.479  62.447  1.00  0.00           H  
ATOM   1290  OG  SER    95      66.898  82.824  61.069  1.00  0.00           O  
ATOM   1291  HG  SER    95      66.579  83.088  61.935  1.00  0.00           H  
ATOM   1292  C   SER    95      69.554  82.259  59.660  1.00  0.00           C  
ATOM   1293  O   SER    95      70.145  83.268  59.169  1.00  0.00           O  
ATOM   1294  N   SER    96      69.322  81.197  58.878  1.00  0.00           N  
ATOM   1295  H   SER    96      68.982  80.360  59.329  1.00  0.00           H  
ATOM   1296  CA  SER    96      69.429  81.208  57.434  1.00  0.00           C  
ATOM   1297  HA  SER    96      70.319  81.737  57.094  1.00  0.00           H  
ATOM   1298  CB  SER    96      69.688  79.766  56.952  1.00  0.00           C  
ATOM   1299  HB2 SER    96      69.908  79.978  55.906  1.00  0.00           H  
ATOM   1300  HB3 SER    96      70.458  79.289  57.558  1.00  0.00           H  
ATOM   1301  OG  SER    96      68.513  79.044  57.035  1.00  0.00           O  
ATOM   1302  HG  SER    96      68.465  78.798  57.962  1.00  0.00           H  
ATOM   1303  C   SER    96      68.181  81.875  56.837  1.00  0.00           C  
ATOM   1304  O   SER    96      67.065  81.719  57.301  1.00  0.00           O  
ATOM   1305  N   TYR    97      68.202  82.669  55.775  1.00  0.00           N  
ATOM   1306  H   TYR    97      67.305  83.117  55.649  1.00  0.00           H  
ATOM   1307  CA  TYR    97      69.342  83.147  54.907  1.00  0.00           C  
ATOM   1308  HA  TYR    97      68.815  83.564  54.049  1.00  0.00           H  
ATOM   1309  CB  TYR    97      70.134  84.268  55.527  1.00  0.00           C  
ATOM   1310  HB2 TYR    97      69.474  85.082  55.828  1.00  0.00           H  
ATOM   1311  HB3 TYR    97      70.716  83.857  56.352  1.00  0.00           H  
ATOM   1312  CG  TYR    97      71.222  84.920  54.646  1.00  0.00           C  
ATOM   1313  CD1 TYR    97      72.407  85.427  55.253  1.00  0.00           C  
ATOM   1314  HD1 TYR    97      72.494  85.268  56.317  1.00  0.00           H  
ATOM   1315  CE1 TYR    97      73.341  86.104  54.380  1.00  0.00           C  
ATOM   1316  HE1 TYR    97      74.362  86.312  54.663  1.00  0.00           H  
ATOM   1317  CZ  TYR    97      73.012  86.285  52.964  1.00  0.00           C  
ATOM   1318  OH  TYR    97      73.881  86.843  52.108  1.00  0.00           O  
ATOM   1319  HH  TYR    97      73.884  86.448  51.233  1.00  0.00           H  
ATOM   1320  CE2 TYR    97      71.763  85.790  52.438  1.00  0.00           C  
ATOM   1321  HE2 TYR    97      71.461  86.023  51.427  1.00  0.00           H  
ATOM   1322  CD2 TYR    97      70.960  85.136  53.291  1.00  0.00           C  
ATOM   1323  HD2 TYR    97      70.040  84.803  52.834  1.00  0.00           H  
ATOM   1324  C   TYR    97      70.243  82.057  54.316  1.00  0.00           C  
ATOM   1325  O   TYR    97      71.379  81.940  54.742  1.00  0.00           O  
ATOM   1326  N   PRO    98      69.726  81.264  53.351  1.00  0.00           N  
ATOM   1327  CD  PRO    98      70.493  80.167  52.811  1.00  0.00           C  
ATOM   1328  HD2 PRO    98      70.885  79.396  53.475  1.00  0.00           H  
ATOM   1329  HD3 PRO    98      71.313  80.698  52.328  1.00  0.00           H  
ATOM   1330  CG  PRO    98      69.653  79.510  51.661  1.00  0.00           C  
ATOM   1331  HG2 PRO    98      69.032  78.688  52.017  1.00  0.00           H  
ATOM   1332  HG3 PRO    98      70.122  79.099  50.767  1.00  0.00           H  
ATOM   1333  CB  PRO    98      68.736  80.654  51.266  1.00  0.00           C  
ATOM   1334  HB2 PRO    98      67.778  80.420  50.802  1.00  0.00           H  
ATOM   1335  HB3 PRO    98      69.340  81.244  50.577  1.00  0.00           H  
ATOM   1336  CA  PRO    98      68.493  81.464  52.523  1.00  0.00           C  
ATOM   1337  HA  PRO    98      68.408  82.542  52.390  1.00  0.00           H  
ATOM   1338  C   PRO    98      67.157  81.036  53.164  1.00  0.00           C  
ATOM   1339  O   PRO    98      66.926  80.050  53.877  1.00  0.00           O  
ATOM   1340  N   GLY    99      66.140  81.873  53.024  1.00  0.00           N  
ATOM   1341  H   GLY    99      66.176  82.775  52.572  1.00  0.00           H  
ATOM   1342  CA  GLY    99      64.771  81.584  53.522  1.00  0.00           C  
ATOM   1343  HA2 GLY    99      64.798  81.146  54.520  1.00  0.00           H  
ATOM   1344  HA3 GLY    99      64.109  82.448  53.575  1.00  0.00           H  
ATOM   1345  C   GLY    99      64.119  80.384  52.728  1.00  0.00           C  
ATOM   1346  O   GLY    99      64.653  79.701  51.824  1.00  0.00           O  
ATOM   1347  N   TYR   100      62.903  80.059  53.260  1.00  0.00           N  
ATOM   1348  H   TYR   100      62.567  80.772  53.890  1.00  0.00           H  
ATOM   1349  CA  TYR   100      61.964  79.017  52.993  1.00  0.00           C  
ATOM   1350  HA  TYR   100      62.270  78.030  53.338  1.00  0.00           H  
ATOM   1351  CB  TYR   100      60.630  79.256  53.913  1.00  0.00           C  
ATOM   1352  HB2 TYR   100      61.081  79.487  54.878  1.00  0.00           H  
ATOM   1353  HB3 TYR   100      60.100  80.114  53.500  1.00  0.00           H  
ATOM   1354  CG  TYR   100      59.656  78.112  54.035  1.00  0.00           C  
ATOM   1355  CD1 TYR   100      59.983  76.863  54.706  1.00  0.00           C  
ATOM   1356  HD1 TYR   100      60.955  76.628  55.113  1.00  0.00           H  
ATOM   1357  CE1 TYR   100      58.891  76.037  55.033  1.00  0.00           C  
ATOM   1358  HE1 TYR   100      59.130  75.219  55.697  1.00  0.00           H  
ATOM   1359  CZ  TYR   100      57.631  76.189  54.520  1.00  0.00           C  
ATOM   1360  OH  TYR   100      56.688  75.216  54.739  1.00  0.00           O  
ATOM   1361  HH  TYR   100      55.909  75.210  54.178  1.00  0.00           H  
ATOM   1362  CE2 TYR   100      57.364  77.273  53.666  1.00  0.00           C  
ATOM   1363  HE2 TYR   100      56.373  77.436  53.267  1.00  0.00           H  
ATOM   1364  CD2 TYR   100      58.372  78.260  53.440  1.00  0.00           C  
ATOM   1365  HD2 TYR   100      58.210  79.088  52.766  1.00  0.00           H  
ATOM   1366  C   TYR   100      61.486  78.935  51.528  1.00  0.00           C  
ATOM   1367  O   TYR   100      61.275  77.821  51.104  1.00  0.00           O  
ATOM   1368  N   GLY   101      61.432  80.027  50.764  1.00  0.00           N  
ATOM   1369  H   GLY   101      61.501  80.934  51.204  1.00  0.00           H  
ATOM   1370  CA  GLY   101      60.658  80.106  49.521  1.00  0.00           C  
ATOM   1371  HA2 GLY   101      60.843  81.089  49.088  1.00  0.00           H  
ATOM   1372  HA3 GLY   101      61.061  79.359  48.837  1.00  0.00           H  
ATOM   1373  C   GLY   101      59.179  79.898  49.836  1.00  0.00           C  
ATOM   1374  O   GLY   101      58.653  80.378  50.822  1.00  0.00           O  
ATOM   1375  N   GLN   102      58.549  79.220  48.849  1.00  0.00           N  
ATOM   1376  H   GLN   102      59.131  78.699  48.208  1.00  0.00           H  
ATOM   1377  CA  GLN   102      57.041  79.080  48.860  1.00  0.00           C  
ATOM   1378  HA  GLN   102      56.500  79.743  49.536  1.00  0.00           H  
ATOM   1379  CB  GLN   102      56.626  79.563  47.392  1.00  0.00           C  
ATOM   1380  HB2 GLN   102      57.131  78.902  46.688  1.00  0.00           H  
ATOM   1381  HB3 GLN   102      55.557  79.436  47.223  1.00  0.00           H  
ATOM   1382  CG  GLN   102      56.786  81.013  47.069  1.00  0.00           C  
ATOM   1383  HG2 GLN   102      56.408  81.108  46.052  1.00  0.00           H  
ATOM   1384  HG3 GLN   102      56.265  81.640  47.793  1.00  0.00           H  
ATOM   1385  CD  GLN   102      58.227  81.459  46.950  1.00  0.00           C  
ATOM   1386  OE1 GLN   102      58.647  82.418  47.643  1.00  0.00           O  
ATOM   1387  NE2 GLN   102      59.009  80.925  46.045  1.00  0.00           N  
ATOM   1388 HE21 GLN   102      58.603  80.287  45.376  1.00  0.00           H  
ATOM   1389 HE22 GLN   102      59.989  81.153  45.953  1.00  0.00           H  
ATOM   1390  C   GLN   102      56.595  77.586  49.025  1.00  0.00           C  
ATOM   1391  O   GLN   102      55.415  77.359  49.074  1.00  0.00           O  
ATOM   1392  N   GLN   103      57.581  76.685  49.252  1.00  0.00           N  
ATOM   1393  H   GLN   103      58.512  77.065  49.349  1.00  0.00           H  
ATOM   1394  CA  GLN   103      57.314  75.219  49.345  1.00  0.00           C  
ATOM   1395  HA  GLN   103      56.264  75.067  49.593  1.00  0.00           H  
ATOM   1396  CB  GLN   103      57.425  74.653  47.882  1.00  0.00           C  
ATOM   1397  HB2 GLN   103      58.460  74.641  47.540  1.00  0.00           H  
ATOM   1398  HB3 GLN   103      56.949  73.672  47.913  1.00  0.00           H  
ATOM   1399  CG  GLN   103      56.725  75.409  46.693  1.00  0.00           C  
ATOM   1400  HG2 GLN   103      55.640  75.489  46.747  1.00  0.00           H  
ATOM   1401  HG3 GLN   103      57.211  76.384  46.650  1.00  0.00           H  
ATOM   1402  CD  GLN   103      57.011  74.715  45.353  1.00  0.00           C  
ATOM   1403  OE1 GLN   103      57.758  73.761  45.248  1.00  0.00           O  
ATOM   1404  NE2 GLN   103      56.455  75.175  44.226  1.00  0.00           N  
ATOM   1405 HE21 GLN   103      56.205  74.497  43.521  1.00  0.00           H  
ATOM   1406 HE22 GLN   103      55.924  76.031  44.300  1.00  0.00           H  
ATOM   1407  C   GLN   103      58.235  74.385  50.178  1.00  0.00           C  
ATOM   1408  O   GLN   103      59.433  74.448  50.068  1.00  0.00           O  
ATOM   1409  N   PRO   104      57.721  73.483  50.979  1.00  0.00           N  
ATOM   1410  CD  PRO   104      56.324  73.293  51.272  1.00  0.00           C  
ATOM   1411  HD2 PRO   104      55.809  73.079  50.335  1.00  0.00           H  
ATOM   1412  HD3 PRO   104      55.974  74.174  51.811  1.00  0.00           H  
ATOM   1413  CG  PRO   104      56.193  72.099  52.215  1.00  0.00           C  
ATOM   1414  HG2 PRO   104      55.772  71.216  51.734  1.00  0.00           H  
ATOM   1415  HG3 PRO   104      55.527  72.209  53.071  1.00  0.00           H  
ATOM   1416  CB  PRO   104      57.571  71.789  52.704  1.00  0.00           C  
ATOM   1417  HB2 PRO   104      57.630  70.710  52.847  1.00  0.00           H  
ATOM   1418  HB3 PRO   104      57.580  72.358  53.634  1.00  0.00           H  
ATOM   1419  CA  PRO   104      58.568  72.452  51.680  1.00  0.00           C  
ATOM   1420  HA  PRO   104      59.310  72.976  52.282  1.00  0.00           H  
ATOM   1421  C   PRO   104      59.283  71.392  50.803  1.00  0.00           C  
ATOM   1422  O   PRO   104      58.984  71.181  49.608  1.00  0.00           O  
ATOM   1423  N   ALA   105      60.377  70.815  51.269  1.00  0.00           N  
ATOM   1424  H   ALA   105      60.801  71.102  52.139  1.00  0.00           H  
ATOM   1425  CA  ALA   105      60.944  69.584  50.683  1.00  0.00           C  
ATOM   1426  HA  ALA   105      61.323  69.815  49.688  1.00  0.00           H  
ATOM   1427  CB  ALA   105      62.140  69.118  51.521  1.00  0.00           C  
ATOM   1428  HB1 ALA   105      61.679  68.835  52.468  1.00  0.00           H  
ATOM   1429  HB2 ALA   105      62.642  68.259  51.075  1.00  0.00           H  
ATOM   1430  HB3 ALA   105      62.822  69.964  51.614  1.00  0.00           H  
ATOM   1431  C   ALA   105      59.873  68.410  50.516  1.00  0.00           C  
ATOM   1432  O   ALA   105      59.244  67.913  51.496  1.00  0.00           O  
ATOM   1433  N   PRO   106      59.701  67.737  49.395  1.00  0.00           N  
ATOM   1434  CD  PRO   106      60.172  68.198  48.057  1.00  0.00           C  
ATOM   1435  HD2 PRO   106      61.178  67.851  47.818  1.00  0.00           H  
ATOM   1436  HD3 PRO   106      60.320  69.277  48.012  1.00  0.00           H  
ATOM   1437  CG  PRO   106      59.224  67.664  47.056  1.00  0.00           C  
ATOM   1438  HG2 PRO   106      59.732  67.538  46.100  1.00  0.00           H  
ATOM   1439  HG3 PRO   106      58.372  68.308  46.840  1.00  0.00           H  
ATOM   1440  CB  PRO   106      58.907  66.305  47.605  1.00  0.00           C  
ATOM   1441  HB2 PRO   106      59.760  65.676  47.352  1.00  0.00           H  
ATOM   1442  HB3 PRO   106      57.938  65.937  47.269  1.00  0.00           H  
ATOM   1443  CA  PRO   106      58.870  66.529  49.112  1.00  0.00           C  
ATOM   1444  HA  PRO   106      57.864  66.836  49.399  1.00  0.00           H  
ATOM   1445  C   PRO   106      59.169  65.272  49.894  1.00  0.00           C  
ATOM   1446  O   PRO   106      58.463  64.258  49.841  1.00  0.00           O  
ATOM   1447  N   SER   107      60.219  65.291  50.710  1.00  0.00           N  
ATOM   1448  H   SER   107      60.669  66.154  50.980  1.00  0.00           H  
ATOM   1449  CA  SER   107      60.750  64.183  51.460  1.00  0.00           C  
ATOM   1450  HA  SER   107      60.934  63.348  50.783  1.00  0.00           H  
ATOM   1451  CB  SER   107      62.096  64.571  52.041  1.00  0.00           C  
ATOM   1452  HB2 SER   107      62.495  63.714  52.585  1.00  0.00           H  
ATOM   1453  HB3 SER   107      62.846  64.667  51.256  1.00  0.00           H  
ATOM   1454  OG  SER   107      61.956  65.670  52.839  1.00  0.00           O  
ATOM   1455  HG  SER   107      62.834  65.925  53.133  1.00  0.00           H  
ATOM   1456  C   SER   107      59.862  63.751  52.659  1.00  0.00           C  
ATOM   1457  O   SER   107      59.131  64.561  53.232  1.00  0.00           O  
ATOM   1458  N   SER   108      59.982  62.537  53.165  1.00  0.00           N  
ATOM   1459  H   SER   108      60.554  61.872  52.664  1.00  0.00           H  
ATOM   1460  CA  SER   108      59.682  62.141  54.537  1.00  0.00           C  
ATOM   1461  HA  SER   108      58.840  62.725  54.907  1.00  0.00           H  
ATOM   1462  CB  SER   108      59.110  60.684  54.481  1.00  0.00           C  
ATOM   1463  HB2 SER   108      59.979  60.032  54.392  1.00  0.00           H  
ATOM   1464  HB3 SER   108      58.679  60.487  55.462  1.00  0.00           H  
ATOM   1465  OG  SER   108      58.063  60.556  53.508  1.00  0.00           O  
ATOM   1466  HG  SER   108      57.211  60.876  53.811  1.00  0.00           H  
ATOM   1467  C   SER   108      60.937  62.240  55.437  1.00  0.00           C  
ATOM   1468  O   SER   108      61.718  61.317  55.441  1.00  0.00           O  
ATOM   1469  N   THR   109      60.900  63.253  56.305  1.00  0.00           N  
ATOM   1470  H   THR   109      60.201  63.978  56.229  1.00  0.00           H  
ATOM   1471  CA  THR   109      61.944  63.384  57.425  1.00  0.00           C  
ATOM   1472  HA  THR   109      62.837  62.823  57.152  1.00  0.00           H  
ATOM   1473  CB  THR   109      62.274  64.752  57.779  1.00  0.00           C  
ATOM   1474  HB  THR   109      63.010  64.600  58.569  1.00  0.00           H  
ATOM   1475  CG2 THR   109      62.932  65.490  56.640  1.00  0.00           C  
ATOM   1476 HG21 THR   109      62.524  66.500  56.609  1.00  0.00           H  
ATOM   1477 HG22 THR   109      64.013  65.346  56.629  1.00  0.00           H  
ATOM   1478 HG23 THR   109      62.584  65.044  55.709  1.00  0.00           H  
ATOM   1479  OG1 THR   109      61.139  65.435  58.248  1.00  0.00           O  
ATOM   1480  HG1 THR   109      61.134  65.483  59.207  1.00  0.00           H  
ATOM   1481  C   THR   109      61.539  62.569  58.627  1.00  0.00           C  
ATOM   1482  O   THR   109      62.464  62.147  59.373  1.00  0.00           O  
ATOM   1483  N   SER   110      60.305  62.306  58.859  1.00  0.00           N  
ATOM   1484  H   SER   110      59.672  62.909  58.353  1.00  0.00           H  
ATOM   1485  CA  SER   110      59.715  61.431  59.844  1.00  0.00           C  
ATOM   1486  HA  SER   110      60.439  61.000  60.536  1.00  0.00           H  
ATOM   1487  CB  SER   110      58.575  62.127  60.708  1.00  0.00           C  
ATOM   1488  HB2 SER   110      57.797  62.329  59.971  1.00  0.00           H  
ATOM   1489  HB3 SER   110      58.172  61.325  61.326  1.00  0.00           H  
ATOM   1490  OG  SER   110      59.046  63.311  61.246  1.00  0.00           O  
ATOM   1491  HG  SER   110      59.717  63.143  61.912  1.00  0.00           H  
ATOM   1492  C   SER   110      59.074  60.267  59.156  1.00  0.00           C  
ATOM   1493  O   SER   110      59.039  60.050  57.943  1.00  0.00           O  
ATOM   1494  N   GLY   111      58.617  59.297  60.002  1.00  0.00           N  
ATOM   1495  H   GLY   111      58.594  59.590  60.969  1.00  0.00           H  
ATOM   1496  CA  GLY   111      58.385  57.838  59.745  1.00  0.00           C  
ATOM   1497  HA2 GLY   111      57.989  57.394  60.659  1.00  0.00           H  
ATOM   1498  HA3 GLY   111      57.614  57.559  59.027  1.00  0.00           H  
ATOM   1499  C   GLY   111      59.695  57.066  59.474  1.00  0.00           C  
ATOM   1500  O   GLY   111      60.835  57.539  59.727  1.00  0.00           O  
ATOM   1501  N   SER   112      59.706  55.862  58.976  1.00  0.00           N  
ATOM   1502  H   SER   112      60.644  55.582  58.726  1.00  0.00           H  
ATOM   1503  CA  SER   112      58.708  54.749  59.043  1.00  0.00           C  
ATOM   1504  HA  SER   112      59.271  53.850  58.791  1.00  0.00           H  
ATOM   1505  CB  SER   112      58.211  54.617  60.451  1.00  0.00           C  
ATOM   1506  HB2 SER   112      57.553  55.469  60.624  1.00  0.00           H  
ATOM   1507  HB3 SER   112      57.738  53.652  60.636  1.00  0.00           H  
ATOM   1508  OG  SER   112      59.282  54.746  61.411  1.00  0.00           O  
ATOM   1509  HG  SER   112      58.865  54.740  62.275  1.00  0.00           H  
ATOM   1510  C   SER   112      57.548  54.860  58.056  1.00  0.00           C  
ATOM   1511  O   SER   112      57.446  55.902  57.398  1.00  0.00           O  
ATOM   1512  N   TYR   113      56.774  53.805  57.789  1.00  0.00           N  
ATOM   1513  H   TYR   113      56.032  54.023  57.140  1.00  0.00           H  
ATOM   1514  CA  TYR   113      56.941  52.444  58.284  1.00  0.00           C  
ATOM   1515  HA  TYR   113      57.790  52.301  58.953  1.00  0.00           H  
ATOM   1516  CB  TYR   113      55.646  51.872  59.025  1.00  0.00           C  
ATOM   1517  HB2 TYR   113      54.851  51.653  58.313  1.00  0.00           H  
ATOM   1518  HB3 TYR   113      55.923  51.014  59.638  1.00  0.00           H  
ATOM   1519  CG  TYR   113      54.926  52.762  60.059  1.00  0.00           C  
ATOM   1520  CD1 TYR   113      53.723  53.401  59.759  1.00  0.00           C  
ATOM   1521  HD1 TYR   113      53.373  53.260  58.747  1.00  0.00           H  
ATOM   1522  CE1 TYR   113      53.058  54.014  60.802  1.00  0.00           C  
ATOM   1523  HE1 TYR   113      52.131  54.491  60.518  1.00  0.00           H  
ATOM   1524  CZ  TYR   113      53.516  54.135  62.059  1.00  0.00           C  
ATOM   1525  OH  TYR   113      52.875  54.903  62.974  1.00  0.00           O  
ATOM   1526  HH  TYR   113      51.925  54.969  62.860  1.00  0.00           H  
ATOM   1527  CE2 TYR   113      54.895  53.650  62.387  1.00  0.00           C  
ATOM   1528  HE2 TYR   113      55.321  53.799  63.369  1.00  0.00           H  
ATOM   1529  CD2 TYR   113      55.470  52.847  61.391  1.00  0.00           C  
ATOM   1530  HD2 TYR   113      56.348  52.237  61.540  1.00  0.00           H  
ATOM   1531  C   TYR   113      57.248  51.419  57.119  1.00  0.00           C  
ATOM   1532  O   TYR   113      57.783  50.346  57.461  1.00  0.00           O  
ATOM   1533  N   GLY   114      56.840  51.738  55.870  1.00  0.00           N  
ATOM   1534  H   GLY   114      56.471  52.677  55.831  1.00  0.00           H  
ATOM   1535  CA  GLY   114      56.676  50.844  54.786  1.00  0.00           C  
ATOM   1536  HA2 GLY   114      56.089  49.984  55.108  1.00  0.00           H  
ATOM   1537  HA3 GLY   114      56.271  51.542  54.053  1.00  0.00           H  
ATOM   1538  C   GLY   114      57.965  50.294  54.222  1.00  0.00           C  
ATOM   1539  O   GLY   114      59.029  50.491  54.828  1.00  0.00           O  
ATOM   1540  N   SER   115      57.936  49.583  53.050  1.00  0.00           N  
ATOM   1541  H   SER   115      58.801  49.165  52.737  1.00  0.00           H  
ATOM   1542  CA  SER   115      56.786  49.260  52.210  1.00  0.00           C  
ATOM   1543  HA  SER   115      56.532  50.170  51.666  1.00  0.00           H  
ATOM   1544  CB  SER   115      57.165  48.300  51.066  1.00  0.00           C  
ATOM   1545  HB2 SER   115      56.332  48.063  50.404  1.00  0.00           H  
ATOM   1546  HB3 SER   115      57.964  48.791  50.510  1.00  0.00           H  
ATOM   1547  OG  SER   115      57.710  47.057  51.536  1.00  0.00           O  
ATOM   1548  HG  SER   115      58.505  47.217  52.050  1.00  0.00           H  
ATOM   1549  C   SER   115      55.444  48.852  52.898  1.00  0.00           C  
ATOM   1550  O   SER   115      55.348  48.225  53.928  1.00  0.00           O  
ATOM   1551  N   SER   116      54.311  49.144  52.233  1.00  0.00           N  
ATOM   1552  H   SER   116      54.444  49.547  51.316  1.00  0.00           H  
ATOM   1553  CA  SER   116      52.903  49.013  52.715  1.00  0.00           C  
ATOM   1554  HA  SER   116      52.852  49.065  53.803  1.00  0.00           H  
ATOM   1555  CB  SER   116      51.978  50.137  52.200  1.00  0.00           C  
ATOM   1556  HB2 SER   116      52.039  50.069  51.114  1.00  0.00           H  
ATOM   1557  HB3 SER   116      50.946  50.006  52.527  1.00  0.00           H  
ATOM   1558  OG  SER   116      52.466  51.401  52.528  1.00  0.00           O  
ATOM   1559  HG  SER   116      52.230  51.525  53.450  1.00  0.00           H  
ATOM   1560  C   SER   116      52.381  47.658  52.356  1.00  0.00           C  
ATOM   1561  O   SER   116      51.589  47.594  51.420  1.00  0.00           O  
ATOM   1562  N   SER   117      52.732  46.608  53.095  1.00  0.00           N  
ATOM   1563  H   SER   117      53.289  46.759  53.924  1.00  0.00           H  
ATOM   1564  CA  SER   117      52.207  45.233  52.901  1.00  0.00           C  
ATOM   1565  HA  SER   117      52.190  45.129  51.816  1.00  0.00           H  
ATOM   1566  CB  SER   117      53.193  44.171  53.405  1.00  0.00           C  
ATOM   1567  HB2 SER   117      52.768  43.186  53.211  1.00  0.00           H  
ATOM   1568  HB3 SER   117      54.109  44.294  52.827  1.00  0.00           H  
ATOM   1569  OG  SER   117      53.435  44.243  54.817  1.00  0.00           O  
ATOM   1570  HG  SER   117      54.384  44.150  54.927  1.00  0.00           H  
ATOM   1571  C   SER   117      50.750  44.891  53.371  1.00  0.00           C  
ATOM   1572  O   SER   117      50.142  43.887  53.090  1.00  0.00           O  
ATOM   1573  N   GLN   118      50.330  45.782  54.267  1.00  0.00           N  
ATOM   1574  H   GLN   118      50.967  46.512  54.552  1.00  0.00           H  
ATOM   1575  CA  GLN   118      49.027  45.797  54.955  1.00  0.00           C  
ATOM   1576  HA  GLN   118      48.897  46.843  55.236  1.00  0.00           H  
ATOM   1577  CB  GLN   118      47.820  45.505  54.075  1.00  0.00           C  
ATOM   1578  HB2 GLN   118      47.902  44.440  53.857  1.00  0.00           H  
ATOM   1579  HB3 GLN   118      46.910  45.550  54.674  1.00  0.00           H  
ATOM   1580  CG  GLN   118      47.722  46.442  52.841  1.00  0.00           C  
ATOM   1581  HG2 GLN   118      47.519  47.463  53.163  1.00  0.00           H  
ATOM   1582  HG3 GLN   118      48.732  46.488  52.434  1.00  0.00           H  
ATOM   1583  CD  GLN   118      46.711  45.916  51.923  1.00  0.00           C  
ATOM   1584  OE1 GLN   118      45.740  45.172  52.258  1.00  0.00           O  
ATOM   1585  NE2 GLN   118      46.834  46.200  50.635  1.00  0.00           N  
ATOM   1586 HE21 GLN   118      47.565  46.751  50.210  1.00  0.00           H  
ATOM   1587 HE22 GLN   118      46.085  45.865  50.046  1.00  0.00           H  
ATOM   1588  C   GLN   118      49.017  44.879  56.236  1.00  0.00           C  
ATOM   1589  O   GLN   118      49.404  43.727  56.162  1.00  0.00           O  
ATOM   1590  N   SER   119      48.391  45.218  57.410  1.00  0.00           N  
ATOM   1591  H   SER   119      48.322  44.566  58.178  1.00  0.00           H  
ATOM   1592  CA  SER   119      47.825  46.595  57.574  1.00  0.00           C  
ATOM   1593  HA  SER   119      47.360  47.003  56.676  1.00  0.00           H  
ATOM   1594  CB  SER   119      46.620  46.469  58.487  1.00  0.00           C  
ATOM   1595  HB2 SER   119      46.109  47.420  58.632  1.00  0.00           H  
ATOM   1596  HB3 SER   119      45.872  45.833  58.013  1.00  0.00           H  
ATOM   1597  OG  SER   119      47.044  45.942  59.765  1.00  0.00           O  
ATOM   1598  HG  SER   119      47.460  46.576  60.354  1.00  0.00           H  
ATOM   1599  C   SER   119      48.824  47.660  58.045  1.00  0.00           C  
ATOM   1600  O   SER   119      49.992  47.323  58.118  1.00  0.00           O  
ATOM   1601  N   SER   120      48.391  48.823  58.379  1.00  0.00           N  
ATOM   1602  H   SER   120      47.420  48.901  58.112  1.00  0.00           H  
ATOM   1603  CA  SER   120      49.109  50.009  58.985  1.00  0.00           C  
ATOM   1604  HA  SER   120      50.185  49.936  58.821  1.00  0.00           H  
ATOM   1605  CB  SER   120      48.649  51.268  58.292  1.00  0.00           C  
ATOM   1606  HB2 SER   120      48.515  51.096  57.224  1.00  0.00           H  
ATOM   1607  HB3 SER   120      47.644  51.458  58.670  1.00  0.00           H  
ATOM   1608  OG  SER   120      49.496  52.372  58.561  1.00  0.00           O  
ATOM   1609  HG  SER   120      49.886  52.610  57.716  1.00  0.00           H  
ATOM   1610  C   SER   120      48.961  50.068  60.485  1.00  0.00           C  
ATOM   1611  O   SER   120      47.882  50.223  60.975  1.00  0.00           O  
ATOM   1612  N   SER   121      50.059  50.131  61.253  1.00  0.00           N  
ATOM   1613  H   SER   121      49.867  50.215  62.241  1.00  0.00           H  
ATOM   1614  CA  SER   121      51.456  50.242  60.752  1.00  0.00           C  
ATOM   1615  HA  SER   121      51.479  51.131  60.123  1.00  0.00           H  
ATOM   1616  CB  SER   121      52.382  50.610  61.927  1.00  0.00           C  
ATOM   1617  HB2 SER   121      52.350  49.792  62.646  1.00  0.00           H  
ATOM   1618  HB3 SER   121      53.365  50.725  61.471  1.00  0.00           H  
ATOM   1619  OG  SER   121      51.940  51.789  62.605  1.00  0.00           O  
ATOM   1620  HG  SER   121      52.678  51.900  63.208  1.00  0.00           H  
ATOM   1621  C   SER   121      52.044  49.014  60.062  1.00  0.00           C  
ATOM   1622  O   SER   121      52.826  49.114  59.104  1.00  0.00           O  
ATOM   1623  N   TYR   122      51.610  47.904  60.620  1.00  0.00           N  
ATOM   1624  H   TYR   122      50.950  47.958  61.382  1.00  0.00           H  
ATOM   1625  CA  TYR   122      52.120  46.611  60.239  1.00  0.00           C  
ATOM   1626  HA  TYR   122      52.712  46.554  59.326  1.00  0.00           H  
ATOM   1627  CB  TYR   122      53.167  46.138  61.332  1.00  0.00           C  
ATOM   1628  HB2 TYR   122      52.599  46.026  62.255  1.00  0.00           H  
ATOM   1629  HB3 TYR   122      53.681  45.202  61.113  1.00  0.00           H  
ATOM   1630  CG  TYR   122      54.304  47.121  61.623  1.00  0.00           C  
ATOM   1631  CD1 TYR   122      54.451  47.664  62.887  1.00  0.00           C  
ATOM   1632  HD1 TYR   122      53.736  47.451  63.668  1.00  0.00           H  
ATOM   1633  CE1 TYR   122      55.374  48.640  63.248  1.00  0.00           C  
ATOM   1634  HE1 TYR   122      55.537  49.038  64.239  1.00  0.00           H  
ATOM   1635  CZ  TYR   122      56.405  48.914  62.299  1.00  0.00           C  
ATOM   1636  OH  TYR   122      57.501  49.676  62.590  1.00  0.00           O  
ATOM   1637  HH  TYR   122      57.519  50.224  63.377  1.00  0.00           H  
ATOM   1638  CE2 TYR   122      56.223  48.478  60.981  1.00  0.00           C  
ATOM   1639  HE2 TYR   122      56.987  48.850  60.314  1.00  0.00           H  
ATOM   1640  CD2 TYR   122      55.251  47.550  60.652  1.00  0.00           C  
ATOM   1641  HD2 TYR   122      55.238  47.091  59.675  1.00  0.00           H  
ATOM   1642  C   TYR   122      51.108  45.441  60.100  1.00  0.00           C  
ATOM   1643  O   TYR   122      50.230  45.335  60.950  1.00  0.00           O  
ATOM   1644  N   GLY   123      51.157  44.542  59.108  1.00  0.00           N  
ATOM   1645  H   GLY   123      50.409  43.865  59.074  1.00  0.00           H  
ATOM   1646  CA  GLY   123      52.173  44.421  58.050  1.00  0.00           C  
ATOM   1647  HA2 GLY   123      51.867  44.950  57.147  1.00  0.00           H  
ATOM   1648  HA3 GLY   123      53.091  44.772  58.521  1.00  0.00           H  
ATOM   1649  C   GLY   123      52.382  42.944  57.571  1.00  0.00           C  
ATOM   1650  O   GLY   123      51.471  42.116  57.512  1.00  0.00           O  
ATOM   1651  N   GLN   124      53.625  42.578  57.312  1.00  0.00           N  
ATOM   1652  H   GLN   124      54.301  43.328  57.340  1.00  0.00           H  
ATOM   1653  CA  GLN   124      54.025  41.186  57.190  1.00  0.00           C  
ATOM   1654  HA  GLN   124      53.346  40.469  57.650  1.00  0.00           H  
ATOM   1655  CB  GLN   124      53.986  40.750  55.752  1.00  0.00           C  
ATOM   1656  HB2 GLN   124      53.016  41.038  55.347  1.00  0.00           H  
ATOM   1657  HB3 GLN   124      54.676  41.352  55.161  1.00  0.00           H  
ATOM   1658  CG  GLN   124      54.376  39.323  55.338  1.00  0.00           C  
ATOM   1659  HG2 GLN   124      54.219  39.230  54.264  1.00  0.00           H  
ATOM   1660  HG3 GLN   124      55.394  39.175  55.699  1.00  0.00           H  
ATOM   1661  CD  GLN   124      53.458  38.284  55.880  1.00  0.00           C  
ATOM   1662  OE1 GLN   124      53.239  38.086  57.079  1.00  0.00           O  
ATOM   1663  NE2 GLN   124      52.587  37.657  55.135  1.00  0.00           N  
ATOM   1664 HE21 GLN   124      52.710  37.580  54.135  1.00  0.00           H  
ATOM   1665 HE22 GLN   124      51.778  37.159  55.476  1.00  0.00           H  
ATOM   1666  C   GLN   124      55.453  41.069  57.697  1.00  0.00           C  
ATOM   1667  O   GLN   124      56.356  41.399  56.962  1.00  0.00           O  
ATOM   1668  N   PRO   125      55.686  40.518  58.922  1.00  0.00           N  
ATOM   1669  CD  PRO   125      57.005  40.272  59.540  1.00  0.00           C  
ATOM   1670  HD2 PRO   125      57.525  41.227  59.464  1.00  0.00           H  
ATOM   1671  HD3 PRO   125      57.440  39.481  58.930  1.00  0.00           H  
ATOM   1672  CG  PRO   125      56.744  39.919  60.962  1.00  0.00           C  
ATOM   1673  HG2 PRO   125      56.786  40.815  61.580  1.00  0.00           H  
ATOM   1674  HG3 PRO   125      57.482  39.184  61.283  1.00  0.00           H  
ATOM   1675  CB  PRO   125      55.405  39.362  60.985  1.00  0.00           C  
ATOM   1676  HB2 PRO   125      54.869  39.543  61.917  1.00  0.00           H  
ATOM   1677  HB3 PRO   125      55.466  38.280  60.861  1.00  0.00           H  
ATOM   1678  CA  PRO   125      54.626  40.074  59.905  1.00  0.00           C  
ATOM   1679  HA  PRO   125      54.011  39.242  59.564  1.00  0.00           H  
ATOM   1680  C   PRO   125      53.621  41.193  60.412  1.00  0.00           C  
ATOM   1681  O   PRO   125      53.925  42.381  60.385  1.00  0.00           O  
ATOM   1682  N   GLN   126      52.366  40.730  60.719  1.00  0.00           N  
ATOM   1683  H   GLN   126      52.216  39.734  60.639  1.00  0.00           H  
ATOM   1684  CA  GLN   126      51.265  41.513  61.171  1.00  0.00           C  
ATOM   1685  HA  GLN   126      51.185  42.365  60.496  1.00  0.00           H  
ATOM   1686  CB  GLN   126      50.123  40.475  60.962  1.00  0.00           C  
ATOM   1687  HB2 GLN   126      50.305  40.120  59.948  1.00  0.00           H  
ATOM   1688  HB3 GLN   126      50.173  39.649  61.671  1.00  0.00           H  
ATOM   1689  CG  GLN   126      48.705  41.019  61.040  1.00  0.00           C  
ATOM   1690  HG2 GLN   126      47.969  40.237  60.850  1.00  0.00           H  
ATOM   1691  HG3 GLN   126      48.551  41.266  62.090  1.00  0.00           H  
ATOM   1692  CD  GLN   126      48.422  42.231  60.205  1.00  0.00           C  
ATOM   1693  OE1 GLN   126      48.942  42.501  59.133  1.00  0.00           O  
ATOM   1694  NE2 GLN   126      47.650  43.164  60.715  1.00  0.00           N  
ATOM   1695 HE21 GLN   126      47.070  42.989  61.524  1.00  0.00           H  
ATOM   1696 HE22 GLN   126      47.740  44.130  60.436  1.00  0.00           H  
ATOM   1697  C   GLN   126      51.428  41.924  62.638  1.00  0.00           C  
ATOM   1698  O   GLN   126      51.836  41.191  63.524  1.00  0.00           O  
ATOM   1699  N   SER   127      51.087  43.176  62.874  1.00  0.00           N  
ATOM   1700  H   SER   127      50.900  43.726  62.047  1.00  0.00           H  
ATOM   1701  CA  SER   127      50.972  43.870  64.139  1.00  0.00           C  
ATOM   1702  HA  SER   127      50.299  44.704  63.942  1.00  0.00           H  
ATOM   1703  CB  SER   127      50.150  43.193  65.226  1.00  0.00           C  
ATOM   1704  HB2 SER   127      49.386  42.573  64.758  1.00  0.00           H  
ATOM   1705  HB3 SER   127      50.746  42.566  65.889  1.00  0.00           H  
ATOM   1706  OG  SER   127      49.431  44.198  65.950  1.00  0.00           O  
ATOM   1707  HG  SER   127      48.930  43.749  66.634  1.00  0.00           H  
ATOM   1708  C   SER   127      52.376  44.328  64.685  1.00  0.00           C  
ATOM   1709  O   SER   127      52.392  45.409  65.233  1.00  0.00           O  
ATOM   1710  N   GLY   128      53.446  43.600  64.397  1.00  0.00           N  
ATOM   1711  H   GLY   128      53.202  42.690  64.033  1.00  0.00           H  
ATOM   1712  CA  GLY   128      54.785  44.033  64.241  1.00  0.00           C  
ATOM   1713  HA2 GLY   128      54.829  44.807  63.475  1.00  0.00           H  
ATOM   1714  HA3 GLY   128      55.115  44.541  65.147  1.00  0.00           H  
ATOM   1715  C   GLY   128      55.649  42.930  63.789  1.00  0.00           C  
ATOM   1716  O   GLY   128      55.208  41.842  63.638  1.00  0.00           O  
ATOM   1717  N   SER   129      56.939  43.158  63.381  1.00  0.00           N  
ATOM   1718  H   SER   129      57.401  42.395  62.907  1.00  0.00           H  
ATOM   1719  CA  SER   129      57.616  44.422  63.375  1.00  0.00           C  
ATOM   1720  HA  SER   129      58.595  44.027  63.103  1.00  0.00           H  
ATOM   1721  CB  SER   129      57.225  45.245  62.192  1.00  0.00           C  
ATOM   1722  HB2 SER   129      56.146  45.197  62.049  1.00  0.00           H  
ATOM   1723  HB3 SER   129      57.648  46.245  62.294  1.00  0.00           H  
ATOM   1724  OG  SER   129      57.788  44.609  61.051  1.00  0.00           O  
ATOM   1725  HG  SER   129      58.731  44.786  61.012  1.00  0.00           H  
ATOM   1726  C   SER   129      57.577  45.151  64.742  1.00  0.00           C  
ATOM   1727  O   SER   129      56.836  46.072  64.994  1.00  0.00           O  
ATOM   1728  N   TYR   130      58.389  44.650  65.701  1.00  0.00           N  
ATOM   1729  H   TYR   130      58.897  43.786  65.576  1.00  0.00           H  
ATOM   1730  CA  TYR   130      58.588  45.283  67.006  1.00  0.00           C  
ATOM   1731  HA  TYR   130      58.059  46.236  67.033  1.00  0.00           H  
ATOM   1732  CB  TYR   130      58.075  44.377  68.093  1.00  0.00           C  
ATOM   1733  HB2 TYR   130      58.589  43.416  68.110  1.00  0.00           H  
ATOM   1734  HB3 TYR   130      58.151  44.953  69.015  1.00  0.00           H  
ATOM   1735  CG  TYR   130      56.646  43.873  67.979  1.00  0.00           C  
ATOM   1736  CD1 TYR   130      56.450  42.560  67.455  1.00  0.00           C  
ATOM   1737  HD1 TYR   130      57.272  41.926  67.155  1.00  0.00           H  
ATOM   1738  CE1 TYR   130      55.132  42.001  67.288  1.00  0.00           C  
ATOM   1739  HE1 TYR   130      55.037  40.994  66.909  1.00  0.00           H  
ATOM   1740  CZ  TYR   130      53.998  42.774  67.714  1.00  0.00           C  
ATOM   1741  OH  TYR   130      52.709  42.355  67.555  1.00  0.00           O  
ATOM   1742  HH  TYR   130      52.594  41.460  67.882  1.00  0.00           H  
ATOM   1743  CE2 TYR   130      54.195  44.053  68.252  1.00  0.00           C  
ATOM   1744  HE2 TYR   130      53.359  44.617  68.637  1.00  0.00           H  
ATOM   1745  CD2 TYR   130      55.509  44.590  68.417  1.00  0.00           C  
ATOM   1746  HD2 TYR   130      55.661  45.524  68.937  1.00  0.00           H  
ATOM   1747  C   TYR   130      60.066  45.651  67.211  1.00  0.00           C  
ATOM   1748  O   TYR   130      60.952  44.940  66.775  1.00  0.00           O  
ATOM   1749  N   SER   131      60.517  46.883  67.563  1.00  0.00           N  
ATOM   1750  H   SER   131      61.463  47.072  67.265  1.00  0.00           H  
ATOM   1751  CA  SER   131      59.767  47.981  68.198  1.00  0.00           C  
ATOM   1752  HA  SER   131      60.486  48.587  68.749  1.00  0.00           H  
ATOM   1753  CB  SER   131      59.118  48.822  67.089  1.00  0.00           C  
ATOM   1754  HB2 SER   131      58.456  48.246  66.442  1.00  0.00           H  
ATOM   1755  HB3 SER   131      58.592  49.615  67.620  1.00  0.00           H  
ATOM   1756  OG  SER   131      60.139  49.377  66.250  1.00  0.00           O  
ATOM   1757  HG  SER   131      59.798  50.252  66.046  1.00  0.00           H  
ATOM   1758  C   SER   131      58.698  47.521  69.218  1.00  0.00           C  
ATOM   1759  O   SER   131      57.519  47.626  68.959  1.00  0.00           O  
ATOM   1760  N   GLN   132      59.144  47.108  70.442  1.00  0.00           N  
ATOM   1761  H   GLN   132      58.483  46.808  71.144  1.00  0.00           H  
ATOM   1762  CA  GLN   132      60.529  46.841  70.779  1.00  0.00           C  
ATOM   1763  HA  GLN   132      61.128  46.539  69.920  1.00  0.00           H  
ATOM   1764  CB  GLN   132      61.382  48.036  71.391  1.00  0.00           C  
ATOM   1765  HB2 GLN   132      62.374  47.587  71.447  1.00  0.00           H  
ATOM   1766  HB3 GLN   132      61.512  48.925  70.774  1.00  0.00           H  
ATOM   1767  CG  GLN   132      60.961  48.471  72.730  1.00  0.00           C  
ATOM   1768  HG2 GLN   132      59.973  48.928  72.781  1.00  0.00           H  
ATOM   1769  HG3 GLN   132      60.987  47.556  73.322  1.00  0.00           H  
ATOM   1770  CD  GLN   132      61.907  49.585  73.287  1.00  0.00           C  
ATOM   1771  OE1 GLN   132      62.754  50.236  72.645  1.00  0.00           O  
ATOM   1772  NE2 GLN   132      61.857  49.918  74.584  1.00  0.00           N  
ATOM   1773 HE21 GLN   132      61.269  49.365  75.191  1.00  0.00           H  
ATOM   1774 HE22 GLN   132      62.347  50.764  74.836  1.00  0.00           H  
ATOM   1775  C   GLN   132      60.511  45.593  71.714  1.00  0.00           C  
ATOM   1776  O   GLN   132      59.484  45.289  72.382  1.00  0.00           O  
ATOM   1777  N   GLN   133      61.687  45.060  71.872  1.00  0.00           N  
ATOM   1778  H   GLN   133      62.416  45.372  71.247  1.00  0.00           H  
ATOM   1779  CA  GLN   133      62.181  44.177  72.983  1.00  0.00           C  
ATOM   1780  HA  GLN   133      63.033  43.562  72.694  1.00  0.00           H  
ATOM   1781  CB  GLN   133      62.741  44.951  74.179  1.00  0.00           C  
ATOM   1782  HB2 GLN   133      62.014  45.695  74.503  1.00  0.00           H  
ATOM   1783  HB3 GLN   133      62.905  44.346  75.071  1.00  0.00           H  
ATOM   1784  CG  GLN   133      64.013  45.656  73.715  1.00  0.00           C  
ATOM   1785  HG2 GLN   133      64.798  44.903  73.647  1.00  0.00           H  
ATOM   1786  HG3 GLN   133      63.835  46.168  72.770  1.00  0.00           H  
ATOM   1787  CD  GLN   133      64.458  46.750  74.645  1.00  0.00           C  
ATOM   1788  OE1 GLN   133      64.664  46.579  75.843  1.00  0.00           O  
ATOM   1789  NE2 GLN   133      64.759  47.937  74.144  1.00  0.00           N  
ATOM   1790 HE21 GLN   133      64.764  47.956  73.134  1.00  0.00           H  
ATOM   1791 HE22 GLN   133      65.093  48.747  74.646  1.00  0.00           H  
ATOM   1792  C   GLN   133      61.202  43.115  73.440  1.00  0.00           C  
ATOM   1793  O   GLN   133      60.655  43.269  74.509  1.00  0.00           O  
ATOM   1794  N   PRO   134      60.832  42.017  72.658  1.00  0.00           N  
ATOM   1795  CD  PRO   134      59.873  41.025  73.175  1.00  0.00           C  
ATOM   1796  HD2 PRO   134      58.894  41.505  73.187  1.00  0.00           H  
ATOM   1797  HD3 PRO   134      60.230  40.572  74.100  1.00  0.00           H  
ATOM   1798  CG  PRO   134      59.876  39.897  72.161  1.00  0.00           C  
ATOM   1799  HG2 PRO   134      58.927  39.744  71.646  1.00  0.00           H  
ATOM   1800  HG3 PRO   134      60.189  38.992  72.681  1.00  0.00           H  
ATOM   1801  CB  PRO   134      61.045  40.193  71.197  1.00  0.00           C  
ATOM   1802  HB2 PRO   134      60.841  39.891  70.170  1.00  0.00           H  
ATOM   1803  HB3 PRO   134      61.898  39.627  71.573  1.00  0.00           H  
ATOM   1804  CA  PRO   134      61.369  41.661  71.340  1.00  0.00           C  
ATOM   1805  HA  PRO   134      62.448  41.807  71.385  1.00  0.00           H  
ATOM   1806  C   PRO   134      60.823  42.535  70.218  1.00  0.00           C  
ATOM   1807  O   PRO   134      59.786  43.221  70.301  1.00  0.00           O  
ATOM   1808  N   SER   135      61.517  42.606  69.056  1.00  0.00           N  
ATOM   1809  H   SER   135      61.117  43.194  68.339  1.00  0.00           H  
ATOM   1810  CA  SER   135      62.808  42.099  68.722  1.00  0.00           C  
ATOM   1811  HA  SER   135      62.745  41.018  68.847  1.00  0.00           H  
ATOM   1812  CB  SER   135      63.154  42.405  67.243  1.00  0.00           C  
ATOM   1813  HB2 SER   135      64.076  41.963  66.865  1.00  0.00           H  
ATOM   1814  HB3 SER   135      62.472  41.928  66.540  1.00  0.00           H  
ATOM   1815  OG  SER   135      63.296  43.788  67.089  1.00  0.00           O  
ATOM   1816  HG  SER   135      62.628  44.185  66.526  1.00  0.00           H  
ATOM   1817  C   SER   135      63.989  42.533  69.654  1.00  0.00           C  
ATOM   1818  O   SER   135      63.952  43.569  70.274  1.00  0.00           O  
ATOM   1819  N   TYR   136      64.998  41.656  69.853  1.00  0.00           N  
ATOM   1820  H   TYR   136      64.797  40.769  69.416  1.00  0.00           H  
ATOM   1821  CA  TYR   136      66.269  41.961  70.393  1.00  0.00           C  
ATOM   1822  HA  TYR   136      66.093  42.771  71.101  1.00  0.00           H  
ATOM   1823  CB  TYR   136      66.747  40.817  71.306  1.00  0.00           C  
ATOM   1824  HB2 TYR   136      66.888  39.944  70.668  1.00  0.00           H  
ATOM   1825  HB3 TYR   136      67.661  41.172  71.781  1.00  0.00           H  
ATOM   1826  CG  TYR   136      65.653  40.497  72.391  1.00  0.00           C  
ATOM   1827  CD1 TYR   136      65.531  41.402  73.463  1.00  0.00           C  
ATOM   1828  HD1 TYR   136      66.123  42.303  73.524  1.00  0.00           H  
ATOM   1829  CE1 TYR   136      64.509  41.317  74.477  1.00  0.00           C  
ATOM   1830  HE1 TYR   136      64.403  42.060  75.253  1.00  0.00           H  
ATOM   1831  CZ  TYR   136      63.840  40.070  74.511  1.00  0.00           C  
ATOM   1832  OH  TYR   136      62.874  39.917  75.438  1.00  0.00           O  
ATOM   1833  HH  TYR   136      62.817  40.688  76.008  1.00  0.00           H  
ATOM   1834  CE2 TYR   136      63.980  39.153  73.433  1.00  0.00           C  
ATOM   1835  HE2 TYR   136      63.408  38.241  73.523  1.00  0.00           H  
ATOM   1836  CD2 TYR   136      64.878  39.353  72.359  1.00  0.00           C  
ATOM   1837  HD2 TYR   136      64.853  38.718  71.485  1.00  0.00           H  
ATOM   1838  C   TYR   136      67.279  42.377  69.310  1.00  0.00           C  
ATOM   1839  O   TYR   136      67.467  41.680  68.274  1.00  0.00           O  
ATOM   1840  N   GLY   137      67.980  43.443  69.467  1.00  0.00           N  
ATOM   1841  H   GLY   137      68.882  43.614  69.047  1.00  0.00           H  
ATOM   1842  CA  GLY   137      67.450  44.748  70.052  1.00  0.00           C  
ATOM   1843  HA2 GLY   137      67.822  45.553  69.419  1.00  0.00           H  
ATOM   1844  HA3 GLY   137      66.368  44.820  69.944  1.00  0.00           H  
ATOM   1845  C   GLY   137      67.801  44.944  71.526  1.00  0.00           C  
ATOM   1846  O   GLY   137      67.691  43.985  72.246  1.00  0.00           O  
ATOM   1847  N   GLY   138      67.893  46.205  71.937  1.00  0.00           N  
ATOM   1848  H   GLY   138      67.856  46.865  71.173  1.00  0.00           H  
ATOM   1849  CA  GLY   138      67.881  46.599  73.396  1.00  0.00           C  
ATOM   1850  HA2 GLY   138      67.711  47.675  73.345  1.00  0.00           H  
ATOM   1851  HA3 GLY   138      67.086  46.112  73.960  1.00  0.00           H  
ATOM   1852  C   GLY   138      69.207  46.264  74.144  1.00  0.00           C  
ATOM   1853  O   GLY   138      70.139  45.743  73.509  1.00  0.00           O  
ATOM   1854  N   GLN   139      69.313  46.479  75.421  1.00  0.00           N  
ATOM   1855  H   GLN   139      70.215  46.152  75.736  1.00  0.00           H  
ATOM   1856  CA  GLN   139      68.304  46.854  76.421  1.00  0.00           C  
ATOM   1857  HA  GLN   139      67.434  47.338  75.977  1.00  0.00           H  
ATOM   1858  CB  GLN   139      67.803  45.502  77.021  1.00  0.00           C  
ATOM   1859  HB2 GLN   139      66.840  45.586  77.524  1.00  0.00           H  
ATOM   1860  HB3 GLN   139      67.410  44.853  76.238  1.00  0.00           H  
ATOM   1861  CG  GLN   139      68.871  44.908  77.927  1.00  0.00           C  
ATOM   1862  HG2 GLN   139      68.613  43.852  78.008  1.00  0.00           H  
ATOM   1863  HG3 GLN   139      69.829  44.971  77.412  1.00  0.00           H  
ATOM   1864  CD  GLN   139      68.945  45.426  79.339  1.00  0.00           C  
ATOM   1865  OE1 GLN   139      67.931  45.426  80.070  1.00  0.00           O  
ATOM   1866  NE2 GLN   139      70.092  45.655  79.947  1.00  0.00           N  
ATOM   1867 HE21 GLN   139      70.965  45.535  79.453  1.00  0.00           H  
ATOM   1868 HE22 GLN   139      69.983  46.211  80.784  1.00  0.00           H  
ATOM   1869  C   GLN   139      68.871  47.942  77.411  1.00  0.00           C  
ATOM   1870  O   GLN   139      70.045  48.230  77.462  1.00  0.00           O  
ATOM   1871  N   GLN   140      67.985  48.421  78.278  1.00  0.00           N  
ATOM   1872  H   GLN   140      67.025  48.123  78.184  1.00  0.00           H  
ATOM   1873  CA  GLN   140      68.250  49.511  79.251  1.00  0.00           C  
ATOM   1874  HA  GLN   140      69.303  49.624  79.511  1.00  0.00           H  
ATOM   1875  CB  GLN   140      67.912  50.872  78.535  1.00  0.00           C  
ATOM   1876  HB2 GLN   140      68.630  50.904  77.716  1.00  0.00           H  
ATOM   1877  HB3 GLN   140      66.974  50.725  77.998  1.00  0.00           H  
ATOM   1878  CG  GLN   140      67.758  52.127  79.384  1.00  0.00           C  
ATOM   1879  HG2 GLN   140      67.033  51.964  80.182  1.00  0.00           H  
ATOM   1880  HG3 GLN   140      68.745  52.329  79.800  1.00  0.00           H  
ATOM   1881  CD  GLN   140      67.300  53.362  78.615  1.00  0.00           C  
ATOM   1882  OE1 GLN   140      66.751  54.325  79.252  1.00  0.00           O  
ATOM   1883  NE2 GLN   140      67.383  53.424  77.294  1.00  0.00           N  
ATOM   1884 HE21 GLN   140      67.894  52.798  76.688  1.00  0.00           H  
ATOM   1885 HE22 GLN   140      67.148  54.304  76.858  1.00  0.00           H  
ATOM   1886  C   GLN   140      67.530  49.346  80.627  1.00  0.00           C  
ATOM   1887  O   GLN   140      66.395  48.972  80.737  1.00  0.00           O  
ATOM   1888  N   GLN   141      68.200  49.799  81.674  1.00  0.00           N  
ATOM   1889  H   GLN   141      69.172  50.040  81.541  1.00  0.00           H  
ATOM   1890  CA  GLN   141      67.768  49.697  83.097  1.00  0.00           C  
ATOM   1891  HA  GLN   141      66.684  49.795  83.148  1.00  0.00           H  
ATOM   1892  CB  GLN   141      68.179  48.296  83.665  1.00  0.00           C  
ATOM   1893  HB2 GLN   141      69.196  48.042  83.368  1.00  0.00           H  
ATOM   1894  HB3 GLN   141      68.113  48.383  84.749  1.00  0.00           H  
ATOM   1895  CG  GLN   141      67.314  47.046  83.336  1.00  0.00           C  
ATOM   1896  HG2 GLN   141      67.078  46.954  82.276  1.00  0.00           H  
ATOM   1897  HG3 GLN   141      67.869  46.155  83.630  1.00  0.00           H  
ATOM   1898  CD  GLN   141      65.939  46.976  84.037  1.00  0.00           C  
ATOM   1899  OE1 GLN   141      65.390  47.996  84.386  1.00  0.00           O  
ATOM   1900  NE2 GLN   141      65.341  45.834  84.189  1.00  0.00           N  
ATOM   1901 HE21 GLN   141      65.788  44.972  83.910  1.00  0.00           H  
ATOM   1902 HE22 GLN   141      64.438  45.802  84.642  1.00  0.00           H  
ATOM   1903  C   GLN   141      68.383  50.814  83.934  1.00  0.00           C  
ATOM   1904  O   GLN   141      69.592  50.943  84.137  1.00  0.00           O  
ATOM   1905  N   SER   142      67.664  51.778  84.485  1.00  0.00           N  
ATOM   1906  H   SER   142      68.239  52.425  85.005  1.00  0.00           H  
ATOM   1907  CA  SER   142      66.234  52.125  84.428  1.00  0.00           C  
ATOM   1908  HA  SER   142      66.147  53.027  85.034  1.00  0.00           H  
ATOM   1909  CB  SER   142      65.732  52.453  83.029  1.00  0.00           C  
ATOM   1910  HB2 SER   142      65.973  51.633  82.352  1.00  0.00           H  
ATOM   1911  HB3 SER   142      64.677  52.727  83.044  1.00  0.00           H  
ATOM   1912  OG  SER   142      66.460  53.559  82.508  1.00  0.00           O  
ATOM   1913  HG  SER   142      65.829  54.238  82.256  1.00  0.00           H  
ATOM   1914  C   SER   142      65.364  51.058  85.250  1.00  0.00           C  
ATOM   1915  O   SER   142      64.180  50.788  84.905  1.00  0.00           O  
ATOM   1916  N   TYR   143      65.853  50.605  86.395  1.00  0.00           N  
ATOM   1917  H   TYR   143      66.574  51.179  86.809  1.00  0.00           H  
ATOM   1918  CA  TYR   143      65.128  49.545  87.200  1.00  0.00           C  
ATOM   1919  HA  TYR   143      64.764  48.736  86.565  1.00  0.00           H  
ATOM   1920  CB  TYR   143      66.094  48.905  88.259  1.00  0.00           C  
ATOM   1921  HB2 TYR   143      66.424  49.690  88.940  1.00  0.00           H  
ATOM   1922  HB3 TYR   143      65.502  48.127  88.739  1.00  0.00           H  
ATOM   1923  CG  TYR   143      67.265  48.187  87.633  1.00  0.00           C  
ATOM   1924  CD1 TYR   143      67.123  46.887  87.123  1.00  0.00           C  
ATOM   1925  HD1 TYR   143      66.138  46.452  87.041  1.00  0.00           H  
ATOM   1926  CE1 TYR   143      68.333  46.252  86.714  1.00  0.00           C  
ATOM   1927  HE1 TYR   143      68.355  45.253  86.304  1.00  0.00           H  
ATOM   1928  CZ  TYR   143      69.575  46.926  86.764  1.00  0.00           C  
ATOM   1929  OH  TYR   143      70.727  46.300  86.393  1.00  0.00           O  
ATOM   1930  HH  TYR   143      70.605  45.617  85.730  1.00  0.00           H  
ATOM   1931  CE2 TYR   143      69.620  48.221  87.336  1.00  0.00           C  
ATOM   1932  HE2 TYR   143      70.599  48.673  87.393  1.00  0.00           H  
ATOM   1933  CD2 TYR   143      68.483  48.883  87.766  1.00  0.00           C  
ATOM   1934  HD2 TYR   143      68.429  49.804  88.328  1.00  0.00           H  
ATOM   1935  C   TYR   143      63.888  50.046  87.961  1.00  0.00           C  
ATOM   1936  O   TYR   143      64.092  50.868  88.824  1.00  0.00           O  
ATOM   1937  N   GLY   144      62.620  49.741  87.543  1.00  0.00           N  
ATOM   1938  H   GLY   144      62.469  49.140  86.745  1.00  0.00           H  
ATOM   1939  CA  GLY   144      61.467  50.355  88.059  1.00  0.00           C  
ATOM   1940  HA2 GLY   144      60.538  49.880  87.743  1.00  0.00           H  
ATOM   1941  HA3 GLY   144      61.363  50.275  89.141  1.00  0.00           H  
ATOM   1942  C   GLY   144      61.365  51.832  87.655  1.00  0.00           C  
ATOM   1943  O   GLY   144      62.007  52.419  86.774  1.00  0.00           O  
ATOM   1944  N   GLN   145      60.357  52.467  88.301  1.00  0.00           N  
ATOM   1945  H   GLN   145      59.796  51.888  88.910  1.00  0.00           H  
ATOM   1946  CA  GLN   145      59.927  53.883  88.121  1.00  0.00           C  
ATOM   1947  HA  GLN   145      59.703  54.069  87.070  1.00  0.00           H  
ATOM   1948  CB  GLN   145      58.623  54.101  88.903  1.00  0.00           C  
ATOM   1949  HB2 GLN   145      58.739  53.890  89.966  1.00  0.00           H  
ATOM   1950  HB3 GLN   145      58.356  55.153  88.808  1.00  0.00           H  
ATOM   1951  CG  GLN   145      57.435  53.260  88.432  1.00  0.00           C  
ATOM   1952  HG2 GLN   145      57.586  52.191  88.281  1.00  0.00           H  
ATOM   1953  HG3 GLN   145      56.852  53.400  89.343  1.00  0.00           H  
ATOM   1954  CD  GLN   145      56.631  53.827  87.296  1.00  0.00           C  
ATOM   1955  OE1 GLN   145      56.881  54.965  86.819  1.00  0.00           O  
ATOM   1956  NE2 GLN   145      55.600  53.185  86.723  1.00  0.00           N  
ATOM   1957 HE21 GLN   145      54.920  53.642  86.131  1.00  0.00           H  
ATOM   1958 HE22 GLN   145      55.343  52.244  86.987  1.00  0.00           H  
ATOM   1959  C   GLN   145      61.108  54.812  88.532  1.00  0.00           C  
ATOM   1960  O   GLN   145      61.526  54.743  89.667  1.00  0.00           O  
ATOM   1961  N   GLN   146      61.551  55.648  87.511  1.00  0.00           N  
ATOM   1962  H   GLN   146      61.199  55.346  86.613  1.00  0.00           H  
ATOM   1963  CA  GLN   146      62.348  56.839  87.680  1.00  0.00           C  
ATOM   1964  HA  GLN   146      63.081  56.668  88.468  1.00  0.00           H  
ATOM   1965  CB  GLN   146      63.142  57.206  86.342  1.00  0.00           C  
ATOM   1966  HB2 GLN   146      63.905  56.454  86.142  1.00  0.00           H  
ATOM   1967  HB3 GLN   146      62.528  57.141  85.444  1.00  0.00           H  
ATOM   1968  CG  GLN   146      63.920  58.550  86.429  1.00  0.00           C  
ATOM   1969  HG2 GLN   146      63.227  59.390  86.451  1.00  0.00           H  
ATOM   1970  HG3 GLN   146      64.450  58.549  87.382  1.00  0.00           H  
ATOM   1971  CD  GLN   146      64.892  58.689  85.322  1.00  0.00           C  
ATOM   1972  OE1 GLN   146      65.286  57.817  84.564  1.00  0.00           O  
ATOM   1973  NE2 GLN   146      65.216  59.934  85.079  1.00  0.00           N  
ATOM   1974 HE21 GLN   146      64.891  60.718  85.627  1.00  0.00           H  
ATOM   1975 HE22 GLN   146      65.701  60.119  84.213  1.00  0.00           H  
ATOM   1976  C   GLN   146      61.380  57.934  88.283  1.00  0.00           C  
ATOM   1977  O   GLN   146      60.177  57.874  88.070  1.00  0.00           O  
ATOM   1978  N   GLN   147      61.916  58.860  89.118  1.00  0.00           N  
ATOM   1979  H   GLN   147      62.905  58.912  89.313  1.00  0.00           H  
ATOM   1980  CA  GLN   147      61.021  59.707  89.954  1.00  0.00           C  
ATOM   1981  HA  GLN   147      60.180  59.071  90.230  1.00  0.00           H  
ATOM   1982  CB  GLN   147      61.746  60.188  91.235  1.00  0.00           C  
ATOM   1983  HB2 GLN   147      62.629  60.730  90.896  1.00  0.00           H  
ATOM   1984  HB3 GLN   147      61.282  61.007  91.785  1.00  0.00           H  
ATOM   1985  CG  GLN   147      62.023  59.033  92.248  1.00  0.00           C  
ATOM   1986  HG2 GLN   147      61.064  58.685  92.630  1.00  0.00           H  
ATOM   1987  HG3 GLN   147      62.557  58.159  91.873  1.00  0.00           H  
ATOM   1988  CD  GLN   147      62.881  59.520  93.441  1.00  0.00           C  
ATOM   1989  OE1 GLN   147      63.182  60.650  93.643  1.00  0.00           O  
ATOM   1990  NE2 GLN   147      63.220  58.601  94.305  1.00  0.00           N  
ATOM   1991 HE21 GLN   147      62.832  57.709  94.035  1.00  0.00           H  
ATOM   1992 HE22 GLN   147      63.772  58.659  95.149  1.00  0.00           H  
ATOM   1993  C   GLN   147      60.378  60.904  89.222  1.00  0.00           C  
ATOM   1994  O   GLN   147      60.914  61.584  88.318  1.00  0.00           O  
ATOM   1995  N   SER   148      59.185  61.261  89.745  1.00  0.00           N  
ATOM   1996  H   SER   148      59.013  60.989  90.702  1.00  0.00           H  
ATOM   1997  CA  SER   148      58.305  62.238  89.128  1.00  0.00           C  
ATOM   1998  HA  SER   148      58.155  61.863  88.116  1.00  0.00           H  
ATOM   1999  CB  SER   148      56.867  62.241  89.799  1.00  0.00           C  
ATOM   2000  HB2 SER   148      56.501  61.222  89.671  1.00  0.00           H  
ATOM   2001  HB3 SER   148      56.981  62.509  90.849  1.00  0.00           H  
ATOM   2002  OG  SER   148      55.996  63.099  89.186  1.00  0.00           O  
ATOM   2003  HG  SER   148      55.432  63.456  89.876  1.00  0.00           H  
ATOM   2004  C   SER   148      58.827  63.643  89.082  1.00  0.00           C  
ATOM   2005  O   SER   148      59.498  64.134  90.017  1.00  0.00           O  
ATOM   2006  N   TYR   149      58.596  64.263  87.930  1.00  0.00           N  
ATOM   2007  H   TYR   149      58.119  63.798  87.171  1.00  0.00           H  
ATOM   2008  CA  TYR   149      59.095  65.631  87.749  1.00  0.00           C  
ATOM   2009  HA  TYR   149      59.410  65.997  88.725  1.00  0.00           H  
ATOM   2010  CB  TYR   149      60.316  65.761  86.884  1.00  0.00           C  
ATOM   2011  HB2 TYR   149      61.175  65.223  87.284  1.00  0.00           H  
ATOM   2012  HB3 TYR   149      60.045  65.230  85.971  1.00  0.00           H  
ATOM   2013  CG  TYR   149      60.634  67.232  86.345  1.00  0.00           C  
ATOM   2014  CD1 TYR   149      60.425  67.515  84.991  1.00  0.00           C  
ATOM   2015  HD1 TYR   149      59.997  66.800  84.305  1.00  0.00           H  
ATOM   2016  CE1 TYR   149      60.911  68.743  84.477  1.00  0.00           C  
ATOM   2017  HE1 TYR   149      60.730  68.893  83.423  1.00  0.00           H  
ATOM   2018  CZ  TYR   149      61.510  69.680  85.334  1.00  0.00           C  
ATOM   2019  OH  TYR   149      62.081  70.873  84.887  1.00  0.00           O  
ATOM   2020  HH  TYR   149      62.642  71.284  85.549  1.00  0.00           H  
ATOM   2021  CE2 TYR   149      61.745  69.353  86.662  1.00  0.00           C  
ATOM   2022  HE2 TYR   149      62.243  70.015  87.355  1.00  0.00           H  
ATOM   2023  CD2 TYR   149      61.357  68.139  87.195  1.00  0.00           C  
ATOM   2024  HD2 TYR   149      61.645  67.840  88.192  1.00  0.00           H  
ATOM   2025  C   TYR   149      57.996  66.671  87.424  1.00  0.00           C  
ATOM   2026  O   TYR   149      57.347  66.417  86.415  1.00  0.00           O  
ATOM   2027  N   ASN   150      57.841  67.744  88.198  1.00  0.00           N  
ATOM   2028  H   ASN   150      58.603  67.830  88.855  1.00  0.00           H  
ATOM   2029  CA  ASN   150      57.025  68.906  87.859  1.00  0.00           C  
ATOM   2030  HA  ASN   150      56.389  68.799  86.980  1.00  0.00           H  
ATOM   2031  CB  ASN   150      55.997  69.204  89.044  1.00  0.00           C  
ATOM   2032  HB2 ASN   150      55.331  68.357  89.207  1.00  0.00           H  
ATOM   2033  HB3 ASN   150      56.611  69.479  89.902  1.00  0.00           H  
ATOM   2034  CG  ASN   150      55.141  70.414  88.788  1.00  0.00           C  
ATOM   2035  OD1 ASN   150      54.684  70.672  87.713  1.00  0.00           O  
ATOM   2036  ND2 ASN   150      54.852  71.148  89.832  1.00  0.00           N  
ATOM   2037 HD21 ASN   150      54.460  72.063  89.659  1.00  0.00           H  
ATOM   2038 HD22 ASN   150      55.320  70.910  90.695  1.00  0.00           H  
ATOM   2039  C   ASN   150      57.959  70.070  87.559  1.00  0.00           C  
ATOM   2040  O   ASN   150      58.678  70.493  88.454  1.00  0.00           O  
ATOM   2041  N   PRO   151      57.956  70.672  86.382  1.00  0.00           N  
ATOM   2042  CD  PRO   151      57.210  70.214  85.195  1.00  0.00           C  
ATOM   2043  HD2 PRO   151      56.153  70.471  85.272  1.00  0.00           H  
ATOM   2044  HD3 PRO   151      57.441  69.168  84.992  1.00  0.00           H  
ATOM   2045  CG  PRO   151      57.776  70.940  84.048  1.00  0.00           C  
ATOM   2046  HG2 PRO   151      56.944  71.103  83.362  1.00  0.00           H  
ATOM   2047  HG3 PRO   151      58.612  70.358  83.660  1.00  0.00           H  
ATOM   2048  CB  PRO   151      58.308  72.261  84.647  1.00  0.00           C  
ATOM   2049  HB2 PRO   151      57.535  73.029  84.638  1.00  0.00           H  
ATOM   2050  HB3 PRO   151      59.199  72.581  84.107  1.00  0.00           H  
ATOM   2051  CA  PRO   151      58.748  71.947  86.127  1.00  0.00           C  
ATOM   2052  HA  PRO   151      59.819  71.761  86.209  1.00  0.00           H  
ATOM   2053  C   PRO   151      58.416  73.126  87.113  1.00  0.00           C  
ATOM   2054  O   PRO   151      57.288  73.269  87.649  1.00  0.00           O  
ATOM   2055  N   PRO   152      59.419  74.018  87.405  1.00  0.00           N  
ATOM   2056  CD  PRO   152      60.831  73.651  87.410  1.00  0.00           C  
ATOM   2057  HD2 PRO   152      61.320  73.624  86.435  1.00  0.00           H  
ATOM   2058  HD3 PRO   152      60.919  72.629  87.779  1.00  0.00           H  
ATOM   2059  CG  PRO   152      61.509  74.625  88.370  1.00  0.00           C  
ATOM   2060  HG2 PRO   152      62.550  74.909  88.220  1.00  0.00           H  
ATOM   2061  HG3 PRO   152      61.469  74.279  89.403  1.00  0.00           H  
ATOM   2062  CB  PRO   152      60.565  75.856  88.373  1.00  0.00           C  
ATOM   2063  HB2 PRO   152      60.795  76.479  87.509  1.00  0.00           H  
ATOM   2064  HB3 PRO   152      60.593  76.468  89.275  1.00  0.00           H  
ATOM   2065  CA  PRO   152      59.231  75.245  88.160  1.00  0.00           C  
ATOM   2066  HA  PRO   152      58.727  75.038  89.104  1.00  0.00           H  
ATOM   2067  C   PRO   152      58.255  76.171  87.339  1.00  0.00           C  
ATOM   2068  O   PRO   152      58.448  76.487  86.115  1.00  0.00           O  
ATOM   2069  N   GLN   153      57.124  76.470  87.978  1.00  0.00           N  
ATOM   2070  H   GLN   153      56.830  75.951  88.793  1.00  0.00           H  
ATOM   2071  CA  GLN   153      56.066  77.245  87.382  1.00  0.00           C  
ATOM   2072  HA  GLN   153      55.638  76.721  86.528  1.00  0.00           H  
ATOM   2073  CB  GLN   153      54.975  77.360  88.386  1.00  0.00           C  
ATOM   2074  HB2 GLN   153      54.201  77.821  87.772  1.00  0.00           H  
ATOM   2075  HB3 GLN   153      54.634  76.406  88.789  1.00  0.00           H  
ATOM   2076  CG  GLN   153      55.453  78.193  89.625  1.00  0.00           C  
ATOM   2077  HG2 GLN   153      56.380  77.779  90.022  1.00  0.00           H  
ATOM   2078  HG3 GLN   153      55.797  79.179  89.313  1.00  0.00           H  
ATOM   2079  CD  GLN   153      54.510  78.371  90.764  1.00  0.00           C  
ATOM   2080  OE1 GLN   153      54.873  78.269  91.930  1.00  0.00           O  
ATOM   2081  NE2 GLN   153      53.249  78.681  90.591  1.00  0.00           N  
ATOM   2082 HE21 GLN   153      52.935  79.140  89.748  1.00  0.00           H  
ATOM   2083 HE22 GLN   153      52.782  78.933  91.451  1.00  0.00           H  
ATOM   2084  C   GLN   153      56.588  78.577  86.804  1.00  0.00           C  
ATOM   2085  O   GLN   153      57.411  79.299  87.449  1.00  0.00           O  
ATOM   2086  N   GLY   154      56.186  78.886  85.564  1.00  0.00           N  
ATOM   2087  H   GLY   154      55.681  78.216  85.002  1.00  0.00           H  
ATOM   2088  CA  GLY   154      56.246  80.220  84.879  1.00  0.00           C  
ATOM   2089  HA2 GLY   154      57.230  80.662  85.032  1.00  0.00           H  
ATOM   2090  HA3 GLY   154      56.027  80.161  83.813  1.00  0.00           H  
ATOM   2091  C   GLY   154      55.310  81.271  85.558  1.00  0.00           C  
ATOM   2092  O   GLY   154      54.178  80.956  85.886  1.00  0.00           O  
ATOM   2093  N   TYR   155      55.674  82.511  85.600  1.00  0.00           N  
ATOM   2094  H   TYR   155      56.471  82.775  85.038  1.00  0.00           H  
ATOM   2095  CA  TYR   155      54.893  83.633  86.168  1.00  0.00           C  
ATOM   2096  HA  TYR   155      53.940  83.239  86.523  1.00  0.00           H  
ATOM   2097  CB  TYR   155      55.695  84.170  87.343  1.00  0.00           C  
ATOM   2098  HB2 TYR   155      56.734  84.228  87.021  1.00  0.00           H  
ATOM   2099  HB3 TYR   155      55.327  85.171  87.569  1.00  0.00           H  
ATOM   2100  CG  TYR   155      55.646  83.353  88.678  1.00  0.00           C  
ATOM   2101  CD1 TYR   155      54.710  83.726  89.644  1.00  0.00           C  
ATOM   2102  HD1 TYR   155      54.101  84.601  89.473  1.00  0.00           H  
ATOM   2103  CE1 TYR   155      54.659  83.040  90.838  1.00  0.00           C  
ATOM   2104  HE1 TYR   155      53.947  83.354  91.587  1.00  0.00           H  
ATOM   2105  CZ  TYR   155      55.485  81.914  91.071  1.00  0.00           C  
ATOM   2106  OH  TYR   155      55.474  81.358  92.314  1.00  0.00           O  
ATOM   2107  HH  TYR   155      54.926  81.794  92.971  1.00  0.00           H  
ATOM   2108  CE2 TYR   155      56.512  81.629  90.192  1.00  0.00           C  
ATOM   2109  HE2 TYR   155      57.306  80.936  90.426  1.00  0.00           H  
ATOM   2110  CD2 TYR   155      56.547  82.344  88.951  1.00  0.00           C  
ATOM   2111  HD2 TYR   155      57.307  82.138  88.212  1.00  0.00           H  
ATOM   2112  C   TYR   155      54.695  84.697  85.114  1.00  0.00           C  
ATOM   2113  O   TYR   155      55.579  84.842  84.254  1.00  0.00           O  
ATOM   2114  N   GLY   156      53.511  85.347  84.989  1.00  0.00           N  
ATOM   2115  H   GLY   156      53.471  86.028  84.244  1.00  0.00           H  
ATOM   2116  CA  GLY   156      52.550  85.511  86.063  1.00  0.00           C  
ATOM   2117  HA2 GLY   156      52.033  84.563  86.206  1.00  0.00           H  
ATOM   2118  HA3 GLY   156      53.066  85.503  87.024  1.00  0.00           H  
ATOM   2119  C   GLY   156      51.422  86.485  85.821  1.00  0.00           C  
ATOM   2120  O   GLY   156      51.214  86.936  84.695  1.00  0.00           O  
ATOM   2121  N   GLN   157      50.780  86.892  86.923  1.00  0.00           N  
ATOM   2122  H   GLN   157      51.063  86.483  87.802  1.00  0.00           H  
ATOM   2123  CA  GLN   157      49.580  87.792  86.898  1.00  0.00           C  
ATOM   2124  HA  GLN   157      49.595  88.379  85.980  1.00  0.00           H  
ATOM   2125  CB  GLN   157      48.272  87.044  87.035  1.00  0.00           C  
ATOM   2126  HB2 GLN   157      48.182  86.544  87.999  1.00  0.00           H  
ATOM   2127  HB3 GLN   157      47.461  87.772  86.991  1.00  0.00           H  
ATOM   2128  CG  GLN   157      48.175  86.018  85.941  1.00  0.00           C  
ATOM   2129  HG2 GLN   157      48.276  86.463  84.951  1.00  0.00           H  
ATOM   2130  HG3 GLN   157      48.982  85.289  86.017  1.00  0.00           H  
ATOM   2131  CD  GLN   157      46.919  85.206  86.020  1.00  0.00           C  
ATOM   2132  OE1 GLN   157      45.912  85.615  86.521  1.00  0.00           O  
ATOM   2133  NE2 GLN   157      46.984  83.919  85.703  1.00  0.00           N  
ATOM   2134 HE21 GLN   157      47.865  83.519  85.415  1.00  0.00           H  
ATOM   2135 HE22 GLN   157      46.116  83.486  85.421  1.00  0.00           H  
ATOM   2136  C   GLN   157      49.607  88.838  88.066  1.00  0.00           C  
ATOM   2137  O   GLN   157      49.766  88.460  89.186  1.00  0.00           O  
ATOM   2138  N   GLN   158      49.305  90.122  87.915  1.00  0.00           N  
ATOM   2139  H   GLN   158      49.358  90.645  88.777  1.00  0.00           H  
ATOM   2140  CA  GLN   158      48.647  90.702  86.795  1.00  0.00           C  
ATOM   2141  HA  GLN   158      47.895  90.040  86.364  1.00  0.00           H  
ATOM   2142  CB  GLN   158      48.001  91.960  87.240  1.00  0.00           C  
ATOM   2143  HB2 GLN   158      48.799  92.636  87.547  1.00  0.00           H  
ATOM   2144  HB3 GLN   158      47.530  92.304  86.319  1.00  0.00           H  
ATOM   2145  CG  GLN   158      47.024  91.854  88.370  1.00  0.00           C  
ATOM   2146  HG2 GLN   158      47.207  90.994  89.015  1.00  0.00           H  
ATOM   2147  HG3 GLN   158      47.234  92.736  88.974  1.00  0.00           H  
ATOM   2148  CD  GLN   158      45.576  91.862  87.841  1.00  0.00           C  
ATOM   2149  OE1 GLN   158      45.224  92.757  87.100  1.00  0.00           O  
ATOM   2150  NE2 GLN   158      44.805  90.855  88.132  1.00  0.00           N  
ATOM   2151 HE21 GLN   158      45.034  90.112  88.777  1.00  0.00           H  
ATOM   2152 HE22 GLN   158      43.945  90.923  87.607  1.00  0.00           H  
ATOM   2153  C   GLN   158      49.718  90.967  85.689  1.00  0.00           C  
ATOM   2154  O   GLN   158      50.900  91.101  85.984  1.00  0.00           O  
ATOM   2155  N   ASN   159      49.168  91.194  84.492  1.00  0.00           N  
ATOM   2156  H   ASN   159      48.164  91.299  84.485  1.00  0.00           H  
ATOM   2157  CA  ASN   159      49.913  91.727  83.342  1.00  0.00           C  
ATOM   2158  HA  ASN   159      50.691  90.984  83.167  1.00  0.00           H  
ATOM   2159  CB  ASN   159      48.961  91.707  82.149  1.00  0.00           C  
ATOM   2160  HB2 ASN   159      48.762  90.674  81.862  1.00  0.00           H  
ATOM   2161  HB3 ASN   159      48.020  92.146  82.480  1.00  0.00           H  
ATOM   2162  CG  ASN   159      49.490  92.572  81.022  1.00  0.00           C  
ATOM   2163  OD1 ASN   159      49.376  93.742  81.030  1.00  0.00           O  
ATOM   2164  ND2 ASN   159      50.183  91.908  80.135  1.00  0.00           N  
ATOM   2165 HD21 ASN   159      50.276  90.904  80.185  1.00  0.00           H  
ATOM   2166 HD22 ASN   159      50.620  92.380  79.356  1.00  0.00           H  
ATOM   2167  C   ASN   159      50.537  93.101  83.657  1.00  0.00           C  
ATOM   2168  O   ASN   159      49.919  94.003  84.275  1.00  0.00           O  
ATOM   2169  N   GLN   160      51.690  93.465  83.115  1.00  0.00           N  
ATOM   2170  H   GLN   160      51.959  94.411  83.347  1.00  0.00           H  
ATOM   2171  CA  GLN   160      52.847  92.640  82.550  1.00  0.00           C  
ATOM   2172  HA  GLN   160      52.465  91.722  82.102  1.00  0.00           H  
ATOM   2173  CB  GLN   160      53.443  93.490  81.393  1.00  0.00           C  
ATOM   2174  HB2 GLN   160      52.742  93.639  80.572  1.00  0.00           H  
ATOM   2175  HB3 GLN   160      53.789  94.436  81.809  1.00  0.00           H  
ATOM   2176  CG  GLN   160      54.640  92.785  80.699  1.00  0.00           C  
ATOM   2177  HG2 GLN   160      54.784  93.356  79.782  1.00  0.00           H  
ATOM   2178  HG3 GLN   160      55.585  92.798  81.242  1.00  0.00           H  
ATOM   2179  CD  GLN   160      54.268  91.348  80.313  1.00  0.00           C  
ATOM   2180  OE1 GLN   160      54.518  90.466  81.146  1.00  0.00           O  
ATOM   2181  NE2 GLN   160      53.698  91.113  79.157  1.00  0.00           N  
ATOM   2182 HE21 GLN   160      53.566  91.947  78.602  1.00  0.00           H  
ATOM   2183 HE22 GLN   160      53.138  90.278  79.055  1.00  0.00           H  
ATOM   2184  C   GLN   160      53.915  92.371  83.631  1.00  0.00           C  
ATOM   2185  O   GLN   160      54.642  93.317  83.963  1.00  0.00           O  
ATOM   2186  N   TYR   161      53.855  91.250  84.294  1.00  0.00           N  
ATOM   2187  H   TYR   161      53.293  90.486  83.946  1.00  0.00           H  
ATOM   2188  CA  TYR   161      54.488  90.976  85.535  1.00  0.00           C  
ATOM   2189  HA  TYR   161      54.250  91.626  86.376  1.00  0.00           H  
ATOM   2190  CB  TYR   161      53.916  89.646  85.921  1.00  0.00           C  
ATOM   2191  HB2 TYR   161      52.833  89.685  85.805  1.00  0.00           H  
ATOM   2192  HB3 TYR   161      54.251  88.945  85.157  1.00  0.00           H  
ATOM   2193  CG  TYR   161      54.298  89.110  87.234  1.00  0.00           C  
ATOM   2194  CD1 TYR   161      55.449  88.331  87.358  1.00  0.00           C  
ATOM   2195  HD1 TYR   161      56.182  88.305  86.566  1.00  0.00           H  
ATOM   2196  CE1 TYR   161      55.771  87.679  88.586  1.00  0.00           C  
ATOM   2197  HE1 TYR   161      56.601  86.989  88.624  1.00  0.00           H  
ATOM   2198  CZ  TYR   161      54.851  87.770  89.651  1.00  0.00           C  
ATOM   2199  OH  TYR   161      55.019  87.038  90.825  1.00  0.00           O  
ATOM   2200  HH  TYR   161      55.963  86.882  90.900  1.00  0.00           H  
ATOM   2201  CE2 TYR   161      53.725  88.602  89.538  1.00  0.00           C  
ATOM   2202  HE2 TYR   161      53.001  88.802  90.314  1.00  0.00           H  
ATOM   2203  CD2 TYR   161      53.392  89.226  88.297  1.00  0.00           C  
ATOM   2204  HD2 TYR   161      52.475  89.758  88.087  1.00  0.00           H  
ATOM   2205  C   TYR   161      56.034  91.104  85.576  1.00  0.00           C  
ATOM   2206  O   TYR   161      56.681  91.560  86.513  1.00  0.00           O  
ATOM   2207  N   ASN   162      56.645  90.729  84.447  1.00  0.00           N  
ATOM   2208  H   ASN   162      56.034  90.395  83.716  1.00  0.00           H  
ATOM   2209  CA  ASN   162      58.150  90.614  84.306  1.00  0.00           C  
ATOM   2210  HA  ASN   162      58.544  90.777  85.309  1.00  0.00           H  
ATOM   2211  CB  ASN   162      58.656  89.311  83.644  1.00  0.00           C  
ATOM   2212  HB2 ASN   162      58.310  89.246  82.613  1.00  0.00           H  
ATOM   2213  HB3 ASN   162      59.746  89.319  83.607  1.00  0.00           H  
ATOM   2214  CG  ASN   162      58.287  88.014  84.434  1.00  0.00           C  
ATOM   2215  OD1 ASN   162      58.579  87.945  85.635  1.00  0.00           O  
ATOM   2216  ND2 ASN   162      57.708  87.012  83.864  1.00  0.00           N  
ATOM   2217 HD21 ASN   162      57.602  86.148  84.376  1.00  0.00           H  
ATOM   2218 HD22 ASN   162      57.603  87.074  82.861  1.00  0.00           H  
ATOM   2219  C   ASN   162      58.633  91.822  83.460  1.00  0.00           C  
ATOM   2220  O   ASN   162      58.019  92.138  82.451  1.00  0.00           O  
ATOM   2221  N   SER   163      59.551  92.511  84.074  1.00  0.00           N  
ATOM   2222  H   SER   163      60.006  92.289  84.948  1.00  0.00           H  
ATOM   2223  CA  SER   163      60.297  93.672  83.460  1.00  0.00           C  
ATOM   2224  HA  SER   163      59.612  94.223  82.816  1.00  0.00           H  
ATOM   2225  CB  SER   163      60.854  94.653  84.453  1.00  0.00           C  
ATOM   2226  HB2 SER   163      60.003  95.162  84.906  1.00  0.00           H  
ATOM   2227  HB3 SER   163      61.360  94.089  85.236  1.00  0.00           H  
ATOM   2228  OG  SER   163      61.724  95.583  83.783  1.00  0.00           O  
ATOM   2229  HG  SER   163      61.178  96.041  83.140  1.00  0.00           H  
ATOM   2230  C   SER   163      61.465  93.112  82.586  1.00  0.00           C  
ATOM   2231  O   SER   163      61.970  92.028  82.972  1.00  0.00           O  
ATOM   2232  N   SER   164      61.858  93.764  81.447  1.00  0.00           N  
ATOM   2233  H   SER   164      61.349  94.587  81.157  1.00  0.00           H  
ATOM   2234  CA  SER   164      62.972  93.415  80.480  1.00  0.00           C  
ATOM   2235  HA  SER   164      62.874  94.142  79.673  1.00  0.00           H  
ATOM   2236  CB  SER   164      62.746  92.007  79.887  1.00  0.00           C  
ATOM   2237  HB2 SER   164      62.758  91.238  80.659  1.00  0.00           H  
ATOM   2238  HB3 SER   164      61.892  92.043  79.211  1.00  0.00           H  
ATOM   2239  OG  SER   164      63.795  91.667  78.968  1.00  0.00           O  
ATOM   2240  HG  SER   164      63.657  90.742  78.752  1.00  0.00           H  
ATOM   2241  C   SER   164      64.371  93.505  81.096  1.00  0.00           C  
ATOM   2242  O   SER   164      64.586  93.026  82.193  1.00  0.00           O  
ATOM   2243  N   SER   165      65.350  93.844  80.235  1.00  0.00           N  
ATOM   2244  H   SER   165      65.058  94.141  79.315  1.00  0.00           H  
ATOM   2245  CA  SER   165      66.729  94.096  80.667  1.00  0.00           C  
ATOM   2246  HA  SER   165      67.206  93.191  81.044  1.00  0.00           H  
ATOM   2247  CB  SER   165      67.585  94.503  79.452  1.00  0.00           C  
ATOM   2248  HB2 SER   165      67.525  93.694  78.724  1.00  0.00           H  
ATOM   2249  HB3 SER   165      67.269  95.444  79.000  1.00  0.00           H  
ATOM   2250  OG  SER   165      68.985  94.585  79.831  1.00  0.00           O  
ATOM   2251  HG  SER   165      69.276  95.459  79.560  1.00  0.00           H  
ATOM   2252  C   SER   165      66.891  95.107  81.800  1.00  0.00           C  
ATOM   2253  O   SER   165      66.277  96.159  81.754  1.00  0.00           O  
ATOM   2254  N   GLY   166      67.710  94.796  82.864  1.00  0.00           N  
ATOM   2255  H   GLY   166      68.105  93.871  82.951  1.00  0.00           H  
ATOM   2256  CA  GLY   166      68.016  95.751  83.908  1.00  0.00           C  
ATOM   2257  HA2 GLY   166      67.144  96.367  84.131  1.00  0.00           H  
ATOM   2258  HA3 GLY   166      68.242  95.227  84.837  1.00  0.00           H  
ATOM   2259  C   GLY   166      69.093  96.687  83.386  1.00  0.00           C  
ATOM   2260  O   GLY   166      68.915  97.263  82.284  1.00  0.00           O  
ATOM   2261  N   GLY   167      70.090  97.064  84.287  1.00  0.00           N  
ATOM   2262  H   GLY   167      70.233  96.622  85.184  1.00  0.00           H  
ATOM   2263  CA  GLY   167      71.095  98.122  83.977  1.00  0.00           C  
ATOM   2264  HA2 GLY   167      70.555  99.042  83.752  1.00  0.00           H  
ATOM   2265  HA3 GLY   167      71.625  98.348  84.901  1.00  0.00           H  
ATOM   2266  C   GLY   167      72.215  97.832  82.952  1.00  0.00           C  
ATOM   2267  O   GLY   167      72.190  96.781  82.251  1.00  0.00           O  
ATOM   2268  N   GLY   168      73.177  98.745  82.935  1.00  0.00           N  
ATOM   2269  H   GLY   168      73.057  99.598  83.463  1.00  0.00           H  
ATOM   2270  CA  GLY   168      74.492  98.371  82.259  1.00  0.00           C  
ATOM   2271  HA2 GLY   168      75.203  97.840  82.892  1.00  0.00           H  
ATOM   2272  HA3 GLY   168      74.326  97.751  81.377  1.00  0.00           H  
ATOM   2273  C   GLY   168      75.245  99.714  81.949  1.00  0.00           C  
ATOM   2274  O   GLY   168      74.805 100.814  82.342  1.00  0.00           O  
ATOM   2275  N   GLY   169      76.382  99.725  81.162  1.00  0.00           N  
ATOM   2276  H   GLY   169      76.845 100.616  81.051  1.00  0.00           H  
ATOM   2277  CA  GLY   169      77.191  98.633  80.791  1.00  0.00           C  
ATOM   2278  HA2 GLY   169      77.504  98.039  81.650  1.00  0.00           H  
ATOM   2279  HA3 GLY   169      76.516  97.963  80.258  1.00  0.00           H  
ATOM   2280  C   GLY   169      78.475  98.969  80.023  1.00  0.00           C  
ATOM   2281  O   GLY   169      79.027 100.011  80.312  1.00  0.00           O  
ATOM   2282  N   GLY   170      78.925  98.120  79.097  1.00  0.00           N  
ATOM   2283  H   GLY   170      78.472  97.220  79.169  1.00  0.00           H  
ATOM   2284  CA  GLY   170      80.260  98.293  78.431  1.00  0.00           C  
ATOM   2285  HA2 GLY   170      80.274  97.509  77.673  1.00  0.00           H  
ATOM   2286  HA3 GLY   170      80.388  99.270  77.964  1.00  0.00           H  
ATOM   2287  C   GLY   170      81.428  97.985  79.388  1.00  0.00           C  
ATOM   2288  O   GLY   170      81.314  97.428  80.486  1.00  0.00           O  
ATOM   2289  N   GLY   171      82.657  98.427  79.099  1.00  0.00           N  
ATOM   2290  H   GLY   171      83.343  98.262  79.821  1.00  0.00           H  
ATOM   2291  CA  GLY   171      83.104  99.240  77.983  1.00  0.00           C  
ATOM   2292  HA2 GLY   171      84.162  99.064  77.789  1.00  0.00           H  
ATOM   2293  HA3 GLY   171      82.457  98.869  77.188  1.00  0.00           H  
ATOM   2294  C   GLY   171      83.000 100.718  78.211  1.00  0.00           C  
ATOM   2295  O   GLY   171      82.293 101.098  79.089  1.00  0.00           O  
ATOM   2296  N   GLY   172      83.737 101.611  77.528  1.00  0.00           N  
ATOM   2297  H   GLY   172      83.656 102.508  77.985  1.00  0.00           H  
ATOM   2298  CA  GLY   172      84.801 101.352  76.583  1.00  0.00           C  
ATOM   2299  HA2 GLY   172      85.223 100.355  76.710  1.00  0.00           H  
ATOM   2300  HA3 GLY   172      84.374 101.455  75.586  1.00  0.00           H  
ATOM   2301  C   GLY   172      85.873 102.424  76.599  1.00  0.00           C  
ATOM   2302  O   GLY   172      85.852 103.356  77.364  1.00  0.00           O  
ATOM   2303  N   GLY   173      86.858 102.340  75.638  1.00  0.00           N  
ATOM   2304  H   GLY   173      86.723 101.684  74.882  1.00  0.00           H  
ATOM   2305  CA  GLY   173      88.067 103.123  75.570  1.00  0.00           C  
ATOM   2306  HA2 GLY   173      88.293 103.161  74.504  1.00  0.00           H  
ATOM   2307  HA3 GLY   173      87.897 104.155  75.877  1.00  0.00           H  
ATOM   2308  C   GLY   173      89.166 102.381  76.421  1.00  0.00           C  
ATOM   2309  O   GLY   173      88.915 101.949  77.527  1.00  0.00           O  
ATOM   2310  N   GLY   174      90.405 102.322  75.911  1.00  0.00           N  
ATOM   2311  H   GLY   174      91.079 101.796  76.450  1.00  0.00           H  
ATOM   2312  CA  GLY   174      90.819 102.821  74.559  1.00  0.00           C  
ATOM   2313  HA2 GLY   174      90.394 103.815  74.415  1.00  0.00           H  
ATOM   2314  HA3 GLY   174      91.907 102.880  74.596  1.00  0.00           H  
ATOM   2315  C   GLY   174      90.435 101.937  73.375  1.00  0.00           C  
ATOM   2316  O   GLY   174      90.088 100.772  73.671  1.00  0.00           O  
ATOM   2317  N   GLY   175      90.538 102.452  72.135  1.00  0.00           N  
ATOM   2318  H   GLY   175      90.801 103.423  72.054  1.00  0.00           H  
ATOM   2319  CA  GLY   175      90.524 101.712  70.911  1.00  0.00           C  
ATOM   2320  HA2 GLY   175      91.541 101.599  70.535  1.00  0.00           H  
ATOM   2321  HA3 GLY   175      90.077 100.740  71.123  1.00  0.00           H  
ATOM   2322  C   GLY   175      89.638 102.323  69.824  1.00  0.00           C  
ATOM   2323  O   GLY   175      89.419 103.479  69.789  1.00  0.00           O  
ATOM   2324  N   ASN   176      88.961 101.458  69.062  1.00  0.00           N  
ATOM   2325  H   ASN   176      89.057 100.454  69.104  1.00  0.00           H  
ATOM   2326  CA  ASN   176      87.797 101.865  68.303  1.00  0.00           C  
ATOM   2327  HA  ASN   176      88.138 102.657  67.636  1.00  0.00           H  
ATOM   2328  CB  ASN   176      87.323 100.729  67.385  1.00  0.00           C  
ATOM   2329  HB2 ASN   176      88.222 100.358  66.894  1.00  0.00           H  
ATOM   2330  HB3 ASN   176      86.822  99.951  67.960  1.00  0.00           H  
ATOM   2331  CG  ASN   176      86.344 101.146  66.336  1.00  0.00           C  
ATOM   2332  OD1 ASN   176      85.188 101.563  66.619  1.00  0.00           O  
ATOM   2333  ND2 ASN   176      86.740 101.216  65.083  1.00  0.00           N  
ATOM   2334 HD21 ASN   176      86.057 101.413  64.365  1.00  0.00           H  
ATOM   2335 HD22 ASN   176      87.696 101.000  64.837  1.00  0.00           H  
ATOM   2336  C   ASN   176      86.647 102.403  69.141  1.00  0.00           C  
ATOM   2337  O   ASN   176      86.091 101.723  70.067  1.00  0.00           O  
ATOM   2338  N   TYR   177      86.126 103.600  68.760  1.00  0.00           N  
ATOM   2339  H   TYR   177      86.575 104.051  67.976  1.00  0.00           H  
ATOM   2340  CA  TYR   177      84.956 104.242  69.282  1.00  0.00           C  
ATOM   2341  HA  TYR   177      84.630 103.710  70.175  1.00  0.00           H  
ATOM   2342  CB  TYR   177      85.438 105.632  69.730  1.00  0.00           C  
ATOM   2343  HB2 TYR   177      86.005 105.922  68.846  1.00  0.00           H  
ATOM   2344  HB3 TYR   177      84.631 106.316  69.993  1.00  0.00           H  
ATOM   2345  CG  TYR   177      86.396 105.668  70.910  1.00  0.00           C  
ATOM   2346  CD1 TYR   177      87.710 105.937  70.683  1.00  0.00           C  
ATOM   2347  HD1 TYR   177      88.155 105.924  69.699  1.00  0.00           H  
ATOM   2348  CE1 TYR   177      88.621 106.066  71.763  1.00  0.00           C  
ATOM   2349  HE1 TYR   177      89.683 106.160  71.588  1.00  0.00           H  
ATOM   2350  CZ  TYR   177      88.277 106.016  73.084  1.00  0.00           C  
ATOM   2351  OH  TYR   177      89.142 106.207  74.068  1.00  0.00           O  
ATOM   2352  HH  TYR   177      88.840 106.054  74.966  1.00  0.00           H  
ATOM   2353  CE2 TYR   177      86.960 105.578  73.327  1.00  0.00           C  
ATOM   2354  HE2 TYR   177      86.534 105.512  74.317  1.00  0.00           H  
ATOM   2355  CD2 TYR   177      86.003 105.482  72.239  1.00  0.00           C  
ATOM   2356  HD2 TYR   177      84.931 105.374  72.312  1.00  0.00           H  
ATOM   2357  C   TYR   177      83.772 104.405  68.277  1.00  0.00           C  
ATOM   2358  O   TYR   177      83.829 105.087  67.269  1.00  0.00           O  
ATOM   2359  N   GLY   178      82.590 103.854  68.553  1.00  0.00           N  
ATOM   2360  H   GLY   178      81.884 104.153  67.895  1.00  0.00           H  
ATOM   2361  CA  GLY   178      82.138 103.084  69.703  1.00  0.00           C  
ATOM   2362  HA2 GLY   178      81.134 102.681  69.566  1.00  0.00           H  
ATOM   2363  HA3 GLY   178      82.883 102.307  69.871  1.00  0.00           H  
ATOM   2364  C   GLY   178      81.905 103.863  70.995  1.00  0.00           C  
ATOM   2365  O   GLY   178      82.318 105.028  71.086  1.00  0.00           O  
ATOM   2366  N   GLN   179      81.419 103.275  72.032  1.00  0.00           N  
ATOM   2367  H   GLN   179      81.220 102.286  71.993  1.00  0.00           H  
ATOM   2368  CA  GLN   179      81.628 103.800  73.445  1.00  0.00           C  
ATOM   2369  HA  GLN   179      81.290 104.832  73.535  1.00  0.00           H  
ATOM   2370  CB  GLN   179      80.804 102.914  74.482  1.00  0.00           C  
ATOM   2371  HB2 GLN   179      80.890 103.376  75.465  1.00  0.00           H  
ATOM   2372  HB3 GLN   179      79.758 102.897  74.173  1.00  0.00           H  
ATOM   2373  CG  GLN   179      81.341 101.412  74.519  1.00  0.00           C  
ATOM   2374  HG2 GLN   179      81.180 100.895  73.573  1.00  0.00           H  
ATOM   2375  HG3 GLN   179      82.396 101.299  74.765  1.00  0.00           H  
ATOM   2376  CD  GLN   179      80.612 100.581  75.591  1.00  0.00           C  
ATOM   2377  OE1 GLN   179      80.245 101.051  76.631  1.00  0.00           O  
ATOM   2378  NE2 GLN   179      80.266  99.375  75.346  1.00  0.00           N  
ATOM   2379 HE21 GLN   179      80.601  98.952  74.492  1.00  0.00           H  
ATOM   2380 HE22 GLN   179      79.735  98.745  75.930  1.00  0.00           H  
ATOM   2381  C   GLN   179      83.144 103.926  73.857  1.00  0.00           C  
ATOM   2382  O   GLN   179      84.025 103.231  73.369  1.00  0.00           O  
ATOM   2383  N   ASP   180      83.593 104.766  74.784  1.00  0.00           N  
ATOM   2384  H   ASP   180      84.597 104.834  74.863  1.00  0.00           H  
ATOM   2385  CA  ASP   180      82.999 106.039  75.284  1.00  0.00           C  
ATOM   2386  HA  ASP   180      82.065 106.276  74.776  1.00  0.00           H  
ATOM   2387  CB  ASP   180      82.742 105.852  76.776  1.00  0.00           C  
ATOM   2388  HB2 ASP   180      82.333 104.862  76.978  1.00  0.00           H  
ATOM   2389  HB3 ASP   180      83.682 105.868  77.327  1.00  0.00           H  
ATOM   2390  CG  ASP   180      81.756 106.862  77.333  1.00  0.00           C  
ATOM   2391  OD1 ASP   180      81.569 106.879  78.527  1.00  0.00           O  
ATOM   2392  OD2 ASP   180      81.083 107.485  76.504  1.00  0.00           O  
ATOM   2393  C   ASP   180      83.982 107.248  75.096  1.00  0.00           C  
ATOM   2394  O   ASP   180      84.684 107.627  76.065  1.00  0.00           O  
ATOM   2395  N   GLN   181      84.020 107.824  73.860  1.00  0.00           N  
ATOM   2396  H   GLN   181      83.469 107.453  73.098  1.00  0.00           H  
ATOM   2397  CA  GLN   181      84.858 109.029  73.599  1.00  0.00           C  
ATOM   2398  HA  GLN   181      85.900 108.771  73.784  1.00  0.00           H  
ATOM   2399  CB  GLN   181      84.712 109.287  72.130  1.00  0.00           C  
ATOM   2400  HB2 GLN   181      84.561 108.306  71.678  1.00  0.00           H  
ATOM   2401  HB3 GLN   181      83.825 109.898  71.961  1.00  0.00           H  
ATOM   2402  CG  GLN   181      85.946 109.891  71.459  1.00  0.00           C  
ATOM   2403  HG2 GLN   181      86.174 110.865  71.893  1.00  0.00           H  
ATOM   2404  HG3 GLN   181      86.826 109.251  71.516  1.00  0.00           H  
ATOM   2405  CD  GLN   181      85.733 110.025  69.940  1.00  0.00           C  
ATOM   2406  OE1 GLN   181      84.641 110.228  69.442  1.00  0.00           O  
ATOM   2407  NE2 GLN   181      86.831 110.184  69.259  1.00  0.00           N  
ATOM   2408 HE21 GLN   181      87.691 109.849  69.669  1.00  0.00           H  
ATOM   2409 HE22 GLN   181      86.727 110.285  68.259  1.00  0.00           H  
ATOM   2410  C   GLN   181      84.497 110.298  74.356  1.00  0.00           C  
ATOM   2411  O   GLN   181      85.332 111.190  74.472  1.00  0.00           O  
ATOM   2412  N   SER   182      83.318 110.470  75.025  1.00  0.00           N  
ATOM   2413  H   SER   182      82.579 109.797  74.879  1.00  0.00           H  
ATOM   2414  CA  SER   182      82.949 111.443  76.052  1.00  0.00           C  
ATOM   2415  HA  SER   182      82.686 112.349  75.506  1.00  0.00           H  
ATOM   2416  CB  SER   182      81.595 110.973  76.685  1.00  0.00           C  
ATOM   2417  HB2 SER   182      80.870 110.804  75.888  1.00  0.00           H  
ATOM   2418  HB3 SER   182      81.761 110.113  77.334  1.00  0.00           H  
ATOM   2419  OG  SER   182      81.125 112.045  77.471  1.00  0.00           O  
ATOM   2420  HG  SER   182      81.489 111.909  78.349  1.00  0.00           H  
ATOM   2421  C   SER   182      83.965 111.620  77.201  1.00  0.00           C  
ATOM   2422  O   SER   182      84.743 110.713  77.472  1.00  0.00           O  
ATOM   2423  N   SER   183      84.140 112.827  77.812  1.00  0.00           N  
ATOM   2424  H   SER   183      84.867 112.769  78.511  1.00  0.00           H  
ATOM   2425  CA  SER   183      83.702 114.162  77.251  1.00  0.00           C  
ATOM   2426  HA  SER   183      82.637 114.094  77.029  1.00  0.00           H  
ATOM   2427  CB  SER   183      83.693 115.286  78.326  1.00  0.00           C  
ATOM   2428  HB2 SER   183      82.961 115.031  79.093  1.00  0.00           H  
ATOM   2429  HB3 SER   183      84.653 115.284  78.841  1.00  0.00           H  
ATOM   2430  OG  SER   183      83.300 116.629  77.737  1.00  0.00           O  
ATOM   2431  HG  SER   183      82.372 116.505  77.528  1.00  0.00           H  
ATOM   2432  C   SER   183      84.356 114.490  75.911  1.00  0.00           C  
ATOM   2433  O   SER   183      85.573 114.706  75.833  1.00  0.00           O  
ATOM   2434  N   MET   184      83.640 114.600  74.800  1.00  0.00           N  
ATOM   2435  H   MET   184      82.645 114.548  74.969  1.00  0.00           H  
ATOM   2436  CA  MET   184      84.144 114.738  73.427  1.00  0.00           C  
ATOM   2437  HA  MET   184      85.022 114.124  73.226  1.00  0.00           H  
ATOM   2438  CB  MET   184      83.084 114.409  72.411  1.00  0.00           C  
ATOM   2439  HB2 MET   184      82.265 115.127  72.434  1.00  0.00           H  
ATOM   2440  HB3 MET   184      83.556 114.469  71.430  1.00  0.00           H  
ATOM   2441  CG  MET   184      82.580 112.957  72.602  1.00  0.00           C  
ATOM   2442  HG2 MET   184      83.448 112.353  72.865  1.00  0.00           H  
ATOM   2443  HG3 MET   184      81.800 113.007  73.362  1.00  0.00           H  
ATOM   2444  SD  MET   184      82.020 112.278  71.034  1.00  0.00           S  
ATOM   2445  CE  MET   184      80.829 113.523  70.465  1.00  0.00           C  
ATOM   2446  HE1 MET   184      80.618 113.411  69.402  1.00  0.00           H  
ATOM   2447  HE2 MET   184      79.999 113.469  71.170  1.00  0.00           H  
ATOM   2448  HE3 MET   184      81.335 114.480  70.594  1.00  0.00           H  
ATOM   2449  C   MET   184      84.525 116.181  73.106  1.00  0.00           C  
ATOM   2450  O   MET   184      83.979 117.080  73.684  1.00  0.00           O  
ATOM   2451  N   SER   185      85.345 116.428  72.130  1.00  0.00           N  
ATOM   2452  H   SER   185      85.869 115.728  71.624  1.00  0.00           H  
ATOM   2453  CA  SER   185      85.713 117.828  71.823  1.00  0.00           C  
ATOM   2454  HA  SER   185      84.952 118.505  72.211  1.00  0.00           H  
ATOM   2455  CB  SER   185      87.066 118.049  72.540  1.00  0.00           C  
ATOM   2456  HB2 SER   185      86.949 117.778  73.589  1.00  0.00           H  
ATOM   2457  HB3 SER   185      87.798 117.467  71.980  1.00  0.00           H  
ATOM   2458  OG  SER   185      87.415 119.461  72.570  1.00  0.00           O  
ATOM   2459  HG  SER   185      88.107 119.640  73.210  1.00  0.00           H  
ATOM   2460  C   SER   185      85.871 118.145  70.351  1.00  0.00           C  
ATOM   2461  O   SER   185      86.096 117.202  69.595  1.00  0.00           O  
ATOM   2462  N   SER   186      85.960 119.461  70.016  1.00  0.00           N  
ATOM   2463  H   SER   186      86.005 120.112  70.787  1.00  0.00           H  
ATOM   2464  CA  SER   186      85.803 119.924  68.687  1.00  0.00           C  
ATOM   2465  HA  SER   186      86.279 119.150  68.085  1.00  0.00           H  
ATOM   2466  CB  SER   186      84.278 119.943  68.382  1.00  0.00           C  
ATOM   2467  HB2 SER   186      83.857 118.968  68.628  1.00  0.00           H  
ATOM   2468  HB3 SER   186      83.712 120.752  68.844  1.00  0.00           H  
ATOM   2469  OG  SER   186      84.242 120.099  66.958  1.00  0.00           O  
ATOM   2470  HG  SER   186      83.367 119.779  66.728  1.00  0.00           H  
ATOM   2471  C   SER   186      86.397 121.278  68.441  1.00  0.00           C  
ATOM   2472  O   SER   186      86.031 122.204  69.224  1.00  0.00           O  
ATOM   2473  N   GLY   187      87.396 121.563  67.527  1.00  0.00           N  
ATOM   2474  H   GLY   187      87.723 122.518  67.509  1.00  0.00           H  
ATOM   2475  CA  GLY   187      88.031 120.674  66.506  1.00  0.00           C  
ATOM   2476  HA2 GLY   187      89.115 120.781  66.460  1.00  0.00           H  
ATOM   2477  HA3 GLY   187      87.849 119.673  66.897  1.00  0.00           H  
ATOM   2478  C   GLY   187      87.499 120.854  65.117  1.00  0.00           C  
ATOM   2479  O   GLY   187      88.007 120.325  64.187  1.00  0.00           O  
ATOM   2480  N   GLY   188      86.422 121.622  64.942  1.00  0.00           N  
ATOM   2481  H   GLY   188      85.992 121.902  65.812  1.00  0.00           H  
ATOM   2482  CA  GLY   188      85.841 122.111  63.627  1.00  0.00           C  
ATOM   2483  HA2 GLY   188      85.440 121.256  63.082  1.00  0.00           H  
ATOM   2484  HA3 GLY   188      84.954 122.731  63.761  1.00  0.00           H  
ATOM   2485  C   GLY   188      86.832 122.801  62.748  1.00  0.00           C  
ATOM   2486  O   GLY   188      87.880 123.251  63.149  1.00  0.00           O  
ATOM   2487  N   GLY   189      86.518 123.061  61.537  1.00  0.00           N  
ATOM   2488  H   GLY   189      87.301 123.485  61.061  1.00  0.00           H  
ATOM   2489  CA  GLY   189      85.220 122.737  60.915  1.00  0.00           C  
ATOM   2490  HA2 GLY   189      85.429 121.758  60.483  1.00  0.00           H  
ATOM   2491  HA3 GLY   189      84.418 122.594  61.639  1.00  0.00           H  
ATOM   2492  C   GLY   189      84.794 123.923  59.931  1.00  0.00           C  
ATOM   2493  O   GLY   189      85.679 124.690  59.572  1.00  0.00           O  
ATOM   2494  N   SER   190      83.499 123.982  59.521  1.00  0.00           N  
ATOM   2495  H   SER   190      82.877 123.243  59.816  1.00  0.00           H  
ATOM   2496  CA  SER   190      82.873 125.142  58.817  1.00  0.00           C  
ATOM   2497  HA  SER   190      83.608 125.909  58.573  1.00  0.00           H  
ATOM   2498  CB  SER   190      82.297 124.669  57.566  1.00  0.00           C  
ATOM   2499  HB2 SER   190      81.807 123.714  57.756  1.00  0.00           H  
ATOM   2500  HB3 SER   190      81.551 125.373  57.197  1.00  0.00           H  
ATOM   2501  OG  SER   190      83.403 124.435  56.640  1.00  0.00           O  
ATOM   2502  HG  SER   190      83.638 125.179  56.080  1.00  0.00           H  
ATOM   2503  C   SER   190      81.733 125.817  59.583  1.00  0.00           C  
ATOM   2504  O   SER   190      80.733 125.155  59.821  1.00  0.00           O  
ATOM   2505  N   GLY   191      81.874 127.059  60.086  1.00  0.00           N  
ATOM   2506  H   GLY   191      81.039 127.521  60.418  1.00  0.00           H  
ATOM   2507  CA  GLY   191      83.043 127.947  60.112  1.00  0.00           C  
ATOM   2508  HA2 GLY   191      82.740 128.855  60.632  1.00  0.00           H  
ATOM   2509  HA3 GLY   191      83.820 127.438  60.682  1.00  0.00           H  
ATOM   2510  C   GLY   191      83.480 128.495  58.739  1.00  0.00           C  
ATOM   2511  O   GLY   191      82.557 128.603  57.925  1.00  0.00           O  
ATOM   2512  N   GLY   192      84.753 128.860  58.557  1.00  0.00           N  
ATOM   2513  H   GLY   192      85.399 128.685  59.313  1.00  0.00           H  
ATOM   2514  CA  GLY   192      85.376 129.298  57.299  1.00  0.00           C  
ATOM   2515  HA2 GLY   192      84.751 130.049  56.816  1.00  0.00           H  
ATOM   2516  HA3 GLY   192      86.370 129.710  57.474  1.00  0.00           H  
ATOM   2517  C   GLY   192      85.652 128.158  56.243  1.00  0.00           C  
ATOM   2518  O   GLY   192      85.695 126.930  56.527  1.00  0.00           O  
ATOM   2519  N   GLY   193      86.136 128.684  55.051  1.00  0.00           N  
ATOM   2520  H   GLY   193      85.950 129.654  54.838  1.00  0.00           H  
ATOM   2521  CA  GLY   193      86.696 127.928  53.898  1.00  0.00           C  
ATOM   2522  HA2 GLY   193      87.281 128.630  53.305  1.00  0.00           H  
ATOM   2523  HA3 GLY   193      87.322 127.090  54.204  1.00  0.00           H  
ATOM   2524  C   GLY   193      85.566 127.366  53.107  1.00  0.00           C  
ATOM   2525  O   GLY   193      84.894 128.161  52.464  1.00  0.00           O  
ATOM   2526  N   TYR   194      85.419 126.007  53.104  1.00  0.00           N  
ATOM   2527  H   TYR   194      86.036 125.416  53.642  1.00  0.00           H  
ATOM   2528  CA  TYR   194      84.260 125.314  52.533  1.00  0.00           C  
ATOM   2529  HA  TYR   194      84.321 125.590  51.480  1.00  0.00           H  
ATOM   2530  CB  TYR   194      84.456 123.838  52.681  1.00  0.00           C  
ATOM   2531  HB2 TYR   194      85.371 123.570  52.152  1.00  0.00           H  
ATOM   2532  HB3 TYR   194      84.617 123.583  53.728  1.00  0.00           H  
ATOM   2533  CG  TYR   194      83.381 122.949  52.163  1.00  0.00           C  
ATOM   2534  CD1 TYR   194      82.476 122.261  52.969  1.00  0.00           C  
ATOM   2535  HD1 TYR   194      82.524 122.323  54.046  1.00  0.00           H  
ATOM   2536  CE1 TYR   194      81.309 121.576  52.510  1.00  0.00           C  
ATOM   2537  HE1 TYR   194      80.509 121.281  53.174  1.00  0.00           H  
ATOM   2538  CZ  TYR   194      81.242 121.379  51.118  1.00  0.00           C  
ATOM   2539  OH  TYR   194      80.197 120.814  50.539  1.00  0.00           O  
ATOM   2540  HH  TYR   194      80.116 121.017  49.604  1.00  0.00           H  
ATOM   2541  CE2 TYR   194      82.245 121.905  50.299  1.00  0.00           C  
ATOM   2542  HE2 TYR   194      82.318 121.648  49.252  1.00  0.00           H  
ATOM   2543  CD2 TYR   194      83.293 122.706  50.752  1.00  0.00           C  
ATOM   2544  HD2 TYR   194      83.962 123.127  50.016  1.00  0.00           H  
ATOM   2545  C   TYR   194      82.949 125.749  53.278  1.00  0.00           C  
ATOM   2546  O   TYR   194      82.968 125.884  54.509  1.00  0.00           O  
ATOM   2547  N   GLY   195      81.836 126.051  52.594  1.00  0.00           N  
ATOM   2548  H   GLY   195      81.101 126.527  53.097  1.00  0.00           H  
ATOM   2549  CA  GLY   195      81.551 125.830  51.219  1.00  0.00           C  
ATOM   2550  HA2 GLY   195      81.886 126.633  50.562  1.00  0.00           H  
ATOM   2551  HA3 GLY   195      82.156 125.026  50.800  1.00  0.00           H  
ATOM   2552  C   GLY   195      80.098 125.576  50.886  1.00  0.00           C  
ATOM   2553  O   GLY   195      79.451 124.769  51.552  1.00  0.00           O  
ATOM   2554  N   ASN   196      79.560 126.373  49.949  1.00  0.00           N  
ATOM   2555  H   ASN   196      80.016 127.213  49.623  1.00  0.00           H  
ATOM   2556  CA  ASN   196      78.131 126.226  49.524  1.00  0.00           C  
ATOM   2557  HA  ASN   196      77.936 127.088  48.887  1.00  0.00           H  
ATOM   2558  CB  ASN   196      77.988 124.873  48.723  1.00  0.00           C  
ATOM   2559  HB2 ASN   196      79.016 124.556  48.553  1.00  0.00           H  
ATOM   2560  HB3 ASN   196      77.598 124.065  49.342  1.00  0.00           H  
ATOM   2561  CG  ASN   196      77.220 124.917  47.439  1.00  0.00           C  
ATOM   2562  OD1 ASN   196      76.163 125.542  47.333  1.00  0.00           O  
ATOM   2563  ND2 ASN   196      77.732 124.335  46.374  1.00  0.00           N  
ATOM   2564 HD21 ASN   196      77.308 124.510  45.475  1.00  0.00           H  
ATOM   2565 HD22 ASN   196      78.504 123.691  46.474  1.00  0.00           H  
ATOM   2566  C   ASN   196      77.094 126.352  50.699  1.00  0.00           C  
ATOM   2567  O   ASN   196      76.136 125.617  50.765  1.00  0.00           O  
ATOM   2568  N   GLN   197      77.323 127.384  51.533  1.00  0.00           N  
ATOM   2569  H   GLN   197      78.029 128.072  51.312  1.00  0.00           H  
ATOM   2570  CA  GLN   197      76.301 127.770  52.481  1.00  0.00           C  
ATOM   2571  HA  GLN   197      76.033 126.846  52.992  1.00  0.00           H  
ATOM   2572  CB  GLN   197      76.880 128.812  53.516  1.00  0.00           C  
ATOM   2573  HB2 GLN   197      76.162 129.230  54.222  1.00  0.00           H  
ATOM   2574  HB3 GLN   197      77.536 128.309  54.226  1.00  0.00           H  
ATOM   2575  CG  GLN   197      77.725 129.991  52.956  1.00  0.00           C  
ATOM   2576  HG2 GLN   197      78.706 129.601  52.685  1.00  0.00           H  
ATOM   2577  HG3 GLN   197      77.184 130.371  52.090  1.00  0.00           H  
ATOM   2578  CD  GLN   197      77.904 131.087  54.019  1.00  0.00           C  
ATOM   2579  OE1 GLN   197      76.949 131.711  54.389  1.00  0.00           O  
ATOM   2580  NE2 GLN   197      79.137 131.299  54.466  1.00  0.00           N  
ATOM   2581 HE21 GLN   197      79.929 130.740  54.184  1.00  0.00           H  
ATOM   2582 HE22 GLN   197      79.246 132.204  54.902  1.00  0.00           H  
ATOM   2583  C   GLN   197      74.977 128.237  51.891  1.00  0.00           C  
ATOM   2584  O   GLN   197      74.956 129.000  50.865  1.00  0.00           O  
ATOM   2585  N   ASP   198      73.857 127.916  52.559  1.00  0.00           N  
ATOM   2586  H   ASP   198      73.912 127.451  53.454  1.00  0.00           H  
ATOM   2587  CA  ASP   198      72.525 128.310  52.105  1.00  0.00           C  
ATOM   2588  HA  ASP   198      72.611 128.554  51.046  1.00  0.00           H  
ATOM   2589  CB  ASP   198      71.520 127.222  52.236  1.00  0.00           C  
ATOM   2590  HB2 ASP   198      71.340 126.866  53.250  1.00  0.00           H  
ATOM   2591  HB3 ASP   198      70.543 127.588  51.920  1.00  0.00           H  
ATOM   2592  CG  ASP   198      71.758 125.995  51.335  1.00  0.00           C  
ATOM   2593  OD1 ASP   198      72.558 126.021  50.430  1.00  0.00           O  
ATOM   2594  OD2 ASP   198      71.099 124.981  51.608  1.00  0.00           O  
ATOM   2595  C   ASP   198      72.151 129.642  52.834  1.00  0.00           C  
ATOM   2596  O   ASP   198      72.361 129.771  54.067  1.00  0.00           O  
ATOM   2597  N   GLN   199      71.556 130.599  52.099  1.00  0.00           N  
ATOM   2598  H   GLN   199      71.473 130.354  51.123  1.00  0.00           H  
ATOM   2599  CA  GLN   199      70.950 131.812  52.710  1.00  0.00           C  
ATOM   2600  HA  GLN   199      71.741 132.442  53.117  1.00  0.00           H  
ATOM   2601  CB  GLN   199      70.180 132.599  51.599  1.00  0.00           C  
ATOM   2602  HB2 GLN   199      69.321 132.016  51.269  1.00  0.00           H  
ATOM   2603  HB3 GLN   199      69.797 133.481  52.113  1.00  0.00           H  
ATOM   2604  CG  GLN   199      71.043 133.058  50.473  1.00  0.00           C  
ATOM   2605  HG2 GLN   199      71.888 133.675  50.780  1.00  0.00           H  
ATOM   2606  HG3 GLN   199      71.573 132.184  50.094  1.00  0.00           H  
ATOM   2607  CD  GLN   199      70.274 133.800  49.406  1.00  0.00           C  
ATOM   2608  OE1 GLN   199      68.999 133.942  49.369  1.00  0.00           O  
ATOM   2609  NE2 GLN   199      70.998 134.358  48.456  1.00  0.00           N  
ATOM   2610 HE21 GLN   199      71.995 134.305  48.299  1.00  0.00           H  
ATOM   2611 HE22 GLN   199      70.479 134.931  47.806  1.00  0.00           H  
ATOM   2612  C   GLN   199      69.980 131.365  53.804  1.00  0.00           C  
ATOM   2613  O   GLN   199      69.415 130.276  53.629  1.00  0.00           O  
ATOM   2614  N   SER   200      69.784 132.090  54.943  1.00  0.00           N  
ATOM   2615  H   SER   200      69.046 131.832  55.582  1.00  0.00           H  
ATOM   2616  CA  SER   200      70.638 133.197  55.393  1.00  0.00           C  
ATOM   2617  HA  SER   200      71.234 133.604  54.577  1.00  0.00           H  
ATOM   2618  CB  SER   200      69.767 134.378  55.980  1.00  0.00           C  
ATOM   2619  HB2 SER   200      69.098 133.945  56.724  1.00  0.00           H  
ATOM   2620  HB3 SER   200      70.432 135.092  56.466  1.00  0.00           H  
ATOM   2621  OG  SER   200      69.177 134.983  54.903  1.00  0.00           O  
ATOM   2622  HG  SER   200      69.750 135.753  54.895  1.00  0.00           H  
ATOM   2623  C   SER   200      71.528 132.606  56.528  1.00  0.00           C  
ATOM   2624  O   SER   200      71.070 132.246  57.607  1.00  0.00           O  
ATOM   2625  N   GLY   201      72.820 132.519  56.210  1.00  0.00           N  
ATOM   2626  H   GLY   201      73.118 132.976  55.360  1.00  0.00           H  
ATOM   2627  CA  GLY   201      73.908 132.144  57.121  1.00  0.00           C  
ATOM   2628  HA2 GLY   201      73.479 131.839  58.076  1.00  0.00           H  
ATOM   2629  HA3 GLY   201      74.483 131.299  56.745  1.00  0.00           H  
ATOM   2630  C   GLY   201      74.875 133.324  57.513  1.00  0.00           C  
ATOM   2631  O   GLY   201      74.355 134.399  57.633  1.00  0.00           O  
ATOM   2632  N   GLY   202      76.178 133.263  57.739  1.00  0.00           N  
ATOM   2633  H   GLY   202      76.512 134.178  58.007  1.00  0.00           H  
ATOM   2634  CA  GLY   202      76.984 132.047  57.572  1.00  0.00           C  
ATOM   2635  HA2 GLY   202      76.417 131.185  57.221  1.00  0.00           H  
ATOM   2636  HA3 GLY   202      77.722 132.273  56.803  1.00  0.00           H  
ATOM   2637  C   GLY   202      77.697 131.747  58.898  1.00  0.00           C  
ATOM   2638  O   GLY   202      77.191 132.142  59.953  1.00  0.00           O  
ATOM   2639  N   GLY   203      78.803 131.020  58.925  1.00  0.00           N  
ATOM   2640  H   GLY   203      79.230 130.891  59.831  1.00  0.00           H  
ATOM   2641  CA  GLY   203      79.383 130.251  57.826  1.00  0.00           C  
ATOM   2642  HA2 GLY   203      79.531 130.884  56.951  1.00  0.00           H  
ATOM   2643  HA3 GLY   203      80.327 129.873  58.218  1.00  0.00           H  
ATOM   2644  C   GLY   203      78.612 128.950  57.452  1.00  0.00           C  
ATOM   2645  O   GLY   203      77.473 128.834  57.919  1.00  0.00           O  
ATOM   2646  N   GLY   204      79.240 128.092  56.743  1.00  0.00           N  
ATOM   2647  H   GLY   204      80.195 128.291  56.482  1.00  0.00           H  
ATOM   2648  CA  GLY   204      78.737 126.726  56.404  1.00  0.00           C  
ATOM   2649  HA2 GLY   204      79.041 126.097  57.241  1.00  0.00           H  
ATOM   2650  HA3 GLY   204      77.686 126.879  56.160  1.00  0.00           H  
ATOM   2651  C   GLY   204      79.400 126.342  55.120  1.00  0.00           C  
ATOM   2652  O   GLY   204      80.149 127.166  54.582  1.00  0.00           O  
ATOM   2653  N   SER   205      79.112 125.205  54.497  1.00  0.00           N  
ATOM   2654  H   SER   205      79.460 125.083  53.556  1.00  0.00           H  
ATOM   2655  CA  SER   205      78.028 124.288  54.939  1.00  0.00           C  
ATOM   2656  HA  SER   205      77.337 124.830  55.585  1.00  0.00           H  
ATOM   2657  CB  SER   205      77.117 123.925  53.732  1.00  0.00           C  
ATOM   2658  HB2 SER   205      76.279 123.349  54.124  1.00  0.00           H  
ATOM   2659  HB3 SER   205      76.785 124.819  53.205  1.00  0.00           H  
ATOM   2660  OG  SER   205      77.831 123.044  52.850  1.00  0.00           O  
ATOM   2661  HG  SER   205      78.440 123.512  52.274  1.00  0.00           H  
ATOM   2662  C   SER   205      78.648 123.192  55.757  1.00  0.00           C  
ATOM   2663  O   SER   205      78.917 123.399  56.930  1.00  0.00           O  
ATOM   2664  N   GLY   206      78.869 122.035  55.158  1.00  0.00           N  
ATOM   2665  H   GLY   206      78.435 121.979  54.247  1.00  0.00           H  
ATOM   2666  CA  GLY   206      79.381 120.786  55.763  1.00  0.00           C  
ATOM   2667  HA2 GLY   206      80.467 120.807  55.859  1.00  0.00           H  
ATOM   2668  HA3 GLY   206      78.971 120.683  56.768  1.00  0.00           H  
ATOM   2669  C   GLY   206      78.991 119.559  54.932  1.00  0.00           C  
ATOM   2670  O   GLY   206      78.474 119.643  53.831  1.00  0.00           O  
ATOM   2671  N   GLY   207      79.268 118.313  55.385  1.00  0.00           N  
ATOM   2672  H   GLY   207      79.104 117.544  54.751  1.00  0.00           H  
ATOM   2673  CA  GLY   207      79.985 117.966  56.625  1.00  0.00           C  
ATOM   2674  HA2 GLY   207      79.560 118.495  57.478  1.00  0.00           H  
ATOM   2675  HA3 GLY   207      79.754 116.924  56.846  1.00  0.00           H  
ATOM   2676  C   GLY   207      81.484 118.190  56.569  1.00  0.00           C  
ATOM   2677  O   GLY   207      82.015 118.597  55.571  1.00  0.00           O  
ATOM   2678  N   TYR   208      82.191 117.851  57.617  1.00  0.00           N  
ATOM   2679  H   TYR   208      81.747 117.550  58.473  1.00  0.00           H  
ATOM   2680  CA  TYR   208      83.659 117.675  57.565  1.00  0.00           C  
ATOM   2681  HA  TYR   208      84.081 118.660  57.365  1.00  0.00           H  
ATOM   2682  CB  TYR   208      84.105 117.319  58.998  1.00  0.00           C  
ATOM   2683  HB2 TYR   208      83.958 118.230  59.578  1.00  0.00           H  
ATOM   2684  HB3 TYR   208      83.474 116.556  59.454  1.00  0.00           H  
ATOM   2685  CG  TYR   208      85.592 116.890  59.139  1.00  0.00           C  
ATOM   2686  CD1 TYR   208      86.533 117.969  59.216  1.00  0.00           C  
ATOM   2687  HD1 TYR   208      86.247 118.973  58.940  1.00  0.00           H  
ATOM   2688  CE1 TYR   208      87.920 117.636  59.382  1.00  0.00           C  
ATOM   2689  HE1 TYR   208      88.642 118.428  59.250  1.00  0.00           H  
ATOM   2690  CZ  TYR   208      88.354 116.328  59.625  1.00  0.00           C  
ATOM   2691  OH  TYR   208      89.657 116.052  59.802  1.00  0.00           O  
ATOM   2692  HH  TYR   208      90.268 116.644  59.357  1.00  0.00           H  
ATOM   2693  CE2 TYR   208      87.361 115.271  59.514  1.00  0.00           C  
ATOM   2694  HE2 TYR   208      87.681 114.240  59.546  1.00  0.00           H  
ATOM   2695  CD2 TYR   208      86.012 115.557  59.269  1.00  0.00           C  
ATOM   2696  HD2 TYR   208      85.310 114.745  59.151  1.00  0.00           H  
ATOM   2697  C   TYR   208      84.104 116.536  56.627  1.00  0.00           C  
ATOM   2698  O   TYR   208      83.619 115.376  56.782  1.00  0.00           O  
ATOM   2699  N   GLY   209      84.908 116.855  55.583  1.00  0.00           N  
ATOM   2700  H   GLY   209      85.254 117.803  55.534  1.00  0.00           H  
ATOM   2701  CA  GLY   209      85.441 115.951  54.603  1.00  0.00           C  
ATOM   2702  HA2 GLY   209      86.385 115.573  54.996  1.00  0.00           H  
ATOM   2703  HA3 GLY   209      84.774 115.126  54.353  1.00  0.00           H  
ATOM   2704  C   GLY   209      85.808 116.586  53.289  1.00  0.00           C  
ATOM   2705  O   GLY   209      86.169 117.733  53.277  1.00  0.00           O  
ATOM   2706  N   GLN   210      85.741 115.888  52.103  1.00  0.00           N  
ATOM   2707  H   GLN   210      86.179 116.374  51.333  1.00  0.00           H  
ATOM   2708  CA  GLN   210      85.510 114.427  51.924  1.00  0.00           C  
ATOM   2709  HA  GLN   210      85.683 114.304  50.855  1.00  0.00           H  
ATOM   2710  CB  GLN   210      86.469 113.602  52.677  1.00  0.00           C  
ATOM   2711  HB2 GLN   210      86.329 113.629  53.758  1.00  0.00           H  
ATOM   2712  HB3 GLN   210      86.423 112.559  52.362  1.00  0.00           H  
ATOM   2713  CG  GLN   210      87.895 113.905  52.351  1.00  0.00           C  
ATOM   2714  HG2 GLN   210      87.974 114.161  51.294  1.00  0.00           H  
ATOM   2715  HG3 GLN   210      88.164 114.813  52.891  1.00  0.00           H  
ATOM   2716  CD  GLN   210      88.879 112.825  52.801  1.00  0.00           C  
ATOM   2717  OE1 GLN   210      88.814 112.521  53.994  1.00  0.00           O  
ATOM   2718  NE2 GLN   210      89.879 112.384  52.099  1.00  0.00           N  
ATOM   2719 HE21 GLN   210      90.605 111.957  52.657  1.00  0.00           H  
ATOM   2720 HE22 GLN   210      90.022 112.676  51.142  1.00  0.00           H  
ATOM   2721  C   GLN   210      84.058 114.003  52.113  1.00  0.00           C  
ATOM   2722  O   GLN   210      83.754 112.872  52.490  1.00  0.00           O  
ATOM   2723  N   GLN   211      83.119 114.902  51.759  1.00  0.00           N  
ATOM   2724  H   GLN   211      83.269 115.817  51.359  1.00  0.00           H  
ATOM   2725  CA  GLN   211      81.644 114.584  51.808  1.00  0.00           C  
ATOM   2726  HA  GLN   211      81.420 114.087  52.752  1.00  0.00           H  
ATOM   2727  CB  GLN   211      80.789 115.835  51.908  1.00  0.00           C  
ATOM   2728  HB2 GLN   211      80.646 116.113  50.863  1.00  0.00           H  
ATOM   2729  HB3 GLN   211      79.798 115.529  52.243  1.00  0.00           H  
ATOM   2730  CG  GLN   211      81.254 117.055  52.796  1.00  0.00           C  
ATOM   2731  HG2 GLN   211      80.479 117.822  52.801  1.00  0.00           H  
ATOM   2732  HG3 GLN   211      81.163 116.852  53.863  1.00  0.00           H  
ATOM   2733  CD  GLN   211      82.529 117.805  52.345  1.00  0.00           C  
ATOM   2734  OE1 GLN   211      82.857 117.920  51.176  1.00  0.00           O  
ATOM   2735  NE2 GLN   211      83.309 118.378  53.283  1.00  0.00           N  
ATOM   2736 HE21 GLN   211      83.021 118.377  54.251  1.00  0.00           H  
ATOM   2737 HE22 GLN   211      84.146 118.918  53.110  1.00  0.00           H  
ATOM   2738  C   GLN   211      81.150 113.579  50.712  1.00  0.00           C  
ATOM   2739  O   GLN   211      80.161 112.899  50.839  1.00  0.00           O  
ATOM   2740  N   ASP   212      81.906 113.307  49.574  1.00  0.00           N  
ATOM   2741  H   ASP   212      82.713 113.866  49.337  1.00  0.00           H  
ATOM   2742  CA  ASP   212      81.753 112.202  48.667  1.00  0.00           C  
ATOM   2743  HA  ASP   212      81.170 111.409  49.136  1.00  0.00           H  
ATOM   2744  CB  ASP   212      80.935 112.685  47.415  1.00  0.00           C  
ATOM   2745  HB2 ASP   212      80.271 113.452  47.812  1.00  0.00           H  
ATOM   2746  HB3 ASP   212      81.627 113.154  46.715  1.00  0.00           H  
ATOM   2747  CG  ASP   212      80.218 111.542  46.642  1.00  0.00           C  
ATOM   2748  OD1 ASP   212      79.530 111.864  45.615  1.00  0.00           O  
ATOM   2749  OD2 ASP   212      80.358 110.355  46.983  1.00  0.00           O  
ATOM   2750  C   ASP   212      83.023 111.454  48.254  1.00  0.00           C  
ATOM   2751  O   ASP   212      83.509 111.341  47.129  1.00  0.00           O  
ATOM   2752  N   ARG   213      83.715 110.994  49.290  1.00  0.00           N  
ATOM   2753  H   ARG   213      83.273 111.057  50.196  1.00  0.00           H  
ATOM   2754  CA  ARG   213      85.084 110.378  49.269  1.00  0.00           C  
ATOM   2755  HA  ARG   213      85.204 109.835  48.332  1.00  0.00           H  
ATOM   2756  CB  ARG   213      86.144 111.539  49.152  1.00  0.00           C  
ATOM   2757  HB2 ARG   213      85.785 112.335  48.499  1.00  0.00           H  
ATOM   2758  HB3 ARG   213      86.203 112.038  50.119  1.00  0.00           H  
ATOM   2759  CG  ARG   213      87.542 111.191  48.669  1.00  0.00           C  
ATOM   2760  HG2 ARG   213      87.411 110.776  47.670  1.00  0.00           H  
ATOM   2761  HG3 ARG   213      88.106 112.106  48.492  1.00  0.00           H  
ATOM   2762  CD  ARG   213      88.215 110.281  49.681  1.00  0.00           C  
ATOM   2763  HD2 ARG   213      87.956 110.705  50.651  1.00  0.00           H  
ATOM   2764  HD3 ARG   213      87.791 109.277  49.667  1.00  0.00           H  
ATOM   2765  NE  ARG   213      89.713 110.201  49.428  1.00  0.00           N  
ATOM   2766  HE  ARG   213      90.133 110.726  48.674  1.00  0.00           H  
ATOM   2767  CZ  ARG   213      90.571 109.596  50.223  1.00  0.00           C  
ATOM   2768  NH1 ARG   213      90.193 108.655  51.049  1.00  0.00           N  
ATOM   2769 HH11 ARG   213      90.893 107.954  51.247  1.00  0.00           H  
ATOM   2770 HH12 ARG   213      89.223 108.380  51.105  1.00  0.00           H  
ATOM   2771  NH2 ARG   213      91.813 109.800  50.187  1.00  0.00           N  
ATOM   2772 HH21 ARG   213      92.453 109.132  50.590  1.00  0.00           H  
ATOM   2773 HH22 ARG   213      92.252 110.489  49.593  1.00  0.00           H  
ATOM   2774  C   ARG   213      85.175 109.469  50.494  1.00  0.00           C  
ATOM   2775  O   ARG   213      85.893 109.893  51.440  1.00  0.00           O  
ATOM   2776  N   GLY   214      84.556 108.321  50.634  1.00  0.00           N  
ATOM   2777  H   GLY   214      84.705 107.840  51.510  1.00  0.00           H  
ATOM   2778  CA  GLY   214      83.637 107.656  49.601  1.00  0.00           C  
ATOM   2779  HA2 GLY   214      82.731 108.262  49.619  1.00  0.00           H  
ATOM   2780  HA3 GLY   214      84.058 107.771  48.602  1.00  0.00           H  
ATOM   2781  C   GLY   214      83.308 106.190  49.903  1.00  0.00           C  
ATOM   2782  O   GLY   214      84.303 105.481  50.171  1.00  0.00           O  
ATOM   2783  OXT GLY   214      82.139 105.829  49.640  1.00  0.00           O  
TER    2784      GLY   214 
END   
