# Supplementary material for: Visualization of oligomerization, clustering, and density transition of intrinsically disordered proteins
Source: Natl Sci Rev. 2026 Feb 14;13(7):nwag107. doi: 10.1093/nsr/nwag107 (PMC13114874; doi:10.1093/nsr/nwag107)
Supplement: nwag107_Supplemental_Files [file nwag107_supplemental_files.zip › SI-MD-Structures/MD-Sturctures/frame236.pdb]

CRYST1  135.014  149.168  136.777  90.00  90.00  90.00               1
ATOM      1  N   MET     1      31.563 104.617  98.448  1.00  0.00           N  
ATOM      2  H1  MET     1      31.770 105.418  99.028  1.00  0.00           H  
ATOM      3  H2  MET     1      31.557 104.912  97.482  1.00  0.00           H  
ATOM      4  H3  MET     1      30.615 104.307  98.606  1.00  0.00           H  
ATOM      5  CA  MET     1      32.496 103.451  98.643  1.00  0.00           C  
ATOM      6  HA  MET     1      33.516 103.776  98.847  1.00  0.00           H  
ATOM      7  CB  MET     1      32.024 102.554  99.789  1.00  0.00           C  
ATOM      8  HB2 MET     1      32.149 103.095 100.727  1.00  0.00           H  
ATOM      9  HB3 MET     1      30.958 102.563  99.560  1.00  0.00           H  
ATOM     10  CG  MET     1      32.431 101.066  99.827  1.00  0.00           C  
ATOM     11  HG2 MET     1      32.628 100.728  98.810  1.00  0.00           H  
ATOM     12  HG3 MET     1      33.437 101.011 100.243  1.00  0.00           H  
ATOM     13  SD  MET     1      31.109  99.916 100.552  1.00  0.00           S  
ATOM     14  CE  MET     1      29.758  99.827  99.273  1.00  0.00           C  
ATOM     15  HE1 MET     1      29.047  99.025  99.471  1.00  0.00           H  
ATOM     16  HE2 MET     1      29.438 100.852  99.091  1.00  0.00           H  
ATOM     17  HE3 MET     1      30.100  99.342  98.359  1.00  0.00           H  
ATOM     18  C   MET     1      32.588 102.699  97.287  1.00  0.00           C  
ATOM     19  O   MET     1      31.585 102.471  96.662  1.00  0.00           O  
ATOM     20  N   ALA     2      33.702 102.250  96.792  1.00  0.00           N  
ATOM     21  H   ALA     2      33.569 101.781  95.908  1.00  0.00           H  
ATOM     22  CA  ALA     2      35.063 102.612  97.150  1.00  0.00           C  
ATOM     23  HA  ALA     2      35.730 102.083  96.469  1.00  0.00           H  
ATOM     24  CB  ALA     2      35.275 104.095  97.003  1.00  0.00           C  
ATOM     25  HB1 ALA     2      36.181 104.428  97.509  1.00  0.00           H  
ATOM     26  HB2 ALA     2      35.239 104.373  95.949  1.00  0.00           H  
ATOM     27  HB3 ALA     2      34.416 104.649  97.381  1.00  0.00           H  
ATOM     28  C   ALA     2      35.516 102.060  98.514  1.00  0.00           C  
ATOM     29  O   ALA     2      35.173 102.644  99.515  1.00  0.00           O  
ATOM     30  N   SER     3      36.013 100.789  98.631  1.00  0.00           N  
ATOM     31  H   SER     3      35.975 100.418  99.569  1.00  0.00           H  
ATOM     32  CA  SER     3      36.747  99.929  97.682  1.00  0.00           C  
ATOM     33  HA  SER     3      37.549 100.528  97.252  1.00  0.00           H  
ATOM     34  CB  SER     3      37.339  98.705  98.402  1.00  0.00           C  
ATOM     35  HB2 SER     3      37.955  99.034  99.239  1.00  0.00           H  
ATOM     36  HB3 SER     3      36.626  98.024  98.869  1.00  0.00           H  
ATOM     37  OG  SER     3      38.261  97.863  97.670  1.00  0.00           O  
ATOM     38  HG  SER     3      37.759  97.153  97.265  1.00  0.00           H  
ATOM     39  C   SER     3      35.824  99.444  96.547  1.00  0.00           C  
ATOM     40  O   SER     3      34.592  99.360  96.763  1.00  0.00           O  
ATOM     41  N   ASN     4      36.479  99.030  95.391  1.00  0.00           N  
ATOM     42  H   ASN     4      37.488  99.064  95.422  1.00  0.00           H  
ATOM     43  CA  ASN     4      35.804  98.702  94.152  1.00  0.00           C  
ATOM     44  HA  ASN     4      34.758  98.536  94.411  1.00  0.00           H  
ATOM     45  CB  ASN     4      35.976  99.853  93.153  1.00  0.00           C  
ATOM     46  HB2 ASN     4      37.034 100.115  93.142  1.00  0.00           H  
ATOM     47  HB3 ASN     4      35.574  99.557  92.185  1.00  0.00           H  
ATOM     48  CG  ASN     4      35.301 101.220  93.481  1.00  0.00           C  
ATOM     49  OD1 ASN     4      35.943 102.244  93.484  1.00  0.00           O  
ATOM     50  ND2 ASN     4      34.063 101.342  93.839  1.00  0.00           N  
ATOM     51 HD21 ASN     4      33.710 102.284  93.751  1.00  0.00           H  
ATOM     52 HD22 ASN     4      33.403 100.611  93.615  1.00  0.00           H  
ATOM     53  C   ASN     4      36.205  97.329  93.514  1.00  0.00           C  
ATOM     54  O   ASN     4      36.817  97.283  92.485  1.00  0.00           O  
ATOM     55  N   ASP     5      35.982  96.129  94.045  1.00  0.00           N  
ATOM     56  H   ASP     5      36.519  95.382  93.629  1.00  0.00           H  
ATOM     57  CA  ASP     5      35.366  95.781  95.314  1.00  0.00           C  
ATOM     58  HA  ASP     5      35.185  96.729  95.821  1.00  0.00           H  
ATOM     59  CB  ASP     5      34.020  95.096  95.053  1.00  0.00           C  
ATOM     60  HB2 ASP     5      34.339  94.235  94.465  1.00  0.00           H  
ATOM     61  HB3 ASP     5      33.472  94.730  95.921  1.00  0.00           H  
ATOM     62  CG  ASP     5      33.118  95.992  94.238  1.00  0.00           C  
ATOM     63  OD1 ASP     5      32.477  96.915  94.762  1.00  0.00           O  
ATOM     64  OD2 ASP     5      32.905  95.690  93.079  1.00  0.00           O  
ATOM     65  C   ASP     5      36.351  94.996  96.196  1.00  0.00           C  
ATOM     66  O   ASP     5      37.316  95.623  96.717  1.00  0.00           O  
ATOM     67  N   TYR     6      36.167  93.725  96.520  1.00  0.00           N  
ATOM     68  H   TYR     6      35.425  93.158  96.135  1.00  0.00           H  
ATOM     69  CA  TYR     6      36.834  93.081  97.679  1.00  0.00           C  
ATOM     70  HA  TYR     6      37.459  93.780  98.234  1.00  0.00           H  
ATOM     71  CB  TYR     6      35.734  92.692  98.671  1.00  0.00           C  
ATOM     72  HB2 TYR     6      35.163  91.829  98.328  1.00  0.00           H  
ATOM     73  HB3 TYR     6      36.196  92.404  99.615  1.00  0.00           H  
ATOM     74  CG  TYR     6      34.694  93.828  98.929  1.00  0.00           C  
ATOM     75  CD1 TYR     6      33.293  93.463  99.047  1.00  0.00           C  
ATOM     76  HD1 TYR     6      32.937  92.444  98.997  1.00  0.00           H  
ATOM     77  CE1 TYR     6      32.377  94.483  99.274  1.00  0.00           C  
ATOM     78  HE1 TYR     6      31.331  94.215  99.275  1.00  0.00           H  
ATOM     79  CZ  TYR     6      32.770  95.782  99.324  1.00  0.00           C  
ATOM     80  OH  TYR     6      31.813  96.702  99.504  1.00  0.00           O  
ATOM     81  HH  TYR     6      32.018  97.460  98.951  1.00  0.00           H  
ATOM     82  CE2 TYR     6      34.108  96.165  99.292  1.00  0.00           C  
ATOM     83  HE2 TYR     6      34.457  97.187  99.299  1.00  0.00           H  
ATOM     84  CD2 TYR     6      35.025  95.165  99.145  1.00  0.00           C  
ATOM     85  HD2 TYR     6      36.086  95.366  99.126  1.00  0.00           H  
ATOM     86  C   TYR     6      37.848  91.929  97.424  1.00  0.00           C  
ATOM     87  O   TYR     6      38.166  91.157  98.335  1.00  0.00           O  
ATOM     88  N   THR     7      38.173  91.833  96.194  1.00  0.00           N  
ATOM     89  H   THR     7      37.941  92.642  95.635  1.00  0.00           H  
ATOM     90  CA  THR     7      39.098  90.827  95.590  1.00  0.00           C  
ATOM     91  HA  THR     7      40.076  90.914  96.063  1.00  0.00           H  
ATOM     92  CB  THR     7      38.614  89.347  95.666  1.00  0.00           C  
ATOM     93  HB  THR     7      38.405  89.192  96.725  1.00  0.00           H  
ATOM     94  CG2 THR     7      37.276  89.110  94.939  1.00  0.00           C  
ATOM     95 HG21 THR     7      37.136  88.035  94.832  1.00  0.00           H  
ATOM     96 HG22 THR     7      36.425  89.552  95.458  1.00  0.00           H  
ATOM     97 HG23 THR     7      37.359  89.414  93.896  1.00  0.00           H  
ATOM     98  OG1 THR     7      39.570  88.512  95.180  1.00  0.00           O  
ATOM     99  HG1 THR     7      40.384  88.526  95.689  1.00  0.00           H  
ATOM    100  C   THR     7      39.259  91.214  94.078  1.00  0.00           C  
ATOM    101  O   THR     7      38.510  92.068  93.575  1.00  0.00           O  
ATOM    102  N   GLN     8      40.299  90.632  93.417  1.00  0.00           N  
ATOM    103  H   GLN     8      40.839  89.869  93.801  1.00  0.00           H  
ATOM    104  CA  GLN     8      40.495  90.822  91.957  1.00  0.00           C  
ATOM    105  HA  GLN     8      40.856  91.841  91.816  1.00  0.00           H  
ATOM    106  CB  GLN     8      41.711  89.918  91.623  1.00  0.00           C  
ATOM    107  HB2 GLN     8      42.115  90.125  90.632  1.00  0.00           H  
ATOM    108  HB3 GLN     8      42.529  90.232  92.271  1.00  0.00           H  
ATOM    109  CG  GLN     8      41.317  88.411  91.578  1.00  0.00           C  
ATOM    110  HG2 GLN     8      40.725  88.076  92.429  1.00  0.00           H  
ATOM    111  HG3 GLN     8      40.861  88.170  90.617  1.00  0.00           H  
ATOM    112  CD  GLN     8      42.484  87.439  91.747  1.00  0.00           C  
ATOM    113  OE1 GLN     8      43.552  87.697  92.236  1.00  0.00           O  
ATOM    114  NE2 GLN     8      42.146  86.191  91.680  1.00  0.00           N  
ATOM    115 HE21 GLN     8      41.165  85.950  91.671  1.00  0.00           H  
ATOM    116 HE22 GLN     8      42.832  85.480  91.891  1.00  0.00           H  
ATOM    117  C   GLN     8      39.263  90.474  91.097  1.00  0.00           C  
ATOM    118  O   GLN     8      38.529  89.505  91.439  1.00  0.00           O  
ATOM    119  N   GLN     9      39.040  91.200  90.009  1.00  0.00           N  
ATOM    120  H   GLN     9      38.197  90.886  89.549  1.00  0.00           H  
ATOM    121  CA  GLN     9      39.649  92.268  89.354  1.00  0.00           C  
ATOM    122  HA  GLN     9      39.108  92.490  88.434  1.00  0.00           H  
ATOM    123  CB  GLN     9      39.339  93.651  90.190  1.00  0.00           C  
ATOM    124  HB2 GLN     9      39.594  93.532  91.243  1.00  0.00           H  
ATOM    125  HB3 GLN     9      40.041  94.422  89.870  1.00  0.00           H  
ATOM    126  CG  GLN     9      37.863  94.148  90.142  1.00  0.00           C  
ATOM    127  HG2 GLN     9      37.179  93.364  90.468  1.00  0.00           H  
ATOM    128  HG3 GLN     9      37.802  94.924  90.905  1.00  0.00           H  
ATOM    129  CD  GLN     9      37.481  94.765  88.800  1.00  0.00           C  
ATOM    130  OE1 GLN     9      36.701  94.200  88.087  1.00  0.00           O  
ATOM    131  NE2 GLN     9      38.077  95.890  88.383  1.00  0.00           N  
ATOM    132 HE21 GLN     9      38.858  96.275  88.896  1.00  0.00           H  
ATOM    133 HE22 GLN     9      37.802  96.247  87.478  1.00  0.00           H  
ATOM    134  C   GLN     9      41.132  92.032  88.899  1.00  0.00           C  
ATOM    135  O   GLN     9      41.982  92.817  89.279  1.00  0.00           O  
ATOM    136  N   ALA    10      41.524  90.887  88.255  1.00  0.00           N  
ATOM    137  H   ALA    10      42.513  90.746  88.103  1.00  0.00           H  
ATOM    138  CA  ALA    10      40.696  90.129  87.303  1.00  0.00           C  
ATOM    139  HA  ALA    10      39.629  90.333  87.389  1.00  0.00           H  
ATOM    140  CB  ALA    10      41.193  90.520  85.892  1.00  0.00           C  
ATOM    141  HB1 ALA    10      42.248  90.282  85.753  1.00  0.00           H  
ATOM    142  HB2 ALA    10      40.626  89.868  85.228  1.00  0.00           H  
ATOM    143  HB3 ALA    10      40.804  91.491  85.587  1.00  0.00           H  
ATOM    144  C   ALA    10      40.941  88.639  87.598  1.00  0.00           C  
ATOM    145  O   ALA    10      42.039  88.162  87.903  1.00  0.00           O  
ATOM    146  N   THR    11      39.858  87.866  87.494  1.00  0.00           N  
ATOM    147  H   THR    11      38.985  88.222  87.131  1.00  0.00           H  
ATOM    148  CA  THR    11      39.711  86.378  87.714  1.00  0.00           C  
ATOM    149  HA  THR    11      40.715  85.966  87.814  1.00  0.00           H  
ATOM    150  CB  THR    11      39.047  86.044  89.085  1.00  0.00           C  
ATOM    151  HB  THR    11      39.660  86.289  89.952  1.00  0.00           H  
ATOM    152  CG2 THR    11      37.735  86.786  89.227  1.00  0.00           C  
ATOM    153 HG21 THR    11      37.963  87.852  89.198  1.00  0.00           H  
ATOM    154 HG22 THR    11      36.926  86.476  88.566  1.00  0.00           H  
ATOM    155 HG23 THR    11      37.351  86.572  90.225  1.00  0.00           H  
ATOM    156  OG1 THR    11      38.884  84.641  88.963  1.00  0.00           O  
ATOM    157  HG1 THR    11      39.706  84.146  88.947  1.00  0.00           H  
ATOM    158  C   THR    11      39.050  85.740  86.464  1.00  0.00           C  
ATOM    159  O   THR    11      37.878  85.852  86.225  1.00  0.00           O  
ATOM    160  N   GLN    12      39.789  84.931  85.672  1.00  0.00           N  
ATOM    161  H   GLN    12      39.189  84.523  84.969  1.00  0.00           H  
ATOM    162  CA  GLN    12      41.238  85.072  85.410  1.00  0.00           C  
ATOM    163  HA  GLN    12      41.788  84.654  86.253  1.00  0.00           H  
ATOM    164  CB  GLN    12      41.600  84.185  84.136  1.00  0.00           C  
ATOM    165  HB2 GLN    12      42.627  84.412  83.849  1.00  0.00           H  
ATOM    166  HB3 GLN    12      41.588  83.111  84.321  1.00  0.00           H  
ATOM    167  CG  GLN    12      40.679  84.643  82.925  1.00  0.00           C  
ATOM    168  HG2 GLN    12      39.632  84.370  83.053  1.00  0.00           H  
ATOM    169  HG3 GLN    12      40.832  85.720  82.851  1.00  0.00           H  
ATOM    170  CD  GLN    12      41.228  84.051  81.706  1.00  0.00           C  
ATOM    171  OE1 GLN    12      41.291  82.808  81.593  1.00  0.00           O  
ATOM    172  NE2 GLN    12      41.706  84.845  80.771  1.00  0.00           N  
ATOM    173 HE21 GLN    12      42.144  84.508  79.926  1.00  0.00           H  
ATOM    174 HE22 GLN    12      41.525  85.835  80.857  1.00  0.00           H  
ATOM    175  C   GLN    12      41.903  86.438  85.248  1.00  0.00           C  
ATOM    176  O   GLN    12      41.277  87.464  84.863  1.00  0.00           O  
ATOM    177  N   SER    13      43.254  86.464  85.398  1.00  0.00           N  
ATOM    178  H   SER    13      43.709  85.640  85.762  1.00  0.00           H  
ATOM    179  CA  SER    13      44.184  87.560  85.061  1.00  0.00           C  
ATOM    180  HA  SER    13      44.024  88.416  85.717  1.00  0.00           H  
ATOM    181  CB  SER    13      45.599  87.017  85.267  1.00  0.00           C  
ATOM    182  HB2 SER    13      45.708  86.783  86.326  1.00  0.00           H  
ATOM    183  HB3 SER    13      45.788  86.103  84.705  1.00  0.00           H  
ATOM    184  OG  SER    13      46.552  87.989  84.966  1.00  0.00           O  
ATOM    185  HG  SER    13      46.910  87.794  84.097  1.00  0.00           H  
ATOM    186  C   SER    13      43.883  88.053  83.622  1.00  0.00           C  
ATOM    187  O   SER    13      43.689  87.192  82.738  1.00  0.00           O  
ATOM    188  N   TYR    14      43.851  89.376  83.395  1.00  0.00           N  
ATOM    189  H   TYR    14      44.225  89.981  84.112  1.00  0.00           H  
ATOM    190  CA  TYR    14      43.553  90.051  82.164  1.00  0.00           C  
ATOM    191  HA  TYR    14      43.835  89.398  81.338  1.00  0.00           H  
ATOM    192  CB  TYR    14      42.026  90.002  81.953  1.00  0.00           C  
ATOM    193  HB2 TYR    14      41.646  88.982  81.890  1.00  0.00           H  
ATOM    194  HB3 TYR    14      41.556  90.509  82.796  1.00  0.00           H  
ATOM    195  CG  TYR    14      41.635  90.632  80.654  1.00  0.00           C  
ATOM    196  CD1 TYR    14      41.471  89.921  79.457  1.00  0.00           C  
ATOM    197  HD1 TYR    14      41.614  88.856  79.348  1.00  0.00           H  
ATOM    198  CE1 TYR    14      41.030  90.547  78.286  1.00  0.00           C  
ATOM    199  HE1 TYR    14      40.833  89.952  77.406  1.00  0.00           H  
ATOM    200  CZ  TYR    14      40.706  91.907  78.310  1.00  0.00           C  
ATOM    201  OH  TYR    14      40.129  92.438  77.252  1.00  0.00           O  
ATOM    202  HH  TYR    14      40.480  93.301  77.021  1.00  0.00           H  
ATOM    203  CE2 TYR    14      40.842  92.593  79.542  1.00  0.00           C  
ATOM    204  HE2 TYR    14      40.548  93.631  79.587  1.00  0.00           H  
ATOM    205  CD2 TYR    14      41.425  92.003  80.614  1.00  0.00           C  
ATOM    206  HD2 TYR    14      41.831  92.651  81.376  1.00  0.00           H  
ATOM    207  C   TYR    14      44.168  91.417  82.245  1.00  0.00           C  
ATOM    208  O   TYR    14      43.871  92.046  83.278  1.00  0.00           O  
ATOM    209  N   GLY    15      44.980  91.877  81.263  1.00  0.00           N  
ATOM    210  H   GLY    15      45.460  92.757  81.392  1.00  0.00           H  
ATOM    211  CA  GLY    15      45.319  91.288  79.952  1.00  0.00           C  
ATOM    212  HA2 GLY    15      44.480  90.794  79.462  1.00  0.00           H  
ATOM    213  HA3 GLY    15      45.725  92.085  79.328  1.00  0.00           H  
ATOM    214  C   GLY    15      46.486  90.237  80.074  1.00  0.00           C  
ATOM    215  O   GLY    15      46.626  89.695  81.121  1.00  0.00           O  
ATOM    216  N   ALA    16      47.279  90.054  79.054  1.00  0.00           N  
ATOM    217  H   ALA    16      47.248  90.739  78.312  1.00  0.00           H  
ATOM    218  CA  ALA    16      48.169  88.842  78.881  1.00  0.00           C  
ATOM    219  HA  ALA    16      48.681  88.611  79.815  1.00  0.00           H  
ATOM    220  CB  ALA    16      47.236  87.641  78.578  1.00  0.00           C  
ATOM    221  HB1 ALA    16      47.892  86.776  78.480  1.00  0.00           H  
ATOM    222  HB2 ALA    16      46.436  87.476  79.300  1.00  0.00           H  
ATOM    223  HB3 ALA    16      46.836  87.907  77.599  1.00  0.00           H  
ATOM    224  C   ALA    16      49.262  89.031  77.811  1.00  0.00           C  
ATOM    225  O   ALA    16      49.454  88.153  76.941  1.00  0.00           O  
ATOM    226  N   TYR    17      49.937  90.103  77.714  1.00  0.00           N  
ATOM    227  H   TYR    17      49.741  90.912  78.285  1.00  0.00           H  
ATOM    228  CA  TYR    17      51.134  90.245  76.838  1.00  0.00           C  
ATOM    229  HA  TYR    17      50.912  89.694  75.924  1.00  0.00           H  
ATOM    230  CB  TYR    17      51.429  91.724  76.503  1.00  0.00           C  
ATOM    231  HB2 TYR    17      50.524  92.088  76.019  1.00  0.00           H  
ATOM    232  HB3 TYR    17      51.597  92.252  77.442  1.00  0.00           H  
ATOM    233  CG  TYR    17      52.623  91.925  75.591  1.00  0.00           C  
ATOM    234  CD1 TYR    17      53.878  91.894  76.148  1.00  0.00           C  
ATOM    235  HD1 TYR    17      54.134  91.828  77.195  1.00  0.00           H  
ATOM    236  CE1 TYR    17      55.016  92.031  75.299  1.00  0.00           C  
ATOM    237  HE1 TYR    17      56.017  91.889  75.678  1.00  0.00           H  
ATOM    238  CZ  TYR    17      54.778  92.390  73.964  1.00  0.00           C  
ATOM    239  OH  TYR    17      55.842  92.664  73.138  1.00  0.00           O  
ATOM    240  HH  TYR    17      56.572  92.112  73.429  1.00  0.00           H  
ATOM    241  CE2 TYR    17      53.493  92.535  73.423  1.00  0.00           C  
ATOM    242  HE2 TYR    17      53.414  92.436  72.350  1.00  0.00           H  
ATOM    243  CD2 TYR    17      52.401  92.300  74.258  1.00  0.00           C  
ATOM    244  HD2 TYR    17      51.388  92.402  73.899  1.00  0.00           H  
ATOM    245  C   TYR    17      52.308  89.391  77.474  1.00  0.00           C  
ATOM    246  O   TYR    17      52.530  89.659  78.623  1.00  0.00           O  
ATOM    247  N   PRO    18      53.040  88.526  76.749  1.00  0.00           N  
ATOM    248  CD  PRO    18      53.047  88.371  75.260  1.00  0.00           C  
ATOM    249  HD2 PRO    18      53.619  89.186  74.814  1.00  0.00           H  
ATOM    250  HD3 PRO    18      52.030  88.351  74.869  1.00  0.00           H  
ATOM    251  CG  PRO    18      53.618  86.936  74.999  1.00  0.00           C  
ATOM    252  HG2 PRO    18      54.512  87.035  74.384  1.00  0.00           H  
ATOM    253  HG3 PRO    18      52.834  86.279  74.619  1.00  0.00           H  
ATOM    254  CB  PRO    18      53.921  86.436  76.382  1.00  0.00           C  
ATOM    255  HB2 PRO    18      54.878  85.916  76.379  1.00  0.00           H  
ATOM    256  HB3 PRO    18      53.210  85.710  76.775  1.00  0.00           H  
ATOM    257  CA  PRO    18      54.033  87.641  77.352  1.00  0.00           C  
ATOM    258  HA  PRO    18      53.794  87.298  78.358  1.00  0.00           H  
ATOM    259  C   PRO    18      55.402  88.315  77.378  1.00  0.00           C  
ATOM    260  O   PRO    18      56.016  88.637  76.367  1.00  0.00           O  
ATOM    261  N   THR    19      55.890  88.458  78.580  1.00  0.00           N  
ATOM    262  H   THR    19      55.234  88.173  79.293  1.00  0.00           H  
ATOM    263  CA  THR    19      57.134  89.086  79.033  1.00  0.00           C  
ATOM    264  HA  THR    19      57.833  89.067  78.197  1.00  0.00           H  
ATOM    265  CB  THR    19      56.925  90.470  79.571  1.00  0.00           C  
ATOM    266  HB  THR    19      56.068  90.372  80.238  1.00  0.00           H  
ATOM    267  CG2 THR    19      58.147  91.049  80.239  1.00  0.00           C  
ATOM    268 HG21 THR    19      58.371  90.636  81.223  1.00  0.00           H  
ATOM    269 HG22 THR    19      59.014  90.899  79.596  1.00  0.00           H  
ATOM    270 HG23 THR    19      57.872  92.072  80.496  1.00  0.00           H  
ATOM    271  OG1 THR    19      56.496  91.343  78.528  1.00  0.00           O  
ATOM    272  HG1 THR    19      56.030  92.141  78.787  1.00  0.00           H  
ATOM    273  C   THR    19      57.854  88.240  80.077  1.00  0.00           C  
ATOM    274  O   THR    19      57.291  88.078  81.182  1.00  0.00           O  
ATOM    275  N   GLN    20      58.976  87.532  79.763  1.00  0.00           N  
ATOM    276  H   GLN    20      59.331  87.556  78.818  1.00  0.00           H  
ATOM    277  CA  GLN    20      59.824  86.859  80.810  1.00  0.00           C  
ATOM    278  HA  GLN    20      59.208  86.349  81.551  1.00  0.00           H  
ATOM    279  CB  GLN    20      60.806  85.819  80.266  1.00  0.00           C  
ATOM    280  HB2 GLN    20      61.732  86.265  79.904  1.00  0.00           H  
ATOM    281  HB3 GLN    20      61.221  85.250  81.098  1.00  0.00           H  
ATOM    282  CG  GLN    20      60.390  84.868  79.215  1.00  0.00           C  
ATOM    283  HG2 GLN    20      59.953  85.410  78.376  1.00  0.00           H  
ATOM    284  HG3 GLN    20      61.357  84.476  78.899  1.00  0.00           H  
ATOM    285  CD  GLN    20      59.589  83.696  79.737  1.00  0.00           C  
ATOM    286  OE1 GLN    20      58.445  83.918  80.169  1.00  0.00           O  
ATOM    287  NE2 GLN    20      60.060  82.495  79.757  1.00  0.00           N  
ATOM    288 HE21 GLN    20      60.957  82.332  79.322  1.00  0.00           H  
ATOM    289 HE22 GLN    20      59.484  81.791  80.197  1.00  0.00           H  
ATOM    290  C   GLN    20      60.684  87.917  81.488  1.00  0.00           C  
ATOM    291  O   GLN    20      61.137  88.870  80.740  1.00  0.00           O  
ATOM    292  N   PRO    21      61.010  87.843  82.750  1.00  0.00           N  
ATOM    293  CD  PRO    21      60.853  86.632  83.580  1.00  0.00           C  
ATOM    294  HD2 PRO    21      61.342  85.827  83.032  1.00  0.00           H  
ATOM    295  HD3 PRO    21      59.799  86.378  83.691  1.00  0.00           H  
ATOM    296  CG  PRO    21      61.449  87.038  84.925  1.00  0.00           C  
ATOM    297  HG2 PRO    21      61.905  86.157  85.378  1.00  0.00           H  
ATOM    298  HG3 PRO    21      60.651  87.509  85.498  1.00  0.00           H  
ATOM    299  CB  PRO    21      62.386  88.214  84.596  1.00  0.00           C  
ATOM    300  HB2 PRO    21      63.355  87.765  84.375  1.00  0.00           H  
ATOM    301  HB3 PRO    21      62.510  88.951  85.389  1.00  0.00           H  
ATOM    302  CA  PRO    21      61.830  88.930  83.357  1.00  0.00           C  
ATOM    303  HA  PRO    21      61.274  89.789  83.732  1.00  0.00           H  
ATOM    304  C   PRO    21      62.914  89.510  82.516  1.00  0.00           C  
ATOM    305  O   PRO    21      63.881  88.828  82.147  1.00  0.00           O  
ATOM    306  N   GLY    22      62.768  90.832  82.288  1.00  0.00           N  
ATOM    307  H   GLY    22      61.981  91.314  82.699  1.00  0.00           H  
ATOM    308  CA  GLY    22      63.758  91.655  81.518  1.00  0.00           C  
ATOM    309  HA2 GLY    22      63.871  91.237  80.517  1.00  0.00           H  
ATOM    310  HA3 GLY    22      63.349  92.660  81.416  1.00  0.00           H  
ATOM    311  C   GLY    22      65.067  91.663  82.232  1.00  0.00           C  
ATOM    312  O   GLY    22      65.134  91.417  83.441  1.00  0.00           O  
ATOM    313  N   GLN    23      66.186  91.932  81.511  1.00  0.00           N  
ATOM    314  H   GLN    23      66.078  91.874  80.508  1.00  0.00           H  
ATOM    315  CA  GLN    23      67.480  92.274  82.115  1.00  0.00           C  
ATOM    316  HA  GLN    23      67.723  91.477  82.817  1.00  0.00           H  
ATOM    317  CB  GLN    23      68.525  92.428  81.002  1.00  0.00           C  
ATOM    318  HB2 GLN    23      68.114  93.160  80.307  1.00  0.00           H  
ATOM    319  HB3 GLN    23      69.422  92.939  81.350  1.00  0.00           H  
ATOM    320  CG  GLN    23      68.787  91.051  80.427  1.00  0.00           C  
ATOM    321  HG2 GLN    23      67.814  90.748  80.042  1.00  0.00           H  
ATOM    322  HG3 GLN    23      69.567  91.032  79.666  1.00  0.00           H  
ATOM    323  CD  GLN    23      69.242  89.939  81.313  1.00  0.00           C  
ATOM    324  OE1 GLN    23      69.690  90.097  82.445  1.00  0.00           O  
ATOM    325  NE2 GLN    23      69.279  88.702  80.853  1.00  0.00           N  
ATOM    326 HE21 GLN    23      69.410  88.591  79.857  1.00  0.00           H  
ATOM    327 HE22 GLN    23      69.670  87.970  81.428  1.00  0.00           H  
ATOM    328  C   GLN    23      67.430  93.493  82.994  1.00  0.00           C  
ATOM    329  O   GLN    23      66.503  94.338  82.942  1.00  0.00           O  
ATOM    330  N   GLY    24      68.409  93.592  83.886  1.00  0.00           N  
ATOM    331  H   GLY    24      68.909  92.757  84.155  1.00  0.00           H  
ATOM    332  CA  GLY    24      68.599  94.592  84.917  1.00  0.00           C  
ATOM    333  HA2 GLY    24      68.177  95.540  84.584  1.00  0.00           H  
ATOM    334  HA3 GLY    24      68.115  94.241  85.829  1.00  0.00           H  
ATOM    335  C   GLY    24      70.037  94.950  85.209  1.00  0.00           C  
ATOM    336  O   GLY    24      71.011  94.153  85.039  1.00  0.00           O  
ATOM    337  N   TYR    25      70.339  96.216  85.632  1.00  0.00           N  
ATOM    338  H   TYR    25      69.560  96.855  85.697  1.00  0.00           H  
ATOM    339  CA  TYR    25      71.684  96.704  86.032  1.00  0.00           C  
ATOM    340  HA  TYR    25      72.469  95.950  86.098  1.00  0.00           H  
ATOM    341  CB  TYR    25      72.127  97.717  84.979  1.00  0.00           C  
ATOM    342  HB2 TYR    25      72.121  97.148  84.049  1.00  0.00           H  
ATOM    343  HB3 TYR    25      71.406  98.535  84.988  1.00  0.00           H  
ATOM    344  CG  TYR    25      73.544  98.348  85.191  1.00  0.00           C  
ATOM    345  CD1 TYR    25      74.720  97.690  84.835  1.00  0.00           C  
ATOM    346  HD1 TYR    25      74.653  96.689  84.434  1.00  0.00           H  
ATOM    347  CE1 TYR    25      76.006  98.254  85.131  1.00  0.00           C  
ATOM    348  HE1 TYR    25      76.914  97.673  85.058  1.00  0.00           H  
ATOM    349  CZ  TYR    25      76.064  99.620  85.561  1.00  0.00           C  
ATOM    350  OH  TYR    25      77.326 100.242  85.602  1.00  0.00           O  
ATOM    351  HH  TYR    25      77.123 100.991  86.167  1.00  0.00           H  
ATOM    352  CE2 TYR    25      74.872 100.341  85.844  1.00  0.00           C  
ATOM    353  HE2 TYR    25      74.870 101.356  86.213  1.00  0.00           H  
ATOM    354  CD2 TYR    25      73.646  99.674  85.647  1.00  0.00           C  
ATOM    355  HD2 TYR    25      72.806 100.286  85.942  1.00  0.00           H  
ATOM    356  C   TYR    25      71.578  97.519  87.278  1.00  0.00           C  
ATOM    357  O   TYR    25      70.628  98.218  87.612  1.00  0.00           O  
ATOM    358  N   SER    26      72.721  97.393  88.046  1.00  0.00           N  
ATOM    359  H   SER    26      73.484  96.978  87.530  1.00  0.00           H  
ATOM    360  CA  SER    26      73.011  98.175  89.259  1.00  0.00           C  
ATOM    361  HA  SER    26      72.578  99.161  89.089  1.00  0.00           H  
ATOM    362  CB  SER    26      72.456  97.406  90.476  1.00  0.00           C  
ATOM    363  HB2 SER    26      71.413  97.119  90.343  1.00  0.00           H  
ATOM    364  HB3 SER    26      72.989  96.455  90.485  1.00  0.00           H  
ATOM    365  OG  SER    26      72.699  98.225  91.676  1.00  0.00           O  
ATOM    366  HG  SER    26      72.086  98.963  91.693  1.00  0.00           H  
ATOM    367  C   SER    26      74.547  98.458  89.424  1.00  0.00           C  
ATOM    368  O   SER    26      75.311  97.775  88.845  1.00  0.00           O  
ATOM    369  N   GLN    27      74.900  99.538  90.101  1.00  0.00           N  
ATOM    370  H   GLN    27      74.175 100.138  90.468  1.00  0.00           H  
ATOM    371  CA  GLN    27      76.298  99.762  90.603  1.00  0.00           C  
ATOM    372  HA  GLN    27      77.006  99.606  89.790  1.00  0.00           H  
ATOM    373  CB  GLN    27      76.403 101.152  91.309  1.00  0.00           C  
ATOM    374  HB2 GLN    27      75.850 101.918  90.766  1.00  0.00           H  
ATOM    375  HB3 GLN    27      76.029 100.882  92.296  1.00  0.00           H  
ATOM    376  CG  GLN    27      77.875 101.556  91.593  1.00  0.00           C  
ATOM    377  HG2 GLN    27      77.874 102.191  92.479  1.00  0.00           H  
ATOM    378  HG3 GLN    27      78.419 100.682  91.952  1.00  0.00           H  
ATOM    379  CD  GLN    27      78.590 102.167  90.351  1.00  0.00           C  
ATOM    380  OE1 GLN    27      78.047 102.830  89.497  1.00  0.00           O  
ATOM    381  NE2 GLN    27      79.880 101.895  90.110  1.00  0.00           N  
ATOM    382 HE21 GLN    27      80.436 101.470  90.837  1.00  0.00           H  
ATOM    383 HE22 GLN    27      80.320 102.332  89.313  1.00  0.00           H  
ATOM    384  C   GLN    27      76.758  98.567  91.552  1.00  0.00           C  
ATOM    385  O   GLN    27      77.910  98.127  91.509  1.00  0.00           O  
ATOM    386  N   GLN    28      75.781  97.916  92.185  1.00  0.00           N  
ATOM    387  H   GLN    28      74.866  98.337  92.115  1.00  0.00           H  
ATOM    388  CA  GLN    28      75.834  96.741  93.048  1.00  0.00           C  
ATOM    389  HA  GLN    28      76.338  97.147  93.925  1.00  0.00           H  
ATOM    390  CB  GLN    28      74.396  96.308  93.515  1.00  0.00           C  
ATOM    391  HB2 GLN    28      73.801  97.174  93.804  1.00  0.00           H  
ATOM    392  HB3 GLN    28      73.871  95.925  92.639  1.00  0.00           H  
ATOM    393  CG  GLN    28      74.307  95.343  94.660  1.00  0.00           C  
ATOM    394  HG2 GLN    28      75.172  95.500  95.305  1.00  0.00           H  
ATOM    395  HG3 GLN    28      73.391  95.546  95.215  1.00  0.00           H  
ATOM    396  CD  GLN    28      74.392  93.903  94.063  1.00  0.00           C  
ATOM    397  OE1 GLN    28      73.793  93.544  93.038  1.00  0.00           O  
ATOM    398  NE2 GLN    28      75.030  92.948  94.701  1.00  0.00           N  
ATOM    399 HE21 GLN    28      75.173  92.118  94.144  1.00  0.00           H  
ATOM    400 HE22 GLN    28      75.497  93.151  95.574  1.00  0.00           H  
ATOM    401  C   GLN    28      76.672  95.539  92.534  1.00  0.00           C  
ATOM    402  O   GLN    28      77.339  94.820  93.282  1.00  0.00           O  
ATOM    403  N   SER    29      76.724  95.323  91.199  1.00  0.00           N  
ATOM    404  H   SER    29      75.953  95.654  90.636  1.00  0.00           H  
ATOM    405  CA  SER    29      77.554  94.280  90.547  1.00  0.00           C  
ATOM    406  HA  SER    29      78.247  93.896  91.295  1.00  0.00           H  
ATOM    407  CB  SER    29      76.559  93.116  90.112  1.00  0.00           C  
ATOM    408  HB2 SER    29      77.092  92.434  89.448  1.00  0.00           H  
ATOM    409  HB3 SER    29      76.250  92.562  90.998  1.00  0.00           H  
ATOM    410  OG  SER    29      75.448  93.729  89.504  1.00  0.00           O  
ATOM    411  HG  SER    29      74.698  93.134  89.434  1.00  0.00           H  
ATOM    412  C   SER    29      78.471  94.825  89.425  1.00  0.00           C  
ATOM    413  O   SER    29      78.794  94.118  88.453  1.00  0.00           O  
ATOM    414  N   SER    30      78.886  96.097  89.510  1.00  0.00           N  
ATOM    415  H   SER    30      78.468  96.590  90.286  1.00  0.00           H  
ATOM    416  CA  SER    30      79.612  96.862  88.460  1.00  0.00           C  
ATOM    417  HA  SER    30      79.883  96.203  87.635  1.00  0.00           H  
ATOM    418  CB  SER    30      78.670  97.874  87.853  1.00  0.00           C  
ATOM    419  HB2 SER    30      77.737  97.390  87.566  1.00  0.00           H  
ATOM    420  HB3 SER    30      78.307  98.582  88.598  1.00  0.00           H  
ATOM    421  OG  SER    30      79.116  98.580  86.756  1.00  0.00           O  
ATOM    422  HG  SER    30      78.445  99.184  86.429  1.00  0.00           H  
ATOM    423  C   SER    30      80.858  97.528  89.091  1.00  0.00           C  
ATOM    424  O   SER    30      80.903  97.717  90.338  1.00  0.00           O  
ATOM    425  N   GLN    31      81.919  97.828  88.372  1.00  0.00           N  
ATOM    426  H   GLN    31      82.664  98.238  88.916  1.00  0.00           H  
ATOM    427  CA  GLN    31      82.380  97.095  87.185  1.00  0.00           C  
ATOM    428  HA  GLN    31      81.500  96.903  86.571  1.00  0.00           H  
ATOM    429  CB  GLN    31      83.354  98.020  86.347  1.00  0.00           C  
ATOM    430  HB2 GLN    31      84.210  98.174  87.004  1.00  0.00           H  
ATOM    431  HB3 GLN    31      83.689  97.419  85.502  1.00  0.00           H  
ATOM    432  CG  GLN    31      82.673  99.368  85.891  1.00  0.00           C  
ATOM    433  HG2 GLN    31      81.849  99.618  86.559  1.00  0.00           H  
ATOM    434  HG3 GLN    31      83.511 100.065  85.881  1.00  0.00           H  
ATOM    435  CD  GLN    31      82.053  99.164  84.485  1.00  0.00           C  
ATOM    436  OE1 GLN    31      82.755  99.246  83.442  1.00  0.00           O  
ATOM    437  NE2 GLN    31      80.805  98.740  84.344  1.00  0.00           N  
ATOM    438 HE21 GLN    31      80.422  98.805  83.411  1.00  0.00           H  
ATOM    439 HE22 GLN    31      80.139  98.688  85.102  1.00  0.00           H  
ATOM    440  C   GLN    31      83.196  95.891  87.558  1.00  0.00           C  
ATOM    441  O   GLN    31      84.036  95.898  88.488  1.00  0.00           O  
ATOM    442  N   PRO    32      82.945  94.784  86.886  1.00  0.00           N  
ATOM    443  CD  PRO    32      81.875  94.502  85.929  1.00  0.00           C  
ATOM    444  HD2 PRO    32      82.047  94.892  84.926  1.00  0.00           H  
ATOM    445  HD3 PRO    32      80.916  94.897  86.264  1.00  0.00           H  
ATOM    446  CG  PRO    32      81.815  92.964  85.902  1.00  0.00           C  
ATOM    447  HG2 PRO    32      82.371  92.700  85.003  1.00  0.00           H  
ATOM    448  HG3 PRO    32      80.783  92.632  86.013  1.00  0.00           H  
ATOM    449  CB  PRO    32      82.485  92.483  87.158  1.00  0.00           C  
ATOM    450  HB2 PRO    32      82.828  91.450  87.094  1.00  0.00           H  
ATOM    451  HB3 PRO    32      81.746  92.679  87.935  1.00  0.00           H  
ATOM    452  CA  PRO    32      83.546  93.541  87.391  1.00  0.00           C  
ATOM    453  HA  PRO    32      83.737  93.621  88.461  1.00  0.00           H  
ATOM    454  C   PRO    32      84.858  93.276  86.707  1.00  0.00           C  
ATOM    455  O   PRO    32      84.985  93.120  85.456  1.00  0.00           O  
ATOM    456  N   TYR    33      85.845  93.188  87.600  1.00  0.00           N  
ATOM    457  H   TYR    33      85.533  93.087  88.556  1.00  0.00           H  
ATOM    458  CA  TYR    33      87.344  93.116  87.286  1.00  0.00           C  
ATOM    459  HA  TYR    33      87.388  92.606  86.324  1.00  0.00           H  
ATOM    460  CB  TYR    33      87.961  94.547  87.136  1.00  0.00           C  
ATOM    461  HB2 TYR    33      87.590  95.047  88.030  1.00  0.00           H  
ATOM    462  HB3 TYR    33      89.032  94.362  87.222  1.00  0.00           H  
ATOM    463  CG  TYR    33      87.544  95.338  85.889  1.00  0.00           C  
ATOM    464  CD1 TYR    33      87.498  94.895  84.555  1.00  0.00           C  
ATOM    465  HD1 TYR    33      87.793  93.880  84.332  1.00  0.00           H  
ATOM    466  CE1 TYR    33      87.246  95.715  83.468  1.00  0.00           C  
ATOM    467  HE1 TYR    33      87.148  95.370  82.450  1.00  0.00           H  
ATOM    468  CZ  TYR    33      86.822  97.031  83.697  1.00  0.00           C  
ATOM    469  OH  TYR    33      86.524  97.866  82.665  1.00  0.00           O  
ATOM    470  HH  TYR    33      87.075  97.711  81.895  1.00  0.00           H  
ATOM    471  CE2 TYR    33      86.728  97.487  85.091  1.00  0.00           C  
ATOM    472  HE2 TYR    33      86.408  98.502  85.274  1.00  0.00           H  
ATOM    473  CD2 TYR    33      87.167  96.655  86.148  1.00  0.00           C  
ATOM    474  HD2 TYR    33      87.194  97.071  87.144  1.00  0.00           H  
ATOM    475  C   TYR    33      88.153  92.093  88.199  1.00  0.00           C  
ATOM    476  O   TYR    33      89.364  92.270  88.473  1.00  0.00           O  
ATOM    477  N   GLY    34      87.546  90.926  88.444  1.00  0.00           N  
ATOM    478  H   GLY    34      86.639  90.778  88.024  1.00  0.00           H  
ATOM    479  CA  GLY    34      88.054  89.761  89.177  1.00  0.00           C  
ATOM    480  HA2 GLY    34      87.385  88.912  89.041  1.00  0.00           H  
ATOM    481  HA3 GLY    34      89.060  89.596  88.792  1.00  0.00           H  
ATOM    482  C   GLY    34      88.196  89.952  90.699  1.00  0.00           C  
ATOM    483  O   GLY    34      87.418  90.716  91.359  1.00  0.00           O  
ATOM    484  N   GLN    35      89.161  89.149  91.283  1.00  0.00           N  
ATOM    485  H   GLN    35      89.539  88.498  90.609  1.00  0.00           H  
ATOM    486  CA  GLN    35      89.428  89.102  92.690  1.00  0.00           C  
ATOM    487  HA  GLN    35      89.185  90.060  93.151  1.00  0.00           H  
ATOM    488  CB  GLN    35      88.468  88.006  93.256  1.00  0.00           C  
ATOM    489  HB2 GLN    35      87.412  88.225  93.099  1.00  0.00           H  
ATOM    490  HB3 GLN    35      88.619  87.007  92.846  1.00  0.00           H  
ATOM    491  CG  GLN    35      88.616  87.856  94.777  1.00  0.00           C  
ATOM    492  HG2 GLN    35      89.575  87.415  95.048  1.00  0.00           H  
ATOM    493  HG3 GLN    35      88.521  88.870  95.165  1.00  0.00           H  
ATOM    494  CD  GLN    35      87.579  86.907  95.359  1.00  0.00           C  
ATOM    495  OE1 GLN    35      87.185  85.914  94.734  1.00  0.00           O  
ATOM    496  NE2 GLN    35      87.211  87.057  96.564  1.00  0.00           N  
ATOM    497 HE21 GLN    35      87.553  87.839  97.103  1.00  0.00           H  
ATOM    498 HE22 GLN    35      86.643  86.306  96.931  1.00  0.00           H  
ATOM    499  C   GLN    35      90.839  88.628  93.082  1.00  0.00           C  
ATOM    500  O   GLN    35      91.230  87.458  92.840  1.00  0.00           O  
ATOM    501  N   GLN    36      91.656  89.533  93.652  1.00  0.00           N  
ATOM    502  H   GLN    36      92.498  89.161  94.068  1.00  0.00           H  
ATOM    503  CA  GLN    36      91.402  90.942  94.108  1.00  0.00           C  
ATOM    504  HA  GLN    36      90.556  90.913  94.795  1.00  0.00           H  
ATOM    505  CB  GLN    36      92.587  91.487  94.874  1.00  0.00           C  
ATOM    506  HB2 GLN    36      92.947  90.628  95.441  1.00  0.00           H  
ATOM    507  HB3 GLN    36      93.393  91.761  94.194  1.00  0.00           H  
ATOM    508  CG  GLN    36      92.284  92.712  95.758  1.00  0.00           C  
ATOM    509  HG2 GLN    36      93.233  93.235  95.868  1.00  0.00           H  
ATOM    510  HG3 GLN    36      91.583  93.375  95.250  1.00  0.00           H  
ATOM    511  CD  GLN    36      91.819  92.436  97.185  1.00  0.00           C  
ATOM    512  OE1 GLN    36      91.938  91.364  97.710  1.00  0.00           O  
ATOM    513  NE2 GLN    36      91.214  93.415  97.798  1.00  0.00           N  
ATOM    514 HE21 GLN    36      91.197  94.309  97.328  1.00  0.00           H  
ATOM    515 HE22 GLN    36      90.886  93.168  98.721  1.00  0.00           H  
ATOM    516  C   GLN    36      91.071  91.756  92.870  1.00  0.00           C  
ATOM    517  O   GLN    36      91.522  91.374  91.783  1.00  0.00           O  
ATOM    518  N   SER    37      90.137  92.710  92.955  1.00  0.00           N  
ATOM    519  H   SER    37      89.564  92.709  93.787  1.00  0.00           H  
ATOM    520  CA  SER    37      89.800  93.517  91.811  1.00  0.00           C  
ATOM    521  HA  SER    37      89.703  92.860  90.947  1.00  0.00           H  
ATOM    522  CB  SER    37      88.415  94.177  92.045  1.00  0.00           C  
ATOM    523  HB2 SER    37      87.714  93.406  92.364  1.00  0.00           H  
ATOM    524  HB3 SER    37      88.442  95.052  92.695  1.00  0.00           H  
ATOM    525  OG  SER    37      88.035  94.751  90.727  1.00  0.00           O  
ATOM    526  HG  SER    37      88.167  95.694  90.843  1.00  0.00           H  
ATOM    527  C   SER    37      90.980  94.446  91.454  1.00  0.00           C  
ATOM    528  O   SER    37      91.738  95.061  92.250  1.00  0.00           O  
ATOM    529  N   TYR    38      91.184  94.500  90.115  1.00  0.00           N  
ATOM    530  H   TYR    38      90.481  94.126  89.493  1.00  0.00           H  
ATOM    531  CA  TYR    38      92.388  94.976  89.430  1.00  0.00           C  
ATOM    532  HA  TYR    38      92.762  95.792  90.048  1.00  0.00           H  
ATOM    533  CB  TYR    38      93.467  93.885  89.489  1.00  0.00           C  
ATOM    534  HB2 TYR    38      93.713  93.621  90.518  1.00  0.00           H  
ATOM    535  HB3 TYR    38      93.107  92.961  89.038  1.00  0.00           H  
ATOM    536  CG  TYR    38      94.785  94.276  88.874  1.00  0.00           C  
ATOM    537  CD1 TYR    38      94.926  94.152  87.468  1.00  0.00           C  
ATOM    538  HD1 TYR    38      94.086  93.982  86.812  1.00  0.00           H  
ATOM    539  CE1 TYR    38      96.173  94.175  86.808  1.00  0.00           C  
ATOM    540  HE1 TYR    38      96.316  94.168  85.737  1.00  0.00           H  
ATOM    541  CZ  TYR    38      97.282  94.534  87.641  1.00  0.00           C  
ATOM    542  OH  TYR    38      98.479  94.694  87.055  1.00  0.00           O  
ATOM    543  HH  TYR    38      99.166  95.039  87.630  1.00  0.00           H  
ATOM    544  CE2 TYR    38      97.203  94.768  89.052  1.00  0.00           C  
ATOM    545  HE2 TYR    38      98.062  94.941  89.683  1.00  0.00           H  
ATOM    546  CD2 TYR    38      95.913  94.706  89.602  1.00  0.00           C  
ATOM    547  HD2 TYR    38      95.724  94.854  90.655  1.00  0.00           H  
ATOM    548  C   TYR    38      92.101  95.318  87.968  1.00  0.00           C  
ATOM    549  O   TYR    38      91.674  94.492  87.147  1.00  0.00           O  
ATOM    550  N   SER    39      92.176  96.615  87.549  1.00  0.00           N  
ATOM    551  H   SER    39      92.403  97.322  88.233  1.00  0.00           H  
ATOM    552  CA  SER    39      91.981  97.175  86.225  1.00  0.00           C  
ATOM    553  HA  SER    39      92.482  96.490  85.541  1.00  0.00           H  
ATOM    554  CB  SER    39      90.502  97.263  85.851  1.00  0.00           C  
ATOM    555  HB2 SER    39      89.990  96.301  85.847  1.00  0.00           H  
ATOM    556  HB3 SER    39      89.999  97.885  86.591  1.00  0.00           H  
ATOM    557  OG  SER    39      90.447  97.897  84.620  1.00  0.00           O  
ATOM    558  HG  SER    39      90.038  98.761  84.712  1.00  0.00           H  
ATOM    559  C   SER    39      92.670  98.550  85.948  1.00  0.00           C  
ATOM    560  O   SER    39      92.386  99.406  86.790  1.00  0.00           O  
ATOM    561  N   GLY    40      93.479  98.690  84.872  1.00  0.00           N  
ATOM    562  H   GLY    40      93.580  97.930  84.214  1.00  0.00           H  
ATOM    563  CA  GLY    40      94.148  99.894  84.466  1.00  0.00           C  
ATOM    564  HA2 GLY    40      93.775 100.294  83.523  1.00  0.00           H  
ATOM    565  HA3 GLY    40      93.912 100.652  85.212  1.00  0.00           H  
ATOM    566  C   GLY    40      95.682  99.727  84.115  1.00  0.00           C  
ATOM    567  O   GLY    40      96.051  99.446  82.991  1.00  0.00           O  
ATOM    568  N   TYR    41      96.585  99.968  85.075  1.00  0.00           N  
ATOM    569  H   TYR    41      97.565 100.071  84.852  1.00  0.00           H  
ATOM    570  CA  TYR    41      96.218 100.226  86.523  1.00  0.00           C  
ATOM    571  HA  TYR    41      95.360 100.880  86.676  1.00  0.00           H  
ATOM    572  CB  TYR    41      96.138  98.854  87.217  1.00  0.00           C  
ATOM    573  HB2 TYR    41      95.297  98.318  86.776  1.00  0.00           H  
ATOM    574  HB3 TYR    41      97.036  98.368  86.835  1.00  0.00           H  
ATOM    575  CG  TYR    41      95.962  98.876  88.703  1.00  0.00           C  
ATOM    576  CD1 TYR    41      96.822  98.132  89.492  1.00  0.00           C  
ATOM    577  HD1 TYR    41      97.670  97.635  89.045  1.00  0.00           H  
ATOM    578  CE1 TYR    41      96.762  98.099  90.877  1.00  0.00           C  
ATOM    579  HE1 TYR    41      97.563  97.579  91.380  1.00  0.00           H  
ATOM    580  CZ  TYR    41      95.778  98.862  91.553  1.00  0.00           C  
ATOM    581  OH  TYR    41      95.485  98.695  92.861  1.00  0.00           O  
ATOM    582  HH  TYR    41      96.299  98.357  93.242  1.00  0.00           H  
ATOM    583  CE2 TYR    41      94.811  99.485  90.727  1.00  0.00           C  
ATOM    584  HE2 TYR    41      94.003 100.038  91.185  1.00  0.00           H  
ATOM    585  CD2 TYR    41      94.860  99.484  89.328  1.00  0.00           C  
ATOM    586  HD2 TYR    41      94.148 100.061  88.756  1.00  0.00           H  
ATOM    587  C   TYR    41      97.406 100.922  87.168  1.00  0.00           C  
ATOM    588  O   TYR    41      98.564 100.668  86.883  1.00  0.00           O  
ATOM    589  N   SER    42      97.067 101.910  88.008  1.00  0.00           N  
ATOM    590  H   SER    42      96.105 102.214  88.054  1.00  0.00           H  
ATOM    591  CA  SER    42      98.069 102.859  88.591  1.00  0.00           C  
ATOM    592  HA  SER    42      99.040 102.693  88.125  1.00  0.00           H  
ATOM    593  CB  SER    42      97.830 104.318  88.227  1.00  0.00           C  
ATOM    594  HB2 SER    42      97.521 104.394  87.185  1.00  0.00           H  
ATOM    595  HB3 SER    42      97.158 104.801  88.936  1.00  0.00           H  
ATOM    596  OG  SER    42      99.130 104.865  88.448  1.00  0.00           O  
ATOM    597  HG  SER    42      99.180 105.729  88.034  1.00  0.00           H  
ATOM    598  C   SER    42      98.199 102.631  90.071  1.00  0.00           C  
ATOM    599  O   SER    42      97.205 102.482  90.786  1.00  0.00           O  
ATOM    600  N   GLN    43      99.460 102.367  90.499  1.00  0.00           N  
ATOM    601  H   GLN    43     100.250 102.558  89.899  1.00  0.00           H  
ATOM    602  CA  GLN    43      99.807 101.986  91.861  1.00  0.00           C  
ATOM    603  HA  GLN    43      99.133 102.650  92.403  1.00  0.00           H  
ATOM    604  CB  GLN    43      99.503 100.493  91.996  1.00  0.00           C  
ATOM    605  HB2 GLN    43      99.571 100.230  93.052  1.00  0.00           H  
ATOM    606  HB3 GLN    43      98.450 100.351  91.753  1.00  0.00           H  
ATOM    607  CG  GLN    43     100.540  99.679  91.175  1.00  0.00           C  
ATOM    608  HG2 GLN    43     100.417  99.912  90.117  1.00  0.00           H  
ATOM    609  HG3 GLN    43     101.545 100.027  91.415  1.00  0.00           H  
ATOM    610  CD  GLN    43     100.601  98.148  91.407  1.00  0.00           C  
ATOM    611  OE1 GLN    43     101.213  97.461  90.616  1.00  0.00           O  
ATOM    612  NE2 GLN    43      99.988  97.542  92.417  1.00  0.00           N  
ATOM    613 HE21 GLN    43      99.423  97.993  93.123  1.00  0.00           H  
ATOM    614 HE22 GLN    43      99.962  96.548  92.592  1.00  0.00           H  
ATOM    615  C   GLN    43     101.181 102.337  92.414  1.00  0.00           C  
ATOM    616  O   GLN    43     101.466 101.965  93.560  1.00  0.00           O  
ATOM    617  N   SER    44     101.951 103.154  91.743  1.00  0.00           N  
ATOM    618  H   SER    44     101.606 103.461  90.845  1.00  0.00           H  
ATOM    619  CA  SER    44     103.299 103.610  92.156  1.00  0.00           C  
ATOM    620  HA  SER    44     103.861 102.764  92.553  1.00  0.00           H  
ATOM    621  CB  SER    44     104.126 104.173  90.930  1.00  0.00           C  
ATOM    622  HB2 SER    44     104.275 103.524  90.067  1.00  0.00           H  
ATOM    623  HB3 SER    44     103.721 105.146  90.649  1.00  0.00           H  
ATOM    624  OG  SER    44     105.407 104.511  91.443  1.00  0.00           O  
ATOM    625  HG  SER    44     105.417 105.467  91.349  1.00  0.00           H  
ATOM    626  C   SER    44     103.038 104.648  93.290  1.00  0.00           C  
ATOM    627  O   SER    44     101.967 105.228  93.349  1.00  0.00           O  
ATOM    628  N   THR    45     104.104 105.086  94.066  1.00  0.00           N  
ATOM    629  H   THR    45     104.993 104.643  93.882  1.00  0.00           H  
ATOM    630  CA  THR    45     103.941 106.021  95.175  1.00  0.00           C  
ATOM    631  HA  THR    45     103.042 105.746  95.728  1.00  0.00           H  
ATOM    632  CB  THR    45     105.111 105.975  96.204  1.00  0.00           C  
ATOM    633  HB  THR    45     106.033 106.217  95.676  1.00  0.00           H  
ATOM    634  CG2 THR    45     104.900 107.034  97.301  1.00  0.00           C  
ATOM    635 HG21 THR    45     104.947 108.072  96.971  1.00  0.00           H  
ATOM    636 HG22 THR    45     103.842 107.016  97.560  1.00  0.00           H  
ATOM    637 HG23 THR    45     105.646 107.031  98.095  1.00  0.00           H  
ATOM    638  OG1 THR    45     105.315 104.744  96.836  1.00  0.00           O  
ATOM    639  HG1 THR    45     105.651 104.206  96.116  1.00  0.00           H  
ATOM    640  C   THR    45     103.841 107.463  94.598  1.00  0.00           C  
ATOM    641  O   THR    45     104.621 107.784  93.702  1.00  0.00           O  
ATOM    642  N   ASP    46     102.804 108.200  94.942  1.00  0.00           N  
ATOM    643  H   ASP    46     102.103 107.859  95.584  1.00  0.00           H  
ATOM    644  CA  ASP    46     102.505 109.505  94.184  1.00  0.00           C  
ATOM    645  HA  ASP    46     102.937 109.463  93.183  1.00  0.00           H  
ATOM    646  CB  ASP    46     100.959 109.663  94.087  1.00  0.00           C  
ATOM    647  HB2 ASP    46     100.489 108.718  93.815  1.00  0.00           H  
ATOM    648  HB3 ASP    46     100.537 110.045  95.016  1.00  0.00           H  
ATOM    649  CG  ASP    46     100.476 110.745  93.064  1.00  0.00           C  
ATOM    650  OD1 ASP    46     100.968 111.875  93.247  1.00  0.00           O  
ATOM    651  OD2 ASP    46      99.542 110.589  92.257  1.00  0.00           O  
ATOM    652  C   ASP    46     103.175 110.732  94.849  1.00  0.00           C  
ATOM    653  O   ASP    46     103.035 110.928  96.052  1.00  0.00           O  
ATOM    654  N   THR    47     103.921 111.585  94.074  1.00  0.00           N  
ATOM    655  H   THR    47     103.995 111.366  93.091  1.00  0.00           H  
ATOM    656  CA  THR    47     104.616 112.756  94.615  1.00  0.00           C  
ATOM    657  HA  THR    47     104.256 112.937  95.628  1.00  0.00           H  
ATOM    658  CB  THR    47     106.162 112.587  94.506  1.00  0.00           C  
ATOM    659  HB  THR    47     106.677 113.432  94.962  1.00  0.00           H  
ATOM    660  CG2 THR    47     106.679 111.304  95.196  1.00  0.00           C  
ATOM    661 HG21 THR    47     107.751 111.313  95.000  1.00  0.00           H  
ATOM    662 HG22 THR    47     106.445 111.398  96.257  1.00  0.00           H  
ATOM    663 HG23 THR    47     106.228 110.451  94.689  1.00  0.00           H  
ATOM    664  OG1 THR    47     106.658 112.391  93.166  1.00  0.00           O  
ATOM    665  HG1 THR    47     106.709 113.262  92.765  1.00  0.00           H  
ATOM    666  C   THR    47     104.161 113.965  93.855  1.00  0.00           C  
ATOM    667  O   THR    47     104.586 115.090  94.157  1.00  0.00           O  
ATOM    668  N   SER    48     103.346 113.795  92.766  1.00  0.00           N  
ATOM    669  H   SER    48     102.998 112.867  92.574  1.00  0.00           H  
ATOM    670  CA  SER    48     102.870 114.861  91.874  1.00  0.00           C  
ATOM    671  HA  SER    48     103.679 115.260  91.262  1.00  0.00           H  
ATOM    672  CB  SER    48     101.929 114.212  90.857  1.00  0.00           C  
ATOM    673  HB2 SER    48     101.718 114.963  90.096  1.00  0.00           H  
ATOM    674  HB3 SER    48     102.282 113.290  90.395  1.00  0.00           H  
ATOM    675  OG  SER    48     100.684 113.920  91.450  1.00  0.00           O  
ATOM    676  HG  SER    48     100.723 113.116  91.974  1.00  0.00           H  
ATOM    677  C   SER    48     102.221 116.111  92.462  1.00  0.00           C  
ATOM    678  O   SER    48     101.481 116.053  93.459  1.00  0.00           O  
ATOM    679  N   GLY    49     102.473 117.269  91.805  1.00  0.00           N  
ATOM    680  H   GLY    49     103.040 117.230  90.970  1.00  0.00           H  
ATOM    681  CA  GLY    49     102.136 118.621  92.232  1.00  0.00           C  
ATOM    682  HA2 GLY    49     102.549 119.466  91.681  1.00  0.00           H  
ATOM    683  HA3 GLY    49     101.048 118.616  92.286  1.00  0.00           H  
ATOM    684  C   GLY    49     102.581 118.892  93.629  1.00  0.00           C  
ATOM    685  O   GLY    49     103.670 118.422  93.984  1.00  0.00           O  
ATOM    686  N   TYR    50     101.874 119.565  94.546  1.00  0.00           N  
ATOM    687  H   TYR    50     102.183 119.510  95.506  1.00  0.00           H  
ATOM    688  CA  TYR    50     100.553 120.247  94.314  1.00  0.00           C  
ATOM    689  HA  TYR    50     100.290 120.458  93.277  1.00  0.00           H  
ATOM    690  CB  TYR    50      99.511 119.149  94.718  1.00  0.00           C  
ATOM    691  HB2 TYR    50      99.678 118.128  94.373  1.00  0.00           H  
ATOM    692  HB3 TYR    50      99.576 119.130  95.806  1.00  0.00           H  
ATOM    693  CG  TYR    50      98.129 119.685  94.369  1.00  0.00           C  
ATOM    694  CD1 TYR    50      97.533 120.589  95.300  1.00  0.00           C  
ATOM    695  HD1 TYR    50      98.090 120.707  96.218  1.00  0.00           H  
ATOM    696  CE1 TYR    50      96.341 121.211  95.075  1.00  0.00           C  
ATOM    697  HE1 TYR    50      95.880 121.811  95.846  1.00  0.00           H  
ATOM    698  CZ  TYR    50      95.671 120.970  93.842  1.00  0.00           C  
ATOM    699  OH  TYR    50      94.542 121.584  93.559  1.00  0.00           O  
ATOM    700  HH  TYR    50      94.246 122.119  94.299  1.00  0.00           H  
ATOM    701  CE2 TYR    50      96.193 120.063  92.882  1.00  0.00           C  
ATOM    702  HE2 TYR    50      95.741 119.887  91.917  1.00  0.00           H  
ATOM    703  CD2 TYR    50      97.430 119.430  93.215  1.00  0.00           C  
ATOM    704  HD2 TYR    50      97.960 118.834  92.487  1.00  0.00           H  
ATOM    705  C   TYR    50     100.557 121.521  95.198  1.00  0.00           C  
ATOM    706  O   TYR    50     100.918 121.422  96.349  1.00  0.00           O  
ATOM    707  N   GLY    51     100.124 122.709  94.826  1.00  0.00           N  
ATOM    708  H   GLY    51     100.406 123.403  95.504  1.00  0.00           H  
ATOM    709  CA  GLY    51      99.375 123.124  93.637  1.00  0.00           C  
ATOM    710  HA2 GLY    51      99.075 122.213  93.119  1.00  0.00           H  
ATOM    711  HA3 GLY    51      98.454 123.617  93.947  1.00  0.00           H  
ATOM    712  C   GLY    51     100.166 123.998  92.660  1.00  0.00           C  
ATOM    713  O   GLY    51      99.596 124.854  91.982  1.00  0.00           O  
ATOM    714  N   GLN    52     101.490 123.876  92.719  1.00  0.00           N  
ATOM    715  H   GLN    52     101.967 123.083  93.124  1.00  0.00           H  
ATOM    716  CA  GLN    52     102.438 124.780  92.159  1.00  0.00           C  
ATOM    717  HA  GLN    52     102.020 125.578  91.546  1.00  0.00           H  
ATOM    718  CB  GLN    52     102.897 125.655  93.299  1.00  0.00           C  
ATOM    719  HB2 GLN    52     102.049 125.882  93.945  1.00  0.00           H  
ATOM    720  HB3 GLN    52     103.611 125.145  93.944  1.00  0.00           H  
ATOM    721  CG  GLN    52     103.444 127.052  92.753  1.00  0.00           C  
ATOM    722  HG2 GLN    52     104.301 127.005  92.080  1.00  0.00           H  
ATOM    723  HG3 GLN    52     102.563 127.563  92.365  1.00  0.00           H  
ATOM    724  CD  GLN    52     103.991 127.994  93.797  1.00  0.00           C  
ATOM    725  OE1 GLN    52     105.099 128.526  93.647  1.00  0.00           O  
ATOM    726  NE2 GLN    52     103.090 128.398  94.613  1.00  0.00           N  
ATOM    727 HE21 GLN    52     102.127 128.101  94.536  1.00  0.00           H  
ATOM    728 HE22 GLN    52     103.330 129.089  95.310  1.00  0.00           H  
ATOM    729  C   GLN    52     103.592 124.093  91.393  1.00  0.00           C  
ATOM    730  O   GLN    52     104.676 123.974  91.892  1.00  0.00           O  
ATOM    731  N   SER    53     103.401 123.624  90.135  1.00  0.00           N  
ATOM    732  H   SER    53     104.170 123.182  89.651  1.00  0.00           H  
ATOM    733  CA  SER    53     102.184 123.755  89.338  1.00  0.00           C  
ATOM    734  HA  SER    53     101.610 124.667  89.503  1.00  0.00           H  
ATOM    735  CB  SER    53     102.696 123.746  87.890  1.00  0.00           C  
ATOM    736  HB2 SER    53     101.804 123.799  87.265  1.00  0.00           H  
ATOM    737  HB3 SER    53     103.446 124.504  87.663  1.00  0.00           H  
ATOM    738  OG  SER    53     103.399 122.525  87.620  1.00  0.00           O  
ATOM    739  HG  SER    53     103.821 122.583  86.760  1.00  0.00           H  
ATOM    740  C   SER    53     101.141 122.674  89.712  1.00  0.00           C  
ATOM    741  O   SER    53     101.360 122.008  90.708  1.00  0.00           O  
ATOM    742  N   SER    54     100.005 122.517  88.991  1.00  0.00           N  
ATOM    743  H   SER    54      99.762 123.190  88.278  1.00  0.00           H  
ATOM    744  CA  SER    54      99.282 121.252  89.099  1.00  0.00           C  
ATOM    745  HA  SER    54      99.090 121.094  90.161  1.00  0.00           H  
ATOM    746  CB  SER    54      98.023 121.257  88.238  1.00  0.00           C  
ATOM    747  HB2 SER    54      97.448 120.332  88.278  1.00  0.00           H  
ATOM    748  HB3 SER    54      97.417 122.048  88.681  1.00  0.00           H  
ATOM    749  OG  SER    54      98.288 121.785  86.920  1.00  0.00           O  
ATOM    750  HG  SER    54      97.917 122.669  86.871  1.00  0.00           H  
ATOM    751  C   SER    54     100.173 120.135  88.583  1.00  0.00           C  
ATOM    752  O   SER    54     100.106 119.064  89.109  1.00  0.00           O  
ATOM    753  N   TYR    55     101.068 120.264  87.582  1.00  0.00           N  
ATOM    754  H   TYR    55     101.130 121.132  87.068  1.00  0.00           H  
ATOM    755  CA  TYR    55     101.821 119.236  86.902  1.00  0.00           C  
ATOM    756  HA  TYR    55     101.936 118.424  87.620  1.00  0.00           H  
ATOM    757  CB  TYR    55     101.011 118.631  85.727  1.00  0.00           C  
ATOM    758  HB2 TYR    55     100.612 119.357  85.019  1.00  0.00           H  
ATOM    759  HB3 TYR    55     101.725 118.027  85.166  1.00  0.00           H  
ATOM    760  CG  TYR    55      99.957 117.658  86.177  1.00  0.00           C  
ATOM    761  CD1 TYR    55      98.597 118.045  85.962  1.00  0.00           C  
ATOM    762  HD1 TYR    55      98.285 118.963  85.487  1.00  0.00           H  
ATOM    763  CE1 TYR    55      97.630 117.115  86.367  1.00  0.00           C  
ATOM    764  HE1 TYR    55      96.605 117.423  86.223  1.00  0.00           H  
ATOM    765  CZ  TYR    55      97.978 115.858  86.972  1.00  0.00           C  
ATOM    766  OH  TYR    55      96.975 115.058  87.344  1.00  0.00           O  
ATOM    767  HH  TYR    55      96.086 115.420  87.368  1.00  0.00           H  
ATOM    768  CE2 TYR    55      99.316 115.583  87.209  1.00  0.00           C  
ATOM    769  HE2 TYR    55      99.530 114.658  87.724  1.00  0.00           H  
ATOM    770  CD2 TYR    55     100.297 116.478  86.821  1.00  0.00           C  
ATOM    771  HD2 TYR    55     101.330 116.183  86.927  1.00  0.00           H  
ATOM    772  C   TYR    55     103.185 119.730  86.453  1.00  0.00           C  
ATOM    773  O   TYR    55     103.209 120.389  85.424  1.00  0.00           O  
ATOM    774  N   SER    56     104.343 119.392  87.083  1.00  0.00           N  
ATOM    775  H   SER    56     105.121 119.900  86.687  1.00  0.00           H  
ATOM    776  CA  SER    56     104.607 118.524  88.212  1.00  0.00           C  
ATOM    777  HA  SER    56     105.692 118.419  88.231  1.00  0.00           H  
ATOM    778  CB  SER    56     104.342 119.260  89.551  1.00  0.00           C  
ATOM    779  HB2 SER    56     104.721 120.282  89.514  1.00  0.00           H  
ATOM    780  HB3 SER    56     103.253 119.312  89.520  1.00  0.00           H  
ATOM    781  OG  SER    56     104.761 118.582  90.748  1.00  0.00           O  
ATOM    782  HG  SER    56     105.034 119.306  91.316  1.00  0.00           H  
ATOM    783  C   SER    56     104.046 117.040  88.230  1.00  0.00           C  
ATOM    784  O   SER    56     103.303 116.598  89.118  1.00  0.00           O  
ATOM    785  N   SER    57     104.489 116.152  87.328  1.00  0.00           N  
ATOM    786  H   SER    57     104.016 115.260  87.322  1.00  0.00           H  
ATOM    787  CA  SER    57     105.526 116.402  86.271  1.00  0.00           C  
ATOM    788  HA  SER    57     106.259 117.141  86.595  1.00  0.00           H  
ATOM    789  CB  SER    57     106.327 115.093  86.075  1.00  0.00           C  
ATOM    790  HB2 SER    57     106.742 114.743  87.021  1.00  0.00           H  
ATOM    791  HB3 SER    57     105.662 114.364  85.613  1.00  0.00           H  
ATOM    792  OG  SER    57     107.300 115.212  85.060  1.00  0.00           O  
ATOM    793  HG  SER    57     108.089 115.650  85.390  1.00  0.00           H  
ATOM    794  C   SER    57     104.874 116.751  84.909  1.00  0.00           C  
ATOM    795  O   SER    57     103.705 116.406  84.677  1.00  0.00           O  
ATOM    796  N   TYR    58     105.548 117.535  84.007  1.00  0.00           N  
ATOM    797  H   TYR    58     106.525 117.760  84.133  1.00  0.00           H  
ATOM    798  CA  TYR    58     104.874 118.200  82.896  1.00  0.00           C  
ATOM    799  HA  TYR    58     104.155 118.899  83.322  1.00  0.00           H  
ATOM    800  CB  TYR    58     105.896 119.078  82.175  1.00  0.00           C  
ATOM    801  HB2 TYR    58     106.318 119.795  82.879  1.00  0.00           H  
ATOM    802  HB3 TYR    58     106.786 118.534  81.857  1.00  0.00           H  
ATOM    803  CG  TYR    58     105.224 119.794  81.092  1.00  0.00           C  
ATOM    804  CD1 TYR    58     105.178 119.297  79.788  1.00  0.00           C  
ATOM    805  HD1 TYR    58     105.573 118.333  79.504  1.00  0.00           H  
ATOM    806  CE1 TYR    58     104.881 120.095  78.713  1.00  0.00           C  
ATOM    807  HE1 TYR    58     104.959 119.765  77.687  1.00  0.00           H  
ATOM    808  CZ  TYR    58     104.460 121.485  78.957  1.00  0.00           C  
ATOM    809  OH  TYR    58     104.131 122.390  77.978  1.00  0.00           O  
ATOM    810  HH  TYR    58     104.157 123.269  78.361  1.00  0.00           H  
ATOM    811  CE2 TYR    58     104.257 121.924  80.281  1.00  0.00           C  
ATOM    812  HE2 TYR    58     103.971 122.954  80.438  1.00  0.00           H  
ATOM    813  CD2 TYR    58     104.855 121.155  81.262  1.00  0.00           C  
ATOM    814  HD2 TYR    58     104.994 121.612  82.231  1.00  0.00           H  
ATOM    815  C   TYR    58     104.295 117.157  81.897  1.00  0.00           C  
ATOM    816  O   TYR    58     104.924 116.133  81.652  1.00  0.00           O  
ATOM    817  N   GLY    59     103.170 117.411  81.213  1.00  0.00           N  
ATOM    818  H   GLY    59     103.075 116.982  80.304  1.00  0.00           H  
ATOM    819  CA  GLY    59     102.214 118.395  81.526  1.00  0.00           C  
ATOM    820  HA2 GLY    59     101.472 117.957  82.193  1.00  0.00           H  
ATOM    821  HA3 GLY    59     102.661 119.246  82.040  1.00  0.00           H  
ATOM    822  C   GLY    59     101.627 119.137  80.298  1.00  0.00           C  
ATOM    823  O   GLY    59     101.859 118.633  79.185  1.00  0.00           O  
ATOM    824  N   GLN    60     100.911 120.215  80.470  1.00  0.00           N  
ATOM    825  H   GLN    60     100.645 120.655  79.601  1.00  0.00           H  
ATOM    826  CA  GLN    60     100.392 120.722  81.755  1.00  0.00           C  
ATOM    827  HA  GLN    60     100.480 119.961  82.530  1.00  0.00           H  
ATOM    828  CB  GLN    60     101.118 121.942  82.222  1.00  0.00           C  
ATOM    829  HB2 GLN    60     102.011 121.554  82.712  1.00  0.00           H  
ATOM    830  HB3 GLN    60     101.273 122.605  81.371  1.00  0.00           H  
ATOM    831  CG  GLN    60     100.433 122.897  83.268  1.00  0.00           C  
ATOM    832  HG2 GLN    60      99.567 123.409  82.848  1.00  0.00           H  
ATOM    833  HG3 GLN    60     100.072 122.364  84.148  1.00  0.00           H  
ATOM    834  CD  GLN    60     101.483 123.913  83.784  1.00  0.00           C  
ATOM    835  OE1 GLN    60     102.692 123.896  83.505  1.00  0.00           O  
ATOM    836  NE2 GLN    60     101.099 124.672  84.803  1.00  0.00           N  
ATOM    837 HE21 GLN    60     100.217 124.438  85.236  1.00  0.00           H  
ATOM    838 HE22 GLN    60     101.586 125.536  84.995  1.00  0.00           H  
ATOM    839  C   GLN    60      98.864 121.168  81.748  1.00  0.00           C  
ATOM    840  O   GLN    60      98.194 121.045  82.748  1.00  0.00           O  
ATOM    841  N   SER    61      98.353 121.553  80.561  1.00  0.00           N  
ATOM    842  H   SER    61      98.861 121.539  79.688  1.00  0.00           H  
ATOM    843  CA  SER    61      96.918 121.882  80.460  1.00  0.00           C  
ATOM    844  HA  SER    61      96.171 121.263  80.955  1.00  0.00           H  
ATOM    845  CB  SER    61      96.643 123.289  81.049  1.00  0.00           C  
ATOM    846  HB2 SER    61      95.569 123.407  81.193  1.00  0.00           H  
ATOM    847  HB3 SER    61      97.186 123.350  81.992  1.00  0.00           H  
ATOM    848  OG  SER    61      96.951 124.339  80.145  1.00  0.00           O  
ATOM    849  HG  SER    61      96.871 125.144  80.663  1.00  0.00           H  
ATOM    850  C   SER    61      96.358 121.775  79.022  1.00  0.00           C  
ATOM    851  O   SER    61      97.143 121.410  78.119  1.00  0.00           O  
ATOM    852  N   GLN    62      95.120 122.095  78.807  1.00  0.00           N  
ATOM    853  H   GLN    62      94.443 122.312  79.524  1.00  0.00           H  
ATOM    854  CA  GLN    62      94.480 122.077  77.472  1.00  0.00           C  
ATOM    855  HA  GLN    62      94.835 121.138  77.048  1.00  0.00           H  
ATOM    856  CB  GLN    62      92.955 122.082  77.701  1.00  0.00           C  
ATOM    857  HB2 GLN    62      92.655 121.151  78.182  1.00  0.00           H  
ATOM    858  HB3 GLN    62      92.648 122.962  78.266  1.00  0.00           H  
ATOM    859  CG  GLN    62      92.211 122.167  76.296  1.00  0.00           C  
ATOM    860  HG2 GLN    62      91.220 121.766  76.510  1.00  0.00           H  
ATOM    861  HG3 GLN    62      92.072 123.171  75.895  1.00  0.00           H  
ATOM    862  CD  GLN    62      92.659 121.198  75.227  1.00  0.00           C  
ATOM    863  OE1 GLN    62      93.202 120.173  75.583  1.00  0.00           O  
ATOM    864  NE2 GLN    62      92.535 121.525  73.950  1.00  0.00           N  
ATOM    865 HE21 GLN    62      92.920 120.904  73.253  1.00  0.00           H  
ATOM    866 HE22 GLN    62      91.884 122.267  73.734  1.00  0.00           H  
ATOM    867  C   GLN    62      95.097 123.256  76.645  1.00  0.00           C  
ATOM    868  O   GLN    62      95.172 123.219  75.411  1.00  0.00           O  
ATOM    869  N   ASN    63      95.588 124.329  77.300  1.00  0.00           N  
ATOM    870  H   ASN    63      95.401 124.375  78.291  1.00  0.00           H  
ATOM    871  CA  ASN    63      96.454 125.357  76.793  1.00  0.00           C  
ATOM    872  HA  ASN    63      96.229 125.504  75.737  1.00  0.00           H  
ATOM    873  CB  ASN    63      95.931 126.663  77.370  1.00  0.00           C  
ATOM    874  HB2 ASN    63      94.843 126.598  77.366  1.00  0.00           H  
ATOM    875  HB3 ASN    63      96.306 126.908  78.364  1.00  0.00           H  
ATOM    876  CG  ASN    63      96.112 127.962  76.549  1.00  0.00           C  
ATOM    877  OD1 ASN    63      97.087 128.725  76.731  1.00  0.00           O  
ATOM    878  ND2 ASN    63      95.261 128.252  75.593  1.00  0.00           N  
ATOM    879 HD21 ASN    63      95.427 129.087  75.050  1.00  0.00           H  
ATOM    880 HD22 ASN    63      94.475 127.626  75.492  1.00  0.00           H  
ATOM    881  C   ASN    63      98.002 125.341  76.841  1.00  0.00           C  
ATOM    882  O   ASN    63      98.678 126.099  76.115  1.00  0.00           O  
ATOM    883  N   THR    64      98.527 124.447  77.655  1.00  0.00           N  
ATOM    884  H   THR    64      97.897 123.833  78.152  1.00  0.00           H  
ATOM    885  CA  THR    64      99.948 124.266  77.918  1.00  0.00           C  
ATOM    886  HA  THR    64     100.481 125.009  77.324  1.00  0.00           H  
ATOM    887  CB  THR    64     100.279 124.463  79.389  1.00  0.00           C  
ATOM    888  HB  THR    64      99.957 123.632  80.015  1.00  0.00           H  
ATOM    889  CG2 THR    64     101.690 124.858  79.702  1.00  0.00           C  
ATOM    890 HG21 THR    64     101.888 125.822  79.235  1.00  0.00           H  
ATOM    891 HG22 THR    64     101.808 124.979  80.779  1.00  0.00           H  
ATOM    892 HG23 THR    64     102.325 124.065  79.304  1.00  0.00           H  
ATOM    893  OG1 THR    64      99.526 125.524  79.890  1.00  0.00           O  
ATOM    894  HG1 THR    64      98.624 125.243  79.718  1.00  0.00           H  
ATOM    895  C   THR    64     100.506 122.912  77.579  1.00  0.00           C  
ATOM    896  O   THR    64     100.321 121.999  78.351  1.00  0.00           O  
ATOM    897  N   GLY    65     101.323 122.739  76.533  1.00  0.00           N  
ATOM    898  H   GLY    65     101.875 121.899  76.636  1.00  0.00           H  
ATOM    899  CA  GLY    65     101.419 123.516  75.377  1.00  0.00           C  
ATOM    900  HA2 GLY    65     101.689 124.530  75.673  1.00  0.00           H  
ATOM    901  HA3 GLY    65     102.255 123.146  74.784  1.00  0.00           H  
ATOM    902  C   GLY    65     100.083 123.609  74.587  1.00  0.00           C  
ATOM    903  O   GLY    65      99.078 123.004  74.925  1.00  0.00           O  
ATOM    904  N   TYR    66      99.986 124.440  73.545  1.00  0.00           N  
ATOM    905  H   TYR    66     100.765 125.042  73.320  1.00  0.00           H  
ATOM    906  CA  TYR    66      98.691 124.732  72.877  1.00  0.00           C  
ATOM    907  HA  TYR    66      97.984 124.986  73.666  1.00  0.00           H  
ATOM    908  CB  TYR    66      98.726 125.845  71.799  1.00  0.00           C  
ATOM    909  HB2 TYR    66      99.202 126.780  72.096  1.00  0.00           H  
ATOM    910  HB3 TYR    66      99.425 125.447  71.063  1.00  0.00           H  
ATOM    911  CG  TYR    66      97.443 126.214  71.063  1.00  0.00           C  
ATOM    912  CD1 TYR    66      97.150 125.546  69.900  1.00  0.00           C  
ATOM    913  HD1 TYR    66      97.813 124.874  69.376  1.00  0.00           H  
ATOM    914  CE1 TYR    66      95.928 125.744  69.323  1.00  0.00           C  
ATOM    915  HE1 TYR    66      95.705 125.161  68.441  1.00  0.00           H  
ATOM    916  CZ  TYR    66      94.870 126.438  69.922  1.00  0.00           C  
ATOM    917  OH  TYR    66      93.684 126.411  69.434  1.00  0.00           O  
ATOM    918  HH  TYR    66      93.019 126.889  69.935  1.00  0.00           H  
ATOM    919  CE2 TYR    66      95.177 127.144  71.124  1.00  0.00           C  
ATOM    920  HE2 TYR    66      94.374 127.617  71.671  1.00  0.00           H  
ATOM    921  CD2 TYR    66      96.433 127.099  71.652  1.00  0.00           C  
ATOM    922  HD2 TYR    66      96.726 127.670  72.520  1.00  0.00           H  
ATOM    923  C   TYR    66      98.251 123.468  72.162  1.00  0.00           C  
ATOM    924  O   TYR    66      99.069 122.681  71.767  1.00  0.00           O  
ATOM    925  N   GLY    67      96.951 123.372  72.005  1.00  0.00           N  
ATOM    926  H   GLY    67      96.490 124.233  72.263  1.00  0.00           H  
ATOM    927  CA  GLY    67      96.257 122.230  71.256  1.00  0.00           C  
ATOM    928  HA2 GLY    67      96.701 122.063  70.275  1.00  0.00           H  
ATOM    929  HA3 GLY    67      96.496 121.367  71.879  1.00  0.00           H  
ATOM    930  C   GLY    67      94.761 122.398  71.108  1.00  0.00           C  
ATOM    931  O   GLY    67      94.138 123.209  71.802  1.00  0.00           O  
ATOM    932  N   THR    68      94.086 121.705  70.139  1.00  0.00           N  
ATOM    933  H   THR    68      94.672 121.096  69.586  1.00  0.00           H  
ATOM    934  CA  THR    68      92.666 121.619  69.854  1.00  0.00           C  
ATOM    935  HA  THR    68      92.093 121.474  70.769  1.00  0.00           H  
ATOM    936  CB  THR    68      92.128 122.910  69.288  1.00  0.00           C  
ATOM    937  HB  THR    68      92.417 123.729  69.947  1.00  0.00           H  
ATOM    938  CG2 THR    68      92.684 123.216  67.893  1.00  0.00           C  
ATOM    939 HG21 THR    68      93.734 123.472  68.036  1.00  0.00           H  
ATOM    940 HG22 THR    68      92.614 122.359  67.223  1.00  0.00           H  
ATOM    941 HG23 THR    68      91.974 123.960  67.530  1.00  0.00           H  
ATOM    942  OG1 THR    68      90.765 122.866  69.229  1.00  0.00           O  
ATOM    943  HG1 THR    68      90.421 123.281  70.024  1.00  0.00           H  
ATOM    944  C   THR    68      92.329 120.429  68.981  1.00  0.00           C  
ATOM    945  O   THR    68      93.226 119.695  68.613  1.00  0.00           O  
ATOM    946  N   GLN    69      91.069 120.246  68.773  1.00  0.00           N  
ATOM    947  H   GLN    69      90.500 120.936  69.242  1.00  0.00           H  
ATOM    948  CA  GLN    69      90.516 118.983  68.293  1.00  0.00           C  
ATOM    949  HA  GLN    69      91.005 118.197  68.869  1.00  0.00           H  
ATOM    950  CB  GLN    69      89.035 118.899  68.716  1.00  0.00           C  
ATOM    951  HB2 GLN    69      89.012 119.026  69.799  1.00  0.00           H  
ATOM    952  HB3 GLN    69      88.375 119.685  68.349  1.00  0.00           H  
ATOM    953  CG  GLN    69      88.380 117.557  68.452  1.00  0.00           C  
ATOM    954  HG2 GLN    69      87.313 117.754  68.349  1.00  0.00           H  
ATOM    955  HG3 GLN    69      88.731 117.160  67.500  1.00  0.00           H  
ATOM    956  CD  GLN    69      88.429 116.490  69.603  1.00  0.00           C  
ATOM    957  OE1 GLN    69      89.515 116.329  70.245  1.00  0.00           O  
ATOM    958  NE2 GLN    69      87.301 115.955  69.991  1.00  0.00           N  
ATOM    959 HE21 GLN    69      86.417 116.392  69.769  1.00  0.00           H  
ATOM    960 HE22 GLN    69      87.315 115.521  70.903  1.00  0.00           H  
ATOM    961  C   GLN    69      90.924 118.783  66.781  1.00  0.00           C  
ATOM    962  O   GLN    69      90.779 119.687  65.984  1.00  0.00           O  
ATOM    963  N   SER    70      91.112 117.564  66.403  1.00  0.00           N  
ATOM    964  H   SER    70      91.143 116.841  67.107  1.00  0.00           H  
ATOM    965  CA  SER    70      91.649 117.160  65.133  1.00  0.00           C  
ATOM    966  HA  SER    70      92.262 117.975  64.746  1.00  0.00           H  
ATOM    967  CB  SER    70      92.553 115.918  65.314  1.00  0.00           C  
ATOM    968  HB2 SER    70      91.969 115.061  65.649  1.00  0.00           H  
ATOM    969  HB3 SER    70      92.950 115.608  64.348  1.00  0.00           H  
ATOM    970  OG  SER    70      93.655 116.188  66.190  1.00  0.00           O  
ATOM    971  HG  SER    70      93.290 116.128  67.076  1.00  0.00           H  
ATOM    972  C   SER    70      90.623 116.926  64.028  1.00  0.00           C  
ATOM    973  O   SER    70      91.052 116.972  62.844  1.00  0.00           O  
ATOM    974  N   THR    71      89.386 116.539  64.336  1.00  0.00           N  
ATOM    975  H   THR    71      89.102 116.375  65.291  1.00  0.00           H  
ATOM    976  CA  THR    71      88.338 116.089  63.403  1.00  0.00           C  
ATOM    977  HA  THR    71      88.554 116.674  62.509  1.00  0.00           H  
ATOM    978  CB  THR    71      88.328 114.581  63.127  1.00  0.00           C  
ATOM    979  HB  THR    71      87.482 114.436  62.456  1.00  0.00           H  
ATOM    980  CG2 THR    71      89.564 113.860  62.432  1.00  0.00           C  
ATOM    981 HG21 THR    71      90.397 114.020  63.117  1.00  0.00           H  
ATOM    982 HG22 THR    71      89.268 112.814  62.354  1.00  0.00           H  
ATOM    983 HG23 THR    71      89.622 114.371  61.472  1.00  0.00           H  
ATOM    984  OG1 THR    71      88.163 113.842  64.254  1.00  0.00           O  
ATOM    985  HG1 THR    71      87.727 113.052  63.926  1.00  0.00           H  
ATOM    986  C   THR    71      86.973 116.528  63.792  1.00  0.00           C  
ATOM    987  O   THR    71      86.770 116.664  64.966  1.00  0.00           O  
ATOM    988  N   PRO    72      86.047 116.773  62.868  1.00  0.00           N  
ATOM    989  CD  PRO    72      86.229 116.888  61.422  1.00  0.00           C  
ATOM    990  HD2 PRO    72      86.145 115.889  60.993  1.00  0.00           H  
ATOM    991  HD3 PRO    72      87.120 117.457  61.157  1.00  0.00           H  
ATOM    992  CG  PRO    72      85.042 117.735  61.046  1.00  0.00           C  
ATOM    993  HG2 PRO    72      84.739 117.659  60.002  1.00  0.00           H  
ATOM    994  HG3 PRO    72      85.299 118.773  61.259  1.00  0.00           H  
ATOM    995  CB  PRO    72      83.923 117.222  61.903  1.00  0.00           C  
ATOM    996  HB2 PRO    72      83.492 116.291  61.535  1.00  0.00           H  
ATOM    997  HB3 PRO    72      83.110 117.948  61.914  1.00  0.00           H  
ATOM    998  CA  PRO    72      84.641 116.996  63.208  1.00  0.00           C  
ATOM    999  HA  PRO    72      84.547 117.881  63.837  1.00  0.00           H  
ATOM   1000  C   PRO    72      84.058 115.963  64.131  1.00  0.00           C  
ATOM   1001  O   PRO    72      84.523 114.797  64.208  1.00  0.00           O  
ATOM   1002  N   GLN    73      83.150 116.438  64.961  1.00  0.00           N  
ATOM   1003  H   GLN    73      82.777 117.366  64.818  1.00  0.00           H  
ATOM   1004  CA  GLN    73      82.540 115.492  65.982  1.00  0.00           C  
ATOM   1005  HA  GLN    73      83.306 114.809  66.352  1.00  0.00           H  
ATOM   1006  CB  GLN    73      81.907 116.257  67.165  1.00  0.00           C  
ATOM   1007  HB2 GLN    73      81.692 115.549  67.965  1.00  0.00           H  
ATOM   1008  HB3 GLN    73      82.670 116.961  67.497  1.00  0.00           H  
ATOM   1009  CG  GLN    73      80.710 117.178  66.874  1.00  0.00           C  
ATOM   1010  HG2 GLN    73      80.714 117.962  67.630  1.00  0.00           H  
ATOM   1011  HG3 GLN    73      80.851 117.598  65.878  1.00  0.00           H  
ATOM   1012  CD  GLN    73      79.337 116.446  66.915  1.00  0.00           C  
ATOM   1013  OE1 GLN    73      79.128 115.226  66.665  1.00  0.00           O  
ATOM   1014  NE2 GLN    73      78.319 117.215  67.099  1.00  0.00           N  
ATOM   1015 HE21 GLN    73      78.458 118.160  67.428  1.00  0.00           H  
ATOM   1016 HE22 GLN    73      77.400 116.815  66.973  1.00  0.00           H  
ATOM   1017  C   GLN    73      81.462 114.672  65.195  1.00  0.00           C  
ATOM   1018  O   GLN    73      80.745 115.244  64.364  1.00  0.00           O  
ATOM   1019  N   GLY    74      81.250 113.393  65.466  1.00  0.00           N  
ATOM   1020  H   GLY    74      81.832 112.980  66.180  1.00  0.00           H  
ATOM   1021  CA  GLY    74      80.362 112.529  64.727  1.00  0.00           C  
ATOM   1022  HA2 GLY    74      79.810 113.083  63.967  1.00  0.00           H  
ATOM   1023  HA3 GLY    74      80.975 111.783  64.222  1.00  0.00           H  
ATOM   1024  C   GLY    74      79.295 111.801  65.517  1.00  0.00           C  
ATOM   1025  O   GLY    74      79.138 110.628  65.231  1.00  0.00           O  
ATOM   1026  N   TYR    75      78.536 112.383  66.429  1.00  0.00           N  
ATOM   1027  H   TYR    75      78.724 113.375  66.410  1.00  0.00           H  
ATOM   1028  CA  TYR    75      77.381 111.953  67.256  1.00  0.00           C  
ATOM   1029  HA  TYR    75      76.983 111.093  66.716  1.00  0.00           H  
ATOM   1030  CB  TYR    75      77.941 111.416  68.553  1.00  0.00           C  
ATOM   1031  HB2 TYR    75      78.395 112.151  69.217  1.00  0.00           H  
ATOM   1032  HB3 TYR    75      77.031 111.110  69.068  1.00  0.00           H  
ATOM   1033  CG  TYR    75      78.929 110.281  68.476  1.00  0.00           C  
ATOM   1034  CD1 TYR    75      80.287 110.563  68.281  1.00  0.00           C  
ATOM   1035  HD1 TYR    75      80.739 111.543  68.281  1.00  0.00           H  
ATOM   1036  CE1 TYR    75      81.196 109.449  68.389  1.00  0.00           C  
ATOM   1037  HE1 TYR    75      82.248 109.686  68.330  1.00  0.00           H  
ATOM   1038  CZ  TYR    75      80.796 108.177  68.629  1.00  0.00           C  
ATOM   1039  OH  TYR    75      81.709 107.267  68.865  1.00  0.00           O  
ATOM   1040  HH  TYR    75      82.551 107.486  68.460  1.00  0.00           H  
ATOM   1041  CE2 TYR    75      79.403 107.946  68.839  1.00  0.00           C  
ATOM   1042  HE2 TYR    75      79.126 106.959  69.177  1.00  0.00           H  
ATOM   1043  CD2 TYR    75      78.446 108.976  68.635  1.00  0.00           C  
ATOM   1044  HD2 TYR    75      77.443 108.751  68.967  1.00  0.00           H  
ATOM   1045  C   TYR    75      76.408 113.099  67.568  1.00  0.00           C  
ATOM   1046  O   TYR    75      76.567 113.774  68.590  1.00  0.00           O  
ATOM   1047  N   GLY    76      75.437 113.461  66.739  1.00  0.00           N  
ATOM   1048  H   GLY    76      75.363 112.932  65.882  1.00  0.00           H  
ATOM   1049  CA  GLY    76      74.385 114.473  66.930  1.00  0.00           C  
ATOM   1050  HA2 GLY    76      73.907 114.569  65.955  1.00  0.00           H  
ATOM   1051  HA3 GLY    76      73.576 114.092  67.552  1.00  0.00           H  
ATOM   1052  C   GLY    76      74.858 115.850  67.425  1.00  0.00           C  
ATOM   1053  O   GLY    76      75.652 116.455  66.762  1.00  0.00           O  
ATOM   1054  N   SER    77      74.200 116.289  68.445  1.00  0.00           N  
ATOM   1055  H   SER    77      73.672 115.678  69.051  1.00  0.00           H  
ATOM   1056  CA  SER    77      74.427 117.636  69.021  1.00  0.00           C  
ATOM   1057  HA  SER    77      75.497 117.810  68.904  1.00  0.00           H  
ATOM   1058  CB  SER    77      73.666 118.696  68.195  1.00  0.00           C  
ATOM   1059  HB2 SER    77      73.849 118.506  67.138  1.00  0.00           H  
ATOM   1060  HB3 SER    77      72.592 118.679  68.384  1.00  0.00           H  
ATOM   1061  OG  SER    77      74.114 119.983  68.551  1.00  0.00           O  
ATOM   1062  HG  SER    77      73.322 120.519  68.467  1.00  0.00           H  
ATOM   1063  C   SER    77      74.075 117.697  70.541  1.00  0.00           C  
ATOM   1064  O   SER    77      73.202 118.452  70.965  1.00  0.00           O  
ATOM   1065  N   THR    78      74.794 116.988  71.428  1.00  0.00           N  
ATOM   1066  H   THR    78      74.445 116.887  72.371  1.00  0.00           H  
ATOM   1067  CA  THR    78      76.020 116.152  71.168  1.00  0.00           C  
ATOM   1068  HA  THR    78      76.061 115.836  70.126  1.00  0.00           H  
ATOM   1069  CB  THR    78      77.274 116.976  71.504  1.00  0.00           C  
ATOM   1070  HB  THR    78      77.248 117.030  72.592  1.00  0.00           H  
ATOM   1071  CG2 THR    78      78.586 116.330  71.055  1.00  0.00           C  
ATOM   1072 HG21 THR    78      78.785 115.393  71.575  1.00  0.00           H  
ATOM   1073 HG22 THR    78      78.407 116.232  69.984  1.00  0.00           H  
ATOM   1074 HG23 THR    78      79.469 116.927  71.288  1.00  0.00           H  
ATOM   1075  OG1 THR    78      77.176 118.295  70.936  1.00  0.00           O  
ATOM   1076  HG1 THR    78      76.631 118.810  71.535  1.00  0.00           H  
ATOM   1077  C   THR    78      76.007 114.811  71.965  1.00  0.00           C  
ATOM   1078  O   THR    78      75.656 114.803  73.135  1.00  0.00           O  
ATOM   1079  N   GLY    79      76.558 113.753  71.397  1.00  0.00           N  
ATOM   1080  H   GLY    79      76.826 113.752  70.423  1.00  0.00           H  
ATOM   1081  CA  GLY    79      76.498 112.428  72.052  1.00  0.00           C  
ATOM   1082  HA2 GLY    79      75.509 112.270  72.482  1.00  0.00           H  
ATOM   1083  HA3 GLY    79      76.574 111.691  71.253  1.00  0.00           H  
ATOM   1084  C   GLY    79      77.527 112.238  73.208  1.00  0.00           C  
ATOM   1085  O   GLY    79      77.985 113.247  73.775  1.00  0.00           O  
ATOM   1086  N   GLY    80      77.948 111.041  73.578  1.00  0.00           N  
ATOM   1087  H   GLY    80      78.732 111.086  74.214  1.00  0.00           H  
ATOM   1088  CA  GLY    80      77.470 109.742  73.060  1.00  0.00           C  
ATOM   1089  HA2 GLY    80      77.688 109.604  72.001  1.00  0.00           H  
ATOM   1090  HA3 GLY    80      78.026 108.953  73.565  1.00  0.00           H  
ATOM   1091  C   GLY    80      75.990 109.473  73.403  1.00  0.00           C  
ATOM   1092  O   GLY    80      75.373 110.286  74.125  1.00  0.00           O  
ATOM   1093  N   TYR    81      75.431 108.360  72.967  1.00  0.00           N  
ATOM   1094  H   TYR    81      76.092 107.641  72.709  1.00  0.00           H  
ATOM   1095  CA  TYR    81      74.037 107.998  72.965  1.00  0.00           C  
ATOM   1096  HA  TYR    81      73.490 108.595  73.696  1.00  0.00           H  
ATOM   1097  CB  TYR    81      73.468 108.397  71.563  1.00  0.00           C  
ATOM   1098  HB2 TYR    81      74.005 107.815  70.813  1.00  0.00           H  
ATOM   1099  HB3 TYR    81      72.426 108.080  71.570  1.00  0.00           H  
ATOM   1100  CG  TYR    81      73.532 109.894  71.207  1.00  0.00           C  
ATOM   1101  CD1 TYR    81      72.762 110.729  72.007  1.00  0.00           C  
ATOM   1102  HD1 TYR    81      72.297 110.374  72.915  1.00  0.00           H  
ATOM   1103  CE1 TYR    81      72.687 112.104  71.694  1.00  0.00           C  
ATOM   1104  HE1 TYR    81      72.131 112.806  72.298  1.00  0.00           H  
ATOM   1105  CZ  TYR    81      73.316 112.603  70.493  1.00  0.00           C  
ATOM   1106  OH  TYR    81      73.191 113.880  70.045  1.00  0.00           O  
ATOM   1107  HH  TYR    81      72.524 114.331  70.569  1.00  0.00           H  
ATOM   1108  CE2 TYR    81      74.039 111.771  69.656  1.00  0.00           C  
ATOM   1109  HE2 TYR    81      74.384 112.068  68.676  1.00  0.00           H  
ATOM   1110  CD2 TYR    81      74.275 110.428  70.128  1.00  0.00           C  
ATOM   1111  HD2 TYR    81      74.826 109.772  69.471  1.00  0.00           H  
ATOM   1112  C   TYR    81      73.846 106.482  73.317  1.00  0.00           C  
ATOM   1113  O   TYR    81      73.850 105.659  72.370  1.00  0.00           O  
ATOM   1114  N   GLY    82      73.760 106.091  74.653  1.00  0.00           N  
ATOM   1115  H   GLY    82      73.926 105.111  74.836  1.00  0.00           H  
ATOM   1116  CA  GLY    82      73.840 107.115  75.788  1.00  0.00           C  
ATOM   1117  HA2 GLY    82      74.216 106.667  76.708  1.00  0.00           H  
ATOM   1118  HA3 GLY    82      74.589 107.838  75.465  1.00  0.00           H  
ATOM   1119  C   GLY    82      72.545 107.882  76.114  1.00  0.00           C  
ATOM   1120  O   GLY    82      71.819 108.225  75.209  1.00  0.00           O  
ATOM   1121  N   SER    83      72.276 108.097  77.390  1.00  0.00           N  
ATOM   1122  H   SER    83      72.897 107.836  78.142  1.00  0.00           H  
ATOM   1123  CA  SER    83      71.115 108.876  77.914  1.00  0.00           C  
ATOM   1124  HA  SER    83      70.961 108.478  78.917  1.00  0.00           H  
ATOM   1125  CB  SER    83      71.368 110.393  77.965  1.00  0.00           C  
ATOM   1126  HB2 SER    83      71.293 110.969  77.043  1.00  0.00           H  
ATOM   1127  HB3 SER    83      70.674 110.816  78.691  1.00  0.00           H  
ATOM   1128  OG  SER    83      72.674 110.664  78.478  1.00  0.00           O  
ATOM   1129  HG  SER    83      73.319 110.599  77.770  1.00  0.00           H  
ATOM   1130  C   SER    83      69.810 108.549  77.165  1.00  0.00           C  
ATOM   1131  O   SER    83      69.133 109.456  76.644  1.00  0.00           O  
ATOM   1132  N   SER    84      69.406 107.267  77.117  1.00  0.00           N  
ATOM   1133  H   SER    84      68.693 107.114  76.418  1.00  0.00           H  
ATOM   1134  CA  SER    84      69.792 106.022  77.861  1.00  0.00           C  
ATOM   1135  HA  SER    84      70.166 106.321  78.840  1.00  0.00           H  
ATOM   1136  CB  SER    84      68.476 105.176  78.052  1.00  0.00           C  
ATOM   1137  HB2 SER    84      67.657 105.882  78.185  1.00  0.00           H  
ATOM   1138  HB3 SER    84      68.220 104.621  77.150  1.00  0.00           H  
ATOM   1139  OG  SER    84      68.569 104.211  79.088  1.00  0.00           O  
ATOM   1140  HG  SER    84      67.800 103.657  78.933  1.00  0.00           H  
ATOM   1141  C   SER    84      70.790 105.148  77.184  1.00  0.00           C  
ATOM   1142  O   SER    84      71.089 105.367  76.001  1.00  0.00           O  
ATOM   1143  N   GLN    85      71.389 104.193  77.895  1.00  0.00           N  
ATOM   1144  H   GLN    85      71.030 104.153  78.839  1.00  0.00           H  
ATOM   1145  CA  GLN    85      72.607 103.409  77.643  1.00  0.00           C  
ATOM   1146  HA  GLN    85      73.504 103.949  77.947  1.00  0.00           H  
ATOM   1147  CB  GLN    85      72.591 102.107  78.485  1.00  0.00           C  
ATOM   1148  HB2 GLN    85      72.718 102.422  79.521  1.00  0.00           H  
ATOM   1149  HB3 GLN    85      71.596 101.664  78.462  1.00  0.00           H  
ATOM   1150  CG  GLN    85      73.409 100.915  78.064  1.00  0.00           C  
ATOM   1151  HG2 GLN    85      73.185  99.984  78.584  1.00  0.00           H  
ATOM   1152  HG3 GLN    85      73.335 100.677  77.003  1.00  0.00           H  
ATOM   1153  CD  GLN    85      74.897 101.140  78.297  1.00  0.00           C  
ATOM   1154  OE1 GLN    85      75.303 102.167  78.787  1.00  0.00           O  
ATOM   1155  NE2 GLN    85      75.661 100.134  78.012  1.00  0.00           N  
ATOM   1156 HE21 GLN    85      76.656 100.220  77.862  1.00  0.00           H  
ATOM   1157 HE22 GLN    85      75.224  99.254  77.778  1.00  0.00           H  
ATOM   1158  C   GLN    85      72.879 103.067  76.149  1.00  0.00           C  
ATOM   1159  O   GLN    85      74.044 103.210  75.752  1.00  0.00           O  
ATOM   1160  N   SER    86      71.907 102.582  75.384  1.00  0.00           N  
ATOM   1161  H   SER    86      71.034 102.718  75.874  1.00  0.00           H  
ATOM   1162  CA  SER    86      71.856 102.264  73.940  1.00  0.00           C  
ATOM   1163  HA  SER    86      71.057 101.570  73.678  1.00  0.00           H  
ATOM   1164  CB  SER    86      71.376 103.425  73.117  1.00  0.00           C  
ATOM   1165  HB2 SER    86      72.098 104.239  73.173  1.00  0.00           H  
ATOM   1166  HB3 SER    86      71.315 103.054  72.094  1.00  0.00           H  
ATOM   1167  OG  SER    86      70.154 103.950  73.584  1.00  0.00           O  
ATOM   1168  HG  SER    86      70.356 104.417  74.398  1.00  0.00           H  
ATOM   1169  C   SER    86      73.147 101.667  73.364  1.00  0.00           C  
ATOM   1170  O   SER    86      73.779 102.182  72.440  1.00  0.00           O  
ATOM   1171  N   SER    87      73.622 100.570  73.930  1.00  0.00           N  
ATOM   1172  H   SER    87      73.099 100.202  74.712  1.00  0.00           H  
ATOM   1173  CA  SER    87      74.703  99.791  73.537  1.00  0.00           C  
ATOM   1174  HA  SER    87      75.398 100.542  73.162  1.00  0.00           H  
ATOM   1175  CB  SER    87      75.227  99.022  74.683  1.00  0.00           C  
ATOM   1176  HB2 SER    87      76.092  98.400  74.452  1.00  0.00           H  
ATOM   1177  HB3 SER    87      75.543  99.690  75.485  1.00  0.00           H  
ATOM   1178  OG  SER    87      74.163  98.179  75.121  1.00  0.00           O  
ATOM   1179  HG  SER    87      74.258  98.116  76.074  1.00  0.00           H  
ATOM   1180  C   SER    87      74.439  98.859  72.300  1.00  0.00           C  
ATOM   1181  O   SER    87      75.319  98.293  71.652  1.00  0.00           O  
ATOM   1182  N   GLN    88      73.143  98.675  71.923  1.00  0.00           N  
ATOM   1183  H   GLN    88      72.503  99.214  72.490  1.00  0.00           H  
ATOM   1184  CA  GLN    88      72.626  97.860  70.770  1.00  0.00           C  
ATOM   1185  HA  GLN    88      71.538  97.826  70.821  1.00  0.00           H  
ATOM   1186  CB  GLN    88      73.066  98.583  69.406  1.00  0.00           C  
ATOM   1187  HB2 GLN    88      74.127  98.387  69.256  1.00  0.00           H  
ATOM   1188  HB3 GLN    88      72.523  98.101  68.593  1.00  0.00           H  
ATOM   1189  CG  GLN    88      72.820 100.125  69.319  1.00  0.00           C  
ATOM   1190  HG2 GLN    88      73.317 100.546  70.193  1.00  0.00           H  
ATOM   1191  HG3 GLN    88      73.223 100.605  68.427  1.00  0.00           H  
ATOM   1192  CD  GLN    88      71.324 100.549  69.491  1.00  0.00           C  
ATOM   1193  OE1 GLN    88      70.354  99.795  69.187  1.00  0.00           O  
ATOM   1194  NE2 GLN    88      71.142 101.689  69.951  1.00  0.00           N  
ATOM   1195 HE21 GLN    88      71.873 102.385  69.976  1.00  0.00           H  
ATOM   1196 HE22 GLN    88      70.177 101.957  70.087  1.00  0.00           H  
ATOM   1197  C   GLN    88      73.104  96.441  70.765  1.00  0.00           C  
ATOM   1198  O   GLN    88      73.235  95.882  71.838  1.00  0.00           O  
ATOM   1199  N   SER    89      73.278  95.779  69.563  1.00  0.00           N  
ATOM   1200  H   SER    89      73.056  96.245  68.695  1.00  0.00           H  
ATOM   1201  CA  SER    89      73.462  94.278  69.462  1.00  0.00           C  
ATOM   1202  HA  SER    89      74.406  94.175  69.997  1.00  0.00           H  
ATOM   1203  CB  SER    89      72.444  93.387  70.245  1.00  0.00           C  
ATOM   1204  HB2 SER    89      72.580  93.566  71.312  1.00  0.00           H  
ATOM   1205  HB3 SER    89      71.456  93.812  70.073  1.00  0.00           H  
ATOM   1206  OG  SER    89      72.436  91.984  70.022  1.00  0.00           O  
ATOM   1207  HG  SER    89      71.582  91.699  70.355  1.00  0.00           H  
ATOM   1208  C   SER    89      73.633  93.689  68.036  1.00  0.00           C  
ATOM   1209  O   SER    89      72.879  93.984  67.071  1.00  0.00           O  
ATOM   1210  N   SER    90      74.669  92.803  67.840  1.00  0.00           N  
ATOM   1211  H   SER    90      75.298  92.606  68.606  1.00  0.00           H  
ATOM   1212  CA  SER    90      74.919  92.052  66.573  1.00  0.00           C  
ATOM   1213  HA  SER    90      74.705  92.808  65.818  1.00  0.00           H  
ATOM   1214  CB  SER    90      76.372  91.567  66.532  1.00  0.00           C  
ATOM   1215  HB2 SER    90      76.584  90.856  67.331  1.00  0.00           H  
ATOM   1216  HB3 SER    90      76.509  91.045  65.585  1.00  0.00           H  
ATOM   1217  OG  SER    90      77.276  92.610  66.816  1.00  0.00           O  
ATOM   1218  HG  SER    90      77.130  93.309  66.175  1.00  0.00           H  
ATOM   1219  C   SER    90      73.949  90.828  66.377  1.00  0.00           C  
ATOM   1220  O   SER    90      74.120  90.040  65.364  1.00  0.00           O  
ATOM   1221  N   TYR    91      72.836  90.686  67.125  1.00  0.00           N  
ATOM   1222  H   TYR    91      72.810  91.346  67.888  1.00  0.00           H  
ATOM   1223  CA  TYR    91      71.751  89.695  66.962  1.00  0.00           C  
ATOM   1224  HA  TYR    91      71.910  89.200  66.005  1.00  0.00           H  
ATOM   1225  CB  TYR    91      71.905  88.613  67.997  1.00  0.00           C  
ATOM   1226  HB2 TYR    91      71.912  88.952  69.033  1.00  0.00           H  
ATOM   1227  HB3 TYR    91      71.085  87.942  68.253  1.00  0.00           H  
ATOM   1228  CG  TYR    91      73.130  87.677  67.835  1.00  0.00           C  
ATOM   1229  CD1 TYR    91      73.191  86.529  67.020  1.00  0.00           C  
ATOM   1230  HD1 TYR    91      72.236  86.237  66.610  1.00  0.00           H  
ATOM   1231  CE1 TYR    91      74.391  85.951  66.712  1.00  0.00           C  
ATOM   1232  HE1 TYR    91      74.447  85.037  66.138  1.00  0.00           H  
ATOM   1233  CZ  TYR    91      75.547  86.306  67.411  1.00  0.00           C  
ATOM   1234  OH  TYR    91      76.723  85.617  67.255  1.00  0.00           O  
ATOM   1235  HH  TYR    91      76.396  84.846  66.785  1.00  0.00           H  
ATOM   1236  CE2 TYR    91      75.613  87.272  68.387  1.00  0.00           C  
ATOM   1237  HE2 TYR    91      76.421  87.364  69.097  1.00  0.00           H  
ATOM   1238  CD2 TYR    91      74.363  88.021  68.547  1.00  0.00           C  
ATOM   1239  HD2 TYR    91      74.392  88.903  69.170  1.00  0.00           H  
ATOM   1240  C   TYR    91      70.332  90.271  67.132  1.00  0.00           C  
ATOM   1241  O   TYR    91      70.141  91.009  68.090  1.00  0.00           O  
ATOM   1242  N   GLY    92      69.350  89.964  66.260  1.00  0.00           N  
ATOM   1243  H   GLY    92      68.467  90.452  66.306  1.00  0.00           H  
ATOM   1244  CA  GLY    92      69.384  89.346  64.943  1.00  0.00           C  
ATOM   1245  HA2 GLY    92      68.603  89.778  64.317  1.00  0.00           H  
ATOM   1246  HA3 GLY    92      70.313  89.601  64.433  1.00  0.00           H  
ATOM   1247  C   GLY    92      69.364  87.810  64.890  1.00  0.00           C  
ATOM   1248  O   GLY    92      70.124  87.115  65.599  1.00  0.00           O  
ATOM   1249  N   GLN    93      68.500  87.210  64.071  1.00  0.00           N  
ATOM   1250  H   GLN    93      67.865  87.775  63.525  1.00  0.00           H  
ATOM   1251  CA  GLN    93      68.445  85.786  63.862  1.00  0.00           C  
ATOM   1252  HA  GLN    93      68.618  85.242  64.790  1.00  0.00           H  
ATOM   1253  CB  GLN    93      66.980  85.446  63.475  1.00  0.00           C  
ATOM   1254  HB2 GLN    93      66.360  85.682  64.340  1.00  0.00           H  
ATOM   1255  HB3 GLN    93      66.640  86.079  62.655  1.00  0.00           H  
ATOM   1256  CG  GLN    93      66.538  83.995  63.147  1.00  0.00           C  
ATOM   1257  HG2 GLN    93      67.239  83.365  63.694  1.00  0.00           H  
ATOM   1258  HG3 GLN    93      65.541  83.872  63.571  1.00  0.00           H  
ATOM   1259  CD  GLN    93      66.397  83.711  61.645  1.00  0.00           C  
ATOM   1260  OE1 GLN    93      65.740  84.396  60.866  1.00  0.00           O  
ATOM   1261  NE2 GLN    93      66.994  82.699  61.107  1.00  0.00           N  
ATOM   1262 HE21 GLN    93      66.902  82.643  60.103  1.00  0.00           H  
ATOM   1263 HE22 GLN    93      67.630  82.207  61.718  1.00  0.00           H  
ATOM   1264  C   GLN    93      69.462  85.282  62.851  1.00  0.00           C  
ATOM   1265  O   GLN    93      69.130  85.135  61.681  1.00  0.00           O  
ATOM   1266  N   GLN    94      70.688  85.091  63.315  1.00  0.00           N  
ATOM   1267  H   GLN    94      70.842  85.166  64.310  1.00  0.00           H  
ATOM   1268  CA  GLN    94      71.851  84.826  62.484  1.00  0.00           C  
ATOM   1269  HA  GLN    94      71.874  85.415  61.567  1.00  0.00           H  
ATOM   1270  CB  GLN    94      73.122  85.220  63.272  1.00  0.00           C  
ATOM   1271  HB2 GLN    94      72.983  84.802  64.269  1.00  0.00           H  
ATOM   1272  HB3 GLN    94      73.957  84.889  62.655  1.00  0.00           H  
ATOM   1273  CG  GLN    94      73.181  86.722  63.650  1.00  0.00           C  
ATOM   1274  HG2 GLN    94      72.406  86.854  64.406  1.00  0.00           H  
ATOM   1275  HG3 GLN    94      74.171  86.850  64.087  1.00  0.00           H  
ATOM   1276  CD  GLN    94      72.931  87.635  62.490  1.00  0.00           C  
ATOM   1277  OE1 GLN    94      71.879  88.198  62.287  1.00  0.00           O  
ATOM   1278  NE2 GLN    94      73.965  87.925  61.760  1.00  0.00           N  
ATOM   1279 HE21 GLN    94      74.843  87.439  61.874  1.00  0.00           H  
ATOM   1280 HE22 GLN    94      73.853  88.588  61.007  1.00  0.00           H  
ATOM   1281  C   GLN    94      71.911  83.335  62.075  1.00  0.00           C  
ATOM   1282  O   GLN    94      72.821  82.893  61.356  1.00  0.00           O  
ATOM   1283  N   SER    95      70.992  82.533  62.516  1.00  0.00           N  
ATOM   1284  H   SER    95      70.208  82.876  63.054  1.00  0.00           H  
ATOM   1285  CA  SER    95      70.852  81.141  62.196  1.00  0.00           C  
ATOM   1286  HA  SER    95      71.848  80.724  62.351  1.00  0.00           H  
ATOM   1287  CB  SER    95      69.937  80.579  63.331  1.00  0.00           C  
ATOM   1288  HB2 SER    95      69.931  79.491  63.268  1.00  0.00           H  
ATOM   1289  HB3 SER    95      70.352  80.755  64.324  1.00  0.00           H  
ATOM   1290  OG  SER    95      68.646  81.092  63.077  1.00  0.00           O  
ATOM   1291  HG  SER    95      68.194  80.738  63.847  1.00  0.00           H  
ATOM   1292  C   SER    95      70.357  80.760  60.795  1.00  0.00           C  
ATOM   1293  O   SER    95      69.816  81.603  60.064  1.00  0.00           O  
ATOM   1294  N   SER    96      70.447  79.464  60.475  1.00  0.00           N  
ATOM   1295  H   SER    96      70.755  78.801  61.171  1.00  0.00           H  
ATOM   1296  CA  SER    96      70.026  78.855  59.232  1.00  0.00           C  
ATOM   1297  HA  SER    96      70.625  79.331  58.455  1.00  0.00           H  
ATOM   1298  CB  SER    96      70.500  77.351  59.264  1.00  0.00           C  
ATOM   1299  HB2 SER    96      70.266  76.856  58.321  1.00  0.00           H  
ATOM   1300  HB3 SER    96      71.565  77.305  59.490  1.00  0.00           H  
ATOM   1301  OG  SER    96      69.876  76.542  60.215  1.00  0.00           O  
ATOM   1302  HG  SER    96      69.200  76.071  59.722  1.00  0.00           H  
ATOM   1303  C   SER    96      68.507  79.037  58.991  1.00  0.00           C  
ATOM   1304  O   SER    96      67.763  78.774  59.904  1.00  0.00           O  
ATOM   1305  N   TYR    97      67.982  79.518  57.891  1.00  0.00           N  
ATOM   1306  H   TYR    97      66.984  79.668  57.873  1.00  0.00           H  
ATOM   1307  CA  TYR    97      68.591  80.100  56.686  1.00  0.00           C  
ATOM   1308  HA  TYR    97      67.679  80.501  56.244  1.00  0.00           H  
ATOM   1309  CB  TYR    97      69.365  81.380  56.981  1.00  0.00           C  
ATOM   1310  HB2 TYR    97      68.951  82.039  57.744  1.00  0.00           H  
ATOM   1311  HB3 TYR    97      70.353  81.185  57.396  1.00  0.00           H  
ATOM   1312  CG  TYR    97      69.494  82.237  55.732  1.00  0.00           C  
ATOM   1313  CD1 TYR    97      70.613  82.199  54.939  1.00  0.00           C  
ATOM   1314  HD1 TYR    97      71.320  81.394  55.075  1.00  0.00           H  
ATOM   1315  CE1 TYR    97      70.724  82.949  53.758  1.00  0.00           C  
ATOM   1316  HE1 TYR    97      71.596  82.832  53.132  1.00  0.00           H  
ATOM   1317  CZ  TYR    97      69.642  83.791  53.386  1.00  0.00           C  
ATOM   1318  OH  TYR    97      69.871  84.653  52.335  1.00  0.00           O  
ATOM   1319  HH  TYR    97      70.794  84.861  52.173  1.00  0.00           H  
ATOM   1320  CE2 TYR    97      68.443  83.834  54.176  1.00  0.00           C  
ATOM   1321  HE2 TYR    97      67.650  84.528  53.939  1.00  0.00           H  
ATOM   1322  CD2 TYR    97      68.448  83.059  55.319  1.00  0.00           C  
ATOM   1323  HD2 TYR    97      67.565  83.114  55.939  1.00  0.00           H  
ATOM   1324  C   TYR    97      69.115  79.190  55.616  1.00  0.00           C  
ATOM   1325  O   TYR    97      69.983  78.375  55.957  1.00  0.00           O  
ATOM   1326  N   PRO    98      68.657  79.242  54.342  1.00  0.00           N  
ATOM   1327  CD  PRO    98      69.239  78.440  53.290  1.00  0.00           C  
ATOM   1328  HD2 PRO    98      69.299  77.371  53.491  1.00  0.00           H  
ATOM   1329  HD3 PRO    98      70.264  78.706  53.029  1.00  0.00           H  
ATOM   1330  CG  PRO    98      68.390  78.757  52.053  1.00  0.00           C  
ATOM   1331  HG2 PRO    98      67.665  77.956  51.908  1.00  0.00           H  
ATOM   1332  HG3 PRO    98      69.031  78.814  51.173  1.00  0.00           H  
ATOM   1333  CB  PRO    98      67.694  80.052  52.351  1.00  0.00           C  
ATOM   1334  HB2 PRO    98      66.736  80.079  51.833  1.00  0.00           H  
ATOM   1335  HB3 PRO    98      68.283  80.943  52.134  1.00  0.00           H  
ATOM   1336  CA  PRO    98      67.465  79.981  53.853  1.00  0.00           C  
ATOM   1337  HA  PRO    98      67.464  81.021  54.177  1.00  0.00           H  
ATOM   1338  C   PRO    98      66.168  79.324  54.226  1.00  0.00           C  
ATOM   1339  O   PRO    98      66.042  78.097  54.248  1.00  0.00           O  
ATOM   1340  N   GLY    99      65.161  80.191  54.303  1.00  0.00           N  
ATOM   1341  H   GLY    99      65.337  81.181  54.205  1.00  0.00           H  
ATOM   1342  CA  GLY    99      63.864  79.645  54.749  1.00  0.00           C  
ATOM   1343  HA2 GLY    99      64.064  79.040  55.633  1.00  0.00           H  
ATOM   1344  HA3 GLY    99      63.297  80.552  54.956  1.00  0.00           H  
ATOM   1345  C   GLY    99      63.142  78.910  53.628  1.00  0.00           C  
ATOM   1346  O   GLY    99      63.702  78.685  52.546  1.00  0.00           O  
ATOM   1347  N   TYR   100      61.901  78.618  53.903  1.00  0.00           N  
ATOM   1348  H   TYR   100      61.697  78.796  54.876  1.00  0.00           H  
ATOM   1349  CA  TYR   100      61.040  77.576  53.177  1.00  0.00           C  
ATOM   1350  HA  TYR   100      61.502  76.608  53.369  1.00  0.00           H  
ATOM   1351  CB  TYR   100      59.667  77.582  53.917  1.00  0.00           C  
ATOM   1352  HB2 TYR   100      59.766  77.536  55.001  1.00  0.00           H  
ATOM   1353  HB3 TYR   100      59.316  78.573  53.628  1.00  0.00           H  
ATOM   1354  CG  TYR   100      58.561  76.626  53.423  1.00  0.00           C  
ATOM   1355  CD1 TYR   100      58.272  75.487  54.255  1.00  0.00           C  
ATOM   1356  HD1 TYR   100      58.966  75.164  55.017  1.00  0.00           H  
ATOM   1357  CE1 TYR   100      57.237  74.653  53.938  1.00  0.00           C  
ATOM   1358  HE1 TYR   100      57.127  73.734  54.495  1.00  0.00           H  
ATOM   1359  CZ  TYR   100      56.322  74.845  52.890  1.00  0.00           C  
ATOM   1360  OH  TYR   100      55.439  73.871  52.638  1.00  0.00           O  
ATOM   1361  HH  TYR   100      54.782  74.058  51.964  1.00  0.00           H  
ATOM   1362  CE2 TYR   100      56.557  75.999  52.052  1.00  0.00           C  
ATOM   1363  HE2 TYR   100      55.972  76.135  51.154  1.00  0.00           H  
ATOM   1364  CD2 TYR   100      57.627  76.912  52.331  1.00  0.00           C  
ATOM   1365  HD2 TYR   100      57.767  77.793  51.721  1.00  0.00           H  
ATOM   1366  C   TYR   100      60.966  77.853  51.637  1.00  0.00           C  
ATOM   1367  O   TYR   100      60.901  76.930  50.831  1.00  0.00           O  
ATOM   1368  N   GLY   101      60.998  79.196  51.337  1.00  0.00           N  
ATOM   1369  H   GLY   101      61.077  79.843  52.109  1.00  0.00           H  
ATOM   1370  CA  GLY   101      60.912  79.762  49.937  1.00  0.00           C  
ATOM   1371  HA2 GLY   101      61.164  80.804  49.744  1.00  0.00           H  
ATOM   1372  HA3 GLY   101      61.741  79.321  49.383  1.00  0.00           H  
ATOM   1373  C   GLY   101      59.575  79.521  49.290  1.00  0.00           C  
ATOM   1374  O   GLY   101      58.633  80.244  49.566  1.00  0.00           O  
ATOM   1375  N   GLN   102      59.532  78.591  48.332  1.00  0.00           N  
ATOM   1376  H   GLN   102      60.226  77.857  48.310  1.00  0.00           H  
ATOM   1377  CA  GLN   102      58.426  78.555  47.361  1.00  0.00           C  
ATOM   1378  HA  GLN   102      57.603  79.204  47.660  1.00  0.00           H  
ATOM   1379  CB  GLN   102      58.917  78.811  45.978  1.00  0.00           C  
ATOM   1380  HB2 GLN   102      59.834  78.237  45.844  1.00  0.00           H  
ATOM   1381  HB3 GLN   102      58.243  78.349  45.257  1.00  0.00           H  
ATOM   1382  CG  GLN   102      59.157  80.228  45.526  1.00  0.00           C  
ATOM   1383  HG2 GLN   102      58.965  80.237  44.453  1.00  0.00           H  
ATOM   1384  HG3 GLN   102      58.422  80.908  45.958  1.00  0.00           H  
ATOM   1385  CD  GLN   102      60.488  80.846  45.804  1.00  0.00           C  
ATOM   1386  OE1 GLN   102      61.281  80.431  46.626  1.00  0.00           O  
ATOM   1387  NE2 GLN   102      60.786  81.946  45.121  1.00  0.00           N  
ATOM   1388 HE21 GLN   102      60.171  82.353  44.432  1.00  0.00           H  
ATOM   1389 HE22 GLN   102      61.669  82.385  45.338  1.00  0.00           H  
ATOM   1390  C   GLN   102      57.681  77.221  47.302  1.00  0.00           C  
ATOM   1391  O   GLN   102      56.484  77.301  47.045  1.00  0.00           O  
ATOM   1392  N   GLN   103      58.362  76.194  47.719  1.00  0.00           N  
ATOM   1393  H   GLN   103      59.253  76.425  48.136  1.00  0.00           H  
ATOM   1394  CA  GLN   103      57.765  74.849  47.831  1.00  0.00           C  
ATOM   1395  HA  GLN   103      56.682  74.932  47.741  1.00  0.00           H  
ATOM   1396  CB  GLN   103      58.150  73.947  46.632  1.00  0.00           C  
ATOM   1397  HB2 GLN   103      59.170  74.183  46.328  1.00  0.00           H  
ATOM   1398  HB3 GLN   103      58.211  72.918  46.988  1.00  0.00           H  
ATOM   1399  CG  GLN   103      57.083  74.143  45.484  1.00  0.00           C  
ATOM   1400  HG2 GLN   103      56.072  74.030  45.878  1.00  0.00           H  
ATOM   1401  HG3 GLN   103      57.255  75.086  44.966  1.00  0.00           H  
ATOM   1402  CD  GLN   103      57.235  73.100  44.361  1.00  0.00           C  
ATOM   1403  OE1 GLN   103      56.370  72.272  44.097  1.00  0.00           O  
ATOM   1404  NE2 GLN   103      58.349  72.974  43.691  1.00  0.00           N  
ATOM   1405 HE21 GLN   103      58.416  72.306  42.937  1.00  0.00           H  
ATOM   1406 HE22 GLN   103      59.157  73.571  43.794  1.00  0.00           H  
ATOM   1407  C   GLN   103      58.065  74.114  49.195  1.00  0.00           C  
ATOM   1408  O   GLN   103      59.157  74.369  49.656  1.00  0.00           O  
ATOM   1409  N   PRO   104      57.281  73.109  49.555  1.00  0.00           N  
ATOM   1410  CD  PRO   104      56.003  72.724  48.957  1.00  0.00           C  
ATOM   1411  HD2 PRO   104      56.262  72.294  47.989  1.00  0.00           H  
ATOM   1412  HD3 PRO   104      55.339  73.578  48.822  1.00  0.00           H  
ATOM   1413  CG  PRO   104      55.369  71.742  49.958  1.00  0.00           C  
ATOM   1414  HG2 PRO   104      54.610  71.085  49.534  1.00  0.00           H  
ATOM   1415  HG3 PRO   104      54.890  72.375  50.705  1.00  0.00           H  
ATOM   1416  CB  PRO   104      56.574  71.005  50.523  1.00  0.00           C  
ATOM   1417  HB2 PRO   104      56.890  70.186  49.878  1.00  0.00           H  
ATOM   1418  HB3 PRO   104      56.364  70.559  51.495  1.00  0.00           H  
ATOM   1419  CA  PRO   104      57.651  72.105  50.594  1.00  0.00           C  
ATOM   1420  HA  PRO   104      57.703  72.669  51.525  1.00  0.00           H  
ATOM   1421  C   PRO   104      59.071  71.507  50.333  1.00  0.00           C  
ATOM   1422  O   PRO   104      59.538  71.422  49.193  1.00  0.00           O  
ATOM   1423  N   ALA   105      59.729  71.172  51.473  1.00  0.00           N  
ATOM   1424  H   ALA   105      59.256  71.248  52.362  1.00  0.00           H  
ATOM   1425  CA  ALA   105      61.152  70.530  51.361  1.00  0.00           C  
ATOM   1426  HA  ALA   105      61.851  71.292  51.017  1.00  0.00           H  
ATOM   1427  CB  ALA   105      61.694  70.114  52.755  1.00  0.00           C  
ATOM   1428  HB1 ALA   105      62.563  69.455  52.753  1.00  0.00           H  
ATOM   1429  HB2 ALA   105      61.977  71.017  53.296  1.00  0.00           H  
ATOM   1430  HB3 ALA   105      60.963  69.554  53.339  1.00  0.00           H  
ATOM   1431  C   ALA   105      61.083  69.245  50.362  1.00  0.00           C  
ATOM   1432  O   ALA   105      59.933  68.820  50.166  1.00  0.00           O  
ATOM   1433  N   PRO   106      62.162  68.961  49.603  1.00  0.00           N  
ATOM   1434  CD  PRO   106      63.322  69.841  49.512  1.00  0.00           C  
ATOM   1435  HD2 PRO   106      63.978  69.657  50.363  1.00  0.00           H  
ATOM   1436  HD3 PRO   106      63.042  70.895  49.506  1.00  0.00           H  
ATOM   1437  CG  PRO   106      63.920  69.481  48.175  1.00  0.00           C  
ATOM   1438  HG2 PRO   106      64.983  69.720  48.171  1.00  0.00           H  
ATOM   1439  HG3 PRO   106      63.347  70.045  47.440  1.00  0.00           H  
ATOM   1440  CB  PRO   106      63.669  67.980  48.143  1.00  0.00           C  
ATOM   1441  HB2 PRO   106      64.240  67.307  48.783  1.00  0.00           H  
ATOM   1442  HB3 PRO   106      63.653  67.736  47.081  1.00  0.00           H  
ATOM   1443  CA  PRO   106      62.227  67.930  48.653  1.00  0.00           C  
ATOM   1444  HA  PRO   106      61.503  68.195  47.884  1.00  0.00           H  
ATOM   1445  C   PRO   106      61.873  66.554  49.220  1.00  0.00           C  
ATOM   1446  O   PRO   106      61.389  65.733  48.500  1.00  0.00           O  
ATOM   1447  N   SER   107      61.947  66.275  50.527  1.00  0.00           N  
ATOM   1448  H   SER   107      62.525  66.881  51.091  1.00  0.00           H  
ATOM   1449  CA  SER   107      61.717  65.030  51.227  1.00  0.00           C  
ATOM   1450  HA  SER   107      60.839  64.720  50.659  1.00  0.00           H  
ATOM   1451  CB  SER   107      62.948  64.139  50.975  1.00  0.00           C  
ATOM   1452  HB2 SER   107      62.777  63.173  51.449  1.00  0.00           H  
ATOM   1453  HB3 SER   107      63.162  63.940  49.925  1.00  0.00           H  
ATOM   1454  OG  SER   107      64.069  64.684  51.502  1.00  0.00           O  
ATOM   1455  HG  SER   107      64.739  64.732  50.816  1.00  0.00           H  
ATOM   1456  C   SER   107      61.407  65.058  52.725  1.00  0.00           C  
ATOM   1457  O   SER   107      61.792  65.984  53.442  1.00  0.00           O  
ATOM   1458  N   SER   108      60.760  63.983  53.200  1.00  0.00           N  
ATOM   1459  H   SER   108      60.475  63.291  52.523  1.00  0.00           H  
ATOM   1460  CA  SER   108      60.283  63.869  54.582  1.00  0.00           C  
ATOM   1461  HA  SER   108      59.873  64.795  54.985  1.00  0.00           H  
ATOM   1462  CB  SER   108      59.089  62.851  54.591  1.00  0.00           C  
ATOM   1463  HB2 SER   108      59.360  61.944  54.050  1.00  0.00           H  
ATOM   1464  HB3 SER   108      58.886  62.513  55.607  1.00  0.00           H  
ATOM   1465  OG  SER   108      57.959  63.491  54.066  1.00  0.00           O  
ATOM   1466  HG  SER   108      57.974  63.404  53.110  1.00  0.00           H  
ATOM   1467  C   SER   108      61.405  63.441  55.519  1.00  0.00           C  
ATOM   1468  O   SER   108      62.446  62.887  55.096  1.00  0.00           O  
ATOM   1469  N   THR   109      61.163  63.724  56.730  1.00  0.00           N  
ATOM   1470  H   THR   109      60.245  64.074  56.962  1.00  0.00           H  
ATOM   1471  CA  THR   109      62.014  63.546  57.912  1.00  0.00           C  
ATOM   1472  HA  THR   109      62.777  62.797  57.703  1.00  0.00           H  
ATOM   1473  CB  THR   109      62.712  64.877  58.333  1.00  0.00           C  
ATOM   1474  HB  THR   109      63.295  64.628  59.220  1.00  0.00           H  
ATOM   1475  CG2 THR   109      63.639  65.371  57.234  1.00  0.00           C  
ATOM   1476 HG21 THR   109      64.027  66.365  57.459  1.00  0.00           H  
ATOM   1477 HG22 THR   109      64.453  64.683  57.009  1.00  0.00           H  
ATOM   1478 HG23 THR   109      63.023  65.405  56.336  1.00  0.00           H  
ATOM   1479  OG1 THR   109      61.764  65.896  58.583  1.00  0.00           O  
ATOM   1480  HG1 THR   109      61.525  66.183  57.699  1.00  0.00           H  
ATOM   1481  C   THR   109      61.266  63.012  59.173  1.00  0.00           C  
ATOM   1482  O   THR   109      61.909  62.549  60.128  1.00  0.00           O  
ATOM   1483  N   SER   110      59.901  62.966  59.177  1.00  0.00           N  
ATOM   1484  H   SER   110      59.445  63.410  58.392  1.00  0.00           H  
ATOM   1485  CA  SER   110      59.084  62.438  60.233  1.00  0.00           C  
ATOM   1486  HA  SER   110      59.588  62.438  61.199  1.00  0.00           H  
ATOM   1487  CB  SER   110      57.708  63.116  60.308  1.00  0.00           C  
ATOM   1488  HB2 SER   110      57.213  63.284  59.351  1.00  0.00           H  
ATOM   1489  HB3 SER   110      57.064  62.485  60.920  1.00  0.00           H  
ATOM   1490  OG  SER   110      57.784  64.438  60.901  1.00  0.00           O  
ATOM   1491  HG  SER   110      58.260  64.980  60.268  1.00  0.00           H  
ATOM   1492  C   SER   110      58.871  60.892  60.108  1.00  0.00           C  
ATOM   1493  O   SER   110      57.733  60.553  59.724  1.00  0.00           O  
ATOM   1494  N   GLY   111      59.866  60.058  60.362  1.00  0.00           N  
ATOM   1495  H   GLY   111      60.754  60.401  60.699  1.00  0.00           H  
ATOM   1496  CA  GLY   111      59.855  58.559  60.093  1.00  0.00           C  
ATOM   1497  HA2 GLY   111      60.656  58.160  60.716  1.00  0.00           H  
ATOM   1498  HA3 GLY   111      58.895  58.107  60.341  1.00  0.00           H  
ATOM   1499  C   GLY   111      60.414  58.070  58.706  1.00  0.00           C  
ATOM   1500  O   GLY   111      60.935  58.833  57.919  1.00  0.00           O  
ATOM   1501  N   SER   112      60.279  56.814  58.355  1.00  0.00           N  
ATOM   1502  H   SER   112      60.785  56.569  57.515  1.00  0.00           H  
ATOM   1503  CA  SER   112      59.421  55.713  58.926  1.00  0.00           C  
ATOM   1504  HA  SER   112      59.521  54.860  58.254  1.00  0.00           H  
ATOM   1505  CB  SER   112      59.649  55.331  60.417  1.00  0.00           C  
ATOM   1506  HB2 SER   112      59.147  56.107  60.995  1.00  0.00           H  
ATOM   1507  HB3 SER   112      59.181  54.384  60.685  1.00  0.00           H  
ATOM   1508  OG  SER   112      61.025  55.285  60.751  1.00  0.00           O  
ATOM   1509  HG  SER   112      61.289  56.041  61.281  1.00  0.00           H  
ATOM   1510  C   SER   112      57.884  55.913  58.766  1.00  0.00           C  
ATOM   1511  O   SER   112      57.448  57.056  58.815  1.00  0.00           O  
ATOM   1512  N   TYR   113      57.088  54.842  58.720  1.00  0.00           N  
ATOM   1513  H   TYR   113      56.139  55.003  58.413  1.00  0.00           H  
ATOM   1514  CA  TYR   113      57.382  53.455  58.820  1.00  0.00           C  
ATOM   1515  HA  TYR   113      58.387  53.296  59.209  1.00  0.00           H  
ATOM   1516  CB  TYR   113      56.391  52.728  59.774  1.00  0.00           C  
ATOM   1517  HB2 TYR   113      55.416  52.813  59.293  1.00  0.00           H  
ATOM   1518  HB3 TYR   113      56.701  51.695  59.930  1.00  0.00           H  
ATOM   1519  CG  TYR   113      56.135  53.556  61.024  1.00  0.00           C  
ATOM   1520  CD1 TYR   113      55.270  54.645  61.119  1.00  0.00           C  
ATOM   1521  HD1 TYR   113      54.728  54.834  60.204  1.00  0.00           H  
ATOM   1522  CE1 TYR   113      55.177  55.302  62.323  1.00  0.00           C  
ATOM   1523  HE1 TYR   113      54.600  56.215  62.338  1.00  0.00           H  
ATOM   1524  CZ  TYR   113      55.791  54.930  63.504  1.00  0.00           C  
ATOM   1525  OH  TYR   113      55.639  55.659  64.695  1.00  0.00           O  
ATOM   1526  HH  TYR   113      56.021  55.277  65.489  1.00  0.00           H  
ATOM   1527  CE2 TYR   113      56.788  53.946  63.355  1.00  0.00           C  
ATOM   1528  HE2 TYR   113      57.434  53.688  64.181  1.00  0.00           H  
ATOM   1529  CD2 TYR   113      56.862  53.153  62.189  1.00  0.00           C  
ATOM   1530  HD2 TYR   113      57.429  52.234  62.194  1.00  0.00           H  
ATOM   1531  C   TYR   113      57.412  52.673  57.474  1.00  0.00           C  
ATOM   1532  O   TYR   113      57.445  51.439  57.449  1.00  0.00           O  
ATOM   1533  N   GLY   114      57.393  53.379  56.358  1.00  0.00           N  
ATOM   1534  H   GLY   114      57.286  54.383  56.390  1.00  0.00           H  
ATOM   1535  CA  GLY   114      57.045  52.725  55.032  1.00  0.00           C  
ATOM   1536  HA2 GLY   114      56.230  52.044  55.273  1.00  0.00           H  
ATOM   1537  HA3 GLY   114      56.669  53.472  54.333  1.00  0.00           H  
ATOM   1538  C   GLY   114      58.134  51.951  54.312  1.00  0.00           C  
ATOM   1539  O   GLY   114      59.301  51.992  54.637  1.00  0.00           O  
ATOM   1540  N   SER   115      57.889  51.435  53.115  1.00  0.00           N  
ATOM   1541  H   SER   115      58.649  50.895  52.727  1.00  0.00           H  
ATOM   1542  CA  SER   115      56.683  51.268  52.292  1.00  0.00           C  
ATOM   1543  HA  SER   115      56.317  52.287  52.171  1.00  0.00           H  
ATOM   1544  CB  SER   115      56.979  50.593  50.931  1.00  0.00           C  
ATOM   1545  HB2 SER   115      56.091  50.492  50.307  1.00  0.00           H  
ATOM   1546  HB3 SER   115      57.727  51.234  50.464  1.00  0.00           H  
ATOM   1547  OG  SER   115      57.518  49.318  51.126  1.00  0.00           O  
ATOM   1548  HG  SER   115      58.453  49.405  51.328  1.00  0.00           H  
ATOM   1549  C   SER   115      55.538  50.621  53.083  1.00  0.00           C  
ATOM   1550  O   SER   115      55.765  49.701  53.795  1.00  0.00           O  
ATOM   1551  N   SER   116      54.295  50.940  52.688  1.00  0.00           N  
ATOM   1552  H   SER   116      54.206  51.353  51.771  1.00  0.00           H  
ATOM   1553  CA  SER   116      53.070  50.494  53.293  1.00  0.00           C  
ATOM   1554  HA  SER   116      53.145  50.393  54.375  1.00  0.00           H  
ATOM   1555  CB  SER   116      51.887  51.446  53.164  1.00  0.00           C  
ATOM   1556  HB2 SER   116      51.508  51.605  52.154  1.00  0.00           H  
ATOM   1557  HB3 SER   116      51.080  51.008  53.752  1.00  0.00           H  
ATOM   1558  OG  SER   116      52.257  52.702  53.761  1.00  0.00           O  
ATOM   1559  HG  SER   116      52.976  52.993  53.195  1.00  0.00           H  
ATOM   1560  C   SER   116      52.687  49.065  52.805  1.00  0.00           C  
ATOM   1561  O   SER   116      52.086  49.010  51.700  1.00  0.00           O  
ATOM   1562  N   SER   117      52.965  48.010  53.547  1.00  0.00           N  
ATOM   1563  H   SER   117      53.515  48.149  54.382  1.00  0.00           H  
ATOM   1564  CA  SER   117      52.370  46.649  53.490  1.00  0.00           C  
ATOM   1565  HA  SER   117      52.282  46.350  52.445  1.00  0.00           H  
ATOM   1566  CB  SER   117      53.345  45.694  54.156  1.00  0.00           C  
ATOM   1567  HB2 SER   117      52.975  44.670  54.191  1.00  0.00           H  
ATOM   1568  HB3 SER   117      54.262  45.633  53.569  1.00  0.00           H  
ATOM   1569  OG  SER   117      53.654  46.211  55.473  1.00  0.00           O  
ATOM   1570  HG  SER   117      54.596  46.383  55.405  1.00  0.00           H  
ATOM   1571  C   SER   117      50.982  46.487  54.142  1.00  0.00           C  
ATOM   1572  O   SER   117      50.298  45.415  53.980  1.00  0.00           O  
ATOM   1573  N   GLN   118      50.487  47.601  54.767  1.00  0.00           N  
ATOM   1574  H   GLN   118      51.293  48.185  54.938  1.00  0.00           H  
ATOM   1575  CA  GLN   118      49.150  47.953  55.202  1.00  0.00           C  
ATOM   1576  HA  GLN   118      49.282  48.991  55.510  1.00  0.00           H  
ATOM   1577  CB  GLN   118      48.103  47.926  54.042  1.00  0.00           C  
ATOM   1578  HB2 GLN   118      48.555  48.340  53.141  1.00  0.00           H  
ATOM   1579  HB3 GLN   118      47.728  46.926  53.824  1.00  0.00           H  
ATOM   1580  CG  GLN   118      46.890  48.736  54.445  1.00  0.00           C  
ATOM   1581  HG2 GLN   118      46.147  48.194  55.030  1.00  0.00           H  
ATOM   1582  HG3 GLN   118      47.148  49.637  55.003  1.00  0.00           H  
ATOM   1583  CD  GLN   118      46.011  49.191  53.204  1.00  0.00           C  
ATOM   1584  OE1 GLN   118      46.146  48.653  52.088  1.00  0.00           O  
ATOM   1585  NE2 GLN   118      45.151  50.173  53.414  1.00  0.00           N  
ATOM   1586 HE21 GLN   118      44.992  50.601  54.315  1.00  0.00           H  
ATOM   1587 HE22 GLN   118      44.606  50.414  52.599  1.00  0.00           H  
ATOM   1588  C   GLN   118      48.600  47.073  56.350  1.00  0.00           C  
ATOM   1589  O   GLN   118      48.629  45.844  56.270  1.00  0.00           O  
ATOM   1590  N   SER   119      48.148  47.582  57.486  1.00  0.00           N  
ATOM   1591  H   SER   119      47.819  46.893  58.146  1.00  0.00           H  
ATOM   1592  CA  SER   119      48.126  48.937  57.982  1.00  0.00           C  
ATOM   1593  HA  SER   119      47.633  49.590  57.261  1.00  0.00           H  
ATOM   1594  CB  SER   119      47.168  48.950  59.246  1.00  0.00           C  
ATOM   1595  HB2 SER   119      47.206  49.963  59.648  1.00  0.00           H  
ATOM   1596  HB3 SER   119      46.162  48.698  58.909  1.00  0.00           H  
ATOM   1597  OG  SER   119      47.578  48.029  60.203  1.00  0.00           O  
ATOM   1598  HG  SER   119      47.761  48.542  60.994  1.00  0.00           H  
ATOM   1599  C   SER   119      49.533  49.475  58.356  1.00  0.00           C  
ATOM   1600  O   SER   119      50.550  48.813  58.213  1.00  0.00           O  
ATOM   1601  N   SER   120      49.559  50.718  58.763  1.00  0.00           N  
ATOM   1602  H   SER   120      48.674  51.186  58.898  1.00  0.00           H  
ATOM   1603  CA  SER   120      50.659  51.457  59.419  1.00  0.00           C  
ATOM   1604  HA  SER   120      51.605  50.986  59.155  1.00  0.00           H  
ATOM   1605  CB  SER   120      50.718  52.895  58.926  1.00  0.00           C  
ATOM   1606  HB2 SER   120      50.755  52.993  57.841  1.00  0.00           H  
ATOM   1607  HB3 SER   120      49.733  53.236  59.246  1.00  0.00           H  
ATOM   1608  OG  SER   120      51.674  53.695  59.551  1.00  0.00           O  
ATOM   1609  HG  SER   120      52.226  54.055  58.853  1.00  0.00           H  
ATOM   1610  C   SER   120      50.563  51.420  60.934  1.00  0.00           C  
ATOM   1611  O   SER   120      49.469  51.659  61.426  1.00  0.00           O  
ATOM   1612  N   SER   121      51.709  51.226  61.672  1.00  0.00           N  
ATOM   1613  H   SER   121      51.561  51.144  62.668  1.00  0.00           H  
ATOM   1614  CA  SER   121      53.050  51.022  61.186  1.00  0.00           C  
ATOM   1615  HA  SER   121      53.314  51.774  60.443  1.00  0.00           H  
ATOM   1616  CB  SER   121      54.031  51.181  62.321  1.00  0.00           C  
ATOM   1617  HB2 SER   121      53.874  50.375  63.038  1.00  0.00           H  
ATOM   1618  HB3 SER   121      55.076  51.109  62.021  1.00  0.00           H  
ATOM   1619  OG  SER   121      53.823  52.406  62.965  1.00  0.00           O  
ATOM   1620  HG  SER   121      54.383  52.400  63.745  1.00  0.00           H  
ATOM   1621  C   SER   121      53.284  49.673  60.543  1.00  0.00           C  
ATOM   1622  O   SER   121      54.169  49.555  59.694  1.00  0.00           O  
ATOM   1623  N   TYR   122      52.587  48.587  61.064  1.00  0.00           N  
ATOM   1624  H   TYR   122      51.857  48.729  61.748  1.00  0.00           H  
ATOM   1625  CA  TYR   122      52.729  47.201  60.512  1.00  0.00           C  
ATOM   1626  HA  TYR   122      53.219  47.257  59.541  1.00  0.00           H  
ATOM   1627  CB  TYR   122      53.666  46.394  61.433  1.00  0.00           C  
ATOM   1628  HB2 TYR   122      53.122  45.998  62.291  1.00  0.00           H  
ATOM   1629  HB3 TYR   122      53.872  45.472  60.889  1.00  0.00           H  
ATOM   1630  CG  TYR   122      54.952  47.048  61.716  1.00  0.00           C  
ATOM   1631  CD1 TYR   122      55.090  47.642  62.981  1.00  0.00           C  
ATOM   1632  HD1 TYR   122      54.297  47.484  63.697  1.00  0.00           H  
ATOM   1633  CE1 TYR   122      56.124  48.540  63.295  1.00  0.00           C  
ATOM   1634  HE1 TYR   122      56.202  48.955  64.289  1.00  0.00           H  
ATOM   1635  CZ  TYR   122      57.089  48.751  62.338  1.00  0.00           C  
ATOM   1636  OH  TYR   122      57.951  49.724  62.544  1.00  0.00           O  
ATOM   1637  HH  TYR   122      58.077  49.975  63.462  1.00  0.00           H  
ATOM   1638  CE2 TYR   122      57.126  47.961  61.148  1.00  0.00           C  
ATOM   1639  HE2 TYR   122      57.906  48.095  60.412  1.00  0.00           H  
ATOM   1640  CD2 TYR   122      55.996  47.109  60.766  1.00  0.00           C  
ATOM   1641  HD2 TYR   122      55.943  46.724  59.759  1.00  0.00           H  
ATOM   1642  C   TYR   122      51.333  46.520  60.404  1.00  0.00           C  
ATOM   1643  O   TYR   122      50.598  46.430  61.392  1.00  0.00           O  
ATOM   1644  N   GLY   123      51.013  45.961  59.243  1.00  0.00           N  
ATOM   1645  H   GLY   123      50.153  45.437  59.331  1.00  0.00           H  
ATOM   1646  CA  GLY   123      51.717  45.818  57.993  1.00  0.00           C  
ATOM   1647  HA2 GLY   123      51.384  46.497  57.208  1.00  0.00           H  
ATOM   1648  HA3 GLY   123      52.778  46.035  58.119  1.00  0.00           H  
ATOM   1649  C   GLY   123      51.588  44.367  57.615  1.00  0.00           C  
ATOM   1650  O   GLY   123      50.500  43.823  57.607  1.00  0.00           O  
ATOM   1651  N   GLN   124      52.691  43.700  57.206  1.00  0.00           N  
ATOM   1652  H   GLN   124      53.563  44.204  57.134  1.00  0.00           H  
ATOM   1653  CA  GLN   124      52.848  42.287  56.865  1.00  0.00           C  
ATOM   1654  HA  GLN   124      52.128  41.726  57.461  1.00  0.00           H  
ATOM   1655  CB  GLN   124      52.527  41.992  55.332  1.00  0.00           C  
ATOM   1656  HB2 GLN   124      51.684  42.574  54.961  1.00  0.00           H  
ATOM   1657  HB3 GLN   124      53.376  42.259  54.702  1.00  0.00           H  
ATOM   1658  CG  GLN   124      52.306  40.533  54.959  1.00  0.00           C  
ATOM   1659  HG2 GLN   124      52.274  40.433  53.874  1.00  0.00           H  
ATOM   1660  HG3 GLN   124      53.146  39.925  55.295  1.00  0.00           H  
ATOM   1661  CD  GLN   124      50.959  40.060  55.566  1.00  0.00           C  
ATOM   1662  OE1 GLN   124      49.894  40.599  55.176  1.00  0.00           O  
ATOM   1663  NE2 GLN   124      51.029  39.100  56.429  1.00  0.00           N  
ATOM   1664 HE21 GLN   124      51.916  38.669  56.649  1.00  0.00           H  
ATOM   1665 HE22 GLN   124      50.266  39.072  57.090  1.00  0.00           H  
ATOM   1666  C   GLN   124      54.245  41.827  57.324  1.00  0.00           C  
ATOM   1667  O   GLN   124      55.228  42.294  56.741  1.00  0.00           O  
ATOM   1668  N   PRO   125      54.386  40.933  58.377  1.00  0.00           N  
ATOM   1669  CD  PRO   125      55.742  40.576  58.830  1.00  0.00           C  
ATOM   1670  HD2 PRO   125      56.557  41.268  58.615  1.00  0.00           H  
ATOM   1671  HD3 PRO   125      55.942  39.553  58.514  1.00  0.00           H  
ATOM   1672  CG  PRO   125      55.522  40.436  60.325  1.00  0.00           C  
ATOM   1673  HG2 PRO   125      55.567  41.433  60.763  1.00  0.00           H  
ATOM   1674  HG3 PRO   125      56.329  39.888  60.812  1.00  0.00           H  
ATOM   1675  CB  PRO   125      54.078  39.880  60.448  1.00  0.00           C  
ATOM   1676  HB2 PRO   125      53.551  40.165  61.358  1.00  0.00           H  
ATOM   1677  HB3 PRO   125      54.156  38.801  60.318  1.00  0.00           H  
ATOM   1678  CA  PRO   125      53.334  40.592  59.343  1.00  0.00           C  
ATOM   1679  HA  PRO   125      52.658  39.817  58.981  1.00  0.00           H  
ATOM   1680  C   PRO   125      52.580  41.817  59.901  1.00  0.00           C  
ATOM   1681  O   PRO   125      53.210  42.852  60.108  1.00  0.00           O  
ATOM   1682  N   GLN   126      51.253  41.696  60.053  1.00  0.00           N  
ATOM   1683  H   GLN   126      50.886  40.764  59.921  1.00  0.00           H  
ATOM   1684  CA  GLN   126      50.473  42.555  60.955  1.00  0.00           C  
ATOM   1685  HA  GLN   126      50.434  43.539  60.488  1.00  0.00           H  
ATOM   1686  CB  GLN   126      49.079  42.036  60.927  1.00  0.00           C  
ATOM   1687  HB2 GLN   126      49.041  42.051  59.838  1.00  0.00           H  
ATOM   1688  HB3 GLN   126      49.078  41.044  61.379  1.00  0.00           H  
ATOM   1689  CG  GLN   126      48.211  43.023  61.677  1.00  0.00           C  
ATOM   1690  HG2 GLN   126      47.206  42.614  61.782  1.00  0.00           H  
ATOM   1691  HG3 GLN   126      48.668  43.197  62.651  1.00  0.00           H  
ATOM   1692  CD  GLN   126      48.170  44.386  61.048  1.00  0.00           C  
ATOM   1693  OE1 GLN   126      48.386  44.607  59.860  1.00  0.00           O  
ATOM   1694  NE2 GLN   126      47.667  45.263  61.820  1.00  0.00           N  
ATOM   1695 HE21 GLN   126      47.508  45.021  62.788  1.00  0.00           H  
ATOM   1696 HE22 GLN   126      47.492  46.181  61.439  1.00  0.00           H  
ATOM   1697  C   GLN   126      51.118  42.630  62.451  1.00  0.00           C  
ATOM   1698  O   GLN   126      51.696  41.696  62.958  1.00  0.00           O  
ATOM   1699  N   SER   127      51.063  43.844  63.069  1.00  0.00           N  
ATOM   1700  H   SER   127      50.556  44.600  62.631  1.00  0.00           H  
ATOM   1701  CA  SER   127      51.564  44.237  64.444  1.00  0.00           C  
ATOM   1702  HA  SER   127      51.156  45.203  64.742  1.00  0.00           H  
ATOM   1703  CB  SER   127      51.051  43.287  65.538  1.00  0.00           C  
ATOM   1704  HB2 SER   127      49.971  43.177  65.436  1.00  0.00           H  
ATOM   1705  HB3 SER   127      51.613  42.377  65.331  1.00  0.00           H  
ATOM   1706  OG  SER   127      51.238  43.908  66.820  1.00  0.00           O  
ATOM   1707  HG  SER   127      50.438  43.774  67.334  1.00  0.00           H  
ATOM   1708  C   SER   127      53.074  44.444  64.640  1.00  0.00           C  
ATOM   1709  O   SER   127      53.505  45.238  65.460  1.00  0.00           O  
ATOM   1710  N   GLY   128      53.889  43.690  63.932  1.00  0.00           N  
ATOM   1711  H   GLY   128      53.418  43.097  63.264  1.00  0.00           H  
ATOM   1712  CA  GLY   128      55.330  43.705  64.010  1.00  0.00           C  
ATOM   1713  HA2 GLY   128      55.695  44.606  63.517  1.00  0.00           H  
ATOM   1714  HA3 GLY   128      55.617  43.828  65.054  1.00  0.00           H  
ATOM   1715  C   GLY   128      56.080  42.553  63.429  1.00  0.00           C  
ATOM   1716  O   GLY   128      55.598  41.406  63.505  1.00  0.00           O  
ATOM   1717  N   SER   129      57.348  42.653  62.946  1.00  0.00           N  
ATOM   1718  H   SER   129      57.657  41.774  62.555  1.00  0.00           H  
ATOM   1719  CA  SER   129      58.250  43.732  62.680  1.00  0.00           C  
ATOM   1720  HA  SER   129      59.248  43.332  62.499  1.00  0.00           H  
ATOM   1721  CB  SER   129      57.800  44.525  61.400  1.00  0.00           C  
ATOM   1722  HB2 SER   129      56.757  44.832  61.478  1.00  0.00           H  
ATOM   1723  HB3 SER   129      58.554  45.307  61.318  1.00  0.00           H  
ATOM   1724  OG  SER   129      57.864  43.644  60.294  1.00  0.00           O  
ATOM   1725  HG  SER   129      58.795  43.425  60.203  1.00  0.00           H  
ATOM   1726  C   SER   129      58.406  44.703  63.848  1.00  0.00           C  
ATOM   1727  O   SER   129      58.385  45.891  63.606  1.00  0.00           O  
ATOM   1728  N   TYR   130      58.548  44.130  65.016  1.00  0.00           N  
ATOM   1729  H   TYR   130      58.713  43.135  65.069  1.00  0.00           H  
ATOM   1730  CA  TYR   130      58.684  44.817  66.302  1.00  0.00           C  
ATOM   1731  HA  TYR   130      57.875  45.540  66.400  1.00  0.00           H  
ATOM   1732  CB  TYR   130      58.615  43.811  67.434  1.00  0.00           C  
ATOM   1733  HB2 TYR   130      59.457  43.124  67.517  1.00  0.00           H  
ATOM   1734  HB3 TYR   130      58.627  44.333  68.391  1.00  0.00           H  
ATOM   1735  CG  TYR   130      57.310  43.081  67.395  1.00  0.00           C  
ATOM   1736  CD1 TYR   130      57.156  41.829  66.813  1.00  0.00           C  
ATOM   1737  HD1 TYR   130      58.045  41.437  66.341  1.00  0.00           H  
ATOM   1738  CE1 TYR   130      55.941  41.117  66.678  1.00  0.00           C  
ATOM   1739  HE1 TYR   130      55.989  40.184  66.136  1.00  0.00           H  
ATOM   1740  CZ  TYR   130      54.785  41.699  67.223  1.00  0.00           C  
ATOM   1741  OH  TYR   130      53.570  41.076  67.132  1.00  0.00           O  
ATOM   1742  HH  TYR   130      53.490  40.397  66.458  1.00  0.00           H  
ATOM   1743  CE2 TYR   130      54.931  42.915  67.988  1.00  0.00           C  
ATOM   1744  HE2 TYR   130      53.999  43.337  68.334  1.00  0.00           H  
ATOM   1745  CD2 TYR   130      56.193  43.614  68.073  1.00  0.00           C  
ATOM   1746  HD2 TYR   130      56.341  44.422  68.774  1.00  0.00           H  
ATOM   1747  C   TYR   130      60.068  45.544  66.336  1.00  0.00           C  
ATOM   1748  O   TYR   130      61.104  44.989  65.974  1.00  0.00           O  
ATOM   1749  N   SER   131      60.187  46.794  66.781  1.00  0.00           N  
ATOM   1750  H   SER   131      61.107  47.197  66.677  1.00  0.00           H  
ATOM   1751  CA  SER   131      59.152  47.782  67.214  1.00  0.00           C  
ATOM   1752  HA  SER   131      59.714  48.643  67.577  1.00  0.00           H  
ATOM   1753  CB  SER   131      58.209  48.202  66.038  1.00  0.00           C  
ATOM   1754  HB2 SER   131      57.593  47.358  65.729  1.00  0.00           H  
ATOM   1755  HB3 SER   131      57.596  48.968  66.511  1.00  0.00           H  
ATOM   1756  OG  SER   131      58.906  48.589  64.900  1.00  0.00           O  
ATOM   1757  HG  SER   131      58.945  47.854  64.283  1.00  0.00           H  
ATOM   1758  C   SER   131      58.380  47.188  68.438  1.00  0.00           C  
ATOM   1759  O   SER   131      57.283  46.762  68.163  1.00  0.00           O  
ATOM   1760  N   GLN   132      58.917  47.056  69.673  1.00  0.00           N  
ATOM   1761  H   GLN   132      58.374  46.699  70.445  1.00  0.00           H  
ATOM   1762  CA  GLN   132      60.193  47.710  70.064  1.00  0.00           C  
ATOM   1763  HA  GLN   132      60.840  47.886  69.205  1.00  0.00           H  
ATOM   1764  CB  GLN   132      59.817  49.079  70.601  1.00  0.00           C  
ATOM   1765  HB2 GLN   132      60.709  49.674  70.407  1.00  0.00           H  
ATOM   1766  HB3 GLN   132      59.046  49.415  69.908  1.00  0.00           H  
ATOM   1767  CG  GLN   132      59.464  49.471  72.048  1.00  0.00           C  
ATOM   1768  HG2 GLN   132      58.662  48.836  72.425  1.00  0.00           H  
ATOM   1769  HG3 GLN   132      60.341  49.244  72.655  1.00  0.00           H  
ATOM   1770  CD  GLN   132      59.020  50.955  72.174  1.00  0.00           C  
ATOM   1771  OE1 GLN   132      59.590  51.873  71.575  1.00  0.00           O  
ATOM   1772  NE2 GLN   132      57.880  51.189  72.809  1.00  0.00           N  
ATOM   1773 HE21 GLN   132      57.259  50.511  73.227  1.00  0.00           H  
ATOM   1774 HE22 GLN   132      57.724  52.184  72.880  1.00  0.00           H  
ATOM   1775  C   GLN   132      61.079  46.983  71.170  1.00  0.00           C  
ATOM   1776  O   GLN   132      60.405  46.629  72.176  1.00  0.00           O  
ATOM   1777  N   GLN   133      62.342  46.725  70.934  1.00  0.00           N  
ATOM   1778  H   GLN   133      62.763  47.156  70.123  1.00  0.00           H  
ATOM   1779  CA  GLN   133      63.189  46.096  71.929  1.00  0.00           C  
ATOM   1780  HA  GLN   133      64.205  45.951  71.563  1.00  0.00           H  
ATOM   1781  CB  GLN   133      63.318  47.083  73.093  1.00  0.00           C  
ATOM   1782  HB2 GLN   133      62.330  47.210  73.535  1.00  0.00           H  
ATOM   1783  HB3 GLN   133      63.965  46.619  73.838  1.00  0.00           H  
ATOM   1784  CG  GLN   133      63.912  48.489  72.754  1.00  0.00           C  
ATOM   1785  HG2 GLN   133      64.999  48.404  72.785  1.00  0.00           H  
ATOM   1786  HG3 GLN   133      63.564  48.833  71.780  1.00  0.00           H  
ATOM   1787  CD  GLN   133      63.392  49.575  73.801  1.00  0.00           C  
ATOM   1788  OE1 GLN   133      63.354  49.361  74.995  1.00  0.00           O  
ATOM   1789  NE2 GLN   133      63.008  50.782  73.386  1.00  0.00           N  
ATOM   1790 HE21 GLN   133      63.009  51.057  72.414  1.00  0.00           H  
ATOM   1791 HE22 GLN   133      62.725  51.436  74.102  1.00  0.00           H  
ATOM   1792  C   GLN   133      62.672  44.701  72.296  1.00  0.00           C  
ATOM   1793  O   GLN   133      62.009  44.529  73.352  1.00  0.00           O  
ATOM   1794  N   PRO   134      62.868  43.697  71.413  1.00  0.00           N  
ATOM   1795  CD  PRO   134      62.755  42.335  71.722  1.00  0.00           C  
ATOM   1796  HD2 PRO   134      61.740  41.939  71.769  1.00  0.00           H  
ATOM   1797  HD3 PRO   134      63.283  42.254  72.672  1.00  0.00           H  
ATOM   1798  CG  PRO   134      63.526  41.556  70.676  1.00  0.00           C  
ATOM   1799  HG2 PRO   134      62.875  40.722  70.414  1.00  0.00           H  
ATOM   1800  HG3 PRO   134      64.422  41.100  71.098  1.00  0.00           H  
ATOM   1801  CB  PRO   134      63.854  42.477  69.567  1.00  0.00           C  
ATOM   1802  HB2 PRO   134      63.281  42.249  68.668  1.00  0.00           H  
ATOM   1803  HB3 PRO   134      64.928  42.477  69.379  1.00  0.00           H  
ATOM   1804  CA  PRO   134      63.447  43.804  70.039  1.00  0.00           C  
ATOM   1805  HA  PRO   134      64.336  44.432  69.972  1.00  0.00           H  
ATOM   1806  C   PRO   134      62.542  44.573  69.013  1.00  0.00           C  
ATOM   1807  O   PRO   134      61.293  44.477  69.149  1.00  0.00           O  
ATOM   1808  N   SER   135      63.039  45.276  68.021  1.00  0.00           N  
ATOM   1809  H   SER   135      62.306  45.630  67.424  1.00  0.00           H  
ATOM   1810  CA  SER   135      64.421  45.550  67.630  1.00  0.00           C  
ATOM   1811  HA  SER   135      65.081  44.683  67.675  1.00  0.00           H  
ATOM   1812  CB  SER   135      64.489  46.004  66.108  1.00  0.00           C  
ATOM   1813  HB2 SER   135      65.499  46.205  65.751  1.00  0.00           H  
ATOM   1814  HB3 SER   135      64.111  45.324  65.345  1.00  0.00           H  
ATOM   1815  OG  SER   135      63.790  47.212  65.900  1.00  0.00           O  
ATOM   1816  HG  SER   135      64.371  47.770  65.378  1.00  0.00           H  
ATOM   1817  C   SER   135      65.057  46.720  68.403  1.00  0.00           C  
ATOM   1818  O   SER   135      64.389  47.501  69.038  1.00  0.00           O  
ATOM   1819  N   TYR   136      66.382  46.868  68.413  1.00  0.00           N  
ATOM   1820  H   TYR   136      66.908  46.152  67.933  1.00  0.00           H  
ATOM   1821  CA  TYR   136      67.060  47.856  69.230  1.00  0.00           C  
ATOM   1822  HA  TYR   136      66.321  48.495  69.714  1.00  0.00           H  
ATOM   1823  CB  TYR   136      67.920  47.198  70.351  1.00  0.00           C  
ATOM   1824  HB2 TYR   136      68.763  46.653  69.928  1.00  0.00           H  
ATOM   1825  HB3 TYR   136      68.493  47.960  70.880  1.00  0.00           H  
ATOM   1826  CG  TYR   136      67.249  46.248  71.335  1.00  0.00           C  
ATOM   1827  CD1 TYR   136      66.993  46.809  72.622  1.00  0.00           C  
ATOM   1828  HD1 TYR   136      67.168  47.845  72.873  1.00  0.00           H  
ATOM   1829  CE1 TYR   136      66.587  45.931  73.665  1.00  0.00           C  
ATOM   1830  HE1 TYR   136      66.198  46.322  74.594  1.00  0.00           H  
ATOM   1831  CZ  TYR   136      66.418  44.575  73.433  1.00  0.00           C  
ATOM   1832  OH  TYR   136      66.161  43.772  74.454  1.00  0.00           O  
ATOM   1833  HH  TYR   136      65.477  44.073  75.056  1.00  0.00           H  
ATOM   1834  CE2 TYR   136      66.721  44.126  72.124  1.00  0.00           C  
ATOM   1835  HE2 TYR   136      66.659  43.061  71.955  1.00  0.00           H  
ATOM   1836  CD2 TYR   136      67.092  44.887  71.019  1.00  0.00           C  
ATOM   1837  HD2 TYR   136      67.282  44.412  70.067  1.00  0.00           H  
ATOM   1838  C   TYR   136      67.945  48.738  68.322  1.00  0.00           C  
ATOM   1839  O   TYR   136      69.010  48.255  67.895  1.00  0.00           O  
ATOM   1840  N   GLY   137      67.558  49.940  68.054  1.00  0.00           N  
ATOM   1841  H   GLY   137      68.109  50.392  67.338  1.00  0.00           H  
ATOM   1842  CA  GLY   137      66.467  50.802  68.672  1.00  0.00           C  
ATOM   1843  HA2 GLY   137      66.280  51.722  68.120  1.00  0.00           H  
ATOM   1844  HA3 GLY   137      65.543  50.224  68.684  1.00  0.00           H  
ATOM   1845  C   GLY   137      66.773  51.226  70.157  1.00  0.00           C  
ATOM   1846  O   GLY   137      67.432  50.556  70.905  1.00  0.00           O  
ATOM   1847  N   GLY   138      66.253  52.367  70.673  1.00  0.00           N  
ATOM   1848  H   GLY   138      65.649  52.884  70.050  1.00  0.00           H  
ATOM   1849  CA  GLY   138      66.254  52.743  72.083  1.00  0.00           C  
ATOM   1850  HA2 GLY   138      65.540  53.520  72.354  1.00  0.00           H  
ATOM   1851  HA3 GLY   138      65.823  51.930  72.668  1.00  0.00           H  
ATOM   1852  C   GLY   138      67.662  52.991  72.678  1.00  0.00           C  
ATOM   1853  O   GLY   138      68.573  53.310  71.928  1.00  0.00           O  
ATOM   1854  N   GLN   139      67.988  52.803  73.910  1.00  0.00           N  
ATOM   1855  H   GLN   139      68.978  52.734  74.102  1.00  0.00           H  
ATOM   1856  CA  GLN   139      67.097  52.304  74.957  1.00  0.00           C  
ATOM   1857  HA  GLN   139      66.031  52.491  74.828  1.00  0.00           H  
ATOM   1858  CB  GLN   139      67.078  50.693  74.969  1.00  0.00           C  
ATOM   1859  HB2 GLN   139      66.097  50.402  75.345  1.00  0.00           H  
ATOM   1860  HB3 GLN   139      67.196  50.445  73.914  1.00  0.00           H  
ATOM   1861  CG  GLN   139      68.195  49.823  75.675  1.00  0.00           C  
ATOM   1862  HG2 GLN   139      68.268  48.896  75.107  1.00  0.00           H  
ATOM   1863  HG3 GLN   139      69.225  50.127  75.487  1.00  0.00           H  
ATOM   1864  CD  GLN   139      67.820  49.371  77.116  1.00  0.00           C  
ATOM   1865  OE1 GLN   139      66.860  48.640  77.324  1.00  0.00           O  
ATOM   1866  NE2 GLN   139      68.576  49.811  78.148  1.00  0.00           N  
ATOM   1867 HE21 GLN   139      69.448  50.305  78.025  1.00  0.00           H  
ATOM   1868 HE22 GLN   139      68.448  49.467  79.089  1.00  0.00           H  
ATOM   1869  C   GLN   139      67.573  52.782  76.358  1.00  0.00           C  
ATOM   1870  O   GLN   139      68.774  52.978  76.597  1.00  0.00           O  
ATOM   1871  N   GLN   140      66.611  52.806  77.266  1.00  0.00           N  
ATOM   1872  H   GLN   140      65.710  52.541  76.895  1.00  0.00           H  
ATOM   1873  CA  GLN   140      66.689  52.983  78.697  1.00  0.00           C  
ATOM   1874  HA  GLN   140      67.535  52.418  79.087  1.00  0.00           H  
ATOM   1875  CB  GLN   140      67.034  54.422  78.958  1.00  0.00           C  
ATOM   1876  HB2 GLN   140      67.993  54.643  78.490  1.00  0.00           H  
ATOM   1877  HB3 GLN   140      66.243  55.064  78.570  1.00  0.00           H  
ATOM   1878  CG  GLN   140      66.995  54.640  80.496  1.00  0.00           C  
ATOM   1879  HG2 GLN   140      66.021  54.476  80.958  1.00  0.00           H  
ATOM   1880  HG3 GLN   140      67.671  53.931  80.974  1.00  0.00           H  
ATOM   1881  CD  GLN   140      67.508  56.131  80.834  1.00  0.00           C  
ATOM   1882  OE1 GLN   140      67.692  56.995  79.979  1.00  0.00           O  
ATOM   1883  NE2 GLN   140      67.526  56.461  82.101  1.00  0.00           N  
ATOM   1884 HE21 GLN   140      67.498  55.732  82.798  1.00  0.00           H  
ATOM   1885 HE22 GLN   140      67.903  57.381  82.278  1.00  0.00           H  
ATOM   1886  C   GLN   140      65.386  52.440  79.376  1.00  0.00           C  
ATOM   1887  O   GLN   140      64.404  53.154  79.373  1.00  0.00           O  
ATOM   1888  N   GLN   141      65.403  51.164  79.871  1.00  0.00           N  
ATOM   1889  H   GLN   141      66.247  50.635  79.702  1.00  0.00           H  
ATOM   1890  CA  GLN   141      64.375  50.443  80.622  1.00  0.00           C  
ATOM   1891  HA  GLN   141      63.439  50.991  80.516  1.00  0.00           H  
ATOM   1892  CB  GLN   141      64.055  49.106  79.920  1.00  0.00           C  
ATOM   1893  HB2 GLN   141      64.967  48.518  79.819  1.00  0.00           H  
ATOM   1894  HB3 GLN   141      63.213  48.670  80.458  1.00  0.00           H  
ATOM   1895  CG  GLN   141      63.476  49.114  78.503  1.00  0.00           C  
ATOM   1896  HG2 GLN   141      63.979  49.804  77.825  1.00  0.00           H  
ATOM   1897  HG3 GLN   141      63.650  48.089  78.174  1.00  0.00           H  
ATOM   1898  CD  GLN   141      61.975  49.209  78.261  1.00  0.00           C  
ATOM   1899  OE1 GLN   141      61.187  49.547  79.194  1.00  0.00           O  
ATOM   1900  NE2 GLN   141      61.562  49.076  76.995  1.00  0.00           N  
ATOM   1901 HE21 GLN   141      62.257  49.189  76.271  1.00  0.00           H  
ATOM   1902 HE22 GLN   141      60.588  49.263  76.803  1.00  0.00           H  
ATOM   1903  C   GLN   141      64.794  50.104  82.062  1.00  0.00           C  
ATOM   1904  O   GLN   141      65.667  49.261  82.209  1.00  0.00           O  
ATOM   1905  N   SER   142      64.268  50.709  83.117  1.00  0.00           N  
ATOM   1906  H   SER   142      64.745  50.515  83.986  1.00  0.00           H  
ATOM   1907  CA  SER   142      63.113  51.579  83.295  1.00  0.00           C  
ATOM   1908  HA  SER   142      62.848  51.573  84.352  1.00  0.00           H  
ATOM   1909  CB  SER   142      63.529  52.976  82.889  1.00  0.00           C  
ATOM   1910  HB2 SER   142      63.719  53.007  81.816  1.00  0.00           H  
ATOM   1911  HB3 SER   142      62.705  53.652  83.118  1.00  0.00           H  
ATOM   1912  OG  SER   142      64.695  53.438  83.573  1.00  0.00           O  
ATOM   1913  HG  SER   142      64.346  53.960  84.299  1.00  0.00           H  
ATOM   1914  C   SER   142      61.875  51.064  82.524  1.00  0.00           C  
ATOM   1915  O   SER   142      61.131  51.738  81.783  1.00  0.00           O  
ATOM   1916  N   TYR   143      61.681  49.803  82.755  1.00  0.00           N  
ATOM   1917  H   TYR   143      62.387  49.363  83.327  1.00  0.00           H  
ATOM   1918  CA  TYR   143      60.433  49.095  82.499  1.00  0.00           C  
ATOM   1919  HA  TYR   143      60.285  48.907  81.436  1.00  0.00           H  
ATOM   1920  CB  TYR   143      60.521  47.751  83.116  1.00  0.00           C  
ATOM   1921  HB2 TYR   143      60.301  47.877  84.176  1.00  0.00           H  
ATOM   1922  HB3 TYR   143      59.725  47.247  82.570  1.00  0.00           H  
ATOM   1923  CG  TYR   143      61.828  47.050  82.921  1.00  0.00           C  
ATOM   1924  CD1 TYR   143      62.197  46.535  81.619  1.00  0.00           C  
ATOM   1925  HD1 TYR   143      61.529  46.833  80.824  1.00  0.00           H  
ATOM   1926  CE1 TYR   143      63.381  45.812  81.480  1.00  0.00           C  
ATOM   1927  HE1 TYR   143      63.594  45.515  80.464  1.00  0.00           H  
ATOM   1928  CZ  TYR   143      64.359  45.741  82.513  1.00  0.00           C  
ATOM   1929  OH  TYR   143      65.563  45.211  82.345  1.00  0.00           O  
ATOM   1930  HH  TYR   143      66.192  45.372  83.053  1.00  0.00           H  
ATOM   1931  CE2 TYR   143      63.933  46.204  83.775  1.00  0.00           C  
ATOM   1932  HE2 TYR   143      64.603  46.200  84.623  1.00  0.00           H  
ATOM   1933  CD2 TYR   143      62.726  46.848  83.958  1.00  0.00           C  
ATOM   1934  HD2 TYR   143      62.549  47.193  84.966  1.00  0.00           H  
ATOM   1935  C   TYR   143      59.165  49.788  83.080  1.00  0.00           C  
ATOM   1936  O   TYR   143      59.122  50.440  84.101  1.00  0.00           O  
ATOM   1937  N   GLY   144      57.968  49.554  82.392  1.00  0.00           N  
ATOM   1938  H   GLY   144      58.040  49.065  81.512  1.00  0.00           H  
ATOM   1939  CA  GLY   144      56.593  49.936  82.826  1.00  0.00           C  
ATOM   1940  HA2 GLY   144      55.807  49.389  82.303  1.00  0.00           H  
ATOM   1941  HA3 GLY   144      56.365  49.592  83.835  1.00  0.00           H  
ATOM   1942  C   GLY   144      56.237  51.353  82.723  1.00  0.00           C  
ATOM   1943  O   GLY   144      56.981  52.186  82.135  1.00  0.00           O  
ATOM   1944  N   GLN   145      55.092  51.623  83.366  1.00  0.00           N  
ATOM   1945  H   GLN   145      54.596  50.844  83.775  1.00  0.00           H  
ATOM   1946  CA  GLN   145      54.590  53.026  83.308  1.00  0.00           C  
ATOM   1947  HA  GLN   145      54.706  53.479  82.324  1.00  0.00           H  
ATOM   1948  CB  GLN   145      53.054  52.937  83.524  1.00  0.00           C  
ATOM   1949  HB2 GLN   145      52.765  52.435  84.447  1.00  0.00           H  
ATOM   1950  HB3 GLN   145      52.672  53.957  83.571  1.00  0.00           H  
ATOM   1951  CG  GLN   145      52.206  52.134  82.545  1.00  0.00           C  
ATOM   1952  HG2 GLN   145      52.670  51.183  82.285  1.00  0.00           H  
ATOM   1953  HG3 GLN   145      51.204  52.034  82.961  1.00  0.00           H  
ATOM   1954  CD  GLN   145      51.980  52.980  81.255  1.00  0.00           C  
ATOM   1955  OE1 GLN   145      52.855  53.085  80.414  1.00  0.00           O  
ATOM   1956  NE2 GLN   145      50.917  53.645  81.144  1.00  0.00           N  
ATOM   1957 HE21 GLN   145      50.844  54.333  80.407  1.00  0.00           H  
ATOM   1958 HE22 GLN   145      50.199  53.509  81.840  1.00  0.00           H  
ATOM   1959  C   GLN   145      55.346  53.917  84.335  1.00  0.00           C  
ATOM   1960  O   GLN   145      55.222  53.751  85.535  1.00  0.00           O  
ATOM   1961  N   GLN   146      56.162  54.849  83.824  1.00  0.00           N  
ATOM   1962  H   GLN   146      56.058  55.030  82.835  1.00  0.00           H  
ATOM   1963  CA  GLN   146      57.038  55.800  84.541  1.00  0.00           C  
ATOM   1964  HA  GLN   146      57.390  55.222  85.395  1.00  0.00           H  
ATOM   1965  CB  GLN   146      58.149  56.253  83.589  1.00  0.00           C  
ATOM   1966  HB2 GLN   146      57.745  56.635  82.651  1.00  0.00           H  
ATOM   1967  HB3 GLN   146      58.783  57.016  84.040  1.00  0.00           H  
ATOM   1968  CG  GLN   146      59.190  55.200  83.192  1.00  0.00           C  
ATOM   1969  HG2 GLN   146      58.652  54.389  82.700  1.00  0.00           H  
ATOM   1970  HG3 GLN   146      59.934  55.623  82.517  1.00  0.00           H  
ATOM   1971  CD  GLN   146      59.963  54.531  84.359  1.00  0.00           C  
ATOM   1972  OE1 GLN   146      60.422  55.178  85.307  1.00  0.00           O  
ATOM   1973  NE2 GLN   146      60.067  53.286  84.431  1.00  0.00           N  
ATOM   1974 HE21 GLN   146      59.530  52.626  83.886  1.00  0.00           H  
ATOM   1975 HE22 GLN   146      60.343  52.944  85.340  1.00  0.00           H  
ATOM   1976  C   GLN   146      56.290  57.018  85.110  1.00  0.00           C  
ATOM   1977  O   GLN   146      55.057  57.152  84.920  1.00  0.00           O  
ATOM   1978  N   GLN   147      56.954  57.877  85.945  1.00  0.00           N  
ATOM   1979  H   GLN   147      57.938  57.777  86.153  1.00  0.00           H  
ATOM   1980  CA  GLN   147      56.276  59.086  86.456  1.00  0.00           C  
ATOM   1981  HA  GLN   147      55.225  59.060  86.167  1.00  0.00           H  
ATOM   1982  CB  GLN   147      56.567  59.155  87.956  1.00  0.00           C  
ATOM   1983  HB2 GLN   147      57.613  58.893  88.113  1.00  0.00           H  
ATOM   1984  HB3 GLN   147      56.323  60.100  88.443  1.00  0.00           H  
ATOM   1985  CG  GLN   147      55.822  58.004  88.672  1.00  0.00           C  
ATOM   1986  HG2 GLN   147      54.849  57.903  88.191  1.00  0.00           H  
ATOM   1987  HG3 GLN   147      56.338  57.053  88.543  1.00  0.00           H  
ATOM   1988  CD  GLN   147      55.628  58.231  90.168  1.00  0.00           C  
ATOM   1989  OE1 GLN   147      54.503  58.410  90.707  1.00  0.00           O  
ATOM   1990  NE2 GLN   147      56.718  58.269  90.955  1.00  0.00           N  
ATOM   1991 HE21 GLN   147      57.650  58.106  90.602  1.00  0.00           H  
ATOM   1992 HE22 GLN   147      56.557  58.531  91.917  1.00  0.00           H  
ATOM   1993  C   GLN   147      56.750  60.373  85.837  1.00  0.00           C  
ATOM   1994  O   GLN   147      57.860  60.788  86.223  1.00  0.00           O  
ATOM   1995  N   SER   148      56.105  60.880  84.760  1.00  0.00           N  
ATOM   1996  H   SER   148      55.177  60.587  84.490  1.00  0.00           H  
ATOM   1997  CA  SER   148      56.583  62.099  84.127  1.00  0.00           C  
ATOM   1998  HA  SER   148      57.588  61.928  83.740  1.00  0.00           H  
ATOM   1999  CB  SER   148      55.838  62.620  82.900  1.00  0.00           C  
ATOM   2000  HB2 SER   148      55.642  61.990  82.033  1.00  0.00           H  
ATOM   2001  HB3 SER   148      54.807  62.912  83.100  1.00  0.00           H  
ATOM   2002  OG  SER   148      56.317  63.796  82.364  1.00  0.00           O  
ATOM   2003  HG  SER   148      57.228  63.591  82.144  1.00  0.00           H  
ATOM   2004  C   SER   148      56.819  63.237  85.094  1.00  0.00           C  
ATOM   2005  O   SER   148      55.916  63.596  85.880  1.00  0.00           O  
ATOM   2006  N   TYR   149      57.949  63.964  85.009  1.00  0.00           N  
ATOM   2007  H   TYR   149      58.617  63.645  84.322  1.00  0.00           H  
ATOM   2008  CA  TYR   149      58.294  65.056  85.933  1.00  0.00           C  
ATOM   2009  HA  TYR   149      58.306  64.590  86.918  1.00  0.00           H  
ATOM   2010  CB  TYR   149      59.751  65.421  85.622  1.00  0.00           C  
ATOM   2011  HB2 TYR   149      60.469  64.634  85.853  1.00  0.00           H  
ATOM   2012  HB3 TYR   149      59.946  65.552  84.557  1.00  0.00           H  
ATOM   2013  CG  TYR   149      60.366  66.638  86.259  1.00  0.00           C  
ATOM   2014  CD1 TYR   149      60.696  67.756  85.425  1.00  0.00           C  
ATOM   2015  HD1 TYR   149      60.645  67.726  84.347  1.00  0.00           H  
ATOM   2016  CE1 TYR   149      61.295  68.892  86.026  1.00  0.00           C  
ATOM   2017  HE1 TYR   149      61.666  69.703  85.416  1.00  0.00           H  
ATOM   2018  CZ  TYR   149      61.561  68.919  87.374  1.00  0.00           C  
ATOM   2019  OH  TYR   149      62.196  69.984  87.938  1.00  0.00           O  
ATOM   2020  HH  TYR   149      61.843  70.122  88.820  1.00  0.00           H  
ATOM   2021  CE2 TYR   149      61.126  67.868  88.242  1.00  0.00           C  
ATOM   2022  HE2 TYR   149      61.249  67.929  89.313  1.00  0.00           H  
ATOM   2023  CD2 TYR   149      60.513  66.710  87.651  1.00  0.00           C  
ATOM   2024  HD2 TYR   149      60.224  65.868  88.262  1.00  0.00           H  
ATOM   2025  C   TYR   149      57.366  66.266  85.836  1.00  0.00           C  
ATOM   2026  O   TYR   149      56.728  66.464  84.819  1.00  0.00           O  
ATOM   2027  N   ASN   150      57.368  67.127  86.877  1.00  0.00           N  
ATOM   2028  H   ASN   150      57.924  66.939  87.699  1.00  0.00           H  
ATOM   2029  CA  ASN   150      56.418  68.258  86.992  1.00  0.00           C  
ATOM   2030  HA  ASN   150      55.933  68.442  86.033  1.00  0.00           H  
ATOM   2031  CB  ASN   150      55.324  67.952  88.071  1.00  0.00           C  
ATOM   2032  HB2 ASN   150      54.744  67.082  87.761  1.00  0.00           H  
ATOM   2033  HB3 ASN   150      55.734  67.713  89.052  1.00  0.00           H  
ATOM   2034  CG  ASN   150      54.344  69.116  88.299  1.00  0.00           C  
ATOM   2035  OD1 ASN   150      53.931  69.878  87.430  1.00  0.00           O  
ATOM   2036  ND2 ASN   150      53.756  69.127  89.466  1.00  0.00           N  
ATOM   2037 HD21 ASN   150      53.055  69.805  89.729  1.00  0.00           H  
ATOM   2038 HD22 ASN   150      54.073  68.467  90.162  1.00  0.00           H  
ATOM   2039  C   ASN   150      57.256  69.491  87.366  1.00  0.00           C  
ATOM   2040  O   ASN   150      57.439  69.679  88.556  1.00  0.00           O  
ATOM   2041  N   PRO   151      57.855  70.288  86.415  1.00  0.00           N  
ATOM   2042  CD  PRO   151      57.780  70.095  85.046  1.00  0.00           C  
ATOM   2043  HD2 PRO   151      56.785  70.414  84.736  1.00  0.00           H  
ATOM   2044  HD3 PRO   151      58.026  69.066  84.784  1.00  0.00           H  
ATOM   2045  CG  PRO   151      58.912  70.843  84.330  1.00  0.00           C  
ATOM   2046  HG2 PRO   151      58.594  71.443  83.477  1.00  0.00           H  
ATOM   2047  HG3 PRO   151      59.806  70.240  84.171  1.00  0.00           H  
ATOM   2048  CB  PRO   151      59.213  71.971  85.452  1.00  0.00           C  
ATOM   2049  HB2 PRO   151      58.659  72.895  85.283  1.00  0.00           H  
ATOM   2050  HB3 PRO   151      60.268  72.221  85.563  1.00  0.00           H  
ATOM   2051  CA  PRO   151      58.765  71.360  86.731  1.00  0.00           C  
ATOM   2052  HA  PRO   151      59.595  70.913  87.279  1.00  0.00           H  
ATOM   2053  C   PRO   151      58.161  72.409  87.700  1.00  0.00           C  
ATOM   2054  O   PRO   151      56.913  72.517  87.883  1.00  0.00           O  
ATOM   2055  N   PRO   152      58.994  73.233  88.364  1.00  0.00           N  
ATOM   2056  CD  PRO   152      60.451  73.179  88.191  1.00  0.00           C  
ATOM   2057  HD2 PRO   152      60.680  73.676  87.249  1.00  0.00           H  
ATOM   2058  HD3 PRO   152      60.822  72.154  88.230  1.00  0.00           H  
ATOM   2059  CG  PRO   152      61.014  73.900  89.390  1.00  0.00           C  
ATOM   2060  HG2 PRO   152      61.981  74.330  89.130  1.00  0.00           H  
ATOM   2061  HG3 PRO   152      61.065  73.210  90.233  1.00  0.00           H  
ATOM   2062  CB  PRO   152      59.930  74.995  89.603  1.00  0.00           C  
ATOM   2063  HB2 PRO   152      60.265  75.894  89.085  1.00  0.00           H  
ATOM   2064  HB3 PRO   152      59.871  75.259  90.659  1.00  0.00           H  
ATOM   2065  CA  PRO   152      58.546  74.412  89.145  1.00  0.00           C  
ATOM   2066  HA  PRO   152      57.873  74.097  89.942  1.00  0.00           H  
ATOM   2067  C   PRO   152      57.754  75.322  88.226  1.00  0.00           C  
ATOM   2068  O   PRO   152      57.977  75.265  87.062  1.00  0.00           O  
ATOM   2069  N   GLN   153      56.856  76.167  88.682  1.00  0.00           N  
ATOM   2070  H   GLN   153      56.713  76.066  89.677  1.00  0.00           H  
ATOM   2071  CA  GLN   153      56.372  77.369  88.015  1.00  0.00           C  
ATOM   2072  HA  GLN   153      55.921  77.175  87.042  1.00  0.00           H  
ATOM   2073  CB  GLN   153      55.272  78.018  88.868  1.00  0.00           C  
ATOM   2074  HB2 GLN   153      54.835  78.796  88.242  1.00  0.00           H  
ATOM   2075  HB3 GLN   153      54.491  77.281  89.054  1.00  0.00           H  
ATOM   2076  CG  GLN   153      55.628  78.487  90.280  1.00  0.00           C  
ATOM   2077  HG2 GLN   153      56.100  77.707  90.877  1.00  0.00           H  
ATOM   2078  HG3 GLN   153      56.359  79.294  90.216  1.00  0.00           H  
ATOM   2079  CD  GLN   153      54.441  79.024  91.008  1.00  0.00           C  
ATOM   2080  OE1 GLN   153      53.487  79.606  90.465  1.00  0.00           O  
ATOM   2081  NE2 GLN   153      54.400  78.965  92.334  1.00  0.00           N  
ATOM   2082 HE21 GLN   153      55.284  78.843  92.808  1.00  0.00           H  
ATOM   2083 HE22 GLN   153      53.631  79.454  92.770  1.00  0.00           H  
ATOM   2084  C   GLN   153      57.445  78.415  87.757  1.00  0.00           C  
ATOM   2085  O   GLN   153      58.446  78.577  88.531  1.00  0.00           O  
ATOM   2086  N   GLY   154      57.224  79.202  86.734  1.00  0.00           N  
ATOM   2087  H   GLY   154      56.467  79.049  86.084  1.00  0.00           H  
ATOM   2088  CA  GLY   154      57.713  80.597  86.695  1.00  0.00           C  
ATOM   2089  HA2 GLY   154      58.682  80.725  87.177  1.00  0.00           H  
ATOM   2090  HA3 GLY   154      57.951  80.847  85.661  1.00  0.00           H  
ATOM   2091  C   GLY   154      56.655  81.646  87.170  1.00  0.00           C  
ATOM   2092  O   GLY   154      55.701  81.219  87.759  1.00  0.00           O  
ATOM   2093  N   TYR   155      56.824  82.959  86.887  1.00  0.00           N  
ATOM   2094  H   TYR   155      57.684  83.282  86.468  1.00  0.00           H  
ATOM   2095  CA  TYR   155      55.837  84.007  87.269  1.00  0.00           C  
ATOM   2096  HA  TYR   155      54.897  83.508  87.507  1.00  0.00           H  
ATOM   2097  CB  TYR   155      56.299  84.792  88.559  1.00  0.00           C  
ATOM   2098  HB2 TYR   155      57.355  85.009  88.396  1.00  0.00           H  
ATOM   2099  HB3 TYR   155      55.694  85.669  88.791  1.00  0.00           H  
ATOM   2100  CG  TYR   155      56.257  83.926  89.841  1.00  0.00           C  
ATOM   2101  CD1 TYR   155      55.103  83.920  90.549  1.00  0.00           C  
ATOM   2102  HD1 TYR   155      54.222  84.420  90.176  1.00  0.00           H  
ATOM   2103  CE1 TYR   155      54.948  83.180  91.712  1.00  0.00           C  
ATOM   2104  HE1 TYR   155      53.990  83.131  92.207  1.00  0.00           H  
ATOM   2105  CZ  TYR   155      56.030  82.466  92.239  1.00  0.00           C  
ATOM   2106  OH  TYR   155      55.900  81.773  93.362  1.00  0.00           O  
ATOM   2107  HH  TYR   155      56.548  81.081  93.512  1.00  0.00           H  
ATOM   2108  CE2 TYR   155      57.278  82.477  91.527  1.00  0.00           C  
ATOM   2109  HE2 TYR   155      58.035  81.841  91.962  1.00  0.00           H  
ATOM   2110  CD2 TYR   155      57.334  83.145  90.347  1.00  0.00           C  
ATOM   2111  HD2 TYR   155      58.196  83.044  89.704  1.00  0.00           H  
ATOM   2112  C   TYR   155      55.631  84.938  86.051  1.00  0.00           C  
ATOM   2113  O   TYR   155      56.385  84.937  85.065  1.00  0.00           O  
ATOM   2114  N   GLY   156      54.555  85.739  86.053  1.00  0.00           N  
ATOM   2115  H   GLY   156      54.494  86.145  85.130  1.00  0.00           H  
ATOM   2116  CA  GLY   156      53.439  85.516  86.928  1.00  0.00           C  
ATOM   2117  HA2 GLY   156      53.084  84.498  86.768  1.00  0.00           H  
ATOM   2118  HA3 GLY   156      53.702  85.732  87.964  1.00  0.00           H  
ATOM   2119  C   GLY   156      52.297  86.442  86.550  1.00  0.00           C  
ATOM   2120  O   GLY   156      52.188  86.980  85.443  1.00  0.00           O  
ATOM   2121  N   GLN   157      51.350  86.603  87.506  1.00  0.00           N  
ATOM   2122  H   GLN   157      51.501  86.110  88.374  1.00  0.00           H  
ATOM   2123  CA  GLN   157      50.177  87.430  87.344  1.00  0.00           C  
ATOM   2124  HA  GLN   157      50.305  88.139  86.526  1.00  0.00           H  
ATOM   2125  CB  GLN   157      49.076  86.477  86.965  1.00  0.00           C  
ATOM   2126  HB2 GLN   157      48.990  85.831  87.838  1.00  0.00           H  
ATOM   2127  HB3 GLN   157      48.183  87.082  86.803  1.00  0.00           H  
ATOM   2128  CG  GLN   157      49.214  85.601  85.694  1.00  0.00           C  
ATOM   2129  HG2 GLN   157      49.224  86.293  84.852  1.00  0.00           H  
ATOM   2130  HG3 GLN   157      50.146  85.043  85.781  1.00  0.00           H  
ATOM   2131  CD  GLN   157      48.001  84.637  85.618  1.00  0.00           C  
ATOM   2132  OE1 GLN   157      47.306  84.308  86.523  1.00  0.00           O  
ATOM   2133  NE2 GLN   157      47.659  84.226  84.456  1.00  0.00           N  
ATOM   2134 HE21 GLN   157      48.208  84.352  83.617  1.00  0.00           H  
ATOM   2135 HE22 GLN   157      46.914  83.544  84.461  1.00  0.00           H  
ATOM   2136  C   GLN   157      49.823  88.090  88.686  1.00  0.00           C  
ATOM   2137  O   GLN   157      50.391  87.695  89.754  1.00  0.00           O  
ATOM   2138  N   GLN   158      48.878  89.009  88.852  1.00  0.00           N  
ATOM   2139  H   GLN   158      48.606  89.205  89.805  1.00  0.00           H  
ATOM   2140  CA  GLN   158      48.269  89.809  87.816  1.00  0.00           C  
ATOM   2141  HA  GLN   158      47.478  89.223  87.348  1.00  0.00           H  
ATOM   2142  CB  GLN   158      47.537  91.036  88.452  1.00  0.00           C  
ATOM   2143  HB2 GLN   158      48.343  91.540  88.985  1.00  0.00           H  
ATOM   2144  HB3 GLN   158      47.101  91.706  87.710  1.00  0.00           H  
ATOM   2145  CG  GLN   158      46.379  90.591  89.374  1.00  0.00           C  
ATOM   2146  HG2 GLN   158      46.810  89.832  90.027  1.00  0.00           H  
ATOM   2147  HG3 GLN   158      46.151  91.459  89.993  1.00  0.00           H  
ATOM   2148  CD  GLN   158      45.030  90.123  88.812  1.00  0.00           C  
ATOM   2149  OE1 GLN   158      44.398  90.861  88.029  1.00  0.00           O  
ATOM   2150  NE2 GLN   158      44.572  88.886  89.001  1.00  0.00           N  
ATOM   2151 HE21 GLN   158      45.122  88.175  89.463  1.00  0.00           H  
ATOM   2152 HE22 GLN   158      43.664  88.730  88.588  1.00  0.00           H  
ATOM   2153  C   GLN   158      49.278  90.443  86.806  1.00  0.00           C  
ATOM   2154  O   GLN   158      50.249  90.962  87.172  1.00  0.00           O  
ATOM   2155  N   ASN   159      48.906  90.456  85.540  1.00  0.00           N  
ATOM   2156  H   ASN   159      47.922  90.294  85.381  1.00  0.00           H  
ATOM   2157  CA  ASN   159      49.626  91.097  84.464  1.00  0.00           C  
ATOM   2158  HA  ASN   159      50.659  90.775  84.333  1.00  0.00           H  
ATOM   2159  CB  ASN   159      48.850  90.826  83.172  1.00  0.00           C  
ATOM   2160  HB2 ASN   159      48.911  89.755  82.976  1.00  0.00           H  
ATOM   2161  HB3 ASN   159      47.864  91.261  83.337  1.00  0.00           H  
ATOM   2162  CG  ASN   159      49.418  91.387  81.865  1.00  0.00           C  
ATOM   2163  OD1 ASN   159      49.394  92.592  81.616  1.00  0.00           O  
ATOM   2164  ND2 ASN   159      49.915  90.534  80.990  1.00  0.00           N  
ATOM   2165 HD21 ASN   159      49.670  89.557  81.060  1.00  0.00           H  
ATOM   2166 HD22 ASN   159      50.494  90.815  80.211  1.00  0.00           H  
ATOM   2167  C   ASN   159      49.850  92.616  84.694  1.00  0.00           C  
ATOM   2168  O   ASN   159      48.916  93.282  85.113  1.00  0.00           O  
ATOM   2169  N   GLN   160      50.931  93.258  84.361  1.00  0.00           N  
ATOM   2170  H   GLN   160      50.892  94.258  84.497  1.00  0.00           H  
ATOM   2171  CA  GLN   160      52.261  92.784  83.839  1.00  0.00           C  
ATOM   2172  HA  GLN   160      52.213  91.780  83.416  1.00  0.00           H  
ATOM   2173  CB  GLN   160      52.795  93.781  82.707  1.00  0.00           C  
ATOM   2174  HB2 GLN   160      51.963  93.773  82.004  1.00  0.00           H  
ATOM   2175  HB3 GLN   160      53.051  94.794  83.018  1.00  0.00           H  
ATOM   2176  CG  GLN   160      54.112  93.290  82.119  1.00  0.00           C  
ATOM   2177  HG2 GLN   160      54.441  94.050  81.410  1.00  0.00           H  
ATOM   2178  HG3 GLN   160      54.958  93.086  82.775  1.00  0.00           H  
ATOM   2179  CD  GLN   160      53.969  92.011  81.388  1.00  0.00           C  
ATOM   2180  OE1 GLN   160      54.260  90.943  81.937  1.00  0.00           O  
ATOM   2181  NE2 GLN   160      53.627  91.936  80.099  1.00  0.00           N  
ATOM   2182 HE21 GLN   160      53.214  92.749  79.664  1.00  0.00           H  
ATOM   2183 HE22 GLN   160      53.676  91.066  79.588  1.00  0.00           H  
ATOM   2184  C   GLN   160      53.252  92.646  85.016  1.00  0.00           C  
ATOM   2185  O   GLN   160      53.863  93.647  85.454  1.00  0.00           O  
ATOM   2186  N   TYR   161      53.542  91.405  85.454  1.00  0.00           N  
ATOM   2187  H   TYR   161      53.062  90.651  84.985  1.00  0.00           H  
ATOM   2188  CA  TYR   161      54.237  91.014  86.665  1.00  0.00           C  
ATOM   2189  HA  TYR   161      54.000  91.611  87.546  1.00  0.00           H  
ATOM   2190  CB  TYR   161      53.843  89.476  86.911  1.00  0.00           C  
ATOM   2191  HB2 TYR   161      52.754  89.443  86.897  1.00  0.00           H  
ATOM   2192  HB3 TYR   161      54.336  89.030  86.047  1.00  0.00           H  
ATOM   2193  CG  TYR   161      54.398  88.946  88.249  1.00  0.00           C  
ATOM   2194  CD1 TYR   161      55.647  88.355  88.458  1.00  0.00           C  
ATOM   2195  HD1 TYR   161      56.303  88.271  87.605  1.00  0.00           H  
ATOM   2196  CE1 TYR   161      56.020  87.878  89.747  1.00  0.00           C  
ATOM   2197  HE1 TYR   161      56.970  87.390  89.911  1.00  0.00           H  
ATOM   2198  CZ  TYR   161      55.092  87.871  90.744  1.00  0.00           C  
ATOM   2199  OH  TYR   161      55.415  87.379  92.006  1.00  0.00           O  
ATOM   2200  HH  TYR   161      56.274  86.951  92.035  1.00  0.00           H  
ATOM   2201  CE2 TYR   161      53.766  88.332  90.588  1.00  0.00           C  
ATOM   2202  HE2 TYR   161      53.130  88.414  91.457  1.00  0.00           H  
ATOM   2203  CD2 TYR   161      53.493  88.913  89.344  1.00  0.00           C  
ATOM   2204  HD2 TYR   161      52.518  89.346  89.175  1.00  0.00           H  
ATOM   2205  C   TYR   161      55.709  91.143  86.515  1.00  0.00           C  
ATOM   2206  O   TYR   161      56.446  91.219  87.477  1.00  0.00           O  
ATOM   2207  N   ASN   162      56.237  91.185  85.280  1.00  0.00           N  
ATOM   2208  H   ASN   162      55.590  91.430  84.545  1.00  0.00           H  
ATOM   2209  CA  ASN   162      57.619  91.305  84.894  1.00  0.00           C  
ATOM   2210  HA  ASN   162      58.258  91.334  85.777  1.00  0.00           H  
ATOM   2211  CB  ASN   162      57.925  90.123  84.026  1.00  0.00           C  
ATOM   2212  HB2 ASN   162      57.101  90.086  83.314  1.00  0.00           H  
ATOM   2213  HB3 ASN   162      58.878  90.219  83.506  1.00  0.00           H  
ATOM   2214  CG  ASN   162      57.895  88.768  84.791  1.00  0.00           C  
ATOM   2215  OD1 ASN   162      58.355  88.574  85.929  1.00  0.00           O  
ATOM   2216  ND2 ASN   162      57.414  87.713  84.150  1.00  0.00           N  
ATOM   2217 HD21 ASN   162      57.072  86.963  84.735  1.00  0.00           H  
ATOM   2218 HD22 ASN   162      57.271  87.749  83.151  1.00  0.00           H  
ATOM   2219  C   ASN   162      57.922  92.624  84.112  1.00  0.00           C  
ATOM   2220  O   ASN   162      57.468  92.853  82.982  1.00  0.00           O  
ATOM   2221  N   SER   163      58.624  93.559  84.787  1.00  0.00           N  
ATOM   2222  H   SER   163      58.910  93.504  85.754  1.00  0.00           H  
ATOM   2223  CA  SER   163      59.205  94.682  84.142  1.00  0.00           C  
ATOM   2224  HA  SER   163      58.466  95.376  83.740  1.00  0.00           H  
ATOM   2225  CB  SER   163      59.966  95.481  85.183  1.00  0.00           C  
ATOM   2226  HB2 SER   163      59.382  95.797  86.047  1.00  0.00           H  
ATOM   2227  HB3 SER   163      60.748  94.838  85.588  1.00  0.00           H  
ATOM   2228  OG  SER   163      60.538  96.647  84.472  1.00  0.00           O  
ATOM   2229  HG  SER   163      61.306  96.890  84.994  1.00  0.00           H  
ATOM   2230  C   SER   163      60.223  94.228  83.100  1.00  0.00           C  
ATOM   2231  O   SER   163      60.923  93.193  83.219  1.00  0.00           O  
ATOM   2232  N   SER   164      60.359  95.038  82.082  1.00  0.00           N  
ATOM   2233  H   SER   164      59.864  95.901  82.252  1.00  0.00           H  
ATOM   2234  CA  SER   164      61.114  94.932  80.810  1.00  0.00           C  
ATOM   2235  HA  SER   164      60.632  95.585  80.082  1.00  0.00           H  
ATOM   2236  CB  SER   164      60.934  93.582  80.160  1.00  0.00           C  
ATOM   2237  HB2 SER   164      61.533  92.835  80.680  1.00  0.00           H  
ATOM   2238  HB3 SER   164      59.882  93.312  80.259  1.00  0.00           H  
ATOM   2239  OG  SER   164      61.190  93.570  78.765  1.00  0.00           O  
ATOM   2240  HG  SER   164      61.044  92.696  78.395  1.00  0.00           H  
ATOM   2241  C   SER   164      62.626  95.281  80.883  1.00  0.00           C  
ATOM   2242  O   SER   164      63.169  95.639  81.947  1.00  0.00           O  
ATOM   2243  N   SER   165      63.360  95.086  79.814  1.00  0.00           N  
ATOM   2244  H   SER   165      62.881  94.704  79.011  1.00  0.00           H  
ATOM   2245  CA  SER   165      64.790  95.397  79.779  1.00  0.00           C  
ATOM   2246  HA  SER   165      65.330  94.831  80.537  1.00  0.00           H  
ATOM   2247  CB  SER   165      65.324  95.066  78.357  1.00  0.00           C  
ATOM   2248  HB2 SER   165      65.023  94.058  78.072  1.00  0.00           H  
ATOM   2249  HB3 SER   165      64.800  95.761  77.701  1.00  0.00           H  
ATOM   2250  OG  SER   165      66.753  95.179  78.272  1.00  0.00           O  
ATOM   2251  HG  SER   165      67.010  94.704  77.479  1.00  0.00           H  
ATOM   2252  C   SER   165      65.042  96.931  80.180  1.00  0.00           C  
ATOM   2253  O   SER   165      64.314  97.822  79.747  1.00  0.00           O  
ATOM   2254  N   GLY   166      66.077  97.218  80.970  1.00  0.00           N  
ATOM   2255  H   GLY   166      66.559  96.442  81.399  1.00  0.00           H  
ATOM   2256  CA  GLY   166      66.217  98.581  81.568  1.00  0.00           C  
ATOM   2257  HA2 GLY   166      65.328  99.208  81.616  1.00  0.00           H  
ATOM   2258  HA3 GLY   166      66.607  98.508  82.583  1.00  0.00           H  
ATOM   2259  C   GLY   166      67.298  99.435  80.814  1.00  0.00           C  
ATOM   2260  O   GLY   166      67.568  99.221  79.622  1.00  0.00           O  
ATOM   2261  N   GLY   167      67.961 100.301  81.522  1.00  0.00           N  
ATOM   2262  H   GLY   167      67.752 100.460  82.497  1.00  0.00           H  
ATOM   2263  CA  GLY   167      69.124 101.038  81.123  1.00  0.00           C  
ATOM   2264  HA2 GLY   167      69.047 101.149  80.041  1.00  0.00           H  
ATOM   2265  HA3 GLY   167      69.187 101.978  81.671  1.00  0.00           H  
ATOM   2266  C   GLY   167      70.404 100.232  81.167  1.00  0.00           C  
ATOM   2267  O   GLY   167      70.338  99.016  80.961  1.00  0.00           O  
ATOM   2268  N   GLY   168      71.496 100.834  81.523  1.00  0.00           N  
ATOM   2269  H   GLY   168      71.305 101.812  81.691  1.00  0.00           H  
ATOM   2270  CA  GLY   168      72.624 100.038  82.087  1.00  0.00           C  
ATOM   2271  HA2 GLY   168      72.345  99.561  83.026  1.00  0.00           H  
ATOM   2272  HA3 GLY   168      72.977  99.353  81.316  1.00  0.00           H  
ATOM   2273  C   GLY   168      73.777 101.006  82.489  1.00  0.00           C  
ATOM   2274  O   GLY   168      73.494 101.979  83.168  1.00  0.00           O  
ATOM   2275  N   GLY   169      75.033 100.726  82.138  1.00  0.00           N  
ATOM   2276  H   GLY   169      75.700 101.385  82.514  1.00  0.00           H  
ATOM   2277  CA  GLY   169      75.582  99.505  81.456  1.00  0.00           C  
ATOM   2278  HA2 GLY   169      75.612  98.677  82.164  1.00  0.00           H  
ATOM   2279  HA3 GLY   169      74.902  99.284  80.633  1.00  0.00           H  
ATOM   2280  C   GLY   169      76.984  99.632  80.816  1.00  0.00           C  
ATOM   2281  O   GLY   169      77.578 100.678  80.836  1.00  0.00           O  
ATOM   2282  N   GLY   170      77.473  98.512  80.316  1.00  0.00           N  
ATOM   2283  H   GLY   170      76.850  97.718  80.289  1.00  0.00           H  
ATOM   2284  CA  GLY   170      78.766  98.352  79.765  1.00  0.00           C  
ATOM   2285  HA2 GLY   170      78.832  97.339  79.368  1.00  0.00           H  
ATOM   2286  HA3 GLY   170      78.863  99.122  79.000  1.00  0.00           H  
ATOM   2287  C   GLY   170      79.813  98.590  80.835  1.00  0.00           C  
ATOM   2288  O   GLY   170      79.526  98.305  82.033  1.00  0.00           O  
ATOM   2289  N   GLY   171      81.078  98.878  80.606  1.00  0.00           N  
ATOM   2290  H   GLY   171      81.551  99.082  81.475  1.00  0.00           H  
ATOM   2291  CA  GLY   171      81.651  99.395  79.372  1.00  0.00           C  
ATOM   2292  HA2 GLY   171      81.809  98.527  78.732  1.00  0.00           H  
ATOM   2293  HA3 GLY   171      80.998 100.150  78.933  1.00  0.00           H  
ATOM   2294  C   GLY   171      83.006 100.103  79.578  1.00  0.00           C  
ATOM   2295  O   GLY   171      83.176 100.554  80.730  1.00  0.00           O  
ATOM   2296  N   GLY   172      83.951 100.042  78.690  1.00  0.00           N  
ATOM   2297  H   GLY   172      84.824 100.476  78.952  1.00  0.00           H  
ATOM   2298  CA  GLY   172      83.808  99.501  77.385  1.00  0.00           C  
ATOM   2299  HA2 GLY   172      83.643  98.429  77.493  1.00  0.00           H  
ATOM   2300  HA3 GLY   172      82.950  99.868  76.822  1.00  0.00           H  
ATOM   2301  C   GLY   172      85.125  99.765  76.641  1.00  0.00           C  
ATOM   2302  O   GLY   172      86.143 100.293  77.192  1.00  0.00           O  
ATOM   2303  N   GLY   173      85.135  99.454  75.341  1.00  0.00           N  
ATOM   2304  H   GLY   173      84.257  99.099  74.991  1.00  0.00           H  
ATOM   2305  CA  GLY   173      86.277  99.529  74.458  1.00  0.00           C  
ATOM   2306  HA2 GLY   173      85.891  99.533  73.439  1.00  0.00           H  
ATOM   2307  HA3 GLY   173      86.879 100.425  74.615  1.00  0.00           H  
ATOM   2308  C   GLY   173      87.289  98.364  74.614  1.00  0.00           C  
ATOM   2309  O   GLY   173      86.999  97.335  75.303  1.00  0.00           O  
ATOM   2310  N   GLY   174      88.498  98.400  73.984  1.00  0.00           N  
ATOM   2311  H   GLY   174      89.070  97.575  74.102  1.00  0.00           H  
ATOM   2312  CA  GLY   174      88.878  99.334  72.917  1.00  0.00           C  
ATOM   2313  HA2 GLY   174      88.285 100.244  73.012  1.00  0.00           H  
ATOM   2314  HA3 GLY   174      89.947  99.487  73.067  1.00  0.00           H  
ATOM   2315  C   GLY   174      88.428  98.809  71.587  1.00  0.00           C  
ATOM   2316  O   GLY   174      87.329  98.286  71.469  1.00  0.00           O  
ATOM   2317  N   GLY   175      89.263  99.036  70.566  1.00  0.00           N  
ATOM   2318  H   GLY   175      90.144  99.483  70.779  1.00  0.00           H  
ATOM   2319  CA  GLY   175      89.045  98.443  69.300  1.00  0.00           C  
ATOM   2320  HA2 GLY   175      90.032  98.262  68.877  1.00  0.00           H  
ATOM   2321  HA3 GLY   175      88.595  97.451  69.248  1.00  0.00           H  
ATOM   2322  C   GLY   175      88.245  99.311  68.369  1.00  0.00           C  
ATOM   2323  O   GLY   175      88.648  99.650  67.244  1.00  0.00           O  
ATOM   2324  N   ASN   176      87.041  99.577  68.769  1.00  0.00           N  
ATOM   2325  H   ASN   176      86.839  99.377  69.738  1.00  0.00           H  
ATOM   2326  CA  ASN   176      85.867  99.841  67.892  1.00  0.00           C  
ATOM   2327  HA  ASN   176      86.191 100.598  67.177  1.00  0.00           H  
ATOM   2328  CB  ASN   176      85.418  98.553  67.199  1.00  0.00           C  
ATOM   2329  HB2 ASN   176      86.167  98.106  66.545  1.00  0.00           H  
ATOM   2330  HB3 ASN   176      85.097  97.848  67.965  1.00  0.00           H  
ATOM   2331  CG  ASN   176      84.204  98.816  66.298  1.00  0.00           C  
ATOM   2332  OD1 ASN   176      84.246  99.469  65.242  1.00  0.00           O  
ATOM   2333  ND2 ASN   176      83.071  98.267  66.600  1.00  0.00           N  
ATOM   2334 HD21 ASN   176      82.223  98.657  66.214  1.00  0.00           H  
ATOM   2335 HD22 ASN   176      83.025  97.554  67.314  1.00  0.00           H  
ATOM   2336  C   ASN   176      84.783 100.520  68.786  1.00  0.00           C  
ATOM   2337  O   ASN   176      84.514 100.042  69.897  1.00  0.00           O  
ATOM   2338  N   TYR   177      84.191 101.570  68.358  1.00  0.00           N  
ATOM   2339  H   TYR   177      84.309 101.809  67.384  1.00  0.00           H  
ATOM   2340  CA  TYR   177      83.306 102.462  69.123  1.00  0.00           C  
ATOM   2341  HA  TYR   177      82.975 102.058  70.080  1.00  0.00           H  
ATOM   2342  CB  TYR   177      84.116 103.702  69.585  1.00  0.00           C  
ATOM   2343  HB2 TYR   177      84.382 104.278  68.698  1.00  0.00           H  
ATOM   2344  HB3 TYR   177      83.411 104.377  70.071  1.00  0.00           H  
ATOM   2345  CG  TYR   177      85.403 103.561  70.465  1.00  0.00           C  
ATOM   2346  CD1 TYR   177      86.616 103.217  69.919  1.00  0.00           C  
ATOM   2347  HD1 TYR   177      86.633 103.097  68.846  1.00  0.00           H  
ATOM   2348  CE1 TYR   177      87.742 102.928  70.702  1.00  0.00           C  
ATOM   2349  HE1 TYR   177      88.662 102.573  70.264  1.00  0.00           H  
ATOM   2350  CZ  TYR   177      87.627 103.071  72.121  1.00  0.00           C  
ATOM   2351  OH  TYR   177      88.664 102.738  72.936  1.00  0.00           O  
ATOM   2352  HH  TYR   177      88.307 102.702  73.827  1.00  0.00           H  
ATOM   2353  CE2 TYR   177      86.417 103.522  72.657  1.00  0.00           C  
ATOM   2354  HE2 TYR   177      86.345 103.649  73.727  1.00  0.00           H  
ATOM   2355  CD2 TYR   177      85.279 103.811  71.863  1.00  0.00           C  
ATOM   2356  HD2 TYR   177      84.369 104.128  72.351  1.00  0.00           H  
ATOM   2357  C   TYR   177      82.029 102.690  68.308  1.00  0.00           C  
ATOM   2358  O   TYR   177      82.024 103.162  67.183  1.00  0.00           O  
ATOM   2359  N   GLY   178      80.814 102.371  68.794  1.00  0.00           N  
ATOM   2360  H   GLY   178      80.051 102.545  68.155  1.00  0.00           H  
ATOM   2361  CA  GLY   178      80.488 101.743  70.089  1.00  0.00           C  
ATOM   2362  HA2 GLY   178      79.449 101.433  69.985  1.00  0.00           H  
ATOM   2363  HA3 GLY   178      80.999 100.782  70.149  1.00  0.00           H  
ATOM   2364  C   GLY   178      80.785 102.607  71.322  1.00  0.00           C  
ATOM   2365  O   GLY   178      81.179 103.789  71.156  1.00  0.00           O  
ATOM   2366  N   GLN   179      80.618 102.025  72.560  1.00  0.00           N  
ATOM   2367  H   GLN   179      80.241 101.088  72.563  1.00  0.00           H  
ATOM   2368  CA  GLN   179      80.864 102.673  73.886  1.00  0.00           C  
ATOM   2369  HA  GLN   179      80.517 103.701  73.782  1.00  0.00           H  
ATOM   2370  CB  GLN   179      79.853 101.984  74.859  1.00  0.00           C  
ATOM   2371  HB2 GLN   179      79.966 102.526  75.798  1.00  0.00           H  
ATOM   2372  HB3 GLN   179      78.894 102.084  74.351  1.00  0.00           H  
ATOM   2373  CG  GLN   179      80.131 100.487  75.204  1.00  0.00           C  
ATOM   2374  HG2 GLN   179      80.581  99.969  74.357  1.00  0.00           H  
ATOM   2375  HG3 GLN   179      80.847 100.578  76.020  1.00  0.00           H  
ATOM   2376  CD  GLN   179      78.928  99.813  75.747  1.00  0.00           C  
ATOM   2377  OE1 GLN   179      78.424 100.115  76.822  1.00  0.00           O  
ATOM   2378  NE2 GLN   179      78.473  98.746  75.080  1.00  0.00           N  
ATOM   2379 HE21 GLN   179      78.824  98.714  74.134  1.00  0.00           H  
ATOM   2380 HE22 GLN   179      77.795  98.168  75.557  1.00  0.00           H  
ATOM   2381  C   GLN   179      82.381 102.537  74.175  1.00  0.00           C  
ATOM   2382  O   GLN   179      82.956 101.436  74.020  1.00  0.00           O  
ATOM   2383  N   ASP   180      83.060 103.559  74.603  1.00  0.00           N  
ATOM   2384  H   ASP   180      83.906 103.441  75.143  1.00  0.00           H  
ATOM   2385  CA  ASP   180      82.510 104.942  74.757  1.00  0.00           C  
ATOM   2386  HA  ASP   180      81.831 105.166  73.934  1.00  0.00           H  
ATOM   2387  CB  ASP   180      81.687 105.178  76.080  1.00  0.00           C  
ATOM   2388  HB2 ASP   180      80.867 104.460  76.090  1.00  0.00           H  
ATOM   2389  HB3 ASP   180      82.181 104.896  77.010  1.00  0.00           H  
ATOM   2390  CG  ASP   180      81.003 106.613  76.085  1.00  0.00           C  
ATOM   2391  OD1 ASP   180      80.545 106.989  77.160  1.00  0.00           O  
ATOM   2392  OD2 ASP   180      80.813 107.255  75.034  1.00  0.00           O  
ATOM   2393  C   ASP   180      83.697 105.950  74.765  1.00  0.00           C  
ATOM   2394  O   ASP   180      84.645 105.729  75.451  1.00  0.00           O  
ATOM   2395  N   GLN   181      83.650 107.021  73.964  1.00  0.00           N  
ATOM   2396  H   GLN   181      82.768 107.115  73.482  1.00  0.00           H  
ATOM   2397  CA  GLN   181      84.654 108.149  73.882  1.00  0.00           C  
ATOM   2398  HA  GLN   181      85.557 107.894  74.435  1.00  0.00           H  
ATOM   2399  CB  GLN   181      85.143 108.442  72.419  1.00  0.00           C  
ATOM   2400  HB2 GLN   181      84.320 108.850  71.832  1.00  0.00           H  
ATOM   2401  HB3 GLN   181      85.982 109.134  72.477  1.00  0.00           H  
ATOM   2402  CG  GLN   181      85.547 107.178  71.581  1.00  0.00           C  
ATOM   2403  HG2 GLN   181      86.242 106.526  72.110  1.00  0.00           H  
ATOM   2404  HG3 GLN   181      84.583 106.682  71.462  1.00  0.00           H  
ATOM   2405  CD  GLN   181      86.277 107.448  70.288  1.00  0.00           C  
ATOM   2406  OE1 GLN   181      86.237 108.519  69.648  1.00  0.00           O  
ATOM   2407  NE2 GLN   181      86.963 106.522  69.701  1.00  0.00           N  
ATOM   2408 HE21 GLN   181      87.102 105.606  70.104  1.00  0.00           H  
ATOM   2409 HE22 GLN   181      87.452 106.696  68.835  1.00  0.00           H  
ATOM   2410  C   GLN   181      84.157 109.440  74.599  1.00  0.00           C  
ATOM   2411  O   GLN   181      84.882 110.451  74.542  1.00  0.00           O  
ATOM   2412  N   SER   182      83.049 109.548  75.286  1.00  0.00           N  
ATOM   2413  H   SER   182      82.418 108.772  75.431  1.00  0.00           H  
ATOM   2414  CA  SER   182      82.501 110.792  75.905  1.00  0.00           C  
ATOM   2415  HA  SER   182      82.213 111.498  75.126  1.00  0.00           H  
ATOM   2416  CB  SER   182      81.253 110.402  76.695  1.00  0.00           C  
ATOM   2417  HB2 SER   182      80.512 110.167  75.930  1.00  0.00           H  
ATOM   2418  HB3 SER   182      81.446 109.579  77.383  1.00  0.00           H  
ATOM   2419  OG  SER   182      80.759 111.495  77.445  1.00  0.00           O  
ATOM   2420  HG  SER   182      79.799 111.502  77.467  1.00  0.00           H  
ATOM   2421  C   SER   182      83.637 111.324  76.893  1.00  0.00           C  
ATOM   2422  O   SER   182      84.484 110.586  77.405  1.00  0.00           O  
ATOM   2423  N   SER   183      83.737 112.595  77.077  1.00  0.00           N  
ATOM   2424  H   SER   183      84.348 112.948  77.800  1.00  0.00           H  
ATOM   2425  CA  SER   183      82.857 113.677  76.405  1.00  0.00           C  
ATOM   2426  HA  SER   183      81.884 113.225  76.213  1.00  0.00           H  
ATOM   2427  CB  SER   183      82.613 114.826  77.384  1.00  0.00           C  
ATOM   2428  HB2 SER   183      83.566 115.275  77.665  1.00  0.00           H  
ATOM   2429  HB3 SER   183      82.077 115.625  76.872  1.00  0.00           H  
ATOM   2430  OG  SER   183      81.795 114.454  78.474  1.00  0.00           O  
ATOM   2431  HG  SER   183      80.917 114.260  78.139  1.00  0.00           H  
ATOM   2432  C   SER   183      83.382 114.162  75.069  1.00  0.00           C  
ATOM   2433  O   SER   183      84.599 114.286  74.900  1.00  0.00           O  
ATOM   2434  N   MET   184      82.514 114.265  74.095  1.00  0.00           N  
ATOM   2435  H   MET   184      81.534 114.054  74.222  1.00  0.00           H  
ATOM   2436  CA  MET   184      82.798 114.688  72.729  1.00  0.00           C  
ATOM   2437  HA  MET   184      83.701 114.160  72.421  1.00  0.00           H  
ATOM   2438  CB  MET   184      81.580 114.186  71.905  1.00  0.00           C  
ATOM   2439  HB2 MET   184      80.660 114.386  72.453  1.00  0.00           H  
ATOM   2440  HB3 MET   184      81.473 114.675  70.937  1.00  0.00           H  
ATOM   2441  CG  MET   184      81.670 112.712  71.461  1.00  0.00           C  
ATOM   2442  HG2 MET   184      80.858 112.580  70.747  1.00  0.00           H  
ATOM   2443  HG3 MET   184      82.569 112.578  70.860  1.00  0.00           H  
ATOM   2444  SD  MET   184      81.253 111.438  72.701  1.00  0.00           S  
ATOM   2445  CE  MET   184      81.029 109.817  71.744  1.00  0.00           C  
ATOM   2446  HE1 MET   184      81.509 109.020  72.312  1.00  0.00           H  
ATOM   2447  HE2 MET   184      79.964 109.621  71.620  1.00  0.00           H  
ATOM   2448  HE3 MET   184      81.560 109.885  70.795  1.00  0.00           H  
ATOM   2449  C   MET   184      83.111 116.235  72.612  1.00  0.00           C  
ATOM   2450  O   MET   184      82.735 117.054  73.498  1.00  0.00           O  
ATOM   2451  N   SER   185      83.850 116.579  71.572  1.00  0.00           N  
ATOM   2452  H   SER   185      84.134 115.844  70.941  1.00  0.00           H  
ATOM   2453  CA  SER   185      84.308 117.956  71.281  1.00  0.00           C  
ATOM   2454  HA  SER   185      83.553 118.662  71.626  1.00  0.00           H  
ATOM   2455  CB  SER   185      85.594 118.304  72.108  1.00  0.00           C  
ATOM   2456  HB2 SER   185      85.347 118.503  73.151  1.00  0.00           H  
ATOM   2457  HB3 SER   185      86.343 117.519  72.208  1.00  0.00           H  
ATOM   2458  OG  SER   185      86.266 119.373  71.572  1.00  0.00           O  
ATOM   2459  HG  SER   185      85.709 120.115  71.818  1.00  0.00           H  
ATOM   2460  C   SER   185      84.573 118.222  69.772  1.00  0.00           C  
ATOM   2461  O   SER   185      84.865 117.230  68.997  1.00  0.00           O  
ATOM   2462  N   SER   186      84.273 119.490  69.338  1.00  0.00           N  
ATOM   2463  H   SER   186      83.946 120.067  70.099  1.00  0.00           H  
ATOM   2464  CA  SER   186      84.445 119.969  67.952  1.00  0.00           C  
ATOM   2465  HA  SER   186      84.337 119.128  67.267  1.00  0.00           H  
ATOM   2466  CB  SER   186      83.346 121.031  67.701  1.00  0.00           C  
ATOM   2467  HB2 SER   186      82.447 120.630  68.170  1.00  0.00           H  
ATOM   2468  HB3 SER   186      83.500 122.038  68.088  1.00  0.00           H  
ATOM   2469  OG  SER   186      83.177 121.129  66.311  1.00  0.00           O  
ATOM   2470  HG  SER   186      82.410 121.683  66.149  1.00  0.00           H  
ATOM   2471  C   SER   186      85.784 120.750  67.723  1.00  0.00           C  
ATOM   2472  O   SER   186      86.255 121.540  68.554  1.00  0.00           O  
ATOM   2473  N   GLY   187      86.500 120.567  66.636  1.00  0.00           N  
ATOM   2474  H   GLY   187      87.279 121.204  66.550  1.00  0.00           H  
ATOM   2475  CA  GLY   187      86.428 119.545  65.493  1.00  0.00           C  
ATOM   2476  HA2 GLY   187      87.282 118.909  65.728  1.00  0.00           H  
ATOM   2477  HA3 GLY   187      85.512 118.974  65.643  1.00  0.00           H  
ATOM   2478  C   GLY   187      86.464 120.068  64.055  1.00  0.00           C  
ATOM   2479  O   GLY   187      87.106 119.450  63.222  1.00  0.00           O  
ATOM   2480  N   GLY   188      85.942 121.273  63.801  1.00  0.00           N  
ATOM   2481  H   GLY   188      85.571 121.829  64.559  1.00  0.00           H  
ATOM   2482  CA  GLY   188      86.209 122.147  62.607  1.00  0.00           C  
ATOM   2483  HA2 GLY   188      85.790 121.759  61.679  1.00  0.00           H  
ATOM   2484  HA3 GLY   188      85.732 123.100  62.832  1.00  0.00           H  
ATOM   2485  C   GLY   188      87.711 122.532  62.363  1.00  0.00           C  
ATOM   2486  O   GLY   188      88.443 122.501  63.328  1.00  0.00           O  
ATOM   2487  N   GLY   189      88.117 122.973  61.213  1.00  0.00           N  
ATOM   2488  H   GLY   189      88.899 123.581  61.409  1.00  0.00           H  
ATOM   2489  CA  GLY   189      87.384 123.078  59.886  1.00  0.00           C  
ATOM   2490  HA2 GLY   189      88.115 123.183  59.084  1.00  0.00           H  
ATOM   2491  HA3 GLY   189      86.751 122.194  59.828  1.00  0.00           H  
ATOM   2492  C   GLY   189      86.431 124.209  59.665  1.00  0.00           C  
ATOM   2493  O   GLY   189      85.892 124.690  60.689  1.00  0.00           O  
ATOM   2494  N   SER   190      86.289 124.680  58.430  1.00  0.00           N  
ATOM   2495  H   SER   190      86.672 124.131  57.674  1.00  0.00           H  
ATOM   2496  CA  SER   190      85.709 125.973  58.057  1.00  0.00           C  
ATOM   2497  HA  SER   190      86.451 126.760  58.192  1.00  0.00           H  
ATOM   2498  CB  SER   190      85.553 125.939  56.501  1.00  0.00           C  
ATOM   2499  HB2 SER   190      84.841 125.148  56.263  1.00  0.00           H  
ATOM   2500  HB3 SER   190      85.167 126.833  56.012  1.00  0.00           H  
ATOM   2501  OG  SER   190      86.797 125.637  55.861  1.00  0.00           O  
ATOM   2502  HG  SER   190      87.241 126.485  55.794  1.00  0.00           H  
ATOM   2503  C   SER   190      84.319 126.347  58.669  1.00  0.00           C  
ATOM   2504  O   SER   190      83.497 125.485  58.755  1.00  0.00           O  
ATOM   2505  N   GLY   191      84.114 127.622  59.023  1.00  0.00           N  
ATOM   2506  H   GLY   191      83.170 127.878  59.275  1.00  0.00           H  
ATOM   2507  CA  GLY   191      85.111 128.732  59.077  1.00  0.00           C  
ATOM   2508  HA2 GLY   191      84.646 129.541  59.640  1.00  0.00           H  
ATOM   2509  HA3 GLY   191      86.022 128.492  59.626  1.00  0.00           H  
ATOM   2510  C   GLY   191      85.392 129.271  57.710  1.00  0.00           C  
ATOM   2511  O   GLY   191      84.662 129.135  56.763  1.00  0.00           O  
ATOM   2512  N   GLY   192      86.451 130.031  57.534  1.00  0.00           N  
ATOM   2513  H   GLY   192      87.144 129.993  58.267  1.00  0.00           H  
ATOM   2514  CA  GLY   192      86.956 130.479  56.253  1.00  0.00           C  
ATOM   2515  HA2 GLY   192      86.305 131.257  55.853  1.00  0.00           H  
ATOM   2516  HA3 GLY   192      87.914 131.000  56.255  1.00  0.00           H  
ATOM   2517  C   GLY   192      87.266 129.383  55.211  1.00  0.00           C  
ATOM   2518  O   GLY   192      87.464 128.223  55.637  1.00  0.00           O  
ATOM   2519  N   GLY   193      87.544 129.744  53.976  1.00  0.00           N  
ATOM   2520  H   GLY   193      87.323 130.659  53.611  1.00  0.00           H  
ATOM   2521  CA  GLY   193      87.708 128.702  53.030  1.00  0.00           C  
ATOM   2522  HA2 GLY   193      88.209 129.066  52.133  1.00  0.00           H  
ATOM   2523  HA3 GLY   193      88.391 127.939  53.404  1.00  0.00           H  
ATOM   2524  C   GLY   193      86.356 128.195  52.562  1.00  0.00           C  
ATOM   2525  O   GLY   193      85.340 128.921  52.554  1.00  0.00           O  
ATOM   2526  N   TYR   194      86.223 126.922  52.205  1.00  0.00           N  
ATOM   2527  H   TYR   194      87.021 126.310  52.294  1.00  0.00           H  
ATOM   2528  CA  TYR   194      84.963 126.367  51.660  1.00  0.00           C  
ATOM   2529  HA  TYR   194      84.611 127.108  50.944  1.00  0.00           H  
ATOM   2530  CB  TYR   194      85.157 125.077  50.765  1.00  0.00           C  
ATOM   2531  HB2 TYR   194      85.909 125.262  49.999  1.00  0.00           H  
ATOM   2532  HB3 TYR   194      85.594 124.255  51.332  1.00  0.00           H  
ATOM   2533  CG  TYR   194      83.809 124.670  50.179  1.00  0.00           C  
ATOM   2534  CD1 TYR   194      82.781 124.006  50.905  1.00  0.00           C  
ATOM   2535  HD1 TYR   194      82.971 123.630  51.900  1.00  0.00           H  
ATOM   2536  CE1 TYR   194      81.589 123.555  50.257  1.00  0.00           C  
ATOM   2537  HE1 TYR   194      80.898 122.915  50.785  1.00  0.00           H  
ATOM   2538  CZ  TYR   194      81.343 123.996  48.932  1.00  0.00           C  
ATOM   2539  OH  TYR   194      80.156 123.716  48.226  1.00  0.00           O  
ATOM   2540  HH  TYR   194      79.414 123.561  48.814  1.00  0.00           H  
ATOM   2541  CE2 TYR   194      82.345 124.738  48.185  1.00  0.00           C  
ATOM   2542  HE2 TYR   194      82.063 124.986  47.172  1.00  0.00           H  
ATOM   2543  CD2 TYR   194      83.556 125.111  48.874  1.00  0.00           C  
ATOM   2544  HD2 TYR   194      84.278 125.794  48.450  1.00  0.00           H  
ATOM   2545  C   TYR   194      83.867 126.207  52.717  1.00  0.00           C  
ATOM   2546  O   TYR   194      84.002 125.491  53.751  1.00  0.00           O  
ATOM   2547  N   GLY   195      82.665 126.795  52.556  1.00  0.00           N  
ATOM   2548  H   GLY   195      81.957 126.562  53.237  1.00  0.00           H  
ATOM   2549  CA  GLY   195      82.197 127.472  51.326  1.00  0.00           C  
ATOM   2550  HA2 GLY   195      82.463 128.524  51.430  1.00  0.00           H  
ATOM   2551  HA3 GLY   195      82.603 127.028  50.417  1.00  0.00           H  
ATOM   2552  C   GLY   195      80.727 127.258  51.160  1.00  0.00           C  
ATOM   2553  O   GLY   195      80.207 126.232  51.581  1.00  0.00           O  
ATOM   2554  N   ASN   196      80.025 128.238  50.538  1.00  0.00           N  
ATOM   2555  H   ASN   196      80.607 128.977  50.169  1.00  0.00           H  
ATOM   2556  CA  ASN   196      78.559 128.180  50.227  1.00  0.00           C  
ATOM   2557  HA  ASN   196      78.251 129.177  49.911  1.00  0.00           H  
ATOM   2558  CB  ASN   196      78.232 127.199  49.071  1.00  0.00           C  
ATOM   2559  HB2 ASN   196      79.027 127.301  48.332  1.00  0.00           H  
ATOM   2560  HB3 ASN   196      78.270 126.177  49.447  1.00  0.00           H  
ATOM   2561  CG  ASN   196      76.904 127.470  48.444  1.00  0.00           C  
ATOM   2562  OD1 ASN   196      75.956 126.633  48.528  1.00  0.00           O  
ATOM   2563  ND2 ASN   196      76.701 128.589  47.867  1.00  0.00           N  
ATOM   2564 HD21 ASN   196      75.716 128.734  47.696  1.00  0.00           H  
ATOM   2565 HD22 ASN   196      77.385 129.328  47.942  1.00  0.00           H  
ATOM   2566  C   ASN   196      77.783 127.833  51.558  1.00  0.00           C  
ATOM   2567  O   ASN   196      76.795 127.041  51.560  1.00  0.00           O  
ATOM   2568  N   GLN   197      78.107 128.472  52.743  1.00  0.00           N  
ATOM   2569  H   GLN   197      78.832 129.167  52.635  1.00  0.00           H  
ATOM   2570  CA  GLN   197      77.433 128.232  54.076  1.00  0.00           C  
ATOM   2571  HA  GLN   197      77.602 127.202  54.391  1.00  0.00           H  
ATOM   2572  CB  GLN   197      77.973 129.140  55.171  1.00  0.00           C  
ATOM   2573  HB2 GLN   197      77.508 128.876  56.120  1.00  0.00           H  
ATOM   2574  HB3 GLN   197      79.028 128.888  55.277  1.00  0.00           H  
ATOM   2575  CG  GLN   197      77.846 130.668  55.024  1.00  0.00           C  
ATOM   2576  HG2 GLN   197      77.864 130.827  53.946  1.00  0.00           H  
ATOM   2577  HG3 GLN   197      76.863 130.973  55.381  1.00  0.00           H  
ATOM   2578  CD  GLN   197      78.825 131.537  55.759  1.00  0.00           C  
ATOM   2579  OE1 GLN   197      78.849 132.708  55.464  1.00  0.00           O  
ATOM   2580  NE2 GLN   197      79.600 131.072  56.684  1.00  0.00           N  
ATOM   2581 HE21 GLN   197      79.821 130.088  56.621  1.00  0.00           H  
ATOM   2582 HE22 GLN   197      80.208 131.797  57.036  1.00  0.00           H  
ATOM   2583  C   GLN   197      75.878 128.385  54.042  1.00  0.00           C  
ATOM   2584  O   GLN   197      75.367 129.330  53.443  1.00  0.00           O  
ATOM   2585  N   ASP   198      75.156 127.402  54.569  1.00  0.00           N  
ATOM   2586  H   ASP   198      75.638 126.609  54.967  1.00  0.00           H  
ATOM   2587  CA  ASP   198      73.692 127.460  54.650  1.00  0.00           C  
ATOM   2588  HA  ASP   198      73.317 127.966  53.760  1.00  0.00           H  
ATOM   2589  CB  ASP   198      73.101 125.994  54.640  1.00  0.00           C  
ATOM   2590  HB2 ASP   198      73.425 125.472  55.540  1.00  0.00           H  
ATOM   2591  HB3 ASP   198      72.027 126.146  54.740  1.00  0.00           H  
ATOM   2592  CG  ASP   198      73.444 125.233  53.333  1.00  0.00           C  
ATOM   2593  OD1 ASP   198      73.305 125.843  52.275  1.00  0.00           O  
ATOM   2594  OD2 ASP   198      73.777 124.037  53.402  1.00  0.00           O  
ATOM   2595  C   ASP   198      73.190 128.299  55.804  1.00  0.00           C  
ATOM   2596  O   ASP   198      73.710 128.193  56.905  1.00  0.00           O  
ATOM   2597  N   GLN   199      72.205 129.225  55.597  1.00  0.00           N  
ATOM   2598  H   GLN   199      71.550 128.888  54.905  1.00  0.00           H  
ATOM   2599  CA  GLN   199      71.732 130.124  56.559  1.00  0.00           C  
ATOM   2600  HA  GLN   199      72.642 130.552  56.980  1.00  0.00           H  
ATOM   2601  CB  GLN   199      71.047 131.282  55.821  1.00  0.00           C  
ATOM   2602  HB2 GLN   199      70.279 130.925  55.134  1.00  0.00           H  
ATOM   2603  HB3 GLN   199      70.469 131.737  56.625  1.00  0.00           H  
ATOM   2604  CG  GLN   199      72.032 132.227  55.123  1.00  0.00           C  
ATOM   2605  HG2 GLN   199      72.842 132.574  55.765  1.00  0.00           H  
ATOM   2606  HG3 GLN   199      72.425 131.619  54.309  1.00  0.00           H  
ATOM   2607  CD  GLN   199      71.445 133.525  54.458  1.00  0.00           C  
ATOM   2608  OE1 GLN   199      70.282 133.809  54.636  1.00  0.00           O  
ATOM   2609  NE2 GLN   199      72.201 134.277  53.681  1.00  0.00           N  
ATOM   2610 HE21 GLN   199      73.200 134.130  53.701  1.00  0.00           H  
ATOM   2611 HE22 GLN   199      71.728 135.111  53.365  1.00  0.00           H  
ATOM   2612  C   GLN   199      70.930 129.470  57.696  1.00  0.00           C  
ATOM   2613  O   GLN   199      70.178 128.546  57.431  1.00  0.00           O  
ATOM   2614  N   SER   200      71.066 129.751  59.002  1.00  0.00           N  
ATOM   2615  H   SER   200      70.680 128.972  59.516  1.00  0.00           H  
ATOM   2616  CA  SER   200      71.715 130.987  59.482  1.00  0.00           C  
ATOM   2617  HA  SER   200      71.729 131.762  58.716  1.00  0.00           H  
ATOM   2618  CB  SER   200      70.826 131.653  60.617  1.00  0.00           C  
ATOM   2619  HB2 SER   200      70.641 130.828  61.305  1.00  0.00           H  
ATOM   2620  HB3 SER   200      71.329 132.532  61.022  1.00  0.00           H  
ATOM   2621  OG  SER   200      69.609 132.158  60.088  1.00  0.00           O  
ATOM   2622  HG  SER   200      69.690 133.018  59.670  1.00  0.00           H  
ATOM   2623  C   SER   200      73.134 130.635  60.003  1.00  0.00           C  
ATOM   2624  O   SER   200      73.495 131.143  61.091  1.00  0.00           O  
ATOM   2625  N   GLY   201      73.854 129.712  59.389  1.00  0.00           N  
ATOM   2626  H   GLY   201      73.589 129.499  58.438  1.00  0.00           H  
ATOM   2627  CA  GLY   201      75.288 129.251  59.613  1.00  0.00           C  
ATOM   2628  HA2 GLY   201      75.500 129.158  60.679  1.00  0.00           H  
ATOM   2629  HA3 GLY   201      75.444 128.203  59.356  1.00  0.00           H  
ATOM   2630  C   GLY   201      76.368 130.093  58.833  1.00  0.00           C  
ATOM   2631  O   GLY   201      76.190 131.284  58.733  1.00  0.00           O  
ATOM   2632  N   GLY   202      77.523 129.542  58.452  1.00  0.00           N  
ATOM   2633  H   GLY   202      78.153 130.249  58.100  1.00  0.00           H  
ATOM   2634  CA  GLY   202      78.070 128.190  58.608  1.00  0.00           C  
ATOM   2635  HA2 GLY   202      77.430 127.411  58.192  1.00  0.00           H  
ATOM   2636  HA3 GLY   202      79.007 128.201  58.051  1.00  0.00           H  
ATOM   2637  C   GLY   202      78.381 127.859  60.082  1.00  0.00           C  
ATOM   2638  O   GLY   202      77.804 128.459  60.985  1.00  0.00           O  
ATOM   2639  N   GLY   203      79.255 126.941  60.356  1.00  0.00           N  
ATOM   2640  H   GLY   203      79.266 126.750  61.348  1.00  0.00           H  
ATOM   2641  CA  GLY   203      80.159 126.176  59.512  1.00  0.00           C  
ATOM   2642  HA2 GLY   203      80.890 126.878  59.110  1.00  0.00           H  
ATOM   2643  HA3 GLY   203      80.686 125.530  60.214  1.00  0.00           H  
ATOM   2644  C   GLY   203      79.579 125.359  58.375  1.00  0.00           C  
ATOM   2645  O   GLY   203      78.379 125.300  58.109  1.00  0.00           O  
ATOM   2646  N   GLY   204      80.471 124.793  57.556  1.00  0.00           N  
ATOM   2647  H   GLY   204      81.438 124.785  57.847  1.00  0.00           H  
ATOM   2648  CA  GLY   204      80.083 124.126  56.304  1.00  0.00           C  
ATOM   2649  HA2 GLY   204      80.851 123.390  56.065  1.00  0.00           H  
ATOM   2650  HA3 GLY   204      79.079 123.714  56.404  1.00  0.00           H  
ATOM   2651  C   GLY   204      80.059 125.063  55.006  1.00  0.00           C  
ATOM   2652  O   GLY   204      80.613 126.135  55.032  1.00  0.00           O  
ATOM   2653  N   SER   205      79.419 124.654  53.936  1.00  0.00           N  
ATOM   2654  H   SER   205      79.462 125.312  53.170  1.00  0.00           H  
ATOM   2655  CA  SER   205      78.549 123.519  53.888  1.00  0.00           C  
ATOM   2656  HA  SER   205      77.812 123.559  54.690  1.00  0.00           H  
ATOM   2657  CB  SER   205      77.724 123.599  52.604  1.00  0.00           C  
ATOM   2658  HB2 SER   205      77.029 122.766  52.497  1.00  0.00           H  
ATOM   2659  HB3 SER   205      77.089 124.484  52.614  1.00  0.00           H  
ATOM   2660  OG  SER   205      78.631 123.657  51.421  1.00  0.00           O  
ATOM   2661  HG  SER   205      79.019 124.533  51.487  1.00  0.00           H  
ATOM   2662  C   SER   205      79.232 122.121  53.948  1.00  0.00           C  
ATOM   2663  O   SER   205      78.513 121.143  54.216  1.00  0.00           O  
ATOM   2664  N   GLY   206      80.558 121.988  53.730  1.00  0.00           N  
ATOM   2665  H   GLY   206      81.098 122.796  53.455  1.00  0.00           H  
ATOM   2666  CA  GLY   206      81.290 120.768  53.630  1.00  0.00           C  
ATOM   2667  HA2 GLY   206      82.227 121.120  53.198  1.00  0.00           H  
ATOM   2668  HA3 GLY   206      81.521 120.539  54.670  1.00  0.00           H  
ATOM   2669  C   GLY   206      80.616 119.606  52.821  1.00  0.00           C  
ATOM   2670  O   GLY   206      80.143 119.901  51.716  1.00  0.00           O  
ATOM   2671  N   GLY   207      80.499 118.384  53.298  1.00  0.00           N  
ATOM   2672  H   GLY   207      80.166 117.752  52.584  1.00  0.00           H  
ATOM   2673  CA  GLY   207      80.767 117.881  54.715  1.00  0.00           C  
ATOM   2674  HA2 GLY   207      80.308 118.552  55.440  1.00  0.00           H  
ATOM   2675  HA3 GLY   207      80.243 116.928  54.790  1.00  0.00           H  
ATOM   2676  C   GLY   207      82.269 117.650  54.930  1.00  0.00           C  
ATOM   2677  O   GLY   207      83.091 118.467  54.554  1.00  0.00           O  
ATOM   2678  N   TYR   208      82.615 116.538  55.622  1.00  0.00           N  
ATOM   2679  H   TYR   208      81.875 116.010  56.061  1.00  0.00           H  
ATOM   2680  CA  TYR   208      83.992 116.266  55.876  1.00  0.00           C  
ATOM   2681  HA  TYR   208      84.576 117.184  55.948  1.00  0.00           H  
ATOM   2682  CB  TYR   208      84.125 115.458  57.206  1.00  0.00           C  
ATOM   2683  HB2 TYR   208      83.460 115.925  57.933  1.00  0.00           H  
ATOM   2684  HB3 TYR   208      83.739 114.445  57.099  1.00  0.00           H  
ATOM   2685  CG  TYR   208      85.574 115.438  57.623  1.00  0.00           C  
ATOM   2686  CD1 TYR   208      86.335 116.640  57.854  1.00  0.00           C  
ATOM   2687  HD1 TYR   208      85.865 117.612  57.823  1.00  0.00           H  
ATOM   2688  CE1 TYR   208      87.731 116.611  58.000  1.00  0.00           C  
ATOM   2689  HE1 TYR   208      88.294 117.491  58.274  1.00  0.00           H  
ATOM   2690  CZ  TYR   208      88.441 115.409  58.089  1.00  0.00           C  
ATOM   2691  OH  TYR   208      89.710 115.354  58.511  1.00  0.00           O  
ATOM   2692  HH  TYR   208      89.909 115.937  59.248  1.00  0.00           H  
ATOM   2693  CE2 TYR   208      87.702 114.192  57.849  1.00  0.00           C  
ATOM   2694  HE2 TYR   208      88.210 113.257  58.038  1.00  0.00           H  
ATOM   2695  CD2 TYR   208      86.280 114.206  57.660  1.00  0.00           C  
ATOM   2696  HD2 TYR   208      85.810 113.241  57.538  1.00  0.00           H  
ATOM   2697  C   TYR   208      84.732 115.507  54.790  1.00  0.00           C  
ATOM   2698  O   TYR   208      84.182 114.628  54.153  1.00  0.00           O  
ATOM   2699  N   GLY   209      86.045 115.878  54.624  1.00  0.00           N  
ATOM   2700  H   GLY   209      86.241 116.758  55.081  1.00  0.00           H  
ATOM   2701  CA  GLY   209      87.094 115.213  53.892  1.00  0.00           C  
ATOM   2702  HA2 GLY   209      87.791 114.832  54.639  1.00  0.00           H  
ATOM   2703  HA3 GLY   209      86.824 114.258  53.440  1.00  0.00           H  
ATOM   2704  C   GLY   209      87.710 116.202  52.873  1.00  0.00           C  
ATOM   2705  O   GLY   209      87.812 117.393  53.175  1.00  0.00           O  
ATOM   2706  N   GLN   210      88.105 115.781  51.693  1.00  0.00           N  
ATOM   2707  H   GLN   210      88.662 116.400  51.122  1.00  0.00           H  
ATOM   2708  CA  GLN   210      87.795 114.491  50.934  1.00  0.00           C  
ATOM   2709  HA  GLN   210      88.089 114.599  49.890  1.00  0.00           H  
ATOM   2710  CB  GLN   210      88.555 113.276  51.634  1.00  0.00           C  
ATOM   2711  HB2 GLN   210      88.397 113.203  52.710  1.00  0.00           H  
ATOM   2712  HB3 GLN   210      88.334 112.321  51.157  1.00  0.00           H  
ATOM   2713  CG  GLN   210      90.082 113.470  51.509  1.00  0.00           C  
ATOM   2714  HG2 GLN   210      90.515 112.474  51.605  1.00  0.00           H  
ATOM   2715  HG3 GLN   210      90.295 113.908  50.534  1.00  0.00           H  
ATOM   2716  CD  GLN   210      90.724 114.421  52.562  1.00  0.00           C  
ATOM   2717  OE1 GLN   210      90.614 114.119  53.769  1.00  0.00           O  
ATOM   2718  NE2 GLN   210      91.267 115.529  52.157  1.00  0.00           N  
ATOM   2719 HE21 GLN   210      91.581 116.138  52.899  1.00  0.00           H  
ATOM   2720 HE22 GLN   210      91.158 115.836  51.201  1.00  0.00           H  
ATOM   2721  C   GLN   210      86.289 114.114  50.872  1.00  0.00           C  
ATOM   2722  O   GLN   210      85.811 113.001  51.067  1.00  0.00           O  
ATOM   2723  N   GLN   211      85.474 115.073  50.590  1.00  0.00           N  
ATOM   2724  H   GLN   211      85.877 115.976  50.387  1.00  0.00           H  
ATOM   2725  CA  GLN   211      84.000 114.977  50.789  1.00  0.00           C  
ATOM   2726  HA  GLN   211      83.794 114.738  51.832  1.00  0.00           H  
ATOM   2727  CB  GLN   211      83.414 116.407  50.414  1.00  0.00           C  
ATOM   2728  HB2 GLN   211      83.813 116.756  49.461  1.00  0.00           H  
ATOM   2729  HB3 GLN   211      82.357 116.222  50.224  1.00  0.00           H  
ATOM   2730  CG  GLN   211      83.614 117.388  51.519  1.00  0.00           C  
ATOM   2731  HG2 GLN   211      82.884 118.198  51.540  1.00  0.00           H  
ATOM   2732  HG3 GLN   211      83.350 116.830  52.418  1.00  0.00           H  
ATOM   2733  CD  GLN   211      84.971 118.001  51.722  1.00  0.00           C  
ATOM   2734  OE1 GLN   211      85.863 117.963  50.865  1.00  0.00           O  
ATOM   2735  NE2 GLN   211      85.157 118.613  52.860  1.00  0.00           N  
ATOM   2736 HE21 GLN   211      84.476 118.652  53.605  1.00  0.00           H  
ATOM   2737 HE22 GLN   211      86.076 118.976  53.067  1.00  0.00           H  
ATOM   2738  C   GLN   211      83.312 113.903  49.860  1.00  0.00           C  
ATOM   2739  O   GLN   211      82.198 113.467  50.193  1.00  0.00           O  
ATOM   2740  N   ASP   212      83.977 113.492  48.805  1.00  0.00           N  
ATOM   2741  H   ASP   212      84.926 113.799  48.648  1.00  0.00           H  
ATOM   2742  CA  ASP   212      83.553 112.529  47.740  1.00  0.00           C  
ATOM   2743  HA  ASP   212      82.742 111.976  48.215  1.00  0.00           H  
ATOM   2744  CB  ASP   212      82.886 113.299  46.590  1.00  0.00           C  
ATOM   2745  HB2 ASP   212      82.340 114.181  46.926  1.00  0.00           H  
ATOM   2746  HB3 ASP   212      83.682 113.664  45.940  1.00  0.00           H  
ATOM   2747  CG  ASP   212      81.970 112.421  45.709  1.00  0.00           C  
ATOM   2748  OD1 ASP   212      81.216 112.888  44.844  1.00  0.00           O  
ATOM   2749  OD2 ASP   212      82.146 111.185  45.803  1.00  0.00           O  
ATOM   2750  C   ASP   212      84.654 111.504  47.425  1.00  0.00           C  
ATOM   2751  O   ASP   212      85.528 111.872  46.612  1.00  0.00           O  
ATOM   2752  N   ARG   213      84.688 110.288  48.074  1.00  0.00           N  
ATOM   2753  H   ARG   213      83.988 110.064  48.768  1.00  0.00           H  
ATOM   2754  CA  ARG   213      85.711 109.184  47.887  1.00  0.00           C  
ATOM   2755  HA  ARG   213      85.873 109.168  46.809  1.00  0.00           H  
ATOM   2756  CB  ARG   213      87.026 109.390  48.689  1.00  0.00           C  
ATOM   2757  HB2 ARG   213      86.864 109.330  49.765  1.00  0.00           H  
ATOM   2758  HB3 ARG   213      87.667 108.596  48.305  1.00  0.00           H  
ATOM   2759  CG  ARG   213      87.819 110.705  48.436  1.00  0.00           C  
ATOM   2760  HG2 ARG   213      87.695 110.974  47.387  1.00  0.00           H  
ATOM   2761  HG3 ARG   213      87.372 111.462  49.080  1.00  0.00           H  
ATOM   2762  CD  ARG   213      89.329 110.353  48.549  1.00  0.00           C  
ATOM   2763  HD2 ARG   213      89.787 111.340  48.480  1.00  0.00           H  
ATOM   2764  HD3 ARG   213      89.659 109.994  49.524  1.00  0.00           H  
ATOM   2765  NE  ARG   213      89.827 109.466  47.436  1.00  0.00           N  
ATOM   2766  HE  ARG   213      90.160 108.536  47.644  1.00  0.00           H  
ATOM   2767  CZ  ARG   213      90.053 109.777  46.170  1.00  0.00           C  
ATOM   2768  NH1 ARG   213      89.842 111.034  45.783  1.00  0.00           N  
ATOM   2769 HH11 ARG   213      89.947 111.311  44.818  1.00  0.00           H  
ATOM   2770 HH12 ARG   213      89.423 111.688  46.429  1.00  0.00           H  
ATOM   2771  NH2 ARG   213      90.554 108.892  45.430  1.00  0.00           N  
ATOM   2772 HH21 ARG   213      90.547 109.077  44.437  1.00  0.00           H  
ATOM   2773 HH22 ARG   213      90.534 107.919  45.703  1.00  0.00           H  
ATOM   2774  C   ARG   213      85.121 107.802  48.235  1.00  0.00           C  
ATOM   2775  O   ARG   213      84.632 107.453  49.308  1.00  0.00           O  
ATOM   2776  N   GLY   214      85.161 106.788  47.353  1.00  0.00           N  
ATOM   2777  H   GLY   214      85.003 105.919  47.843  1.00  0.00           H  
ATOM   2778  CA  GLY   214      86.022 106.710  46.092  1.00  0.00           C  
ATOM   2779  HA2 GLY   214      85.482 107.249  45.314  1.00  0.00           H  
ATOM   2780  HA3 GLY   214      87.016 107.136  46.230  1.00  0.00           H  
ATOM   2781  C   GLY   214      86.185 105.286  45.729  1.00  0.00           C  
ATOM   2782  O   GLY   214      85.296 104.754  45.016  1.00  0.00           O  
ATOM   2783  OXT GLY   214      87.075 104.611  46.276  1.00  0.00           O  
TER    2784      GLY   214 
END   
