# Supplementary material for: Visualization of oligomerization, clustering, and density transition of intrinsically disordered proteins
Source: Natl Sci Rev. 2026 Feb 14;13(7):nwag107. doi: 10.1093/nsr/nwag107 (PMC13114874; doi:10.1093/nsr/nwag107)
Supplement: nwag107_Supplemental_Files [file nwag107_supplemental_files.zip › SI-MD-Structures/MD-Sturctures/frame237.pdb]

CRYST1  135.064  149.224  136.827  90.00  90.00  90.00               1
ATOM      1  N   MET     1      31.700 105.453 102.302  1.00  0.00           N  
ATOM      2  H1  MET     1      31.261 105.541 103.207  1.00  0.00           H  
ATOM      3  H2  MET     1      32.292 106.254 102.136  1.00  0.00           H  
ATOM      4  H3  MET     1      31.008 105.420 101.566  1.00  0.00           H  
ATOM      5  CA  MET     1      32.419 104.194 102.284  1.00  0.00           C  
ATOM      6  HA  MET     1      33.119 104.190 103.120  1.00  0.00           H  
ATOM      7  CB  MET     1      31.434 102.923 102.489  1.00  0.00           C  
ATOM      8  HB2 MET     1      30.992 102.960 103.485  1.00  0.00           H  
ATOM      9  HB3 MET     1      30.612 103.043 101.783  1.00  0.00           H  
ATOM     10  CG  MET     1      32.027 101.466 102.365  1.00  0.00           C  
ATOM     11  HG2 MET     1      31.235 100.744 102.167  1.00  0.00           H  
ATOM     12  HG3 MET     1      32.801 101.457 101.598  1.00  0.00           H  
ATOM     13  SD  MET     1      32.796 100.794 103.828  1.00  0.00           S  
ATOM     14  CE  MET     1      31.374 100.394 104.868  1.00  0.00           C  
ATOM     15  HE1 MET     1      31.268  99.316 104.745  1.00  0.00           H  
ATOM     16  HE2 MET     1      31.646 100.508 105.917  1.00  0.00           H  
ATOM     17  HE3 MET     1      30.502 101.012 104.658  1.00  0.00           H  
ATOM     18  C   MET     1      33.150 104.096 100.948  1.00  0.00           C  
ATOM     19  O   MET     1      32.454 103.991  99.959  1.00  0.00           O  
ATOM     20  N   ALA     2      34.483 104.144 100.835  1.00  0.00           N  
ATOM     21  H   ALA     2      34.871 104.223  99.905  1.00  0.00           H  
ATOM     22  CA  ALA     2      35.579 104.087 101.812  1.00  0.00           C  
ATOM     23  HA  ALA     2      36.404 104.161 101.103  1.00  0.00           H  
ATOM     24  CB  ALA     2      35.593 105.456 102.567  1.00  0.00           C  
ATOM     25  HB1 ALA     2      35.538 106.367 101.971  1.00  0.00           H  
ATOM     26  HB2 ALA     2      34.822 105.465 103.337  1.00  0.00           H  
ATOM     27  HB3 ALA     2      36.506 105.644 103.134  1.00  0.00           H  
ATOM     28  C   ALA     2      35.633 102.832 102.753  1.00  0.00           C  
ATOM     29  O   ALA     2      35.034 102.933 103.816  1.00  0.00           O  
ATOM     30  N   SER     3      36.248 101.691 102.307  1.00  0.00           N  
ATOM     31  H   SER     3      36.259 100.856 102.875  1.00  0.00           H  
ATOM     32  CA  SER     3      36.956 101.627 101.034  1.00  0.00           C  
ATOM     33  HA  SER     3      37.590 102.508 100.936  1.00  0.00           H  
ATOM     34  CB  SER     3      37.898 100.357 101.028  1.00  0.00           C  
ATOM     35  HB2 SER     3      38.418 100.358 101.986  1.00  0.00           H  
ATOM     36  HB3 SER     3      37.230  99.498 100.970  1.00  0.00           H  
ATOM     37  OG  SER     3      38.786 100.286  99.893  1.00  0.00           O  
ATOM     38  HG  SER     3      38.509  99.488  99.437  1.00  0.00           H  
ATOM     39  C   SER     3      36.094 101.504  99.794  1.00  0.00           C  
ATOM     40  O   SER     3      34.958 101.065  99.757  1.00  0.00           O  
ATOM     41  N   ASN     4      36.661 101.916  98.644  1.00  0.00           N  
ATOM     42  H   ASN     4      37.499 102.464  98.780  1.00  0.00           H  
ATOM     43  CA  ASN     4      35.912 101.865  97.390  1.00  0.00           C  
ATOM     44  HA  ASN     4      34.862 101.577  97.437  1.00  0.00           H  
ATOM     45  CB  ASN     4      35.939 103.298  96.693  1.00  0.00           C  
ATOM     46  HB2 ASN     4      36.979 103.622  96.647  1.00  0.00           H  
ATOM     47  HB3 ASN     4      35.548 103.293  95.676  1.00  0.00           H  
ATOM     48  CG  ASN     4      35.163 104.335  97.473  1.00  0.00           C  
ATOM     49  OD1 ASN     4      35.740 105.349  97.760  1.00  0.00           O  
ATOM     50  ND2 ASN     4      33.878 104.204  97.603  1.00  0.00           N  
ATOM     51 HD21 ASN     4      33.397 104.896  98.159  1.00  0.00           H  
ATOM     52 HD22 ASN     4      33.358 103.404  97.271  1.00  0.00           H  
ATOM     53  C   ASN     4      36.695 100.774  96.481  1.00  0.00           C  
ATOM     54  O   ASN     4      37.736 101.025  95.778  1.00  0.00           O  
ATOM     55  N   ASP     5      36.448  99.483  96.459  1.00  0.00           N  
ATOM     56  H   ASP     5      36.998  99.056  95.728  1.00  0.00           H  
ATOM     57  CA  ASP     5      35.778  98.614  97.455  1.00  0.00           C  
ATOM     58  HA  ASP     5      35.501  99.249  98.296  1.00  0.00           H  
ATOM     59  CB  ASP     5      34.430  98.011  96.966  1.00  0.00           C  
ATOM     60  HB2 ASP     5      34.642  97.211  96.257  1.00  0.00           H  
ATOM     61  HB3 ASP     5      33.863  97.651  97.824  1.00  0.00           H  
ATOM     62  CG  ASP     5      33.372  98.948  96.323  1.00  0.00           C  
ATOM     63  OD1 ASP     5      33.480 100.179  96.557  1.00  0.00           O  
ATOM     64  OD2 ASP     5      32.495  98.449  95.561  1.00  0.00           O  
ATOM     65  C   ASP     5      36.692  97.584  98.046  1.00  0.00           C  
ATOM     66  O   ASP     5      37.696  97.997  98.718  1.00  0.00           O  
ATOM     67  N   TYR     6      36.522  96.264  97.809  1.00  0.00           N  
ATOM     68  H   TYR     6      35.732  95.932  97.274  1.00  0.00           H  
ATOM     69  CA  TYR     6      37.152  95.256  98.760  1.00  0.00           C  
ATOM     70  HA  TYR     6      37.904  95.757  99.370  1.00  0.00           H  
ATOM     71  CB  TYR     6      36.056  94.696  99.690  1.00  0.00           C  
ATOM     72  HB2 TYR     6      35.561  93.880  99.165  1.00  0.00           H  
ATOM     73  HB3 TYR     6      36.585  94.337 100.574  1.00  0.00           H  
ATOM     74  CG  TYR     6      34.956  95.703 100.047  1.00  0.00           C  
ATOM     75  CD1 TYR     6      33.599  95.523  99.721  1.00  0.00           C  
ATOM     76  HD1 TYR     6      33.286  94.713  99.079  1.00  0.00           H  
ATOM     77  CE1 TYR     6      32.588  96.392 100.070  1.00  0.00           C  
ATOM     78  HE1 TYR     6      31.574  96.324  99.705  1.00  0.00           H  
ATOM     79  CZ  TYR     6      32.967  97.603 100.728  1.00  0.00           C  
ATOM     80  OH  TYR     6      32.016  98.559 101.079  1.00  0.00           O  
ATOM     81  HH  TYR     6      32.176  99.452 100.766  1.00  0.00           H  
ATOM     82  CE2 TYR     6      34.366  97.821 101.098  1.00  0.00           C  
ATOM     83  HE2 TYR     6      34.778  98.624 101.690  1.00  0.00           H  
ATOM     84  CD2 TYR     6      35.290  96.852 100.806  1.00  0.00           C  
ATOM     85  HD2 TYR     6      36.338  96.919 101.058  1.00  0.00           H  
ATOM     86  C   TYR     6      37.823  94.114  98.022  1.00  0.00           C  
ATOM     87  O   TYR     6      38.229  93.052  98.631  1.00  0.00           O  
ATOM     88  N   THR     7      38.018  94.196  96.716  1.00  0.00           N  
ATOM     89  H   THR     7      37.772  95.052  96.240  1.00  0.00           H  
ATOM     90  CA  THR     7      38.632  93.124  95.931  1.00  0.00           C  
ATOM     91  HA  THR     7      39.545  92.760  96.402  1.00  0.00           H  
ATOM     92  CB  THR     7      37.712  91.876  95.922  1.00  0.00           C  
ATOM     93  HB  THR     7      37.582  91.553  96.955  1.00  0.00           H  
ATOM     94  CG2 THR     7      36.344  92.128  95.297  1.00  0.00           C  
ATOM     95 HG21 THR     7      36.365  92.551  94.293  1.00  0.00           H  
ATOM     96 HG22 THR     7      35.863  91.150  95.269  1.00  0.00           H  
ATOM     97 HG23 THR     7      35.743  92.757  95.953  1.00  0.00           H  
ATOM     98  OG1 THR     7      38.340  90.807  95.237  1.00  0.00           O  
ATOM     99  HG1 THR     7      39.039  90.345  95.704  1.00  0.00           H  
ATOM    100  C   THR     7      38.957  93.617  94.545  1.00  0.00           C  
ATOM    101  O   THR     7      38.145  94.322  93.916  1.00  0.00           O  
ATOM    102  N   GLN     8      40.069  93.210  93.960  1.00  0.00           N  
ATOM    103  H   GLN     8      40.666  92.690  94.587  1.00  0.00           H  
ATOM    104  CA  GLN     8      40.593  93.552  92.628  1.00  0.00           C  
ATOM    105  HA  GLN     8      40.603  94.642  92.639  1.00  0.00           H  
ATOM    106  CB  GLN     8      42.020  92.974  92.404  1.00  0.00           C  
ATOM    107  HB2 GLN     8      42.432  93.294  91.447  1.00  0.00           H  
ATOM    108  HB3 GLN     8      42.655  93.369  93.196  1.00  0.00           H  
ATOM    109  CG  GLN     8      42.001  91.487  92.415  1.00  0.00           C  
ATOM    110  HG2 GLN     8      41.417  91.095  93.248  1.00  0.00           H  
ATOM    111  HG3 GLN     8      41.416  91.127  91.569  1.00  0.00           H  
ATOM    112  CD  GLN     8      43.408  90.924  92.223  1.00  0.00           C  
ATOM    113  OE1 GLN     8      44.410  91.639  92.158  1.00  0.00           O  
ATOM    114  NE2 GLN     8      43.534  89.607  92.214  1.00  0.00           N  
ATOM    115 HE21 GLN     8      42.718  89.040  92.392  1.00  0.00           H  
ATOM    116 HE22 GLN     8      44.361  89.149  91.858  1.00  0.00           H  
ATOM    117  C   GLN     8      39.681  93.172  91.402  1.00  0.00           C  
ATOM    118  O   GLN     8      39.100  92.096  91.473  1.00  0.00           O  
ATOM    119  N   GLN     9      39.340  93.990  90.392  1.00  0.00           N  
ATOM    120  H   GLN     9      38.520  93.655  89.908  1.00  0.00           H  
ATOM    121  CA  GLN     9      39.861  95.316  90.120  1.00  0.00           C  
ATOM    122  HA  GLN     9      39.565  95.607  89.112  1.00  0.00           H  
ATOM    123  CB  GLN     9      39.237  96.436  91.062  1.00  0.00           C  
ATOM    124  HB2 GLN     9      39.515  96.234  92.096  1.00  0.00           H  
ATOM    125  HB3 GLN     9      39.496  97.486  90.924  1.00  0.00           H  
ATOM    126  CG  GLN     9      37.667  96.312  91.289  1.00  0.00           C  
ATOM    127  HG2 GLN     9      37.455  95.246  91.205  1.00  0.00           H  
ATOM    128  HG3 GLN     9      37.433  96.638  92.303  1.00  0.00           H  
ATOM    129  CD  GLN     9      36.776  97.016  90.272  1.00  0.00           C  
ATOM    130  OE1 GLN     9      37.110  98.033  89.684  1.00  0.00           O  
ATOM    131  NE2 GLN     9      35.622  96.430  90.081  1.00  0.00           N  
ATOM    132 HE21 GLN     9      35.454  95.528  90.504  1.00  0.00           H  
ATOM    133 HE22 GLN     9      34.831  96.893  89.658  1.00  0.00           H  
ATOM    134  C   GLN     9      41.414  95.431  90.083  1.00  0.00           C  
ATOM    135  O   GLN     9      41.999  95.991  90.936  1.00  0.00           O  
ATOM    136  N   ALA    10      42.107  94.902  89.035  1.00  0.00           N  
ATOM    137  H   ALA    10      43.113  94.993  89.011  1.00  0.00           H  
ATOM    138  CA  ALA    10      41.595  94.099  87.921  1.00  0.00           C  
ATOM    139  HA  ALA    10      40.778  94.668  87.479  1.00  0.00           H  
ATOM    140  CB  ALA    10      42.703  94.062  86.880  1.00  0.00           C  
ATOM    141  HB1 ALA    10      43.686  94.027  87.349  1.00  0.00           H  
ATOM    142  HB2 ALA    10      42.709  93.101  86.365  1.00  0.00           H  
ATOM    143  HB3 ALA    10      42.669  94.822  86.099  1.00  0.00           H  
ATOM    144  C   ALA    10      41.122  92.679  88.249  1.00  0.00           C  
ATOM    145  O   ALA    10      41.599  92.134  89.210  1.00  0.00           O  
ATOM    146  N   THR    11      40.111  92.115  87.570  1.00  0.00           N  
ATOM    147  H   THR    11      39.653  92.660  86.853  1.00  0.00           H  
ATOM    148  CA  THR    11      39.855  90.668  87.550  1.00  0.00           C  
ATOM    149  HA  THR    11      40.864  90.272  87.670  1.00  0.00           H  
ATOM    150  CB  THR    11      39.068  90.267  88.787  1.00  0.00           C  
ATOM    151  HB  THR    11      39.645  90.614  89.643  1.00  0.00           H  
ATOM    152  CG2 THR    11      37.670  90.850  88.901  1.00  0.00           C  
ATOM    153 HG21 THR    11      37.700  91.933  89.026  1.00  0.00           H  
ATOM    154 HG22 THR    11      37.203  90.562  87.959  1.00  0.00           H  
ATOM    155 HG23 THR    11      36.982  90.431  89.636  1.00  0.00           H  
ATOM    156  OG1 THR    11      38.887  88.858  88.751  1.00  0.00           O  
ATOM    157  HG1 THR    11      38.789  88.620  89.676  1.00  0.00           H  
ATOM    158  C   THR    11      39.200  90.213  86.231  1.00  0.00           C  
ATOM    159  O   THR    11      38.243  90.840  85.779  1.00  0.00           O  
ATOM    160  N   GLN    12      39.670  89.205  85.536  1.00  0.00           N  
ATOM    161  H   GLN    12      39.297  89.110  84.602  1.00  0.00           H  
ATOM    162  CA  GLN    12      40.911  88.394  85.756  1.00  0.00           C  
ATOM    163  HA  GLN    12      40.922  88.232  86.834  1.00  0.00           H  
ATOM    164  CB  GLN    12      40.673  87.060  85.061  1.00  0.00           C  
ATOM    165  HB2 GLN    12      41.464  86.326  85.214  1.00  0.00           H  
ATOM    166  HB3 GLN    12      39.705  86.712  85.422  1.00  0.00           H  
ATOM    167  CG  GLN    12      40.612  87.249  83.553  1.00  0.00           C  
ATOM    168  HG2 GLN    12      39.691  87.709  83.193  1.00  0.00           H  
ATOM    169  HG3 GLN    12      41.466  87.833  83.210  1.00  0.00           H  
ATOM    170  CD  GLN    12      40.530  85.953  82.745  1.00  0.00           C  
ATOM    171  OE1 GLN    12      40.862  86.010  81.566  1.00  0.00           O  
ATOM    172  NE2 GLN    12      40.086  84.845  83.242  1.00  0.00           N  
ATOM    173 HE21 GLN    12      39.911  84.078  82.610  1.00  0.00           H  
ATOM    174 HE22 GLN    12      39.896  84.687  84.222  1.00  0.00           H  
ATOM    175  C   GLN    12      42.183  89.236  85.369  1.00  0.00           C  
ATOM    176  O   GLN    12      42.054  90.194  84.569  1.00  0.00           O  
ATOM    177  N   SER    13      43.403  88.866  85.834  1.00  0.00           N  
ATOM    178  H   SER    13      43.434  88.275  86.652  1.00  0.00           H  
ATOM    179  CA  SER    13      44.710  89.364  85.410  1.00  0.00           C  
ATOM    180  HA  SER    13      44.712  90.454  85.433  1.00  0.00           H  
ATOM    181  CB  SER    13      45.814  88.739  86.212  1.00  0.00           C  
ATOM    182  HB2 SER    13      45.632  88.844  87.281  1.00  0.00           H  
ATOM    183  HB3 SER    13      45.847  87.690  85.920  1.00  0.00           H  
ATOM    184  OG  SER    13      46.971  89.335  85.693  1.00  0.00           O  
ATOM    185  HG  SER    13      47.610  88.634  85.544  1.00  0.00           H  
ATOM    186  C   SER    13      44.897  89.052  83.993  1.00  0.00           C  
ATOM    187  O   SER    13      44.506  87.976  83.570  1.00  0.00           O  
ATOM    188  N   TYR    14      45.349  90.003  83.189  1.00  0.00           N  
ATOM    189  H   TYR    14      45.754  90.767  83.710  1.00  0.00           H  
ATOM    190  CA  TYR    14      45.185  90.178  81.733  1.00  0.00           C  
ATOM    191  HA  TYR    14      45.545  89.239  81.312  1.00  0.00           H  
ATOM    192  CB  TYR    14      43.656  90.328  81.415  1.00  0.00           C  
ATOM    193  HB2 TYR    14      43.294  89.343  81.710  1.00  0.00           H  
ATOM    194  HB3 TYR    14      43.154  91.070  82.036  1.00  0.00           H  
ATOM    195  CG  TYR    14      43.349  90.545  79.931  1.00  0.00           C  
ATOM    196  CD1 TYR    14      43.396  89.480  79.042  1.00  0.00           C  
ATOM    197  HD1 TYR    14      43.493  88.465  79.398  1.00  0.00           H  
ATOM    198  CE1 TYR    14      43.170  89.613  77.709  1.00  0.00           C  
ATOM    199  HE1 TYR    14      43.292  88.796  77.014  1.00  0.00           H  
ATOM    200  CZ  TYR    14      43.050  90.899  77.205  1.00  0.00           C  
ATOM    201  OH  TYR    14      42.800  91.220  75.920  1.00  0.00           O  
ATOM    202  HH  TYR    14      42.892  92.174  75.861  1.00  0.00           H  
ATOM    203  CE2 TYR    14      43.018  92.034  78.079  1.00  0.00           C  
ATOM    204  HE2 TYR    14      42.940  93.067  77.774  1.00  0.00           H  
ATOM    205  CD2 TYR    14      43.158  91.856  79.464  1.00  0.00           C  
ATOM    206  HD2 TYR    14      43.029  92.600  80.236  1.00  0.00           H  
ATOM    207  C   TYR    14      45.937  91.438  81.277  1.00  0.00           C  
ATOM    208  O   TYR    14      45.725  92.535  81.778  1.00  0.00           O  
ATOM    209  N   GLY    15      46.804  91.417  80.308  1.00  0.00           N  
ATOM    210  H   GLY    15      47.378  92.231  80.143  1.00  0.00           H  
ATOM    211  CA  GLY    15      46.912  90.337  79.244  1.00  0.00           C  
ATOM    212  HA2 GLY    15      45.893  90.189  78.887  1.00  0.00           H  
ATOM    213  HA3 GLY    15      47.536  90.693  78.424  1.00  0.00           H  
ATOM    214  C   GLY    15      47.384  88.896  79.685  1.00  0.00           C  
ATOM    215  O   GLY    15      48.004  88.773  80.750  1.00  0.00           O  
ATOM    216  N   ALA    16      47.110  87.951  78.865  1.00  0.00           N  
ATOM    217  H   ALA    16      46.766  88.125  77.931  1.00  0.00           H  
ATOM    218  CA  ALA    16      47.654  86.612  78.962  1.00  0.00           C  
ATOM    219  HA  ALA    16      47.730  86.260  79.991  1.00  0.00           H  
ATOM    220  CB  ALA    16      46.622  85.716  78.261  1.00  0.00           C  
ATOM    221  HB1 ALA    16      46.659  86.012  77.213  1.00  0.00           H  
ATOM    222  HB2 ALA    16      46.948  84.676  78.277  1.00  0.00           H  
ATOM    223  HB3 ALA    16      45.667  85.705  78.786  1.00  0.00           H  
ATOM    224  C   ALA    16      49.098  86.425  78.388  1.00  0.00           C  
ATOM    225  O   ALA    16      49.885  85.585  78.863  1.00  0.00           O  
ATOM    226  N   TYR    17      49.451  87.258  77.467  1.00  0.00           N  
ATOM    227  H   TYR    17      48.733  87.896  77.157  1.00  0.00           H  
ATOM    228  CA  TYR    17      50.785  87.289  76.852  1.00  0.00           C  
ATOM    229  HA  TYR    17      50.876  86.335  76.332  1.00  0.00           H  
ATOM    230  CB  TYR    17      50.881  88.488  75.933  1.00  0.00           C  
ATOM    231  HB2 TYR    17      50.040  88.633  75.255  1.00  0.00           H  
ATOM    232  HB3 TYR    17      50.868  89.443  76.458  1.00  0.00           H  
ATOM    233  CG  TYR    17      52.027  88.415  74.923  1.00  0.00           C  
ATOM    234  CD1 TYR    17      53.189  89.192  75.148  1.00  0.00           C  
ATOM    235  HD1 TYR    17      53.209  89.874  75.986  1.00  0.00           H  
ATOM    236  CE1 TYR    17      54.329  89.128  74.318  1.00  0.00           C  
ATOM    237  HE1 TYR    17      55.179  89.764  74.520  1.00  0.00           H  
ATOM    238  CZ  TYR    17      54.296  88.194  73.322  1.00  0.00           C  
ATOM    239  OH  TYR    17      55.378  88.119  72.457  1.00  0.00           O  
ATOM    240  HH  TYR    17      56.038  88.811  72.538  1.00  0.00           H  
ATOM    241  CE2 TYR    17      53.144  87.423  73.059  1.00  0.00           C  
ATOM    242  HE2 TYR    17      53.064  86.784  72.192  1.00  0.00           H  
ATOM    243  CD2 TYR    17      52.034  87.535  73.833  1.00  0.00           C  
ATOM    244  HD2 TYR    17      51.130  86.985  73.615  1.00  0.00           H  
ATOM    245  C   TYR    17      51.940  87.424  77.826  1.00  0.00           C  
ATOM    246  O   TYR    17      51.976  88.405  78.647  1.00  0.00           O  
ATOM    247  N   PRO    18      53.010  86.594  77.680  1.00  0.00           N  
ATOM    248  CD  PRO    18      53.123  85.477  76.723  1.00  0.00           C  
ATOM    249  HD2 PRO    18      53.107  85.749  75.668  1.00  0.00           H  
ATOM    250  HD3 PRO    18      52.340  84.757  76.961  1.00  0.00           H  
ATOM    251  CG  PRO    18      54.374  84.724  77.072  1.00  0.00           C  
ATOM    252  HG2 PRO    18      55.099  85.257  76.457  1.00  0.00           H  
ATOM    253  HG3 PRO    18      54.339  83.645  76.920  1.00  0.00           H  
ATOM    254  CB  PRO    18      54.684  85.126  78.513  1.00  0.00           C  
ATOM    255  HB2 PRO    18      55.722  85.046  78.836  1.00  0.00           H  
ATOM    256  HB3 PRO    18      54.099  84.484  79.171  1.00  0.00           H  
ATOM    257  CA  PRO    18      54.178  86.566  78.574  1.00  0.00           C  
ATOM    258  HA  PRO    18      53.897  86.780  79.605  1.00  0.00           H  
ATOM    259  C   PRO    18      55.277  87.602  78.220  1.00  0.00           C  
ATOM    260  O   PRO    18      55.395  87.864  77.040  1.00  0.00           O  
ATOM    261  N   THR    19      56.019  88.133  79.183  1.00  0.00           N  
ATOM    262  H   THR    19      55.886  87.614  80.039  1.00  0.00           H  
ATOM    263  CA  THR    19      57.295  88.780  79.070  1.00  0.00           C  
ATOM    264  HA  THR    19      57.700  88.375  78.142  1.00  0.00           H  
ATOM    265  CB  THR    19      57.223  90.324  78.996  1.00  0.00           C  
ATOM    266  HB  THR    19      56.802  90.734  79.914  1.00  0.00           H  
ATOM    267  CG2 THR    19      58.591  91.068  78.905  1.00  0.00           C  
ATOM    268 HG21 THR    19      58.359  92.097  78.631  1.00  0.00           H  
ATOM    269 HG22 THR    19      59.024  91.047  79.906  1.00  0.00           H  
ATOM    270 HG23 THR    19      59.266  90.683  78.141  1.00  0.00           H  
ATOM    271  OG1 THR    19      56.557  90.717  77.871  1.00  0.00           O  
ATOM    272  HG1 THR    19      55.879  90.048  77.758  1.00  0.00           H  
ATOM    273  C   THR    19      58.305  88.495  80.152  1.00  0.00           C  
ATOM    274  O   THR    19      57.963  88.567  81.338  1.00  0.00           O  
ATOM    275  N   GLN    20      59.503  88.036  79.758  1.00  0.00           N  
ATOM    276  H   GLN    20      59.671  87.970  78.764  1.00  0.00           H  
ATOM    277  CA  GLN    20      60.695  87.830  80.639  1.00  0.00           C  
ATOM    278  HA  GLN    20      60.345  87.651  81.655  1.00  0.00           H  
ATOM    279  CB  GLN    20      61.416  86.537  80.312  1.00  0.00           C  
ATOM    280  HB2 GLN    20      61.852  86.600  79.315  1.00  0.00           H  
ATOM    281  HB3 GLN    20      62.252  86.458  81.007  1.00  0.00           H  
ATOM    282  CG  GLN    20      60.547  85.270  80.268  1.00  0.00           C  
ATOM    283  HG2 GLN    20      59.765  85.263  79.510  1.00  0.00           H  
ATOM    284  HG3 GLN    20      61.214  84.434  80.058  1.00  0.00           H  
ATOM    285  CD  GLN    20      59.852  84.954  81.609  1.00  0.00           C  
ATOM    286  OE1 GLN    20      58.769  85.423  81.953  1.00  0.00           O  
ATOM    287  NE2 GLN    20      60.476  84.250  82.539  1.00  0.00           N  
ATOM    288 HE21 GLN    20      61.355  83.764  82.430  1.00  0.00           H  
ATOM    289 HE22 GLN    20      59.926  84.205  83.385  1.00  0.00           H  
ATOM    290  C   GLN    20      61.576  89.055  80.749  1.00  0.00           C  
ATOM    291  O   GLN    20      61.622  89.839  79.821  1.00  0.00           O  
ATOM    292  N   PRO    21      62.297  89.253  81.893  1.00  0.00           N  
ATOM    293  CD  PRO    21      62.331  88.452  83.105  1.00  0.00           C  
ATOM    294  HD2 PRO    21      62.909  87.552  82.895  1.00  0.00           H  
ATOM    295  HD3 PRO    21      61.329  88.238  83.475  1.00  0.00           H  
ATOM    296  CG  PRO    21      62.807  89.331  84.214  1.00  0.00           C  
ATOM    297  HG2 PRO    21      63.528  88.886  84.900  1.00  0.00           H  
ATOM    298  HG3 PRO    21      61.949  89.707  84.772  1.00  0.00           H  
ATOM    299  CB  PRO    21      63.454  90.544  83.506  1.00  0.00           C  
ATOM    300  HB2 PRO    21      64.538  90.430  83.513  1.00  0.00           H  
ATOM    301  HB3 PRO    21      63.264  91.419  84.128  1.00  0.00           H  
ATOM    302  CA  PRO    21      62.884  90.575  82.058  1.00  0.00           C  
ATOM    303  HA  PRO    21      62.148  91.378  82.091  1.00  0.00           H  
ATOM    304  C   PRO    21      64.097  90.829  81.095  1.00  0.00           C  
ATOM    305  O   PRO    21      65.013  90.010  80.930  1.00  0.00           O  
ATOM    306  N   GLY    22      63.997  91.976  80.393  1.00  0.00           N  
ATOM    307  H   GLY    22      63.166  92.537  80.519  1.00  0.00           H  
ATOM    308  CA  GLY    22      65.029  92.357  79.411  1.00  0.00           C  
ATOM    309  HA2 GLY    22      65.304  91.453  78.867  1.00  0.00           H  
ATOM    310  HA3 GLY    22      64.629  93.021  78.644  1.00  0.00           H  
ATOM    311  C   GLY    22      66.357  92.928  79.941  1.00  0.00           C  
ATOM    312  O   GLY    22      66.686  92.876  81.125  1.00  0.00           O  
ATOM    313  N   GLN    23      67.104  93.428  78.941  1.00  0.00           N  
ATOM    314  H   GLN    23      66.677  93.496  78.028  1.00  0.00           H  
ATOM    315  CA  GLN    23      68.476  94.061  79.067  1.00  0.00           C  
ATOM    316  HA  GLN    23      69.203  93.294  79.335  1.00  0.00           H  
ATOM    317  CB  GLN    23      68.915  94.548  77.665  1.00  0.00           C  
ATOM    318  HB2 GLN    23      68.195  95.287  77.312  1.00  0.00           H  
ATOM    319  HB3 GLN    23      69.785  95.196  77.774  1.00  0.00           H  
ATOM    320  CG  GLN    23      69.206  93.380  76.666  1.00  0.00           C  
ATOM    321  HG2 GLN    23      68.245  92.988  76.335  1.00  0.00           H  
ATOM    322  HG3 GLN    23      69.831  93.773  75.863  1.00  0.00           H  
ATOM    323  CD  GLN    23      69.983  92.198  77.176  1.00  0.00           C  
ATOM    324  OE1 GLN    23      71.092  92.195  77.692  1.00  0.00           O  
ATOM    325  NE2 GLN    23      69.308  91.053  77.099  1.00  0.00           N  
ATOM    326 HE21 GLN    23      68.315  91.031  76.917  1.00  0.00           H  
ATOM    327 HE22 GLN    23      69.839  90.250  77.403  1.00  0.00           H  
ATOM    328  C   GLN    23      68.604  95.179  80.124  1.00  0.00           C  
ATOM    329  O   GLN    23      68.253  96.264  79.860  1.00  0.00           O  
ATOM    330  N   GLY    24      69.059  94.845  81.296  1.00  0.00           N  
ATOM    331  H   GLY    24      69.281  93.867  81.419  1.00  0.00           H  
ATOM    332  CA  GLY    24      69.366  95.721  82.431  1.00  0.00           C  
ATOM    333  HA2 GLY    24      68.814  96.655  82.326  1.00  0.00           H  
ATOM    334  HA3 GLY    24      69.040  95.207  83.334  1.00  0.00           H  
ATOM    335  C   GLY    24      70.808  96.053  82.598  1.00  0.00           C  
ATOM    336  O   GLY    24      71.703  95.517  81.891  1.00  0.00           O  
ATOM    337  N   TYR    25      71.067  96.842  83.601  1.00  0.00           N  
ATOM    338  H   TYR    25      70.313  97.267  84.122  1.00  0.00           H  
ATOM    339  CA  TYR    25      72.449  97.097  84.066  1.00  0.00           C  
ATOM    340  HA  TYR    25      72.942  96.125  84.069  1.00  0.00           H  
ATOM    341  CB  TYR    25      73.073  98.059  83.055  1.00  0.00           C  
ATOM    342  HB2 TYR    25      72.830  97.733  82.044  1.00  0.00           H  
ATOM    343  HB3 TYR    25      72.478  98.972  83.083  1.00  0.00           H  
ATOM    344  CG  TYR    25      74.537  98.456  83.034  1.00  0.00           C  
ATOM    345  CD1 TYR    25      75.554  97.513  82.700  1.00  0.00           C  
ATOM    346  HD1 TYR    25      75.346  96.495  82.404  1.00  0.00           H  
ATOM    347  CE1 TYR    25      76.907  97.936  82.873  1.00  0.00           C  
ATOM    348  HE1 TYR    25      77.691  97.301  82.487  1.00  0.00           H  
ATOM    349  CZ  TYR    25      77.288  99.175  83.349  1.00  0.00           C  
ATOM    350  OH  TYR    25      78.594  99.448  83.684  1.00  0.00           O  
ATOM    351  HH  TYR    25      78.829 100.169  83.096  1.00  0.00           H  
ATOM    352  CE2 TYR    25      76.278 100.073  83.800  1.00  0.00           C  
ATOM    353  HE2 TYR    25      76.493 100.976  84.352  1.00  0.00           H  
ATOM    354  CD2 TYR    25      74.898  99.748  83.560  1.00  0.00           C  
ATOM    355  HD2 TYR    25      74.103 100.426  83.833  1.00  0.00           H  
ATOM    356  C   TYR    25      72.642  97.750  85.447  1.00  0.00           C  
ATOM    357  O   TYR    25      71.737  98.440  85.979  1.00  0.00           O  
ATOM    358  N   SER    26      73.820  97.580  86.024  1.00  0.00           N  
ATOM    359  H   SER    26      74.374  96.842  85.614  1.00  0.00           H  
ATOM    360  CA  SER    26      74.143  98.342  87.231  1.00  0.00           C  
ATOM    361  HA  SER    26      73.467  99.186  87.372  1.00  0.00           H  
ATOM    362  CB  SER    26      73.898  97.406  88.386  1.00  0.00           C  
ATOM    363  HB2 SER    26      72.931  96.907  88.326  1.00  0.00           H  
ATOM    364  HB3 SER    26      74.598  96.583  88.245  1.00  0.00           H  
ATOM    365  OG  SER    26      74.131  97.928  89.693  1.00  0.00           O  
ATOM    366  HG  SER    26      74.104  97.186  90.301  1.00  0.00           H  
ATOM    367  C   SER    26      75.566  98.898  87.202  1.00  0.00           C  
ATOM    368  O   SER    26      76.532  98.153  87.022  1.00  0.00           O  
ATOM    369  N   GLN    27      75.797 100.168  87.440  1.00  0.00           N  
ATOM    370  H   GLN    27      75.016 100.808  87.452  1.00  0.00           H  
ATOM    371  CA  GLN    27      77.101 100.826  87.579  1.00  0.00           C  
ATOM    372  HA  GLN    27      77.655 100.589  86.671  1.00  0.00           H  
ATOM    373  CB  GLN    27      76.828 102.318  87.576  1.00  0.00           C  
ATOM    374  HB2 GLN    27      76.395 102.709  86.655  1.00  0.00           H  
ATOM    375  HB3 GLN    27      76.208 102.529  88.447  1.00  0.00           H  
ATOM    376  CG  GLN    27      78.047 103.144  87.788  1.00  0.00           C  
ATOM    377  HG2 GLN    27      77.700 104.173  87.887  1.00  0.00           H  
ATOM    378  HG3 GLN    27      78.504 102.935  88.754  1.00  0.00           H  
ATOM    379  CD  GLN    27      79.086 103.078  86.626  1.00  0.00           C  
ATOM    380  OE1 GLN    27      78.935 102.478  85.567  1.00  0.00           O  
ATOM    381  NE2 GLN    27      80.283 103.602  86.773  1.00  0.00           N  
ATOM    382 HE21 GLN    27      80.448 104.021  87.677  1.00  0.00           H  
ATOM    383 HE22 GLN    27      80.978 103.581  86.040  1.00  0.00           H  
ATOM    384  C   GLN    27      77.714 100.314  88.933  1.00  0.00           C  
ATOM    385  O   GLN    27      78.915 100.177  89.005  1.00  0.00           O  
ATOM    386  N   GLN    28      77.011  99.940  89.996  1.00  0.00           N  
ATOM    387  H   GLN    28      76.015 100.022  89.847  1.00  0.00           H  
ATOM    388  CA  GLN    28      77.450  99.697  91.388  1.00  0.00           C  
ATOM    389  HA  GLN    28      78.083 100.542  91.660  1.00  0.00           H  
ATOM    390  CB  GLN    28      76.253  99.833  92.337  1.00  0.00           C  
ATOM    391  HB2 GLN    28      75.766 100.775  92.085  1.00  0.00           H  
ATOM    392  HB3 GLN    28      75.667  98.973  92.015  1.00  0.00           H  
ATOM    393  CG  GLN    28      76.593  99.744  93.839  1.00  0.00           C  
ATOM    394  HG2 GLN    28      77.039  98.773  94.057  1.00  0.00           H  
ATOM    395  HG3 GLN    28      77.212 100.616  94.049  1.00  0.00           H  
ATOM    396  CD  GLN    28      75.428  99.738  94.877  1.00  0.00           C  
ATOM    397  OE1 GLN    28      74.373  99.193  94.663  1.00  0.00           O  
ATOM    398  NE2 GLN    28      75.527 100.241  96.092  1.00  0.00           N  
ATOM    399 HE21 GLN    28      74.900  99.790  96.743  1.00  0.00           H  
ATOM    400 HE22 GLN    28      76.399 100.676  96.357  1.00  0.00           H  
ATOM    401  C   GLN    28      78.213  98.407  91.651  1.00  0.00           C  
ATOM    402  O   GLN    28      79.005  98.210  92.572  1.00  0.00           O  
ATOM    403  N   SER    29      77.984  97.355  90.799  1.00  0.00           N  
ATOM    404  H   SER    29      77.223  97.523  90.156  1.00  0.00           H  
ATOM    405  CA  SER    29      78.687  96.071  90.713  1.00  0.00           C  
ATOM    406  HA  SER    29      79.430  95.884  91.489  1.00  0.00           H  
ATOM    407  CB  SER    29      77.609  94.948  90.909  1.00  0.00           C  
ATOM    408  HB2 SER    29      78.141  94.005  90.786  1.00  0.00           H  
ATOM    409  HB3 SER    29      77.220  95.053  91.921  1.00  0.00           H  
ATOM    410  OG  SER    29      76.560  95.049  89.956  1.00  0.00           O  
ATOM    411  HG  SER    29      76.913  94.763  89.110  1.00  0.00           H  
ATOM    412  C   SER    29      79.486  95.913  89.412  1.00  0.00           C  
ATOM    413  O   SER    29      80.176  94.907  89.278  1.00  0.00           O  
ATOM    414  N   SER    30      79.545  96.972  88.569  1.00  0.00           N  
ATOM    415  H   SER    30      79.282  97.892  88.892  1.00  0.00           H  
ATOM    416  CA  SER    30      80.328  96.955  87.379  1.00  0.00           C  
ATOM    417  HA  SER    30      80.500  95.913  87.110  1.00  0.00           H  
ATOM    418  CB  SER    30      79.515  97.589  86.257  1.00  0.00           C  
ATOM    419  HB2 SER    30      78.582  97.033  86.162  1.00  0.00           H  
ATOM    420  HB3 SER    30      79.247  98.639  86.368  1.00  0.00           H  
ATOM    421  OG  SER    30      80.153  97.392  85.063  1.00  0.00           O  
ATOM    422  HG  SER    30      79.902  98.178  84.572  1.00  0.00           H  
ATOM    423  C   SER    30      81.701  97.655  87.652  1.00  0.00           C  
ATOM    424  O   SER    30      81.754  98.615  88.389  1.00  0.00           O  
ATOM    425  N   GLN    31      82.780  97.353  86.996  1.00  0.00           N  
ATOM    426  H   GLN    31      83.575  97.944  87.191  1.00  0.00           H  
ATOM    427  CA  GLN    31      82.932  96.226  86.019  1.00  0.00           C  
ATOM    428  HA  GLN    31      82.081  96.232  85.338  1.00  0.00           H  
ATOM    429  CB  GLN    31      84.122  96.480  85.098  1.00  0.00           C  
ATOM    430  HB2 GLN    31      84.834  97.139  85.596  1.00  0.00           H  
ATOM    431  HB3 GLN    31      84.706  95.580  84.907  1.00  0.00           H  
ATOM    432  CG  GLN    31      83.616  97.447  83.918  1.00  0.00           C  
ATOM    433  HG2 GLN    31      83.328  98.427  84.300  1.00  0.00           H  
ATOM    434  HG3 GLN    31      84.491  97.653  83.302  1.00  0.00           H  
ATOM    435  CD  GLN    31      82.522  96.932  83.074  1.00  0.00           C  
ATOM    436  OE1 GLN    31      82.222  95.736  82.958  1.00  0.00           O  
ATOM    437  NE2 GLN    31      81.916  97.746  82.212  1.00  0.00           N  
ATOM    438 HE21 GLN    31      81.019  97.503  81.818  1.00  0.00           H  
ATOM    439 HE22 GLN    31      82.192  98.718  82.211  1.00  0.00           H  
ATOM    440  C   GLN    31      83.008  94.950  86.878  1.00  0.00           C  
ATOM    441  O   GLN    31      83.394  95.058  88.061  1.00  0.00           O  
ATOM    442  N   PRO    32      82.820  93.725  86.280  1.00  0.00           N  
ATOM    443  CD  PRO    32      82.348  93.489  84.883  1.00  0.00           C  
ATOM    444  HD2 PRO    32      83.216  93.653  84.244  1.00  0.00           H  
ATOM    445  HD3 PRO    32      81.457  94.087  84.692  1.00  0.00           H  
ATOM    446  CG  PRO    32      81.912  92.021  84.947  1.00  0.00           C  
ATOM    447  HG2 PRO    32      82.130  91.467  84.034  1.00  0.00           H  
ATOM    448  HG3 PRO    32      80.853  91.947  85.197  1.00  0.00           H  
ATOM    449  CB  PRO    32      82.736  91.360  86.040  1.00  0.00           C  
ATOM    450  HB2 PRO    32      83.588  90.847  85.595  1.00  0.00           H  
ATOM    451  HB3 PRO    32      82.075  90.641  86.525  1.00  0.00           H  
ATOM    452  CA  PRO    32      83.234  92.503  86.907  1.00  0.00           C  
ATOM    453  HA  PRO    32      82.728  92.407  87.867  1.00  0.00           H  
ATOM    454  C   PRO    32      84.694  92.521  87.091  1.00  0.00           C  
ATOM    455  O   PRO    32      85.546  92.849  86.290  1.00  0.00           O  
ATOM    456  N   TYR    33      85.095  92.078  88.275  1.00  0.00           N  
ATOM    457  H   TYR    33      84.348  91.897  88.930  1.00  0.00           H  
ATOM    458  CA  TYR    33      86.474  91.991  88.784  1.00  0.00           C  
ATOM    459  HA  TYR    33      87.131  92.032  87.916  1.00  0.00           H  
ATOM    460  CB  TYR    33      86.807  93.155  89.778  1.00  0.00           C  
ATOM    461  HB2 TYR    33      86.202  93.025  90.676  1.00  0.00           H  
ATOM    462  HB3 TYR    33      87.871  93.031  89.978  1.00  0.00           H  
ATOM    463  CG  TYR    33      86.560  94.540  89.357  1.00  0.00           C  
ATOM    464  CD1 TYR    33      86.977  95.005  88.098  1.00  0.00           C  
ATOM    465  HD1 TYR    33      87.515  94.335  87.443  1.00  0.00           H  
ATOM    466  CE1 TYR    33      86.644  96.308  87.749  1.00  0.00           C  
ATOM    467  HE1 TYR    33      86.835  96.698  86.760  1.00  0.00           H  
ATOM    468  CZ  TYR    33      85.981  97.213  88.623  1.00  0.00           C  
ATOM    469  OH  TYR    33      85.672  98.518  88.204  1.00  0.00           O  
ATOM    470  HH  TYR    33      86.277  98.852  87.537  1.00  0.00           H  
ATOM    471  CE2 TYR    33      85.614  96.713  89.912  1.00  0.00           C  
ATOM    472  HE2 TYR    33      85.008  97.283  90.601  1.00  0.00           H  
ATOM    473  CD2 TYR    33      86.024  95.419  90.299  1.00  0.00           C  
ATOM    474  HD2 TYR    33      85.711  95.059  91.268  1.00  0.00           H  
ATOM    475  C   TYR    33      86.802  90.626  89.503  1.00  0.00           C  
ATOM    476  O   TYR    33      87.967  90.509  89.903  1.00  0.00           O  
ATOM    477  N   GLY    34      85.844  89.667  89.735  1.00  0.00           N  
ATOM    478  H   GLY    34      84.913  89.803  89.368  1.00  0.00           H  
ATOM    479  CA  GLY    34      86.024  88.309  90.229  1.00  0.00           C  
ATOM    480  HA2 GLY    34      85.114  87.728  90.075  1.00  0.00           H  
ATOM    481  HA3 GLY    34      86.785  87.773  89.662  1.00  0.00           H  
ATOM    482  C   GLY    34      86.359  88.304  91.723  1.00  0.00           C  
ATOM    483  O   GLY    34      85.815  89.173  92.482  1.00  0.00           O  
ATOM    484  N   GLN    35      87.171  87.372  92.227  1.00  0.00           N  
ATOM    485  H   GLN    35      87.720  86.783  91.618  1.00  0.00           H  
ATOM    486  CA  GLN    35      87.587  87.272  93.597  1.00  0.00           C  
ATOM    487  HA  GLN    35      87.412  88.204  94.135  1.00  0.00           H  
ATOM    488  CB  GLN    35      86.680  86.279  94.384  1.00  0.00           C  
ATOM    489  HB2 GLN    35      86.827  85.244  94.077  1.00  0.00           H  
ATOM    490  HB3 GLN    35      87.023  86.426  95.408  1.00  0.00           H  
ATOM    491  CG  GLN    35      85.191  86.612  94.469  1.00  0.00           C  
ATOM    492  HG2 GLN    35      85.084  87.682  94.649  1.00  0.00           H  
ATOM    493  HG3 GLN    35      84.802  86.380  93.477  1.00  0.00           H  
ATOM    494  CD  GLN    35      84.477  85.846  95.544  1.00  0.00           C  
ATOM    495  OE1 GLN    35      83.760  84.841  95.335  1.00  0.00           O  
ATOM    496  NE2 GLN    35      84.546  86.264  96.757  1.00  0.00           N  
ATOM    497 HE21 GLN    35      85.057  87.117  96.935  1.00  0.00           H  
ATOM    498 HE22 GLN    35      84.192  85.590  97.421  1.00  0.00           H  
ATOM    499  C   GLN    35      89.075  86.967  93.851  1.00  0.00           C  
ATOM    500  O   GLN    35      89.593  86.053  93.216  1.00  0.00           O  
ATOM    501  N   GLN    36      89.770  87.473  94.905  1.00  0.00           N  
ATOM    502  H   GLN    36      90.718  87.130  94.964  1.00  0.00           H  
ATOM    503  CA  GLN    36      89.605  88.809  95.437  1.00  0.00           C  
ATOM    504  HA  GLN    36      88.638  88.752  95.936  1.00  0.00           H  
ATOM    505  CB  GLN    36      90.647  88.960  96.592  1.00  0.00           C  
ATOM    506  HB2 GLN    36      90.425  88.229  97.369  1.00  0.00           H  
ATOM    507  HB3 GLN    36      91.621  88.864  96.111  1.00  0.00           H  
ATOM    508  CG  GLN    36      90.697  90.355  97.182  1.00  0.00           C  
ATOM    509  HG2 GLN    36      91.407  90.334  98.008  1.00  0.00           H  
ATOM    510  HG3 GLN    36      91.070  90.992  96.379  1.00  0.00           H  
ATOM    511  CD  GLN    36      89.381  90.776  97.758  1.00  0.00           C  
ATOM    512  OE1 GLN    36      88.351  90.071  97.790  1.00  0.00           O  
ATOM    513  NE2 GLN    36      89.227  92.042  98.168  1.00  0.00           N  
ATOM    514 HE21 GLN    36      90.043  92.621  98.312  1.00  0.00           H  
ATOM    515 HE22 GLN    36      88.309  92.341  98.464  1.00  0.00           H  
ATOM    516  C   GLN    36      89.529  89.969  94.373  1.00  0.00           C  
ATOM    517  O   GLN    36      90.300  89.929  93.412  1.00  0.00           O  
ATOM    518  N   SER    37      88.632  90.902  94.548  1.00  0.00           N  
ATOM    519  H   SER    37      88.208  91.011  95.458  1.00  0.00           H  
ATOM    520  CA  SER    37      88.426  92.048  93.681  1.00  0.00           C  
ATOM    521  HA  SER    37      88.017  91.571  92.790  1.00  0.00           H  
ATOM    522  CB  SER    37      87.419  93.070  94.283  1.00  0.00           C  
ATOM    523  HB2 SER    37      86.495  92.559  94.555  1.00  0.00           H  
ATOM    524  HB3 SER    37      87.874  93.509  95.171  1.00  0.00           H  
ATOM    525  OG  SER    37      87.192  94.061  93.327  1.00  0.00           O  
ATOM    526  HG  SER    37      86.296  94.358  93.502  1.00  0.00           H  
ATOM    527  C   SER    37      89.764  92.794  93.401  1.00  0.00           C  
ATOM    528  O   SER    37      90.695  92.818  94.198  1.00  0.00           O  
ATOM    529  N   TYR    38      89.863  93.376  92.210  1.00  0.00           N  
ATOM    530  H   TYR    38      88.969  93.365  91.740  1.00  0.00           H  
ATOM    531  CA  TYR    38      91.021  93.971  91.597  1.00  0.00           C  
ATOM    532  HA  TYR    38      91.572  94.459  92.401  1.00  0.00           H  
ATOM    533  CB  TYR    38      91.925  92.899  91.023  1.00  0.00           C  
ATOM    534  HB2 TYR    38      92.107  92.178  91.820  1.00  0.00           H  
ATOM    535  HB3 TYR    38      91.441  92.364  90.206  1.00  0.00           H  
ATOM    536  CG  TYR    38      93.306  93.538  90.753  1.00  0.00           C  
ATOM    537  CD1 TYR    38      93.675  93.936  89.480  1.00  0.00           C  
ATOM    538  HD1 TYR    38      92.973  93.733  88.685  1.00  0.00           H  
ATOM    539  CE1 TYR    38      94.979  94.488  89.258  1.00  0.00           C  
ATOM    540  HE1 TYR    38      95.375  94.757  88.290  1.00  0.00           H  
ATOM    541  CZ  TYR    38      95.853  94.667  90.343  1.00  0.00           C  
ATOM    542  OH  TYR    38      97.008  95.361  90.053  1.00  0.00           O  
ATOM    543  HH  TYR    38      97.616  95.262  90.789  1.00  0.00           H  
ATOM    544  CE2 TYR    38      95.427  94.266  91.640  1.00  0.00           C  
ATOM    545  HE2 TYR    38      96.158  94.362  92.430  1.00  0.00           H  
ATOM    546  CD2 TYR    38      94.143  93.717  91.883  1.00  0.00           C  
ATOM    547  HD2 TYR    38      93.808  93.446  92.874  1.00  0.00           H  
ATOM    548  C   TYR    38      90.673  95.089  90.512  1.00  0.00           C  
ATOM    549  O   TYR    38      90.172  94.765  89.463  1.00  0.00           O  
ATOM    550  N   SER    39      90.920  96.362  90.753  1.00  0.00           N  
ATOM    551  H   SER    39      91.276  96.610  91.665  1.00  0.00           H  
ATOM    552  CA  SER    39      90.585  97.428  89.879  1.00  0.00           C  
ATOM    553  HA  SER    39      90.895  97.234  88.852  1.00  0.00           H  
ATOM    554  CB  SER    39      89.130  97.779  89.933  1.00  0.00           C  
ATOM    555  HB2 SER    39      88.634  96.944  89.438  1.00  0.00           H  
ATOM    556  HB3 SER    39      88.692  97.789  90.932  1.00  0.00           H  
ATOM    557  OG  SER    39      88.970  98.999  89.226  1.00  0.00           O  
ATOM    558  HG  SER    39      89.288  98.940  88.322  1.00  0.00           H  
ATOM    559  C   SER    39      91.518  98.663  90.231  1.00  0.00           C  
ATOM    560  O   SER    39      92.153  98.732  91.282  1.00  0.00           O  
ATOM    561  N   GLY    40      91.696  99.616  89.341  1.00  0.00           N  
ATOM    562  H   GLY    40      91.200  99.516  88.467  1.00  0.00           H  
ATOM    563  CA  GLY    40      92.347 100.908  89.592  1.00  0.00           C  
ATOM    564  HA2 GLY    40      91.586 101.665  89.785  1.00  0.00           H  
ATOM    565  HA3 GLY    40      92.994 100.940  90.468  1.00  0.00           H  
ATOM    566  C   GLY    40      93.009 101.319  88.337  1.00  0.00           C  
ATOM    567  O   GLY    40      92.367 101.442  87.316  1.00  0.00           O  
ATOM    568  N   TYR    41      94.316 101.507  88.281  1.00  0.00           N  
ATOM    569  H   TYR    41      94.651 101.665  87.341  1.00  0.00           H  
ATOM    570  CA  TYR    41      95.360 101.163  89.216  1.00  0.00           C  
ATOM    571  HA  TYR    41      94.982 101.266  90.233  1.00  0.00           H  
ATOM    572  CB  TYR    41      95.668  99.723  88.999  1.00  0.00           C  
ATOM    573  HB2 TYR    41      94.695  99.234  89.030  1.00  0.00           H  
ATOM    574  HB3 TYR    41      96.190  99.676  88.043  1.00  0.00           H  
ATOM    575  CG  TYR    41      96.476  99.066  90.185  1.00  0.00           C  
ATOM    576  CD1 TYR    41      97.860  99.302  90.375  1.00  0.00           C  
ATOM    577  HD1 TYR    41      98.414  99.928  89.691  1.00  0.00           H  
ATOM    578  CE1 TYR    41      98.540  98.772  91.476  1.00  0.00           C  
ATOM    579  HE1 TYR    41      99.600  98.962  91.557  1.00  0.00           H  
ATOM    580  CZ  TYR    41      97.918  97.914  92.348  1.00  0.00           C  
ATOM    581  OH  TYR    41      98.570  97.408  93.420  1.00  0.00           O  
ATOM    582  HH  TYR    41      99.459  97.747  93.548  1.00  0.00           H  
ATOM    583  CE2 TYR    41      96.560  97.656  92.184  1.00  0.00           C  
ATOM    584  HE2 TYR    41      95.975  96.958  92.764  1.00  0.00           H  
ATOM    585  CD2 TYR    41      95.823  98.280  91.166  1.00  0.00           C  
ATOM    586  HD2 TYR    41      94.829  97.882  91.026  1.00  0.00           H  
ATOM    587  C   TYR    41      96.597 102.096  89.100  1.00  0.00           C  
ATOM    588  O   TYR    41      97.096 102.278  87.959  1.00  0.00           O  
ATOM    589  N   SER    42      96.966 102.635  90.241  1.00  0.00           N  
ATOM    590  H   SER    42      96.508 102.412  91.114  1.00  0.00           H  
ATOM    591  CA  SER    42      98.212 103.383  90.251  1.00  0.00           C  
ATOM    592  HA  SER    42      99.044 102.915  89.725  1.00  0.00           H  
ATOM    593  CB  SER    42      98.040 104.834  89.579  1.00  0.00           C  
ATOM    594  HB2 SER    42      97.678 104.850  88.551  1.00  0.00           H  
ATOM    595  HB3 SER    42      97.290 105.433  90.095  1.00  0.00           H  
ATOM    596  OG  SER    42      99.318 105.457  89.683  1.00  0.00           O  
ATOM    597  HG  SER    42      99.504 105.536  88.744  1.00  0.00           H  
ATOM    598  C   SER    42      98.711 103.529  91.674  1.00  0.00           C  
ATOM    599  O   SER    42      97.932 103.615  92.663  1.00  0.00           O  
ATOM    600  N   GLN    43     100.022 103.378  91.813  1.00  0.00           N  
ATOM    601  H   GLN    43     100.526 103.257  90.947  1.00  0.00           H  
ATOM    602  CA  GLN    43     100.613 102.975  93.143  1.00  0.00           C  
ATOM    603  HA  GLN    43      99.863 103.271  93.876  1.00  0.00           H  
ATOM    604  CB  GLN    43     100.714 101.401  93.193  1.00  0.00           C  
ATOM    605  HB2 GLN    43      99.875 100.857  92.761  1.00  0.00           H  
ATOM    606  HB3 GLN    43     101.534 101.074  92.553  1.00  0.00           H  
ATOM    607  CG  GLN    43     100.931 100.882  94.639  1.00  0.00           C  
ATOM    608  HG2 GLN    43     101.653 101.532  95.132  1.00  0.00           H  
ATOM    609  HG3 GLN    43     100.061 101.022  95.280  1.00  0.00           H  
ATOM    610  CD  GLN    43     101.318  99.436  94.880  1.00  0.00           C  
ATOM    611  OE1 GLN    43     100.926  98.609  94.090  1.00  0.00           O  
ATOM    612  NE2 GLN    43     102.155  99.224  95.934  1.00  0.00           N  
ATOM    613 HE21 GLN    43     102.444  99.977  96.542  1.00  0.00           H  
ATOM    614 HE22 GLN    43     102.660  98.353  96.016  1.00  0.00           H  
ATOM    615  C   GLN    43     101.922 103.676  93.442  1.00  0.00           C  
ATOM    616  O   GLN    43     102.167 104.036  94.593  1.00  0.00           O  
ATOM    617  N   SER    44     102.623 104.187  92.411  1.00  0.00           N  
ATOM    618  H   SER    44     102.260 104.006  91.486  1.00  0.00           H  
ATOM    619  CA  SER    44     103.794 105.018  92.377  1.00  0.00           C  
ATOM    620  HA  SER    44     104.547 104.628  93.062  1.00  0.00           H  
ATOM    621  CB  SER    44     104.488 104.995  91.030  1.00  0.00           C  
ATOM    622  HB2 SER    44     104.645 103.969  90.699  1.00  0.00           H  
ATOM    623  HB3 SER    44     103.843 105.399  90.249  1.00  0.00           H  
ATOM    624  OG  SER    44     105.729 105.685  91.111  1.00  0.00           O  
ATOM    625  HG  SER    44     105.881 106.223  90.330  1.00  0.00           H  
ATOM    626  C   SER    44     103.506 106.442  92.763  1.00  0.00           C  
ATOM    627  O   SER    44     102.693 107.101  92.173  1.00  0.00           O  
ATOM    628  N   THR    45     104.258 107.104  93.738  1.00  0.00           N  
ATOM    629  H   THR    45     104.861 106.513  94.292  1.00  0.00           H  
ATOM    630  CA  THR    45     104.292 108.608  94.051  1.00  0.00           C  
ATOM    631  HA  THR    45     103.413 108.829  94.658  1.00  0.00           H  
ATOM    632  CB  THR    45     105.610 108.908  94.830  1.00  0.00           C  
ATOM    633  HB  THR    45     106.379 108.698  94.086  1.00  0.00           H  
ATOM    634  CG2 THR    45     105.685 110.369  95.353  1.00  0.00           C  
ATOM    635 HG21 THR    45     106.506 110.447  96.065  1.00  0.00           H  
ATOM    636 HG22 THR    45     105.835 111.058  94.522  1.00  0.00           H  
ATOM    637 HG23 THR    45     104.725 110.755  95.698  1.00  0.00           H  
ATOM    638  OG1 THR    45     105.817 108.012  95.885  1.00  0.00           O  
ATOM    639  HG1 THR    45     106.765 107.888  95.977  1.00  0.00           H  
ATOM    640  C   THR    45     104.268 109.541  92.831  1.00  0.00           C  
ATOM    641  O   THR    45     104.894 109.290  91.766  1.00  0.00           O  
ATOM    642  N   ASP    46     103.546 110.673  92.955  1.00  0.00           N  
ATOM    643  H   ASP    46     103.092 110.809  93.847  1.00  0.00           H  
ATOM    644  CA  ASP    46     103.303 111.717  91.973  1.00  0.00           C  
ATOM    645  HA  ASP    46     102.799 111.215  91.147  1.00  0.00           H  
ATOM    646  CB  ASP    46     102.305 112.704  92.533  1.00  0.00           C  
ATOM    647  HB2 ASP    46     101.420 112.181  92.893  1.00  0.00           H  
ATOM    648  HB3 ASP    46     102.699 113.182  93.430  1.00  0.00           H  
ATOM    649  CG  ASP    46     102.006 113.858  91.572  1.00  0.00           C  
ATOM    650  OD1 ASP    46     102.284 113.724  90.334  1.00  0.00           O  
ATOM    651  OD2 ASP    46     101.423 114.892  91.936  1.00  0.00           O  
ATOM    652  C   ASP    46     104.622 112.358  91.484  1.00  0.00           C  
ATOM    653  O   ASP    46     105.421 112.686  92.351  1.00  0.00           O  
ATOM    654  N   THR    47     104.833 112.529  90.188  1.00  0.00           N  
ATOM    655  H   THR    47     104.018 112.330  89.625  1.00  0.00           H  
ATOM    656  CA  THR    47     106.056 113.130  89.481  1.00  0.00           C  
ATOM    657  HA  THR    47     106.751 113.281  90.307  1.00  0.00           H  
ATOM    658  CB  THR    47     106.820 112.247  88.425  1.00  0.00           C  
ATOM    659  HB  THR    47     107.754 112.724  88.128  1.00  0.00           H  
ATOM    660  CG2 THR    47     107.181 110.948  89.060  1.00  0.00           C  
ATOM    661 HG21 THR    47     107.787 111.100  89.953  1.00  0.00           H  
ATOM    662 HG22 THR    47     106.321 110.319  89.290  1.00  0.00           H  
ATOM    663 HG23 THR    47     107.700 110.382  88.286  1.00  0.00           H  
ATOM    664  OG1 THR    47     106.029 111.969  87.314  1.00  0.00           O  
ATOM    665  HG1 THR    47     106.474 111.308  86.780  1.00  0.00           H  
ATOM    666  C   THR    47     105.768 114.518  88.865  1.00  0.00           C  
ATOM    667  O   THR    47     106.632 115.023  88.159  1.00  0.00           O  
ATOM    668  N   SER    48     104.523 114.999  89.012  1.00  0.00           N  
ATOM    669  H   SER    48     103.842 114.525  89.588  1.00  0.00           H  
ATOM    670  CA  SER    48     104.102 116.286  88.445  1.00  0.00           C  
ATOM    671  HA  SER    48     104.567 116.384  87.464  1.00  0.00           H  
ATOM    672  CB  SER    48     102.593 116.302  88.177  1.00  0.00           C  
ATOM    673  HB2 SER    48     102.352 117.161  87.551  1.00  0.00           H  
ATOM    674  HB3 SER    48     102.274 115.382  87.688  1.00  0.00           H  
ATOM    675  OG  SER    48     101.892 116.349  89.373  1.00  0.00           O  
ATOM    676  HG  SER    48     101.925 115.523  89.861  1.00  0.00           H  
ATOM    677  C   SER    48     104.525 117.507  89.275  1.00  0.00           C  
ATOM    678  O   SER    48     104.746 117.389  90.412  1.00  0.00           O  
ATOM    679  N   GLY    49     104.589 118.709  88.635  1.00  0.00           N  
ATOM    680  H   GLY    49     104.547 118.742  87.626  1.00  0.00           H  
ATOM    681  CA  GLY    49     104.740 120.021  89.244  1.00  0.00           C  
ATOM    682  HA2 GLY    49     104.515 120.709  88.429  1.00  0.00           H  
ATOM    683  HA3 GLY    49     104.028 119.968  90.068  1.00  0.00           H  
ATOM    684  C   GLY    49     106.109 120.215  89.950  1.00  0.00           C  
ATOM    685  O   GLY    49     107.162 119.859  89.478  1.00  0.00           O  
ATOM    686  N   TYR    50     106.180 120.859  91.134  1.00  0.00           N  
ATOM    687  H   TYR    50     106.832 120.508  91.822  1.00  0.00           H  
ATOM    688  CA  TYR    50     105.061 121.581  91.774  1.00  0.00           C  
ATOM    689  HA  TYR    50     104.267 121.831  91.071  1.00  0.00           H  
ATOM    690  CB  TYR    50     104.607 120.678  92.870  1.00  0.00           C  
ATOM    691  HB2 TYR    50     104.250 119.736  92.453  1.00  0.00           H  
ATOM    692  HB3 TYR    50     105.429 120.462  93.552  1.00  0.00           H  
ATOM    693  CG  TYR    50     103.471 121.159  93.786  1.00  0.00           C  
ATOM    694  CD1 TYR    50     103.712 121.782  95.035  1.00  0.00           C  
ATOM    695  HD1 TYR    50     104.726 121.884  95.395  1.00  0.00           H  
ATOM    696  CE1 TYR    50     102.610 122.279  95.775  1.00  0.00           C  
ATOM    697  HE1 TYR    50     102.829 122.643  96.768  1.00  0.00           H  
ATOM    698  CZ  TYR    50     101.341 122.442  95.216  1.00  0.00           C  
ATOM    699  OH  TYR    50     100.342 123.002  95.965  1.00  0.00           O  
ATOM    700  HH  TYR    50      99.659 123.337  95.380  1.00  0.00           H  
ATOM    701  CE2 TYR    50     101.094 121.834  93.940  1.00  0.00           C  
ATOM    702  HE2 TYR    50     100.112 121.849  93.492  1.00  0.00           H  
ATOM    703  CD2 TYR    50     102.157 121.174  93.278  1.00  0.00           C  
ATOM    704  HD2 TYR    50     101.912 120.594  92.400  1.00  0.00           H  
ATOM    705  C   TYR    50     105.380 122.909  92.490  1.00  0.00           C  
ATOM    706  O   TYR    50     106.278 123.012  93.332  1.00  0.00           O  
ATOM    707  N   GLY    51     104.685 123.989  92.278  1.00  0.00           N  
ATOM    708  H   GLY    51     104.964 124.799  92.813  1.00  0.00           H  
ATOM    709  CA  GLY    51     103.334 124.021  91.762  1.00  0.00           C  
ATOM    710  HA2 GLY    51     102.880 123.033  91.685  1.00  0.00           H  
ATOM    711  HA3 GLY    51     102.876 124.588  92.573  1.00  0.00           H  
ATOM    712  C   GLY    51     103.205 124.855  90.397  1.00  0.00           C  
ATOM    713  O   GLY    51     102.109 124.995  89.900  1.00  0.00           O  
ATOM    714  N   GLN    52     104.313 125.410  89.845  1.00  0.00           N  
ATOM    715  H   GLN    52     105.194 125.225  90.303  1.00  0.00           H  
ATOM    716  CA  GLN    52     104.313 126.324  88.663  1.00  0.00           C  
ATOM    717  HA  GLN    52     103.317 126.365  88.220  1.00  0.00           H  
ATOM    718  CB  GLN    52     104.715 127.664  89.327  1.00  0.00           C  
ATOM    719  HB2 GLN    52     104.198 128.005  90.224  1.00  0.00           H  
ATOM    720  HB3 GLN    52     105.769 127.486  89.542  1.00  0.00           H  
ATOM    721  CG  GLN    52     104.567 128.806  88.266  1.00  0.00           C  
ATOM    722  HG2 GLN    52     104.896 128.444  87.291  1.00  0.00           H  
ATOM    723  HG3 GLN    52     103.496 129.006  88.255  1.00  0.00           H  
ATOM    724  CD  GLN    52     105.417 129.998  88.555  1.00  0.00           C  
ATOM    725  OE1 GLN    52     105.817 130.265  89.661  1.00  0.00           O  
ATOM    726  NE2 GLN    52     105.720 130.867  87.658  1.00  0.00           N  
ATOM    727 HE21 GLN    52     105.366 130.726  86.722  1.00  0.00           H  
ATOM    728 HE22 GLN    52     106.173 131.721  87.948  1.00  0.00           H  
ATOM    729  C   GLN    52     105.285 125.856  87.490  1.00  0.00           C  
ATOM    730  O   GLN    52     106.519 125.864  87.707  1.00  0.00           O  
ATOM    731  N   SER    53     104.853 125.530  86.283  1.00  0.00           N  
ATOM    732  H   SER    53     105.506 125.524  85.512  1.00  0.00           H  
ATOM    733  CA  SER    53     103.491 125.064  86.023  1.00  0.00           C  
ATOM    734  HA  SER    53     102.839 125.899  86.282  1.00  0.00           H  
ATOM    735  CB  SER    53     103.108 124.880  84.483  1.00  0.00           C  
ATOM    736  HB2 SER    53     102.065 124.873  84.166  1.00  0.00           H  
ATOM    737  HB3 SER    53     103.504 125.774  84.002  1.00  0.00           H  
ATOM    738  OG  SER    53     103.789 123.677  84.067  1.00  0.00           O  
ATOM    739  HG  SER    53     104.701 123.958  83.963  1.00  0.00           H  
ATOM    740  C   SER    53     103.202 123.681  86.691  1.00  0.00           C  
ATOM    741  O   SER    53     104.140 122.982  87.128  1.00  0.00           O  
ATOM    742  N   SER    54     101.837 123.379  86.648  1.00  0.00           N  
ATOM    743  H   SER    54     101.129 124.047  86.376  1.00  0.00           H  
ATOM    744  CA  SER    54     101.313 122.075  87.036  1.00  0.00           C  
ATOM    745  HA  SER    54     101.638 121.943  88.068  1.00  0.00           H  
ATOM    746  CB  SER    54      99.771 122.050  87.048  1.00  0.00           C  
ATOM    747  HB2 SER    54      99.437 121.041  87.289  1.00  0.00           H  
ATOM    748  HB3 SER    54      99.374 122.600  87.900  1.00  0.00           H  
ATOM    749  OG  SER    54      99.265 122.491  85.867  1.00  0.00           O  
ATOM    750  HG  SER    54      98.375 122.785  86.073  1.00  0.00           H  
ATOM    751  C   SER    54     101.832 120.889  86.299  1.00  0.00           C  
ATOM    752  O   SER    54     101.880 119.815  86.872  1.00  0.00           O  
ATOM    753  N   TYR    55     102.279 120.995  85.040  1.00  0.00           N  
ATOM    754  H   TYR    55     102.231 121.855  84.512  1.00  0.00           H  
ATOM    755  CA  TYR    55     102.808 119.864  84.203  1.00  0.00           C  
ATOM    756  HA  TYR    55     103.353 119.142  84.810  1.00  0.00           H  
ATOM    757  CB  TYR    55     101.701 119.096  83.526  1.00  0.00           C  
ATOM    758  HB2 TYR    55     101.145 119.786  82.891  1.00  0.00           H  
ATOM    759  HB3 TYR    55     102.102 118.406  82.783  1.00  0.00           H  
ATOM    760  CG  TYR    55     100.784 118.280  84.389  1.00  0.00           C  
ATOM    761  CD1 TYR    55      99.564 118.889  84.699  1.00  0.00           C  
ATOM    762  HD1 TYR    55      99.305 119.892  84.394  1.00  0.00           H  
ATOM    763  CE1 TYR    55      98.716 118.266  85.693  1.00  0.00           C  
ATOM    764  HE1 TYR    55      97.781 118.664  86.059  1.00  0.00           H  
ATOM    765  CZ  TYR    55      99.103 117.061  86.267  1.00  0.00           C  
ATOM    766  OH  TYR    55      98.339 116.432  87.283  1.00  0.00           O  
ATOM    767  HH  TYR    55      98.594 115.510  87.358  1.00  0.00           H  
ATOM    768  CE2 TYR    55     100.268 116.393  85.832  1.00  0.00           C  
ATOM    769  HE2 TYR    55     100.473 115.433  86.283  1.00  0.00           H  
ATOM    770  CD2 TYR    55     101.115 117.004  84.868  1.00  0.00           C  
ATOM    771  HD2 TYR    55     102.044 116.607  84.487  1.00  0.00           H  
ATOM    772  C   TYR    55     103.823 120.377  83.122  1.00  0.00           C  
ATOM    773  O   TYR    55     103.426 120.774  82.086  1.00  0.00           O  
ATOM    774  N   SER    56     105.126 120.231  83.343  1.00  0.00           N  
ATOM    775  H   SER    56     105.694 120.712  82.660  1.00  0.00           H  
ATOM    776  CA  SER    56     105.935 119.585  84.399  1.00  0.00           C  
ATOM    777  HA  SER    56     106.949 119.746  84.031  1.00  0.00           H  
ATOM    778  CB  SER    56     105.777 120.421  85.734  1.00  0.00           C  
ATOM    779  HB2 SER    56     106.037 121.453  85.497  1.00  0.00           H  
ATOM    780  HB3 SER    56     104.799 120.303  86.202  1.00  0.00           H  
ATOM    781  OG  SER    56     106.767 120.042  86.647  1.00  0.00           O  
ATOM    782  HG  SER    56     107.363 120.769  86.842  1.00  0.00           H  
ATOM    783  C   SER    56     105.770 118.080  84.602  1.00  0.00           C  
ATOM    784  O   SER    56     105.020 117.657  85.413  1.00  0.00           O  
ATOM    785  N   SER    57     106.390 117.144  83.858  1.00  0.00           N  
ATOM    786  H   SER    57     106.408 116.204  84.226  1.00  0.00           H  
ATOM    787  CA  SER    57     106.833 117.398  82.438  1.00  0.00           C  
ATOM    788  HA  SER    57     107.564 118.201  82.344  1.00  0.00           H  
ATOM    789  CB  SER    57     107.616 116.134  81.949  1.00  0.00           C  
ATOM    790  HB2 SER    57     108.211 115.693  82.749  1.00  0.00           H  
ATOM    791  HB3 SER    57     106.766 115.515  81.662  1.00  0.00           H  
ATOM    792  OG  SER    57     108.414 116.364  80.865  1.00  0.00           O  
ATOM    793  HG  SER    57     109.345 116.263  81.076  1.00  0.00           H  
ATOM    794  C   SER    57     105.607 117.726  81.488  1.00  0.00           C  
ATOM    795  O   SER    57     104.432 117.537  81.795  1.00  0.00           O  
ATOM    796  N   TYR    58     105.940 118.187  80.260  1.00  0.00           N  
ATOM    797  H   TYR    58     106.882 118.215  79.896  1.00  0.00           H  
ATOM    798  CA  TYR    58     104.973 118.750  79.282  1.00  0.00           C  
ATOM    799  HA  TYR    58     104.469 119.524  79.861  1.00  0.00           H  
ATOM    800  CB  TYR    58     105.669 119.448  78.103  1.00  0.00           C  
ATOM    801  HB2 TYR    58     106.458 120.126  78.428  1.00  0.00           H  
ATOM    802  HB3 TYR    58     106.180 118.699  77.498  1.00  0.00           H  
ATOM    803  CG  TYR    58     104.738 120.222  77.145  1.00  0.00           C  
ATOM    804  CD1 TYR    58     104.492 119.775  75.830  1.00  0.00           C  
ATOM    805  HD1 TYR    58     104.697 118.791  75.434  1.00  0.00           H  
ATOM    806  CE1 TYR    58     103.878 120.660  74.962  1.00  0.00           C  
ATOM    807  HE1 TYR    58     103.745 120.452  73.910  1.00  0.00           H  
ATOM    808  CZ  TYR    58     103.433 121.961  75.404  1.00  0.00           C  
ATOM    809  OH  TYR    58     102.850 122.842  74.515  1.00  0.00           O  
ATOM    810  HH  TYR    58     103.109 123.751  74.685  1.00  0.00           H  
ATOM    811  CE2 TYR    58     103.521 122.351  76.765  1.00  0.00           C  
ATOM    812  HE2 TYR    58     103.262 123.311  77.185  1.00  0.00           H  
ATOM    813  CD2 TYR    58     104.217 121.452  77.620  1.00  0.00           C  
ATOM    814  HD2 TYR    58     104.351 121.827  78.624  1.00  0.00           H  
ATOM    815  C   TYR    58     103.946 117.763  78.771  1.00  0.00           C  
ATOM    816  O   TYR    58     104.241 116.726  78.159  1.00  0.00           O  
ATOM    817  N   GLY    59     102.623 118.034  78.900  1.00  0.00           N  
ATOM    818  H   GLY    59     101.975 117.468  78.371  1.00  0.00           H  
ATOM    819  CA  GLY    59     101.901 119.049  79.538  1.00  0.00           C  
ATOM    820  HA2 GLY    59     101.102 118.599  80.128  1.00  0.00           H  
ATOM    821  HA3 GLY    59     102.591 119.488  80.259  1.00  0.00           H  
ATOM    822  C   GLY    59     101.338 120.022  78.430  1.00  0.00           C  
ATOM    823  O   GLY    59     101.154 119.528  77.336  1.00  0.00           O  
ATOM    824  N   GLN    60     101.002 121.295  78.685  1.00  0.00           N  
ATOM    825  H   GLN    60     100.731 121.863  77.895  1.00  0.00           H  
ATOM    826  CA  GLN    60     100.523 121.784  79.996  1.00  0.00           C  
ATOM    827  HA  GLN    60     101.084 121.245  80.760  1.00  0.00           H  
ATOM    828  CB  GLN    60     100.713 123.317  80.075  1.00  0.00           C  
ATOM    829  HB2 GLN    60     101.652 123.483  79.547  1.00  0.00           H  
ATOM    830  HB3 GLN    60      99.885 123.808  79.563  1.00  0.00           H  
ATOM    831  CG  GLN    60     100.662 123.720  81.523  1.00  0.00           C  
ATOM    832  HG2 GLN    60      99.707 123.323  81.868  1.00  0.00           H  
ATOM    833  HG3 GLN    60     101.530 123.289  82.021  1.00  0.00           H  
ATOM    834  CD  GLN    60     100.735 125.137  81.785  1.00  0.00           C  
ATOM    835  OE1 GLN    60     101.146 125.953  81.009  1.00  0.00           O  
ATOM    836  NE2 GLN    60     100.217 125.659  82.859  1.00  0.00           N  
ATOM    837 HE21 GLN    60      99.658 125.057  83.447  1.00  0.00           H  
ATOM    838 HE22 GLN    60     100.143 126.661  82.960  1.00  0.00           H  
ATOM    839  C   GLN    60      99.042 121.402  80.141  1.00  0.00           C  
ATOM    840  O   GLN    60      98.644 120.943  81.228  1.00  0.00           O  
ATOM    841  N   SER    61      98.150 121.690  79.200  1.00  0.00           N  
ATOM    842  H   SER    61      98.530 122.025  78.326  1.00  0.00           H  
ATOM    843  CA  SER    61      96.674 121.743  79.370  1.00  0.00           C  
ATOM    844  HA  SER    61      96.333 121.056  80.143  1.00  0.00           H  
ATOM    845  CB  SER    61      96.192 123.137  79.944  1.00  0.00           C  
ATOM    846  HB2 SER    61      95.161 123.083  80.292  1.00  0.00           H  
ATOM    847  HB3 SER    61      96.842 123.445  80.763  1.00  0.00           H  
ATOM    848  OG  SER    61      96.142 124.171  78.962  1.00  0.00           O  
ATOM    849  HG  SER    61      95.509 124.799  79.318  1.00  0.00           H  
ATOM    850  C   SER    61      95.985 121.541  78.009  1.00  0.00           C  
ATOM    851  O   SER    61      96.656 121.609  76.960  1.00  0.00           O  
ATOM    852  N   GLN    62      94.660 121.303  77.944  1.00  0.00           N  
ATOM    853  H   GLN    62      94.015 121.260  78.720  1.00  0.00           H  
ATOM    854  CA  GLN    62      94.022 121.238  76.630  1.00  0.00           C  
ATOM    855  HA  GLN    62      94.447 120.426  76.040  1.00  0.00           H  
ATOM    856  CB  GLN    62      92.538 120.973  76.843  1.00  0.00           C  
ATOM    857  HB2 GLN    62      92.415 120.329  77.714  1.00  0.00           H  
ATOM    858  HB3 GLN    62      92.070 121.938  77.039  1.00  0.00           H  
ATOM    859  CG  GLN    62      91.709 120.240  75.763  1.00  0.00           C  
ATOM    860  HG2 GLN    62      90.782 119.944  76.255  1.00  0.00           H  
ATOM    861  HG3 GLN    62      91.584 120.973  74.966  1.00  0.00           H  
ATOM    862  CD  GLN    62      92.286 118.976  75.116  1.00  0.00           C  
ATOM    863  OE1 GLN    62      93.022 118.299  75.854  1.00  0.00           O  
ATOM    864  NE2 GLN    62      92.073 118.613  73.878  1.00  0.00           N  
ATOM    865 HE21 GLN    62      92.465 117.702  73.686  1.00  0.00           H  
ATOM    866 HE22 GLN    62      91.601 119.222  73.225  1.00  0.00           H  
ATOM    867  C   GLN    62      94.143 122.539  75.757  1.00  0.00           C  
ATOM    868  O   GLN    62      93.813 122.510  74.557  1.00  0.00           O  
ATOM    869  N   ASN    63      94.575 123.648  76.302  1.00  0.00           N  
ATOM    870  H   ASN    63      94.733 123.519  77.291  1.00  0.00           H  
ATOM    871  CA  ASN    63      94.871 124.933  75.707  1.00  0.00           C  
ATOM    872  HA  ASN    63      94.394 124.917  74.728  1.00  0.00           H  
ATOM    873  CB  ASN    63      94.090 125.982  76.547  1.00  0.00           C  
ATOM    874  HB2 ASN    63      93.248 125.548  77.087  1.00  0.00           H  
ATOM    875  HB3 ASN    63      94.650 126.342  77.410  1.00  0.00           H  
ATOM    876  CG  ASN    63      93.581 127.112  75.704  1.00  0.00           C  
ATOM    877  OD1 ASN    63      93.966 127.319  74.565  1.00  0.00           O  
ATOM    878  ND2 ASN    63      92.748 127.864  76.292  1.00  0.00           N  
ATOM    879 HD21 ASN    63      92.329 128.532  75.661  1.00  0.00           H  
ATOM    880 HD22 ASN    63      92.421 127.706  77.235  1.00  0.00           H  
ATOM    881  C   ASN    63      96.370 125.329  75.511  1.00  0.00           C  
ATOM    882  O   ASN    63      96.572 126.209  74.677  1.00  0.00           O  
ATOM    883  N   THR    64      97.340 124.588  76.028  1.00  0.00           N  
ATOM    884  H   THR    64      96.929 123.813  76.528  1.00  0.00           H  
ATOM    885  CA  THR    64      98.759 124.811  75.870  1.00  0.00           C  
ATOM    886  HA  THR    64      98.966 125.501  75.052  1.00  0.00           H  
ATOM    887  CB  THR    64      99.209 125.562  77.122  1.00  0.00           C  
ATOM    888  HB  THR    64      98.729 125.076  77.971  1.00  0.00           H  
ATOM    889  CG2 THR    64     100.724 125.676  77.248  1.00  0.00           C  
ATOM    890 HG21 THR    64     101.025 125.572  78.290  1.00  0.00           H  
ATOM    891 HG22 THR    64     101.238 124.899  76.682  1.00  0.00           H  
ATOM    892 HG23 THR    64     101.091 126.653  76.933  1.00  0.00           H  
ATOM    893  OG1 THR    64      98.601 126.882  76.976  1.00  0.00           O  
ATOM    894  HG1 THR    64      98.848 127.212  76.109  1.00  0.00           H  
ATOM    895  C   THR    64      99.463 123.460  75.658  1.00  0.00           C  
ATOM    896  O   THR    64      99.802 122.811  76.656  1.00  0.00           O  
ATOM    897  N   GLY    65      99.849 123.085  74.432  1.00  0.00           N  
ATOM    898  H   GLY    65     100.320 122.196  74.335  1.00  0.00           H  
ATOM    899  CA  GLY    65      99.182 123.517  73.146  1.00  0.00           C  
ATOM    900  HA2 GLY    65      99.412 124.571  72.990  1.00  0.00           H  
ATOM    901  HA3 GLY    65      99.696 122.934  72.382  1.00  0.00           H  
ATOM    902  C   GLY    65      97.650 123.193  73.077  1.00  0.00           C  
ATOM    903  O   GLY    65      97.100 122.398  73.822  1.00  0.00           O  
ATOM    904  N   TYR    66      96.954 123.976  72.211  1.00  0.00           N  
ATOM    905  H   TYR    66      97.427 124.630  71.604  1.00  0.00           H  
ATOM    906  CA  TYR    66      95.502 123.887  71.953  1.00  0.00           C  
ATOM    907  HA  TYR    66      95.022 123.850  72.931  1.00  0.00           H  
ATOM    908  CB  TYR    66      95.125 125.155  71.197  1.00  0.00           C  
ATOM    909  HB2 TYR    66      95.108 125.990  71.898  1.00  0.00           H  
ATOM    910  HB3 TYR    66      95.760 125.436  70.356  1.00  0.00           H  
ATOM    911  CG  TYR    66      93.691 125.016  70.676  1.00  0.00           C  
ATOM    912  CD1 TYR    66      93.415 124.814  69.324  1.00  0.00           C  
ATOM    913  HD1 TYR    66      94.211 124.764  68.596  1.00  0.00           H  
ATOM    914  CE1 TYR    66      92.108 124.650  68.819  1.00  0.00           C  
ATOM    915  HE1 TYR    66      91.912 124.437  67.778  1.00  0.00           H  
ATOM    916  CZ  TYR    66      91.066 124.549  69.749  1.00  0.00           C  
ATOM    917  OH  TYR    66      89.806 124.357  69.367  1.00  0.00           O  
ATOM    918  HH  TYR    66      89.803 124.213  68.418  1.00  0.00           H  
ATOM    919  CE2 TYR    66      91.252 124.731  71.135  1.00  0.00           C  
ATOM    920  HE2 TYR    66      90.428 124.598  71.819  1.00  0.00           H  
ATOM    921  CD2 TYR    66      92.584 124.908  71.600  1.00  0.00           C  
ATOM    922  HD2 TYR    66      92.724 125.054  72.661  1.00  0.00           H  
ATOM    923  C   TYR    66      95.194 122.531  71.306  1.00  0.00           C  
ATOM    924  O   TYR    66      95.885 122.193  70.335  1.00  0.00           O  
ATOM    925  N   GLY    67      94.290 121.686  71.815  1.00  0.00           N  
ATOM    926  H   GLY    67      93.896 122.003  72.690  1.00  0.00           H  
ATOM    927  CA  GLY    67      93.930 120.324  71.285  1.00  0.00           C  
ATOM    928  HA2 GLY    67      94.648 119.902  70.582  1.00  0.00           H  
ATOM    929  HA3 GLY    67      93.926 119.619  72.117  1.00  0.00           H  
ATOM    930  C   GLY    67      92.550 120.260  70.730  1.00  0.00           C  
ATOM    931  O   GLY    67      91.590 120.791  71.351  1.00  0.00           O  
ATOM    932  N   THR    68      92.489 119.615  69.534  1.00  0.00           N  
ATOM    933  H   THR    68      93.366 119.382  69.092  1.00  0.00           H  
ATOM    934  CA  THR    68      91.176 119.364  68.952  1.00  0.00           C  
ATOM    935  HA  THR    68      90.495 118.944  69.693  1.00  0.00           H  
ATOM    936  CB  THR    68      90.612 120.710  68.414  1.00  0.00           C  
ATOM    937  HB  THR    68      90.516 121.431  69.225  1.00  0.00           H  
ATOM    938  CG2 THR    68      91.487 121.456  67.363  1.00  0.00           C  
ATOM    939 HG21 THR    68      90.998 122.390  67.087  1.00  0.00           H  
ATOM    940 HG22 THR    68      92.413 121.739  67.864  1.00  0.00           H  
ATOM    941 HG23 THR    68      91.605 120.794  66.506  1.00  0.00           H  
ATOM    942  OG1 THR    68      89.377 120.577  67.788  1.00  0.00           O  
ATOM    943  HG1 THR    68      89.055 121.481  67.804  1.00  0.00           H  
ATOM    944  C   THR    68      91.317 118.301  67.829  1.00  0.00           C  
ATOM    945  O   THR    68      92.416 117.953  67.303  1.00  0.00           O  
ATOM    946  N   GLN    69      90.151 117.783  67.435  1.00  0.00           N  
ATOM    947  H   GLN    69      89.356 117.978  68.026  1.00  0.00           H  
ATOM    948  CA  GLN    69      89.906 116.811  66.366  1.00  0.00           C  
ATOM    949  HA  GLN    69      90.551 115.939  66.475  1.00  0.00           H  
ATOM    950  CB  GLN    69      88.461 116.239  66.503  1.00  0.00           C  
ATOM    951  HB2 GLN    69      88.382 115.885  67.531  1.00  0.00           H  
ATOM    952  HB3 GLN    69      87.798 117.095  66.380  1.00  0.00           H  
ATOM    953  CG  GLN    69      88.003 115.261  65.419  1.00  0.00           C  
ATOM    954  HG2 GLN    69      86.917 115.191  65.354  1.00  0.00           H  
ATOM    955  HG3 GLN    69      88.470 115.459  64.454  1.00  0.00           H  
ATOM    956  CD  GLN    69      88.458 113.813  65.725  1.00  0.00           C  
ATOM    957  OE1 GLN    69      89.471 113.535  66.370  1.00  0.00           O  
ATOM    958  NE2 GLN    69      87.815 112.807  65.075  1.00  0.00           N  
ATOM    959 HE21 GLN    69      87.119 112.962  64.360  1.00  0.00           H  
ATOM    960 HE22 GLN    69      88.126 111.857  65.219  1.00  0.00           H  
ATOM    961  C   GLN    69      90.152 117.513  64.964  1.00  0.00           C  
ATOM    962  O   GLN    69      89.775 118.669  64.629  1.00  0.00           O  
ATOM    963  N   SER    70      90.868 116.837  64.089  1.00  0.00           N  
ATOM    964  H   SER    70      91.192 115.903  64.299  1.00  0.00           H  
ATOM    965  CA  SER    70      91.073 117.286  62.731  1.00  0.00           C  
ATOM    966  HA  SER    70      91.418 118.309  62.883  1.00  0.00           H  
ATOM    967  CB  SER    70      92.303 116.498  62.101  1.00  0.00           C  
ATOM    968  HB2 SER    70      91.996 115.452  62.132  1.00  0.00           H  
ATOM    969  HB3 SER    70      92.509 116.857  61.093  1.00  0.00           H  
ATOM    970  OG  SER    70      93.426 116.606  62.934  1.00  0.00           O  
ATOM    971  HG  SER    70      93.716 117.521  62.913  1.00  0.00           H  
ATOM    972  C   SER    70      89.956 117.384  61.723  1.00  0.00           C  
ATOM    973  O   SER    70      90.142 118.009  60.631  1.00  0.00           O  
ATOM    974  N   THR    71      88.859 116.619  61.928  1.00  0.00           N  
ATOM    975  H   THR    71      88.825 115.998  62.723  1.00  0.00           H  
ATOM    976  CA  THR    71      87.693 116.627  60.994  1.00  0.00           C  
ATOM    977  HA  THR    71      87.768 117.469  60.306  1.00  0.00           H  
ATOM    978  CB  THR    71      87.720 115.504  59.927  1.00  0.00           C  
ATOM    979  HB  THR    71      86.910 115.789  59.255  1.00  0.00           H  
ATOM    980  CG2 THR    71      88.988 115.543  59.035  1.00  0.00           C  
ATOM    981 HG21 THR    71      89.883 115.161  59.528  1.00  0.00           H  
ATOM    982 HG22 THR    71      88.785 114.962  58.136  1.00  0.00           H  
ATOM    983 HG23 THR    71      89.077 116.522  58.563  1.00  0.00           H  
ATOM    984  OG1 THR    71      87.422 114.275  60.498  1.00  0.00           O  
ATOM    985  HG1 THR    71      88.211 114.048  60.997  1.00  0.00           H  
ATOM    986  C   THR    71      86.408 116.521  61.836  1.00  0.00           C  
ATOM    987  O   THR    71      86.457 116.088  62.942  1.00  0.00           O  
ATOM    988  N   PRO    72      85.227 117.029  61.280  1.00  0.00           N  
ATOM    989  CD  PRO    72      85.024 117.691  59.978  1.00  0.00           C  
ATOM    990  HD2 PRO    72      85.402 117.043  59.187  1.00  0.00           H  
ATOM    991  HD3 PRO    72      85.801 118.455  59.979  1.00  0.00           H  
ATOM    992  CG  PRO    72      83.623 118.159  59.754  1.00  0.00           C  
ATOM    993  HG2 PRO    72      83.196 117.993  58.764  1.00  0.00           H  
ATOM    994  HG3 PRO    72      83.479 119.180  60.108  1.00  0.00           H  
ATOM    995  CB  PRO    72      82.939 117.258  60.728  1.00  0.00           C  
ATOM    996  HB2 PRO    72      82.871 116.279  60.252  1.00  0.00           H  
ATOM    997  HB3 PRO    72      81.955 117.581  61.068  1.00  0.00           H  
ATOM    998  CA  PRO    72      83.914 116.997  61.884  1.00  0.00           C  
ATOM    999  HA  PRO    72      83.903 117.793  62.628  1.00  0.00           H  
ATOM   1000  C   PRO    72      83.719 115.646  62.562  1.00  0.00           C  
ATOM   1001  O   PRO    72      83.839 114.618  61.878  1.00  0.00           O  
ATOM   1002  N   GLN    73      83.474 115.578  63.854  1.00  0.00           N  
ATOM   1003  H   GLN    73      83.293 116.459  64.314  1.00  0.00           H  
ATOM   1004  CA  GLN    73      83.197 114.363  64.624  1.00  0.00           C  
ATOM   1005  HA  GLN    73      84.108 113.777  64.746  1.00  0.00           H  
ATOM   1006  CB  GLN    73      82.929 114.591  66.162  1.00  0.00           C  
ATOM   1007  HB2 GLN    73      82.991 113.681  66.758  1.00  0.00           H  
ATOM   1008  HB3 GLN    73      83.664 115.315  66.516  1.00  0.00           H  
ATOM   1009  CG  GLN    73      81.515 115.229  66.465  1.00  0.00           C  
ATOM   1010  HG2 GLN    73      81.556 115.656  67.468  1.00  0.00           H  
ATOM   1011  HG3 GLN    73      81.218 115.937  65.692  1.00  0.00           H  
ATOM   1012  CD  GLN    73      80.336 114.277  66.678  1.00  0.00           C  
ATOM   1013  OE1 GLN    73      80.410 113.028  66.588  1.00  0.00           O  
ATOM   1014  NE2 GLN    73      79.209 114.766  67.162  1.00  0.00           N  
ATOM   1015 HE21 GLN    73      79.171 115.735  67.442  1.00  0.00           H  
ATOM   1016 HE22 GLN    73      78.460 114.120  67.367  1.00  0.00           H  
ATOM   1017  C   GLN    73      82.208 113.383  63.939  1.00  0.00           C  
ATOM   1018  O   GLN    73      81.321 113.773  63.232  1.00  0.00           O  
ATOM   1019  N   GLY    74      82.416 112.091  64.195  1.00  0.00           N  
ATOM   1020  H   GLY    74      83.209 111.875  64.783  1.00  0.00           H  
ATOM   1021  CA  GLY    74      81.927 111.000  63.408  1.00  0.00           C  
ATOM   1022  HA2 GLY    74      82.356 111.075  62.409  1.00  0.00           H  
ATOM   1023  HA3 GLY    74      82.360 110.126  63.892  1.00  0.00           H  
ATOM   1024  C   GLY    74      80.433 110.696  63.527  1.00  0.00           C  
ATOM   1025  O   GLY    74      80.016 109.785  62.790  1.00  0.00           O  
ATOM   1026  N   TYR    75      79.700 111.174  64.565  1.00  0.00           N  
ATOM   1027  H   TYR    75      80.250 111.791  65.146  1.00  0.00           H  
ATOM   1028  CA  TYR    75      78.562 110.459  65.268  1.00  0.00           C  
ATOM   1029  HA  TYR    75      78.208 109.623  64.664  1.00  0.00           H  
ATOM   1030  CB  TYR    75      79.152 109.876  66.657  1.00  0.00           C  
ATOM   1031  HB2 TYR    75      79.136 110.623  67.451  1.00  0.00           H  
ATOM   1032  HB3 TYR    75      78.486 109.061  66.941  1.00  0.00           H  
ATOM   1033  CG  TYR    75      80.559 109.409  66.468  1.00  0.00           C  
ATOM   1034  CD1 TYR    75      81.472 109.984  67.341  1.00  0.00           C  
ATOM   1035  HD1 TYR    75      81.218 110.828  67.965  1.00  0.00           H  
ATOM   1036  CE1 TYR    75      82.783 109.481  67.379  1.00  0.00           C  
ATOM   1037  HE1 TYR    75      83.549 109.939  67.987  1.00  0.00           H  
ATOM   1038  CZ  TYR    75      83.144 108.405  66.455  1.00  0.00           C  
ATOM   1039  OH  TYR    75      84.383 107.951  66.310  1.00  0.00           O  
ATOM   1040  HH  TYR    75      84.838 108.248  67.101  1.00  0.00           H  
ATOM   1041  CE2 TYR    75      82.176 107.812  65.608  1.00  0.00           C  
ATOM   1042  HE2 TYR    75      82.487 107.015  64.948  1.00  0.00           H  
ATOM   1043  CD2 TYR    75      80.861 108.333  65.684  1.00  0.00           C  
ATOM   1044  HD2 TYR    75      80.006 107.923  65.167  1.00  0.00           H  
ATOM   1045  C   TYR    75      77.351 111.361  65.501  1.00  0.00           C  
ATOM   1046  O   TYR    75      76.374 110.833  65.985  1.00  0.00           O  
ATOM   1047  N   GLY    76      77.397 112.639  65.189  1.00  0.00           N  
ATOM   1048  H   GLY    76      78.289 112.976  64.858  1.00  0.00           H  
ATOM   1049  CA  GLY    76      76.306 113.582  65.163  1.00  0.00           C  
ATOM   1050  HA2 GLY    76      76.609 114.404  64.513  1.00  0.00           H  
ATOM   1051  HA3 GLY    76      75.445 113.071  64.732  1.00  0.00           H  
ATOM   1052  C   GLY    76      75.989 114.142  66.563  1.00  0.00           C  
ATOM   1053  O   GLY    76      76.539 113.767  67.623  1.00  0.00           O  
ATOM   1054  N   SER    77      75.149 115.223  66.477  1.00  0.00           N  
ATOM   1055  H   SER    77      74.797 115.466  65.562  1.00  0.00           H  
ATOM   1056  CA  SER    77      75.027 116.074  67.636  1.00  0.00           C  
ATOM   1057  HA  SER    77      75.995 116.186  68.126  1.00  0.00           H  
ATOM   1058  CB  SER    77      74.707 117.472  67.224  1.00  0.00           C  
ATOM   1059  HB2 SER    77      75.605 117.767  66.683  1.00  0.00           H  
ATOM   1060  HB3 SER    77      73.857 117.362  66.550  1.00  0.00           H  
ATOM   1061  OG  SER    77      74.531 118.389  68.342  1.00  0.00           O  
ATOM   1062  HG  SER    77      74.060 119.135  67.964  1.00  0.00           H  
ATOM   1063  C   SER    77      73.981 115.553  68.594  1.00  0.00           C  
ATOM   1064  O   SER    77      72.832 115.463  68.134  1.00  0.00           O  
ATOM   1065  N   THR    78      74.161 115.176  69.840  1.00  0.00           N  
ATOM   1066  H   THR    78      73.354 114.921  70.391  1.00  0.00           H  
ATOM   1067  CA  THR    78      75.547 115.042  70.567  1.00  0.00           C  
ATOM   1068  HA  THR    78      76.382 115.125  69.871  1.00  0.00           H  
ATOM   1069  CB  THR    78      75.589 116.022  71.694  1.00  0.00           C  
ATOM   1070  HB  THR    78      74.641 116.092  72.228  1.00  0.00           H  
ATOM   1071  CG2 THR    78      76.823 115.875  72.636  1.00  0.00           C  
ATOM   1072 HG21 THR    78      76.651 115.076  73.358  1.00  0.00           H  
ATOM   1073 HG22 THR    78      77.687 115.547  72.058  1.00  0.00           H  
ATOM   1074 HG23 THR    78      77.019 116.766  73.232  1.00  0.00           H  
ATOM   1075  OG1 THR    78      75.936 117.272  71.124  1.00  0.00           O  
ATOM   1076  HG1 THR    78      75.143 117.753  70.877  1.00  0.00           H  
ATOM   1077  C   THR    78      75.635 113.615  71.116  1.00  0.00           C  
ATOM   1078  O   THR    78      74.931 113.316  72.085  1.00  0.00           O  
ATOM   1079  N   GLY    79      76.398 112.748  70.460  1.00  0.00           N  
ATOM   1080  H   GLY    79      76.738 112.998  69.542  1.00  0.00           H  
ATOM   1081  CA  GLY    79      76.531 111.303  70.842  1.00  0.00           C  
ATOM   1082  HA2 GLY    79      75.514 110.913  70.855  1.00  0.00           H  
ATOM   1083  HA3 GLY    79      77.095 110.788  70.064  1.00  0.00           H  
ATOM   1084  C   GLY    79      77.178 110.963  72.207  1.00  0.00           C  
ATOM   1085  O   GLY    79      77.482 111.873  72.964  1.00  0.00           O  
ATOM   1086  N   GLY    80      77.276 109.689  72.585  1.00  0.00           N  
ATOM   1087  H   GLY    80      77.642 109.604  73.523  1.00  0.00           H  
ATOM   1088  CA  GLY    80      76.836 108.503  71.881  1.00  0.00           C  
ATOM   1089  HA2 GLY    80      77.034 108.581  70.812  1.00  0.00           H  
ATOM   1090  HA3 GLY    80      77.367 107.620  72.235  1.00  0.00           H  
ATOM   1091  C   GLY    80      75.407 108.009  72.116  1.00  0.00           C  
ATOM   1092  O   GLY    80      74.617 108.554  72.863  1.00  0.00           O  
ATOM   1093  N   TYR    81      75.017 106.860  71.514  1.00  0.00           N  
ATOM   1094  H   TYR    81      75.627 106.586  70.757  1.00  0.00           H  
ATOM   1095  CA  TYR    81      73.614 106.377  71.395  1.00  0.00           C  
ATOM   1096  HA  TYR    81      73.007 106.863  72.159  1.00  0.00           H  
ATOM   1097  CB  TYR    81      73.074 106.769  69.978  1.00  0.00           C  
ATOM   1098  HB2 TYR    81      73.831 106.327  69.331  1.00  0.00           H  
ATOM   1099  HB3 TYR    81      72.058 106.449  69.745  1.00  0.00           H  
ATOM   1100  CG  TYR    81      73.009 108.251  69.778  1.00  0.00           C  
ATOM   1101  CD1 TYR    81      72.079 108.925  70.558  1.00  0.00           C  
ATOM   1102  HD1 TYR    81      71.461 108.225  71.100  1.00  0.00           H  
ATOM   1103  CE1 TYR    81      71.843 110.320  70.394  1.00  0.00           C  
ATOM   1104  HE1 TYR    81      71.168 110.769  71.108  1.00  0.00           H  
ATOM   1105  CZ  TYR    81      72.538 111.013  69.447  1.00  0.00           C  
ATOM   1106  OH  TYR    81      72.411 112.341  69.311  1.00  0.00           O  
ATOM   1107  HH  TYR    81      71.997 112.807  70.041  1.00  0.00           H  
ATOM   1108  CE2 TYR    81      73.435 110.363  68.637  1.00  0.00           C  
ATOM   1109  HE2 TYR    81      74.017 110.952  67.944  1.00  0.00           H  
ATOM   1110  CD2 TYR    81      73.742 108.982  68.815  1.00  0.00           C  
ATOM   1111  HD2 TYR    81      74.481 108.487  68.203  1.00  0.00           H  
ATOM   1112  C   TYR    81      73.535 104.952  71.689  1.00  0.00           C  
ATOM   1113  O   TYR    81      73.737 104.041  70.818  1.00  0.00           O  
ATOM   1114  N   GLY    82      73.262 104.462  72.915  1.00  0.00           N  
ATOM   1115  H   GLY    82      73.424 103.467  72.974  1.00  0.00           H  
ATOM   1116  CA  GLY    82      73.015 105.162  74.177  1.00  0.00           C  
ATOM   1117  HA2 GLY    82      73.411 104.513  74.959  1.00  0.00           H  
ATOM   1118  HA3 GLY    82      73.615 106.072  74.168  1.00  0.00           H  
ATOM   1119  C   GLY    82      71.518 105.534  74.371  1.00  0.00           C  
ATOM   1120  O   GLY    82      71.014 106.265  73.565  1.00  0.00           O  
ATOM   1121  N   SER    83      70.916 105.074  75.469  1.00  0.00           N  
ATOM   1122  H   SER    83      71.361 104.575  76.227  1.00  0.00           H  
ATOM   1123  CA  SER    83      69.526 105.493  75.921  1.00  0.00           C  
ATOM   1124  HA  SER    83      69.234 104.882  76.775  1.00  0.00           H  
ATOM   1125  CB  SER    83      69.583 106.966  76.285  1.00  0.00           C  
ATOM   1126  HB2 SER    83      70.035 107.594  75.517  1.00  0.00           H  
ATOM   1127  HB3 SER    83      68.580 107.351  76.468  1.00  0.00           H  
ATOM   1128  OG  SER    83      70.266 107.076  77.511  1.00  0.00           O  
ATOM   1129  HG  SER    83      71.149 106.836  77.221  1.00  0.00           H  
ATOM   1130  C   SER    83      68.490 105.283  74.745  1.00  0.00           C  
ATOM   1131  O   SER    83      67.849 106.173  74.303  1.00  0.00           O  
ATOM   1132  N   SER    84      68.278 104.063  74.215  1.00  0.00           N  
ATOM   1133  H   SER    84      67.714 104.124  73.380  1.00  0.00           H  
ATOM   1134  CA  SER    84      68.682 102.775  74.739  1.00  0.00           C  
ATOM   1135  HA  SER    84      68.643 102.858  75.825  1.00  0.00           H  
ATOM   1136  CB  SER    84      67.570 101.724  74.378  1.00  0.00           C  
ATOM   1137  HB2 SER    84      66.653 102.261  74.623  1.00  0.00           H  
ATOM   1138  HB3 SER    84      67.633 101.408  73.337  1.00  0.00           H  
ATOM   1139  OG  SER    84      67.703 100.594  75.143  1.00  0.00           O  
ATOM   1140  HG  SER    84      67.315 100.823  75.991  1.00  0.00           H  
ATOM   1141  C   SER    84      70.046 102.342  74.341  1.00  0.00           C  
ATOM   1142  O   SER    84      70.596 102.834  73.374  1.00  0.00           O  
ATOM   1143  N   GLN    85      70.685 101.460  75.192  1.00  0.00           N  
ATOM   1144  H   GLN    85      70.145 101.174  75.996  1.00  0.00           H  
ATOM   1145  CA  GLN    85      72.070 100.966  74.972  1.00  0.00           C  
ATOM   1146  HA  GLN    85      72.640 101.876  75.160  1.00  0.00           H  
ATOM   1147  CB  GLN    85      72.294  99.945  76.078  1.00  0.00           C  
ATOM   1148  HB2 GLN    85      72.438 100.581  76.952  1.00  0.00           H  
ATOM   1149  HB3 GLN    85      71.383  99.420  76.368  1.00  0.00           H  
ATOM   1150  CG  GLN    85      73.532  98.976  76.012  1.00  0.00           C  
ATOM   1151  HG2 GLN    85      73.583  98.293  76.861  1.00  0.00           H  
ATOM   1152  HG3 GLN    85      73.243  98.260  75.243  1.00  0.00           H  
ATOM   1153  CD  GLN    85      74.881  99.729  75.807  1.00  0.00           C  
ATOM   1154  OE1 GLN    85      74.960 100.979  75.996  1.00  0.00           O  
ATOM   1155  NE2 GLN    85      75.869  99.046  75.268  1.00  0.00           N  
ATOM   1156 HE21 GLN    85      76.605  99.550  74.793  1.00  0.00           H  
ATOM   1157 HE22 GLN    85      75.778  98.044  75.180  1.00  0.00           H  
ATOM   1158  C   GLN    85      72.386 100.460  73.607  1.00  0.00           C  
ATOM   1159  O   GLN    85      73.489 100.710  73.168  1.00  0.00           O  
ATOM   1160  N   SER    86      71.464  99.743  72.929  1.00  0.00           N  
ATOM   1161  H   SER    86      70.671  99.360  73.424  1.00  0.00           H  
ATOM   1162  CA  SER    86      71.431  99.380  71.511  1.00  0.00           C  
ATOM   1163  HA  SER    86      70.780  98.516  71.378  1.00  0.00           H  
ATOM   1164  CB  SER    86      70.898 100.614  70.889  1.00  0.00           C  
ATOM   1165  HB2 SER    86      71.457 101.519  71.127  1.00  0.00           H  
ATOM   1166  HB3 SER    86      70.917 100.421  69.816  1.00  0.00           H  
ATOM   1167  OG  SER    86      69.536 100.781  71.260  1.00  0.00           O  
ATOM   1168  HG  SER    86      68.980 100.800  70.478  1.00  0.00           H  
ATOM   1169  C   SER    86      72.834  98.998  70.895  1.00  0.00           C  
ATOM   1170  O   SER    86      73.335  99.675  69.966  1.00  0.00           O  
ATOM   1171  N   SER    87      73.348  97.849  71.316  1.00  0.00           N  
ATOM   1172  H   SER    87      72.886  97.410  72.100  1.00  0.00           H  
ATOM   1173  CA  SER    87      74.573  97.161  70.793  1.00  0.00           C  
ATOM   1174  HA  SER    87      75.137  97.981  70.348  1.00  0.00           H  
ATOM   1175  CB  SER    87      75.396  96.635  71.984  1.00  0.00           C  
ATOM   1176  HB2 SER    87      76.377  96.296  71.650  1.00  0.00           H  
ATOM   1177  HB3 SER    87      75.668  97.268  72.829  1.00  0.00           H  
ATOM   1178  OG  SER    87      74.794  95.449  72.467  1.00  0.00           O  
ATOM   1179  HG  SER    87      75.304  94.790  71.991  1.00  0.00           H  
ATOM   1180  C   SER    87      74.352  96.102  69.666  1.00  0.00           C  
ATOM   1181  O   SER    87      75.383  95.641  69.078  1.00  0.00           O  
ATOM   1182  N   GLN    88      73.104  95.806  69.300  1.00  0.00           N  
ATOM   1183  H   GLN    88      72.395  96.144  69.935  1.00  0.00           H  
ATOM   1184  CA  GLN    88      72.574  95.144  68.078  1.00  0.00           C  
ATOM   1185  HA  GLN    88      71.625  94.681  68.348  1.00  0.00           H  
ATOM   1186  CB  GLN    88      72.241  96.102  66.921  1.00  0.00           C  
ATOM   1187  HB2 GLN    88      73.195  96.547  66.640  1.00  0.00           H  
ATOM   1188  HB3 GLN    88      71.722  95.460  66.210  1.00  0.00           H  
ATOM   1189  CG  GLN    88      71.176  97.144  67.298  1.00  0.00           C  
ATOM   1190  HG2 GLN    88      71.529  98.096  67.696  1.00  0.00           H  
ATOM   1191  HG3 GLN    88      70.641  97.221  66.351  1.00  0.00           H  
ATOM   1192  CD  GLN    88      70.174  96.660  68.302  1.00  0.00           C  
ATOM   1193  OE1 GLN    88      70.060  97.098  69.407  1.00  0.00           O  
ATOM   1194  NE2 GLN    88      69.466  95.586  68.042  1.00  0.00           N  
ATOM   1195 HE21 GLN    88      69.745  95.024  67.251  1.00  0.00           H  
ATOM   1196 HE22 GLN    88      69.031  95.249  68.889  1.00  0.00           H  
ATOM   1197  C   GLN    88      73.351  93.926  67.511  1.00  0.00           C  
ATOM   1198  O   GLN    88      73.831  93.958  66.369  1.00  0.00           O  
ATOM   1199  N   SER    89      73.508  92.946  68.336  1.00  0.00           N  
ATOM   1200  H   SER    89      73.142  93.183  69.247  1.00  0.00           H  
ATOM   1201  CA  SER    89      74.222  91.736  68.086  1.00  0.00           C  
ATOM   1202  HA  SER    89      75.246  91.995  67.818  1.00  0.00           H  
ATOM   1203  CB  SER    89      74.067  90.880  69.339  1.00  0.00           C  
ATOM   1204  HB2 SER    89      74.381  91.440  70.220  1.00  0.00           H  
ATOM   1205  HB3 SER    89      73.028  90.570  69.453  1.00  0.00           H  
ATOM   1206  OG  SER    89      74.848  89.721  69.225  1.00  0.00           O  
ATOM   1207  HG  SER    89      74.406  89.113  69.822  1.00  0.00           H  
ATOM   1208  C   SER    89      73.726  90.891  66.818  1.00  0.00           C  
ATOM   1209  O   SER    89      72.549  90.918  66.395  1.00  0.00           O  
ATOM   1210  N   SER    90      74.547  90.008  66.319  1.00  0.00           N  
ATOM   1211  H   SER    90      75.476  89.902  66.701  1.00  0.00           H  
ATOM   1212  CA  SER    90      74.254  89.203  65.054  1.00  0.00           C  
ATOM   1213  HA  SER    90      73.990  89.977  64.334  1.00  0.00           H  
ATOM   1214  CB  SER    90      75.411  88.422  64.508  1.00  0.00           C  
ATOM   1215  HB2 SER    90      75.700  87.578  65.135  1.00  0.00           H  
ATOM   1216  HB3 SER    90      74.979  87.948  63.627  1.00  0.00           H  
ATOM   1217  OG  SER    90      76.591  89.176  64.348  1.00  0.00           O  
ATOM   1218  HG  SER    90      77.248  88.721  63.816  1.00  0.00           H  
ATOM   1219  C   SER    90      73.151  88.147  65.294  1.00  0.00           C  
ATOM   1220  O   SER    90      73.022  87.205  64.531  1.00  0.00           O  
ATOM   1221  N   TYR    91      72.481  88.232  66.349  1.00  0.00           N  
ATOM   1222  H   TYR    91      72.577  89.102  66.853  1.00  0.00           H  
ATOM   1223  CA  TYR    91      71.488  87.280  66.955  1.00  0.00           C  
ATOM   1224  HA  TYR    91      71.216  86.651  66.107  1.00  0.00           H  
ATOM   1225  CB  TYR    91      72.055  86.470  68.110  1.00  0.00           C  
ATOM   1226  HB2 TYR    91      72.226  87.196  68.904  1.00  0.00           H  
ATOM   1227  HB3 TYR    91      71.279  85.802  68.484  1.00  0.00           H  
ATOM   1228  CG  TYR    91      73.279  85.633  67.725  1.00  0.00           C  
ATOM   1229  CD1 TYR    91      73.253  84.216  67.556  1.00  0.00           C  
ATOM   1230  HD1 TYR    91      72.301  83.747  67.753  1.00  0.00           H  
ATOM   1231  CE1 TYR    91      74.329  83.520  67.140  1.00  0.00           C  
ATOM   1232  HE1 TYR    91      74.325  82.472  66.880  1.00  0.00           H  
ATOM   1233  CZ  TYR    91      75.593  84.134  66.860  1.00  0.00           C  
ATOM   1234  OH  TYR    91      76.639  83.353  66.373  1.00  0.00           O  
ATOM   1235  HH  TYR    91      76.779  82.468  66.719  1.00  0.00           H  
ATOM   1236  CE2 TYR    91      75.742  85.462  67.297  1.00  0.00           C  
ATOM   1237  HE2 TYR    91      76.671  86.012  67.320  1.00  0.00           H  
ATOM   1238  CD2 TYR    91      74.575  86.224  67.565  1.00  0.00           C  
ATOM   1239  HD2 TYR    91      74.648  87.260  67.862  1.00  0.00           H  
ATOM   1240  C   TYR    91      70.280  88.086  67.439  1.00  0.00           C  
ATOM   1241  O   TYR    91      70.484  88.851  68.363  1.00  0.00           O  
ATOM   1242  N   GLY    92      69.058  87.925  66.904  1.00  0.00           N  
ATOM   1243  H   GLY    92      68.359  88.580  67.226  1.00  0.00           H  
ATOM   1244  CA  GLY    92      68.677  87.088  65.739  1.00  0.00           C  
ATOM   1245  HA2 GLY    92      67.639  87.391  65.607  1.00  0.00           H  
ATOM   1246  HA3 GLY    92      69.244  87.369  64.852  1.00  0.00           H  
ATOM   1247  C   GLY    92      68.631  85.561  66.044  1.00  0.00           C  
ATOM   1248  O   GLY    92      69.298  85.161  66.999  1.00  0.00           O  
ATOM   1249  N   GLN    93      67.889  84.841  65.218  1.00  0.00           N  
ATOM   1250  H   GLN    93      67.447  85.210  64.389  1.00  0.00           H  
ATOM   1251  CA  GLN    93      67.967  83.369  65.312  1.00  0.00           C  
ATOM   1252  HA  GLN    93      68.357  83.076  66.287  1.00  0.00           H  
ATOM   1253  CB  GLN    93      66.517  82.830  65.108  1.00  0.00           C  
ATOM   1254  HB2 GLN    93      65.924  83.117  65.977  1.00  0.00           H  
ATOM   1255  HB3 GLN    93      66.043  83.368  64.287  1.00  0.00           H  
ATOM   1256  CG  GLN    93      66.454  81.348  64.829  1.00  0.00           C  
ATOM   1257  HG2 GLN    93      67.367  80.795  65.050  1.00  0.00           H  
ATOM   1258  HG3 GLN    93      65.713  80.867  65.468  1.00  0.00           H  
ATOM   1259  CD  GLN    93      66.132  80.972  63.440  1.00  0.00           C  
ATOM   1260  OE1 GLN    93      65.392  81.582  62.630  1.00  0.00           O  
ATOM   1261  NE2 GLN    93      66.699  79.929  62.965  1.00  0.00           N  
ATOM   1262 HE21 GLN    93      66.500  79.737  61.993  1.00  0.00           H  
ATOM   1263 HE22 GLN    93      67.194  79.288  63.568  1.00  0.00           H  
ATOM   1264  C   GLN    93      68.865  82.835  64.136  1.00  0.00           C  
ATOM   1265  O   GLN    93      68.539  82.964  62.939  1.00  0.00           O  
ATOM   1266  N   GLN    94      70.052  82.366  64.481  1.00  0.00           N  
ATOM   1267  H   GLN    94      70.262  82.224  65.459  1.00  0.00           H  
ATOM   1268  CA  GLN    94      71.025  81.955  63.429  1.00  0.00           C  
ATOM   1269  HA  GLN    94      70.742  82.229  62.413  1.00  0.00           H  
ATOM   1270  CB  GLN    94      72.344  82.648  63.748  1.00  0.00           C  
ATOM   1271  HB2 GLN    94      72.923  82.188  64.548  1.00  0.00           H  
ATOM   1272  HB3 GLN    94      72.995  82.490  62.888  1.00  0.00           H  
ATOM   1273  CG  GLN    94      72.260  84.141  64.135  1.00  0.00           C  
ATOM   1274  HG2 GLN    94      71.796  84.133  65.122  1.00  0.00           H  
ATOM   1275  HG3 GLN    94      73.314  84.412  64.182  1.00  0.00           H  
ATOM   1276  CD  GLN    94      71.449  85.001  63.170  1.00  0.00           C  
ATOM   1277  OE1 GLN    94      70.631  85.790  63.468  1.00  0.00           O  
ATOM   1278  NE2 GLN    94      71.580  84.827  61.880  1.00  0.00           N  
ATOM   1279 HE21 GLN    94      72.332  84.261  61.514  1.00  0.00           H  
ATOM   1280 HE22 GLN    94      70.860  85.278  61.335  1.00  0.00           H  
ATOM   1281  C   GLN    94      71.216  80.434  63.290  1.00  0.00           C  
ATOM   1282  O   GLN    94      72.197  79.935  62.731  1.00  0.00           O  
ATOM   1283  N   SER    95      70.366  79.651  63.975  1.00  0.00           N  
ATOM   1284  H   SER    95      69.725  80.087  64.622  1.00  0.00           H  
ATOM   1285  CA  SER    95      70.149  78.218  63.647  1.00  0.00           C  
ATOM   1286  HA  SER    95      71.073  77.640  63.678  1.00  0.00           H  
ATOM   1287  CB  SER    95      69.238  77.620  64.722  1.00  0.00           C  
ATOM   1288  HB2 SER    95      69.051  76.586  64.434  1.00  0.00           H  
ATOM   1289  HB3 SER    95      69.658  77.756  65.719  1.00  0.00           H  
ATOM   1290  OG  SER    95      67.993  78.200  64.755  1.00  0.00           O  
ATOM   1291  HG  SER    95      67.614  77.941  65.598  1.00  0.00           H  
ATOM   1292  C   SER    95      69.482  77.951  62.171  1.00  0.00           C  
ATOM   1293  O   SER    95      69.306  78.853  61.397  1.00  0.00           O  
ATOM   1294  N   SER    96      69.128  76.728  61.884  1.00  0.00           N  
ATOM   1295  H   SER    96      69.307  75.928  62.474  1.00  0.00           H  
ATOM   1296  CA  SER    96      68.395  76.338  60.661  1.00  0.00           C  
ATOM   1297  HA  SER    96      69.012  76.498  59.777  1.00  0.00           H  
ATOM   1298  CB  SER    96      68.106  74.823  60.760  1.00  0.00           C  
ATOM   1299  HB2 SER    96      67.477  74.588  59.901  1.00  0.00           H  
ATOM   1300  HB3 SER    96      68.997  74.200  60.676  1.00  0.00           H  
ATOM   1301  OG  SER    96      67.329  74.493  61.889  1.00  0.00           O  
ATOM   1302  HG  SER    96      67.412  73.541  61.977  1.00  0.00           H  
ATOM   1303  C   SER    96      67.093  77.099  60.441  1.00  0.00           C  
ATOM   1304  O   SER    96      66.266  77.126  61.327  1.00  0.00           O  
ATOM   1305  N   TYR    97      66.846  77.662  59.224  1.00  0.00           N  
ATOM   1306  H   TYR    97      65.928  78.082  59.190  1.00  0.00           H  
ATOM   1307  CA  TYR    97      67.558  77.690  57.951  1.00  0.00           C  
ATOM   1308  HA  TYR    97      66.978  78.387  57.346  1.00  0.00           H  
ATOM   1309  CB  TYR    97      68.902  78.391  57.922  1.00  0.00           C  
ATOM   1310  HB2 TYR    97      68.622  79.432  58.084  1.00  0.00           H  
ATOM   1311  HB3 TYR    97      69.619  78.099  58.688  1.00  0.00           H  
ATOM   1312  CG  TYR    97      69.680  78.409  56.548  1.00  0.00           C  
ATOM   1313  CD1 TYR    97      70.640  77.396  56.243  1.00  0.00           C  
ATOM   1314  HD1 TYR    97      70.889  76.670  57.003  1.00  0.00           H  
ATOM   1315  CE1 TYR    97      71.177  77.341  54.910  1.00  0.00           C  
ATOM   1316  HE1 TYR    97      71.851  76.554  54.604  1.00  0.00           H  
ATOM   1317  CZ  TYR    97      70.654  78.182  53.919  1.00  0.00           C  
ATOM   1318  OH  TYR    97      71.155  78.102  52.652  1.00  0.00           O  
ATOM   1319  HH  TYR    97      70.920  78.957  52.284  1.00  0.00           H  
ATOM   1320  CE2 TYR    97      69.863  79.279  54.290  1.00  0.00           C  
ATOM   1321  HE2 TYR    97      69.597  80.039  53.570  1.00  0.00           H  
ATOM   1322  CD2 TYR    97      69.283  79.319  55.546  1.00  0.00           C  
ATOM   1323  HD2 TYR    97      68.492  79.999  55.827  1.00  0.00           H  
ATOM   1324  C   TYR    97      67.710  76.319  57.246  1.00  0.00           C  
ATOM   1325  O   TYR    97      68.546  75.501  57.665  1.00  0.00           O  
ATOM   1326  N   PRO    98      67.111  76.081  56.098  1.00  0.00           N  
ATOM   1327  CD  PRO    98      67.358  74.958  55.221  1.00  0.00           C  
ATOM   1328  HD2 PRO    98      66.703  74.096  55.352  1.00  0.00           H  
ATOM   1329  HD3 PRO    98      68.386  74.603  55.306  1.00  0.00           H  
ATOM   1330  CG  PRO    98      67.117  75.565  53.831  1.00  0.00           C  
ATOM   1331  HG2 PRO    98      66.978  74.737  53.137  1.00  0.00           H  
ATOM   1332  HG3 PRO    98      67.999  76.108  53.491  1.00  0.00           H  
ATOM   1333  CB  PRO    98      65.900  76.527  53.966  1.00  0.00           C  
ATOM   1334  HB2 PRO    98      64.983  75.938  53.948  1.00  0.00           H  
ATOM   1335  HB3 PRO    98      66.064  77.332  53.249  1.00  0.00           H  
ATOM   1336  CA  PRO    98      66.214  77.055  55.323  1.00  0.00           C  
ATOM   1337  HA  PRO    98      66.819  77.958  55.229  1.00  0.00           H  
ATOM   1338  C   PRO    98      64.866  77.361  56.015  1.00  0.00           C  
ATOM   1339  O   PRO    98      64.303  76.435  56.591  1.00  0.00           O  
ATOM   1340  N   GLY    99      64.291  78.507  55.766  1.00  0.00           N  
ATOM   1341  H   GLY    99      64.763  79.133  55.130  1.00  0.00           H  
ATOM   1342  CA  GLY    99      63.055  78.928  56.335  1.00  0.00           C  
ATOM   1343  HA2 GLY    99      62.970  78.506  57.336  1.00  0.00           H  
ATOM   1344  HA3 GLY    99      63.063  80.018  56.325  1.00  0.00           H  
ATOM   1345  C   GLY    99      61.928  78.468  55.507  1.00  0.00           C  
ATOM   1346  O   GLY    99      62.106  77.865  54.460  1.00  0.00           O  
ATOM   1347  N   TYR   100      60.650  78.799  55.950  1.00  0.00           N  
ATOM   1348  H   TYR   100      60.630  79.389  56.769  1.00  0.00           H  
ATOM   1349  CA  TYR   100      59.405  78.433  55.240  1.00  0.00           C  
ATOM   1350  HA  TYR   100      59.412  77.343  55.248  1.00  0.00           H  
ATOM   1351  CB  TYR   100      58.190  79.019  55.987  1.00  0.00           C  
ATOM   1352  HB2 TYR   100      58.450  79.018  57.046  1.00  0.00           H  
ATOM   1353  HB3 TYR   100      57.997  80.057  55.716  1.00  0.00           H  
ATOM   1354  CG  TYR   100      56.881  78.264  55.666  1.00  0.00           C  
ATOM   1355  CD1 TYR   100      56.706  76.935  56.251  1.00  0.00           C  
ATOM   1356  HD1 TYR   100      57.555  76.472  56.732  1.00  0.00           H  
ATOM   1357  CE1 TYR   100      55.574  76.219  55.952  1.00  0.00           C  
ATOM   1358  HE1 TYR   100      55.518  75.211  56.338  1.00  0.00           H  
ATOM   1359  CZ  TYR   100      54.479  76.837  55.320  1.00  0.00           C  
ATOM   1360  OH  TYR   100      53.374  76.090  55.116  1.00  0.00           O  
ATOM   1361  HH  TYR   100      52.794  76.655  54.600  1.00  0.00           H  
ATOM   1362  CE2 TYR   100      54.595  78.151  54.867  1.00  0.00           C  
ATOM   1363  HE2 TYR   100      53.742  78.631  54.411  1.00  0.00           H  
ATOM   1364  CD2 TYR   100      55.764  78.869  55.070  1.00  0.00           C  
ATOM   1365  HD2 TYR   100      55.926  79.828  54.601  1.00  0.00           H  
ATOM   1366  C   TYR   100      59.446  78.952  53.755  1.00  0.00           C  
ATOM   1367  O   TYR   100      59.103  78.293  52.790  1.00  0.00           O  
ATOM   1368  N   GLY   101      59.923  80.192  53.561  1.00  0.00           N  
ATOM   1369  H   GLY   101      60.037  80.734  54.406  1.00  0.00           H  
ATOM   1370  CA  GLY   101      59.558  80.964  52.443  1.00  0.00           C  
ATOM   1371  HA2 GLY   101      59.934  81.978  52.583  1.00  0.00           H  
ATOM   1372  HA3 GLY   101      59.978  80.619  51.498  1.00  0.00           H  
ATOM   1373  C   GLY   101      58.033  81.098  52.428  1.00  0.00           C  
ATOM   1374  O   GLY   101      57.390  81.698  53.311  1.00  0.00           O  
ATOM   1375  N   GLN   102      57.445  80.474  51.421  1.00  0.00           N  
ATOM   1376  H   GLN   102      58.041  80.295  50.625  1.00  0.00           H  
ATOM   1377  CA  GLN   102      55.931  80.320  51.183  1.00  0.00           C  
ATOM   1378  HA  GLN   102      55.335  80.780  51.971  1.00  0.00           H  
ATOM   1379  CB  GLN   102      55.531  81.196  49.914  1.00  0.00           C  
ATOM   1380  HB2 GLN   102      55.860  80.708  48.996  1.00  0.00           H  
ATOM   1381  HB3 GLN   102      54.446  81.137  49.831  1.00  0.00           H  
ATOM   1382  CG  GLN   102      55.876  82.683  50.062  1.00  0.00           C  
ATOM   1383  HG2 GLN   102      55.934  82.948  51.118  1.00  0.00           H  
ATOM   1384  HG3 GLN   102      56.748  82.944  49.463  1.00  0.00           H  
ATOM   1385  CD  GLN   102      54.797  83.596  49.486  1.00  0.00           C  
ATOM   1386  OE1 GLN   102      53.981  83.975  50.246  1.00  0.00           O  
ATOM   1387  NE2 GLN   102      54.783  84.049  48.248  1.00  0.00           N  
ATOM   1388 HE21 GLN   102      55.357  83.633  47.529  1.00  0.00           H  
ATOM   1389 HE22 GLN   102      53.971  84.529  47.886  1.00  0.00           H  
ATOM   1390  C   GLN   102      55.475  78.858  51.038  1.00  0.00           C  
ATOM   1391  O   GLN   102      54.297  78.556  50.835  1.00  0.00           O  
ATOM   1392  N   GLN   103      56.400  77.946  51.207  1.00  0.00           N  
ATOM   1393  H   GLN   103      57.302  78.227  51.565  1.00  0.00           H  
ATOM   1394  CA  GLN   103      56.280  76.445  50.945  1.00  0.00           C  
ATOM   1395  HA  GLN   103      55.334  76.329  50.417  1.00  0.00           H  
ATOM   1396  CB  GLN   103      57.471  76.015  49.979  1.00  0.00           C  
ATOM   1397  HB2 GLN   103      58.409  76.438  50.338  1.00  0.00           H  
ATOM   1398  HB3 GLN   103      57.596  74.933  50.019  1.00  0.00           H  
ATOM   1399  CG  GLN   103      57.305  76.530  48.536  1.00  0.00           C  
ATOM   1400  HG2 GLN   103      57.232  77.615  48.461  1.00  0.00           H  
ATOM   1401  HG3 GLN   103      58.254  76.305  48.049  1.00  0.00           H  
ATOM   1402  CD  GLN   103      56.222  75.941  47.701  1.00  0.00           C  
ATOM   1403  OE1 GLN   103      55.650  74.921  48.041  1.00  0.00           O  
ATOM   1404  NE2 GLN   103      55.814  76.630  46.620  1.00  0.00           N  
ATOM   1405 HE21 GLN   103      55.005  76.355  46.082  1.00  0.00           H  
ATOM   1406 HE22 GLN   103      56.427  77.369  46.308  1.00  0.00           H  
ATOM   1407  C   GLN   103      56.300  75.508  52.169  1.00  0.00           C  
ATOM   1408  O   GLN   103      57.264  75.516  52.954  1.00  0.00           O  
ATOM   1409  N   PRO   104      55.240  74.727  52.357  1.00  0.00           N  
ATOM   1410  CD  PRO   104      54.017  74.787  51.582  1.00  0.00           C  
ATOM   1411  HD2 PRO   104      54.136  74.490  50.540  1.00  0.00           H  
ATOM   1412  HD3 PRO   104      53.545  75.756  51.743  1.00  0.00           H  
ATOM   1413  CG  PRO   104      53.085  73.760  52.245  1.00  0.00           C  
ATOM   1414  HG2 PRO   104      52.501  73.191  51.522  1.00  0.00           H  
ATOM   1415  HG3 PRO   104      52.438  74.074  53.064  1.00  0.00           H  
ATOM   1416  CB  PRO   104      54.006  72.774  52.894  1.00  0.00           C  
ATOM   1417  HB2 PRO   104      54.329  72.029  52.167  1.00  0.00           H  
ATOM   1418  HB3 PRO   104      53.581  72.316  53.787  1.00  0.00           H  
ATOM   1419  CA  PRO   104      55.188  73.619  53.288  1.00  0.00           C  
ATOM   1420  HA  PRO   104      55.079  74.025  54.294  1.00  0.00           H  
ATOM   1421  C   PRO   104      56.449  72.622  53.151  1.00  0.00           C  
ATOM   1422  O   PRO   104      56.950  72.479  52.005  1.00  0.00           O  
ATOM   1423  N   ALA   105      56.789  71.957  54.298  1.00  0.00           N  
ATOM   1424  H   ALA   105      56.305  72.243  55.137  1.00  0.00           H  
ATOM   1425  CA  ALA   105      57.814  70.949  54.304  1.00  0.00           C  
ATOM   1426  HA  ALA   105      58.811  71.374  54.187  1.00  0.00           H  
ATOM   1427  CB  ALA   105      57.840  70.352  55.705  1.00  0.00           C  
ATOM   1428  HB1 ALA   105      56.866  70.159  56.155  1.00  0.00           H  
ATOM   1429  HB2 ALA   105      58.409  69.424  55.666  1.00  0.00           H  
ATOM   1430  HB3 ALA   105      58.375  71.024  56.376  1.00  0.00           H  
ATOM   1431  C   ALA   105      57.544  69.771  53.304  1.00  0.00           C  
ATOM   1432  O   ALA   105      56.423  69.238  53.317  1.00  0.00           O  
ATOM   1433  N   PRO   106      58.471  69.310  52.411  1.00  0.00           N  
ATOM   1434  CD  PRO   106      59.702  70.025  52.089  1.00  0.00           C  
ATOM   1435  HD2 PRO   106      60.544  69.565  52.607  1.00  0.00           H  
ATOM   1436  HD3 PRO   106      59.855  71.085  52.292  1.00  0.00           H  
ATOM   1437  CG  PRO   106      59.783  69.899  50.530  1.00  0.00           C  
ATOM   1438  HG2 PRO   106      60.797  69.965  50.137  1.00  0.00           H  
ATOM   1439  HG3 PRO   106      59.098  70.653  50.142  1.00  0.00           H  
ATOM   1440  CB  PRO   106      59.163  68.564  50.232  1.00  0.00           C  
ATOM   1441  HB2 PRO   106      59.822  67.697  50.293  1.00  0.00           H  
ATOM   1442  HB3 PRO   106      58.682  68.586  49.255  1.00  0.00           H  
ATOM   1443  CA  PRO   106      58.088  68.351  51.320  1.00  0.00           C  
ATOM   1444  HA  PRO   106      57.089  68.609  50.969  1.00  0.00           H  
ATOM   1445  C   PRO   106      57.927  66.904  51.705  1.00  0.00           C  
ATOM   1446  O   PRO   106      57.274  66.144  51.003  1.00  0.00           O  
ATOM   1447  N   SER   107      58.529  66.482  52.796  1.00  0.00           N  
ATOM   1448  H   SER   107      59.152  67.033  53.369  1.00  0.00           H  
ATOM   1449  CA  SER   107      58.386  65.126  53.387  1.00  0.00           C  
ATOM   1450  HA  SER   107      57.325  64.943  53.221  1.00  0.00           H  
ATOM   1451  CB  SER   107      59.373  64.149  52.622  1.00  0.00           C  
ATOM   1452  HB2 SER   107      59.256  63.151  53.046  1.00  0.00           H  
ATOM   1453  HB3 SER   107      59.025  64.130  51.590  1.00  0.00           H  
ATOM   1454  OG  SER   107      60.761  64.583  52.709  1.00  0.00           O  
ATOM   1455  HG  SER   107      60.719  65.540  52.654  1.00  0.00           H  
ATOM   1456  C   SER   107      58.647  65.114  54.834  1.00  0.00           C  
ATOM   1457  O   SER   107      58.900  66.109  55.553  1.00  0.00           O  
ATOM   1458  N   SER   108      58.375  63.958  55.422  1.00  0.00           N  
ATOM   1459  H   SER   108      57.994  63.244  54.818  1.00  0.00           H  
ATOM   1460  CA  SER   108      58.340  63.724  56.817  1.00  0.00           C  
ATOM   1461  HA  SER   108      57.657  64.378  57.359  1.00  0.00           H  
ATOM   1462  CB  SER   108      57.660  62.415  57.063  1.00  0.00           C  
ATOM   1463  HB2 SER   108      58.010  61.507  56.572  1.00  0.00           H  
ATOM   1464  HB3 SER   108      57.767  62.209  58.128  1.00  0.00           H  
ATOM   1465  OG  SER   108      56.320  62.454  56.694  1.00  0.00           O  
ATOM   1466  HG  SER   108      56.226  62.367  55.743  1.00  0.00           H  
ATOM   1467  C   SER   108      59.744  63.854  57.450  1.00  0.00           C  
ATOM   1468  O   SER   108      60.777  63.860  56.804  1.00  0.00           O  
ATOM   1469  N   THR   109      59.851  63.907  58.788  1.00  0.00           N  
ATOM   1470  H   THR   109      58.999  63.955  59.328  1.00  0.00           H  
ATOM   1471  CA  THR   109      61.118  63.872  59.586  1.00  0.00           C  
ATOM   1472  HA  THR   109      61.988  63.741  58.943  1.00  0.00           H  
ATOM   1473  CB  THR   109      61.346  65.235  60.354  1.00  0.00           C  
ATOM   1474  HB  THR   109      62.209  65.323  61.014  1.00  0.00           H  
ATOM   1475  CG2 THR   109      61.339  66.473  59.368  1.00  0.00           C  
ATOM   1476 HG21 THR   109      60.564  66.459  58.602  1.00  0.00           H  
ATOM   1477 HG22 THR   109      61.348  67.407  59.931  1.00  0.00           H  
ATOM   1478 HG23 THR   109      62.221  66.439  58.728  1.00  0.00           H  
ATOM   1479  OG1 THR   109      60.229  65.355  61.166  1.00  0.00           O  
ATOM   1480  HG1 THR   109      60.460  65.639  62.054  1.00  0.00           H  
ATOM   1481  C   THR   109      61.209  62.785  60.717  1.00  0.00           C  
ATOM   1482  O   THR   109      62.039  62.819  61.672  1.00  0.00           O  
ATOM   1483  N   SER   110      60.234  61.871  60.611  1.00  0.00           N  
ATOM   1484  H   SER   110      59.665  61.824  59.778  1.00  0.00           H  
ATOM   1485  CA  SER   110      60.065  60.859  61.703  1.00  0.00           C  
ATOM   1486  HA  SER   110      60.916  60.830  62.383  1.00  0.00           H  
ATOM   1487  CB  SER   110      58.790  61.223  62.597  1.00  0.00           C  
ATOM   1488  HB2 SER   110      57.851  61.101  62.057  1.00  0.00           H  
ATOM   1489  HB3 SER   110      58.882  60.513  63.419  1.00  0.00           H  
ATOM   1490  OG  SER   110      58.856  62.578  62.990  1.00  0.00           O  
ATOM   1491  HG  SER   110      58.613  63.081  62.209  1.00  0.00           H  
ATOM   1492  C   SER   110      59.887  59.465  61.144  1.00  0.00           C  
ATOM   1493  O   SER   110      59.440  59.246  59.993  1.00  0.00           O  
ATOM   1494  N   GLY   111      60.021  58.483  62.011  1.00  0.00           N  
ATOM   1495  H   GLY   111      60.317  58.621  62.966  1.00  0.00           H  
ATOM   1496  CA  GLY   111      59.940  57.094  61.606  1.00  0.00           C  
ATOM   1497  HA2 GLY   111      60.217  56.383  62.385  1.00  0.00           H  
ATOM   1498  HA3 GLY   111      58.901  56.869  61.368  1.00  0.00           H  
ATOM   1499  C   GLY   111      60.917  56.749  60.470  1.00  0.00           C  
ATOM   1500  O   GLY   111      61.906  57.365  60.264  1.00  0.00           O  
ATOM   1501  N   SER   112      60.635  55.732  59.648  1.00  0.00           N  
ATOM   1502  H   SER   112      61.282  55.691  58.874  1.00  0.00           H  
ATOM   1503  CA  SER   112      59.657  54.640  59.620  1.00  0.00           C  
ATOM   1504  HA  SER   112      60.071  53.897  58.939  1.00  0.00           H  
ATOM   1505  CB  SER   112      59.543  53.911  60.874  1.00  0.00           C  
ATOM   1506  HB2 SER   112      59.018  54.556  61.578  1.00  0.00           H  
ATOM   1507  HB3 SER   112      58.994  53.004  60.621  1.00  0.00           H  
ATOM   1508  OG  SER   112      60.764  53.473  61.410  1.00  0.00           O  
ATOM   1509  HG  SER   112      60.530  52.883  62.131  1.00  0.00           H  
ATOM   1510  C   SER   112      58.308  55.232  58.986  1.00  0.00           C  
ATOM   1511  O   SER   112      58.099  56.467  58.949  1.00  0.00           O  
ATOM   1512  N   TYR   113      57.455  54.498  58.344  1.00  0.00           N  
ATOM   1513  H   TYR   113      56.939  55.103  57.720  1.00  0.00           H  
ATOM   1514  CA  TYR   113      57.163  53.053  58.394  1.00  0.00           C  
ATOM   1515  HA  TYR   113      58.074  52.580  58.762  1.00  0.00           H  
ATOM   1516  CB  TYR   113      55.941  52.734  59.236  1.00  0.00           C  
ATOM   1517  HB2 TYR   113      55.048  53.197  58.815  1.00  0.00           H  
ATOM   1518  HB3 TYR   113      55.680  51.677  59.181  1.00  0.00           H  
ATOM   1519  CG  TYR   113      56.013  53.242  60.729  1.00  0.00           C  
ATOM   1520  CD1 TYR   113      55.580  54.557  60.982  1.00  0.00           C  
ATOM   1521  HD1 TYR   113      54.888  55.038  60.307  1.00  0.00           H  
ATOM   1522  CE1 TYR   113      55.765  55.125  62.263  1.00  0.00           C  
ATOM   1523  HE1 TYR   113      55.223  55.999  62.591  1.00  0.00           H  
ATOM   1524  CZ  TYR   113      56.466  54.444  63.233  1.00  0.00           C  
ATOM   1525  OH  TYR   113      56.762  55.017  64.408  1.00  0.00           O  
ATOM   1526  HH  TYR   113      56.689  55.975  64.409  1.00  0.00           H  
ATOM   1527  CE2 TYR   113      56.909  53.068  63.012  1.00  0.00           C  
ATOM   1528  HE2 TYR   113      57.451  52.525  63.772  1.00  0.00           H  
ATOM   1529  CD2 TYR   113      56.630  52.474  61.771  1.00  0.00           C  
ATOM   1530  HD2 TYR   113      56.927  51.464  61.529  1.00  0.00           H  
ATOM   1531  C   TYR   113      56.795  52.555  56.938  1.00  0.00           C  
ATOM   1532  O   TYR   113      56.467  51.401  56.757  1.00  0.00           O  
ATOM   1533  N   GLY   114      56.910  53.489  55.998  1.00  0.00           N  
ATOM   1534  H   GLY   114      57.151  54.446  56.208  1.00  0.00           H  
ATOM   1535  CA  GLY   114      56.955  53.288  54.554  1.00  0.00           C  
ATOM   1536  HA2 GLY   114      55.911  53.103  54.299  1.00  0.00           H  
ATOM   1537  HA3 GLY   114      57.235  54.243  54.109  1.00  0.00           H  
ATOM   1538  C   GLY   114      57.982  52.294  54.086  1.00  0.00           C  
ATOM   1539  O   GLY   114      58.964  51.977  54.816  1.00  0.00           O  
ATOM   1540  N   SER   115      57.888  51.759  52.870  1.00  0.00           N  
ATOM   1541  H   SER   115      58.585  51.130  52.499  1.00  0.00           H  
ATOM   1542  CA  SER   115      56.702  51.767  52.046  1.00  0.00           C  
ATOM   1543  HA  SER   115      56.673  52.828  51.797  1.00  0.00           H  
ATOM   1544  CB  SER   115      56.975  50.972  50.790  1.00  0.00           C  
ATOM   1545  HB2 SER   115      56.091  51.010  50.154  1.00  0.00           H  
ATOM   1546  HB3 SER   115      57.759  51.451  50.204  1.00  0.00           H  
ATOM   1547  OG  SER   115      57.414  49.605  50.954  1.00  0.00           O  
ATOM   1548  HG  SER   115      56.635  49.121  51.238  1.00  0.00           H  
ATOM   1549  C   SER   115      55.455  51.255  52.739  1.00  0.00           C  
ATOM   1550  O   SER   115      55.520  50.400  53.676  1.00  0.00           O  
ATOM   1551  N   SER   116      54.354  51.876  52.439  1.00  0.00           N  
ATOM   1552  H   SER   116      54.307  52.496  51.643  1.00  0.00           H  
ATOM   1553  CA  SER   116      53.082  51.709  53.172  1.00  0.00           C  
ATOM   1554  HA  SER   116      53.394  51.893  54.200  1.00  0.00           H  
ATOM   1555  CB  SER   116      52.055  52.830  52.828  1.00  0.00           C  
ATOM   1556  HB2 SER   116      52.020  52.996  51.752  1.00  0.00           H  
ATOM   1557  HB3 SER   116      51.027  52.623  53.126  1.00  0.00           H  
ATOM   1558  OG  SER   116      52.432  54.079  53.492  1.00  0.00           O  
ATOM   1559  HG  SER   116      52.691  53.849  54.388  1.00  0.00           H  
ATOM   1560  C   SER   116      52.565  50.291  53.042  1.00  0.00           C  
ATOM   1561  O   SER   116      52.815  49.728  51.956  1.00  0.00           O  
ATOM   1562  N   SER   117      51.918  49.724  54.104  1.00  0.00           N  
ATOM   1563  H   SER   117      51.649  50.258  54.918  1.00  0.00           H  
ATOM   1564  CA  SER   117      51.670  48.232  54.325  1.00  0.00           C  
ATOM   1565  HA  SER   117      51.708  47.624  53.420  1.00  0.00           H  
ATOM   1566  CB  SER   117      52.717  47.703  55.300  1.00  0.00           C  
ATOM   1567  HB2 SER   117      52.508  46.647  55.471  1.00  0.00           H  
ATOM   1568  HB3 SER   117      53.735  47.907  54.967  1.00  0.00           H  
ATOM   1569  OG  SER   117      52.407  48.346  56.594  1.00  0.00           O  
ATOM   1570  HG  SER   117      52.788  49.224  56.669  1.00  0.00           H  
ATOM   1571  C   SER   117      50.292  47.871  54.919  1.00  0.00           C  
ATOM   1572  O   SER   117      49.914  46.682  54.909  1.00  0.00           O  
ATOM   1573  N   GLN   118      49.540  48.808  55.458  1.00  0.00           N  
ATOM   1574  H   GLN   118      49.840  49.771  55.413  1.00  0.00           H  
ATOM   1575  CA  GLN   118      48.135  48.705  55.874  1.00  0.00           C  
ATOM   1576  HA  GLN   118      47.817  49.737  56.028  1.00  0.00           H  
ATOM   1577  CB  GLN   118      47.356  48.294  54.668  1.00  0.00           C  
ATOM   1578  HB2 GLN   118      47.411  49.144  53.988  1.00  0.00           H  
ATOM   1579  HB3 GLN   118      47.654  47.357  54.197  1.00  0.00           H  
ATOM   1580  CG  GLN   118      45.863  48.236  55.123  1.00  0.00           C  
ATOM   1581  HG2 GLN   118      45.726  47.237  55.537  1.00  0.00           H  
ATOM   1582  HG3 GLN   118      45.747  49.069  55.815  1.00  0.00           H  
ATOM   1583  CD  GLN   118      44.925  48.448  53.976  1.00  0.00           C  
ATOM   1584  OE1 GLN   118      45.043  49.330  53.133  1.00  0.00           O  
ATOM   1585  NE2 GLN   118      43.995  47.556  53.783  1.00  0.00           N  
ATOM   1586 HE21 GLN   118      43.893  46.843  54.490  1.00  0.00           H  
ATOM   1587 HE22 GLN   118      43.443  47.615  52.939  1.00  0.00           H  
ATOM   1588  C   GLN   118      47.878  47.751  57.163  1.00  0.00           C  
ATOM   1589  O   GLN   118      47.924  46.559  57.024  1.00  0.00           O  
ATOM   1590  N   SER   119      47.508  48.261  58.355  1.00  0.00           N  
ATOM   1591  H   SER   119      47.061  47.643  59.017  1.00  0.00           H  
ATOM   1592  CA  SER   119      47.343  49.691  58.617  1.00  0.00           C  
ATOM   1593  HA  SER   119      46.912  50.152  57.729  1.00  0.00           H  
ATOM   1594  CB  SER   119      46.308  49.909  59.681  1.00  0.00           C  
ATOM   1595  HB2 SER   119      46.128  50.979  59.780  1.00  0.00           H  
ATOM   1596  HB3 SER   119      45.415  49.342  59.416  1.00  0.00           H  
ATOM   1597  OG  SER   119      46.624  49.434  60.965  1.00  0.00           O  
ATOM   1598  HG  SER   119      46.503  48.481  60.969  1.00  0.00           H  
ATOM   1599  C   SER   119      48.653  50.464  58.748  1.00  0.00           C  
ATOM   1600  O   SER   119      49.721  50.108  58.255  1.00  0.00           O  
ATOM   1601  N   SER   120      48.658  51.679  59.350  1.00  0.00           N  
ATOM   1602  H   SER   120      47.806  52.089  59.706  1.00  0.00           H  
ATOM   1603  CA  SER   120      49.848  52.443  59.790  1.00  0.00           C  
ATOM   1604  HA  SER   120      50.703  51.858  59.453  1.00  0.00           H  
ATOM   1605  CB  SER   120      50.002  53.798  59.055  1.00  0.00           C  
ATOM   1606  HB2 SER   120      49.924  53.679  57.974  1.00  0.00           H  
ATOM   1607  HB3 SER   120      49.128  54.340  59.413  1.00  0.00           H  
ATOM   1608  OG  SER   120      51.147  54.513  59.570  1.00  0.00           O  
ATOM   1609  HG  SER   120      50.876  54.903  60.404  1.00  0.00           H  
ATOM   1610  C   SER   120      49.770  52.666  61.325  1.00  0.00           C  
ATOM   1611  O   SER   120      48.734  53.129  61.791  1.00  0.00           O  
ATOM   1612  N   SER   121      50.827  52.349  62.078  1.00  0.00           N  
ATOM   1613  H   SER   121      50.766  52.595  63.056  1.00  0.00           H  
ATOM   1614  CA  SER   121      52.155  51.973  61.581  1.00  0.00           C  
ATOM   1615  HA  SER   121      52.497  52.790  60.946  1.00  0.00           H  
ATOM   1616  CB  SER   121      53.190  52.032  62.742  1.00  0.00           C  
ATOM   1617  HB2 SER   121      53.136  51.312  63.558  1.00  0.00           H  
ATOM   1618  HB3 SER   121      54.170  51.899  62.286  1.00  0.00           H  
ATOM   1619  OG  SER   121      53.135  53.301  63.320  1.00  0.00           O  
ATOM   1620  HG  SER   121      53.756  53.211  64.046  1.00  0.00           H  
ATOM   1621  C   SER   121      52.293  50.659  60.755  1.00  0.00           C  
ATOM   1622  O   SER   121      52.996  50.618  59.749  1.00  0.00           O  
ATOM   1623  N   TYR   122      51.478  49.647  61.051  1.00  0.00           N  
ATOM   1624  H   TYR   122      50.796  49.732  61.791  1.00  0.00           H  
ATOM   1625  CA  TYR   122      51.538  48.298  60.439  1.00  0.00           C  
ATOM   1626  HA  TYR   122      51.734  48.577  59.404  1.00  0.00           H  
ATOM   1627  CB  TYR   122      52.669  47.485  61.042  1.00  0.00           C  
ATOM   1628  HB2 TYR   122      52.589  47.413  62.127  1.00  0.00           H  
ATOM   1629  HB3 TYR   122      52.651  46.488  60.601  1.00  0.00           H  
ATOM   1630  CG  TYR   122      54.043  48.055  60.803  1.00  0.00           C  
ATOM   1631  CD1 TYR   122      54.776  48.485  61.877  1.00  0.00           C  
ATOM   1632  HD1 TYR   122      54.447  48.404  62.903  1.00  0.00           H  
ATOM   1633  CE1 TYR   122      56.068  49.084  61.598  1.00  0.00           C  
ATOM   1634  HE1 TYR   122      56.781  49.367  62.359  1.00  0.00           H  
ATOM   1635  CZ  TYR   122      56.523  49.219  60.275  1.00  0.00           C  
ATOM   1636  OH  TYR   122      57.833  49.567  60.030  1.00  0.00           O  
ATOM   1637  HH  TYR   122      57.963  49.731  59.093  1.00  0.00           H  
ATOM   1638  CE2 TYR   122      55.771  48.764  59.202  1.00  0.00           C  
ATOM   1639  HE2 TYR   122      56.197  48.894  58.219  1.00  0.00           H  
ATOM   1640  CD2 TYR   122      54.563  48.127  59.490  1.00  0.00           C  
ATOM   1641  HD2 TYR   122      53.934  47.624  58.769  1.00  0.00           H  
ATOM   1642  C   TYR   122      50.200  47.587  60.426  1.00  0.00           C  
ATOM   1643  O   TYR   122      49.327  47.828  61.309  1.00  0.00           O  
ATOM   1644  N   GLY   123      49.971  46.684  59.545  1.00  0.00           N  
ATOM   1645  H   GLY   123      49.166  46.108  59.743  1.00  0.00           H  
ATOM   1646  CA  GLY   123      50.856  46.418  58.367  1.00  0.00           C  
ATOM   1647  HA2 GLY   123      50.531  47.158  57.635  1.00  0.00           H  
ATOM   1648  HA3 GLY   123      51.904  46.597  58.606  1.00  0.00           H  
ATOM   1649  C   GLY   123      50.708  45.045  57.788  1.00  0.00           C  
ATOM   1650  O   GLY   123      49.698  44.353  58.059  1.00  0.00           O  
ATOM   1651  N   GLN   124      51.595  44.629  56.959  1.00  0.00           N  
ATOM   1652  H   GLN   124      52.368  45.226  56.704  1.00  0.00           H  
ATOM   1653  CA  GLN   124      51.778  43.248  56.502  1.00  0.00           C  
ATOM   1654  HA  GLN   124      51.068  42.586  56.998  1.00  0.00           H  
ATOM   1655  CB  GLN   124      51.462  43.238  55.063  1.00  0.00           C  
ATOM   1656  HB2 GLN   124      50.410  43.429  54.847  1.00  0.00           H  
ATOM   1657  HB3 GLN   124      52.163  43.884  54.536  1.00  0.00           H  
ATOM   1658  CG  GLN   124      51.698  41.825  54.424  1.00  0.00           C  
ATOM   1659  HG2 GLN   124      51.268  41.938  53.428  1.00  0.00           H  
ATOM   1660  HG3 GLN   124      52.778  41.681  54.392  1.00  0.00           H  
ATOM   1661  CD  GLN   124      51.069  40.554  55.150  1.00  0.00           C  
ATOM   1662  OE1 GLN   124      50.054  40.578  55.841  1.00  0.00           O  
ATOM   1663  NE2 GLN   124      51.751  39.429  55.263  1.00  0.00           N  
ATOM   1664 HE21 GLN   124      52.641  39.311  54.800  1.00  0.00           H  
ATOM   1665 HE22 GLN   124      51.463  38.817  56.013  1.00  0.00           H  
ATOM   1666  C   GLN   124      53.191  42.782  56.844  1.00  0.00           C  
ATOM   1667  O   GLN   124      54.189  43.065  56.103  1.00  0.00           O  
ATOM   1668  N   PRO   125      53.297  41.898  57.872  1.00  0.00           N  
ATOM   1669  CD  PRO   125      54.481  41.293  58.204  1.00  0.00           C  
ATOM   1670  HD2 PRO   125      55.312  41.976  58.025  1.00  0.00           H  
ATOM   1671  HD3 PRO   125      54.808  40.492  57.540  1.00  0.00           H  
ATOM   1672  CG  PRO   125      54.442  40.856  59.690  1.00  0.00           C  
ATOM   1673  HG2 PRO   125      54.652  41.651  60.405  1.00  0.00           H  
ATOM   1674  HG3 PRO   125      55.146  40.050  59.898  1.00  0.00           H  
ATOM   1675  CB  PRO   125      52.976  40.369  59.703  1.00  0.00           C  
ATOM   1676  HB2 PRO   125      52.606  40.280  60.725  1.00  0.00           H  
ATOM   1677  HB3 PRO   125      52.997  39.382  59.242  1.00  0.00           H  
ATOM   1678  CA  PRO   125      52.275  41.436  58.931  1.00  0.00           C  
ATOM   1679  HA  PRO   125      51.342  41.105  58.474  1.00  0.00           H  
ATOM   1680  C   PRO   125      51.817  42.523  59.861  1.00  0.00           C  
ATOM   1681  O   PRO   125      52.451  43.526  60.117  1.00  0.00           O  
ATOM   1682  N   GLN   126      50.550  42.288  60.276  1.00  0.00           N  
ATOM   1683  H   GLN   126      50.156  41.466  59.842  1.00  0.00           H  
ATOM   1684  CA  GLN   126      49.859  43.060  61.333  1.00  0.00           C  
ATOM   1685  HA  GLN   126      49.661  44.016  60.848  1.00  0.00           H  
ATOM   1686  CB  GLN   126      48.413  42.509  61.738  1.00  0.00           C  
ATOM   1687  HB2 GLN   126      47.711  42.884  60.993  1.00  0.00           H  
ATOM   1688  HB3 GLN   126      48.451  41.429  61.595  1.00  0.00           H  
ATOM   1689  CG  GLN   126      47.865  43.029  63.089  1.00  0.00           C  
ATOM   1690  HG2 GLN   126      46.873  42.605  63.242  1.00  0.00           H  
ATOM   1691  HG3 GLN   126      48.581  42.676  63.830  1.00  0.00           H  
ATOM   1692  CD  GLN   126      47.658  44.524  63.190  1.00  0.00           C  
ATOM   1693  OE1 GLN   126      47.905  45.256  62.254  1.00  0.00           O  
ATOM   1694  NE2 GLN   126      47.217  45.126  64.258  1.00  0.00           N  
ATOM   1695 HE21 GLN   126      46.907  44.689  65.114  1.00  0.00           H  
ATOM   1696 HE22 GLN   126      47.371  46.124  64.243  1.00  0.00           H  
ATOM   1697  C   GLN   126      50.782  43.352  62.490  1.00  0.00           C  
ATOM   1698  O   GLN   126      51.479  42.493  62.971  1.00  0.00           O  
ATOM   1699  N   SER   127      50.709  44.571  62.931  1.00  0.00           N  
ATOM   1700  H   SER   127      50.094  45.174  62.403  1.00  0.00           H  
ATOM   1701  CA  SER   127      51.296  45.229  64.095  1.00  0.00           C  
ATOM   1702  HA  SER   127      50.816  46.208  64.098  1.00  0.00           H  
ATOM   1703  CB  SER   127      50.889  44.469  65.397  1.00  0.00           C  
ATOM   1704  HB2 SER   127      49.802  44.410  65.332  1.00  0.00           H  
ATOM   1705  HB3 SER   127      51.339  43.477  65.449  1.00  0.00           H  
ATOM   1706  OG  SER   127      51.111  45.247  66.597  1.00  0.00           O  
ATOM   1707  HG  SER   127      50.472  45.940  66.413  1.00  0.00           H  
ATOM   1708  C   SER   127      52.800  45.558  63.939  1.00  0.00           C  
ATOM   1709  O   SER   127      53.212  46.602  64.496  1.00  0.00           O  
ATOM   1710  N   GLY   128      53.519  44.667  63.345  1.00  0.00           N  
ATOM   1711  H   GLY   128      53.098  43.848  62.930  1.00  0.00           H  
ATOM   1712  CA  GLY   128      54.969  44.831  62.961  1.00  0.00           C  
ATOM   1713  HA2 GLY   128      55.115  45.251  61.965  1.00  0.00           H  
ATOM   1714  HA3 GLY   128      55.521  45.442  63.675  1.00  0.00           H  
ATOM   1715  C   GLY   128      55.779  43.526  62.949  1.00  0.00           C  
ATOM   1716  O   GLY   128      55.210  42.430  63.244  1.00  0.00           O  
ATOM   1717  N   SER   129      57.106  43.494  62.802  1.00  0.00           N  
ATOM   1718  H   SER   129      57.452  42.547  62.865  1.00  0.00           H  
ATOM   1719  CA  SER   129      58.058  44.555  62.367  1.00  0.00           C  
ATOM   1720  HA  SER   129      59.056  44.121  62.324  1.00  0.00           H  
ATOM   1721  CB  SER   129      57.661  45.154  60.997  1.00  0.00           C  
ATOM   1722  HB2 SER   129      56.844  45.875  60.967  1.00  0.00           H  
ATOM   1723  HB3 SER   129      58.534  45.667  60.596  1.00  0.00           H  
ATOM   1724  OG  SER   129      57.371  44.153  60.012  1.00  0.00           O  
ATOM   1725  HG  SER   129      58.108  43.539  60.048  1.00  0.00           H  
ATOM   1726  C   SER   129      58.344  45.570  63.418  1.00  0.00           C  
ATOM   1727  O   SER   129      58.410  46.752  63.089  1.00  0.00           O  
ATOM   1728  N   TYR   130      58.392  45.152  64.646  1.00  0.00           N  
ATOM   1729  H   TYR   130      58.394  44.163  64.850  1.00  0.00           H  
ATOM   1730  CA  TYR   130      58.566  45.934  65.838  1.00  0.00           C  
ATOM   1731  HA  TYR   130      57.741  46.646  65.829  1.00  0.00           H  
ATOM   1732  CB  TYR   130      58.356  45.017  66.992  1.00  0.00           C  
ATOM   1733  HB2 TYR   130      59.216  44.361  67.122  1.00  0.00           H  
ATOM   1734  HB3 TYR   130      58.192  45.643  67.869  1.00  0.00           H  
ATOM   1735  CG  TYR   130      57.141  44.138  66.852  1.00  0.00           C  
ATOM   1736  CD1 TYR   130      57.284  42.880  66.194  1.00  0.00           C  
ATOM   1737  HD1 TYR   130      58.193  42.300  66.144  1.00  0.00           H  
ATOM   1738  CE1 TYR   130      56.185  42.071  65.923  1.00  0.00           C  
ATOM   1739  HE1 TYR   130      56.324  41.093  65.486  1.00  0.00           H  
ATOM   1740  CZ  TYR   130      54.878  42.532  66.172  1.00  0.00           C  
ATOM   1741  OH  TYR   130      53.760  41.767  65.911  1.00  0.00           O  
ATOM   1742  HH  TYR   130      54.066  40.945  65.520  1.00  0.00           H  
ATOM   1743  CE2 TYR   130      54.752  43.778  66.752  1.00  0.00           C  
ATOM   1744  HE2 TYR   130      53.751  44.046  67.056  1.00  0.00           H  
ATOM   1745  CD2 TYR   130      55.872  44.610  67.063  1.00  0.00           C  
ATOM   1746  HD2 TYR   130      55.679  45.513  67.622  1.00  0.00           H  
ATOM   1747  C   TYR   130      59.994  46.560  65.746  1.00  0.00           C  
ATOM   1748  O   TYR   130      60.987  45.901  65.521  1.00  0.00           O  
ATOM   1749  N   SER   131      60.231  47.896  65.804  1.00  0.00           N  
ATOM   1750  H   SER   131      61.179  48.119  65.536  1.00  0.00           H  
ATOM   1751  CA  SER   131      59.344  48.987  66.231  1.00  0.00           C  
ATOM   1752  HA  SER   131      60.014  49.834  66.380  1.00  0.00           H  
ATOM   1753  CB  SER   131      58.445  49.501  65.064  1.00  0.00           C  
ATOM   1754  HB2 SER   131      57.497  48.965  65.118  1.00  0.00           H  
ATOM   1755  HB3 SER   131      58.197  50.513  65.385  1.00  0.00           H  
ATOM   1756  OG  SER   131      59.089  49.255  63.835  1.00  0.00           O  
ATOM   1757  HG  SER   131      58.718  48.411  63.569  1.00  0.00           H  
ATOM   1758  C   SER   131      58.590  48.651  67.519  1.00  0.00           C  
ATOM   1759  O   SER   131      57.361  48.375  67.559  1.00  0.00           O  
ATOM   1760  N   GLN   132      59.187  48.711  68.691  1.00  0.00           N  
ATOM   1761  H   GLN   132      58.540  48.624  69.462  1.00  0.00           H  
ATOM   1762  CA  GLN   132      60.509  49.200  69.086  1.00  0.00           C  
ATOM   1763  HA  GLN   132      61.199  48.940  68.282  1.00  0.00           H  
ATOM   1764  CB  GLN   132      60.362  50.709  69.379  1.00  0.00           C  
ATOM   1765  HB2 GLN   132      61.315  51.215  69.536  1.00  0.00           H  
ATOM   1766  HB3 GLN   132      59.807  51.203  68.581  1.00  0.00           H  
ATOM   1767  CG  GLN   132      59.544  50.983  70.680  1.00  0.00           C  
ATOM   1768  HG2 GLN   132      58.540  50.674  70.390  1.00  0.00           H  
ATOM   1769  HG3 GLN   132      59.887  50.389  71.527  1.00  0.00           H  
ATOM   1770  CD  GLN   132      59.587  52.511  70.882  1.00  0.00           C  
ATOM   1771  OE1 GLN   132      60.502  53.034  71.504  1.00  0.00           O  
ATOM   1772  NE2 GLN   132      58.681  53.169  70.188  1.00  0.00           N  
ATOM   1773 HE21 GLN   132      57.930  52.647  69.759  1.00  0.00           H  
ATOM   1774 HE22 GLN   132      58.474  54.153  70.087  1.00  0.00           H  
ATOM   1775  C   GLN   132      61.105  48.453  70.255  1.00  0.00           C  
ATOM   1776  O   GLN   132      60.271  47.747  70.942  1.00  0.00           O  
ATOM   1777  N   GLN   133      62.379  48.517  70.516  1.00  0.00           N  
ATOM   1778  H   GLN   133      62.871  49.267  70.051  1.00  0.00           H  
ATOM   1779  CA  GLN   133      63.118  47.861  71.597  1.00  0.00           C  
ATOM   1780  HA  GLN   133      64.164  47.985  71.316  1.00  0.00           H  
ATOM   1781  CB  GLN   133      62.847  48.637  72.914  1.00  0.00           C  
ATOM   1782  HB2 GLN   133      61.822  48.613  73.284  1.00  0.00           H  
ATOM   1783  HB3 GLN   133      63.428  48.065  73.638  1.00  0.00           H  
ATOM   1784  CG  GLN   133      63.338  50.053  72.808  1.00  0.00           C  
ATOM   1785  HG2 GLN   133      64.071  50.086  72.002  1.00  0.00           H  
ATOM   1786  HG3 GLN   133      62.586  50.803  72.566  1.00  0.00           H  
ATOM   1787  CD  GLN   133      64.117  50.590  74.031  1.00  0.00           C  
ATOM   1788  OE1 GLN   133      64.680  49.863  74.808  1.00  0.00           O  
ATOM   1789  NE2 GLN   133      64.188  51.875  74.273  1.00  0.00           N  
ATOM   1790 HE21 GLN   133      63.782  52.564  73.656  1.00  0.00           H  
ATOM   1791 HE22 GLN   133      64.509  52.284  75.140  1.00  0.00           H  
ATOM   1792  C   GLN   133      62.835  46.307  71.767  1.00  0.00           C  
ATOM   1793  O   GLN   133      62.317  45.942  72.854  1.00  0.00           O  
ATOM   1794  N   PRO   134      63.286  45.492  70.814  1.00  0.00           N  
ATOM   1795  CD  PRO   134      63.021  44.076  70.861  1.00  0.00           C  
ATOM   1796  HD2 PRO   134      61.981  43.766  70.965  1.00  0.00           H  
ATOM   1797  HD3 PRO   134      63.657  43.687  71.656  1.00  0.00           H  
ATOM   1798  CG  PRO   134      63.697  43.498  69.569  1.00  0.00           C  
ATOM   1799  HG2 PRO   134      62.950  43.403  68.781  1.00  0.00           H  
ATOM   1800  HG3 PRO   134      64.140  42.520  69.758  1.00  0.00           H  
ATOM   1801  CB  PRO   134      64.660  44.639  69.116  1.00  0.00           C  
ATOM   1802  HB2 PRO   134      64.801  44.579  68.037  1.00  0.00           H  
ATOM   1803  HB3 PRO   134      65.623  44.513  69.612  1.00  0.00           H  
ATOM   1804  CA  PRO   134      63.871  45.881  69.533  1.00  0.00           C  
ATOM   1805  HA  PRO   134      64.537  46.728  69.703  1.00  0.00           H  
ATOM   1806  C   PRO   134      62.756  46.201  68.527  1.00  0.00           C  
ATOM   1807  O   PRO   134      61.597  45.952  68.765  1.00  0.00           O  
ATOM   1808  N   SER   135      63.014  46.848  67.379  1.00  0.00           N  
ATOM   1809  H   SER   135      62.181  47.039  66.840  1.00  0.00           H  
ATOM   1810  CA  SER   135      64.193  47.501  66.913  1.00  0.00           C  
ATOM   1811  HA  SER   135      64.976  46.761  66.745  1.00  0.00           H  
ATOM   1812  CB  SER   135      63.995  48.056  65.504  1.00  0.00           C  
ATOM   1813  HB2 SER   135      64.860  48.588  65.107  1.00  0.00           H  
ATOM   1814  HB3 SER   135      63.826  47.233  64.809  1.00  0.00           H  
ATOM   1815  OG  SER   135      62.961  48.954  65.551  1.00  0.00           O  
ATOM   1816  HG  SER   135      63.300  49.663  65.000  1.00  0.00           H  
ATOM   1817  C   SER   135      64.795  48.595  67.880  1.00  0.00           C  
ATOM   1818  O   SER   135      64.075  49.380  68.441  1.00  0.00           O  
ATOM   1819  N   TYR   136      66.111  48.614  67.945  1.00  0.00           N  
ATOM   1820  H   TYR   136      66.566  47.855  67.459  1.00  0.00           H  
ATOM   1821  CA  TYR   136      66.925  49.521  68.740  1.00  0.00           C  
ATOM   1822  HA  TYR   136      66.246  50.164  69.300  1.00  0.00           H  
ATOM   1823  CB  TYR   136      67.910  48.767  69.647  1.00  0.00           C  
ATOM   1824  HB2 TYR   136      68.602  48.175  69.049  1.00  0.00           H  
ATOM   1825  HB3 TYR   136      68.516  49.571  70.066  1.00  0.00           H  
ATOM   1826  CG  TYR   136      67.340  47.775  70.647  1.00  0.00           C  
ATOM   1827  CD1 TYR   136      66.686  48.262  71.811  1.00  0.00           C  
ATOM   1828  HD1 TYR   136      66.598  49.316  72.031  1.00  0.00           H  
ATOM   1829  CE1 TYR   136      66.175  47.318  72.759  1.00  0.00           C  
ATOM   1830  HE1 TYR   136      65.773  47.615  73.717  1.00  0.00           H  
ATOM   1831  CZ  TYR   136      66.289  45.955  72.548  1.00  0.00           C  
ATOM   1832  OH  TYR   136      65.779  44.986  73.382  1.00  0.00           O  
ATOM   1833  HH  TYR   136      66.060  44.110  73.106  1.00  0.00           H  
ATOM   1834  CE2 TYR   136      67.016  45.521  71.439  1.00  0.00           C  
ATOM   1835  HE2 TYR   136      67.285  44.483  71.309  1.00  0.00           H  
ATOM   1836  CD2 TYR   136      67.486  46.388  70.459  1.00  0.00           C  
ATOM   1837  HD2 TYR   136      68.055  46.082  69.593  1.00  0.00           H  
ATOM   1838  C   TYR   136      67.816  50.438  67.800  1.00  0.00           C  
ATOM   1839  O   TYR   136      68.532  49.895  66.999  1.00  0.00           O  
ATOM   1840  N   GLY   137      67.722  51.737  67.777  1.00  0.00           N  
ATOM   1841  H   GLY   137      68.444  52.156  67.208  1.00  0.00           H  
ATOM   1842  CA  GLY   137      66.928  52.654  68.566  1.00  0.00           C  
ATOM   1843  HA2 GLY   137      67.096  53.606  68.061  1.00  0.00           H  
ATOM   1844  HA3 GLY   137      65.877  52.374  68.495  1.00  0.00           H  
ATOM   1845  C   GLY   137      67.298  52.765  70.058  1.00  0.00           C  
ATOM   1846  O   GLY   137      68.288  52.195  70.526  1.00  0.00           O  
ATOM   1847  N   GLY   138      66.477  53.529  70.820  1.00  0.00           N  
ATOM   1848  H   GLY   138      65.840  54.155  70.349  1.00  0.00           H  
ATOM   1849  CA  GLY   138      66.639  53.768  72.187  1.00  0.00           C  
ATOM   1850  HA2 GLY   138      65.883  54.494  72.488  1.00  0.00           H  
ATOM   1851  HA3 GLY   138      66.368  52.906  72.796  1.00  0.00           H  
ATOM   1852  C   GLY   138      68.044  54.331  72.634  1.00  0.00           C  
ATOM   1853  O   GLY   138      68.810  54.840  71.772  1.00  0.00           O  
ATOM   1854  N   GLN   139      68.530  54.163  73.895  1.00  0.00           N  
ATOM   1855  H   GLN   139      69.455  54.508  74.107  1.00  0.00           H  
ATOM   1856  CA  GLN   139      67.920  53.510  75.005  1.00  0.00           C  
ATOM   1857  HA  GLN   139      66.866  53.786  74.992  1.00  0.00           H  
ATOM   1858  CB  GLN   139      67.943  51.947  74.871  1.00  0.00           C  
ATOM   1859  HB2 GLN   139      67.073  51.531  75.380  1.00  0.00           H  
ATOM   1860  HB3 GLN   139      67.977  51.776  73.795  1.00  0.00           H  
ATOM   1861  CG  GLN   139      69.221  51.287  75.411  1.00  0.00           C  
ATOM   1862  HG2 GLN   139      69.505  50.494  74.720  1.00  0.00           H  
ATOM   1863  HG3 GLN   139      70.080  51.943  75.271  1.00  0.00           H  
ATOM   1864  CD  GLN   139      68.962  50.857  76.897  1.00  0.00           C  
ATOM   1865  OE1 GLN   139      68.162  49.988  77.162  1.00  0.00           O  
ATOM   1866  NE2 GLN   139      69.549  51.500  77.888  1.00  0.00           N  
ATOM   1867 HE21 GLN   139      70.235  52.159  77.548  1.00  0.00           H  
ATOM   1868 HE22 GLN   139      69.452  51.211  78.850  1.00  0.00           H  
ATOM   1869  C   GLN   139      68.395  54.095  76.314  1.00  0.00           C  
ATOM   1870  O   GLN   139      69.563  54.251  76.521  1.00  0.00           O  
ATOM   1871  N   GLN   140      67.444  54.132  77.279  1.00  0.00           N  
ATOM   1872  H   GLN   140      66.494  53.846  77.087  1.00  0.00           H  
ATOM   1873  CA  GLN   140      67.715  54.399  78.708  1.00  0.00           C  
ATOM   1874  HA  GLN   140      68.643  53.907  78.997  1.00  0.00           H  
ATOM   1875  CB  GLN   140      67.924  55.965  78.899  1.00  0.00           C  
ATOM   1876  HB2 GLN   140      68.471  56.362  78.044  1.00  0.00           H  
ATOM   1877  HB3 GLN   140      66.920  56.378  79.000  1.00  0.00           H  
ATOM   1878  CG  GLN   140      68.781  56.391  80.116  1.00  0.00           C  
ATOM   1879  HG2 GLN   140      69.620  55.737  80.354  1.00  0.00           H  
ATOM   1880  HG3 GLN   140      69.198  57.387  79.964  1.00  0.00           H  
ATOM   1881  CD  GLN   140      67.898  56.436  81.367  1.00  0.00           C  
ATOM   1882  OE1 GLN   140      67.698  55.384  81.929  1.00  0.00           O  
ATOM   1883  NE2 GLN   140      67.218  57.472  81.782  1.00  0.00           N  
ATOM   1884 HE21 GLN   140      67.170  58.359  81.301  1.00  0.00           H  
ATOM   1885 HE22 GLN   140      66.719  57.351  82.652  1.00  0.00           H  
ATOM   1886  C   GLN   140      66.515  53.870  79.446  1.00  0.00           C  
ATOM   1887  O   GLN   140      65.400  54.410  79.359  1.00  0.00           O  
ATOM   1888  N   GLN   141      66.658  52.778  80.247  1.00  0.00           N  
ATOM   1889  H   GLN   141      67.581  52.430  80.030  1.00  0.00           H  
ATOM   1890  CA  GLN   141      65.767  52.079  81.202  1.00  0.00           C  
ATOM   1891  HA  GLN   141      64.856  52.657  81.356  1.00  0.00           H  
ATOM   1892  CB  GLN   141      65.444  50.695  80.588  1.00  0.00           C  
ATOM   1893  HB2 GLN   141      66.356  50.149  80.346  1.00  0.00           H  
ATOM   1894  HB3 GLN   141      64.935  50.093  81.341  1.00  0.00           H  
ATOM   1895  CG  GLN   141      64.600  50.666  79.276  1.00  0.00           C  
ATOM   1896  HG2 GLN   141      65.171  51.113  78.463  1.00  0.00           H  
ATOM   1897  HG3 GLN   141      64.460  49.630  78.969  1.00  0.00           H  
ATOM   1898  CD  GLN   141      63.228  51.359  79.421  1.00  0.00           C  
ATOM   1899  OE1 GLN   141      62.331  50.689  79.979  1.00  0.00           O  
ATOM   1900  NE2 GLN   141      63.067  52.642  79.087  1.00  0.00           N  
ATOM   1901 HE21 GLN   141      63.862  53.220  78.853  1.00  0.00           H  
ATOM   1902 HE22 GLN   141      62.211  53.116  79.336  1.00  0.00           H  
ATOM   1903  C   GLN   141      66.562  51.827  82.558  1.00  0.00           C  
ATOM   1904  O   GLN   141      67.617  51.182  82.687  1.00  0.00           O  
ATOM   1905  N   SER   142      66.097  52.333  83.702  1.00  0.00           N  
ATOM   1906  H   SER   142      66.737  52.201  84.473  1.00  0.00           H  
ATOM   1907  CA  SER   142      64.852  53.045  84.002  1.00  0.00           C  
ATOM   1908  HA  SER   142      64.781  53.077  85.089  1.00  0.00           H  
ATOM   1909  CB  SER   142      64.976  54.515  83.630  1.00  0.00           C  
ATOM   1910  HB2 SER   142      65.206  54.568  82.566  1.00  0.00           H  
ATOM   1911  HB3 SER   142      64.059  55.065  83.846  1.00  0.00           H  
ATOM   1912  OG  SER   142      66.031  55.020  84.346  1.00  0.00           O  
ATOM   1913  HG  SER   142      66.727  55.052  83.686  1.00  0.00           H  
ATOM   1914  C   SER   142      63.590  52.432  83.509  1.00  0.00           C  
ATOM   1915  O   SER   142      62.760  53.072  82.791  1.00  0.00           O  
ATOM   1916  N   TYR   143      63.383  51.216  83.919  1.00  0.00           N  
ATOM   1917  H   TYR   143      64.108  50.867  84.529  1.00  0.00           H  
ATOM   1918  CA  TYR   143      62.248  50.272  83.666  1.00  0.00           C  
ATOM   1919  HA  TYR   143      61.845  50.361  82.657  1.00  0.00           H  
ATOM   1920  CB  TYR   143      62.631  48.791  83.882  1.00  0.00           C  
ATOM   1921  HB2 TYR   143      63.145  48.787  84.844  1.00  0.00           H  
ATOM   1922  HB3 TYR   143      61.754  48.147  83.949  1.00  0.00           H  
ATOM   1923  CG  TYR   143      63.467  48.150  82.795  1.00  0.00           C  
ATOM   1924  CD1 TYR   143      62.875  47.480  81.660  1.00  0.00           C  
ATOM   1925  HD1 TYR   143      61.806  47.496  81.505  1.00  0.00           H  
ATOM   1926  CE1 TYR   143      63.716  46.709  80.829  1.00  0.00           C  
ATOM   1927  HE1 TYR   143      63.356  46.145  79.982  1.00  0.00           H  
ATOM   1928  CZ  TYR   143      65.091  46.697  81.101  1.00  0.00           C  
ATOM   1929  OH  TYR   143      65.894  46.309  80.081  1.00  0.00           O  
ATOM   1930  HH  TYR   143      66.534  46.959  79.782  1.00  0.00           H  
ATOM   1931  CE2 TYR   143      65.652  47.554  82.101  1.00  0.00           C  
ATOM   1932  HE2 TYR   143      66.728  47.554  82.195  1.00  0.00           H  
ATOM   1933  CD2 TYR   143      64.841  48.152  83.052  1.00  0.00           C  
ATOM   1934  HD2 TYR   143      65.294  48.825  83.765  1.00  0.00           H  
ATOM   1935  C   TYR   143      61.002  50.526  84.596  1.00  0.00           C  
ATOM   1936  O   TYR   143      61.154  51.057  85.690  1.00  0.00           O  
ATOM   1937  N   GLY   144      59.778  50.342  84.006  1.00  0.00           N  
ATOM   1938  H   GLY   144      59.834  50.068  83.036  1.00  0.00           H  
ATOM   1939  CA  GLY   144      58.513  50.649  84.622  1.00  0.00           C  
ATOM   1940  HA2 GLY   144      57.718  50.171  84.049  1.00  0.00           H  
ATOM   1941  HA3 GLY   144      58.515  50.136  85.584  1.00  0.00           H  
ATOM   1942  C   GLY   144      58.180  52.143  84.678  1.00  0.00           C  
ATOM   1943  O   GLY   144      58.765  52.942  83.943  1.00  0.00           O  
ATOM   1944  N   GLN   145      57.199  52.479  85.493  1.00  0.00           N  
ATOM   1945  H   GLN   145      56.653  51.746  85.923  1.00  0.00           H  
ATOM   1946  CA  GLN   145      56.869  53.879  85.790  1.00  0.00           C  
ATOM   1947  HA  GLN   145      56.662  54.511  84.926  1.00  0.00           H  
ATOM   1948  CB  GLN   145      55.565  53.941  86.653  1.00  0.00           C  
ATOM   1949  HB2 GLN   145      55.884  53.331  87.498  1.00  0.00           H  
ATOM   1950  HB3 GLN   145      55.476  54.965  87.014  1.00  0.00           H  
ATOM   1951  CG  GLN   145      54.332  53.310  85.974  1.00  0.00           C  
ATOM   1952  HG2 GLN   145      54.541  52.361  85.481  1.00  0.00           H  
ATOM   1953  HG3 GLN   145      53.539  53.151  86.704  1.00  0.00           H  
ATOM   1954  CD  GLN   145      53.818  54.334  84.982  1.00  0.00           C  
ATOM   1955  OE1 GLN   145      54.328  54.543  83.916  1.00  0.00           O  
ATOM   1956  NE2 GLN   145      52.769  55.056  85.317  1.00  0.00           N  
ATOM   1957 HE21 GLN   145      52.323  55.699  84.680  1.00  0.00           H  
ATOM   1958 HE22 GLN   145      52.141  54.818  86.072  1.00  0.00           H  
ATOM   1959  C   GLN   145      58.098  54.490  86.640  1.00  0.00           C  
ATOM   1960  O   GLN   145      58.789  53.697  87.348  1.00  0.00           O  
ATOM   1961  N   GLN   146      58.318  55.783  86.473  1.00  0.00           N  
ATOM   1962  H   GLN   146      57.635  56.261  85.903  1.00  0.00           H  
ATOM   1963  CA  GLN   146      59.441  56.535  86.921  1.00  0.00           C  
ATOM   1964  HA  GLN   146      59.783  56.126  87.871  1.00  0.00           H  
ATOM   1965  CB  GLN   146      60.520  56.570  85.830  1.00  0.00           C  
ATOM   1966  HB2 GLN   146      60.104  56.992  84.915  1.00  0.00           H  
ATOM   1967  HB3 GLN   146      61.265  57.336  86.047  1.00  0.00           H  
ATOM   1968  CG  GLN   146      61.136  55.182  85.482  1.00  0.00           C  
ATOM   1969  HG2 GLN   146      60.448  54.361  85.280  1.00  0.00           H  
ATOM   1970  HG3 GLN   146      61.731  55.348  84.584  1.00  0.00           H  
ATOM   1971  CD  GLN   146      62.060  54.699  86.556  1.00  0.00           C  
ATOM   1972  OE1 GLN   146      62.807  55.466  87.135  1.00  0.00           O  
ATOM   1973  NE2 GLN   146      62.088  53.452  86.844  1.00  0.00           N  
ATOM   1974 HE21 GLN   146      61.529  52.707  86.453  1.00  0.00           H  
ATOM   1975 HE22 GLN   146      62.667  53.186  87.627  1.00  0.00           H  
ATOM   1976  C   GLN   146      59.010  58.019  87.199  1.00  0.00           C  
ATOM   1977  O   GLN   146      59.304  58.892  86.346  1.00  0.00           O  
ATOM   1978  N   GLN   147      58.458  58.360  88.350  1.00  0.00           N  
ATOM   1979  H   GLN   147      58.074  57.609  88.906  1.00  0.00           H  
ATOM   1980  CA  GLN   147      57.982  59.705  88.742  1.00  0.00           C  
ATOM   1981  HA  GLN   147      57.063  59.946  88.207  1.00  0.00           H  
ATOM   1982  CB  GLN   147      57.676  59.838  90.237  1.00  0.00           C  
ATOM   1983  HB2 GLN   147      58.465  59.334  90.794  1.00  0.00           H  
ATOM   1984  HB3 GLN   147      57.671  60.904  90.463  1.00  0.00           H  
ATOM   1985  CG  GLN   147      56.360  59.186  90.709  1.00  0.00           C  
ATOM   1986  HG2 GLN   147      55.601  59.589  90.039  1.00  0.00           H  
ATOM   1987  HG3 GLN   147      56.415  58.109  90.549  1.00  0.00           H  
ATOM   1988  CD  GLN   147      56.028  59.505  92.205  1.00  0.00           C  
ATOM   1989  OE1 GLN   147      56.522  60.468  92.900  1.00  0.00           O  
ATOM   1990  NE2 GLN   147      55.200  58.723  92.844  1.00  0.00           N  
ATOM   1991 HE21 GLN   147      54.684  58.047  92.299  1.00  0.00           H  
ATOM   1992 HE22 GLN   147      54.830  59.120  93.696  1.00  0.00           H  
ATOM   1993  C   GLN   147      58.971  60.756  88.381  1.00  0.00           C  
ATOM   1994  O   GLN   147      60.225  60.582  88.485  1.00  0.00           O  
ATOM   1995  N   SER   148      58.522  61.877  87.870  1.00  0.00           N  
ATOM   1996  H   SER   148      57.522  62.002  87.818  1.00  0.00           H  
ATOM   1997  CA  SER   148      59.333  63.021  87.366  1.00  0.00           C  
ATOM   1998  HA  SER   148      60.387  62.771  87.488  1.00  0.00           H  
ATOM   1999  CB  SER   148      59.029  63.054  85.890  1.00  0.00           C  
ATOM   2000  HB2 SER   148      59.326  62.085  85.487  1.00  0.00           H  
ATOM   2001  HB3 SER   148      57.963  63.261  85.795  1.00  0.00           H  
ATOM   2002  OG  SER   148      59.827  63.994  85.184  1.00  0.00           O  
ATOM   2003  HG  SER   148      60.659  63.538  85.040  1.00  0.00           H  
ATOM   2004  C   SER   148      59.072  64.395  88.147  1.00  0.00           C  
ATOM   2005  O   SER   148      57.952  64.714  88.506  1.00  0.00           O  
ATOM   2006  N   TYR   149      60.075  65.269  88.210  1.00  0.00           N  
ATOM   2007  H   TYR   149      60.948  65.020  87.766  1.00  0.00           H  
ATOM   2008  CA  TYR   149      59.881  66.550  88.803  1.00  0.00           C  
ATOM   2009  HA  TYR   149      59.294  66.378  89.705  1.00  0.00           H  
ATOM   2010  CB  TYR   149      61.282  67.044  89.242  1.00  0.00           C  
ATOM   2011  HB2 TYR   149      61.599  66.359  90.028  1.00  0.00           H  
ATOM   2012  HB3 TYR   149      61.970  67.164  88.406  1.00  0.00           H  
ATOM   2013  CG  TYR   149      61.203  68.377  89.909  1.00  0.00           C  
ATOM   2014  CD1 TYR   149      61.751  69.556  89.370  1.00  0.00           C  
ATOM   2015  HD1 TYR   149      62.087  69.613  88.345  1.00  0.00           H  
ATOM   2016  CE1 TYR   149      61.834  70.759  90.055  1.00  0.00           C  
ATOM   2017  HE1 TYR   149      62.252  71.566  89.472  1.00  0.00           H  
ATOM   2018  CZ  TYR   149      61.456  70.772  91.388  1.00  0.00           C  
ATOM   2019  OH  TYR   149      61.616  71.957  92.064  1.00  0.00           O  
ATOM   2020  HH  TYR   149      62.247  72.520  91.611  1.00  0.00           H  
ATOM   2021  CE2 TYR   149      60.882  69.630  92.021  1.00  0.00           C  
ATOM   2022  HE2 TYR   149      60.533  69.611  93.043  1.00  0.00           H  
ATOM   2023  CD2 TYR   149      60.802  68.448  91.224  1.00  0.00           C  
ATOM   2024  HD2 TYR   149      60.246  67.642  91.678  1.00  0.00           H  
ATOM   2025  C   TYR   149      59.222  67.597  87.983  1.00  0.00           C  
ATOM   2026  O   TYR   149      59.350  67.529  86.765  1.00  0.00           O  
ATOM   2027  N   ASN   150      58.543  68.526  88.636  1.00  0.00           N  
ATOM   2028  H   ASN   150      58.401  68.331  89.616  1.00  0.00           H  
ATOM   2029  CA  ASN   150      57.881  69.688  88.214  1.00  0.00           C  
ATOM   2030  HA  ASN   150      58.100  69.849  87.159  1.00  0.00           H  
ATOM   2031  CB  ASN   150      56.351  69.594  88.369  1.00  0.00           C  
ATOM   2032  HB2 ASN   150      55.946  69.583  89.381  1.00  0.00           H  
ATOM   2033  HB3 ASN   150      56.066  70.620  88.136  1.00  0.00           H  
ATOM   2034  CG  ASN   150      55.654  68.676  87.508  1.00  0.00           C  
ATOM   2035  OD1 ASN   150      55.350  67.557  87.863  1.00  0.00           O  
ATOM   2036  ND2 ASN   150      55.272  68.994  86.248  1.00  0.00           N  
ATOM   2037 HD21 ASN   150      54.620  68.359  85.812  1.00  0.00           H  
ATOM   2038 HD22 ASN   150      55.374  69.914  85.845  1.00  0.00           H  
ATOM   2039  C   ASN   150      58.415  71.001  88.949  1.00  0.00           C  
ATOM   2040  O   ASN   150      58.030  71.095  90.161  1.00  0.00           O  
ATOM   2041  N   PRO   151      59.091  71.945  88.263  1.00  0.00           N  
ATOM   2042  CD  PRO   151      59.702  71.690  86.968  1.00  0.00           C  
ATOM   2043  HD2 PRO   151      59.000  71.746  86.136  1.00  0.00           H  
ATOM   2044  HD3 PRO   151      60.212  70.730  86.886  1.00  0.00           H  
ATOM   2045  CG  PRO   151      60.831  72.727  86.811  1.00  0.00           C  
ATOM   2046  HG2 PRO   151      60.947  73.153  85.815  1.00  0.00           H  
ATOM   2047  HG3 PRO   151      61.783  72.423  87.247  1.00  0.00           H  
ATOM   2048  CB  PRO   151      60.319  73.914  87.631  1.00  0.00           C  
ATOM   2049  HB2 PRO   151      59.673  74.593  87.074  1.00  0.00           H  
ATOM   2050  HB3 PRO   151      61.123  74.521  88.046  1.00  0.00           H  
ATOM   2051  CA  PRO   151      59.547  73.249  88.767  1.00  0.00           C  
ATOM   2052  HA  PRO   151      60.181  73.031  89.625  1.00  0.00           H  
ATOM   2053  C   PRO   151      58.434  74.124  89.347  1.00  0.00           C  
ATOM   2054  O   PRO   151      57.409  74.262  88.652  1.00  0.00           O  
ATOM   2055  N   PRO   152      58.543  74.828  90.548  1.00  0.00           N  
ATOM   2056  CD  PRO   152      59.710  74.848  91.437  1.00  0.00           C  
ATOM   2057  HD2 PRO   152      60.410  75.553  90.988  1.00  0.00           H  
ATOM   2058  HD3 PRO   152      60.216  73.921  91.707  1.00  0.00           H  
ATOM   2059  CG  PRO   152      59.137  75.395  92.754  1.00  0.00           C  
ATOM   2060  HG2 PRO   152      59.889  75.832  93.411  1.00  0.00           H  
ATOM   2061  HG3 PRO   152      58.604  74.627  93.314  1.00  0.00           H  
ATOM   2062  CB  PRO   152      58.092  76.366  92.335  1.00  0.00           C  
ATOM   2063  HB2 PRO   152      58.536  77.314  92.032  1.00  0.00           H  
ATOM   2064  HB3 PRO   152      57.227  76.396  92.998  1.00  0.00           H  
ATOM   2065  CA  PRO   152      57.576  75.841  90.956  1.00  0.00           C  
ATOM   2066  HA  PRO   152      56.608  75.345  91.021  1.00  0.00           H  
ATOM   2067  C   PRO   152      57.369  76.961  89.990  1.00  0.00           C  
ATOM   2068  O   PRO   152      58.315  77.318  89.253  1.00  0.00           O  
ATOM   2069  N   GLN   153      56.139  77.451  90.013  1.00  0.00           N  
ATOM   2070  H   GLN   153      55.429  77.041  90.603  1.00  0.00           H  
ATOM   2071  CA  GLN   153      55.610  78.506  89.161  1.00  0.00           C  
ATOM   2072  HA  GLN   153      55.361  78.114  88.175  1.00  0.00           H  
ATOM   2073  CB  GLN   153      54.284  78.879  89.689  1.00  0.00           C  
ATOM   2074  HB2 GLN   153      53.757  79.464  88.935  1.00  0.00           H  
ATOM   2075  HB3 GLN   153      53.636  78.017  89.847  1.00  0.00           H  
ATOM   2076  CG  GLN   153      54.420  79.657  91.011  1.00  0.00           C  
ATOM   2077  HG2 GLN   153      54.917  79.165  91.847  1.00  0.00           H  
ATOM   2078  HG3 GLN   153      54.908  80.608  90.795  1.00  0.00           H  
ATOM   2079  CD  GLN   153      53.109  80.164  91.585  1.00  0.00           C  
ATOM   2080  OE1 GLN   153      52.053  80.274  90.926  1.00  0.00           O  
ATOM   2081  NE2 GLN   153      53.027  80.497  92.846  1.00  0.00           N  
ATOM   2082 HE21 GLN   153      53.770  80.332  93.510  1.00  0.00           H  
ATOM   2083 HE22 GLN   153      52.227  81.082  93.039  1.00  0.00           H  
ATOM   2084  C   GLN   153      56.471  79.747  88.842  1.00  0.00           C  
ATOM   2085  O   GLN   153      57.119  80.302  89.716  1.00  0.00           O  
ATOM   2086  N   GLY   154      56.571  80.135  87.557  1.00  0.00           N  
ATOM   2087  H   GLY   154      56.023  79.568  86.926  1.00  0.00           H  
ATOM   2088  CA  GLY   154      57.090  81.414  87.152  1.00  0.00           C  
ATOM   2089  HA2 GLY   154      57.962  81.750  87.713  1.00  0.00           H  
ATOM   2090  HA3 GLY   154      57.211  81.477  86.071  1.00  0.00           H  
ATOM   2091  C   GLY   154      56.026  82.549  87.398  1.00  0.00           C  
ATOM   2092  O   GLY   154      54.832  82.409  87.040  1.00  0.00           O  
ATOM   2093  N   TYR   155      56.392  83.643  88.126  1.00  0.00           N  
ATOM   2094  H   TYR   155      57.383  83.836  88.144  1.00  0.00           H  
ATOM   2095  CA  TYR   155      55.443  84.698  88.579  1.00  0.00           C  
ATOM   2096  HA  TYR   155      54.555  84.212  88.982  1.00  0.00           H  
ATOM   2097  CB  TYR   155      56.023  85.334  89.817  1.00  0.00           C  
ATOM   2098  HB2 TYR   155      57.052  85.680  89.722  1.00  0.00           H  
ATOM   2099  HB3 TYR   155      55.490  86.238  90.114  1.00  0.00           H  
ATOM   2100  CG  TYR   155      55.948  84.573  91.097  1.00  0.00           C  
ATOM   2101  CD1 TYR   155      55.608  85.286  92.220  1.00  0.00           C  
ATOM   2102  HD1 TYR   155      55.140  86.259  92.193  1.00  0.00           H  
ATOM   2103  CE1 TYR   155      55.529  84.707  93.468  1.00  0.00           C  
ATOM   2104  HE1 TYR   155      55.181  85.240  94.340  1.00  0.00           H  
ATOM   2105  CZ  TYR   155      55.800  83.356  93.623  1.00  0.00           C  
ATOM   2106  OH  TYR   155      55.733  82.706  94.781  1.00  0.00           O  
ATOM   2107  HH  TYR   155      55.968  83.256  95.532  1.00  0.00           H  
ATOM   2108  CE2 TYR   155      56.233  82.618  92.495  1.00  0.00           C  
ATOM   2109  HE2 TYR   155      56.537  81.594  92.654  1.00  0.00           H  
ATOM   2110  CD2 TYR   155      56.266  83.218  91.210  1.00  0.00           C  
ATOM   2111  HD2 TYR   155      56.626  82.590  90.409  1.00  0.00           H  
ATOM   2112  C   TYR   155      55.103  85.739  87.414  1.00  0.00           C  
ATOM   2113  O   TYR   155      55.858  86.038  86.484  1.00  0.00           O  
ATOM   2114  N   GLY   156      54.010  86.444  87.537  1.00  0.00           N  
ATOM   2115  H   GLY   156      53.742  86.987  86.729  1.00  0.00           H  
ATOM   2116  CA  GLY   156      53.023  86.551  88.600  1.00  0.00           C  
ATOM   2117  HA2 GLY   156      52.613  85.559  88.790  1.00  0.00           H  
ATOM   2118  HA3 GLY   156      53.459  86.961  89.511  1.00  0.00           H  
ATOM   2119  C   GLY   156      51.862  87.426  88.103  1.00  0.00           C  
ATOM   2120  O   GLY   156      51.673  87.559  86.879  1.00  0.00           O  
ATOM   2121  N   GLN   157      51.279  88.077  89.029  1.00  0.00           N  
ATOM   2122  H   GLN   157      51.692  87.931  89.939  1.00  0.00           H  
ATOM   2123  CA  GLN   157      50.116  88.878  88.751  1.00  0.00           C  
ATOM   2124  HA  GLN   157      50.096  89.203  87.711  1.00  0.00           H  
ATOM   2125  CB  GLN   157      48.832  87.990  89.080  1.00  0.00           C  
ATOM   2126  HB2 GLN   157      48.669  87.938  90.156  1.00  0.00           H  
ATOM   2127  HB3 GLN   157      48.005  88.580  88.685  1.00  0.00           H  
ATOM   2128  CG  GLN   157      48.736  86.573  88.383  1.00  0.00           C  
ATOM   2129  HG2 GLN   157      48.859  86.675  87.305  1.00  0.00           H  
ATOM   2130  HG3 GLN   157      49.495  85.926  88.822  1.00  0.00           H  
ATOM   2131  CD  GLN   157      47.370  85.873  88.425  1.00  0.00           C  
ATOM   2132  OE1 GLN   157      46.393  86.264  89.046  1.00  0.00           O  
ATOM   2133  NE2 GLN   157      47.231  84.783  87.763  1.00  0.00           N  
ATOM   2134 HE21 GLN   157      47.922  84.373  87.151  1.00  0.00           H  
ATOM   2135 HE22 GLN   157      46.325  84.358  87.903  1.00  0.00           H  
ATOM   2136  C   GLN   157      50.173  90.175  89.606  1.00  0.00           C  
ATOM   2137  O   GLN   157      50.716  90.093  90.761  1.00  0.00           O  
ATOM   2138  N   GLN   158      49.736  91.365  89.110  1.00  0.00           N  
ATOM   2139  H   GLN   158      49.947  92.209  89.623  1.00  0.00           H  
ATOM   2140  CA  GLN   158      48.905  91.450  87.874  1.00  0.00           C  
ATOM   2141  HA  GLN   158      48.217  90.605  87.869  1.00  0.00           H  
ATOM   2142  CB  GLN   158      47.980  92.647  88.045  1.00  0.00           C  
ATOM   2143  HB2 GLN   158      48.496  93.530  88.422  1.00  0.00           H  
ATOM   2144  HB3 GLN   158      47.634  92.894  87.041  1.00  0.00           H  
ATOM   2145  CG  GLN   158      46.807  92.419  89.053  1.00  0.00           C  
ATOM   2146  HG2 GLN   158      47.070  91.570  89.685  1.00  0.00           H  
ATOM   2147  HG3 GLN   158      46.745  93.333  89.643  1.00  0.00           H  
ATOM   2148  CD  GLN   158      45.465  92.097  88.516  1.00  0.00           C  
ATOM   2149  OE1 GLN   158      45.342  91.925  87.340  1.00  0.00           O  
ATOM   2150  NE2 GLN   158      44.441  91.993  89.328  1.00  0.00           N  
ATOM   2151 HE21 GLN   158      44.675  92.060  90.308  1.00  0.00           H  
ATOM   2152 HE22 GLN   158      43.521  91.732  89.003  1.00  0.00           H  
ATOM   2153  C   GLN   158      49.779  91.451  86.564  1.00  0.00           C  
ATOM   2154  O   GLN   158      51.049  91.545  86.692  1.00  0.00           O  
ATOM   2155  N   ASN   159      49.218  91.395  85.356  1.00  0.00           N  
ATOM   2156  H   ASN   159      48.243  91.177  85.211  1.00  0.00           H  
ATOM   2157  CA  ASN   159      49.967  91.635  84.102  1.00  0.00           C  
ATOM   2158  HA  ASN   159      50.872  91.033  84.183  1.00  0.00           H  
ATOM   2159  CB  ASN   159      49.136  91.168  82.900  1.00  0.00           C  
ATOM   2160  HB2 ASN   159      48.871  90.123  83.063  1.00  0.00           H  
ATOM   2161  HB3 ASN   159      48.311  91.844  82.674  1.00  0.00           H  
ATOM   2162  CG  ASN   159      50.051  91.131  81.653  1.00  0.00           C  
ATOM   2163  OD1 ASN   159      50.003  92.043  80.796  1.00  0.00           O  
ATOM   2164  ND2 ASN   159      50.799  90.127  81.394  1.00  0.00           N  
ATOM   2165 HD21 ASN   159      50.850  89.417  82.111  1.00  0.00           H  
ATOM   2166 HD22 ASN   159      51.470  90.223  80.645  1.00  0.00           H  
ATOM   2167  C   ASN   159      50.408  93.088  83.956  1.00  0.00           C  
ATOM   2168  O   ASN   159      49.748  94.021  84.469  1.00  0.00           O  
ATOM   2169  N   GLN   160      51.587  93.445  83.464  1.00  0.00           N  
ATOM   2170  H   GLN   160      51.740  94.440  83.382  1.00  0.00           H  
ATOM   2171  CA  GLN   160      52.631  92.664  82.950  1.00  0.00           C  
ATOM   2172  HA  GLN   160      52.336  91.701  82.535  1.00  0.00           H  
ATOM   2173  CB  GLN   160      53.162  93.443  81.695  1.00  0.00           C  
ATOM   2174  HB2 GLN   160      52.313  93.772  81.096  1.00  0.00           H  
ATOM   2175  HB3 GLN   160      53.655  94.389  81.917  1.00  0.00           H  
ATOM   2176  CG  GLN   160      54.164  92.613  80.890  1.00  0.00           C  
ATOM   2177  HG2 GLN   160      54.347  93.191  79.984  1.00  0.00           H  
ATOM   2178  HG3 GLN   160      55.034  92.460  81.529  1.00  0.00           H  
ATOM   2179  CD  GLN   160      53.737  91.211  80.402  1.00  0.00           C  
ATOM   2180  OE1 GLN   160      54.085  90.186  80.993  1.00  0.00           O  
ATOM   2181  NE2 GLN   160      52.886  91.113  79.365  1.00  0.00           N  
ATOM   2182 HE21 GLN   160      52.642  91.974  78.898  1.00  0.00           H  
ATOM   2183 HE22 GLN   160      52.711  90.221  78.924  1.00  0.00           H  
ATOM   2184  C   GLN   160      53.646  92.541  84.103  1.00  0.00           C  
ATOM   2185  O   GLN   160      54.300  93.538  84.417  1.00  0.00           O  
ATOM   2186  N   TYR   161      53.798  91.375  84.711  1.00  0.00           N  
ATOM   2187  H   TYR   161      53.493  90.505  84.297  1.00  0.00           H  
ATOM   2188  CA  TYR   161      54.481  91.107  85.959  1.00  0.00           C  
ATOM   2189  HA  TYR   161      53.951  91.760  86.652  1.00  0.00           H  
ATOM   2190  CB  TYR   161      54.396  89.745  86.364  1.00  0.00           C  
ATOM   2191  HB2 TYR   161      53.368  89.382  86.366  1.00  0.00           H  
ATOM   2192  HB3 TYR   161      54.952  89.089  85.695  1.00  0.00           H  
ATOM   2193  CG  TYR   161      54.979  89.534  87.803  1.00  0.00           C  
ATOM   2194  CD1 TYR   161      56.278  89.138  87.878  1.00  0.00           C  
ATOM   2195  HD1 TYR   161      56.930  88.865  87.061  1.00  0.00           H  
ATOM   2196  CE1 TYR   161      56.877  88.901  89.136  1.00  0.00           C  
ATOM   2197  HE1 TYR   161      57.810  88.375  89.267  1.00  0.00           H  
ATOM   2198  CZ  TYR   161      56.017  88.965  90.281  1.00  0.00           C  
ATOM   2199  OH  TYR   161      56.572  88.699  91.471  1.00  0.00           O  
ATOM   2200  HH  TYR   161      55.901  88.501  92.128  1.00  0.00           H  
ATOM   2201  CE2 TYR   161      54.651  89.339  90.225  1.00  0.00           C  
ATOM   2202  HE2 TYR   161      53.989  89.475  91.068  1.00  0.00           H  
ATOM   2203  CD2 TYR   161      54.166  89.694  88.956  1.00  0.00           C  
ATOM   2204  HD2 TYR   161      53.194  90.130  88.780  1.00  0.00           H  
ATOM   2205  C   TYR   161      55.946  91.587  85.865  1.00  0.00           C  
ATOM   2206  O   TYR   161      56.492  92.043  86.868  1.00  0.00           O  
ATOM   2207  N   ASN   162      56.556  91.548  84.700  1.00  0.00           N  
ATOM   2208  H   ASN   162      56.057  91.160  83.912  1.00  0.00           H  
ATOM   2209  CA  ASN   162      57.885  92.158  84.435  1.00  0.00           C  
ATOM   2210  HA  ASN   162      58.357  92.565  85.329  1.00  0.00           H  
ATOM   2211  CB  ASN   162      58.789  91.062  83.859  1.00  0.00           C  
ATOM   2212  HB2 ASN   162      58.295  90.781  82.929  1.00  0.00           H  
ATOM   2213  HB3 ASN   162      59.745  91.557  83.689  1.00  0.00           H  
ATOM   2214  CG  ASN   162      59.137  89.894  84.783  1.00  0.00           C  
ATOM   2215  OD1 ASN   162      59.780  89.987  85.811  1.00  0.00           O  
ATOM   2216  ND2 ASN   162      58.784  88.742  84.382  1.00  0.00           N  
ATOM   2217 HD21 ASN   162      58.877  87.916  84.956  1.00  0.00           H  
ATOM   2218 HD22 ASN   162      58.292  88.640  83.506  1.00  0.00           H  
ATOM   2219  C   ASN   162      57.744  93.370  83.491  1.00  0.00           C  
ATOM   2220  O   ASN   162      57.193  93.252  82.354  1.00  0.00           O  
ATOM   2221  N   SER   163      58.460  94.463  83.856  1.00  0.00           N  
ATOM   2222  H   SER   163      58.815  94.429  84.801  1.00  0.00           H  
ATOM   2223  CA  SER   163      58.957  95.558  83.062  1.00  0.00           C  
ATOM   2224  HA  SER   163      58.120  96.040  82.556  1.00  0.00           H  
ATOM   2225  CB  SER   163      59.750  96.509  83.928  1.00  0.00           C  
ATOM   2226  HB2 SER   163      59.207  96.691  84.855  1.00  0.00           H  
ATOM   2227  HB3 SER   163      60.689  96.021  84.188  1.00  0.00           H  
ATOM   2228  OG  SER   163      59.847  97.695  83.219  1.00  0.00           O  
ATOM   2229  HG  SER   163      60.790  97.878  83.208  1.00  0.00           H  
ATOM   2230  C   SER   163      59.787  95.032  81.844  1.00  0.00           C  
ATOM   2231  O   SER   163      60.185  93.854  81.908  1.00  0.00           O  
ATOM   2232  N   SER   164      59.821  95.792  80.734  1.00  0.00           N  
ATOM   2233  H   SER   164      59.230  96.610  80.727  1.00  0.00           H  
ATOM   2234  CA  SER   164      60.573  95.447  79.510  1.00  0.00           C  
ATOM   2235  HA  SER   164      60.238  96.150  78.747  1.00  0.00           H  
ATOM   2236  CB  SER   164      60.343  94.026  78.893  1.00  0.00           C  
ATOM   2237  HB2 SER   164      60.555  93.235  79.612  1.00  0.00           H  
ATOM   2238  HB3 SER   164      59.286  94.050  78.625  1.00  0.00           H  
ATOM   2239  OG  SER   164      61.028  93.728  77.780  1.00  0.00           O  
ATOM   2240  HG  SER   164      60.415  94.066  77.124  1.00  0.00           H  
ATOM   2241  C   SER   164      62.113  95.688  79.668  1.00  0.00           C  
ATOM   2242  O   SER   164      62.617  95.284  80.727  1.00  0.00           O  
ATOM   2243  N   SER   165      62.776  96.257  78.705  1.00  0.00           N  
ATOM   2244  H   SER   165      62.276  96.619  77.906  1.00  0.00           H  
ATOM   2245  CA  SER   165      64.216  96.603  78.884  1.00  0.00           C  
ATOM   2246  HA  SER   165      64.779  95.672  78.954  1.00  0.00           H  
ATOM   2247  CB  SER   165      64.690  97.164  77.559  1.00  0.00           C  
ATOM   2248  HB2 SER   165      64.434  96.602  76.661  1.00  0.00           H  
ATOM   2249  HB3 SER   165      64.246  98.158  77.518  1.00  0.00           H  
ATOM   2250  OG  SER   165      66.087  97.321  77.616  1.00  0.00           O  
ATOM   2251  HG  SER   165      66.443  96.530  77.205  1.00  0.00           H  
ATOM   2252  C   SER   165      64.497  97.391  80.151  1.00  0.00           C  
ATOM   2253  O   SER   165      63.778  98.387  80.423  1.00  0.00           O  
ATOM   2254  N   GLY   166      65.634  97.245  80.742  1.00  0.00           N  
ATOM   2255  H   GLY   166      66.292  96.575  80.370  1.00  0.00           H  
ATOM   2256  CA  GLY   166      66.121  97.988  81.826  1.00  0.00           C  
ATOM   2257  HA2 GLY   166      65.347  98.567  82.330  1.00  0.00           H  
ATOM   2258  HA3 GLY   166      66.542  97.300  82.560  1.00  0.00           H  
ATOM   2259  C   GLY   166      67.180  99.102  81.385  1.00  0.00           C  
ATOM   2260  O   GLY   166      66.889  99.821  80.463  1.00  0.00           O  
ATOM   2261  N   GLY   167      68.259  99.184  82.149  1.00  0.00           N  
ATOM   2262  H   GLY   167      68.169  98.619  82.981  1.00  0.00           H  
ATOM   2263  CA  GLY   167      69.392 100.188  82.035  1.00  0.00           C  
ATOM   2264  HA2 GLY   167      68.976 101.154  81.748  1.00  0.00           H  
ATOM   2265  HA3 GLY   167      69.958 100.093  82.962  1.00  0.00           H  
ATOM   2266  C   GLY   167      70.528  99.712  81.028  1.00  0.00           C  
ATOM   2267  O   GLY   167      70.413  98.710  80.306  1.00  0.00           O  
ATOM   2268  N   GLY   168      71.695 100.402  81.181  1.00  0.00           N  
ATOM   2269  H   GLY   168      71.862 101.106  81.885  1.00  0.00           H  
ATOM   2270  CA  GLY   168      72.800 100.209  80.215  1.00  0.00           C  
ATOM   2271  HA2 GLY   168      73.251  99.218  80.266  1.00  0.00           H  
ATOM   2272  HA3 GLY   168      72.278 100.354  79.270  1.00  0.00           H  
ATOM   2273  C   GLY   168      73.895 101.235  80.213  1.00  0.00           C  
ATOM   2274  O   GLY   168      73.663 102.431  80.452  1.00  0.00           O  
ATOM   2275  N   GLY   169      75.153 100.890  80.078  1.00  0.00           N  
ATOM   2276  H   GLY   169      75.810 101.647  80.203  1.00  0.00           H  
ATOM   2277  CA  GLY   169      75.762  99.710  79.470  1.00  0.00           C  
ATOM   2278  HA2 GLY   169      75.887  98.956  80.247  1.00  0.00           H  
ATOM   2279  HA3 GLY   169      75.195  99.244  78.664  1.00  0.00           H  
ATOM   2280  C   GLY   169      77.183  99.997  78.936  1.00  0.00           C  
ATOM   2281  O   GLY   169      77.554 101.133  78.681  1.00  0.00           O  
ATOM   2282  N   GLY   170      78.059  98.978  78.875  1.00  0.00           N  
ATOM   2283  H   GLY   170      77.747  98.029  79.024  1.00  0.00           H  
ATOM   2284  CA  GLY   170      79.341  99.107  78.179  1.00  0.00           C  
ATOM   2285  HA2 GLY   170      79.134  98.534  77.275  1.00  0.00           H  
ATOM   2286  HA3 GLY   170      79.609 100.163  78.152  1.00  0.00           H  
ATOM   2287  C   GLY   170      80.435  98.267  79.021  1.00  0.00           C  
ATOM   2288  O   GLY   170      80.119  97.418  79.841  1.00  0.00           O  
ATOM   2289  N   GLY   171      81.699  98.417  78.818  1.00  0.00           N  
ATOM   2290  H   GLY   171      82.288  97.746  79.289  1.00  0.00           H  
ATOM   2291  CA  GLY   171      82.429  99.575  78.211  1.00  0.00           C  
ATOM   2292  HA2 GLY   171      83.487  99.347  78.087  1.00  0.00           H  
ATOM   2293  HA3 GLY   171      81.995  99.733  77.224  1.00  0.00           H  
ATOM   2294  C   GLY   171      82.138 100.810  78.971  1.00  0.00           C  
ATOM   2295  O   GLY   171      81.383 100.806  79.929  1.00  0.00           O  
ATOM   2296  N   GLY   172      82.709 101.980  78.627  1.00  0.00           N  
ATOM   2297  H   GLY   172      82.425 102.803  79.139  1.00  0.00           H  
ATOM   2298  CA  GLY   172      83.661 102.205  77.511  1.00  0.00           C  
ATOM   2299  HA2 GLY   172      83.063 102.041  76.614  1.00  0.00           H  
ATOM   2300  HA3 GLY   172      83.973 103.249  77.537  1.00  0.00           H  
ATOM   2301  C   GLY   172      84.958 101.342  77.436  1.00  0.00           C  
ATOM   2302  O   GLY   172      85.515 100.889  78.414  1.00  0.00           O  
ATOM   2303  N   GLY   173      85.514 101.147  76.278  1.00  0.00           N  
ATOM   2304  H   GLY   173      85.009 101.517  75.485  1.00  0.00           H  
ATOM   2305  CA  GLY   173      86.676 100.396  75.913  1.00  0.00           C  
ATOM   2306  HA2 GLY   173      87.105 100.813  75.002  1.00  0.00           H  
ATOM   2307  HA3 GLY   173      87.404 100.540  76.712  1.00  0.00           H  
ATOM   2308  C   GLY   173      86.378  98.893  75.794  1.00  0.00           C  
ATOM   2309  O   GLY   173      85.469  98.335  76.502  1.00  0.00           O  
ATOM   2310  N   GLY   174      86.995  98.122  74.936  1.00  0.00           N  
ATOM   2311  H   GLY   174      86.733  97.155  74.808  1.00  0.00           H  
ATOM   2312  CA  GLY   174      88.092  98.559  73.965  1.00  0.00           C  
ATOM   2313  HA2 GLY   174      88.365  99.606  74.089  1.00  0.00           H  
ATOM   2314  HA3 GLY   174      88.999  97.991  74.173  1.00  0.00           H  
ATOM   2315  C   GLY   174      87.822  98.169  72.542  1.00  0.00           C  
ATOM   2316  O   GLY   174      86.794  97.511  72.246  1.00  0.00           O  
ATOM   2317  N   GLY   175      88.685  98.500  71.544  1.00  0.00           N  
ATOM   2318  H   GLY   175      89.489  99.065  71.778  1.00  0.00           H  
ATOM   2319  CA  GLY   175      88.656  97.891  70.221  1.00  0.00           C  
ATOM   2320  HA2 GLY   175      89.629  97.715  69.763  1.00  0.00           H  
ATOM   2321  HA3 GLY   175      88.316  96.861  70.328  1.00  0.00           H  
ATOM   2322  C   GLY   175      87.776  98.713  69.283  1.00  0.00           C  
ATOM   2323  O   GLY   175      88.238  99.578  68.532  1.00  0.00           O  
ATOM   2324  N   ASN   176      86.509  98.277  69.247  1.00  0.00           N  
ATOM   2325  H   ASN   176      86.310  97.632  69.997  1.00  0.00           H  
ATOM   2326  CA  ASN   176      85.505  98.862  68.338  1.00  0.00           C  
ATOM   2327  HA  ASN   176      86.067  99.123  67.442  1.00  0.00           H  
ATOM   2328  CB  ASN   176      84.487  97.821  67.975  1.00  0.00           C  
ATOM   2329  HB2 ASN   176      84.978  96.929  67.584  1.00  0.00           H  
ATOM   2330  HB3 ASN   176      83.936  97.514  68.863  1.00  0.00           H  
ATOM   2331  CG  ASN   176      83.407  98.325  66.963  1.00  0.00           C  
ATOM   2332  OD1 ASN   176      82.217  98.050  67.004  1.00  0.00           O  
ATOM   2333  ND2 ASN   176      83.768  99.015  65.960  1.00  0.00           N  
ATOM   2334 HD21 ASN   176      83.187  99.512  65.300  1.00  0.00           H  
ATOM   2335 HD22 ASN   176      84.757  99.212  65.926  1.00  0.00           H  
ATOM   2336  C   ASN   176      84.924 100.171  68.963  1.00  0.00           C  
ATOM   2337  O   ASN   176      84.442 100.171  70.126  1.00  0.00           O  
ATOM   2338  N   TYR   177      84.939 101.374  68.239  1.00  0.00           N  
ATOM   2339  H   TYR   177      85.412 101.362  67.347  1.00  0.00           H  
ATOM   2340  CA  TYR   177      84.395 102.629  68.895  1.00  0.00           C  
ATOM   2341  HA  TYR   177      84.036 102.335  69.881  1.00  0.00           H  
ATOM   2342  CB  TYR   177      85.528 103.701  69.090  1.00  0.00           C  
ATOM   2343  HB2 TYR   177      86.143 103.644  68.191  1.00  0.00           H  
ATOM   2344  HB3 TYR   177      85.152 104.719  69.187  1.00  0.00           H  
ATOM   2345  CG  TYR   177      86.437 103.316  70.216  1.00  0.00           C  
ATOM   2346  CD1 TYR   177      87.555 102.448  69.999  1.00  0.00           C  
ATOM   2347  HD1 TYR   177      87.748 102.070  69.006  1.00  0.00           H  
ATOM   2348  CE1 TYR   177      88.392 102.011  71.044  1.00  0.00           C  
ATOM   2349  HE1 TYR   177      89.124 101.244  70.841  1.00  0.00           H  
ATOM   2350  CZ  TYR   177      88.124 102.436  72.358  1.00  0.00           C  
ATOM   2351  OH  TYR   177      88.941 102.073  73.373  1.00  0.00           O  
ATOM   2352  HH  TYR   177      88.921 102.816  73.981  1.00  0.00           H  
ATOM   2353  CE2 TYR   177      87.066 103.328  72.599  1.00  0.00           C  
ATOM   2354  HE2 TYR   177      86.797 103.652  73.593  1.00  0.00           H  
ATOM   2355  CD2 TYR   177      86.198 103.691  71.539  1.00  0.00           C  
ATOM   2356  HD2 TYR   177      85.344 104.340  71.661  1.00  0.00           H  
ATOM   2357  C   TYR   177      83.310 103.111  67.949  1.00  0.00           C  
ATOM   2358  O   TYR   177      83.591 103.638  66.864  1.00  0.00           O  
ATOM   2359  N   GLY   178      82.034 103.043  68.386  1.00  0.00           N  
ATOM   2360  H   GLY   178      81.410 103.100  67.594  1.00  0.00           H  
ATOM   2361  CA  GLY   178      81.494 102.403  69.647  1.00  0.00           C  
ATOM   2362  HA2 GLY   178      80.414 102.291  69.545  1.00  0.00           H  
ATOM   2363  HA3 GLY   178      81.912 101.397  69.678  1.00  0.00           H  
ATOM   2364  C   GLY   178      81.858 103.110  70.919  1.00  0.00           C  
ATOM   2365  O   GLY   178      82.584 104.165  71.006  1.00  0.00           O  
ATOM   2366  N   GLN   179      81.419 102.433  72.018  1.00  0.00           N  
ATOM   2367  H   GLN   179      80.918 101.584  71.799  1.00  0.00           H  
ATOM   2368  CA  GLN   179      81.396 102.950  73.400  1.00  0.00           C  
ATOM   2369  HA  GLN   179      80.881 103.910  73.431  1.00  0.00           H  
ATOM   2370  CB  GLN   179      80.517 101.982  74.236  1.00  0.00           C  
ATOM   2371  HB2 GLN   179      80.395 102.302  75.271  1.00  0.00           H  
ATOM   2372  HB3 GLN   179      79.510 102.075  73.829  1.00  0.00           H  
ATOM   2373  CG  GLN   179      80.830 100.523  74.393  1.00  0.00           C  
ATOM   2374  HG2 GLN   179      81.292 100.135  73.485  1.00  0.00           H  
ATOM   2375  HG3 GLN   179      81.475 100.334  75.251  1.00  0.00           H  
ATOM   2376  CD  GLN   179      79.583  99.591  74.518  1.00  0.00           C  
ATOM   2377  OE1 GLN   179      78.453 100.014  74.841  1.00  0.00           O  
ATOM   2378  NE2 GLN   179      79.882  98.271  74.543  1.00  0.00           N  
ATOM   2379 HE21 GLN   179      80.826  97.911  74.566  1.00  0.00           H  
ATOM   2380 HE22 GLN   179      79.231  97.530  74.758  1.00  0.00           H  
ATOM   2381  C   GLN   179      82.878 102.956  73.867  1.00  0.00           C  
ATOM   2382  O   GLN   179      83.381 101.893  74.228  1.00  0.00           O  
ATOM   2383  N   ASP   180      83.523 104.086  73.870  1.00  0.00           N  
ATOM   2384  H   ASP   180      84.460 103.931  74.214  1.00  0.00           H  
ATOM   2385  CA  ASP   180      82.999 105.493  73.785  1.00  0.00           C  
ATOM   2386  HA  ASP   180      82.342 105.454  72.916  1.00  0.00           H  
ATOM   2387  CB  ASP   180      82.232 105.851  75.123  1.00  0.00           C  
ATOM   2388  HB2 ASP   180      81.608 105.007  75.419  1.00  0.00           H  
ATOM   2389  HB3 ASP   180      82.969 106.086  75.891  1.00  0.00           H  
ATOM   2390  CG  ASP   180      81.340 107.081  74.926  1.00  0.00           C  
ATOM   2391  OD1 ASP   180      80.803 107.373  76.017  1.00  0.00           O  
ATOM   2392  OD2 ASP   180      81.154 107.623  73.809  1.00  0.00           O  
ATOM   2393  C   ASP   180      84.130 106.462  73.380  1.00  0.00           C  
ATOM   2394  O   ASP   180      85.290 106.132  73.365  1.00  0.00           O  
ATOM   2395  N   GLN   181      83.674 107.621  72.913  1.00  0.00           N  
ATOM   2396  H   GLN   181      82.687 107.810  72.816  1.00  0.00           H  
ATOM   2397  CA  GLN   181      84.550 108.812  72.574  1.00  0.00           C  
ATOM   2398  HA  GLN   181      85.533 108.705  73.033  1.00  0.00           H  
ATOM   2399  CB  GLN   181      84.878 108.820  71.075  1.00  0.00           C  
ATOM   2400  HB2 GLN   181      83.947 108.842  70.508  1.00  0.00           H  
ATOM   2401  HB3 GLN   181      85.326 109.797  70.894  1.00  0.00           H  
ATOM   2402  CG  GLN   181      85.945 107.749  70.665  1.00  0.00           C  
ATOM   2403  HG2 GLN   181      86.811 107.893  71.311  1.00  0.00           H  
ATOM   2404  HG3 GLN   181      85.468 106.791  70.875  1.00  0.00           H  
ATOM   2405  CD  GLN   181      86.227 107.796  69.219  1.00  0.00           C  
ATOM   2406  OE1 GLN   181      85.741 108.647  68.425  1.00  0.00           O  
ATOM   2407  NE2 GLN   181      87.094 106.982  68.775  1.00  0.00           N  
ATOM   2408 HE21 GLN   181      87.641 106.410  69.403  1.00  0.00           H  
ATOM   2409 HE22 GLN   181      87.676 107.264  67.999  1.00  0.00           H  
ATOM   2410  C   GLN   181      84.030 110.203  72.959  1.00  0.00           C  
ATOM   2411  O   GLN   181      84.643 111.257  72.733  1.00  0.00           O  
ATOM   2412  N   SER   182      82.814 110.221  73.534  1.00  0.00           N  
ATOM   2413  H   SER   182      82.301 109.354  73.599  1.00  0.00           H  
ATOM   2414  CA  SER   182      82.293 111.386  74.246  1.00  0.00           C  
ATOM   2415  HA  SER   182      81.966 112.126  73.515  1.00  0.00           H  
ATOM   2416  CB  SER   182      80.955 110.951  74.903  1.00  0.00           C  
ATOM   2417  HB2 SER   182      80.382 110.391  74.165  1.00  0.00           H  
ATOM   2418  HB3 SER   182      81.105 110.218  75.696  1.00  0.00           H  
ATOM   2419  OG  SER   182      80.234 112.007  75.500  1.00  0.00           O  
ATOM   2420  HG  SER   182      80.033 112.556  74.738  1.00  0.00           H  
ATOM   2421  C   SER   182      83.306 111.873  75.339  1.00  0.00           C  
ATOM   2422  O   SER   182      83.848 110.980  76.013  1.00  0.00           O  
ATOM   2423  N   SER   183      83.319 113.168  75.679  1.00  0.00           N  
ATOM   2424  H   SER   183      84.024 113.374  76.373  1.00  0.00           H  
ATOM   2425  CA  SER   183      82.677 114.295  74.981  1.00  0.00           C  
ATOM   2426  HA  SER   183      81.613 114.066  74.923  1.00  0.00           H  
ATOM   2427  CB  SER   183      82.679 115.484  75.951  1.00  0.00           C  
ATOM   2428  HB2 SER   183      83.725 115.611  76.228  1.00  0.00           H  
ATOM   2429  HB3 SER   183      82.209 116.308  75.414  1.00  0.00           H  
ATOM   2430  OG  SER   183      81.993 115.232  77.137  1.00  0.00           O  
ATOM   2431  HG  SER   183      82.116 114.349  77.493  1.00  0.00           H  
ATOM   2432  C   SER   183      83.283 114.549  73.634  1.00  0.00           C  
ATOM   2433  O   SER   183      84.531 114.653  73.575  1.00  0.00           O  
ATOM   2434  N   MET   184      82.450 114.562  72.577  1.00  0.00           N  
ATOM   2435  H   MET   184      81.468 114.475  72.795  1.00  0.00           H  
ATOM   2436  CA  MET   184      82.905 114.436  71.143  1.00  0.00           C  
ATOM   2437  HA  MET   184      83.682 113.675  71.073  1.00  0.00           H  
ATOM   2438  CB  MET   184      81.753 114.013  70.195  1.00  0.00           C  
ATOM   2439  HB2 MET   184      80.828 114.541  70.428  1.00  0.00           H  
ATOM   2440  HB3 MET   184      81.816 114.235  69.130  1.00  0.00           H  
ATOM   2441  CG  MET   184      81.509 112.527  70.372  1.00  0.00           C  
ATOM   2442  HG2 MET   184      82.239 112.007  69.752  1.00  0.00           H  
ATOM   2443  HG3 MET   184      81.845 112.353  71.394  1.00  0.00           H  
ATOM   2444  SD  MET   184      79.884 111.839  69.942  1.00  0.00           S  
ATOM   2445  CE  MET   184      80.333 110.153  70.524  1.00  0.00           C  
ATOM   2446  HE1 MET   184      79.543 109.441  70.287  1.00  0.00           H  
ATOM   2447  HE2 MET   184      81.142 109.774  69.900  1.00  0.00           H  
ATOM   2448  HE3 MET   184      80.586 110.243  71.581  1.00  0.00           H  
ATOM   2449  C   MET   184      83.521 115.736  70.609  1.00  0.00           C  
ATOM   2450  O   MET   184      82.815 116.490  70.030  1.00  0.00           O  
ATOM   2451  N   SER   185      84.794 115.852  70.783  1.00  0.00           N  
ATOM   2452  H   SER   185      85.273 115.130  71.302  1.00  0.00           H  
ATOM   2453  CA  SER   185      85.525 116.985  70.286  1.00  0.00           C  
ATOM   2454  HA  SER   185      85.124 117.869  70.782  1.00  0.00           H  
ATOM   2455  CB  SER   185      86.965 116.862  70.626  1.00  0.00           C  
ATOM   2456  HB2 SER   185      87.129 116.784  71.701  1.00  0.00           H  
ATOM   2457  HB3 SER   185      87.373 115.924  70.248  1.00  0.00           H  
ATOM   2458  OG  SER   185      87.630 118.043  70.051  1.00  0.00           O  
ATOM   2459  HG  SER   185      87.434 118.834  70.558  1.00  0.00           H  
ATOM   2460  C   SER   185      85.488 117.040  68.701  1.00  0.00           C  
ATOM   2461  O   SER   185      85.724 116.014  68.052  1.00  0.00           O  
ATOM   2462  N   SER   186      85.253 118.215  68.207  1.00  0.00           N  
ATOM   2463  H   SER   186      85.004 118.940  68.865  1.00  0.00           H  
ATOM   2464  CA  SER   186      85.115 118.495  66.780  1.00  0.00           C  
ATOM   2465  HA  SER   186      85.657 117.692  66.282  1.00  0.00           H  
ATOM   2466  CB  SER   186      83.549 118.529  66.313  1.00  0.00           C  
ATOM   2467  HB2 SER   186      82.887 117.731  66.649  1.00  0.00           H  
ATOM   2468  HB3 SER   186      83.154 119.498  66.617  1.00  0.00           H  
ATOM   2469  OG  SER   186      83.484 118.435  64.921  1.00  0.00           O  
ATOM   2470  HG  SER   186      82.653 118.711  64.527  1.00  0.00           H  
ATOM   2471  C   SER   186      85.773 119.865  66.454  1.00  0.00           C  
ATOM   2472  O   SER   186      85.612 120.780  67.224  1.00  0.00           O  
ATOM   2473  N   GLY   187      86.595 120.096  65.421  1.00  0.00           N  
ATOM   2474  H   GLY   187      86.983 121.028  65.412  1.00  0.00           H  
ATOM   2475  CA  GLY   187      86.653 119.222  64.334  1.00  0.00           C  
ATOM   2476  HA2 GLY   187      87.617 118.712  64.320  1.00  0.00           H  
ATOM   2477  HA3 GLY   187      86.009 118.346  64.409  1.00  0.00           H  
ATOM   2478  C   GLY   187      86.293 119.811  62.976  1.00  0.00           C  
ATOM   2479  O   GLY   187      87.144 119.878  62.133  1.00  0.00           O  
ATOM   2480  N   GLY   188      85.064 120.261  62.799  1.00  0.00           N  
ATOM   2481  H   GLY   188      84.457 120.302  63.605  1.00  0.00           H  
ATOM   2482  CA  GLY   188      84.727 121.159  61.790  1.00  0.00           C  
ATOM   2483  HA2 GLY   188      85.093 120.797  60.828  1.00  0.00           H  
ATOM   2484  HA3 GLY   188      83.643 121.269  61.785  1.00  0.00           H  
ATOM   2485  C   GLY   188      85.361 122.537  62.017  1.00  0.00           C  
ATOM   2486  O   GLY   188      85.460 122.944  63.236  1.00  0.00           O  
ATOM   2487  N   GLY   189      85.603 123.334  60.962  1.00  0.00           N  
ATOM   2488  H   GLY   189      85.858 124.276  61.220  1.00  0.00           H  
ATOM   2489  CA  GLY   189      85.400 122.864  59.572  1.00  0.00           C  
ATOM   2490  HA2 GLY   189      86.053 122.010  59.394  1.00  0.00           H  
ATOM   2491  HA3 GLY   189      84.376 122.501  59.478  1.00  0.00           H  
ATOM   2492  C   GLY   189      85.646 123.901  58.486  1.00  0.00           C  
ATOM   2493  O   GLY   189      86.777 124.559  58.426  1.00  0.00           O  
ATOM   2494  N   SER   190      84.782 124.014  57.512  1.00  0.00           N  
ATOM   2495  H   SER   190      84.063 123.305  57.493  1.00  0.00           H  
ATOM   2496  CA  SER   190      84.924 125.030  56.437  1.00  0.00           C  
ATOM   2497  HA  SER   190      85.892 125.523  56.519  1.00  0.00           H  
ATOM   2498  CB  SER   190      84.854 124.497  54.989  1.00  0.00           C  
ATOM   2499  HB2 SER   190      83.816 124.297  54.724  1.00  0.00           H  
ATOM   2500  HB3 SER   190      85.353 125.143  54.267  1.00  0.00           H  
ATOM   2501  OG  SER   190      85.622 123.285  54.892  1.00  0.00           O  
ATOM   2502  HG  SER   190      86.549 123.532  54.898  1.00  0.00           H  
ATOM   2503  C   SER   190      83.922 126.228  56.707  1.00  0.00           C  
ATOM   2504  O   SER   190      82.813 126.183  56.197  1.00  0.00           O  
ATOM   2505  N   GLY   191      84.215 127.185  57.598  1.00  0.00           N  
ATOM   2506  H   GLY   191      83.376 127.684  57.855  1.00  0.00           H  
ATOM   2507  CA  GLY   191      85.447 127.689  58.119  1.00  0.00           C  
ATOM   2508  HA2 GLY   191      85.202 128.546  58.747  1.00  0.00           H  
ATOM   2509  HA3 GLY   191      85.992 127.005  58.770  1.00  0.00           H  
ATOM   2510  C   GLY   191      86.418 128.246  57.027  1.00  0.00           C  
ATOM   2511  O   GLY   191      86.000 128.802  56.013  1.00  0.00           O  
ATOM   2512  N   GLY   192      87.735 127.802  57.162  1.00  0.00           N  
ATOM   2513  H   GLY   192      87.977 127.286  57.996  1.00  0.00           H  
ATOM   2514  CA  GLY   192      88.743 127.839  56.114  1.00  0.00           C  
ATOM   2515  HA2 GLY   192      89.013 128.878  55.923  1.00  0.00           H  
ATOM   2516  HA3 GLY   192      89.644 127.387  56.529  1.00  0.00           H  
ATOM   2517  C   GLY   192      88.312 127.163  54.684  1.00  0.00           C  
ATOM   2518  O   GLY   192      87.841 126.040  54.770  1.00  0.00           O  
ATOM   2519  N   GLY   193      88.641 127.918  53.659  1.00  0.00           N  
ATOM   2520  H   GLY   193      88.882 128.892  53.774  1.00  0.00           H  
ATOM   2521  CA  GLY   193      88.144 127.635  52.316  1.00  0.00           C  
ATOM   2522  HA2 GLY   193      88.625 128.329  51.627  1.00  0.00           H  
ATOM   2523  HA3 GLY   193      88.456 126.604  52.153  1.00  0.00           H  
ATOM   2524  C   GLY   193      86.607 127.756  51.994  1.00  0.00           C  
ATOM   2525  O   GLY   193      85.757 128.152  52.832  1.00  0.00           O  
ATOM   2526  N   TYR   194      86.344 127.269  50.777  1.00  0.00           N  
ATOM   2527  H   TYR   194      87.079 126.871  50.211  1.00  0.00           H  
ATOM   2528  CA  TYR   194      85.020 127.135  50.218  1.00  0.00           C  
ATOM   2529  HA  TYR   194      84.848 128.113  49.770  1.00  0.00           H  
ATOM   2530  CB  TYR   194      85.016 126.107  49.110  1.00  0.00           C  
ATOM   2531  HB2 TYR   194      85.635 126.557  48.334  1.00  0.00           H  
ATOM   2532  HB3 TYR   194      85.477 125.187  49.469  1.00  0.00           H  
ATOM   2533  CG  TYR   194      83.682 125.711  48.504  1.00  0.00           C  
ATOM   2534  CD1 TYR   194      82.895 124.664  49.010  1.00  0.00           C  
ATOM   2535  HD1 TYR   194      83.346 124.038  49.766  1.00  0.00           H  
ATOM   2536  CE1 TYR   194      81.672 124.300  48.370  1.00  0.00           C  
ATOM   2537  HE1 TYR   194      81.180 123.424  48.766  1.00  0.00           H  
ATOM   2538  CZ  TYR   194      81.184 125.076  47.264  1.00  0.00           C  
ATOM   2539  OH  TYR   194      80.022 124.886  46.608  1.00  0.00           O  
ATOM   2540  HH  TYR   194      79.466 124.213  47.007  1.00  0.00           H  
ATOM   2541  CE2 TYR   194      81.980 126.130  46.791  1.00  0.00           C  
ATOM   2542  HE2 TYR   194      81.625 126.661  45.920  1.00  0.00           H  
ATOM   2543  CD2 TYR   194      83.242 126.405  47.394  1.00  0.00           C  
ATOM   2544  HD2 TYR   194      83.761 127.269  47.007  1.00  0.00           H  
ATOM   2545  C   TYR   194      83.860 126.769  51.165  1.00  0.00           C  
ATOM   2546  O   TYR   194      84.090 125.891  52.026  1.00  0.00           O  
ATOM   2547  N   GLY   195      82.685 127.351  51.022  1.00  0.00           N  
ATOM   2548  H   GLY   195      81.903 126.869  51.441  1.00  0.00           H  
ATOM   2549  CA  GLY   195      82.322 128.536  50.318  1.00  0.00           C  
ATOM   2550  HA2 GLY   195      82.659 129.460  50.788  1.00  0.00           H  
ATOM   2551  HA3 GLY   195      82.791 128.469  49.337  1.00  0.00           H  
ATOM   2552  C   GLY   195      80.780 128.564  50.016  1.00  0.00           C  
ATOM   2553  O   GLY   195      80.188 127.465  50.013  1.00  0.00           O  
ATOM   2554  N   ASN   196      80.253 129.748  49.795  1.00  0.00           N  
ATOM   2555  H   ASN   196      80.942 130.485  49.820  1.00  0.00           H  
ATOM   2556  CA  ASN   196      78.893 130.057  49.590  1.00  0.00           C  
ATOM   2557  HA  ASN   196      78.708 131.113  49.789  1.00  0.00           H  
ATOM   2558  CB  ASN   196      78.608 129.767  48.084  1.00  0.00           C  
ATOM   2559  HB2 ASN   196      79.337 130.323  47.494  1.00  0.00           H  
ATOM   2560  HB3 ASN   196      78.769 128.710  47.869  1.00  0.00           H  
ATOM   2561  CG  ASN   196      77.239 130.351  47.726  1.00  0.00           C  
ATOM   2562  OD1 ASN   196      76.600 131.039  48.464  1.00  0.00           O  
ATOM   2563  ND2 ASN   196      76.784 130.119  46.498  1.00  0.00           N  
ATOM   2564 HD21 ASN   196      75.915 130.479  46.129  1.00  0.00           H  
ATOM   2565 HD22 ASN   196      77.375 129.564  45.897  1.00  0.00           H  
ATOM   2566  C   ASN   196      77.904 129.333  50.551  1.00  0.00           C  
ATOM   2567  O   ASN   196      76.876 128.844  50.104  1.00  0.00           O  
ATOM   2568  N   GLN   197      78.106 129.333  51.855  1.00  0.00           N  
ATOM   2569  H   GLN   197      79.043 129.561  52.155  1.00  0.00           H  
ATOM   2570  CA  GLN   197      77.251 128.687  52.899  1.00  0.00           C  
ATOM   2571  HA  GLN   197      77.121 127.624  52.699  1.00  0.00           H  
ATOM   2572  CB  GLN   197      77.915 128.834  54.283  1.00  0.00           C  
ATOM   2573  HB2 GLN   197      77.402 128.283  55.072  1.00  0.00           H  
ATOM   2574  HB3 GLN   197      78.865 128.299  54.272  1.00  0.00           H  
ATOM   2575  CG  GLN   197      78.067 130.302  54.773  1.00  0.00           C  
ATOM   2576  HG2 GLN   197      78.496 130.857  53.938  1.00  0.00           H  
ATOM   2577  HG3 GLN   197      77.082 130.719  54.982  1.00  0.00           H  
ATOM   2578  CD  GLN   197      78.975 130.433  56.028  1.00  0.00           C  
ATOM   2579  OE1 GLN   197      78.588 130.224  57.164  1.00  0.00           O  
ATOM   2580  NE2 GLN   197      80.169 131.056  55.782  1.00  0.00           N  
ATOM   2581 HE21 GLN   197      80.247 131.452  54.857  1.00  0.00           H  
ATOM   2582 HE22 GLN   197      80.537 131.608  56.544  1.00  0.00           H  
ATOM   2583  C   GLN   197      75.832 129.275  52.905  1.00  0.00           C  
ATOM   2584  O   GLN   197      75.570 130.278  52.271  1.00  0.00           O  
ATOM   2585  N   ASP   198      75.003 128.627  53.724  1.00  0.00           N  
ATOM   2586  H   ASP   198      75.401 127.916  54.322  1.00  0.00           H  
ATOM   2587  CA  ASP   198      73.515 128.866  53.812  1.00  0.00           C  
ATOM   2588  HA  ASP   198      73.377 129.910  53.531  1.00  0.00           H  
ATOM   2589  CB  ASP   198      72.750 128.108  52.773  1.00  0.00           C  
ATOM   2590  HB2 ASP   198      73.129 127.097  52.919  1.00  0.00           H  
ATOM   2591  HB3 ASP   198      71.673 128.181  52.922  1.00  0.00           H  
ATOM   2592  CG  ASP   198      73.258 128.474  51.392  1.00  0.00           C  
ATOM   2593  OD1 ASP   198      72.962 129.602  50.862  1.00  0.00           O  
ATOM   2594  OD2 ASP   198      73.924 127.642  50.766  1.00  0.00           O  
ATOM   2595  C   ASP   198      72.947 128.561  55.214  1.00  0.00           C  
ATOM   2596  O   ASP   198      73.420 127.615  55.855  1.00  0.00           O  
ATOM   2597  N   GLN   199      71.963 129.382  55.732  1.00  0.00           N  
ATOM   2598  H   GLN   199      71.592 130.138  55.175  1.00  0.00           H  
ATOM   2599  CA  GLN   199      71.286 129.096  57.037  1.00  0.00           C  
ATOM   2600  HA  GLN   199      71.887 129.121  57.946  1.00  0.00           H  
ATOM   2601  CB  GLN   199      70.194 130.203  57.285  1.00  0.00           C  
ATOM   2602  HB2 GLN   199      69.362 130.057  56.596  1.00  0.00           H  
ATOM   2603  HB3 GLN   199      69.768 130.080  58.281  1.00  0.00           H  
ATOM   2604  CG  GLN   199      70.815 131.699  57.229  1.00  0.00           C  
ATOM   2605  HG2 GLN   199      71.194 131.916  58.227  1.00  0.00           H  
ATOM   2606  HG3 GLN   199      71.704 131.739  56.599  1.00  0.00           H  
ATOM   2607  CD  GLN   199      69.738 132.741  56.997  1.00  0.00           C  
ATOM   2608  OE1 GLN   199      68.573 132.415  56.697  1.00  0.00           O  
ATOM   2609  NE2 GLN   199      70.073 134.012  57.089  1.00  0.00           N  
ATOM   2610 HE21 GLN   199      71.016 134.237  57.371  1.00  0.00           H  
ATOM   2611 HE22 GLN   199      69.380 134.707  56.852  1.00  0.00           H  
ATOM   2612  C   GLN   199      70.651 127.639  56.881  1.00  0.00           C  
ATOM   2613  O   GLN   199      70.156 127.302  55.785  1.00  0.00           O  
ATOM   2614  N   SER   200      70.708 126.662  57.836  1.00  0.00           N  
ATOM   2615  H   SER   200      70.136 125.852  57.643  1.00  0.00           H  
ATOM   2616  CA  SER   200      71.125 126.780  59.225  1.00  0.00           C  
ATOM   2617  HA  SER   200      70.968 127.766  59.660  1.00  0.00           H  
ATOM   2618  CB  SER   200      70.271 125.858  60.145  1.00  0.00           C  
ATOM   2619  HB2 SER   200      70.459 124.791  60.018  1.00  0.00           H  
ATOM   2620  HB3 SER   200      70.504 125.994  61.201  1.00  0.00           H  
ATOM   2621  OG  SER   200      68.991 126.207  60.028  1.00  0.00           O  
ATOM   2622  HG  SER   200      68.829 127.062  60.433  1.00  0.00           H  
ATOM   2623  C   SER   200      72.624 126.651  59.568  1.00  0.00           C  
ATOM   2624  O   SER   200      73.058 126.446  60.725  1.00  0.00           O  
ATOM   2625  N   GLY   201      73.487 126.617  58.537  1.00  0.00           N  
ATOM   2626  H   GLY   201      73.127 126.827  57.617  1.00  0.00           H  
ATOM   2627  CA  GLY   201      74.937 126.517  58.715  1.00  0.00           C  
ATOM   2628  HA2 GLY   201      75.101 125.993  59.656  1.00  0.00           H  
ATOM   2629  HA3 GLY   201      75.367 125.949  57.891  1.00  0.00           H  
ATOM   2630  C   GLY   201      75.709 127.839  58.829  1.00  0.00           C  
ATOM   2631  O   GLY   201      75.073 128.914  58.982  1.00  0.00           O  
ATOM   2632  N   GLY   202      77.026 127.946  58.523  1.00  0.00           N  
ATOM   2633  H   GLY   202      77.421 128.841  58.773  1.00  0.00           H  
ATOM   2634  CA  GLY   202      77.947 126.869  58.195  1.00  0.00           C  
ATOM   2635  HA2 GLY   202      77.346 126.326  57.467  1.00  0.00           H  
ATOM   2636  HA3 GLY   202      78.712 127.283  57.538  1.00  0.00           H  
ATOM   2637  C   GLY   202      78.422 125.974  59.339  1.00  0.00           C  
ATOM   2638  O   GLY   202      77.674 125.818  60.345  1.00  0.00           O  
ATOM   2639  N   GLY   203      79.553 125.302  59.184  1.00  0.00           N  
ATOM   2640  H   GLY   203      79.564 124.590  59.901  1.00  0.00           H  
ATOM   2641  CA  GLY   203      80.386 125.190  57.971  1.00  0.00           C  
ATOM   2642  HA2 GLY   203      80.768 126.198  57.809  1.00  0.00           H  
ATOM   2643  HA3 GLY   203      81.326 124.678  58.174  1.00  0.00           H  
ATOM   2644  C   GLY   203      79.818 124.661  56.697  1.00  0.00           C  
ATOM   2645  O   GLY   203      78.757 124.058  56.747  1.00  0.00           O  
ATOM   2646  N   GLY   204      80.213 125.068  55.546  1.00  0.00           N  
ATOM   2647  H   GLY   204      81.083 125.571  55.450  1.00  0.00           H  
ATOM   2648  CA  GLY   204      79.452 124.811  54.280  1.00  0.00           C  
ATOM   2649  HA2 GLY   204      79.569 123.745  54.082  1.00  0.00           H  
ATOM   2650  HA3 GLY   204      78.385 125.014  54.368  1.00  0.00           H  
ATOM   2651  C   GLY   204      80.056 125.652  53.126  1.00  0.00           C  
ATOM   2652  O   GLY   204      81.121 126.325  53.287  1.00  0.00           O  
ATOM   2653  N   SER   205      79.498 125.612  51.905  1.00  0.00           N  
ATOM   2654  H   SER   205      79.949 126.114  51.153  1.00  0.00           H  
ATOM   2655  CA  SER   205      78.297 124.815  51.609  1.00  0.00           C  
ATOM   2656  HA  SER   205      77.406 125.016  52.202  1.00  0.00           H  
ATOM   2657  CB  SER   205      77.820 125.353  50.240  1.00  0.00           C  
ATOM   2658  HB2 SER   205      76.891 124.815  50.050  1.00  0.00           H  
ATOM   2659  HB3 SER   205      77.691 126.435  50.285  1.00  0.00           H  
ATOM   2660  OG  SER   205      78.892 124.971  49.327  1.00  0.00           O  
ATOM   2661  HG  SER   205      79.535 125.647  49.554  1.00  0.00           H  
ATOM   2662  C   SER   205      78.464 123.306  51.529  1.00  0.00           C  
ATOM   2663  O   SER   205      77.466 122.675  51.560  1.00  0.00           O  
ATOM   2664  N   GLY   206      79.679 122.672  51.611  1.00  0.00           N  
ATOM   2665  H   GLY   206      80.558 123.150  51.747  1.00  0.00           H  
ATOM   2666  CA  GLY   206      79.874 121.215  51.620  1.00  0.00           C  
ATOM   2667  HA2 GLY   206      80.894 120.854  51.757  1.00  0.00           H  
ATOM   2668  HA3 GLY   206      79.289 120.816  52.449  1.00  0.00           H  
ATOM   2669  C   GLY   206      79.300 120.448  50.398  1.00  0.00           C  
ATOM   2670  O   GLY   206      78.941 121.004  49.391  1.00  0.00           O  
ATOM   2671  N   GLY   207      78.964 119.224  50.595  1.00  0.00           N  
ATOM   2672  H   GLY   207      78.427 118.846  49.828  1.00  0.00           H  
ATOM   2673  CA  GLY   207      79.259 118.307  51.708  1.00  0.00           C  
ATOM   2674  HA2 GLY   207      78.685 118.556  52.600  1.00  0.00           H  
ATOM   2675  HA3 GLY   207      79.014 117.266  51.498  1.00  0.00           H  
ATOM   2676  C   GLY   207      80.776 118.188  52.078  1.00  0.00           C  
ATOM   2677  O   GLY   207      81.574 118.624  51.255  1.00  0.00           O  
ATOM   2678  N   TYR   208      81.169 117.631  53.267  1.00  0.00           N  
ATOM   2679  H   TYR   208      80.417 117.216  53.798  1.00  0.00           H  
ATOM   2680  CA  TYR   208      82.489 117.181  53.679  1.00  0.00           C  
ATOM   2681  HA  TYR   208      83.168 118.009  53.476  1.00  0.00           H  
ATOM   2682  CB  TYR   208      82.558 116.894  55.207  1.00  0.00           C  
ATOM   2683  HB2 TYR   208      81.869 117.579  55.700  1.00  0.00           H  
ATOM   2684  HB3 TYR   208      82.371 115.842  55.425  1.00  0.00           H  
ATOM   2685  CG  TYR   208      83.852 117.362  55.764  1.00  0.00           C  
ATOM   2686  CD1 TYR   208      83.988 118.701  56.071  1.00  0.00           C  
ATOM   2687  HD1 TYR   208      83.150 119.382  56.044  1.00  0.00           H  
ATOM   2688  CE1 TYR   208      85.197 119.164  56.534  1.00  0.00           C  
ATOM   2689  HE1 TYR   208      85.341 120.181  56.866  1.00  0.00           H  
ATOM   2690  CZ  TYR   208      86.377 118.329  56.596  1.00  0.00           C  
ATOM   2691  OH  TYR   208      87.591 118.783  56.997  1.00  0.00           O  
ATOM   2692  HH  TYR   208      87.596 119.426  57.710  1.00  0.00           H  
ATOM   2693  CE2 TYR   208      86.230 116.983  56.235  1.00  0.00           C  
ATOM   2694  HE2 TYR   208      87.074 116.309  56.268  1.00  0.00           H  
ATOM   2695  CD2 TYR   208      84.917 116.450  55.885  1.00  0.00           C  
ATOM   2696  HD2 TYR   208      84.763 115.397  55.701  1.00  0.00           H  
ATOM   2697  C   TYR   208      83.024 116.034  52.778  1.00  0.00           C  
ATOM   2698  O   TYR   208      82.305 115.279  52.184  1.00  0.00           O  
ATOM   2699  N   GLY   209      84.377 115.910  52.761  1.00  0.00           N  
ATOM   2700  H   GLY   209      84.919 116.651  53.182  1.00  0.00           H  
ATOM   2701  CA  GLY   209      85.066 114.861  52.008  1.00  0.00           C  
ATOM   2702  HA2 GLY   209      85.703 114.406  52.767  1.00  0.00           H  
ATOM   2703  HA3 GLY   209      84.281 114.123  51.843  1.00  0.00           H  
ATOM   2704  C   GLY   209      85.720 115.324  50.669  1.00  0.00           C  
ATOM   2705  O   GLY   209      86.331 116.374  50.753  1.00  0.00           O  
ATOM   2706  N   GLN   210      85.714 114.585  49.584  1.00  0.00           N  
ATOM   2707  H   GLN   210      86.070 115.021  48.745  1.00  0.00           H  
ATOM   2708  CA  GLN   210      85.317 113.232  49.285  1.00  0.00           C  
ATOM   2709  HA  GLN   210      85.714 113.052  48.286  1.00  0.00           H  
ATOM   2710  CB  GLN   210      85.966 112.157  50.237  1.00  0.00           C  
ATOM   2711  HB2 GLN   210      85.521 112.255  51.227  1.00  0.00           H  
ATOM   2712  HB3 GLN   210      85.821 111.205  49.726  1.00  0.00           H  
ATOM   2713  CG  GLN   210      87.489 112.386  50.329  1.00  0.00           C  
ATOM   2714  HG2 GLN   210      87.922 111.620  49.686  1.00  0.00           H  
ATOM   2715  HG3 GLN   210      87.717 113.385  49.958  1.00  0.00           H  
ATOM   2716  CD  GLN   210      87.928 112.245  51.777  1.00  0.00           C  
ATOM   2717  OE1 GLN   210      87.285 112.441  52.796  1.00  0.00           O  
ATOM   2718  NE2 GLN   210      89.169 112.023  51.964  1.00  0.00           N  
ATOM   2719 HE21 GLN   210      89.428 111.908  52.933  1.00  0.00           H  
ATOM   2720 HE22 GLN   210      89.873 112.150  51.251  1.00  0.00           H  
ATOM   2721  C   GLN   210      83.816 113.151  49.132  1.00  0.00           C  
ATOM   2722  O   GLN   210      83.252 112.230  49.743  1.00  0.00           O  
ATOM   2723  N   GLN   211      83.241 114.042  48.375  1.00  0.00           N  
ATOM   2724  H   GLN   211      83.817 114.724  47.903  1.00  0.00           H  
ATOM   2725  CA  GLN   211      81.805 114.067  48.022  1.00  0.00           C  
ATOM   2726  HA  GLN   211      81.314 113.822  48.964  1.00  0.00           H  
ATOM   2727  CB  GLN   211      81.409 115.460  47.623  1.00  0.00           C  
ATOM   2728  HB2 GLN   211      81.833 115.591  46.627  1.00  0.00           H  
ATOM   2729  HB3 GLN   211      80.335 115.401  47.447  1.00  0.00           H  
ATOM   2730  CG  GLN   211      81.728 116.567  48.603  1.00  0.00           C  
ATOM   2731  HG2 GLN   211      80.968 117.348  48.567  1.00  0.00           H  
ATOM   2732  HG3 GLN   211      81.605 116.186  49.617  1.00  0.00           H  
ATOM   2733  CD  GLN   211      83.088 117.242  48.460  1.00  0.00           C  
ATOM   2734  OE1 GLN   211      83.878 116.975  47.580  1.00  0.00           O  
ATOM   2735  NE2 GLN   211      83.455 118.119  49.336  1.00  0.00           N  
ATOM   2736 HE21 GLN   211      82.759 118.293  50.047  1.00  0.00           H  
ATOM   2737 HE22 GLN   211      84.402 118.455  49.237  1.00  0.00           H  
ATOM   2738  C   GLN   211      81.355 112.987  47.041  1.00  0.00           C  
ATOM   2739  O   GLN   211      80.204 112.614  47.137  1.00  0.00           O  
ATOM   2740  N   ASP   212      82.177 112.467  46.125  1.00  0.00           N  
ATOM   2741  H   ASP   212      83.007 113.028  45.997  1.00  0.00           H  
ATOM   2742  CA  ASP   212      81.859 111.583  44.993  1.00  0.00           C  
ATOM   2743  HA  ASP   212      80.888 111.136  45.204  1.00  0.00           H  
ATOM   2744  CB  ASP   212      81.801 112.478  43.739  1.00  0.00           C  
ATOM   2745  HB2 ASP   212      81.101 113.244  44.072  1.00  0.00           H  
ATOM   2746  HB3 ASP   212      82.718 113.027  43.520  1.00  0.00           H  
ATOM   2747  CG  ASP   212      81.197 111.772  42.525  1.00  0.00           C  
ATOM   2748  OD1 ASP   212      81.276 112.290  41.377  1.00  0.00           O  
ATOM   2749  OD2 ASP   212      80.632 110.683  42.740  1.00  0.00           O  
ATOM   2750  C   ASP   212      82.875 110.432  44.813  1.00  0.00           C  
ATOM   2751  O   ASP   212      83.431 110.109  43.692  1.00  0.00           O  
ATOM   2752  N   ARG   213      82.921 109.679  45.969  1.00  0.00           N  
ATOM   2753  H   ARG   213      82.445 109.926  46.825  1.00  0.00           H  
ATOM   2754  CA  ARG   213      83.594 108.331  45.954  1.00  0.00           C  
ATOM   2755  HA  ARG   213      83.834 108.025  44.936  1.00  0.00           H  
ATOM   2756  CB  ARG   213      84.918 108.394  46.694  1.00  0.00           C  
ATOM   2757  HB2 ARG   213      84.803 108.787  47.705  1.00  0.00           H  
ATOM   2758  HB3 ARG   213      85.237 107.355  46.785  1.00  0.00           H  
ATOM   2759  CG  ARG   213      85.971 109.177  45.961  1.00  0.00           C  
ATOM   2760  HG2 ARG   213      86.175 108.744  44.982  1.00  0.00           H  
ATOM   2761  HG3 ARG   213      85.603 110.198  45.868  1.00  0.00           H  
ATOM   2762  CD  ARG   213      87.342 109.061  46.643  1.00  0.00           C  
ATOM   2763  HD2 ARG   213      88.032 109.737  46.138  1.00  0.00           H  
ATOM   2764  HD3 ARG   213      87.186 109.373  47.676  1.00  0.00           H  
ATOM   2765  NE  ARG   213      87.924 107.705  46.537  1.00  0.00           N  
ATOM   2766  HE  ARG   213      87.359 106.904  46.779  1.00  0.00           H  
ATOM   2767  CZ  ARG   213      89.119 107.432  46.018  1.00  0.00           C  
ATOM   2768  NH1 ARG   213      89.976 108.262  45.417  1.00  0.00           N  
ATOM   2769 HH11 ARG   213      90.862 107.876  45.123  1.00  0.00           H  
ATOM   2770 HH12 ARG   213      89.952 109.267  45.516  1.00  0.00           H  
ATOM   2771  NH2 ARG   213      89.440 106.182  46.206  1.00  0.00           N  
ATOM   2772 HH21 ARG   213      90.252 105.727  45.815  1.00  0.00           H  
ATOM   2773 HH22 ARG   213      88.970 105.634  46.913  1.00  0.00           H  
ATOM   2774  C   ARG   213      82.666 107.251  46.487  1.00  0.00           C  
ATOM   2775  O   ARG   213      81.758 107.518  47.306  1.00  0.00           O  
ATOM   2776  N   GLY   214      82.834 105.953  46.075  1.00  0.00           N  
ATOM   2777  H   GLY   214      82.171 105.244  46.352  1.00  0.00           H  
ATOM   2778  CA  GLY   214      83.733 105.513  45.015  1.00  0.00           C  
ATOM   2779  HA2 GLY   214      83.655 106.280  44.246  1.00  0.00           H  
ATOM   2780  HA3 GLY   214      84.786 105.379  45.264  1.00  0.00           H  
ATOM   2781  C   GLY   214      83.297 104.237  44.340  1.00  0.00           C  
ATOM   2782  O   GLY   214      84.195 103.379  44.281  1.00  0.00           O  
ATOM   2783  OXT GLY   214      82.141 104.153  43.772  1.00  0.00           O  
TER    2784      GLY   214 
END   
