# Supplementary material for: Visualization of oligomerization, clustering, and density transition of intrinsically disordered proteins
Source: Natl Sci Rev. 2026 Feb 14;13(7):nwag107. doi: 10.1093/nsr/nwag107 (PMC13114874; doi:10.1093/nsr/nwag107)
Supplement: nwag107_Supplemental_Files [file nwag107_supplemental_files.zip › SI-MD-Structures/MD-Sturctures/frame238.pdb]

CRYST1  135.071  149.232  136.835  90.00  90.00  90.00               1
ATOM      1  N   MET     1      31.516 105.512 106.478  1.00  0.00           N  
ATOM      2  H1  MET     1      30.543 105.486 106.749  1.00  0.00           H  
ATOM      3  H2  MET     1      32.009 106.083 107.149  1.00  0.00           H  
ATOM      4  H3  MET     1      31.506 106.021 105.607  1.00  0.00           H  
ATOM      5  CA  MET     1      32.033 104.112 106.504  1.00  0.00           C  
ATOM      6  HA  MET     1      33.120 104.133 106.571  1.00  0.00           H  
ATOM      7  CB  MET     1      31.460 103.431 107.766  1.00  0.00           C  
ATOM      8  HB2 MET     1      31.679 104.113 108.587  1.00  0.00           H  
ATOM      9  HB3 MET     1      30.374 103.363 107.699  1.00  0.00           H  
ATOM     10  CG  MET     1      32.167 102.147 108.169  1.00  0.00           C  
ATOM     11  HG2 MET     1      31.682 101.303 107.679  1.00  0.00           H  
ATOM     12  HG3 MET     1      33.199 102.195 107.823  1.00  0.00           H  
ATOM     13  SD  MET     1      32.153 101.728 109.927  1.00  0.00           S  
ATOM     14  CE  MET     1      33.573 102.711 110.625  1.00  0.00           C  
ATOM     15  HE1 MET     1      33.229 103.744 110.688  1.00  0.00           H  
ATOM     16  HE2 MET     1      33.780 102.339 111.629  1.00  0.00           H  
ATOM     17  HE3 MET     1      34.533 102.619 110.116  1.00  0.00           H  
ATOM     18  C   MET     1      31.648 103.343 105.223  1.00  0.00           C  
ATOM     19  O   MET     1      30.578 102.854 105.214  1.00  0.00           O  
ATOM     20  N   ALA     2      32.435 103.216 104.153  1.00  0.00           N  
ATOM     21  H   ALA     2      32.107 102.557 103.461  1.00  0.00           H  
ATOM     22  CA  ALA     2      33.863 103.662 103.940  1.00  0.00           C  
ATOM     23  HA  ALA     2      34.156 103.549 102.896  1.00  0.00           H  
ATOM     24  CB  ALA     2      34.011 105.207 104.188  1.00  0.00           C  
ATOM     25  HB1 ALA     2      34.964 105.488 103.741  1.00  0.00           H  
ATOM     26  HB2 ALA     2      33.202 105.753 103.704  1.00  0.00           H  
ATOM     27  HB3 ALA     2      34.042 105.440 105.253  1.00  0.00           H  
ATOM     28  C   ALA     2      34.819 102.792 104.760  1.00  0.00           C  
ATOM     29  O   ALA     2      34.429 102.538 105.882  1.00  0.00           O  
ATOM     30  N   SER     3      35.949 102.250 104.234  1.00  0.00           N  
ATOM     31  H   SER     3      36.284 101.664 104.984  1.00  0.00           H  
ATOM     32  CA  SER     3      36.689 102.503 103.029  1.00  0.00           C  
ATOM     33  HA  SER     3      36.932 103.560 102.926  1.00  0.00           H  
ATOM     34  CB  SER     3      38.081 101.777 103.097  1.00  0.00           C  
ATOM     35  HB2 SER     3      38.632 102.212 103.931  1.00  0.00           H  
ATOM     36  HB3 SER     3      37.988 100.718 103.337  1.00  0.00           H  
ATOM     37  OG  SER     3      38.935 102.067 101.957  1.00  0.00           O  
ATOM     38  HG  SER     3      38.701 101.412 101.294  1.00  0.00           H  
ATOM     39  C   SER     3      35.988 102.103 101.785  1.00  0.00           C  
ATOM     40  O   SER     3      35.179 101.231 101.761  1.00  0.00           O  
ATOM     41  N   ASN     4      36.342 102.729 100.641  1.00  0.00           N  
ATOM     42  H   ASN     4      37.014 103.483 100.672  1.00  0.00           H  
ATOM     43  CA  ASN     4      35.900 102.491  99.339  1.00  0.00           C  
ATOM     44  HA  ASN     4      35.195 101.666  99.436  1.00  0.00           H  
ATOM     45  CB  ASN     4      35.161 103.733  98.788  1.00  0.00           C  
ATOM     46  HB2 ASN     4      35.728 104.590  99.153  1.00  0.00           H  
ATOM     47  HB3 ASN     4      34.960 103.727  97.716  1.00  0.00           H  
ATOM     48  CG  ASN     4      33.778 103.708  99.481  1.00  0.00           C  
ATOM     49  OD1 ASN     4      33.522 104.383 100.458  1.00  0.00           O  
ATOM     50  ND2 ASN     4      32.813 102.960  99.029  1.00  0.00           N  
ATOM     51 HD21 ASN     4      31.935 103.135  99.496  1.00  0.00           H  
ATOM     52 HD22 ASN     4      32.933 102.551  98.113  1.00  0.00           H  
ATOM     53  C   ASN     4      37.007 102.008  98.413  1.00  0.00           C  
ATOM     54  O   ASN     4      37.592 102.816  97.703  1.00  0.00           O  
ATOM     55  N   ASP     5      37.422 100.782  98.324  1.00  0.00           N  
ATOM     56  H   ASP     5      38.133 100.784  97.606  1.00  0.00           H  
ATOM     57  CA  ASP     5      36.905  99.476  98.870  1.00  0.00           C  
ATOM     58  HA  ASP     5      36.059  99.714  99.515  1.00  0.00           H  
ATOM     59  CB  ASP     5      36.354  98.575  97.732  1.00  0.00           C  
ATOM     60  HB2 ASP     5      37.162  97.998  97.281  1.00  0.00           H  
ATOM     61  HB3 ASP     5      35.705  97.855  98.230  1.00  0.00           H  
ATOM     62  CG  ASP     5      35.406  99.302  96.751  1.00  0.00           C  
ATOM     63  OD1 ASP     5      34.623 100.205  97.091  1.00  0.00           O  
ATOM     64  OD2 ASP     5      35.449  98.820  95.564  1.00  0.00           O  
ATOM     65  C   ASP     5      37.844  98.854  99.956  1.00  0.00           C  
ATOM     66  O   ASP     5      38.463  99.691 100.696  1.00  0.00           O  
ATOM     67  N   TYR     6      38.078  97.535  99.899  1.00  0.00           N  
ATOM     68  H   TYR     6      37.642  97.058  99.122  1.00  0.00           H  
ATOM     69  CA  TYR     6      38.949  96.767 100.753  1.00  0.00           C  
ATOM     70  HA  TYR     6      39.626  97.422 101.301  1.00  0.00           H  
ATOM     71  CB  TYR     6      38.244  95.929 101.894  1.00  0.00           C  
ATOM     72  HB2 TYR     6      37.677  95.083 101.505  1.00  0.00           H  
ATOM     73  HB3 TYR     6      39.029  95.482 102.504  1.00  0.00           H  
ATOM     74  CG  TYR     6      37.453  96.859 102.802  1.00  0.00           C  
ATOM     75  CD1 TYR     6      36.072  96.935 102.754  1.00  0.00           C  
ATOM     76  HD1 TYR     6      35.495  96.325 102.074  1.00  0.00           H  
ATOM     77  CE1 TYR     6      35.345  97.800 103.623  1.00  0.00           C  
ATOM     78  HE1 TYR     6      34.265  97.795 103.635  1.00  0.00           H  
ATOM     79  CZ  TYR     6      36.032  98.573 104.618  1.00  0.00           C  
ATOM     80  OH  TYR     6      35.366  99.438 105.441  1.00  0.00           O  
ATOM     81  HH  TYR     6      34.411  99.454 105.347  1.00  0.00           H  
ATOM     82  CE2 TYR     6      37.457  98.444 104.720  1.00  0.00           C  
ATOM     83  HE2 TYR     6      37.807  99.153 105.457  1.00  0.00           H  
ATOM     84  CD2 TYR     6      38.099  97.556 103.886  1.00  0.00           C  
ATOM     85  HD2 TYR     6      39.172  97.437 103.899  1.00  0.00           H  
ATOM     86  C   TYR     6      39.997  95.919 100.012  1.00  0.00           C  
ATOM     87  O   TYR     6      40.774  95.258 100.645  1.00  0.00           O  
ATOM     88  N   THR     7      40.011  95.823  98.647  1.00  0.00           N  
ATOM     89  H   THR     7      39.267  96.280  98.141  1.00  0.00           H  
ATOM     90  CA  THR     7      40.925  95.128  97.786  1.00  0.00           C  
ATOM     91  HA  THR     7      41.919  95.531  97.978  1.00  0.00           H  
ATOM     92  CB  THR     7      40.706  93.646  98.021  1.00  0.00           C  
ATOM     93  HB  THR     7      40.662  93.336  99.065  1.00  0.00           H  
ATOM     94  CG2 THR     7      39.361  93.133  97.578  1.00  0.00           C  
ATOM     95 HG21 THR     7      39.159  93.248  96.514  1.00  0.00           H  
ATOM     96 HG22 THR     7      39.314  92.089  97.889  1.00  0.00           H  
ATOM     97 HG23 THR     7      38.578  93.695  98.088  1.00  0.00           H  
ATOM     98  OG1 THR     7      41.691  92.928  97.279  1.00  0.00           O  
ATOM     99  HG1 THR     7      42.569  93.135  97.607  1.00  0.00           H  
ATOM    100  C   THR     7      40.666  95.576  96.388  1.00  0.00           C  
ATOM    101  O   THR     7      39.632  96.150  96.115  1.00  0.00           O  
ATOM    102  N   GLN     8      41.425  95.224  95.405  1.00  0.00           N  
ATOM    103  H   GLN     8      42.165  94.630  95.751  1.00  0.00           H  
ATOM    104  CA  GLN     8      41.490  95.627  93.978  1.00  0.00           C  
ATOM    105  HA  GLN     8      41.606  96.709  93.918  1.00  0.00           H  
ATOM    106  CB  GLN     8      42.713  94.963  93.270  1.00  0.00           C  
ATOM    107  HB2 GLN     8      42.881  95.262  92.236  1.00  0.00           H  
ATOM    108  HB3 GLN     8      43.649  95.351  93.673  1.00  0.00           H  
ATOM    109  CG  GLN     8      42.739  93.414  93.285  1.00  0.00           C  
ATOM    110  HG2 GLN     8      41.741  92.976  93.260  1.00  0.00           H  
ATOM    111  HG3 GLN     8      43.343  92.971  92.493  1.00  0.00           H  
ATOM    112  CD  GLN     8      43.421  92.900  94.547  1.00  0.00           C  
ATOM    113  OE1 GLN     8      43.988  93.568  95.383  1.00  0.00           O  
ATOM    114  NE2 GLN     8      43.272  91.618  94.751  1.00  0.00           N  
ATOM    115 HE21 GLN     8      42.666  91.080  94.148  1.00  0.00           H  
ATOM    116 HE22 GLN     8      43.719  91.247  95.578  1.00  0.00           H  
ATOM    117  C   GLN     8      40.158  95.270  93.173  1.00  0.00           C  
ATOM    118  O   GLN     8      39.562  94.281  93.454  1.00  0.00           O  
ATOM    119  N   GLN     9      39.720  96.082  92.189  1.00  0.00           N  
ATOM    120  H   GLN     9      38.900  95.726  91.720  1.00  0.00           H  
ATOM    121  CA  GLN     9      40.102  97.477  91.880  1.00  0.00           C  
ATOM    122  HA  GLN     9      39.395  97.690  91.078  1.00  0.00           H  
ATOM    123  CB  GLN     9      39.680  98.472  92.993  1.00  0.00           C  
ATOM    124  HB2 GLN     9      40.267  98.218  93.875  1.00  0.00           H  
ATOM    125  HB3 GLN     9      40.010  99.448  92.638  1.00  0.00           H  
ATOM    126  CG  GLN     9      38.206  98.396  93.330  1.00  0.00           C  
ATOM    127  HG2 GLN     9      37.842  97.396  93.565  1.00  0.00           H  
ATOM    128  HG3 GLN     9      38.097  98.933  94.272  1.00  0.00           H  
ATOM    129  CD  GLN     9      37.202  98.912  92.268  1.00  0.00           C  
ATOM    130  OE1 GLN     9      37.486  99.655  91.309  1.00  0.00           O  
ATOM    131  NE2 GLN     9      35.936  98.641  92.445  1.00  0.00           N  
ATOM    132 HE21 GLN     9      35.735  98.008  93.205  1.00  0.00           H  
ATOM    133 HE22 GLN     9      35.270  99.047  91.803  1.00  0.00           H  
ATOM    134  C   GLN     9      41.548  97.592  91.371  1.00  0.00           C  
ATOM    135  O   GLN     9      42.421  98.167  92.105  1.00  0.00           O  
ATOM    136  N   ALA    10      41.968  97.150  90.165  1.00  0.00           N  
ATOM    137  H   ALA    10      42.963  97.022  90.050  1.00  0.00           H  
ATOM    138  CA  ALA    10      41.173  96.481  89.238  1.00  0.00           C  
ATOM    139  HA  ALA    10      40.123  96.757  89.339  1.00  0.00           H  
ATOM    140  CB  ALA    10      41.524  97.031  87.926  1.00  0.00           C  
ATOM    141  HB1 ALA    10      40.886  96.517  87.207  1.00  0.00           H  
ATOM    142  HB2 ALA    10      41.187  98.064  88.012  1.00  0.00           H  
ATOM    143  HB3 ALA    10      42.612  96.998  87.864  1.00  0.00           H  
ATOM    144  C   ALA    10      41.393  94.971  89.355  1.00  0.00           C  
ATOM    145  O   ALA    10      42.523  94.439  89.402  1.00  0.00           O  
ATOM    146  N   THR    11      40.274  94.268  89.411  1.00  0.00           N  
ATOM    147  H   THR    11      39.380  94.717  89.549  1.00  0.00           H  
ATOM    148  CA  THR    11      40.220  92.816  89.232  1.00  0.00           C  
ATOM    149  HA  THR    11      41.046  92.478  88.606  1.00  0.00           H  
ATOM    150  CB  THR    11      40.112  92.097  90.614  1.00  0.00           C  
ATOM    151  HB  THR    11      40.823  92.573  91.289  1.00  0.00           H  
ATOM    152  CG2 THR    11      38.745  92.224  91.227  1.00  0.00           C  
ATOM    153 HG21 THR    11      37.983  91.832  90.554  1.00  0.00           H  
ATOM    154 HG22 THR    11      38.633  91.638  92.140  1.00  0.00           H  
ATOM    155 HG23 THR    11      38.526  93.279  91.389  1.00  0.00           H  
ATOM    156  OG1 THR    11      40.490  90.767  90.547  1.00  0.00           O  
ATOM    157  HG1 THR    11      41.422  90.696  90.325  1.00  0.00           H  
ATOM    158  C   THR    11      39.014  92.465  88.290  1.00  0.00           C  
ATOM    159  O   THR    11      38.052  93.197  88.274  1.00  0.00           O  
ATOM    160  N   GLN    12      39.115  91.432  87.451  1.00  0.00           N  
ATOM    161  H   GLN    12      38.430  91.406  86.709  1.00  0.00           H  
ATOM    162  CA  GLN    12      40.239  90.480  87.302  1.00  0.00           C  
ATOM    163  HA  GLN    12      40.426  90.087  88.302  1.00  0.00           H  
ATOM    164  CB  GLN    12      39.710  89.365  86.473  1.00  0.00           C  
ATOM    165  HB2 GLN    12      40.491  88.605  86.458  1.00  0.00           H  
ATOM    166  HB3 GLN    12      38.790  88.968  86.901  1.00  0.00           H  
ATOM    167  CG  GLN    12      39.344  89.652  85.056  1.00  0.00           C  
ATOM    168  HG2 GLN    12      38.590  90.435  84.981  1.00  0.00           H  
ATOM    169  HG3 GLN    12      40.184  90.053  84.489  1.00  0.00           H  
ATOM    170  CD  GLN    12      38.756  88.505  84.218  1.00  0.00           C  
ATOM    171  OE1 GLN    12      39.025  87.325  84.438  1.00  0.00           O  
ATOM    172  NE2 GLN    12      38.002  88.775  83.190  1.00  0.00           N  
ATOM    173 HE21 GLN    12      37.657  88.054  82.572  1.00  0.00           H  
ATOM    174 HE22 GLN    12      37.962  89.743  82.905  1.00  0.00           H  
ATOM    175  C   GLN    12      41.582  91.056  86.747  1.00  0.00           C  
ATOM    176  O   GLN    12      41.572  92.070  86.049  1.00  0.00           O  
ATOM    177  N   SER    13      42.732  90.490  87.116  1.00  0.00           N  
ATOM    178  H   SER    13      42.707  89.648  87.672  1.00  0.00           H  
ATOM    179  CA  SER    13      43.995  90.649  86.394  1.00  0.00           C  
ATOM    180  HA  SER    13      44.298  91.696  86.405  1.00  0.00           H  
ATOM    181  CB  SER    13      45.112  89.792  86.987  1.00  0.00           C  
ATOM    182  HB2 SER    13      45.186  89.966  88.061  1.00  0.00           H  
ATOM    183  HB3 SER    13      44.849  88.743  86.848  1.00  0.00           H  
ATOM    184  OG  SER    13      46.344  90.046  86.370  1.00  0.00           O  
ATOM    185  HG  SER    13      46.581  89.328  85.779  1.00  0.00           H  
ATOM    186  C   SER    13      43.858  90.343  84.898  1.00  0.00           C  
ATOM    187  O   SER    13      43.327  89.266  84.610  1.00  0.00           O  
ATOM    188  N   TYR    14      44.210  91.182  83.997  1.00  0.00           N  
ATOM    189  H   TYR    14      44.679  92.009  84.338  1.00  0.00           H  
ATOM    190  CA  TYR    14      43.840  91.059  82.597  1.00  0.00           C  
ATOM    191  HA  TYR    14      43.991  89.996  82.405  1.00  0.00           H  
ATOM    192  CB  TYR    14      42.295  91.284  82.508  1.00  0.00           C  
ATOM    193  HB2 TYR    14      41.739  90.757  83.283  1.00  0.00           H  
ATOM    194  HB3 TYR    14      42.116  92.360  82.528  1.00  0.00           H  
ATOM    195  CG  TYR    14      41.681  90.686  81.236  1.00  0.00           C  
ATOM    196  CD1 TYR    14      41.351  89.322  81.138  1.00  0.00           C  
ATOM    197  HD1 TYR    14      41.483  88.798  82.073  1.00  0.00           H  
ATOM    198  CE1 TYR    14      40.729  88.890  79.968  1.00  0.00           C  
ATOM    199  HE1 TYR    14      40.407  87.866  79.849  1.00  0.00           H  
ATOM    200  CZ  TYR    14      40.474  89.698  78.845  1.00  0.00           C  
ATOM    201  OH  TYR    14      39.882  89.206  77.667  1.00  0.00           O  
ATOM    202  HH  TYR    14      39.674  88.279  77.803  1.00  0.00           H  
ATOM    203  CE2 TYR    14      40.741  91.124  78.954  1.00  0.00           C  
ATOM    204  HE2 TYR    14      40.461  91.762  78.129  1.00  0.00           H  
ATOM    205  CD2 TYR    14      41.360  91.567  80.178  1.00  0.00           C  
ATOM    206  HD2 TYR    14      41.513  92.622  80.349  1.00  0.00           H  
ATOM    207  C   TYR    14      44.634  91.993  81.722  1.00  0.00           C  
ATOM    208  O   TYR    14      44.860  93.147  82.210  1.00  0.00           O  
ATOM    209  N   GLY    15      45.167  91.678  80.526  1.00  0.00           N  
ATOM    210  H   GLY    15      45.570  92.451  80.016  1.00  0.00           H  
ATOM    211  CA  GLY    15      44.829  90.471  79.763  1.00  0.00           C  
ATOM    212  HA2 GLY    15      43.796  90.156  79.911  1.00  0.00           H  
ATOM    213  HA3 GLY    15      44.873  90.561  78.678  1.00  0.00           H  
ATOM    214  C   GLY    15      45.627  89.221  80.161  1.00  0.00           C  
ATOM    215  O   GLY    15      45.692  88.781  81.262  1.00  0.00           O  
ATOM    216  N   ALA    16      46.243  88.634  79.116  1.00  0.00           N  
ATOM    217  H   ALA    16      46.262  89.083  78.211  1.00  0.00           H  
ATOM    218  CA  ALA    16      46.997  87.409  79.307  1.00  0.00           C  
ATOM    219  HA  ALA    16      47.626  87.551  80.186  1.00  0.00           H  
ATOM    220  CB  ALA    16      46.032  86.150  79.506  1.00  0.00           C  
ATOM    221  HB1 ALA    16      45.185  86.078  78.824  1.00  0.00           H  
ATOM    222  HB2 ALA    16      46.597  85.230  79.355  1.00  0.00           H  
ATOM    223  HB3 ALA    16      45.637  86.165  80.522  1.00  0.00           H  
ATOM    224  C   ALA    16      47.896  87.197  78.053  1.00  0.00           C  
ATOM    225  O   ALA    16      47.424  87.104  76.953  1.00  0.00           O  
ATOM    226  N   TYR    17      49.227  87.079  78.292  1.00  0.00           N  
ATOM    227  H   TYR    17      49.478  86.918  79.257  1.00  0.00           H  
ATOM    228  CA  TYR    17      50.296  87.011  77.336  1.00  0.00           C  
ATOM    229  HA  TYR    17      50.034  86.234  76.617  1.00  0.00           H  
ATOM    230  CB  TYR    17      50.362  88.378  76.624  1.00  0.00           C  
ATOM    231  HB2 TYR    17      49.373  88.601  76.224  1.00  0.00           H  
ATOM    232  HB3 TYR    17      50.571  89.113  77.401  1.00  0.00           H  
ATOM    233  CG  TYR    17      51.348  88.649  75.546  1.00  0.00           C  
ATOM    234  CD1 TYR    17      52.472  89.467  75.787  1.00  0.00           C  
ATOM    235  HD1 TYR    17      52.645  89.944  76.740  1.00  0.00           H  
ATOM    236  CE1 TYR    17      53.457  89.677  74.824  1.00  0.00           C  
ATOM    237  HE1 TYR    17      54.366  90.199  75.083  1.00  0.00           H  
ATOM    238  CZ  TYR    17      53.217  89.198  73.588  1.00  0.00           C  
ATOM    239  OH  TYR    17      54.007  89.526  72.487  1.00  0.00           O  
ATOM    240  HH  TYR    17      53.715  89.076  71.691  1.00  0.00           H  
ATOM    241  CE2 TYR    17      52.050  88.423  73.253  1.00  0.00           C  
ATOM    242  HE2 TYR    17      51.888  88.049  72.253  1.00  0.00           H  
ATOM    243  CD2 TYR    17      51.160  88.046  74.305  1.00  0.00           C  
ATOM    244  HD2 TYR    17      50.282  87.440  74.140  1.00  0.00           H  
ATOM    245  C   TYR    17      51.709  86.623  77.964  1.00  0.00           C  
ATOM    246  O   TYR    17      52.147  87.277  78.970  1.00  0.00           O  
ATOM    247  N   PRO    18      52.498  85.812  77.261  1.00  0.00           N  
ATOM    248  CD  PRO    18      52.034  84.950  76.184  1.00  0.00           C  
ATOM    249  HD2 PRO    18      52.397  85.450  75.286  1.00  0.00           H  
ATOM    250  HD3 PRO    18      50.974  84.705  76.121  1.00  0.00           H  
ATOM    251  CG  PRO    18      52.827  83.665  76.357  1.00  0.00           C  
ATOM    252  HG2 PRO    18      52.924  83.136  75.408  1.00  0.00           H  
ATOM    253  HG3 PRO    18      52.337  83.011  77.078  1.00  0.00           H  
ATOM    254  CB  PRO    18      54.222  84.126  76.856  1.00  0.00           C  
ATOM    255  HB2 PRO    18      54.823  84.382  75.983  1.00  0.00           H  
ATOM    256  HB3 PRO    18      54.746  83.427  77.507  1.00  0.00           H  
ATOM    257  CA  PRO    18      53.836  85.281  77.717  1.00  0.00           C  
ATOM    258  HA  PRO    18      53.683  84.914  78.732  1.00  0.00           H  
ATOM    259  C   PRO    18      54.849  86.399  77.680  1.00  0.00           C  
ATOM    260  O   PRO    18      54.941  87.156  76.720  1.00  0.00           O  
ATOM    261  N   THR    19      55.552  86.549  78.759  1.00  0.00           N  
ATOM    262  H   THR    19      55.392  86.001  79.592  1.00  0.00           H  
ATOM    263  CA  THR    19      56.519  87.662  78.861  1.00  0.00           C  
ATOM    264  HA  THR    19      57.049  87.768  77.914  1.00  0.00           H  
ATOM    265  CB  THR    19      55.860  88.998  79.179  1.00  0.00           C  
ATOM    266  HB  THR    19      55.444  88.978  80.186  1.00  0.00           H  
ATOM    267  CG2 THR    19      56.725  90.304  79.090  1.00  0.00           C  
ATOM    268 HG21 THR    19      56.122  91.137  79.451  1.00  0.00           H  
ATOM    269 HG22 THR    19      57.648  90.171  79.654  1.00  0.00           H  
ATOM    270 HG23 THR    19      56.980  90.487  78.047  1.00  0.00           H  
ATOM    271  OG1 THR    19      54.896  89.284  78.192  1.00  0.00           O  
ATOM    272  HG1 THR    19      54.913  88.546  77.578  1.00  0.00           H  
ATOM    273  C   THR    19      57.550  87.392  80.009  1.00  0.00           C  
ATOM    274  O   THR    19      57.110  87.470  81.145  1.00  0.00           O  
ATOM    275  N   GLN    20      58.870  87.098  79.756  1.00  0.00           N  
ATOM    276  H   GLN    20      59.115  87.283  78.793  1.00  0.00           H  
ATOM    277  CA  GLN    20      59.952  86.999  80.690  1.00  0.00           C  
ATOM    278  HA  GLN    20      59.676  86.402  81.559  1.00  0.00           H  
ATOM    279  CB  GLN    20      61.091  86.328  79.997  1.00  0.00           C  
ATOM    280  HB2 GLN    20      61.211  86.779  79.012  1.00  0.00           H  
ATOM    281  HB3 GLN    20      62.000  86.668  80.492  1.00  0.00           H  
ATOM    282  CG  GLN    20      61.062  84.854  79.715  1.00  0.00           C  
ATOM    283  HG2 GLN    20      60.197  84.611  79.097  1.00  0.00           H  
ATOM    284  HG3 GLN    20      61.932  84.735  79.071  1.00  0.00           H  
ATOM    285  CD  GLN    20      61.050  83.928  80.923  1.00  0.00           C  
ATOM    286  OE1 GLN    20      60.034  83.400  81.280  1.00  0.00           O  
ATOM    287  NE2 GLN    20      62.149  83.698  81.610  1.00  0.00           N  
ATOM    288 HE21 GLN    20      63.064  84.037  81.349  1.00  0.00           H  
ATOM    289 HE22 GLN    20      62.013  83.209  82.484  1.00  0.00           H  
ATOM    290  C   GLN    20      60.423  88.388  81.145  1.00  0.00           C  
ATOM    291  O   GLN    20      60.061  89.332  80.455  1.00  0.00           O  
ATOM    292  N   PRO    21      61.198  88.542  82.295  1.00  0.00           N  
ATOM    293  CD  PRO    21      61.614  87.495  83.217  1.00  0.00           C  
ATOM    294  HD2 PRO    21      62.460  87.004  82.736  1.00  0.00           H  
ATOM    295  HD3 PRO    21      60.905  86.743  83.565  1.00  0.00           H  
ATOM    296  CG  PRO    21      62.173  88.198  84.450  1.00  0.00           C  
ATOM    297  HG2 PRO    21      62.968  87.613  84.913  1.00  0.00           H  
ATOM    298  HG3 PRO    21      61.356  88.386  85.147  1.00  0.00           H  
ATOM    299  CB  PRO    21      62.648  89.564  83.936  1.00  0.00           C  
ATOM    300  HB2 PRO    21      63.728  89.564  83.793  1.00  0.00           H  
ATOM    301  HB3 PRO    21      62.342  90.373  84.599  1.00  0.00           H  
ATOM    302  CA  PRO    21      61.975  89.759  82.593  1.00  0.00           C  
ATOM    303  HA  PRO    21      61.249  90.565  82.702  1.00  0.00           H  
ATOM    304  C   PRO    21      62.917  90.124  81.423  1.00  0.00           C  
ATOM    305  O   PRO    21      63.467  89.189  80.825  1.00  0.00           O  
ATOM    306  N   GLY    22      63.003  91.443  81.087  1.00  0.00           N  
ATOM    307  H   GLY    22      62.470  92.093  81.647  1.00  0.00           H  
ATOM    308  CA  GLY    22      63.888  91.972  80.019  1.00  0.00           C  
ATOM    309  HA2 GLY    22      63.941  91.351  79.125  1.00  0.00           H  
ATOM    310  HA3 GLY    22      63.415  92.887  79.663  1.00  0.00           H  
ATOM    311  C   GLY    22      65.294  92.402  80.503  1.00  0.00           C  
ATOM    312  O   GLY    22      65.566  92.501  81.700  1.00  0.00           O  
ATOM    313  N   GLN    23      66.067  92.835  79.469  1.00  0.00           N  
ATOM    314  H   GLN    23      65.633  93.053  78.583  1.00  0.00           H  
ATOM    315  CA  GLN    23      67.462  93.358  79.612  1.00  0.00           C  
ATOM    316  HA  GLN    23      68.076  92.650  80.170  1.00  0.00           H  
ATOM    317  CB  GLN    23      68.046  93.503  78.171  1.00  0.00           C  
ATOM    318  HB2 GLN    23      67.343  94.053  77.546  1.00  0.00           H  
ATOM    319  HB3 GLN    23      68.980  94.064  78.210  1.00  0.00           H  
ATOM    320  CG  GLN    23      68.195  92.155  77.455  1.00  0.00           C  
ATOM    321  HG2 GLN    23      67.495  91.387  77.784  1.00  0.00           H  
ATOM    322  HG3 GLN    23      68.075  92.397  76.399  1.00  0.00           H  
ATOM    323  CD  GLN    23      69.548  91.419  77.664  1.00  0.00           C  
ATOM    324  OE1 GLN    23      70.307  91.579  78.562  1.00  0.00           O  
ATOM    325  NE2 GLN    23      69.958  90.600  76.650  1.00  0.00           N  
ATOM    326 HE21 GLN    23      69.393  90.677  75.816  1.00  0.00           H  
ATOM    327 HE22 GLN    23      70.947  90.400  76.635  1.00  0.00           H  
ATOM    328  C   GLN    23      67.620  94.660  80.473  1.00  0.00           C  
ATOM    329  O   GLN    23      66.757  95.494  80.594  1.00  0.00           O  
ATOM    330  N   GLY    24      68.784  94.769  81.107  1.00  0.00           N  
ATOM    331  H   GLY    24      69.431  93.995  81.153  1.00  0.00           H  
ATOM    332  CA  GLY    24      69.100  95.939  81.854  1.00  0.00           C  
ATOM    333  HA2 GLY    24      68.516  96.790  81.504  1.00  0.00           H  
ATOM    334  HA3 GLY    24      68.686  95.755  82.845  1.00  0.00           H  
ATOM    335  C   GLY    24      70.572  96.424  81.903  1.00  0.00           C  
ATOM    336  O   GLY    24      71.366  96.277  81.010  1.00  0.00           O  
ATOM    337  N   TYR    25      70.981  97.018  83.024  1.00  0.00           N  
ATOM    338  H   TYR    25      70.358  97.036  83.818  1.00  0.00           H  
ATOM    339  CA  TYR    25      72.331  97.678  83.169  1.00  0.00           C  
ATOM    340  HA  TYR    25      73.196  97.064  82.917  1.00  0.00           H  
ATOM    341  CB  TYR    25      72.358  98.951  82.314  1.00  0.00           C  
ATOM    342  HB2 TYR    25      72.189  98.793  81.249  1.00  0.00           H  
ATOM    343  HB3 TYR    25      71.592  99.679  82.583  1.00  0.00           H  
ATOM    344  CG  TYR    25      73.685  99.724  82.477  1.00  0.00           C  
ATOM    345  CD1 TYR    25      74.896  99.030  82.211  1.00  0.00           C  
ATOM    346  HD1 TYR    25      74.853  97.961  82.354  1.00  0.00           H  
ATOM    347  CE1 TYR    25      76.054  99.851  82.205  1.00  0.00           C  
ATOM    348  HE1 TYR    25      77.030  99.416  82.047  1.00  0.00           H  
ATOM    349  CZ  TYR    25      76.059 101.255  82.397  1.00  0.00           C  
ATOM    350  OH  TYR    25      77.258 101.916  82.266  1.00  0.00           O  
ATOM    351  HH  TYR    25      77.242 102.856  82.461  1.00  0.00           H  
ATOM    352  CE2 TYR    25      74.876 101.931  82.632  1.00  0.00           C  
ATOM    353  HE2 TYR    25      74.779 103.007  82.666  1.00  0.00           H  
ATOM    354  CD2 TYR    25      73.658 101.151  82.650  1.00  0.00           C  
ATOM    355  HD2 TYR    25      72.729 101.702  82.654  1.00  0.00           H  
ATOM    356  C   TYR    25      72.379  98.191  84.590  1.00  0.00           C  
ATOM    357  O   TYR    25      71.443  98.812  85.087  1.00  0.00           O  
ATOM    358  N   SER    26      73.548  97.978  85.221  1.00  0.00           N  
ATOM    359  H   SER    26      74.202  97.408  84.703  1.00  0.00           H  
ATOM    360  CA  SER    26      73.919  98.646  86.459  1.00  0.00           C  
ATOM    361  HA  SER    26      73.056  99.048  86.990  1.00  0.00           H  
ATOM    362  CB  SER    26      74.576  97.483  87.300  1.00  0.00           C  
ATOM    363  HB2 SER    26      73.911  96.622  87.364  1.00  0.00           H  
ATOM    364  HB3 SER    26      75.543  97.198  86.887  1.00  0.00           H  
ATOM    365  OG  SER    26      74.779  97.945  88.597  1.00  0.00           O  
ATOM    366  HG  SER    26      75.268  97.274  89.079  1.00  0.00           H  
ATOM    367  C   SER    26      75.000  99.696  86.160  1.00  0.00           C  
ATOM    368  O   SER    26      76.110  99.301  85.705  1.00  0.00           O  
ATOM    369  N   GLN    27      74.701 100.992  86.319  1.00  0.00           N  
ATOM    370  H   GLN    27      73.886 101.346  86.799  1.00  0.00           H  
ATOM    371  CA  GLN    27      75.763 101.986  86.078  1.00  0.00           C  
ATOM    372  HA  GLN    27      76.194 101.844  85.087  1.00  0.00           H  
ATOM    373  CB  GLN    27      75.284 103.443  86.143  1.00  0.00           C  
ATOM    374  HB2 GLN    27      74.746 103.469  85.196  1.00  0.00           H  
ATOM    375  HB3 GLN    27      74.648 103.618  87.011  1.00  0.00           H  
ATOM    376  CG  GLN    27      76.458 104.452  86.145  1.00  0.00           C  
ATOM    377  HG2 GLN    27      76.100 105.459  86.361  1.00  0.00           H  
ATOM    378  HG3 GLN    27      77.058 104.164  87.008  1.00  0.00           H  
ATOM    379  CD  GLN    27      77.385 104.437  84.908  1.00  0.00           C  
ATOM    380  OE1 GLN    27      76.972 104.550  83.785  1.00  0.00           O  
ATOM    381  NE2 GLN    27      78.703 104.572  85.137  1.00  0.00           N  
ATOM    382 HE21 GLN    27      79.004 104.467  86.095  1.00  0.00           H  
ATOM    383 HE22 GLN    27      79.281 104.741  84.326  1.00  0.00           H  
ATOM    384  C   GLN    27      76.957 101.688  87.037  1.00  0.00           C  
ATOM    385  O   GLN    27      78.081 101.842  86.608  1.00  0.00           O  
ATOM    386  N   GLN    28      76.813 101.235  88.302  1.00  0.00           N  
ATOM    387  H   GLN    28      75.847 101.135  88.580  1.00  0.00           H  
ATOM    388  CA  GLN    28      77.945 100.875  89.174  1.00  0.00           C  
ATOM    389  HA  GLN    28      78.442 101.825  89.369  1.00  0.00           H  
ATOM    390  CB  GLN    28      77.410 100.375  90.538  1.00  0.00           C  
ATOM    391  HB2 GLN    28      76.666 101.119  90.824  1.00  0.00           H  
ATOM    392  HB3 GLN    28      76.997  99.378  90.380  1.00  0.00           H  
ATOM    393  CG  GLN    28      78.629 100.319  91.442  1.00  0.00           C  
ATOM    394  HG2 GLN    28      79.292  99.466  91.296  1.00  0.00           H  
ATOM    395  HG3 GLN    28      79.168 101.240  91.221  1.00  0.00           H  
ATOM    396  CD  GLN    28      78.107 100.409  92.908  1.00  0.00           C  
ATOM    397  OE1 GLN    28      76.938 100.323  93.245  1.00  0.00           O  
ATOM    398  NE2 GLN    28      78.996 100.703  93.836  1.00  0.00           N  
ATOM    399 HE21 GLN    28      78.692 100.652  94.798  1.00  0.00           H  
ATOM    400 HE22 GLN    28      79.895 100.952  93.450  1.00  0.00           H  
ATOM    401  C   GLN    28      78.805  99.764  88.514  1.00  0.00           C  
ATOM    402  O   GLN    28      80.025  99.672  88.897  1.00  0.00           O  
ATOM    403  N   SER    29      78.358  98.894  87.588  1.00  0.00           N  
ATOM    404  H   SER    29      77.524  99.134  87.072  1.00  0.00           H  
ATOM    405  CA  SER    29      79.172  98.027  86.758  1.00  0.00           C  
ATOM    406  HA  SER    29      79.743  97.395  87.438  1.00  0.00           H  
ATOM    407  CB  SER    29      78.349  96.982  85.882  1.00  0.00           C  
ATOM    408  HB2 SER    29      79.029  96.207  85.528  1.00  0.00           H  
ATOM    409  HB3 SER    29      77.527  96.578  86.473  1.00  0.00           H  
ATOM    410  OG  SER    29      77.942  97.716  84.756  1.00  0.00           O  
ATOM    411  HG  SER    29      77.404  98.480  84.979  1.00  0.00           H  
ATOM    412  C   SER    29      80.301  98.631  85.970  1.00  0.00           C  
ATOM    413  O   SER    29      81.211  97.898  85.546  1.00  0.00           O  
ATOM    414  N   SER    30      80.259  99.956  85.788  1.00  0.00           N  
ATOM    415  H   SER    30      79.550 100.490  86.271  1.00  0.00           H  
ATOM    416  CA  SER    30      81.012 100.712  84.851  1.00  0.00           C  
ATOM    417  HA  SER    30      81.792 100.046  84.482  1.00  0.00           H  
ATOM    418  CB  SER    30      80.182 101.237  83.625  1.00  0.00           C  
ATOM    419  HB2 SER    30      79.760 100.407  83.059  1.00  0.00           H  
ATOM    420  HB3 SER    30      79.426 101.919  84.014  1.00  0.00           H  
ATOM    421  OG  SER    30      80.999 101.955  82.699  1.00  0.00           O  
ATOM    422  HG  SER    30      81.635 101.354  82.304  1.00  0.00           H  
ATOM    423  C   SER    30      81.713 101.913  85.592  1.00  0.00           C  
ATOM    424  O   SER    30      81.114 102.567  86.385  1.00  0.00           O  
ATOM    425  N   GLN    31      83.004 102.173  85.319  1.00  0.00           N  
ATOM    426  H   GLN    31      83.470 102.789  85.970  1.00  0.00           H  
ATOM    427  CA  GLN    31      83.955 101.213  84.751  1.00  0.00           C  
ATOM    428  HA  GLN    31      83.580 100.928  83.768  1.00  0.00           H  
ATOM    429  CB  GLN    31      85.250 102.011  84.618  1.00  0.00           C  
ATOM    430  HB2 GLN    31      85.491 102.512  85.555  1.00  0.00           H  
ATOM    431  HB3 GLN    31      86.119 101.415  84.339  1.00  0.00           H  
ATOM    432  CG  GLN    31      85.130 103.033  83.557  1.00  0.00           C  
ATOM    433  HG2 GLN    31      84.319 103.740  83.728  1.00  0.00           H  
ATOM    434  HG3 GLN    31      86.085 103.542  83.683  1.00  0.00           H  
ATOM    435  CD  GLN    31      85.145 102.443  82.132  1.00  0.00           C  
ATOM    436  OE1 GLN    31      85.666 101.360  81.844  1.00  0.00           O  
ATOM    437  NE2 GLN    31      84.503 103.092  81.183  1.00  0.00           N  
ATOM    438 HE21 GLN    31      84.425 102.550  80.335  1.00  0.00           H  
ATOM    439 HE22 GLN    31      83.997 103.922  81.455  1.00  0.00           H  
ATOM    440  C   GLN    31      84.208  99.943  85.575  1.00  0.00           C  
ATOM    441  O   GLN    31      84.007  99.915  86.800  1.00  0.00           O  
ATOM    442  N   PRO    32      84.601  98.825  84.930  1.00  0.00           N  
ATOM    443  CD  PRO    32      84.945  98.746  83.549  1.00  0.00           C  
ATOM    444  HD2 PRO    32      85.876  99.286  83.383  1.00  0.00           H  
ATOM    445  HD3 PRO    32      84.152  99.094  82.887  1.00  0.00           H  
ATOM    446  CG  PRO    32      85.267  97.314  83.193  1.00  0.00           C  
ATOM    447  HG2 PRO    32      86.346  97.164  83.221  1.00  0.00           H  
ATOM    448  HG3 PRO    32      84.920  97.029  82.199  1.00  0.00           H  
ATOM    449  CB  PRO    32      84.611  96.507  84.369  1.00  0.00           C  
ATOM    450  HB2 PRO    32      85.243  95.644  84.576  1.00  0.00           H  
ATOM    451  HB3 PRO    32      83.589  96.199  84.148  1.00  0.00           H  
ATOM    452  CA  PRO    32      84.759  97.526  85.539  1.00  0.00           C  
ATOM    453  HA  PRO    32      83.973  97.296  86.258  1.00  0.00           H  
ATOM    454  C   PRO    32      86.160  97.381  86.278  1.00  0.00           C  
ATOM    455  O   PRO    32      87.249  97.781  85.770  1.00  0.00           O  
ATOM    456  N   TYR    33      86.178  96.832  87.493  1.00  0.00           N  
ATOM    457  H   TYR    33      85.315  96.591  87.958  1.00  0.00           H  
ATOM    458  CA  TYR    33      87.322  96.693  88.366  1.00  0.00           C  
ATOM    459  HA  TYR    33      88.268  96.874  87.856  1.00  0.00           H  
ATOM    460  CB  TYR    33      87.248  97.775  89.438  1.00  0.00           C  
ATOM    461  HB2 TYR    33      86.335  97.718  90.030  1.00  0.00           H  
ATOM    462  HB3 TYR    33      88.167  97.609  90.000  1.00  0.00           H  
ATOM    463  CG  TYR    33      87.429  99.235  89.057  1.00  0.00           C  
ATOM    464  CD1 TYR    33      88.480  99.619  88.184  1.00  0.00           C  
ATOM    465  HD1 TYR    33      89.232  98.895  87.907  1.00  0.00           H  
ATOM    466  CE1 TYR    33      88.556 100.876  87.574  1.00  0.00           C  
ATOM    467  HE1 TYR    33      89.303 101.108  86.829  1.00  0.00           H  
ATOM    468  CZ  TYR    33      87.655 101.890  87.972  1.00  0.00           C  
ATOM    469  OH  TYR    33      87.735 103.175  87.468  1.00  0.00           O  
ATOM    470  HH  TYR    33      88.157 103.201  86.606  1.00  0.00           H  
ATOM    471  CE2 TYR    33      86.648 101.534  88.847  1.00  0.00           C  
ATOM    472  HE2 TYR    33      85.921 102.263  89.172  1.00  0.00           H  
ATOM    473  CD2 TYR    33      86.447 100.213  89.300  1.00  0.00           C  
ATOM    474  HD2 TYR    33      85.583  99.900  89.867  1.00  0.00           H  
ATOM    475  C   TYR    33      87.357  95.243  88.966  1.00  0.00           C  
ATOM    476  O   TYR    33      88.249  94.943  89.723  1.00  0.00           O  
ATOM    477  N   GLY    34      86.311  94.404  88.769  1.00  0.00           N  
ATOM    478  H   GLY    34      85.607  94.662  88.093  1.00  0.00           H  
ATOM    479  CA  GLY    34      86.090  93.039  89.196  1.00  0.00           C  
ATOM    480  HA2 GLY    34      85.211  92.656  88.676  1.00  0.00           H  
ATOM    481  HA3 GLY    34      86.966  92.428  88.979  1.00  0.00           H  
ATOM    482  C   GLY    34      85.865  92.908  90.719  1.00  0.00           C  
ATOM    483  O   GLY    34      85.250  93.779  91.366  1.00  0.00           O  
ATOM    484  N   GLN    35      86.508  91.829  91.355  1.00  0.00           N  
ATOM    485  H   GLN    35      87.163  91.310  90.787  1.00  0.00           H  
ATOM    486  CA  GLN    35      86.450  91.436  92.741  1.00  0.00           C  
ATOM    487  HA  GLN    35      86.434  92.400  93.250  1.00  0.00           H  
ATOM    488  CB  GLN    35      85.081  90.721  93.087  1.00  0.00           C  
ATOM    489  HB2 GLN    35      84.295  91.410  92.779  1.00  0.00           H  
ATOM    490  HB3 GLN    35      84.945  89.807  92.509  1.00  0.00           H  
ATOM    491  CG  GLN    35      84.906  90.193  94.542  1.00  0.00           C  
ATOM    492  HG2 GLN    35      85.569  89.391  94.869  1.00  0.00           H  
ATOM    493  HG3 GLN    35      85.193  91.059  95.138  1.00  0.00           H  
ATOM    494  CD  GLN    35      83.491  89.746  94.987  1.00  0.00           C  
ATOM    495  OE1 GLN    35      82.841  90.529  95.719  1.00  0.00           O  
ATOM    496  NE2 GLN    35      82.851  88.694  94.397  1.00  0.00           N  
ATOM    497 HE21 GLN    35      83.384  88.095  93.783  1.00  0.00           H  
ATOM    498 HE22 GLN    35      81.842  88.724  94.371  1.00  0.00           H  
ATOM    499  C   GLN    35      87.750  90.751  93.125  1.00  0.00           C  
ATOM    500  O   GLN    35      87.868  89.537  92.873  1.00  0.00           O  
ATOM    501  N   GLN    36      88.699  91.414  93.803  1.00  0.00           N  
ATOM    502  H   GLN    36      89.644  91.061  93.862  1.00  0.00           H  
ATOM    503  CA  GLN    36      88.532  92.655  94.592  1.00  0.00           C  
ATOM    504  HA  GLN    36      87.556  92.641  95.077  1.00  0.00           H  
ATOM    505  CB  GLN    36      89.537  92.585  95.767  1.00  0.00           C  
ATOM    506  HB2 GLN    36      89.288  91.700  96.354  1.00  0.00           H  
ATOM    507  HB3 GLN    36      90.501  92.401  95.293  1.00  0.00           H  
ATOM    508  CG  GLN    36      89.653  93.894  96.632  1.00  0.00           C  
ATOM    509  HG2 GLN    36      89.941  94.766  96.044  1.00  0.00           H  
ATOM    510  HG3 GLN    36      88.671  94.074  97.071  1.00  0.00           H  
ATOM    511  CD  GLN    36      90.625  93.794  97.807  1.00  0.00           C  
ATOM    512  OE1 GLN    36      91.393  92.887  97.903  1.00  0.00           O  
ATOM    513  NE2 GLN    36      90.479  94.722  98.721  1.00  0.00           N  
ATOM    514 HE21 GLN    36      89.778  95.436  98.581  1.00  0.00           H  
ATOM    515 HE22 GLN    36      91.075  94.765  99.535  1.00  0.00           H  
ATOM    516  C   GLN    36      88.729  93.831  93.703  1.00  0.00           C  
ATOM    517  O   GLN    36      89.718  94.029  93.000  1.00  0.00           O  
ATOM    518  N   SER    37      87.676  94.676  93.748  1.00  0.00           N  
ATOM    519  H   SER    37      86.836  94.369  94.218  1.00  0.00           H  
ATOM    520  CA  SER    37      87.519  96.012  93.026  1.00  0.00           C  
ATOM    521  HA  SER    37      87.632  95.790  91.965  1.00  0.00           H  
ATOM    522  CB  SER    37      86.175  96.656  93.343  1.00  0.00           C  
ATOM    523  HB2 SER    37      85.396  95.934  93.102  1.00  0.00           H  
ATOM    524  HB3 SER    37      86.171  96.844  94.417  1.00  0.00           H  
ATOM    525  OG  SER    37      85.977  97.853  92.650  1.00  0.00           O  
ATOM    526  HG  SER    37      85.029  97.998  92.684  1.00  0.00           H  
ATOM    527  C   SER    37      88.712  96.852  93.519  1.00  0.00           C  
ATOM    528  O   SER    37      88.758  97.002  94.750  1.00  0.00           O  
ATOM    529  N   TYR    38      89.566  97.277  92.600  1.00  0.00           N  
ATOM    530  H   TYR    38      89.482  96.919  91.659  1.00  0.00           H  
ATOM    531  CA  TYR    38      90.776  97.919  92.769  1.00  0.00           C  
ATOM    532  HA  TYR    38      90.786  98.585  93.632  1.00  0.00           H  
ATOM    533  CB  TYR    38      91.800  96.817  93.087  1.00  0.00           C  
ATOM    534  HB2 TYR    38      91.496  96.285  93.988  1.00  0.00           H  
ATOM    535  HB3 TYR    38      91.615  96.025  92.360  1.00  0.00           H  
ATOM    536  CG  TYR    38      93.233  97.267  93.103  1.00  0.00           C  
ATOM    537  CD1 TYR    38      94.083  96.742  92.146  1.00  0.00           C  
ATOM    538  HD1 TYR    38      93.779  96.101  91.332  1.00  0.00           H  
ATOM    539  CE1 TYR    38      95.470  97.114  92.178  1.00  0.00           C  
ATOM    540  HE1 TYR    38      96.107  96.649  91.441  1.00  0.00           H  
ATOM    541  CZ  TYR    38      95.974  97.965  93.204  1.00  0.00           C  
ATOM    542  OH  TYR    38      97.267  98.356  93.213  1.00  0.00           O  
ATOM    543  HH  TYR    38      97.719  97.774  92.598  1.00  0.00           H  
ATOM    544  CE2 TYR    38      95.114  98.401  94.229  1.00  0.00           C  
ATOM    545  HE2 TYR    38      95.415  99.129  94.968  1.00  0.00           H  
ATOM    546  CD2 TYR    38      93.776  98.156  94.078  1.00  0.00           C  
ATOM    547  HD2 TYR    38      93.045  98.595  94.741  1.00  0.00           H  
ATOM    548  C   TYR    38      91.213  98.751  91.549  1.00  0.00           C  
ATOM    549  O   TYR    38      91.094  98.224  90.411  1.00  0.00           O  
ATOM    550  N   SER    39      91.716  99.982  91.683  1.00  0.00           N  
ATOM    551  H   SER    39      91.658 100.390  92.605  1.00  0.00           H  
ATOM    552  CA  SER    39      92.078 100.862  90.589  1.00  0.00           C  
ATOM    553  HA  SER    39      91.753 100.411  89.652  1.00  0.00           H  
ATOM    554  CB  SER    39      91.202 102.146  90.682  1.00  0.00           C  
ATOM    555  HB2 SER    39      90.145 101.905  90.566  1.00  0.00           H  
ATOM    556  HB3 SER    39      91.526 102.629  91.604  1.00  0.00           H  
ATOM    557  OG  SER    39      91.493 103.027  89.618  1.00  0.00           O  
ATOM    558  HG  SER    39      91.196 103.900  89.883  1.00  0.00           H  
ATOM    559  C   SER    39      93.629 101.114  90.525  1.00  0.00           C  
ATOM    560  O   SER    39      93.997 102.273  90.733  1.00  0.00           O  
ATOM    561  N   GLY    40      94.364 100.118  90.307  1.00  0.00           N  
ATOM    562  H   GLY    40      94.009  99.259  89.911  1.00  0.00           H  
ATOM    563  CA  GLY    40      95.880 100.239  90.426  1.00  0.00           C  
ATOM    564  HA2 GLY    40      96.071 100.620  91.430  1.00  0.00           H  
ATOM    565  HA3 GLY    40      96.319  99.251  90.285  1.00  0.00           H  
ATOM    566  C   GLY    40      96.461 101.220  89.393  1.00  0.00           C  
ATOM    567  O   GLY    40      95.910 101.467  88.331  1.00  0.00           O  
ATOM    568  N   TYR    41      97.625 101.761  89.589  1.00  0.00           N  
ATOM    569  H   TYR    41      98.048 102.167  88.767  1.00  0.00           H  
ATOM    570  CA  TYR    41      98.469 101.667  90.796  1.00  0.00           C  
ATOM    571  HA  TYR    41      97.927 101.850  91.724  1.00  0.00           H  
ATOM    572  CB  TYR    41      99.104 100.274  90.806  1.00  0.00           C  
ATOM    573  HB2 TYR    41      98.439  99.437  91.020  1.00  0.00           H  
ATOM    574  HB3 TYR    41      99.474 100.048  89.806  1.00  0.00           H  
ATOM    575  CG  TYR    41     100.304 100.094  91.755  1.00  0.00           C  
ATOM    576  CD1 TYR    41     101.604 100.117  91.265  1.00  0.00           C  
ATOM    577  HD1 TYR    41     101.802 100.289  90.217  1.00  0.00           H  
ATOM    578  CE1 TYR    41     102.684  99.885  92.091  1.00  0.00           C  
ATOM    579  HE1 TYR    41     103.670  99.943  91.652  1.00  0.00           H  
ATOM    580  CZ  TYR    41     102.543  99.533  93.434  1.00  0.00           C  
ATOM    581  OH  TYR    41     103.672  99.226  94.106  1.00  0.00           O  
ATOM    582  HH  TYR    41     104.394  98.984  93.520  1.00  0.00           H  
ATOM    583  CE2 TYR    41     101.218  99.442  93.953  1.00  0.00           C  
ATOM    584  HE2 TYR    41     101.001  99.194  94.982  1.00  0.00           H  
ATOM    585  CD2 TYR    41     100.109  99.813  93.153  1.00  0.00           C  
ATOM    586  HD2 TYR    41      99.140  99.710  93.618  1.00  0.00           H  
ATOM    587  C   TYR    41      99.482 102.812  90.820  1.00  0.00           C  
ATOM    588  O   TYR    41     100.160 103.135  89.821  1.00  0.00           O  
ATOM    589  N   SER    42      99.823 103.299  92.038  1.00  0.00           N  
ATOM    590  H   SER    42      99.375 102.917  92.859  1.00  0.00           H  
ATOM    591  CA  SER    42     100.970 104.226  92.219  1.00  0.00           C  
ATOM    592  HA  SER    42     101.878 103.974  91.670  1.00  0.00           H  
ATOM    593  CB  SER    42     100.455 105.574  91.874  1.00  0.00           C  
ATOM    594  HB2 SER    42     100.485 105.520  90.786  1.00  0.00           H  
ATOM    595  HB3 SER    42      99.449 105.680  92.280  1.00  0.00           H  
ATOM    596  OG  SER    42     101.279 106.532  92.333  1.00  0.00           O  
ATOM    597  HG  SER    42     101.263 107.285  91.737  1.00  0.00           H  
ATOM    598  C   SER    42     101.389 104.167  93.702  1.00  0.00           C  
ATOM    599  O   SER    42     100.592 104.106  94.654  1.00  0.00           O  
ATOM    600  N   GLN    43     102.653 104.338  94.000  1.00  0.00           N  
ATOM    601  H   GLN    43     103.261 104.281  93.196  1.00  0.00           H  
ATOM    602  CA  GLN    43     103.248 104.281  95.365  1.00  0.00           C  
ATOM    603  HA  GLN    43     102.465 104.532  96.080  1.00  0.00           H  
ATOM    604  CB  GLN    43     103.619 102.803  95.647  1.00  0.00           C  
ATOM    605  HB2 GLN    43     102.672 102.282  95.507  1.00  0.00           H  
ATOM    606  HB3 GLN    43     104.375 102.510  94.918  1.00  0.00           H  
ATOM    607  CG  GLN    43     104.075 102.478  97.094  1.00  0.00           C  
ATOM    608  HG2 GLN    43     104.535 101.503  97.256  1.00  0.00           H  
ATOM    609  HG3 GLN    43     104.854 103.207  97.318  1.00  0.00           H  
ATOM    610  CD  GLN    43     103.066 102.684  98.245  1.00  0.00           C  
ATOM    611  OE1 GLN    43     101.916 102.929  98.034  1.00  0.00           O  
ATOM    612  NE2 GLN    43     103.486 102.876  99.437  1.00  0.00           N  
ATOM    613 HE21 GLN    43     104.465 103.081  99.575  1.00  0.00           H  
ATOM    614 HE22 GLN    43     102.925 103.033 100.263  1.00  0.00           H  
ATOM    615  C   GLN    43     104.300 105.364  95.606  1.00  0.00           C  
ATOM    616  O   GLN    43     104.424 105.900  96.696  1.00  0.00           O  
ATOM    617  N   SER    44     105.054 105.850  94.565  1.00  0.00           N  
ATOM    618  H   SER    44     104.862 105.402  93.681  1.00  0.00           H  
ATOM    619  CA  SER    44     105.965 107.001  94.617  1.00  0.00           C  
ATOM    620  HA  SER    44     106.552 107.018  95.535  1.00  0.00           H  
ATOM    621  CB  SER    44     106.849 106.864  93.369  1.00  0.00           C  
ATOM    622  HB2 SER    44     107.286 105.872  93.253  1.00  0.00           H  
ATOM    623  HB3 SER    44     106.271 107.188  92.504  1.00  0.00           H  
ATOM    624  OG  SER    44     107.863 107.782  93.647  1.00  0.00           O  
ATOM    625  HG  SER    44     108.333 107.912  92.820  1.00  0.00           H  
ATOM    626  C   SER    44     105.190 108.316  94.481  1.00  0.00           C  
ATOM    627  O   SER    44     104.239 108.369  93.717  1.00  0.00           O  
ATOM    628  N   THR    45     105.611 109.349  95.152  1.00  0.00           N  
ATOM    629  H   THR    45     106.407 109.119  95.728  1.00  0.00           H  
ATOM    630  CA  THR    45     104.838 110.621  95.250  1.00  0.00           C  
ATOM    631  HA  THR    45     103.787 110.443  95.476  1.00  0.00           H  
ATOM    632  CB  THR    45     105.436 111.454  96.432  1.00  0.00           C  
ATOM    633  HB  THR    45     106.493 111.595  96.205  1.00  0.00           H  
ATOM    634  CG2 THR    45     104.835 112.884  96.638  1.00  0.00           C  
ATOM    635 HG21 THR    45     104.998 113.253  97.650  1.00  0.00           H  
ATOM    636 HG22 THR    45     105.304 113.527  95.894  1.00  0.00           H  
ATOM    637 HG23 THR    45     103.761 112.764  96.492  1.00  0.00           H  
ATOM    638  OG1 THR    45     105.147 110.852  97.635  1.00  0.00           O  
ATOM    639  HG1 THR    45     105.870 110.246  97.814  1.00  0.00           H  
ATOM    640  C   THR    45     104.931 111.494  93.967  1.00  0.00           C  
ATOM    641  O   THR    45     105.903 111.211  93.252  1.00  0.00           O  
ATOM    642  N   ASP    46     104.087 112.477  93.715  1.00  0.00           N  
ATOM    643  H   ASP    46     103.322 112.600  94.362  1.00  0.00           H  
ATOM    644  CA  ASP    46     104.052 113.187  92.386  1.00  0.00           C  
ATOM    645  HA  ASP    46     104.396 112.557  91.565  1.00  0.00           H  
ATOM    646  CB  ASP    46     102.567 113.548  92.008  1.00  0.00           C  
ATOM    647  HB2 ASP    46     101.921 112.684  91.856  1.00  0.00           H  
ATOM    648  HB3 ASP    46     102.153 114.130  92.831  1.00  0.00           H  
ATOM    649  CG  ASP    46     102.493 114.321  90.696  1.00  0.00           C  
ATOM    650  OD1 ASP    46     103.541 114.611  90.018  1.00  0.00           O  
ATOM    651  OD2 ASP    46     101.318 114.607  90.291  1.00  0.00           O  
ATOM    652  C   ASP    46     105.175 114.213  92.418  1.00  0.00           C  
ATOM    653  O   ASP    46     105.206 115.062  93.303  1.00  0.00           O  
ATOM    654  N   THR    47     106.136 114.154  91.485  1.00  0.00           N  
ATOM    655  H   THR    47     106.030 113.446  90.772  1.00  0.00           H  
ATOM    656  CA  THR    47     107.317 115.046  91.373  1.00  0.00           C  
ATOM    657  HA  THR    47     107.515 115.486  92.350  1.00  0.00           H  
ATOM    658  CB  THR    47     108.615 114.272  91.024  1.00  0.00           C  
ATOM    659  HB  THR    47     109.507 114.892  91.111  1.00  0.00           H  
ATOM    660  CG2 THR    47     108.841 113.157  91.973  1.00  0.00           C  
ATOM    661 HG21 THR    47     108.555 113.580  92.936  1.00  0.00           H  
ATOM    662 HG22 THR    47     108.227 112.263  91.864  1.00  0.00           H  
ATOM    663 HG23 THR    47     109.879 112.830  91.921  1.00  0.00           H  
ATOM    664  OG1 THR    47     108.662 113.800  89.718  1.00  0.00           O  
ATOM    665  HG1 THR    47     109.293 114.331  89.228  1.00  0.00           H  
ATOM    666  C   THR    47     107.072 116.242  90.526  1.00  0.00           C  
ATOM    667  O   THR    47     107.880 117.179  90.539  1.00  0.00           O  
ATOM    668  N   SER    48     105.960 116.384  89.825  1.00  0.00           N  
ATOM    669  H   SER    48     105.268 115.651  89.895  1.00  0.00           H  
ATOM    670  CA  SER    48     105.600 117.547  88.976  1.00  0.00           C  
ATOM    671  HA  SER    48     106.432 117.801  88.318  1.00  0.00           H  
ATOM    672  CB  SER    48     104.316 117.307  88.172  1.00  0.00           C  
ATOM    673  HB2 SER    48     104.086 118.147  87.517  1.00  0.00           H  
ATOM    674  HB3 SER    48     104.498 116.500  87.462  1.00  0.00           H  
ATOM    675  OG  SER    48     103.171 117.123  89.039  1.00  0.00           O  
ATOM    676  HG  SER    48     103.121 116.172  89.161  1.00  0.00           H  
ATOM    677  C   SER    48     105.425 118.773  89.884  1.00  0.00           C  
ATOM    678  O   SER    48     104.981 118.727  91.034  1.00  0.00           O  
ATOM    679  N   GLY    49     105.661 119.958  89.326  1.00  0.00           N  
ATOM    680  H   GLY    49     106.058 119.870  88.401  1.00  0.00           H  
ATOM    681  CA  GLY    49     105.512 121.228  89.949  1.00  0.00           C  
ATOM    682  HA2 GLY    49     105.355 122.024  89.221  1.00  0.00           H  
ATOM    683  HA3 GLY    49     104.711 121.108  90.678  1.00  0.00           H  
ATOM    684  C   GLY    49     106.610 121.567  90.944  1.00  0.00           C  
ATOM    685  O   GLY    49     107.777 121.166  90.801  1.00  0.00           O  
ATOM    686  N   TYR    50     106.278 122.388  91.969  1.00  0.00           N  
ATOM    687  H   TYR    50     106.996 122.593  92.650  1.00  0.00           H  
ATOM    688  CA  TYR    50     104.935 122.965  92.290  1.00  0.00           C  
ATOM    689  HA  TYR    50     104.392 122.992  91.345  1.00  0.00           H  
ATOM    690  CB  TYR    50     104.083 122.037  93.113  1.00  0.00           C  
ATOM    691  HB2 TYR    50     104.121 120.983  92.840  1.00  0.00           H  
ATOM    692  HB3 TYR    50     104.515 122.104  94.112  1.00  0.00           H  
ATOM    693  CG  TYR    50     102.571 122.384  93.086  1.00  0.00           C  
ATOM    694  CD1 TYR    50     101.965 123.289  93.962  1.00  0.00           C  
ATOM    695  HD1 TYR    50     102.545 123.841  94.687  1.00  0.00           H  
ATOM    696  CE1 TYR    50     100.553 123.495  93.884  1.00  0.00           C  
ATOM    697  HE1 TYR    50     100.018 124.163  94.543  1.00  0.00           H  
ATOM    698  CZ  TYR    50      99.785 122.994  92.835  1.00  0.00           C  
ATOM    699  OH  TYR    50      98.488 123.319  92.691  1.00  0.00           O  
ATOM    700  HH  TYR    50      98.168 123.002  91.843  1.00  0.00           H  
ATOM    701  CE2 TYR    50     100.384 122.171  91.916  1.00  0.00           C  
ATOM    702  HE2 TYR    50      99.813 121.699  91.129  1.00  0.00           H  
ATOM    703  CD2 TYR    50     101.766 121.838  92.036  1.00  0.00           C  
ATOM    704  HD2 TYR    50     102.299 121.072  91.493  1.00  0.00           H  
ATOM    705  C   TYR    50     105.127 124.292  92.932  1.00  0.00           C  
ATOM    706  O   TYR    50     106.046 124.472  93.708  1.00  0.00           O  
ATOM    707  N   GLY    51     104.278 125.332  92.664  1.00  0.00           N  
ATOM    708  H   GLY    51     104.474 126.182  93.173  1.00  0.00           H  
ATOM    709  CA  GLY    51     103.116 125.275  91.816  1.00  0.00           C  
ATOM    710  HA2 GLY    51     103.035 124.299  91.338  1.00  0.00           H  
ATOM    711  HA3 GLY    51     102.223 125.366  92.435  1.00  0.00           H  
ATOM    712  C   GLY    51     103.014 126.224  90.625  1.00  0.00           C  
ATOM    713  O   GLY    51     102.099 126.214  89.832  1.00  0.00           O  
ATOM    714  N   GLN    52     103.961 127.210  90.477  1.00  0.00           N  
ATOM    715  H   GLN    52     104.698 127.214  91.168  1.00  0.00           H  
ATOM    716  CA  GLN    52     103.912 128.130  89.428  1.00  0.00           C  
ATOM    717  HA  GLN    52     103.207 127.890  88.633  1.00  0.00           H  
ATOM    718  CB  GLN    52     103.586 129.557  89.957  1.00  0.00           C  
ATOM    719  HB2 GLN    52     102.552 129.612  90.296  1.00  0.00           H  
ATOM    720  HB3 GLN    52     104.259 129.690  90.804  1.00  0.00           H  
ATOM    721  CG  GLN    52     103.660 130.783  89.057  1.00  0.00           C  
ATOM    722  HG2 GLN    52     104.663 130.774  88.629  1.00  0.00           H  
ATOM    723  HG3 GLN    52     103.000 130.624  88.204  1.00  0.00           H  
ATOM    724  CD  GLN    52     103.488 132.098  89.763  1.00  0.00           C  
ATOM    725  OE1 GLN    52     103.837 132.407  90.936  1.00  0.00           O  
ATOM    726  NE2 GLN    52     103.016 133.108  89.078  1.00  0.00           N  
ATOM    727 HE21 GLN    52     102.887 132.905  88.097  1.00  0.00           H  
ATOM    728 HE22 GLN    52     102.964 134.030  89.487  1.00  0.00           H  
ATOM    729  C   GLN    52     105.232 128.022  88.583  1.00  0.00           C  
ATOM    730  O   GLN    52     106.226 128.634  88.926  1.00  0.00           O  
ATOM    731  N   SER    53     105.326 127.092  87.530  1.00  0.00           N  
ATOM    732  H   SER    53     106.173 127.049  86.980  1.00  0.00           H  
ATOM    733  CA  SER    53     104.117 126.501  86.892  1.00  0.00           C  
ATOM    734  HA  SER    53     103.263 127.177  86.945  1.00  0.00           H  
ATOM    735  CB  SER    53     104.437 126.267  85.406  1.00  0.00           C  
ATOM    736  HB2 SER    53     103.549 126.029  84.820  1.00  0.00           H  
ATOM    737  HB3 SER    53     104.767 127.238  85.037  1.00  0.00           H  
ATOM    738  OG  SER    53     105.502 125.300  85.249  1.00  0.00           O  
ATOM    739  HG  SER    53     105.991 125.574  84.469  1.00  0.00           H  
ATOM    740  C   SER    53     103.745 125.139  87.539  1.00  0.00           C  
ATOM    741  O   SER    53     104.395 124.634  88.527  1.00  0.00           O  
ATOM    742  N   SER    54     102.722 124.577  87.006  1.00  0.00           N  
ATOM    743  H   SER    54     102.222 124.914  86.196  1.00  0.00           H  
ATOM    744  CA  SER    54     102.182 123.271  87.510  1.00  0.00           C  
ATOM    745  HA  SER    54     102.479 123.261  88.558  1.00  0.00           H  
ATOM    746  CB  SER    54     100.687 123.232  87.437  1.00  0.00           C  
ATOM    747  HB2 SER    54     100.368 122.259  87.811  1.00  0.00           H  
ATOM    748  HB3 SER    54     100.267 124.011  88.073  1.00  0.00           H  
ATOM    749  OG  SER    54     100.198 123.250  86.140  1.00  0.00           O  
ATOM    750  HG  SER    54      99.244 123.144  86.153  1.00  0.00           H  
ATOM    751  C   SER    54     102.843 122.101  86.732  1.00  0.00           C  
ATOM    752  O   SER    54     102.931 120.999  87.286  1.00  0.00           O  
ATOM    753  N   TYR    55     103.398 122.302  85.548  1.00  0.00           N  
ATOM    754  H   TYR    55     103.471 123.280  85.308  1.00  0.00           H  
ATOM    755  CA  TYR    55     104.074 121.325  84.728  1.00  0.00           C  
ATOM    756  HA  TYR    55     104.482 120.492  85.301  1.00  0.00           H  
ATOM    757  CB  TYR    55     103.038 120.592  83.837  1.00  0.00           C  
ATOM    758  HB2 TYR    55     102.449 121.361  83.338  1.00  0.00           H  
ATOM    759  HB3 TYR    55     103.498 120.098  82.981  1.00  0.00           H  
ATOM    760  CG  TYR    55     102.098 119.639  84.571  1.00  0.00           C  
ATOM    761  CD1 TYR    55     100.728 119.937  84.835  1.00  0.00           C  
ATOM    762  HD1 TYR    55     100.286 120.838  84.436  1.00  0.00           H  
ATOM    763  CE1 TYR    55      99.923 119.057  85.524  1.00  0.00           C  
ATOM    764  HE1 TYR    55      98.902 119.304  85.774  1.00  0.00           H  
ATOM    765  CZ  TYR    55     100.431 117.845  85.958  1.00  0.00           C  
ATOM    766  OH  TYR    55      99.650 117.068  86.711  1.00  0.00           O  
ATOM    767  HH  TYR    55     100.211 116.403  87.117  1.00  0.00           H  
ATOM    768  CE2 TYR    55     101.767 117.456  85.596  1.00  0.00           C  
ATOM    769  HE2 TYR    55     102.192 116.515  85.911  1.00  0.00           H  
ATOM    770  CD2 TYR    55     102.607 118.381  84.959  1.00  0.00           C  
ATOM    771  HD2 TYR    55     103.637 118.113  84.777  1.00  0.00           H  
ATOM    772  C   TYR    55     105.096 121.979  83.766  1.00  0.00           C  
ATOM    773  O   TYR    55     104.749 122.403  82.694  1.00  0.00           O  
ATOM    774  N   SER    56     106.383 122.160  84.185  1.00  0.00           N  
ATOM    775  H   SER    56     106.852 122.881  83.654  1.00  0.00           H  
ATOM    776  CA  SER    56     107.203 121.477  85.220  1.00  0.00           C  
ATOM    777  HA  SER    56     108.230 121.578  84.870  1.00  0.00           H  
ATOM    778  CB  SER    56     107.171 122.227  86.554  1.00  0.00           C  
ATOM    779  HB2 SER    56     107.345 123.290  86.383  1.00  0.00           H  
ATOM    780  HB3 SER    56     106.219 122.029  87.048  1.00  0.00           H  
ATOM    781  OG  SER    56     108.215 121.694  87.330  1.00  0.00           O  
ATOM    782  HG  SER    56     108.782 122.374  87.700  1.00  0.00           H  
ATOM    783  C   SER    56     106.970 119.937  85.213  1.00  0.00           C  
ATOM    784  O   SER    56     106.516 119.422  86.231  1.00  0.00           O  
ATOM    785  N   SER    57     107.484 119.209  84.236  1.00  0.00           N  
ATOM    786  H   SER    57     107.266 118.255  84.486  1.00  0.00           H  
ATOM    787  CA  SER    57     108.033 119.654  82.907  1.00  0.00           C  
ATOM    788  HA  SER    57     108.523 120.604  83.119  1.00  0.00           H  
ATOM    789  CB  SER    57     108.968 118.492  82.530  1.00  0.00           C  
ATOM    790  HB2 SER    57     109.703 118.208  83.284  1.00  0.00           H  
ATOM    791  HB3 SER    57     108.388 117.570  82.480  1.00  0.00           H  
ATOM    792  OG  SER    57     109.671 118.753  81.308  1.00  0.00           O  
ATOM    793  HG  SER    57     110.312 119.399  81.614  1.00  0.00           H  
ATOM    794  C   SER    57     106.891 119.898  81.907  1.00  0.00           C  
ATOM    795  O   SER    57     105.858 119.240  81.926  1.00  0.00           O  
ATOM    796  N   TYR    58     107.053 120.916  81.075  1.00  0.00           N  
ATOM    797  H   TYR    58     107.926 121.423  81.114  1.00  0.00           H  
ATOM    798  CA  TYR    58     106.129 121.197  79.912  1.00  0.00           C  
ATOM    799  HA  TYR    58     105.184 121.424  80.406  1.00  0.00           H  
ATOM    800  CB  TYR    58     106.547 122.449  79.116  1.00  0.00           C  
ATOM    801  HB2 TYR    58     106.816 123.265  79.787  1.00  0.00           H  
ATOM    802  HB3 TYR    58     107.440 122.256  78.521  1.00  0.00           H  
ATOM    803  CG  TYR    58     105.472 122.880  78.143  1.00  0.00           C  
ATOM    804  CD1 TYR    58     105.381 122.360  76.846  1.00  0.00           C  
ATOM    805  HD1 TYR    58     106.142 121.675  76.501  1.00  0.00           H  
ATOM    806  CE1 TYR    58     104.539 122.885  75.876  1.00  0.00           C  
ATOM    807  HE1 TYR    58     104.583 122.537  74.854  1.00  0.00           H  
ATOM    808  CZ  TYR    58     103.588 123.894  76.265  1.00  0.00           C  
ATOM    809  OH  TYR    58     102.715 124.391  75.395  1.00  0.00           O  
ATOM    810  HH  TYR    58     102.978 124.132  74.509  1.00  0.00           H  
ATOM    811  CE2 TYR    58     103.608 124.355  77.604  1.00  0.00           C  
ATOM    812  HE2 TYR    58     102.885 125.030  78.039  1.00  0.00           H  
ATOM    813  CD2 TYR    58     104.585 123.896  78.499  1.00  0.00           C  
ATOM    814  HD2 TYR    58     104.729 124.334  79.476  1.00  0.00           H  
ATOM    815  C   TYR    58     105.947 119.877  79.065  1.00  0.00           C  
ATOM    816  O   TYR    58     106.892 119.344  78.506  1.00  0.00           O  
ATOM    817  N   GLY    59     104.719 119.371  78.797  1.00  0.00           N  
ATOM    818  H   GLY    59     104.763 118.425  78.448  1.00  0.00           H  
ATOM    819  CA  GLY    59     103.410 119.748  79.223  1.00  0.00           C  
ATOM    820  HA2 GLY    59     102.758 118.875  79.201  1.00  0.00           H  
ATOM    821  HA3 GLY    59     103.430 120.039  80.273  1.00  0.00           H  
ATOM    822  C   GLY    59     102.769 120.878  78.426  1.00  0.00           C  
ATOM    823  O   GLY    59     102.816 120.875  77.175  1.00  0.00           O  
ATOM    824  N   GLN    60     102.048 121.819  79.065  1.00  0.00           N  
ATOM    825  H   GLN    60     101.673 122.488  78.408  1.00  0.00           H  
ATOM    826  CA  GLN    60     101.664 122.147  80.457  1.00  0.00           C  
ATOM    827  HA  GLN    60     102.413 121.671  81.090  1.00  0.00           H  
ATOM    828  CB  GLN    60     101.743 123.678  80.785  1.00  0.00           C  
ATOM    829  HB2 GLN    60     102.793 123.943  80.905  1.00  0.00           H  
ATOM    830  HB3 GLN    60     101.216 124.197  79.985  1.00  0.00           H  
ATOM    831  CG  GLN    60     101.032 123.843  82.148  1.00  0.00           C  
ATOM    832  HG2 GLN    60      99.954 123.769  82.005  1.00  0.00           H  
ATOM    833  HG3 GLN    60     101.233 122.999  82.808  1.00  0.00           H  
ATOM    834  CD  GLN    60     101.401 125.057  82.904  1.00  0.00           C  
ATOM    835  OE1 GLN    60     102.335 125.798  82.613  1.00  0.00           O  
ATOM    836  NE2 GLN    60     100.669 125.401  83.921  1.00  0.00           N  
ATOM    837 HE21 GLN    60      99.809 124.934  84.170  1.00  0.00           H  
ATOM    838 HE22 GLN    60     100.948 126.261  84.372  1.00  0.00           H  
ATOM    839  C   GLN    60     100.224 121.422  80.564  1.00  0.00           C  
ATOM    840  O   GLN    60      99.940 120.682  81.520  1.00  0.00           O  
ATOM    841  N   SER    61      99.272 121.769  79.630  1.00  0.00           N  
ATOM    842  H   SER    61      99.465 122.354  78.830  1.00  0.00           H  
ATOM    843  CA  SER    61      97.851 121.412  79.766  1.00  0.00           C  
ATOM    844  HA  SER    61      97.659 120.438  80.215  1.00  0.00           H  
ATOM    845  CB  SER    61      97.237 122.389  80.709  1.00  0.00           C  
ATOM    846  HB2 SER    61      96.359 121.926  81.158  1.00  0.00           H  
ATOM    847  HB3 SER    61      97.835 122.435  81.619  1.00  0.00           H  
ATOM    848  OG  SER    61      97.017 123.758  80.232  1.00  0.00           O  
ATOM    849  HG  SER    61      96.359 124.157  80.807  1.00  0.00           H  
ATOM    850  C   SER    61      97.074 121.351  78.408  1.00  0.00           C  
ATOM    851  O   SER    61      97.537 121.751  77.343  1.00  0.00           O  
ATOM    852  N   GLN    62      95.774 120.847  78.436  1.00  0.00           N  
ATOM    853  H   GLN    62      95.470 120.407  79.292  1.00  0.00           H  
ATOM    854  CA  GLN    62      94.916 120.607  77.309  1.00  0.00           C  
ATOM    855  HA  GLN    62      95.352 119.928  76.576  1.00  0.00           H  
ATOM    856  CB  GLN    62      93.781 119.695  77.879  1.00  0.00           C  
ATOM    857  HB2 GLN    62      94.232 118.874  78.436  1.00  0.00           H  
ATOM    858  HB3 GLN    62      93.165 120.259  78.580  1.00  0.00           H  
ATOM    859  CG  GLN    62      92.795 119.073  76.819  1.00  0.00           C  
ATOM    860  HG2 GLN    62      92.115 118.379  77.313  1.00  0.00           H  
ATOM    861  HG3 GLN    62      92.267 119.870  76.295  1.00  0.00           H  
ATOM    862  CD  GLN    62      93.508 118.220  75.686  1.00  0.00           C  
ATOM    863  OE1 GLN    62      94.387 117.362  75.941  1.00  0.00           O  
ATOM    864  NE2 GLN    62      93.202 118.528  74.454  1.00  0.00           N  
ATOM    865 HE21 GLN    62      93.703 118.199  73.642  1.00  0.00           H  
ATOM    866 HE22 GLN    62      92.683 119.389  74.363  1.00  0.00           H  
ATOM    867  C   GLN    62      94.467 121.809  76.440  1.00  0.00           C  
ATOM    868  O   GLN    62      94.109 121.547  75.288  1.00  0.00           O  
ATOM    869  N   ASN    63      94.548 123.013  76.973  1.00  0.00           N  
ATOM    870  H   ASN    63      94.748 122.906  77.958  1.00  0.00           H  
ATOM    871  CA  ASN    63      94.400 124.316  76.402  1.00  0.00           C  
ATOM    872  HA  ASN    63      94.162 124.136  75.354  1.00  0.00           H  
ATOM    873  CB  ASN    63      93.305 125.094  77.176  1.00  0.00           C  
ATOM    874  HB2 ASN    63      92.841 125.920  76.637  1.00  0.00           H  
ATOM    875  HB3 ASN    63      92.380 124.576  77.429  1.00  0.00           H  
ATOM    876  CG  ASN    63      93.766 125.781  78.471  1.00  0.00           C  
ATOM    877  OD1 ASN    63      94.940 125.901  78.737  1.00  0.00           O  
ATOM    878  ND2 ASN    63      92.872 126.211  79.309  1.00  0.00           N  
ATOM    879 HD21 ASN    63      93.137 126.682  80.162  1.00  0.00           H  
ATOM    880 HD22 ASN    63      91.908 126.159  79.010  1.00  0.00           H  
ATOM    881  C   ASN    63      95.669 125.085  76.288  1.00  0.00           C  
ATOM    882  O   ASN    63      95.645 126.215  75.790  1.00  0.00           O  
ATOM    883  N   THR    64      96.825 124.573  76.777  1.00  0.00           N  
ATOM    884  H   THR    64      96.987 123.608  77.027  1.00  0.00           H  
ATOM    885  CA  THR    64      98.125 125.345  76.786  1.00  0.00           C  
ATOM    886  HA  THR    64      98.149 126.072  75.974  1.00  0.00           H  
ATOM    887  CB  THR    64      98.345 126.124  78.173  1.00  0.00           C  
ATOM    888  HB  THR    64      98.226 125.458  79.027  1.00  0.00           H  
ATOM    889  CG2 THR    64      99.758 126.845  78.310  1.00  0.00           C  
ATOM    890 HG21 THR    64      99.729 127.228  79.330  1.00  0.00           H  
ATOM    891 HG22 THR    64     100.683 126.335  78.039  1.00  0.00           H  
ATOM    892 HG23 THR    64      99.758 127.697  77.629  1.00  0.00           H  
ATOM    893  OG1 THR    64      97.421 127.165  78.224  1.00  0.00           O  
ATOM    894  HG1 THR    64      96.575 126.754  78.032  1.00  0.00           H  
ATOM    895  C   THR    64      99.228 124.323  76.479  1.00  0.00           C  
ATOM    896  O   THR    64      99.750 123.718  77.384  1.00  0.00           O  
ATOM    897  N   GLY    65      99.715 124.147  75.222  1.00  0.00           N  
ATOM    898  H   GLY    65     100.558 123.606  75.095  1.00  0.00           H  
ATOM    899  CA  GLY    65      98.941 124.457  74.013  1.00  0.00           C  
ATOM    900  HA2 GLY    65      98.693 125.518  74.051  1.00  0.00           H  
ATOM    901  HA3 GLY    65      99.637 124.275  73.194  1.00  0.00           H  
ATOM    902  C   GLY    65      97.597 123.640  73.755  1.00  0.00           C  
ATOM    903  O   GLY    65      97.423 122.558  74.375  1.00  0.00           O  
ATOM    904  N   TYR    66      96.715 124.212  72.875  1.00  0.00           N  
ATOM    905  H   TYR    66      97.040 124.933  72.247  1.00  0.00           H  
ATOM    906  CA  TYR    66      95.347 123.605  72.744  1.00  0.00           C  
ATOM    907  HA  TYR    66      95.030 123.322  73.748  1.00  0.00           H  
ATOM    908  CB  TYR    66      94.426 124.652  72.191  1.00  0.00           C  
ATOM    909  HB2 TYR    66      94.357 125.416  72.965  1.00  0.00           H  
ATOM    910  HB3 TYR    66      94.916 125.106  71.330  1.00  0.00           H  
ATOM    911  CG  TYR    66      93.080 124.193  71.738  1.00  0.00           C  
ATOM    912  CD1 TYR    66      92.588 124.366  70.384  1.00  0.00           C  
ATOM    913  HD1 TYR    66      93.141 125.009  69.715  1.00  0.00           H  
ATOM    914  CE1 TYR    66      91.396 123.743  69.983  1.00  0.00           C  
ATOM    915  HE1 TYR    66      91.134 123.787  68.936  1.00  0.00           H  
ATOM    916  CZ  TYR    66      90.654 122.911  70.868  1.00  0.00           C  
ATOM    917  OH  TYR    66      89.544 122.268  70.363  1.00  0.00           O  
ATOM    918  HH  TYR    66      89.008 121.725  70.946  1.00  0.00           H  
ATOM    919  CE2 TYR    66      91.120 122.737  72.132  1.00  0.00           C  
ATOM    920  HE2 TYR    66      90.613 122.100  72.841  1.00  0.00           H  
ATOM    921  CD2 TYR    66      92.280 123.407  72.591  1.00  0.00           C  
ATOM    922  HD2 TYR    66      92.677 123.137  73.558  1.00  0.00           H  
ATOM    923  C   TYR    66      95.421 122.350  71.870  1.00  0.00           C  
ATOM    924  O   TYR    66      95.961 122.459  70.746  1.00  0.00           O  
ATOM    925  N   GLY    67      94.982 121.138  72.294  1.00  0.00           N  
ATOM    926  H   GLY    67      94.684 121.099  73.258  1.00  0.00           H  
ATOM    927  CA  GLY    67      94.882 119.952  71.439  1.00  0.00           C  
ATOM    928  HA2 GLY    67      95.593 120.003  70.614  1.00  0.00           H  
ATOM    929  HA3 GLY    67      95.373 119.215  72.075  1.00  0.00           H  
ATOM    930  C   GLY    67      93.472 119.523  71.148  1.00  0.00           C  
ATOM    931  O   GLY    67      92.556 119.679  71.950  1.00  0.00           O  
ATOM    932  N   THR    68      93.294 119.138  69.910  1.00  0.00           N  
ATOM    933  H   THR    68      94.070 118.985  69.283  1.00  0.00           H  
ATOM    934  CA  THR    68      92.029 118.694  69.416  1.00  0.00           C  
ATOM    935  HA  THR    68      91.511 118.179  70.226  1.00  0.00           H  
ATOM    936  CB  THR    68      91.320 119.970  68.900  1.00  0.00           C  
ATOM    937  HB  THR    68      91.409 120.734  69.672  1.00  0.00           H  
ATOM    938  CG2 THR    68      92.001 120.629  67.690  1.00  0.00           C  
ATOM    939 HG21 THR    68      91.939 119.997  66.804  1.00  0.00           H  
ATOM    940 HG22 THR    68      91.554 121.606  67.504  1.00  0.00           H  
ATOM    941 HG23 THR    68      93.077 120.726  67.829  1.00  0.00           H  
ATOM    942  OG1 THR    68      89.940 119.769  68.696  1.00  0.00           O  
ATOM    943  HG1 THR    68      89.613 119.795  67.794  1.00  0.00           H  
ATOM    944  C   THR    68      92.146 117.607  68.289  1.00  0.00           C  
ATOM    945  O   THR    68      93.152 117.473  67.604  1.00  0.00           O  
ATOM    946  N   GLN    69      91.054 116.894  68.036  1.00  0.00           N  
ATOM    947  H   GLN    69      90.184 117.095  68.508  1.00  0.00           H  
ATOM    948  CA  GLN    69      90.791 116.247  66.764  1.00  0.00           C  
ATOM    949  HA  GLN    69      91.724 115.760  66.480  1.00  0.00           H  
ATOM    950  CB  GLN    69      89.704 115.182  66.842  1.00  0.00           C  
ATOM    951  HB2 GLN    69      89.825 114.590  67.749  1.00  0.00           H  
ATOM    952  HB3 GLN    69      88.746 115.690  66.952  1.00  0.00           H  
ATOM    953  CG  GLN    69      89.568 114.275  65.640  1.00  0.00           C  
ATOM    954  HG2 GLN    69      89.323 115.046  64.910  1.00  0.00           H  
ATOM    955  HG3 GLN    69      90.518 113.826  65.348  1.00  0.00           H  
ATOM    956  CD  GLN    69      88.477 113.243  65.898  1.00  0.00           C  
ATOM    957  OE1 GLN    69      88.447 112.492  66.887  1.00  0.00           O  
ATOM    958  NE2 GLN    69      87.594 113.126  64.937  1.00  0.00           N  
ATOM    959 HE21 GLN    69      87.452 113.926  64.338  1.00  0.00           H  
ATOM    960 HE22 GLN    69      86.884 112.464  65.219  1.00  0.00           H  
ATOM    961  C   GLN    69      90.487 117.260  65.635  1.00  0.00           C  
ATOM    962  O   GLN    69      89.451 117.946  65.716  1.00  0.00           O  
ATOM    963  N   SER    70      91.342 117.328  64.580  1.00  0.00           N  
ATOM    964  H   SER    70      92.065 116.645  64.406  1.00  0.00           H  
ATOM    965  CA  SER    70      91.037 118.372  63.563  1.00  0.00           C  
ATOM    966  HA  SER    70      90.900 119.348  64.029  1.00  0.00           H  
ATOM    967  CB  SER    70      92.350 118.438  62.704  1.00  0.00           C  
ATOM    968  HB2 SER    70      92.338 117.545  62.079  1.00  0.00           H  
ATOM    969  HB3 SER    70      92.298 119.303  62.043  1.00  0.00           H  
ATOM    970  OG  SER    70      93.529 118.601  63.510  1.00  0.00           O  
ATOM    971  HG  SER    70      93.692 117.741  63.903  1.00  0.00           H  
ATOM    972  C   SER    70      89.692 118.235  62.835  1.00  0.00           C  
ATOM    973  O   SER    70      89.053 119.240  62.523  1.00  0.00           O  
ATOM    974  N   THR    71      89.254 117.005  62.531  1.00  0.00           N  
ATOM    975  H   THR    71      89.738 116.224  62.951  1.00  0.00           H  
ATOM    976  CA  THR    71      87.997 116.652  61.867  1.00  0.00           C  
ATOM    977  HA  THR    71      87.716 117.520  61.271  1.00  0.00           H  
ATOM    978  CB  THR    71      88.356 115.472  60.993  1.00  0.00           C  
ATOM    979  HB  THR    71      87.461 115.068  60.521  1.00  0.00           H  
ATOM    980  CG2 THR    71      89.445 115.691  59.936  1.00  0.00           C  
ATOM    981 HG21 THR    71      89.198 115.023  59.110  1.00  0.00           H  
ATOM    982 HG22 THR    71      89.327 116.681  59.494  1.00  0.00           H  
ATOM    983 HG23 THR    71      90.474 115.668  60.294  1.00  0.00           H  
ATOM    984  OG1 THR    71      88.885 114.466  61.868  1.00  0.00           O  
ATOM    985  HG1 THR    71      88.578 113.668  61.431  1.00  0.00           H  
ATOM    986  C   THR    71      86.851 116.318  62.837  1.00  0.00           C  
ATOM    987  O   THR    71      87.178 115.986  63.993  1.00  0.00           O  
ATOM    988  N   PRO    72      85.551 116.350  62.506  1.00  0.00           N  
ATOM    989  CD  PRO    72      85.037 116.807  61.270  1.00  0.00           C  
ATOM    990  HD2 PRO    72      84.945 116.062  60.479  1.00  0.00           H  
ATOM    991  HD3 PRO    72      85.553 117.653  60.818  1.00  0.00           H  
ATOM    992  CG  PRO    72      83.525 117.136  61.512  1.00  0.00           C  
ATOM    993  HG2 PRO    72      82.979 117.120  60.569  1.00  0.00           H  
ATOM    994  HG3 PRO    72      83.539 118.089  62.040  1.00  0.00           H  
ATOM    995  CB  PRO    72      83.171 116.017  62.490  1.00  0.00           C  
ATOM    996  HB2 PRO    72      83.093 115.075  61.947  1.00  0.00           H  
ATOM    997  HB3 PRO    72      82.262 116.268  63.035  1.00  0.00           H  
ATOM    998  CA  PRO    72      84.431 116.048  63.394  1.00  0.00           C  
ATOM    999  HA  PRO    72      84.312 116.865  64.107  1.00  0.00           H  
ATOM   1000  C   PRO    72      84.570 114.681  64.098  1.00  0.00           C  
ATOM   1001  O   PRO    72      84.893 113.717  63.442  1.00  0.00           O  
ATOM   1002  N   GLN    73      84.151 114.593  65.387  1.00  0.00           N  
ATOM   1003  H   GLN    73      83.986 115.430  65.928  1.00  0.00           H  
ATOM   1004  CA  GLN    73      83.772 113.259  65.864  1.00  0.00           C  
ATOM   1005  HA  GLN    73      84.579 112.538  65.732  1.00  0.00           H  
ATOM   1006  CB  GLN    73      83.574 113.166  67.452  1.00  0.00           C  
ATOM   1007  HB2 GLN    73      83.428 112.114  67.697  1.00  0.00           H  
ATOM   1008  HB3 GLN    73      84.541 113.456  67.863  1.00  0.00           H  
ATOM   1009  CG  GLN    73      82.517 114.057  68.099  1.00  0.00           C  
ATOM   1010  HG2 GLN    73      82.852 114.361  69.091  1.00  0.00           H  
ATOM   1011  HG3 GLN    73      82.298 114.955  67.521  1.00  0.00           H  
ATOM   1012  CD  GLN    73      81.227 113.208  68.249  1.00  0.00           C  
ATOM   1013  OE1 GLN    73      80.930 112.427  67.390  1.00  0.00           O  
ATOM   1014  NE2 GLN    73      80.420 113.489  69.261  1.00  0.00           N  
ATOM   1015 HE21 GLN    73      80.580 114.261  69.892  1.00  0.00           H  
ATOM   1016 HE22 GLN    73      79.536 113.002  69.224  1.00  0.00           H  
ATOM   1017  C   GLN    73      82.554 112.625  65.178  1.00  0.00           C  
ATOM   1018  O   GLN    73      81.628 113.291  64.726  1.00  0.00           O  
ATOM   1019  N   GLY    74      82.724 111.345  64.882  1.00  0.00           N  
ATOM   1020  H   GLY    74      83.578 110.962  65.262  1.00  0.00           H  
ATOM   1021  CA  GLY    74      82.066 110.518  63.856  1.00  0.00           C  
ATOM   1022  HA2 GLY    74      82.021 110.987  62.873  1.00  0.00           H  
ATOM   1023  HA3 GLY    74      82.780 109.696  63.799  1.00  0.00           H  
ATOM   1024  C   GLY    74      80.699 109.940  64.211  1.00  0.00           C  
ATOM   1025  O   GLY    74      80.195 109.074  63.510  1.00  0.00           O  
ATOM   1026  N   TYR    75      80.177 110.358  65.374  1.00  0.00           N  
ATOM   1027  H   TYR    75      80.647 111.106  65.864  1.00  0.00           H  
ATOM   1028  CA  TYR    75      79.056 109.625  66.051  1.00  0.00           C  
ATOM   1029  HA  TYR    75      78.566 108.887  65.416  1.00  0.00           H  
ATOM   1030  CB  TYR    75      79.572 108.865  67.315  1.00  0.00           C  
ATOM   1031  HB2 TYR    75      79.596 109.551  68.161  1.00  0.00           H  
ATOM   1032  HB3 TYR    75      78.811 108.125  67.562  1.00  0.00           H  
ATOM   1033  CG  TYR    75      80.900 108.232  67.117  1.00  0.00           C  
ATOM   1034  CD1 TYR    75      82.071 108.915  67.524  1.00  0.00           C  
ATOM   1035  HD1 TYR    75      81.992 109.903  67.953  1.00  0.00           H  
ATOM   1036  CE1 TYR    75      83.380 108.316  67.272  1.00  0.00           C  
ATOM   1037  HE1 TYR    75      84.273 108.877  67.503  1.00  0.00           H  
ATOM   1038  CZ  TYR    75      83.437 107.125  66.509  1.00  0.00           C  
ATOM   1039  OH  TYR    75      84.641 106.545  66.275  1.00  0.00           O  
ATOM   1040  HH  TYR    75      85.060 106.925  65.499  1.00  0.00           H  
ATOM   1041  CE2 TYR    75      82.311 106.512  66.035  1.00  0.00           C  
ATOM   1042  HE2 TYR    75      82.478 105.599  65.483  1.00  0.00           H  
ATOM   1043  CD2 TYR    75      81.037 107.073  66.325  1.00  0.00           C  
ATOM   1044  HD2 TYR    75      80.139 106.587  65.973  1.00  0.00           H  
ATOM   1045  C   TYR    75      77.845 110.494  66.436  1.00  0.00           C  
ATOM   1046  O   TYR    75      76.799 109.935  66.712  1.00  0.00           O  
ATOM   1047  N   GLY    76      78.043 111.849  66.272  1.00  0.00           N  
ATOM   1048  H   GLY    76      78.957 112.227  66.068  1.00  0.00           H  
ATOM   1049  CA  GLY    76      77.012 112.831  66.422  1.00  0.00           C  
ATOM   1050  HA2 GLY    76      77.310 113.607  65.717  1.00  0.00           H  
ATOM   1051  HA3 GLY    76      75.981 112.510  66.272  1.00  0.00           H  
ATOM   1052  C   GLY    76      77.063 113.406  67.839  1.00  0.00           C  
ATOM   1053  O   GLY    76      77.573 112.806  68.795  1.00  0.00           O  
ATOM   1054  N   SER    77      76.535 114.625  67.853  1.00  0.00           N  
ATOM   1055  H   SER    77      76.112 114.965  67.001  1.00  0.00           H  
ATOM   1056  CA  SER    77      76.571 115.478  69.042  1.00  0.00           C  
ATOM   1057  HA  SER    77      77.477 115.375  69.640  1.00  0.00           H  
ATOM   1058  CB  SER    77      76.483 117.005  68.618  1.00  0.00           C  
ATOM   1059  HB2 SER    77      77.333 117.386  68.054  1.00  0.00           H  
ATOM   1060  HB3 SER    77      75.506 117.153  68.157  1.00  0.00           H  
ATOM   1061  OG  SER    77      76.532 117.777  69.741  1.00  0.00           O  
ATOM   1062  HG  SER    77      76.341 118.680  69.478  1.00  0.00           H  
ATOM   1063  C   SER    77      75.395 115.118  69.985  1.00  0.00           C  
ATOM   1064  O   SER    77      74.247 115.453  69.693  1.00  0.00           O  
ATOM   1065  N   THR    78      75.645 114.422  71.117  1.00  0.00           N  
ATOM   1066  H   THR    78      74.854 114.423  71.744  1.00  0.00           H  
ATOM   1067  CA  THR    78      76.824 113.751  71.691  1.00  0.00           C  
ATOM   1068  HA  THR    78      77.621 113.710  70.949  1.00  0.00           H  
ATOM   1069  CB  THR    78      77.483 114.520  72.810  1.00  0.00           C  
ATOM   1070  HB  THR    78      76.807 114.674  73.651  1.00  0.00           H  
ATOM   1071  CG2 THR    78      78.728 113.708  73.300  1.00  0.00           C  
ATOM   1072 HG21 THR    78      79.425 113.598  72.469  1.00  0.00           H  
ATOM   1073 HG22 THR    78      79.302 114.243  74.057  1.00  0.00           H  
ATOM   1074 HG23 THR    78      78.391 112.754  73.706  1.00  0.00           H  
ATOM   1075  OG1 THR    78      77.994 115.743  72.397  1.00  0.00           O  
ATOM   1076  HG1 THR    78      77.344 116.408  72.631  1.00  0.00           H  
ATOM   1077  C   THR    78      76.413 112.278  72.071  1.00  0.00           C  
ATOM   1078  O   THR    78      75.915 112.049  73.143  1.00  0.00           O  
ATOM   1079  N   GLY    79      76.789 111.366  71.231  1.00  0.00           N  
ATOM   1080  H   GLY    79      77.112 111.636  70.313  1.00  0.00           H  
ATOM   1081  CA  GLY    79      76.714 109.968  71.516  1.00  0.00           C  
ATOM   1082  HA2 GLY    79      75.701 109.594  71.662  1.00  0.00           H  
ATOM   1083  HA3 GLY    79      77.048 109.483  70.598  1.00  0.00           H  
ATOM   1084  C   GLY    79      77.543 109.451  72.706  1.00  0.00           C  
ATOM   1085  O   GLY    79      78.014 110.279  73.470  1.00  0.00           O  
ATOM   1086  N   GLY    80      77.725 108.134  72.890  1.00  0.00           N  
ATOM   1087  H   GLY    80      78.289 107.801  73.658  1.00  0.00           H  
ATOM   1088  CA  GLY    80      77.010 107.085  72.135  1.00  0.00           C  
ATOM   1089  HA2 GLY    80      77.069 107.100  71.047  1.00  0.00           H  
ATOM   1090  HA3 GLY    80      77.343 106.108  72.488  1.00  0.00           H  
ATOM   1091  C   GLY    80      75.544 107.001  72.505  1.00  0.00           C  
ATOM   1092  O   GLY    80      75.067 107.654  73.454  1.00  0.00           O  
ATOM   1093  N   TYR    81      74.753 106.262  71.684  1.00  0.00           N  
ATOM   1094  H   TYR    81      75.255 105.768  70.960  1.00  0.00           H  
ATOM   1095  CA  TYR    81      73.282 106.150  71.858  1.00  0.00           C  
ATOM   1096  HA  TYR    81      72.847 106.666  72.713  1.00  0.00           H  
ATOM   1097  CB  TYR    81      72.626 106.915  70.637  1.00  0.00           C  
ATOM   1098  HB2 TYR    81      72.871 106.459  69.678  1.00  0.00           H  
ATOM   1099  HB3 TYR    81      71.551 106.969  70.807  1.00  0.00           H  
ATOM   1100  CG  TYR    81      73.016 108.372  70.628  1.00  0.00           C  
ATOM   1101  CD1 TYR    81      72.433 109.314  71.534  1.00  0.00           C  
ATOM   1102  HD1 TYR    81      71.870 108.885  72.350  1.00  0.00           H  
ATOM   1103  CE1 TYR    81      72.794 110.653  71.403  1.00  0.00           C  
ATOM   1104  HE1 TYR    81      72.430 111.306  72.182  1.00  0.00           H  
ATOM   1105  CZ  TYR    81      73.512 111.095  70.243  1.00  0.00           C  
ATOM   1106  OH  TYR    81      73.743 112.416  70.160  1.00  0.00           O  
ATOM   1107  HH  TYR    81      73.222 112.871  70.825  1.00  0.00           H  
ATOM   1108  CE2 TYR    81      74.054 110.129  69.338  1.00  0.00           C  
ATOM   1109  HE2 TYR    81      74.705 110.464  68.544  1.00  0.00           H  
ATOM   1110  CD2 TYR    81      73.867 108.731  69.560  1.00  0.00           C  
ATOM   1111  HD2 TYR    81      74.283 107.975  68.910  1.00  0.00           H  
ATOM   1112  C   TYR    81      72.902 104.718  71.883  1.00  0.00           C  
ATOM   1113  O   TYR    81      73.189 103.993  70.894  1.00  0.00           O  
ATOM   1114  N   GLY    82      72.295 104.113  72.993  1.00  0.00           N  
ATOM   1115  H   GLY    82      72.089 103.132  72.873  1.00  0.00           H  
ATOM   1116  CA  GLY    82      71.903 104.786  74.147  1.00  0.00           C  
ATOM   1117  HA2 GLY    82      71.767 104.004  74.894  1.00  0.00           H  
ATOM   1118  HA3 GLY    82      72.650 105.488  74.516  1.00  0.00           H  
ATOM   1119  C   GLY    82      70.532 105.520  74.094  1.00  0.00           C  
ATOM   1120  O   GLY    82      70.356 106.341  73.134  1.00  0.00           O  
ATOM   1121  N   SER    83      69.515 105.153  74.890  1.00  0.00           N  
ATOM   1122  H   SER    83      69.752 104.537  75.654  1.00  0.00           H  
ATOM   1123  CA  SER    83      68.144 105.820  74.920  1.00  0.00           C  
ATOM   1124  HA  SER    83      67.705 105.329  75.788  1.00  0.00           H  
ATOM   1125  CB  SER    83      68.277 107.282  75.329  1.00  0.00           C  
ATOM   1126  HB2 SER    83      68.977 107.854  74.719  1.00  0.00           H  
ATOM   1127  HB3 SER    83      67.320 107.804  75.303  1.00  0.00           H  
ATOM   1128  OG  SER    83      68.708 107.410  76.685  1.00  0.00           O  
ATOM   1129  HG  SER    83      69.641 107.184  76.708  1.00  0.00           H  
ATOM   1130  C   SER    83      67.375 105.721  73.583  1.00  0.00           C  
ATOM   1131  O   SER    83      66.981 106.766  73.047  1.00  0.00           O  
ATOM   1132  N   SER    84      67.183 104.556  72.990  1.00  0.00           N  
ATOM   1133  H   SER    84      66.797 104.605  72.058  1.00  0.00           H  
ATOM   1134  CA  SER    84      67.244 103.216  73.520  1.00  0.00           C  
ATOM   1135  HA  SER    84      66.883 103.256  74.548  1.00  0.00           H  
ATOM   1136  CB  SER    84      66.297 102.295  72.763  1.00  0.00           C  
ATOM   1137  HB2 SER    84      65.300 102.718  72.634  1.00  0.00           H  
ATOM   1138  HB3 SER    84      66.757 102.034  71.810  1.00  0.00           H  
ATOM   1139  OG  SER    84      66.220 101.029  73.443  1.00  0.00           O  
ATOM   1140  HG  SER    84      65.670 101.156  74.219  1.00  0.00           H  
ATOM   1141  C   SER    84      68.710 102.649  73.424  1.00  0.00           C  
ATOM   1142  O   SER    84      69.484 103.034  72.561  1.00  0.00           O  
ATOM   1143  N   GLN    85      69.080 101.636  74.249  1.00  0.00           N  
ATOM   1144  H   GLN    85      68.447 101.371  74.990  1.00  0.00           H  
ATOM   1145  CA  GLN    85      70.405 100.956  74.240  1.00  0.00           C  
ATOM   1146  HA  GLN    85      71.086 101.576  74.822  1.00  0.00           H  
ATOM   1147  CB  GLN    85      70.148  99.606  74.981  1.00  0.00           C  
ATOM   1148  HB2 GLN    85      69.793  99.892  75.971  1.00  0.00           H  
ATOM   1149  HB3 GLN    85      69.245  99.189  74.536  1.00  0.00           H  
ATOM   1150  CG  GLN    85      71.219  98.480  75.072  1.00  0.00           C  
ATOM   1151  HG2 GLN    85      70.882  97.779  75.836  1.00  0.00           H  
ATOM   1152  HG3 GLN    85      71.275  97.749  74.266  1.00  0.00           H  
ATOM   1153  CD  GLN    85      72.704  98.901  75.356  1.00  0.00           C  
ATOM   1154  OE1 GLN    85      72.943 100.066  75.645  1.00  0.00           O  
ATOM   1155  NE2 GLN    85      73.687  97.985  75.239  1.00  0.00           N  
ATOM   1156 HE21 GLN    85      74.560  98.426  75.488  1.00  0.00           H  
ATOM   1157 HE22 GLN    85      73.547  96.995  75.091  1.00  0.00           H  
ATOM   1158  C   GLN    85      71.080 100.800  72.898  1.00  0.00           C  
ATOM   1159  O   GLN    85      72.221 101.156  72.664  1.00  0.00           O  
ATOM   1160  N   SER    86      70.342 100.227  71.927  1.00  0.00           N  
ATOM   1161  H   SER    86      69.460  99.879  72.274  1.00  0.00           H  
ATOM   1162  CA  SER    86      70.780 100.166  70.490  1.00  0.00           C  
ATOM   1163  HA  SER    86      69.955  99.621  70.033  1.00  0.00           H  
ATOM   1164  CB  SER    86      70.768 101.598  69.849  1.00  0.00           C  
ATOM   1165  HB2 SER    86      71.284 102.314  70.489  1.00  0.00           H  
ATOM   1166  HB3 SER    86      71.156 101.678  68.834  1.00  0.00           H  
ATOM   1167  OG  SER    86      69.559 102.257  69.814  1.00  0.00           O  
ATOM   1168  HG  SER    86      69.361 102.360  70.748  1.00  0.00           H  
ATOM   1169  C   SER    86      72.042  99.393  70.151  1.00  0.00           C  
ATOM   1170  O   SER    86      72.897  99.898  69.414  1.00  0.00           O  
ATOM   1171  N   SER    87      72.147  98.089  70.567  1.00  0.00           N  
ATOM   1172  H   SER    87      71.382  97.896  71.198  1.00  0.00           H  
ATOM   1173  CA  SER    87      73.398  97.270  70.525  1.00  0.00           C  
ATOM   1174  HA  SER    87      74.209  97.998  70.537  1.00  0.00           H  
ATOM   1175  CB  SER    87      73.472  96.276  71.713  1.00  0.00           C  
ATOM   1176  HB2 SER    87      74.400  95.730  71.547  1.00  0.00           H  
ATOM   1177  HB3 SER    87      73.719  96.811  72.629  1.00  0.00           H  
ATOM   1178  OG  SER    87      72.339  95.418  71.797  1.00  0.00           O  
ATOM   1179  HG  SER    87      72.297  94.970  72.645  1.00  0.00           H  
ATOM   1180  C   SER    87      73.653  96.504  69.232  1.00  0.00           C  
ATOM   1181  O   SER    87      74.689  95.878  69.145  1.00  0.00           O  
ATOM   1182  N   GLN    88      72.668  96.417  68.348  1.00  0.00           N  
ATOM   1183  H   GLN    88      71.868  96.993  68.567  1.00  0.00           H  
ATOM   1184  CA  GLN    88      72.587  95.602  67.145  1.00  0.00           C  
ATOM   1185  HA  GLN    88      71.553  95.612  66.801  1.00  0.00           H  
ATOM   1186  CB  GLN    88      73.367  96.256  66.016  1.00  0.00           C  
ATOM   1187  HB2 GLN    88      74.401  96.407  66.324  1.00  0.00           H  
ATOM   1188  HB3 GLN    88      73.375  95.572  65.167  1.00  0.00           H  
ATOM   1189  CG  GLN    88      72.885  97.590  65.357  1.00  0.00           C  
ATOM   1190  HG2 GLN    88      72.831  98.301  66.181  1.00  0.00           H  
ATOM   1191  HG3 GLN    88      73.648  97.958  64.672  1.00  0.00           H  
ATOM   1192  CD  GLN    88      71.516  97.444  64.605  1.00  0.00           C  
ATOM   1193  OE1 GLN    88      70.451  97.889  64.996  1.00  0.00           O  
ATOM   1194  NE2 GLN    88      71.555  96.747  63.489  1.00  0.00           N  
ATOM   1195 HE21 GLN    88      72.449  96.480  63.103  1.00  0.00           H  
ATOM   1196 HE22 GLN    88      70.717  96.452  63.007  1.00  0.00           H  
ATOM   1197  C   GLN    88      72.965  94.128  67.328  1.00  0.00           C  
ATOM   1198  O   GLN    88      73.784  93.590  66.572  1.00  0.00           O  
ATOM   1199  N   SER    89      72.365  93.397  68.258  1.00  0.00           N  
ATOM   1200  H   SER    89      71.650  93.814  68.836  1.00  0.00           H  
ATOM   1201  CA  SER    89      72.625  91.979  68.570  1.00  0.00           C  
ATOM   1202  HA  SER    89      73.686  91.844  68.780  1.00  0.00           H  
ATOM   1203  CB  SER    89      71.862  91.739  69.884  1.00  0.00           C  
ATOM   1204  HB2 SER    89      72.161  92.513  70.592  1.00  0.00           H  
ATOM   1205  HB3 SER    89      70.790  91.659  69.703  1.00  0.00           H  
ATOM   1206  OG  SER    89      72.256  90.541  70.458  1.00  0.00           O  
ATOM   1207  HG  SER    89      71.749  90.416  71.264  1.00  0.00           H  
ATOM   1208  C   SER    89      72.184  91.003  67.563  1.00  0.00           C  
ATOM   1209  O   SER    89      71.028  91.034  67.111  1.00  0.00           O  
ATOM   1210  N   SER    90      73.050  90.027  67.278  1.00  0.00           N  
ATOM   1211  H   SER    90      73.965  90.022  67.707  1.00  0.00           H  
ATOM   1212  CA  SER    90      72.678  88.845  66.411  1.00  0.00           C  
ATOM   1213  HA  SER    90      72.513  89.156  65.379  1.00  0.00           H  
ATOM   1214  CB  SER    90      73.811  87.912  66.208  1.00  0.00           C  
ATOM   1215  HB2 SER    90      74.145  87.543  67.178  1.00  0.00           H  
ATOM   1216  HB3 SER    90      73.432  87.011  65.727  1.00  0.00           H  
ATOM   1217  OG  SER    90      74.846  88.532  65.437  1.00  0.00           O  
ATOM   1218  HG  SER    90      75.240  87.867  64.867  1.00  0.00           H  
ATOM   1219  C   SER    90      71.433  88.044  66.949  1.00  0.00           C  
ATOM   1220  O   SER    90      70.639  87.607  66.128  1.00  0.00           O  
ATOM   1221  N   TYR    91      71.336  87.924  68.256  1.00  0.00           N  
ATOM   1222  H   TYR    91      71.907  88.521  68.837  1.00  0.00           H  
ATOM   1223  CA  TYR    91      70.382  87.093  68.977  1.00  0.00           C  
ATOM   1224  HA  TYR    91      69.842  86.485  68.251  1.00  0.00           H  
ATOM   1225  CB  TYR    91      71.153  86.103  69.842  1.00  0.00           C  
ATOM   1226  HB2 TYR    91      71.724  86.616  70.616  1.00  0.00           H  
ATOM   1227  HB3 TYR    91      70.463  85.371  70.262  1.00  0.00           H  
ATOM   1228  CG  TYR    91      72.211  85.332  69.161  1.00  0.00           C  
ATOM   1229  CD1 TYR    91      71.779  84.223  68.383  1.00  0.00           C  
ATOM   1230  HD1 TYR    91      70.714  84.045  68.401  1.00  0.00           H  
ATOM   1231  CE1 TYR    91      72.738  83.512  67.662  1.00  0.00           C  
ATOM   1232  HE1 TYR    91      72.366  82.680  67.084  1.00  0.00           H  
ATOM   1233  CZ  TYR    91      74.115  83.978  67.655  1.00  0.00           C  
ATOM   1234  OH  TYR    91      75.016  83.424  66.801  1.00  0.00           O  
ATOM   1235  HH  TYR    91      75.713  84.049  66.586  1.00  0.00           H  
ATOM   1236  CE2 TYR    91      74.451  85.111  68.418  1.00  0.00           C  
ATOM   1237  HE2 TYR    91      75.465  85.470  68.326  1.00  0.00           H  
ATOM   1238  CD2 TYR    91      73.508  85.795  69.184  1.00  0.00           C  
ATOM   1239  HD2 TYR    91      73.786  86.661  69.768  1.00  0.00           H  
ATOM   1240  C   TYR    91      69.376  87.905  69.771  1.00  0.00           C  
ATOM   1241  O   TYR    91      69.481  88.129  70.995  1.00  0.00           O  
ATOM   1242  N   GLY    92      68.399  88.531  69.162  1.00  0.00           N  
ATOM   1243  H   GLY    92      67.834  89.001  69.854  1.00  0.00           H  
ATOM   1244  CA  GLY    92      67.776  88.319  67.792  1.00  0.00           C  
ATOM   1245  HA2 GLY    92      66.874  88.923  67.703  1.00  0.00           H  
ATOM   1246  HA3 GLY    92      68.526  88.588  67.048  1.00  0.00           H  
ATOM   1247  C   GLY    92      67.265  86.907  67.519  1.00  0.00           C  
ATOM   1248  O   GLY    92      67.179  86.041  68.409  1.00  0.00           O  
ATOM   1249  N   GLN    93      67.176  86.525  66.216  1.00  0.00           N  
ATOM   1250  H   GLN    93      67.233  87.211  65.476  1.00  0.00           H  
ATOM   1251  CA  GLN    93      66.709  85.188  65.806  1.00  0.00           C  
ATOM   1252  HA  GLN    93      66.753  84.571  66.703  1.00  0.00           H  
ATOM   1253  CB  GLN    93      65.318  85.164  65.246  1.00  0.00           C  
ATOM   1254  HB2 GLN    93      64.746  85.892  65.821  1.00  0.00           H  
ATOM   1255  HB3 GLN    93      65.267  85.525  64.219  1.00  0.00           H  
ATOM   1256  CG  GLN    93      64.653  83.767  65.449  1.00  0.00           C  
ATOM   1257  HG2 GLN    93      65.011  83.298  66.366  1.00  0.00           H  
ATOM   1258  HG3 GLN    93      63.581  83.845  65.634  1.00  0.00           H  
ATOM   1259  CD  GLN    93      64.897  82.791  64.341  1.00  0.00           C  
ATOM   1260  OE1 GLN    93      65.637  83.081  63.365  1.00  0.00           O  
ATOM   1261  NE2 GLN    93      64.124  81.715  64.361  1.00  0.00           N  
ATOM   1262 HE21 GLN    93      64.186  80.981  63.670  1.00  0.00           H  
ATOM   1263 HE22 GLN    93      63.555  81.531  65.175  1.00  0.00           H  
ATOM   1264  C   GLN    93      67.730  84.680  64.734  1.00  0.00           C  
ATOM   1265  O   GLN    93      67.941  85.308  63.690  1.00  0.00           O  
ATOM   1266  N   GLN    94      68.410  83.566  64.962  1.00  0.00           N  
ATOM   1267  H   GLN    94      68.285  83.158  65.877  1.00  0.00           H  
ATOM   1268  CA  GLN    94      69.400  82.938  64.090  1.00  0.00           C  
ATOM   1269  HA  GLN    94      69.326  83.519  63.171  1.00  0.00           H  
ATOM   1270  CB  GLN    94      70.771  83.168  64.716  1.00  0.00           C  
ATOM   1271  HB2 GLN    94      70.693  82.707  65.700  1.00  0.00           H  
ATOM   1272  HB3 GLN    94      71.531  82.710  64.083  1.00  0.00           H  
ATOM   1273  CG  GLN    94      71.057  84.662  64.889  1.00  0.00           C  
ATOM   1274  HG2 GLN    94      70.156  85.072  65.346  1.00  0.00           H  
ATOM   1275  HG3 GLN    94      71.917  84.756  65.552  1.00  0.00           H  
ATOM   1276  CD  GLN    94      71.542  85.310  63.600  1.00  0.00           C  
ATOM   1277  OE1 GLN    94      71.920  84.781  62.528  1.00  0.00           O  
ATOM   1278  NE2 GLN    94      71.494  86.639  63.591  1.00  0.00           N  
ATOM   1279 HE21 GLN    94      70.978  87.178  64.272  1.00  0.00           H  
ATOM   1280 HE22 GLN    94      71.692  87.072  62.700  1.00  0.00           H  
ATOM   1281  C   GLN    94      69.168  81.488  63.676  1.00  0.00           C  
ATOM   1282  O   GLN    94      69.841  80.955  62.769  1.00  0.00           O  
ATOM   1283  N   SER    95      68.137  80.841  64.324  1.00  0.00           N  
ATOM   1284  H   SER    95      67.493  81.357  64.906  1.00  0.00           H  
ATOM   1285  CA  SER    95      67.858  79.359  64.251  1.00  0.00           C  
ATOM   1286  HA  SER    95      68.774  78.804  64.455  1.00  0.00           H  
ATOM   1287  CB  SER    95      66.951  78.909  65.367  1.00  0.00           C  
ATOM   1288  HB2 SER    95      67.256  79.350  66.315  1.00  0.00           H  
ATOM   1289  HB3 SER    95      65.974  79.347  65.159  1.00  0.00           H  
ATOM   1290  OG  SER    95      66.991  77.518  65.451  1.00  0.00           O  
ATOM   1291  HG  SER    95      67.777  77.268  65.941  1.00  0.00           H  
ATOM   1292  C   SER    95      67.344  78.994  62.822  1.00  0.00           C  
ATOM   1293  O   SER    95      66.752  79.867  62.165  1.00  0.00           O  
ATOM   1294  N   SER    96      67.589  77.794  62.334  1.00  0.00           N  
ATOM   1295  H   SER    96      68.029  77.168  62.993  1.00  0.00           H  
ATOM   1296  CA  SER    96      67.252  77.395  60.919  1.00  0.00           C  
ATOM   1297  HA  SER    96      67.746  78.076  60.225  1.00  0.00           H  
ATOM   1298  CB  SER    96      67.753  75.985  60.590  1.00  0.00           C  
ATOM   1299  HB2 SER    96      67.304  75.724  59.632  1.00  0.00           H  
ATOM   1300  HB3 SER    96      68.843  75.996  60.586  1.00  0.00           H  
ATOM   1301  OG  SER    96      67.382  75.063  61.656  1.00  0.00           O  
ATOM   1302  HG  SER    96      67.906  74.277  61.487  1.00  0.00           H  
ATOM   1303  C   SER    96      65.696  77.355  60.744  1.00  0.00           C  
ATOM   1304  O   SER    96      64.964  76.844  61.620  1.00  0.00           O  
ATOM   1305  N   TYR    97      65.151  77.916  59.680  1.00  0.00           N  
ATOM   1306  H   TYR    97      64.144  77.839  59.673  1.00  0.00           H  
ATOM   1307  CA  TYR    97      65.713  78.760  58.617  1.00  0.00           C  
ATOM   1308  HA  TYR    97      64.819  79.007  58.046  1.00  0.00           H  
ATOM   1309  CB  TYR    97      66.157  80.124  59.171  1.00  0.00           C  
ATOM   1310  HB2 TYR    97      65.364  80.512  59.811  1.00  0.00           H  
ATOM   1311  HB3 TYR    97      67.069  80.061  59.766  1.00  0.00           H  
ATOM   1312  CG  TYR    97      66.333  81.176  58.112  1.00  0.00           C  
ATOM   1313  CD1 TYR    97      67.542  81.282  57.417  1.00  0.00           C  
ATOM   1314  HD1 TYR    97      68.352  80.668  57.782  1.00  0.00           H  
ATOM   1315  CE1 TYR    97      67.717  82.183  56.362  1.00  0.00           C  
ATOM   1316  HE1 TYR    97      68.657  82.210  55.830  1.00  0.00           H  
ATOM   1317  CZ  TYR    97      66.570  82.916  55.875  1.00  0.00           C  
ATOM   1318  OH  TYR    97      66.734  83.628  54.770  1.00  0.00           O  
ATOM   1319  HH  TYR    97      67.639  83.631  54.451  1.00  0.00           H  
ATOM   1320  CE2 TYR    97      65.303  82.763  56.488  1.00  0.00           C  
ATOM   1321  HE2 TYR    97      64.403  83.256  56.154  1.00  0.00           H  
ATOM   1322  CD2 TYR    97      65.183  81.969  57.686  1.00  0.00           C  
ATOM   1323  HD2 TYR    97      64.227  81.839  58.172  1.00  0.00           H  
ATOM   1324  C   TYR    97      66.623  78.106  57.544  1.00  0.00           C  
ATOM   1325  O   TYR    97      67.695  77.645  57.922  1.00  0.00           O  
ATOM   1326  N   PRO    98      66.298  78.049  56.229  1.00  0.00           N  
ATOM   1327  CD  PRO    98      67.165  77.387  55.260  1.00  0.00           C  
ATOM   1328  HD2 PRO    98      67.499  76.410  55.608  1.00  0.00           H  
ATOM   1329  HD3 PRO    98      68.054  78.007  55.142  1.00  0.00           H  
ATOM   1330  CG  PRO    98      66.352  77.303  53.987  1.00  0.00           C  
ATOM   1331  HG2 PRO    98      65.554  76.560  54.009  1.00  0.00           H  
ATOM   1332  HG3 PRO    98      66.996  77.152  53.121  1.00  0.00           H  
ATOM   1333  CB  PRO    98      65.629  78.657  54.033  1.00  0.00           C  
ATOM   1334  HB2 PRO    98      64.802  78.716  53.327  1.00  0.00           H  
ATOM   1335  HB3 PRO    98      66.444  79.324  53.749  1.00  0.00           H  
ATOM   1336  CA  PRO    98      65.237  78.846  55.522  1.00  0.00           C  
ATOM   1337  HA  PRO    98      65.278  79.916  55.728  1.00  0.00           H  
ATOM   1338  C   PRO    98      63.815  78.466  55.821  1.00  0.00           C  
ATOM   1339  O   PRO    98      63.526  77.284  56.064  1.00  0.00           O  
ATOM   1340  N   GLY    99      62.885  79.410  55.745  1.00  0.00           N  
ATOM   1341  H   GLY    99      63.194  80.332  55.471  1.00  0.00           H  
ATOM   1342  CA  GLY    99      61.473  79.254  56.184  1.00  0.00           C  
ATOM   1343  HA2 GLY    99      61.340  78.703  57.115  1.00  0.00           H  
ATOM   1344  HA3 GLY    99      61.094  80.265  56.338  1.00  0.00           H  
ATOM   1345  C   GLY    99      60.415  78.541  55.276  1.00  0.00           C  
ATOM   1346  O   GLY    99      60.797  77.684  54.460  1.00  0.00           O  
ATOM   1347  N   TYR   100      59.182  78.859  55.494  1.00  0.00           N  
ATOM   1348  H   TYR   100      59.022  79.572  56.191  1.00  0.00           H  
ATOM   1349  CA  TYR   100      58.023  78.328  54.738  1.00  0.00           C  
ATOM   1350  HA  TYR   100      58.179  77.255  54.624  1.00  0.00           H  
ATOM   1351  CB  TYR   100      56.651  78.643  55.477  1.00  0.00           C  
ATOM   1352  HB2 TYR   100      56.697  78.146  56.446  1.00  0.00           H  
ATOM   1353  HB3 TYR   100      56.405  79.696  55.616  1.00  0.00           H  
ATOM   1354  CG  TYR   100      55.452  78.027  54.723  1.00  0.00           C  
ATOM   1355  CD1 TYR   100      55.054  76.731  55.014  1.00  0.00           C  
ATOM   1356  HD1 TYR   100      55.616  76.134  55.717  1.00  0.00           H  
ATOM   1357  CE1 TYR   100      53.974  76.125  54.365  1.00  0.00           C  
ATOM   1358  HE1 TYR   100      53.643  75.104  54.489  1.00  0.00           H  
ATOM   1359  CZ  TYR   100      53.202  76.910  53.476  1.00  0.00           C  
ATOM   1360  OH  TYR   100      52.070  76.425  52.902  1.00  0.00           O  
ATOM   1361  HH  TYR   100      51.673  77.009  52.252  1.00  0.00           H  
ATOM   1362  CE2 TYR   100      53.545  78.287  53.243  1.00  0.00           C  
ATOM   1363  HE2 TYR   100      52.938  78.839  52.542  1.00  0.00           H  
ATOM   1364  CD2 TYR   100      54.737  78.820  53.819  1.00  0.00           C  
ATOM   1365  HD2 TYR   100      55.024  79.849  53.657  1.00  0.00           H  
ATOM   1366  C   TYR   100      58.013  78.885  53.318  1.00  0.00           C  
ATOM   1367  O   TYR   100      57.465  78.215  52.449  1.00  0.00           O  
ATOM   1368  N   GLY   101      58.461  80.119  53.018  1.00  0.00           N  
ATOM   1369  H   GLY   101      58.994  80.608  53.723  1.00  0.00           H  
ATOM   1370  CA  GLY   101      58.385  80.755  51.708  1.00  0.00           C  
ATOM   1371  HA2 GLY   101      59.065  81.607  51.711  1.00  0.00           H  
ATOM   1372  HA3 GLY   101      58.709  80.117  50.886  1.00  0.00           H  
ATOM   1373  C   GLY   101      56.908  81.179  51.505  1.00  0.00           C  
ATOM   1374  O   GLY   101      56.357  81.905  52.333  1.00  0.00           O  
ATOM   1375  N   GLN   102      56.209  80.690  50.472  1.00  0.00           N  
ATOM   1376  H   GLN   102      56.632  80.165  49.720  1.00  0.00           H  
ATOM   1377  CA  GLN   102      54.774  80.718  50.426  1.00  0.00           C  
ATOM   1378  HA  GLN   102      54.447  80.852  51.458  1.00  0.00           H  
ATOM   1379  CB  GLN   102      54.335  81.806  49.465  1.00  0.00           C  
ATOM   1380  HB2 GLN   102      54.778  81.596  48.491  1.00  0.00           H  
ATOM   1381  HB3 GLN   102      53.251  81.760  49.356  1.00  0.00           H  
ATOM   1382  CG  GLN   102      54.560  83.231  50.043  1.00  0.00           C  
ATOM   1383  HG2 GLN   102      55.593  83.556  50.166  1.00  0.00           H  
ATOM   1384  HG3 GLN   102      54.139  83.934  49.325  1.00  0.00           H  
ATOM   1385  CD  GLN   102      53.843  83.419  51.414  1.00  0.00           C  
ATOM   1386  OE1 GLN   102      52.784  82.877  51.696  1.00  0.00           O  
ATOM   1387  NE2 GLN   102      54.413  84.370  52.158  1.00  0.00           N  
ATOM   1388 HE21 GLN   102      55.412  84.509  52.100  1.00  0.00           H  
ATOM   1389 HE22 GLN   102      53.850  84.642  52.952  1.00  0.00           H  
ATOM   1390  C   GLN   102      54.276  79.306  49.890  1.00  0.00           C  
ATOM   1391  O   GLN   102      53.261  79.186  49.247  1.00  0.00           O  
ATOM   1392  N   GLN   103      55.058  78.283  50.222  1.00  0.00           N  
ATOM   1393  H   GLN   103      55.881  78.488  50.771  1.00  0.00           H  
ATOM   1394  CA  GLN   103      54.996  76.898  49.677  1.00  0.00           C  
ATOM   1395  HA  GLN   103      53.998  76.597  49.358  1.00  0.00           H  
ATOM   1396  CB  GLN   103      55.682  76.798  48.315  1.00  0.00           C  
ATOM   1397  HB2 GLN   103      56.596  77.376  48.447  1.00  0.00           H  
ATOM   1398  HB3 GLN   103      55.968  75.755  48.181  1.00  0.00           H  
ATOM   1399  CG  GLN   103      54.846  77.340  47.143  1.00  0.00           C  
ATOM   1400  HG2 GLN   103      54.712  78.414  47.272  1.00  0.00           H  
ATOM   1401  HG3 GLN   103      55.551  77.379  46.312  1.00  0.00           H  
ATOM   1402  CD  GLN   103      53.606  76.571  46.794  1.00  0.00           C  
ATOM   1403  OE1 GLN   103      52.493  76.950  47.030  1.00  0.00           O  
ATOM   1404  NE2 GLN   103      53.745  75.346  46.171  1.00  0.00           N  
ATOM   1405 HE21 GLN   103      52.963  74.855  45.761  1.00  0.00           H  
ATOM   1406 HE22 GLN   103      54.687  74.982  46.205  1.00  0.00           H  
ATOM   1407  C   GLN   103      55.668  75.863  50.643  1.00  0.00           C  
ATOM   1408  O   GLN   103      56.812  76.119  51.108  1.00  0.00           O  
ATOM   1409  N   PRO   104      55.047  74.697  51.026  1.00  0.00           N  
ATOM   1410  CD  PRO   104      53.791  74.281  50.381  1.00  0.00           C  
ATOM   1411  HD2 PRO   104      53.850  74.063  49.314  1.00  0.00           H  
ATOM   1412  HD3 PRO   104      52.944  74.933  50.597  1.00  0.00           H  
ATOM   1413  CG  PRO   104      53.334  73.086  51.167  1.00  0.00           C  
ATOM   1414  HG2 PRO   104      53.072  72.245  50.524  1.00  0.00           H  
ATOM   1415  HG3 PRO   104      52.469  73.363  51.770  1.00  0.00           H  
ATOM   1416  CB  PRO   104      54.532  72.632  52.030  1.00  0.00           C  
ATOM   1417  HB2 PRO   104      54.852  71.607  51.843  1.00  0.00           H  
ATOM   1418  HB3 PRO   104      54.408  72.835  53.094  1.00  0.00           H  
ATOM   1419  CA  PRO   104      55.713  73.595  51.738  1.00  0.00           C  
ATOM   1420  HA  PRO   104      56.184  74.086  52.590  1.00  0.00           H  
ATOM   1421  C   PRO   104      56.851  72.841  50.956  1.00  0.00           C  
ATOM   1422  O   PRO   104      57.081  72.975  49.725  1.00  0.00           O  
ATOM   1423  N   ALA   105      57.680  72.108  51.713  1.00  0.00           N  
ATOM   1424  H   ALA   105      57.531  72.191  52.708  1.00  0.00           H  
ATOM   1425  CA  ALA   105      58.964  71.603  51.270  1.00  0.00           C  
ATOM   1426  HA  ALA   105      59.344  72.433  50.674  1.00  0.00           H  
ATOM   1427  CB  ALA   105      59.747  71.299  52.489  1.00  0.00           C  
ATOM   1428  HB1 ALA   105      59.392  70.400  52.993  1.00  0.00           H  
ATOM   1429  HB2 ALA   105      60.719  71.058  52.058  1.00  0.00           H  
ATOM   1430  HB3 ALA   105      59.804  72.106  53.220  1.00  0.00           H  
ATOM   1431  C   ALA   105      58.981  70.397  50.314  1.00  0.00           C  
ATOM   1432  O   ALA   105      58.118  69.533  50.375  1.00  0.00           O  
ATOM   1433  N   PRO   106      60.029  70.284  49.469  1.00  0.00           N  
ATOM   1434  CD  PRO   106      61.051  71.258  49.159  1.00  0.00           C  
ATOM   1435  HD2 PRO   106      61.650  71.622  49.993  1.00  0.00           H  
ATOM   1436  HD3 PRO   106      60.643  72.157  48.698  1.00  0.00           H  
ATOM   1437  CG  PRO   106      62.030  70.597  48.155  1.00  0.00           C  
ATOM   1438  HG2 PRO   106      62.782  69.994  48.664  1.00  0.00           H  
ATOM   1439  HG3 PRO   106      62.442  71.402  47.547  1.00  0.00           H  
ATOM   1440  CB  PRO   106      61.139  69.652  47.409  1.00  0.00           C  
ATOM   1441  HB2 PRO   106      61.740  68.823  47.036  1.00  0.00           H  
ATOM   1442  HB3 PRO   106      60.668  70.323  46.690  1.00  0.00           H  
ATOM   1443  CA  PRO   106      60.160  69.216  48.465  1.00  0.00           C  
ATOM   1444  HA  PRO   106      59.199  69.084  47.968  1.00  0.00           H  
ATOM   1445  C   PRO   106      60.604  67.836  49.000  1.00  0.00           C  
ATOM   1446  O   PRO   106      60.686  66.918  48.167  1.00  0.00           O  
ATOM   1447  N   SER   107      60.880  67.745  50.304  1.00  0.00           N  
ATOM   1448  H   SER   107      60.782  68.513  50.954  1.00  0.00           H  
ATOM   1449  CA  SER   107      61.016  66.491  51.043  1.00  0.00           C  
ATOM   1450  HA  SER   107      60.414  65.765  50.495  1.00  0.00           H  
ATOM   1451  CB  SER   107      62.516  66.140  50.952  1.00  0.00           C  
ATOM   1452  HB2 SER   107      62.864  66.100  49.920  1.00  0.00           H  
ATOM   1453  HB3 SER   107      63.019  66.958  51.468  1.00  0.00           H  
ATOM   1454  OG  SER   107      62.742  64.930  51.617  1.00  0.00           O  
ATOM   1455  HG  SER   107      63.692  64.887  51.746  1.00  0.00           H  
ATOM   1456  C   SER   107      60.443  66.628  52.414  1.00  0.00           C  
ATOM   1457  O   SER   107      59.825  67.670  52.781  1.00  0.00           O  
ATOM   1458  N   SER   108      60.642  65.700  53.370  1.00  0.00           N  
ATOM   1459  H   SER   108      61.269  64.922  53.218  1.00  0.00           H  
ATOM   1460  CA  SER   108      59.831  65.630  54.578  1.00  0.00           C  
ATOM   1461  HA  SER   108      58.833  65.943  54.272  1.00  0.00           H  
ATOM   1462  CB  SER   108      59.674  64.204  55.109  1.00  0.00           C  
ATOM   1463  HB2 SER   108      59.371  63.578  54.270  1.00  0.00           H  
ATOM   1464  HB3 SER   108      60.634  63.828  55.464  1.00  0.00           H  
ATOM   1465  OG  SER   108      58.895  64.139  56.261  1.00  0.00           O  
ATOM   1466  HG  SER   108      58.703  63.199  56.269  1.00  0.00           H  
ATOM   1467  C   SER   108      60.289  66.657  55.585  1.00  0.00           C  
ATOM   1468  O   SER   108      61.449  66.877  55.759  1.00  0.00           O  
ATOM   1469  N   THR   109      59.338  67.274  56.275  1.00  0.00           N  
ATOM   1470  H   THR   109      58.408  67.207  55.885  1.00  0.00           H  
ATOM   1471  CA  THR   109      59.453  68.094  57.541  1.00  0.00           C  
ATOM   1472  HA  THR   109      60.466  68.122  57.942  1.00  0.00           H  
ATOM   1473  CB  THR   109      59.044  69.571  57.326  1.00  0.00           C  
ATOM   1474  HB  THR   109      59.040  70.094  58.282  1.00  0.00           H  
ATOM   1475  CG2 THR   109      60.096  70.231  56.394  1.00  0.00           C  
ATOM   1476 HG21 THR   109      59.915  69.761  55.427  1.00  0.00           H  
ATOM   1477 HG22 THR   109      59.989  71.313  56.316  1.00  0.00           H  
ATOM   1478 HG23 THR   109      61.091  70.077  56.811  1.00  0.00           H  
ATOM   1479  OG1 THR   109      57.728  69.578  56.839  1.00  0.00           O  
ATOM   1480  HG1 THR   109      57.840  69.724  55.897  1.00  0.00           H  
ATOM   1481  C   THR   109      58.579  67.507  58.625  1.00  0.00           C  
ATOM   1482  O   THR   109      58.395  68.081  59.719  1.00  0.00           O  
ATOM   1483  N   SER   110      58.001  66.296  58.455  1.00  0.00           N  
ATOM   1484  H   SER   110      58.078  65.889  57.534  1.00  0.00           H  
ATOM   1485  CA  SER   110      57.221  65.569  59.453  1.00  0.00           C  
ATOM   1486  HA  SER   110      57.411  65.899  60.474  1.00  0.00           H  
ATOM   1487  CB  SER   110      55.704  65.690  59.173  1.00  0.00           C  
ATOM   1488  HB2 SER   110      55.464  65.417  58.146  1.00  0.00           H  
ATOM   1489  HB3 SER   110      55.301  64.958  59.873  1.00  0.00           H  
ATOM   1490  OG  SER   110      55.180  66.990  59.340  1.00  0.00           O  
ATOM   1491  HG  SER   110      54.648  67.140  58.555  1.00  0.00           H  
ATOM   1492  C   SER   110      57.471  64.021  59.390  1.00  0.00           C  
ATOM   1493  O   SER   110      56.961  63.285  58.572  1.00  0.00           O  
ATOM   1494  N   GLY   111      58.295  63.488  60.334  1.00  0.00           N  
ATOM   1495  H   GLY   111      58.740  64.056  61.041  1.00  0.00           H  
ATOM   1496  CA  GLY   111      58.557  62.005  60.388  1.00  0.00           C  
ATOM   1497  HA2 GLY   111      59.255  61.800  61.200  1.00  0.00           H  
ATOM   1498  HA3 GLY   111      57.610  61.479  60.505  1.00  0.00           H  
ATOM   1499  C   GLY   111      59.310  61.526  59.121  1.00  0.00           C  
ATOM   1500  O   GLY   111      60.091  62.309  58.562  1.00  0.00           O  
ATOM   1501  N   SER   112      59.198  60.307  58.656  1.00  0.00           N  
ATOM   1502  H   SER   112      59.720  60.192  57.799  1.00  0.00           H  
ATOM   1503  CA  SER   112      58.594  59.071  59.173  1.00  0.00           C  
ATOM   1504  HA  SER   112      59.044  58.208  58.683  1.00  0.00           H  
ATOM   1505  CB  SER   112      58.729  58.875  60.725  1.00  0.00           C  
ATOM   1506  HB2 SER   112      58.035  59.432  61.355  1.00  0.00           H  
ATOM   1507  HB3 SER   112      58.588  57.835  61.019  1.00  0.00           H  
ATOM   1508  OG  SER   112      60.064  59.325  61.093  1.00  0.00           O  
ATOM   1509  HG  SER   112      59.969  59.564  62.017  1.00  0.00           H  
ATOM   1510  C   SER   112      57.130  59.120  58.764  1.00  0.00           C  
ATOM   1511  O   SER   112      56.467  60.159  58.640  1.00  0.00           O  
ATOM   1512  N   TYR   113      56.434  57.950  58.548  1.00  0.00           N  
ATOM   1513  H   TYR   113      55.458  58.091  58.328  1.00  0.00           H  
ATOM   1514  CA  TYR   113      56.822  56.598  58.907  1.00  0.00           C  
ATOM   1515  HA  TYR   113      57.877  56.483  59.155  1.00  0.00           H  
ATOM   1516  CB  TYR   113      55.895  56.118  60.089  1.00  0.00           C  
ATOM   1517  HB2 TYR   113      54.861  56.251  59.769  1.00  0.00           H  
ATOM   1518  HB3 TYR   113      55.996  55.064  60.349  1.00  0.00           H  
ATOM   1519  CG  TYR   113      56.090  56.892  61.441  1.00  0.00           C  
ATOM   1520  CD1 TYR   113      55.476  58.096  61.665  1.00  0.00           C  
ATOM   1521  HD1 TYR   113      54.892  58.560  60.884  1.00  0.00           H  
ATOM   1522  CE1 TYR   113      55.523  58.655  62.942  1.00  0.00           C  
ATOM   1523  HE1 TYR   113      54.866  59.451  63.259  1.00  0.00           H  
ATOM   1524  CZ  TYR   113      56.331  58.030  63.990  1.00  0.00           C  
ATOM   1525  OH  TYR   113      56.288  58.500  65.289  1.00  0.00           O  
ATOM   1526  HH  TYR   113      55.929  59.390  65.265  1.00  0.00           H  
ATOM   1527  CE2 TYR   113      57.072  56.896  63.690  1.00  0.00           C  
ATOM   1528  HE2 TYR   113      57.710  56.450  64.440  1.00  0.00           H  
ATOM   1529  CD2 TYR   113      56.976  56.391  62.351  1.00  0.00           C  
ATOM   1530  HD2 TYR   113      57.560  55.506  62.149  1.00  0.00           H  
ATOM   1531  C   TYR   113      56.631  55.712  57.622  1.00  0.00           C  
ATOM   1532  O   TYR   113      56.167  54.580  57.612  1.00  0.00           O  
ATOM   1533  N   GLY   114      57.114  56.197  56.463  1.00  0.00           N  
ATOM   1534  H   GLY   114      57.407  57.163  56.453  1.00  0.00           H  
ATOM   1535  CA  GLY   114      56.928  55.590  55.166  1.00  0.00           C  
ATOM   1536  HA2 GLY   114      55.894  55.313  54.958  1.00  0.00           H  
ATOM   1537  HA3 GLY   114      57.230  56.351  54.448  1.00  0.00           H  
ATOM   1538  C   GLY   114      57.719  54.281  55.000  1.00  0.00           C  
ATOM   1539  O   GLY   114      58.663  54.018  55.766  1.00  0.00           O  
ATOM   1540  N   SER   115      57.504  53.519  53.934  1.00  0.00           N  
ATOM   1541  H   SER   115      58.087  52.699  53.843  1.00  0.00           H  
ATOM   1542  CA  SER   115      56.409  53.666  52.907  1.00  0.00           C  
ATOM   1543  HA  SER   115      56.300  54.737  52.735  1.00  0.00           H  
ATOM   1544  CB  SER   115      56.769  52.958  51.591  1.00  0.00           C  
ATOM   1545  HB2 SER   115      56.197  53.378  50.764  1.00  0.00           H  
ATOM   1546  HB3 SER   115      57.818  53.172  51.386  1.00  0.00           H  
ATOM   1547  OG  SER   115      56.674  51.559  51.621  1.00  0.00           O  
ATOM   1548  HG  SER   115      57.348  51.225  52.218  1.00  0.00           H  
ATOM   1549  C   SER   115      55.119  53.007  53.411  1.00  0.00           C  
ATOM   1550  O   SER   115      55.089  52.103  54.219  1.00  0.00           O  
ATOM   1551  N   SER   116      53.970  53.737  53.116  1.00  0.00           N  
ATOM   1552  H   SER   116      54.039  54.608  52.610  1.00  0.00           H  
ATOM   1553  CA  SER   116      52.618  53.329  53.400  1.00  0.00           C  
ATOM   1554  HA  SER   116      52.410  53.390  54.469  1.00  0.00           H  
ATOM   1555  CB  SER   116      51.607  54.286  52.721  1.00  0.00           C  
ATOM   1556  HB2 SER   116      51.503  54.187  51.640  1.00  0.00           H  
ATOM   1557  HB3 SER   116      50.603  54.032  53.060  1.00  0.00           H  
ATOM   1558  OG  SER   116      51.911  55.563  53.217  1.00  0.00           O  
ATOM   1559  HG  SER   116      52.561  55.950  52.627  1.00  0.00           H  
ATOM   1560  C   SER   116      52.372  51.884  53.090  1.00  0.00           C  
ATOM   1561  O   SER   116      52.779  51.307  52.123  1.00  0.00           O  
ATOM   1562  N   SER   117      51.577  51.279  53.971  1.00  0.00           N  
ATOM   1563  H   SER   117      51.238  51.748  54.798  1.00  0.00           H  
ATOM   1564  CA  SER   117      51.136  49.907  53.925  1.00  0.00           C  
ATOM   1565  HA  SER   117      51.050  49.673  52.864  1.00  0.00           H  
ATOM   1566  CB  SER   117      52.079  48.938  54.619  1.00  0.00           C  
ATOM   1567  HB2 SER   117      51.791  47.904  54.431  1.00  0.00           H  
ATOM   1568  HB3 SER   117      53.047  49.018  54.125  1.00  0.00           H  
ATOM   1569  OG  SER   117      52.282  49.197  56.044  1.00  0.00           O  
ATOM   1570  HG  SER   117      53.207  49.298  56.282  1.00  0.00           H  
ATOM   1571  C   SER   117      49.745  49.599  54.434  1.00  0.00           C  
ATOM   1572  O   SER   117      49.296  48.468  54.262  1.00  0.00           O  
ATOM   1573  N   GLN   118      49.063  50.595  54.974  1.00  0.00           N  
ATOM   1574  H   GLN   118      49.676  51.383  55.129  1.00  0.00           H  
ATOM   1575  CA  GLN   118      47.655  50.606  55.409  1.00  0.00           C  
ATOM   1576  HA  GLN   118      47.474  51.675  55.519  1.00  0.00           H  
ATOM   1577  CB  GLN   118      46.745  49.900  54.334  1.00  0.00           C  
ATOM   1578  HB2 GLN   118      47.005  50.201  53.319  1.00  0.00           H  
ATOM   1579  HB3 GLN   118      46.783  48.813  54.405  1.00  0.00           H  
ATOM   1580  CG  GLN   118      45.309  50.258  54.600  1.00  0.00           C  
ATOM   1581  HG2 GLN   118      44.669  49.795  53.849  1.00  0.00           H  
ATOM   1582  HG3 GLN   118      45.099  49.825  55.578  1.00  0.00           H  
ATOM   1583  CD  GLN   118      44.969  51.713  54.437  1.00  0.00           C  
ATOM   1584  OE1 GLN   118      45.779  52.361  53.826  1.00  0.00           O  
ATOM   1585  NE2 GLN   118      43.916  52.332  54.957  1.00  0.00           N  
ATOM   1586 HE21 GLN   118      43.199  51.906  55.526  1.00  0.00           H  
ATOM   1587 HE22 GLN   118      43.915  53.289  54.634  1.00  0.00           H  
ATOM   1588  C   GLN   118      47.406  49.901  56.811  1.00  0.00           C  
ATOM   1589  O   GLN   118      47.890  48.788  56.952  1.00  0.00           O  
ATOM   1590  N   SER   119      46.733  50.631  57.761  1.00  0.00           N  
ATOM   1591  H   SER   119      46.879  50.275  58.694  1.00  0.00           H  
ATOM   1592  CA  SER   119      46.273  51.989  57.757  1.00  0.00           C  
ATOM   1593  HA  SER   119      46.064  52.386  56.763  1.00  0.00           H  
ATOM   1594  CB  SER   119      45.002  52.029  58.534  1.00  0.00           C  
ATOM   1595  HB2 SER   119      44.585  53.024  58.383  1.00  0.00           H  
ATOM   1596  HB3 SER   119      44.347  51.300  58.057  1.00  0.00           H  
ATOM   1597  OG  SER   119      45.176  51.741  59.940  1.00  0.00           O  
ATOM   1598  HG  SER   119      44.772  52.537  60.294  1.00  0.00           H  
ATOM   1599  C   SER   119      47.383  52.928  58.243  1.00  0.00           C  
ATOM   1600  O   SER   119      48.537  52.548  58.374  1.00  0.00           O  
ATOM   1601  N   SER   120      47.102  54.212  58.459  1.00  0.00           N  
ATOM   1602  H   SER   120      46.176  54.438  58.124  1.00  0.00           H  
ATOM   1603  CA  SER   120      48.062  55.248  58.885  1.00  0.00           C  
ATOM   1604  HA  SER   120      48.996  54.951  58.408  1.00  0.00           H  
ATOM   1605  CB  SER   120      47.576  56.610  58.385  1.00  0.00           C  
ATOM   1606  HB2 SER   120      47.418  56.696  57.310  1.00  0.00           H  
ATOM   1607  HB3 SER   120      46.616  56.801  58.867  1.00  0.00           H  
ATOM   1608  OG  SER   120      48.416  57.728  58.854  1.00  0.00           O  
ATOM   1609  HG  SER   120      49.217  57.666  58.329  1.00  0.00           H  
ATOM   1610  C   SER   120      48.222  55.287  60.405  1.00  0.00           C  
ATOM   1611  O   SER   120      47.188  55.062  61.114  1.00  0.00           O  
ATOM   1612  N   SER   121      49.396  55.515  60.977  1.00  0.00           N  
ATOM   1613  H   SER   121      49.378  55.510  61.987  1.00  0.00           H  
ATOM   1614  CA  SER   121      50.753  55.575  60.367  1.00  0.00           C  
ATOM   1615  HA  SER   121      50.780  56.125  59.426  1.00  0.00           H  
ATOM   1616  CB  SER   121      51.807  56.286  61.211  1.00  0.00           C  
ATOM   1617  HB2 SER   121      51.857  55.789  62.179  1.00  0.00           H  
ATOM   1618  HB3 SER   121      52.794  56.361  60.755  1.00  0.00           H  
ATOM   1619  OG  SER   121      51.341  57.528  61.553  1.00  0.00           O  
ATOM   1620  HG  SER   121      51.572  58.053  60.783  1.00  0.00           H  
ATOM   1621  C   SER   121      51.338  54.162  60.106  1.00  0.00           C  
ATOM   1622  O   SER   121      52.385  54.081  59.459  1.00  0.00           O  
ATOM   1623  N   TYR   122      50.588  53.086  60.402  1.00  0.00           N  
ATOM   1624  H   TYR   122      49.659  53.332  60.714  1.00  0.00           H  
ATOM   1625  CA  TYR   122      50.969  51.718  60.243  1.00  0.00           C  
ATOM   1626  HA  TYR   122      51.345  51.624  59.225  1.00  0.00           H  
ATOM   1627  CB  TYR   122      52.054  51.335  61.289  1.00  0.00           C  
ATOM   1628  HB2 TYR   122      51.821  51.628  62.312  1.00  0.00           H  
ATOM   1629  HB3 TYR   122      51.903  50.258  61.363  1.00  0.00           H  
ATOM   1630  CG  TYR   122      53.524  51.603  60.995  1.00  0.00           C  
ATOM   1631  CD1 TYR   122      54.244  52.544  61.734  1.00  0.00           C  
ATOM   1632  HD1 TYR   122      53.732  53.033  62.549  1.00  0.00           H  
ATOM   1633  CE1 TYR   122      55.551  52.809  61.493  1.00  0.00           C  
ATOM   1634  HE1 TYR   122      56.125  53.429  62.166  1.00  0.00           H  
ATOM   1635  CZ  TYR   122      56.202  52.225  60.382  1.00  0.00           C  
ATOM   1636  OH  TYR   122      57.544  52.412  60.202  1.00  0.00           O  
ATOM   1637  HH  TYR   122      57.874  51.973  59.415  1.00  0.00           H  
ATOM   1638  CE2 TYR   122      55.551  51.209  59.645  1.00  0.00           C  
ATOM   1639  HE2 TYR   122      56.074  50.723  58.835  1.00  0.00           H  
ATOM   1640  CD2 TYR   122      54.187  50.935  59.981  1.00  0.00           C  
ATOM   1641  HD2 TYR   122      53.665  50.109  59.523  1.00  0.00           H  
ATOM   1642  C   TYR   122      49.709  50.821  60.521  1.00  0.00           C  
ATOM   1643  O   TYR   122      48.909  51.149  61.320  1.00  0.00           O  
ATOM   1644  N   GLY   123      49.655  49.655  59.866  1.00  0.00           N  
ATOM   1645  H   GLY   123      48.943  49.008  60.174  1.00  0.00           H  
ATOM   1646  CA  GLY   123      50.677  49.048  58.908  1.00  0.00           C  
ATOM   1647  HA2 GLY   123      50.755  49.542  57.939  1.00  0.00           H  
ATOM   1648  HA3 GLY   123      51.632  49.000  59.432  1.00  0.00           H  
ATOM   1649  C   GLY   123      50.402  47.571  58.610  1.00  0.00           C  
ATOM   1650  O   GLY   123      49.696  46.926  59.364  1.00  0.00           O  
ATOM   1651  N   GLN   124      51.138  47.003  57.619  1.00  0.00           N  
ATOM   1652  H   GLN   124      51.652  47.556  56.948  1.00  0.00           H  
ATOM   1653  CA  GLN   124      51.207  45.523  57.331  1.00  0.00           C  
ATOM   1654  HA  GLN   124      51.050  44.852  58.176  1.00  0.00           H  
ATOM   1655  CB  GLN   124      50.061  45.279  56.311  1.00  0.00           C  
ATOM   1656  HB2 GLN   124      49.200  45.604  56.895  1.00  0.00           H  
ATOM   1657  HB3 GLN   124      50.292  45.917  55.457  1.00  0.00           H  
ATOM   1658  CG  GLN   124      49.832  43.865  55.743  1.00  0.00           C  
ATOM   1659  HG2 GLN   124      48.812  43.766  55.374  1.00  0.00           H  
ATOM   1660  HG3 GLN   124      50.456  43.710  54.862  1.00  0.00           H  
ATOM   1661  CD  GLN   124      50.129  42.836  56.762  1.00  0.00           C  
ATOM   1662  OE1 GLN   124      49.522  42.665  57.813  1.00  0.00           O  
ATOM   1663  NE2 GLN   124      51.358  42.282  56.740  1.00  0.00           N  
ATOM   1664 HE21 GLN   124      51.922  42.288  55.903  1.00  0.00           H  
ATOM   1665 HE22 GLN   124      51.615  41.729  57.545  1.00  0.00           H  
ATOM   1666  C   GLN   124      52.602  45.160  56.798  1.00  0.00           C  
ATOM   1667  O   GLN   124      52.822  45.412  55.604  1.00  0.00           O  
ATOM   1668  N   PRO   125      53.534  44.562  57.587  1.00  0.00           N  
ATOM   1669  CD  PRO   125      54.932  44.278  57.257  1.00  0.00           C  
ATOM   1670  HD2 PRO   125      55.589  45.116  57.491  1.00  0.00           H  
ATOM   1671  HD3 PRO   125      54.979  44.062  56.189  1.00  0.00           H  
ATOM   1672  CG  PRO   125      55.192  43.030  58.083  1.00  0.00           C  
ATOM   1673  HG2 PRO   125      56.276  42.974  58.181  1.00  0.00           H  
ATOM   1674  HG3 PRO   125      54.782  42.218  57.483  1.00  0.00           H  
ATOM   1675  CB  PRO   125      54.481  43.289  59.347  1.00  0.00           C  
ATOM   1676  HB2 PRO   125      55.052  43.973  59.974  1.00  0.00           H  
ATOM   1677  HB3 PRO   125      54.366  42.336  59.864  1.00  0.00           H  
ATOM   1678  CA  PRO   125      53.188  44.067  58.867  1.00  0.00           C  
ATOM   1679  HA  PRO   125      52.314  43.439  58.696  1.00  0.00           H  
ATOM   1680  C   PRO   125      52.847  45.097  59.912  1.00  0.00           C  
ATOM   1681  O   PRO   125      53.194  46.223  59.762  1.00  0.00           O  
ATOM   1682  N   GLN   126      52.101  44.705  60.936  1.00  0.00           N  
ATOM   1683  H   GLN   126      51.851  43.733  61.043  1.00  0.00           H  
ATOM   1684  CA  GLN   126      51.672  45.620  62.035  1.00  0.00           C  
ATOM   1685  HA  GLN   126      51.151  46.376  61.447  1.00  0.00           H  
ATOM   1686  CB  GLN   126      50.698  44.846  62.965  1.00  0.00           C  
ATOM   1687  HB2 GLN   126      50.097  44.181  62.345  1.00  0.00           H  
ATOM   1688  HB3 GLN   126      51.360  44.156  63.488  1.00  0.00           H  
ATOM   1689  CG  GLN   126      49.953  45.761  63.975  1.00  0.00           C  
ATOM   1690  HG2 GLN   126      49.670  45.151  64.832  1.00  0.00           H  
ATOM   1691  HG3 GLN   126      50.532  46.565  64.430  1.00  0.00           H  
ATOM   1692  CD  GLN   126      48.578  46.207  63.373  1.00  0.00           C  
ATOM   1693  OE1 GLN   126      48.229  45.894  62.240  1.00  0.00           O  
ATOM   1694  NE2 GLN   126      47.767  46.869  64.172  1.00  0.00           N  
ATOM   1695 HE21 GLN   126      48.048  47.022  65.130  1.00  0.00           H  
ATOM   1696 HE22 GLN   126      46.863  47.075  63.773  1.00  0.00           H  
ATOM   1697  C   GLN   126      52.839  46.235  62.779  1.00  0.00           C  
ATOM   1698  O   GLN   126      53.888  45.624  63.090  1.00  0.00           O  
ATOM   1699  N   SER   127      52.722  47.533  63.098  1.00  0.00           N  
ATOM   1700  H   SER   127      51.798  47.904  62.928  1.00  0.00           H  
ATOM   1701  CA  SER   127      53.755  48.437  63.763  1.00  0.00           C  
ATOM   1702  HA  SER   127      53.265  49.410  63.801  1.00  0.00           H  
ATOM   1703  CB  SER   127      54.119  47.969  65.171  1.00  0.00           C  
ATOM   1704  HB2 SER   127      53.177  47.817  65.698  1.00  0.00           H  
ATOM   1705  HB3 SER   127      54.602  47.000  65.047  1.00  0.00           H  
ATOM   1706  OG  SER   127      54.886  48.934  65.897  1.00  0.00           O  
ATOM   1707  HG  SER   127      55.611  49.171  65.313  1.00  0.00           H  
ATOM   1708  C   SER   127      55.141  48.574  63.044  1.00  0.00           C  
ATOM   1709  O   SER   127      56.076  49.281  63.472  1.00  0.00           O  
ATOM   1710  N   GLY   128      55.306  47.873  61.883  1.00  0.00           N  
ATOM   1711  H   GLY   128      54.592  47.206  61.626  1.00  0.00           H  
ATOM   1712  CA  GLY   128      56.437  47.945  60.937  1.00  0.00           C  
ATOM   1713  HA2 GLY   128      56.006  48.412  60.051  1.00  0.00           H  
ATOM   1714  HA3 GLY   128      57.221  48.567  61.369  1.00  0.00           H  
ATOM   1715  C   GLY   128      57.077  46.581  60.506  1.00  0.00           C  
ATOM   1716  O   GLY   128      56.616  45.545  60.884  1.00  0.00           O  
ATOM   1717  N   SER   129      58.114  46.559  59.641  1.00  0.00           N  
ATOM   1718  H   SER   129      58.436  45.611  59.507  1.00  0.00           H  
ATOM   1719  CA  SER   129      58.971  47.602  59.109  1.00  0.00           C  
ATOM   1720  HA  SER   129      59.822  47.140  58.608  1.00  0.00           H  
ATOM   1721  CB  SER   129      58.201  48.413  58.021  1.00  0.00           C  
ATOM   1722  HB2 SER   129      57.383  48.945  58.507  1.00  0.00           H  
ATOM   1723  HB3 SER   129      58.908  49.135  57.613  1.00  0.00           H  
ATOM   1724  OG  SER   129      57.709  47.620  56.986  1.00  0.00           O  
ATOM   1725  HG  SER   129      58.460  47.481  56.404  1.00  0.00           H  
ATOM   1726  C   SER   129      59.564  48.529  60.244  1.00  0.00           C  
ATOM   1727  O   SER   129      59.742  49.703  60.078  1.00  0.00           O  
ATOM   1728  N   TYR   130      59.990  47.901  61.356  1.00  0.00           N  
ATOM   1729  H   TYR   130      60.044  46.898  61.461  1.00  0.00           H  
ATOM   1730  CA  TYR   130      60.584  48.601  62.503  1.00  0.00           C  
ATOM   1731  HA  TYR   130      59.830  49.260  62.933  1.00  0.00           H  
ATOM   1732  CB  TYR   130      60.805  47.641  63.624  1.00  0.00           C  
ATOM   1733  HB2 TYR   130      61.435  46.805  63.321  1.00  0.00           H  
ATOM   1734  HB3 TYR   130      61.238  48.097  64.515  1.00  0.00           H  
ATOM   1735  CG  TYR   130      59.548  46.898  64.064  1.00  0.00           C  
ATOM   1736  CD1 TYR   130      59.229  45.625  63.562  1.00  0.00           C  
ATOM   1737  HD1 TYR   130      59.896  45.073  62.916  1.00  0.00           H  
ATOM   1738  CE1 TYR   130      58.229  44.880  64.188  1.00  0.00           C  
ATOM   1739  HE1 TYR   130      58.005  43.861  63.911  1.00  0.00           H  
ATOM   1740  CZ  TYR   130      57.366  45.494  65.173  1.00  0.00           C  
ATOM   1741  OH  TYR   130      56.383  44.786  65.769  1.00  0.00           O  
ATOM   1742  HH  TYR   130      55.954  45.288  66.465  1.00  0.00           H  
ATOM   1743  CE2 TYR   130      57.611  46.883  65.464  1.00  0.00           C  
ATOM   1744  HE2 TYR   130      57.061  47.374  66.253  1.00  0.00           H  
ATOM   1745  CD2 TYR   130      58.688  47.521  64.932  1.00  0.00           C  
ATOM   1746  HD2 TYR   130      58.929  48.531  65.230  1.00  0.00           H  
ATOM   1747  C   TYR   130      61.896  49.403  62.175  1.00  0.00           C  
ATOM   1748  O   TYR   130      62.680  48.901  61.398  1.00  0.00           O  
ATOM   1749  N   SER   131      62.162  50.613  62.597  1.00  0.00           N  
ATOM   1750  H   SER   131      63.105  50.879  62.351  1.00  0.00           H  
ATOM   1751  CA  SER   131      61.432  51.612  63.369  1.00  0.00           C  
ATOM   1752  HA  SER   131      62.054  52.494  63.523  1.00  0.00           H  
ATOM   1753  CB  SER   131      60.266  51.968  62.422  1.00  0.00           C  
ATOM   1754  HB2 SER   131      59.398  51.339  62.619  1.00  0.00           H  
ATOM   1755  HB3 SER   131      59.921  52.960  62.716  1.00  0.00           H  
ATOM   1756  OG  SER   131      60.607  52.088  61.000  1.00  0.00           O  
ATOM   1757  HG  SER   131      60.349  51.206  60.723  1.00  0.00           H  
ATOM   1758  C   SER   131      60.813  51.130  64.762  1.00  0.00           C  
ATOM   1759  O   SER   131      59.628  51.222  65.034  1.00  0.00           O  
ATOM   1760  N   GLN   132      61.618  50.578  65.686  1.00  0.00           N  
ATOM   1761  H   GLN   132      61.164  50.295  66.543  1.00  0.00           H  
ATOM   1762  CA  GLN   132      63.125  50.319  65.780  1.00  0.00           C  
ATOM   1763  HA  GLN   132      63.444  49.679  64.958  1.00  0.00           H  
ATOM   1764  CB  GLN   132      63.886  51.670  65.706  1.00  0.00           C  
ATOM   1765  HB2 GLN   132      64.958  51.547  65.856  1.00  0.00           H  
ATOM   1766  HB3 GLN   132      63.664  52.092  64.726  1.00  0.00           H  
ATOM   1767  CG  GLN   132      63.550  52.746  66.829  1.00  0.00           C  
ATOM   1768  HG2 GLN   132      62.719  53.384  66.528  1.00  0.00           H  
ATOM   1769  HG3 GLN   132      63.300  52.231  67.757  1.00  0.00           H  
ATOM   1770  CD  GLN   132      64.654  53.692  67.218  1.00  0.00           C  
ATOM   1771  OE1 GLN   132      65.071  53.808  68.392  1.00  0.00           O  
ATOM   1772  NE2 GLN   132      65.289  54.352  66.319  1.00  0.00           N  
ATOM   1773 HE21 GLN   132      64.957  54.283  65.368  1.00  0.00           H  
ATOM   1774 HE22 GLN   132      65.890  55.066  66.706  1.00  0.00           H  
ATOM   1775  C   GLN   132      63.501  49.474  67.027  1.00  0.00           C  
ATOM   1776  O   GLN   132      62.735  49.332  67.925  1.00  0.00           O  
ATOM   1777  N   GLN   133      64.795  49.139  67.116  1.00  0.00           N  
ATOM   1778  H   GLN   133      65.378  49.405  66.334  1.00  0.00           H  
ATOM   1779  CA  GLN   133      65.419  48.395  68.132  1.00  0.00           C  
ATOM   1780  HA  GLN   133      66.497  48.469  67.990  1.00  0.00           H  
ATOM   1781  CB  GLN   133      65.395  49.113  69.550  1.00  0.00           C  
ATOM   1782  HB2 GLN   133      64.358  49.108  69.886  1.00  0.00           H  
ATOM   1783  HB3 GLN   133      65.967  48.509  70.255  1.00  0.00           H  
ATOM   1784  CG  GLN   133      66.006  50.446  69.581  1.00  0.00           C  
ATOM   1785  HG2 GLN   133      67.068  50.435  69.337  1.00  0.00           H  
ATOM   1786  HG3 GLN   133      65.336  50.948  68.882  1.00  0.00           H  
ATOM   1787  CD  GLN   133      65.840  51.180  70.903  1.00  0.00           C  
ATOM   1788  OE1 GLN   133      65.958  50.542  71.968  1.00  0.00           O  
ATOM   1789  NE2 GLN   133      65.527  52.429  70.913  1.00  0.00           N  
ATOM   1790 HE21 GLN   133      65.514  52.935  70.039  1.00  0.00           H  
ATOM   1791 HE22 GLN   133      65.379  52.935  71.774  1.00  0.00           H  
ATOM   1792  C   GLN   133      65.082  46.844  68.191  1.00  0.00           C  
ATOM   1793  O   GLN   133      64.748  46.359  69.280  1.00  0.00           O  
ATOM   1794  N   PRO   134      65.203  46.019  67.110  1.00  0.00           N  
ATOM   1795  CD  PRO   134      64.962  44.611  67.182  1.00  0.00           C  
ATOM   1796  HD2 PRO   134      63.909  44.376  67.028  1.00  0.00           H  
ATOM   1797  HD3 PRO   134      65.457  44.147  68.035  1.00  0.00           H  
ATOM   1798  CG  PRO   134      65.676  44.009  65.931  1.00  0.00           C  
ATOM   1799  HG2 PRO   134      64.923  43.630  65.240  1.00  0.00           H  
ATOM   1800  HG3 PRO   134      66.233  43.121  66.228  1.00  0.00           H  
ATOM   1801  CB  PRO   134      66.625  45.065  65.442  1.00  0.00           C  
ATOM   1802  HB2 PRO   134      66.854  44.988  64.379  1.00  0.00           H  
ATOM   1803  HB3 PRO   134      67.511  45.182  66.066  1.00  0.00           H  
ATOM   1804  CA  PRO   134      65.900  46.363  65.886  1.00  0.00           C  
ATOM   1805  HA  PRO   134      66.573  47.158  66.207  1.00  0.00           H  
ATOM   1806  C   PRO   134      64.975  46.893  64.845  1.00  0.00           C  
ATOM   1807  O   PRO   134      63.769  46.825  64.917  1.00  0.00           O  
ATOM   1808  N   SER   135      65.493  47.529  63.834  1.00  0.00           N  
ATOM   1809  H   SER   135      64.785  47.907  63.221  1.00  0.00           H  
ATOM   1810  CA  SER   135      66.909  47.910  63.699  1.00  0.00           C  
ATOM   1811  HA  SER   135      67.479  47.025  63.984  1.00  0.00           H  
ATOM   1812  CB  SER   135      67.265  48.138  62.235  1.00  0.00           C  
ATOM   1813  HB2 SER   135      68.324  47.899  62.144  1.00  0.00           H  
ATOM   1814  HB3 SER   135      66.850  47.417  61.531  1.00  0.00           H  
ATOM   1815  OG  SER   135      67.111  49.494  61.747  1.00  0.00           O  
ATOM   1816  HG  SER   135      67.641  49.493  60.947  1.00  0.00           H  
ATOM   1817  C   SER   135      67.472  49.066  64.586  1.00  0.00           C  
ATOM   1818  O   SER   135      66.641  49.737  65.209  1.00  0.00           O  
ATOM   1819  N   TYR   136      68.732  49.348  64.501  1.00  0.00           N  
ATOM   1820  H   TYR   136      69.280  48.669  63.994  1.00  0.00           H  
ATOM   1821  CA  TYR   136      69.429  50.320  65.448  1.00  0.00           C  
ATOM   1822  HA  TYR   136      68.676  50.672  66.153  1.00  0.00           H  
ATOM   1823  CB  TYR   136      70.355  49.519  66.307  1.00  0.00           C  
ATOM   1824  HB2 TYR   136      70.912  48.953  65.561  1.00  0.00           H  
ATOM   1825  HB3 TYR   136      70.967  50.180  66.921  1.00  0.00           H  
ATOM   1826  CG  TYR   136      69.769  48.575  67.335  1.00  0.00           C  
ATOM   1827  CD1 TYR   136      69.489  49.020  68.613  1.00  0.00           C  
ATOM   1828  HD1 TYR   136      69.656  50.076  68.767  1.00  0.00           H  
ATOM   1829  CE1 TYR   136      68.953  48.158  69.582  1.00  0.00           C  
ATOM   1830  HE1 TYR   136      68.846  48.509  70.597  1.00  0.00           H  
ATOM   1831  CZ  TYR   136      68.759  46.836  69.293  1.00  0.00           C  
ATOM   1832  OH  TYR   136      68.346  46.071  70.303  1.00  0.00           O  
ATOM   1833  HH  TYR   136      68.192  46.545  71.123  1.00  0.00           H  
ATOM   1834  CE2 TYR   136      69.132  46.350  68.079  1.00  0.00           C  
ATOM   1835  HE2 TYR   136      68.917  45.301  67.938  1.00  0.00           H  
ATOM   1836  CD2 TYR   136      69.639  47.190  67.063  1.00  0.00           C  
ATOM   1837  HD2 TYR   136      69.943  46.818  66.095  1.00  0.00           H  
ATOM   1838  C   TYR   136      70.101  51.443  64.655  1.00  0.00           C  
ATOM   1839  O   TYR   136      70.987  51.136  63.825  1.00  0.00           O  
ATOM   1840  N   GLY   137      69.706  52.671  64.739  1.00  0.00           N  
ATOM   1841  H   GLY   137      70.160  53.236  64.035  1.00  0.00           H  
ATOM   1842  CA  GLY   137      68.646  53.246  65.491  1.00  0.00           C  
ATOM   1843  HA2 GLY   137      68.414  54.264  65.177  1.00  0.00           H  
ATOM   1844  HA3 GLY   137      67.764  52.620  65.352  1.00  0.00           H  
ATOM   1845  C   GLY   137      69.110  53.295  66.979  1.00  0.00           C  
ATOM   1846  O   GLY   137      70.171  52.758  67.312  1.00  0.00           O  
ATOM   1847  N   GLY   138      68.223  53.818  67.865  1.00  0.00           N  
ATOM   1848  H   GLY   138      67.459  54.373  67.507  1.00  0.00           H  
ATOM   1849  CA  GLY   138      68.409  53.918  69.285  1.00  0.00           C  
ATOM   1850  HA2 GLY   138      67.432  54.153  69.708  1.00  0.00           H  
ATOM   1851  HA3 GLY   138      68.757  52.959  69.668  1.00  0.00           H  
ATOM   1852  C   GLY   138      69.487  54.842  69.792  1.00  0.00           C  
ATOM   1853  O   GLY   138      70.282  55.297  68.969  1.00  0.00           O  
ATOM   1854  N   GLN   139      69.670  54.980  71.132  1.00  0.00           N  
ATOM   1855  H   GLN   139      70.335  55.702  71.367  1.00  0.00           H  
ATOM   1856  CA  GLN   139      68.893  54.436  72.248  1.00  0.00           C  
ATOM   1857  HA  GLN   139      67.854  54.305  71.943  1.00  0.00           H  
ATOM   1858  CB  GLN   139      69.492  53.103  72.697  1.00  0.00           C  
ATOM   1859  HB2 GLN   139      69.708  52.406  71.887  1.00  0.00           H  
ATOM   1860  HB3 GLN   139      70.332  53.151  73.389  1.00  0.00           H  
ATOM   1861  CG  GLN   139      68.502  52.290  73.451  1.00  0.00           C  
ATOM   1862  HG2 GLN   139      68.262  52.745  74.412  1.00  0.00           H  
ATOM   1863  HG3 GLN   139      67.587  52.124  72.882  1.00  0.00           H  
ATOM   1864  CD  GLN   139      69.158  50.875  73.892  1.00  0.00           C  
ATOM   1865  OE1 GLN   139      69.391  50.049  72.987  1.00  0.00           O  
ATOM   1866  NE2 GLN   139      69.216  50.617  75.210  1.00  0.00           N  
ATOM   1867 HE21 GLN   139      69.184  51.467  75.754  1.00  0.00           H  
ATOM   1868 HE22 GLN   139      69.742  49.765  75.344  1.00  0.00           H  
ATOM   1869  C   GLN   139      68.848  55.289  73.461  1.00  0.00           C  
ATOM   1870  O   GLN   139      69.930  55.781  73.927  1.00  0.00           O  
ATOM   1871  N   GLN   140      67.618  55.347  74.132  1.00  0.00           N  
ATOM   1872  H   GLN   140      66.853  54.912  73.638  1.00  0.00           H  
ATOM   1873  CA  GLN   140      67.397  55.795  75.530  1.00  0.00           C  
ATOM   1874  HA  GLN   140      68.359  55.723  76.038  1.00  0.00           H  
ATOM   1875  CB  GLN   140      66.855  57.278  75.466  1.00  0.00           C  
ATOM   1876  HB2 GLN   140      66.031  57.169  74.760  1.00  0.00           H  
ATOM   1877  HB3 GLN   140      66.432  57.633  76.405  1.00  0.00           H  
ATOM   1878  CG  GLN   140      67.946  58.298  74.903  1.00  0.00           C  
ATOM   1879  HG2 GLN   140      68.315  57.996  73.922  1.00  0.00           H  
ATOM   1880  HG3 GLN   140      67.381  59.210  74.709  1.00  0.00           H  
ATOM   1881  CD  GLN   140      69.097  58.598  75.946  1.00  0.00           C  
ATOM   1882  OE1 GLN   140      68.922  58.391  77.167  1.00  0.00           O  
ATOM   1883  NE2 GLN   140      70.294  58.843  75.511  1.00  0.00           N  
ATOM   1884 HE21 GLN   140      70.473  58.911  74.520  1.00  0.00           H  
ATOM   1885 HE22 GLN   140      71.078  58.913  76.144  1.00  0.00           H  
ATOM   1886  C   GLN   140      66.442  54.866  76.319  1.00  0.00           C  
ATOM   1887  O   GLN   140      65.200  55.123  76.411  1.00  0.00           O  
ATOM   1888  N   GLN   141      67.009  53.783  76.796  1.00  0.00           N  
ATOM   1889  H   GLN   141      68.015  53.854  76.730  1.00  0.00           H  
ATOM   1890  CA  GLN   141      66.394  52.817  77.683  1.00  0.00           C  
ATOM   1891  HA  GLN   141      65.553  53.349  78.129  1.00  0.00           H  
ATOM   1892  CB  GLN   141      66.050  51.560  76.824  1.00  0.00           C  
ATOM   1893  HB2 GLN   141      66.991  51.235  76.380  1.00  0.00           H  
ATOM   1894  HB3 GLN   141      65.729  50.914  77.642  1.00  0.00           H  
ATOM   1895  CG  GLN   141      64.919  51.638  75.796  1.00  0.00           C  
ATOM   1896  HG2 GLN   141      65.213  52.279  74.964  1.00  0.00           H  
ATOM   1897  HG3 GLN   141      64.846  50.683  75.275  1.00  0.00           H  
ATOM   1898  CD  GLN   141      63.498  51.956  76.398  1.00  0.00           C  
ATOM   1899  OE1 GLN   141      63.326  52.357  77.508  1.00  0.00           O  
ATOM   1900  NE2 GLN   141      62.452  51.850  75.556  1.00  0.00           N  
ATOM   1901 HE21 GLN   141      62.543  51.483  74.619  1.00  0.00           H  
ATOM   1902 HE22 GLN   141      61.527  52.153  75.826  1.00  0.00           H  
ATOM   1903  C   GLN   141      67.470  52.334  78.676  1.00  0.00           C  
ATOM   1904  O   GLN   141      68.448  51.737  78.259  1.00  0.00           O  
ATOM   1905  N   SER   142      67.476  52.554  79.992  1.00  0.00           N  
ATOM   1906  H   SER   142      68.355  52.287  80.410  1.00  0.00           H  
ATOM   1907  CA  SER   142      66.564  53.370  80.833  1.00  0.00           C  
ATOM   1908  HA  SER   142      66.862  53.236  81.873  1.00  0.00           H  
ATOM   1909  CB  SER   142      66.878  54.829  80.534  1.00  0.00           C  
ATOM   1910  HB2 SER   142      66.668  55.115  79.504  1.00  0.00           H  
ATOM   1911  HB3 SER   142      66.405  55.499  81.252  1.00  0.00           H  
ATOM   1912  OG  SER   142      68.269  55.014  80.664  1.00  0.00           O  
ATOM   1913  HG  SER   142      68.654  55.182  79.801  1.00  0.00           H  
ATOM   1914  C   SER   142      65.082  53.006  80.636  1.00  0.00           C  
ATOM   1915  O   SER   142      64.247  53.818  80.211  1.00  0.00           O  
ATOM   1916  N   TYR   143      64.674  51.792  80.949  1.00  0.00           N  
ATOM   1917  H   TYR   143      65.387  51.291  81.460  1.00  0.00           H  
ATOM   1918  CA  TYR   143      63.297  51.352  80.909  1.00  0.00           C  
ATOM   1919  HA  TYR   143      62.817  51.666  79.983  1.00  0.00           H  
ATOM   1920  CB  TYR   143      63.331  49.818  80.887  1.00  0.00           C  
ATOM   1921  HB2 TYR   143      63.714  49.413  81.824  1.00  0.00           H  
ATOM   1922  HB3 TYR   143      62.320  49.481  80.655  1.00  0.00           H  
ATOM   1923  CG  TYR   143      64.097  49.223  79.745  1.00  0.00           C  
ATOM   1924  CD1 TYR   143      63.617  49.322  78.414  1.00  0.00           C  
ATOM   1925  HD1 TYR   143      62.730  49.891  78.181  1.00  0.00           H  
ATOM   1926  CE1 TYR   143      64.228  48.714  77.320  1.00  0.00           C  
ATOM   1927  HE1 TYR   143      63.847  48.829  76.316  1.00  0.00           H  
ATOM   1928  CZ  TYR   143      65.454  48.073  77.484  1.00  0.00           C  
ATOM   1929  OH  TYR   143      66.138  47.475  76.410  1.00  0.00           O  
ATOM   1930  HH  TYR   143      67.074  47.367  76.594  1.00  0.00           H  
ATOM   1931  CE2 TYR   143      66.003  48.000  78.798  1.00  0.00           C  
ATOM   1932  HE2 TYR   143      66.941  47.472  78.892  1.00  0.00           H  
ATOM   1933  CD2 TYR   143      65.333  48.617  79.919  1.00  0.00           C  
ATOM   1934  HD2 TYR   143      65.668  48.485  80.937  1.00  0.00           H  
ATOM   1935  C   TYR   143      62.482  51.862  82.083  1.00  0.00           C  
ATOM   1936  O   TYR   143      63.004  52.567  82.973  1.00  0.00           O  
ATOM   1937  N   GLY   144      61.225  51.481  82.167  1.00  0.00           N  
ATOM   1938  H   GLY   144      60.865  51.095  81.306  1.00  0.00           H  
ATOM   1939  CA  GLY   144      60.343  51.756  83.265  1.00  0.00           C  
ATOM   1940  HA2 GLY   144      59.372  51.262  83.253  1.00  0.00           H  
ATOM   1941  HA3 GLY   144      60.833  51.341  84.146  1.00  0.00           H  
ATOM   1942  C   GLY   144      60.056  53.302  83.392  1.00  0.00           C  
ATOM   1943  O   GLY   144      60.192  54.030  82.407  1.00  0.00           O  
ATOM   1944  N   GLN   145      59.735  53.739  84.578  1.00  0.00           N  
ATOM   1945  H   GLN   145      59.801  53.090  85.349  1.00  0.00           H  
ATOM   1946  CA  GLN   145      59.705  55.245  84.873  1.00  0.00           C  
ATOM   1947  HA  GLN   145      59.204  55.755  84.050  1.00  0.00           H  
ATOM   1948  CB  GLN   145      58.955  55.497  86.229  1.00  0.00           C  
ATOM   1949  HB2 GLN   145      59.353  54.937  87.075  1.00  0.00           H  
ATOM   1950  HB3 GLN   145      59.099  56.552  86.461  1.00  0.00           H  
ATOM   1951  CG  GLN   145      57.509  55.076  86.203  1.00  0.00           C  
ATOM   1952  HG2 GLN   145      57.519  54.055  85.823  1.00  0.00           H  
ATOM   1953  HG3 GLN   145      57.044  55.045  87.188  1.00  0.00           H  
ATOM   1954  CD  GLN   145      56.690  55.840  85.148  1.00  0.00           C  
ATOM   1955  OE1 GLN   145      56.809  57.007  84.914  1.00  0.00           O  
ATOM   1956  NE2 GLN   145      55.844  55.088  84.354  1.00  0.00           N  
ATOM   1957 HE21 GLN   145      55.290  55.625  83.703  1.00  0.00           H  
ATOM   1958 HE22 GLN   145      55.850  54.091  84.518  1.00  0.00           H  
ATOM   1959  C   GLN   145      61.134  55.769  85.050  1.00  0.00           C  
ATOM   1960  O   GLN   145      62.087  55.157  85.471  1.00  0.00           O  
ATOM   1961  N   GLN   146      61.408  57.031  84.618  1.00  0.00           N  
ATOM   1962  H   GLN   146      60.623  57.483  84.171  1.00  0.00           H  
ATOM   1963  CA  GLN   146      62.600  57.825  84.531  1.00  0.00           C  
ATOM   1964  HA  GLN   146      63.343  57.412  85.214  1.00  0.00           H  
ATOM   1965  CB  GLN   146      63.163  57.777  83.122  1.00  0.00           C  
ATOM   1966  HB2 GLN   146      62.374  58.026  82.413  1.00  0.00           H  
ATOM   1967  HB3 GLN   146      64.034  58.433  83.129  1.00  0.00           H  
ATOM   1968  CG  GLN   146      63.607  56.317  82.787  1.00  0.00           C  
ATOM   1969  HG2 GLN   146      62.767  55.627  82.870  1.00  0.00           H  
ATOM   1970  HG3 GLN   146      63.826  56.481  81.732  1.00  0.00           H  
ATOM   1971  CD  GLN   146      64.893  55.810  83.508  1.00  0.00           C  
ATOM   1972  OE1 GLN   146      65.841  56.527  83.760  1.00  0.00           O  
ATOM   1973  NE2 GLN   146      64.911  54.523  83.790  1.00  0.00           N  
ATOM   1974 HE21 GLN   146      64.110  53.978  83.503  1.00  0.00           H  
ATOM   1975 HE22 GLN   146      65.709  54.016  84.146  1.00  0.00           H  
ATOM   1976  C   GLN   146      62.318  59.248  85.001  1.00  0.00           C  
ATOM   1977  O   GLN   146      61.677  60.059  84.274  1.00  0.00           O  
ATOM   1978  N   GLN   147      62.786  59.669  86.214  1.00  0.00           N  
ATOM   1979  H   GLN   147      63.416  59.138  86.798  1.00  0.00           H  
ATOM   1980  CA  GLN   147      62.412  60.981  86.707  1.00  0.00           C  
ATOM   1981  HA  GLN   147      61.325  61.022  86.643  1.00  0.00           H  
ATOM   1982  CB  GLN   147      62.938  61.065  88.157  1.00  0.00           C  
ATOM   1983  HB2 GLN   147      63.986  60.776  88.231  1.00  0.00           H  
ATOM   1984  HB3 GLN   147      62.668  62.071  88.479  1.00  0.00           H  
ATOM   1985  CG  GLN   147      62.127  60.150  89.192  1.00  0.00           C  
ATOM   1986  HG2 GLN   147      62.671  59.219  89.035  1.00  0.00           H  
ATOM   1987  HG3 GLN   147      62.403  60.478  90.194  1.00  0.00           H  
ATOM   1988  CD  GLN   147      60.625  59.901  88.860  1.00  0.00           C  
ATOM   1989  OE1 GLN   147      59.849  60.826  88.684  1.00  0.00           O  
ATOM   1990  NE2 GLN   147      60.189  58.746  88.590  1.00  0.00           N  
ATOM   1991 HE21 GLN   147      60.747  57.914  88.719  1.00  0.00           H  
ATOM   1992 HE22 GLN   147      59.191  58.634  88.477  1.00  0.00           H  
ATOM   1993  C   GLN   147      62.976  62.129  85.891  1.00  0.00           C  
ATOM   1994  O   GLN   147      64.152  62.125  85.434  1.00  0.00           O  
ATOM   1995  N   SER   148      62.147  63.130  85.717  1.00  0.00           N  
ATOM   1996  H   SER   148      61.210  63.047  86.087  1.00  0.00           H  
ATOM   1997  CA  SER   148      62.532  64.404  85.105  1.00  0.00           C  
ATOM   1998  HA  SER   148      63.608  64.463  85.269  1.00  0.00           H  
ATOM   1999  CB  SER   148      62.242  64.388  83.596  1.00  0.00           C  
ATOM   2000  HB2 SER   148      62.886  63.722  83.022  1.00  0.00           H  
ATOM   2001  HB3 SER   148      61.235  64.024  83.392  1.00  0.00           H  
ATOM   2002  OG  SER   148      62.223  65.710  83.055  1.00  0.00           O  
ATOM   2003  HG  SER   148      62.711  65.585  82.238  1.00  0.00           H  
ATOM   2004  C   SER   148      61.995  65.619  85.842  1.00  0.00           C  
ATOM   2005  O   SER   148      60.764  65.692  86.096  1.00  0.00           O  
ATOM   2006  N   TYR   149      62.874  66.611  86.182  1.00  0.00           N  
ATOM   2007  H   TYR   149      63.824  66.389  85.924  1.00  0.00           H  
ATOM   2008  CA  TYR   149      62.563  67.829  87.013  1.00  0.00           C  
ATOM   2009  HA  TYR   149      62.263  67.585  88.032  1.00  0.00           H  
ATOM   2010  CB  TYR   149      63.878  68.646  87.116  1.00  0.00           C  
ATOM   2011  HB2 TYR   149      64.610  68.139  87.745  1.00  0.00           H  
ATOM   2012  HB3 TYR   149      64.189  68.645  86.071  1.00  0.00           H  
ATOM   2013  CG  TYR   149      63.878  70.082  87.627  1.00  0.00           C  
ATOM   2014  CD1 TYR   149      64.214  71.121  86.708  1.00  0.00           C  
ATOM   2015  HD1 TYR   149      64.467  70.856  85.692  1.00  0.00           H  
ATOM   2016  CE1 TYR   149      64.017  72.451  87.076  1.00  0.00           C  
ATOM   2017  HE1 TYR   149      64.174  73.171  86.286  1.00  0.00           H  
ATOM   2018  CZ  TYR   149      63.641  72.716  88.433  1.00  0.00           C  
ATOM   2019  OH  TYR   149      63.584  74.007  88.934  1.00  0.00           O  
ATOM   2020  HH  TYR   149      63.837  74.614  88.234  1.00  0.00           H  
ATOM   2021  CE2 TYR   149      63.360  71.726  89.400  1.00  0.00           C  
ATOM   2022  HE2 TYR   149      63.016  71.966  90.396  1.00  0.00           H  
ATOM   2023  CD2 TYR   149      63.521  70.416  88.946  1.00  0.00           C  
ATOM   2024  HD2 TYR   149      63.280  69.642  89.660  1.00  0.00           H  
ATOM   2025  C   TYR   149      61.523  68.695  86.361  1.00  0.00           C  
ATOM   2026  O   TYR   149      61.508  68.786  85.118  1.00  0.00           O  
ATOM   2027  N   ASN   150      60.685  69.408  87.109  1.00  0.00           N  
ATOM   2028  H   ASN   150      60.643  69.117  88.076  1.00  0.00           H  
ATOM   2029  CA  ASN   150      59.732  70.412  86.596  1.00  0.00           C  
ATOM   2030  HA  ASN   150      59.925  70.486  85.526  1.00  0.00           H  
ATOM   2031  CB  ASN   150      58.247  69.914  86.694  1.00  0.00           C  
ATOM   2032  HB2 ASN   150      57.939  69.956  87.739  1.00  0.00           H  
ATOM   2033  HB3 ASN   150      57.549  70.572  86.178  1.00  0.00           H  
ATOM   2034  CG  ASN   150      58.103  68.525  86.141  1.00  0.00           C  
ATOM   2035  OD1 ASN   150      58.016  67.597  86.971  1.00  0.00           O  
ATOM   2036  ND2 ASN   150      57.968  68.237  84.874  1.00  0.00           N  
ATOM   2037 HD21 ASN   150      57.877  67.270  84.598  1.00  0.00           H  
ATOM   2038 HD22 ASN   150      57.930  69.029  84.249  1.00  0.00           H  
ATOM   2039  C   ASN   150      59.806  71.759  87.321  1.00  0.00           C  
ATOM   2040  O   ASN   150      59.460  71.836  88.483  1.00  0.00           O  
ATOM   2041  N   PRO   151      60.210  72.854  86.682  1.00  0.00           N  
ATOM   2042  CD  PRO   151      60.603  73.071  85.272  1.00  0.00           C  
ATOM   2043  HD2 PRO   151      59.601  73.096  84.842  1.00  0.00           H  
ATOM   2044  HD3 PRO   151      61.030  72.175  84.822  1.00  0.00           H  
ATOM   2045  CG  PRO   151      61.379  74.378  85.217  1.00  0.00           C  
ATOM   2046  HG2 PRO   151      61.294  74.972  84.307  1.00  0.00           H  
ATOM   2047  HG3 PRO   151      62.404  74.115  85.481  1.00  0.00           H  
ATOM   2048  CB  PRO   151      60.551  75.148  86.277  1.00  0.00           C  
ATOM   2049  HB2 PRO   151      59.659  75.633  85.879  1.00  0.00           H  
ATOM   2050  HB3 PRO   151      61.179  75.939  86.685  1.00  0.00           H  
ATOM   2051  CA  PRO   151      60.202  74.189  87.381  1.00  0.00           C  
ATOM   2052  HA  PRO   151      60.959  74.115  88.161  1.00  0.00           H  
ATOM   2053  C   PRO   151      58.890  74.657  88.032  1.00  0.00           C  
ATOM   2054  O   PRO   151      57.883  74.134  87.611  1.00  0.00           O  
ATOM   2055  N   PRO   152      58.826  75.347  89.192  1.00  0.00           N  
ATOM   2056  CD  PRO   152      59.967  76.006  89.868  1.00  0.00           C  
ATOM   2057  HD2 PRO   152      60.459  76.599  89.097  1.00  0.00           H  
ATOM   2058  HD3 PRO   152      60.675  75.319  90.330  1.00  0.00           H  
ATOM   2059  CG  PRO   152      59.332  76.952  90.866  1.00  0.00           C  
ATOM   2060  HG2 PRO   152      59.214  77.951  90.446  1.00  0.00           H  
ATOM   2061  HG3 PRO   152      59.892  77.086  91.792  1.00  0.00           H  
ATOM   2062  CB  PRO   152      58.020  76.323  91.262  1.00  0.00           C  
ATOM   2063  HB2 PRO   152      57.374  77.017  91.800  1.00  0.00           H  
ATOM   2064  HB3 PRO   152      58.214  75.463  91.904  1.00  0.00           H  
ATOM   2065  CA  PRO   152      57.572  75.696  89.875  1.00  0.00           C  
ATOM   2066  HA  PRO   152      57.028  74.764  90.029  1.00  0.00           H  
ATOM   2067  C   PRO   152      56.723  76.558  88.973  1.00  0.00           C  
ATOM   2068  O   PRO   152      57.195  77.268  88.076  1.00  0.00           O  
ATOM   2069  N   GLN   153      55.420  76.688  89.278  1.00  0.00           N  
ATOM   2070  H   GLN   153      55.064  76.141  90.049  1.00  0.00           H  
ATOM   2071  CA  GLN   153      54.428  77.555  88.546  1.00  0.00           C  
ATOM   2072  HA  GLN   153      54.248  76.778  87.803  1.00  0.00           H  
ATOM   2073  CB  GLN   153      53.205  77.774  89.452  1.00  0.00           C  
ATOM   2074  HB2 GLN   153      52.370  78.296  88.985  1.00  0.00           H  
ATOM   2075  HB3 GLN   153      52.807  76.835  89.838  1.00  0.00           H  
ATOM   2076  CG  GLN   153      53.484  78.574  90.739  1.00  0.00           C  
ATOM   2077  HG2 GLN   153      54.495  78.507  91.140  1.00  0.00           H  
ATOM   2078  HG3 GLN   153      53.375  79.627  90.477  1.00  0.00           H  
ATOM   2079  CD  GLN   153      52.516  78.443  91.922  1.00  0.00           C  
ATOM   2080  OE1 GLN   153      51.773  79.376  92.249  1.00  0.00           O  
ATOM   2081  NE2 GLN   153      52.147  77.265  92.380  1.00  0.00           N  
ATOM   2082 HE21 GLN   153      52.684  76.446  92.134  1.00  0.00           H  
ATOM   2083 HE22 GLN   153      51.530  77.299  93.179  1.00  0.00           H  
ATOM   2084  C   GLN   153      54.934  78.919  88.004  1.00  0.00           C  
ATOM   2085  O   GLN   153      55.747  79.577  88.626  1.00  0.00           O  
ATOM   2086  N   GLY   154      54.392  79.430  86.883  1.00  0.00           N  
ATOM   2087  H   GLY   154      53.796  78.788  86.380  1.00  0.00           H  
ATOM   2088  CA  GLY   154      54.498  80.847  86.379  1.00  0.00           C  
ATOM   2089  HA2 GLY   154      55.550  81.133  86.370  1.00  0.00           H  
ATOM   2090  HA3 GLY   154      54.079  80.905  85.375  1.00  0.00           H  
ATOM   2091  C   GLY   154      53.837  81.794  87.264  1.00  0.00           C  
ATOM   2092  O   GLY   154      52.735  81.501  87.736  1.00  0.00           O  
ATOM   2093  N   TYR   155      54.387  82.978  87.409  1.00  0.00           N  
ATOM   2094  H   TYR   155      55.325  83.067  87.047  1.00  0.00           H  
ATOM   2095  CA  TYR   155      53.576  84.137  87.999  1.00  0.00           C  
ATOM   2096  HA  TYR   155      52.600  83.816  88.362  1.00  0.00           H  
ATOM   2097  CB  TYR   155      54.309  84.775  89.168  1.00  0.00           C  
ATOM   2098  HB2 TYR   155      55.366  84.895  88.929  1.00  0.00           H  
ATOM   2099  HB3 TYR   155      53.925  85.787  89.300  1.00  0.00           H  
ATOM   2100  CG  TYR   155      54.196  84.046  90.472  1.00  0.00           C  
ATOM   2101  CD1 TYR   155      55.272  83.305  90.981  1.00  0.00           C  
ATOM   2102  HD1 TYR   155      56.151  83.186  90.365  1.00  0.00           H  
ATOM   2103  CE1 TYR   155      55.086  82.458  92.090  1.00  0.00           C  
ATOM   2104  HE1 TYR   155      55.884  81.830  92.457  1.00  0.00           H  
ATOM   2105  CZ  TYR   155      53.826  82.316  92.677  1.00  0.00           C  
ATOM   2106  OH  TYR   155      53.690  81.356  93.712  1.00  0.00           O  
ATOM   2107  HH  TYR   155      54.295  80.623  93.581  1.00  0.00           H  
ATOM   2108  CE2 TYR   155      52.760  83.087  92.234  1.00  0.00           C  
ATOM   2109  HE2 TYR   155      51.817  82.983  92.750  1.00  0.00           H  
ATOM   2110  CD2 TYR   155      52.937  83.971  91.108  1.00  0.00           C  
ATOM   2111  HD2 TYR   155      52.131  84.573  90.716  1.00  0.00           H  
ATOM   2112  C   TYR   155      53.339  85.214  86.851  1.00  0.00           C  
ATOM   2113  O   TYR   155      54.248  85.282  86.003  1.00  0.00           O  
ATOM   2114  N   GLY   156      52.252  86.013  86.790  1.00  0.00           N  
ATOM   2115  H   GLY   156      52.259  86.794  86.150  1.00  0.00           H  
ATOM   2116  CA  GLY   156      51.230  86.139  87.823  1.00  0.00           C  
ATOM   2117  HA2 GLY   156      50.659  85.211  87.787  1.00  0.00           H  
ATOM   2118  HA3 GLY   156      51.729  86.230  88.787  1.00  0.00           H  
ATOM   2119  C   GLY   156      50.269  87.343  87.660  1.00  0.00           C  
ATOM   2120  O   GLY   156      50.007  87.903  86.585  1.00  0.00           O  
ATOM   2121  N   GLN   157      49.849  87.754  88.878  1.00  0.00           N  
ATOM   2122  H   GLN   157      50.390  87.501  89.693  1.00  0.00           H  
ATOM   2123  CA  GLN   157      48.940  88.875  89.078  1.00  0.00           C  
ATOM   2124  HA  GLN   157      48.646  89.236  88.092  1.00  0.00           H  
ATOM   2125  CB  GLN   157      47.662  88.475  89.900  1.00  0.00           C  
ATOM   2126  HB2 GLN   157      47.938  88.234  90.927  1.00  0.00           H  
ATOM   2127  HB3 GLN   157      46.964  89.312  89.923  1.00  0.00           H  
ATOM   2128  CG  GLN   157      47.020  87.223  89.263  1.00  0.00           C  
ATOM   2129  HG2 GLN   157      46.659  87.434  88.256  1.00  0.00           H  
ATOM   2130  HG3 GLN   157      47.705  86.376  89.219  1.00  0.00           H  
ATOM   2131  CD  GLN   157      45.791  86.783  90.053  1.00  0.00           C  
ATOM   2132  OE1 GLN   157      45.807  86.549  91.230  1.00  0.00           O  
ATOM   2133  NE2 GLN   157      44.708  86.606  89.372  1.00  0.00           N  
ATOM   2134 HE21 GLN   157      44.757  86.739  88.372  1.00  0.00           H  
ATOM   2135 HE22 GLN   157      43.845  86.314  89.807  1.00  0.00           H  
ATOM   2136  C   GLN   157      49.770  89.962  89.870  1.00  0.00           C  
ATOM   2137  O   GLN   157      50.616  89.576  90.690  1.00  0.00           O  
ATOM   2138  N   GLN   158      49.614  91.258  89.628  1.00  0.00           N  
ATOM   2139  H   GLN   158      50.315  91.782  90.132  1.00  0.00           H  
ATOM   2140  CA  GLN   158      48.792  91.906  88.611  1.00  0.00           C  
ATOM   2141  HA  GLN   158      47.854  91.384  88.421  1.00  0.00           H  
ATOM   2142  CB  GLN   158      48.493  93.406  88.877  1.00  0.00           C  
ATOM   2143  HB2 GLN   158      49.482  93.851  88.990  1.00  0.00           H  
ATOM   2144  HB3 GLN   158      47.978  93.802  88.002  1.00  0.00           H  
ATOM   2145  CG  GLN   158      47.655  93.659  90.189  1.00  0.00           C  
ATOM   2146  HG2 GLN   158      48.034  93.163  91.083  1.00  0.00           H  
ATOM   2147  HG3 GLN   158      47.679  94.734  90.366  1.00  0.00           H  
ATOM   2148  CD  GLN   158      46.189  93.276  90.100  1.00  0.00           C  
ATOM   2149  OE1 GLN   158      45.761  92.253  90.497  1.00  0.00           O  
ATOM   2150  NE2 GLN   158      45.325  94.119  89.638  1.00  0.00           N  
ATOM   2151 HE21 GLN   158      45.612  95.001  89.239  1.00  0.00           H  
ATOM   2152 HE22 GLN   158      44.401  93.751  89.461  1.00  0.00           H  
ATOM   2153  C   GLN   158      49.585  91.847  87.202  1.00  0.00           C  
ATOM   2154  O   GLN   158      50.739  92.259  87.086  1.00  0.00           O  
ATOM   2155  N   ASN   159      48.900  91.498  86.108  1.00  0.00           N  
ATOM   2156  H   ASN   159      47.936  91.210  86.194  1.00  0.00           H  
ATOM   2157  CA  ASN   159      49.406  91.490  84.725  1.00  0.00           C  
ATOM   2158  HA  ASN   159      50.266  90.821  84.754  1.00  0.00           H  
ATOM   2159  CB  ASN   159      48.333  90.890  83.851  1.00  0.00           C  
ATOM   2160  HB2 ASN   159      48.133  89.892  84.240  1.00  0.00           H  
ATOM   2161  HB3 ASN   159      47.441  91.513  83.910  1.00  0.00           H  
ATOM   2162  CG  ASN   159      48.721  90.776  82.399  1.00  0.00           C  
ATOM   2163  OD1 ASN   159      48.369  91.575  81.536  1.00  0.00           O  
ATOM   2164  ND2 ASN   159      49.460  89.764  82.141  1.00  0.00           N  
ATOM   2165 HD21 ASN   159      49.787  89.178  82.897  1.00  0.00           H  
ATOM   2166 HD22 ASN   159      49.783  89.589  81.200  1.00  0.00           H  
ATOM   2167  C   ASN   159      49.787  92.816  84.177  1.00  0.00           C  
ATOM   2168  O   ASN   159      49.044  93.778  84.297  1.00  0.00           O  
ATOM   2169  N   GLN   160      50.899  92.987  83.483  1.00  0.00           N  
ATOM   2170  H   GLN   160      51.053  93.932  83.161  1.00  0.00           H  
ATOM   2171  CA  GLN   160      51.835  92.028  83.115  1.00  0.00           C  
ATOM   2172  HA  GLN   160      51.398  91.033  83.032  1.00  0.00           H  
ATOM   2173  CB  GLN   160      52.567  92.411  81.845  1.00  0.00           C  
ATOM   2174  HB2 GLN   160      51.837  92.558  81.049  1.00  0.00           H  
ATOM   2175  HB3 GLN   160      53.071  93.376  81.791  1.00  0.00           H  
ATOM   2176  CG  GLN   160      53.609  91.450  81.279  1.00  0.00           C  
ATOM   2177  HG2 GLN   160      53.992  91.828  80.331  1.00  0.00           H  
ATOM   2178  HG3 GLN   160      54.390  91.346  82.032  1.00  0.00           H  
ATOM   2179  CD  GLN   160      53.131  90.026  81.034  1.00  0.00           C  
ATOM   2180  OE1 GLN   160      53.503  89.083  81.714  1.00  0.00           O  
ATOM   2181  NE2 GLN   160      52.224  89.828  80.082  1.00  0.00           N  
ATOM   2182 HE21 GLN   160      51.939  90.596  79.491  1.00  0.00           H  
ATOM   2183 HE22 GLN   160      51.987  88.877  79.836  1.00  0.00           H  
ATOM   2184  C   GLN   160      52.895  92.004  84.258  1.00  0.00           C  
ATOM   2185  O   GLN   160      53.560  92.948  84.583  1.00  0.00           O  
ATOM   2186  N   TYR   161      53.052  90.826  84.858  1.00  0.00           N  
ATOM   2187  H   TYR   161      52.573  89.993  84.547  1.00  0.00           H  
ATOM   2188  CA  TYR   161      53.775  90.676  86.110  1.00  0.00           C  
ATOM   2189  HA  TYR   161      53.474  91.418  86.849  1.00  0.00           H  
ATOM   2190  CB  TYR   161      53.411  89.203  86.552  1.00  0.00           C  
ATOM   2191  HB2 TYR   161      52.401  89.034  86.924  1.00  0.00           H  
ATOM   2192  HB3 TYR   161      53.606  88.598  85.666  1.00  0.00           H  
ATOM   2193  CG  TYR   161      54.267  88.759  87.666  1.00  0.00           C  
ATOM   2194  CD1 TYR   161      55.387  87.905  87.491  1.00  0.00           C  
ATOM   2195  HD1 TYR   161      55.627  87.491  86.523  1.00  0.00           H  
ATOM   2196  CE1 TYR   161      56.307  87.608  88.504  1.00  0.00           C  
ATOM   2197  HE1 TYR   161      57.091  86.893  88.302  1.00  0.00           H  
ATOM   2198  CZ  TYR   161      56.086  88.128  89.786  1.00  0.00           C  
ATOM   2199  OH  TYR   161      56.959  87.684  90.806  1.00  0.00           O  
ATOM   2200  HH  TYR   161      56.640  87.850  91.696  1.00  0.00           H  
ATOM   2201  CE2 TYR   161      54.940  88.947  90.041  1.00  0.00           C  
ATOM   2202  HE2 TYR   161      54.618  89.174  91.046  1.00  0.00           H  
ATOM   2203  CD2 TYR   161      54.044  89.228  88.944  1.00  0.00           C  
ATOM   2204  HD2 TYR   161      53.166  89.804  89.198  1.00  0.00           H  
ATOM   2205  C   TYR   161      55.312  90.995  85.956  1.00  0.00           C  
ATOM   2206  O   TYR   161      55.940  91.530  86.850  1.00  0.00           O  
ATOM   2207  N   ASN   162      55.919  90.531  84.820  1.00  0.00           N  
ATOM   2208  H   ASN   162      55.338  89.940  84.243  1.00  0.00           H  
ATOM   2209  CA  ASN   162      57.225  90.996  84.405  1.00  0.00           C  
ATOM   2210  HA  ASN   162      57.887  90.986  85.271  1.00  0.00           H  
ATOM   2211  CB  ASN   162      57.799  89.926  83.444  1.00  0.00           C  
ATOM   2212  HB2 ASN   162      57.123  89.607  82.650  1.00  0.00           H  
ATOM   2213  HB3 ASN   162      58.662  90.255  82.866  1.00  0.00           H  
ATOM   2214  CG  ASN   162      58.261  88.684  84.216  1.00  0.00           C  
ATOM   2215  OD1 ASN   162      58.838  88.696  85.275  1.00  0.00           O  
ATOM   2216  ND2 ASN   162      58.018  87.565  83.652  1.00  0.00           N  
ATOM   2217 HD21 ASN   162      58.501  86.798  84.097  1.00  0.00           H  
ATOM   2218 HD22 ASN   162      57.342  87.510  82.903  1.00  0.00           H  
ATOM   2219  C   ASN   162      57.258  92.322  83.667  1.00  0.00           C  
ATOM   2220  O   ASN   162      56.766  92.401  82.533  1.00  0.00           O  
ATOM   2221  N   SER   163      57.971  93.354  84.114  1.00  0.00           N  
ATOM   2222  H   SER   163      58.529  93.153  84.931  1.00  0.00           H  
ATOM   2223  CA  SER   163      58.427  94.475  83.241  1.00  0.00           C  
ATOM   2224  HA  SER   163      57.551  94.906  82.757  1.00  0.00           H  
ATOM   2225  CB  SER   163      58.977  95.630  84.117  1.00  0.00           C  
ATOM   2226  HB2 SER   163      58.179  95.996  84.762  1.00  0.00           H  
ATOM   2227  HB3 SER   163      59.757  95.242  84.773  1.00  0.00           H  
ATOM   2228  OG  SER   163      59.427  96.654  83.193  1.00  0.00           O  
ATOM   2229  HG  SER   163      58.669  96.873  82.647  1.00  0.00           H  
ATOM   2230  C   SER   163      59.339  94.015  82.086  1.00  0.00           C  
ATOM   2231  O   SER   163      60.147  93.090  82.330  1.00  0.00           O  
ATOM   2232  N   SER   164      59.226  94.611  80.895  1.00  0.00           N  
ATOM   2233  H   SER   164      58.467  95.273  80.823  1.00  0.00           H  
ATOM   2234  CA  SER   164      60.036  94.497  79.705  1.00  0.00           C  
ATOM   2235  HA  SER   164      59.609  95.219  79.009  1.00  0.00           H  
ATOM   2236  CB  SER   164      59.959  93.047  79.146  1.00  0.00           C  
ATOM   2237  HB2 SER   164      60.774  92.524  79.646  1.00  0.00           H  
ATOM   2238  HB3 SER   164      58.983  92.563  79.191  1.00  0.00           H  
ATOM   2239  OG  SER   164      60.411  93.060  77.819  1.00  0.00           O  
ATOM   2240  HG  SER   164      60.685  92.153  77.665  1.00  0.00           H  
ATOM   2241  C   SER   164      61.499  94.900  79.907  1.00  0.00           C  
ATOM   2242  O   SER   164      62.023  94.886  81.085  1.00  0.00           O  
ATOM   2243  N   SER   165      62.172  95.287  78.849  1.00  0.00           N  
ATOM   2244  H   SER   165      61.559  95.572  78.098  1.00  0.00           H  
ATOM   2245  CA  SER   165      63.554  95.914  79.001  1.00  0.00           C  
ATOM   2246  HA  SER   165      64.177  95.265  79.616  1.00  0.00           H  
ATOM   2247  CB  SER   165      64.262  96.115  77.598  1.00  0.00           C  
ATOM   2248  HB2 SER   165      63.908  95.331  76.928  1.00  0.00           H  
ATOM   2249  HB3 SER   165      63.903  97.075  77.228  1.00  0.00           H  
ATOM   2250  OG  SER   165      65.679  96.053  77.806  1.00  0.00           O  
ATOM   2251  HG  SER   165      66.172  96.349  77.037  1.00  0.00           H  
ATOM   2252  C   SER   165      63.523  97.318  79.751  1.00  0.00           C  
ATOM   2253  O   SER   165      62.611  98.095  79.497  1.00  0.00           O  
ATOM   2254  N   GLY   166      64.564  97.673  80.465  1.00  0.00           N  
ATOM   2255  H   GLY   166      65.290  96.973  80.402  1.00  0.00           H  
ATOM   2256  CA  GLY   166      64.989  98.954  81.000  1.00  0.00           C  
ATOM   2257  HA2 GLY   166      64.150  99.644  80.912  1.00  0.00           H  
ATOM   2258  HA3 GLY   166      65.223  98.848  82.059  1.00  0.00           H  
ATOM   2259  C   GLY   166      66.129  99.634  80.257  1.00  0.00           C  
ATOM   2260  O   GLY   166      66.178  99.482  79.056  1.00  0.00           O  
ATOM   2261  N   GLY   167      66.988 100.394  80.955  1.00  0.00           N  
ATOM   2262  H   GLY   167      66.798 100.464  81.945  1.00  0.00           H  
ATOM   2263  CA  GLY   167      68.124 101.100  80.438  1.00  0.00           C  
ATOM   2264  HA2 GLY   167      67.843 101.591  79.506  1.00  0.00           H  
ATOM   2265  HA3 GLY   167      68.444 101.775  81.232  1.00  0.00           H  
ATOM   2266  C   GLY   167      69.316 100.317  79.920  1.00  0.00           C  
ATOM   2267  O   GLY   167      69.320  99.141  79.938  1.00  0.00           O  
ATOM   2268  N   GLY   168      70.354 101.052  79.517  1.00  0.00           N  
ATOM   2269  H   GLY   168      70.289 102.056  79.612  1.00  0.00           H  
ATOM   2270  CA  GLY   168      71.535 100.367  78.926  1.00  0.00           C  
ATOM   2271  HA2 GLY   168      72.060  99.844  79.726  1.00  0.00           H  
ATOM   2272  HA3 GLY   168      71.413  99.815  77.994  1.00  0.00           H  
ATOM   2273  C   GLY   168      72.567 101.477  78.529  1.00  0.00           C  
ATOM   2274  O   GLY   168      72.159 102.590  78.195  1.00  0.00           O  
ATOM   2275  N   GLY   169      73.849 101.233  78.674  1.00  0.00           N  
ATOM   2276  H   GLY   169      74.467 102.012  78.498  1.00  0.00           H  
ATOM   2277  CA  GLY   169      74.487  99.943  78.752  1.00  0.00           C  
ATOM   2278  HA2 GLY   169      74.241  99.552  79.739  1.00  0.00           H  
ATOM   2279  HA3 GLY   169      74.076  99.198  78.072  1.00  0.00           H  
ATOM   2280  C   GLY   169      76.070 100.031  78.678  1.00  0.00           C  
ATOM   2281  O   GLY   169      76.575 101.044  78.192  1.00  0.00           O  
ATOM   2282  N   GLY   170      76.671  98.934  78.989  1.00  0.00           N  
ATOM   2283  H   GLY   170      76.121  98.128  79.247  1.00  0.00           H  
ATOM   2284  CA  GLY   170      78.150  98.851  78.961  1.00  0.00           C  
ATOM   2285  HA2 GLY   170      78.406  98.406  77.999  1.00  0.00           H  
ATOM   2286  HA3 GLY   170      78.663  99.811  79.016  1.00  0.00           H  
ATOM   2287  C   GLY   170      78.850  97.885  79.961  1.00  0.00           C  
ATOM   2288  O   GLY   170      78.306  97.582  81.019  1.00  0.00           O  
ATOM   2289  N   GLY   171      80.047  97.391  79.661  1.00  0.00           N  
ATOM   2290  H   GLY   171      80.480  96.805  80.360  1.00  0.00           H  
ATOM   2291  CA  GLY   171      80.828  97.570  78.461  1.00  0.00           C  
ATOM   2292  HA2 GLY   171      81.439  96.668  78.428  1.00  0.00           H  
ATOM   2293  HA3 GLY   171      80.162  97.509  77.599  1.00  0.00           H  
ATOM   2294  C   GLY   171      81.573  98.936  78.252  1.00  0.00           C  
ATOM   2295  O   GLY   171      81.224  99.963  78.805  1.00  0.00           O  
ATOM   2296  N   GLY   172      82.622  98.882  77.453  1.00  0.00           N  
ATOM   2297  H   GLY   172      83.055  99.788  77.344  1.00  0.00           H  
ATOM   2298  CA  GLY   172      83.173  97.749  76.741  1.00  0.00           C  
ATOM   2299  HA2 GLY   172      83.346  97.019  77.533  1.00  0.00           H  
ATOM   2300  HA3 GLY   172      82.399  97.331  76.097  1.00  0.00           H  
ATOM   2301  C   GLY   172      84.473  98.042  76.046  1.00  0.00           C  
ATOM   2302  O   GLY   172      85.481  98.422  76.705  1.00  0.00           O  
ATOM   2303  N   GLY   173      84.496  98.003  74.660  1.00  0.00           N  
ATOM   2304  H   GLY   173      83.665  97.620  74.231  1.00  0.00           H  
ATOM   2305  CA  GLY   173      85.614  98.336  73.773  1.00  0.00           C  
ATOM   2306  HA2 GLY   173      85.243  98.173  72.762  1.00  0.00           H  
ATOM   2307  HA3 GLY   173      85.742  99.405  73.945  1.00  0.00           H  
ATOM   2308  C   GLY   173      86.926  97.494  74.001  1.00  0.00           C  
ATOM   2309  O   GLY   173      86.945  96.535  74.780  1.00  0.00           O  
ATOM   2310  N   GLY   174      88.078  97.857  73.438  1.00  0.00           N  
ATOM   2311  H   GLY   174      88.864  97.254  73.635  1.00  0.00           H  
ATOM   2312  CA  GLY   174      88.386  98.655  72.240  1.00  0.00           C  
ATOM   2313  HA2 GLY   174      87.754  99.536  72.134  1.00  0.00           H  
ATOM   2314  HA3 GLY   174      89.427  98.933  72.405  1.00  0.00           H  
ATOM   2315  C   GLY   174      88.168  97.950  70.887  1.00  0.00           C  
ATOM   2316  O   GLY   174      87.236  97.164  70.740  1.00  0.00           O  
ATOM   2317  N   GLY   175      88.975  98.270  69.934  1.00  0.00           N  
ATOM   2318  H   GLY   175      89.578  99.041  70.184  1.00  0.00           H  
ATOM   2319  CA  GLY   175      89.284  97.664  68.619  1.00  0.00           C  
ATOM   2320  HA2 GLY   175      90.237  97.992  68.204  1.00  0.00           H  
ATOM   2321  HA3 GLY   175      89.361  96.585  68.756  1.00  0.00           H  
ATOM   2322  C   GLY   175      88.204  97.888  67.486  1.00  0.00           C  
ATOM   2323  O   GLY   175      88.570  97.900  66.280  1.00  0.00           O  
ATOM   2324  N   ASN   176      86.969  98.178  67.874  1.00  0.00           N  
ATOM   2325  H   ASN   176      86.923  98.000  68.867  1.00  0.00           H  
ATOM   2326  CA  ASN   176      85.789  98.572  67.030  1.00  0.00           C  
ATOM   2327  HA  ASN   176      86.238  99.057  66.163  1.00  0.00           H  
ATOM   2328  CB  ASN   176      85.105  97.383  66.427  1.00  0.00           C  
ATOM   2329  HB2 ASN   176      85.921  96.878  65.911  1.00  0.00           H  
ATOM   2330  HB3 ASN   176      84.738  96.674  67.169  1.00  0.00           H  
ATOM   2331  CG  ASN   176      83.932  97.714  65.510  1.00  0.00           C  
ATOM   2332  OD1 ASN   176      82.888  98.256  65.888  1.00  0.00           O  
ATOM   2333  ND2 ASN   176      84.026  97.400  64.258  1.00  0.00           N  
ATOM   2334 HD21 ASN   176      83.311  97.702  63.610  1.00  0.00           H  
ATOM   2335 HD22 ASN   176      84.852  96.973  63.866  1.00  0.00           H  
ATOM   2336  C   ASN   176      84.825  99.548  67.752  1.00  0.00           C  
ATOM   2337  O   ASN   176      84.454  99.329  68.883  1.00  0.00           O  
ATOM   2338  N   TYR   177      84.410 100.654  67.130  1.00  0.00           N  
ATOM   2339  H   TYR   177      84.567 100.746  66.136  1.00  0.00           H  
ATOM   2340  CA  TYR   177      83.865 101.847  67.844  1.00  0.00           C  
ATOM   2341  HA  TYR   177      83.588 101.554  68.857  1.00  0.00           H  
ATOM   2342  CB  TYR   177      84.940 102.953  67.940  1.00  0.00           C  
ATOM   2343  HB2 TYR   177      85.268 103.351  66.979  1.00  0.00           H  
ATOM   2344  HB3 TYR   177      84.444 103.731  68.520  1.00  0.00           H  
ATOM   2345  CG  TYR   177      86.073 102.592  68.827  1.00  0.00           C  
ATOM   2346  CD1 TYR   177      87.269 102.093  68.324  1.00  0.00           C  
ATOM   2347  HD1 TYR   177      87.390 102.094  67.251  1.00  0.00           H  
ATOM   2348  CE1 TYR   177      88.287 101.773  69.233  1.00  0.00           C  
ATOM   2349  HE1 TYR   177      89.258 101.432  68.907  1.00  0.00           H  
ATOM   2350  CZ  TYR   177      88.155 101.948  70.595  1.00  0.00           C  
ATOM   2351  OH  TYR   177      89.136 101.625  71.473  1.00  0.00           O  
ATOM   2352  HH  TYR   177      88.958 101.917  72.370  1.00  0.00           H  
ATOM   2353  CE2 TYR   177      86.930 102.309  71.094  1.00  0.00           C  
ATOM   2354  HE2 TYR   177      86.817 102.346  72.167  1.00  0.00           H  
ATOM   2355  CD2 TYR   177      85.839 102.664  70.205  1.00  0.00           C  
ATOM   2356  HD2 TYR   177      84.855 102.943  70.554  1.00  0.00           H  
ATOM   2357  C   TYR   177      82.608 102.377  67.103  1.00  0.00           C  
ATOM   2358  O   TYR   177      82.608 102.931  65.977  1.00  0.00           O  
ATOM   2359  N   GLY   178      81.402 102.249  67.712  1.00  0.00           N  
ATOM   2360  H   GLY   178      80.658 102.693  67.193  1.00  0.00           H  
ATOM   2361  CA  GLY   178      81.124 101.423  68.979  1.00  0.00           C  
ATOM   2362  HA2 GLY   178      80.060 101.192  69.024  1.00  0.00           H  
ATOM   2363  HA3 GLY   178      81.643 100.479  68.814  1.00  0.00           H  
ATOM   2364  C   GLY   178      81.443 102.135  70.223  1.00  0.00           C  
ATOM   2365  O   GLY   178      82.081 103.217  70.307  1.00  0.00           O  
ATOM   2366  N   GLN   179      81.001 101.502  71.323  1.00  0.00           N  
ATOM   2367  H   GLN   179      80.260 100.831  71.182  1.00  0.00           H  
ATOM   2368  CA  GLN   179      81.410 101.981  72.610  1.00  0.00           C  
ATOM   2369  HA  GLN   179      81.161 103.037  72.708  1.00  0.00           H  
ATOM   2370  CB  GLN   179      80.568 101.200  73.689  1.00  0.00           C  
ATOM   2371  HB2 GLN   179      80.599 101.810  74.591  1.00  0.00           H  
ATOM   2372  HB3 GLN   179      79.524 101.112  73.388  1.00  0.00           H  
ATOM   2373  CG  GLN   179      80.957  99.782  74.082  1.00  0.00           C  
ATOM   2374  HG2 GLN   179      80.951  99.177  73.174  1.00  0.00           H  
ATOM   2375  HG3 GLN   179      81.997  99.733  74.403  1.00  0.00           H  
ATOM   2376  CD  GLN   179      80.097  99.079  75.099  1.00  0.00           C  
ATOM   2377  OE1 GLN   179      79.435  99.629  75.947  1.00  0.00           O  
ATOM   2378  NE2 GLN   179      80.020  97.775  75.119  1.00  0.00           N  
ATOM   2379 HE21 GLN   179      80.571  97.358  74.382  1.00  0.00           H  
ATOM   2380 HE22 GLN   179      79.396  97.276  75.737  1.00  0.00           H  
ATOM   2381  C   GLN   179      82.906 101.814  72.835  1.00  0.00           C  
ATOM   2382  O   GLN   179      83.477 100.758  72.630  1.00  0.00           O  
ATOM   2383  N   ASP   180      83.642 102.708  73.457  1.00  0.00           N  
ATOM   2384  H   ASP   180      84.557 102.340  73.671  1.00  0.00           H  
ATOM   2385  CA  ASP   180      83.365 104.092  73.902  1.00  0.00           C  
ATOM   2386  HA  ASP   180      82.579 104.534  73.290  1.00  0.00           H  
ATOM   2387  CB  ASP   180      82.706 104.046  75.257  1.00  0.00           C  
ATOM   2388  HB2 ASP   180      81.722 103.584  75.174  1.00  0.00           H  
ATOM   2389  HB3 ASP   180      83.344 103.476  75.933  1.00  0.00           H  
ATOM   2390  CG  ASP   180      82.517 105.463  75.909  1.00  0.00           C  
ATOM   2391  OD1 ASP   180      82.248 106.474  75.253  1.00  0.00           O  
ATOM   2392  OD2 ASP   180      82.565 105.525  77.121  1.00  0.00           O  
ATOM   2393  C   ASP   180      84.678 104.926  73.983  1.00  0.00           C  
ATOM   2394  O   ASP   180      85.784 104.317  74.094  1.00  0.00           O  
ATOM   2395  N   GLN   181      84.582 106.157  73.539  1.00  0.00           N  
ATOM   2396  H   GLN   181      83.644 106.479  73.349  1.00  0.00           H  
ATOM   2397  CA  GLN   181      85.656 107.097  73.614  1.00  0.00           C  
ATOM   2398  HA  GLN   181      86.595 106.705  74.005  1.00  0.00           H  
ATOM   2399  CB  GLN   181      86.020 107.433  72.137  1.00  0.00           C  
ATOM   2400  HB2 GLN   181      85.054 107.770  71.759  1.00  0.00           H  
ATOM   2401  HB3 GLN   181      86.708 108.278  72.152  1.00  0.00           H  
ATOM   2402  CG  GLN   181      86.627 106.309  71.334  1.00  0.00           C  
ATOM   2403  HG2 GLN   181      87.677 106.247  71.620  1.00  0.00           H  
ATOM   2404  HG3 GLN   181      86.095 105.359  71.371  1.00  0.00           H  
ATOM   2405  CD  GLN   181      86.652 106.616  69.820  1.00  0.00           C  
ATOM   2406  OE1 GLN   181      87.751 106.718  69.225  1.00  0.00           O  
ATOM   2407  NE2 GLN   181      85.495 106.838  69.166  1.00  0.00           N  
ATOM   2408 HE21 GLN   181      84.651 106.634  69.683  1.00  0.00           H  
ATOM   2409 HE22 GLN   181      85.460 106.974  68.166  1.00  0.00           H  
ATOM   2410  C   GLN   181      85.367 108.370  74.428  1.00  0.00           C  
ATOM   2411  O   GLN   181      86.227 109.222  74.351  1.00  0.00           O  
ATOM   2412  N   SER   182      84.239 108.475  75.108  1.00  0.00           N  
ATOM   2413  H   SER   182      83.584 107.708  75.057  1.00  0.00           H  
ATOM   2414  CA  SER   182      83.893 109.655  75.896  1.00  0.00           C  
ATOM   2415  HA  SER   182      83.629 110.512  75.277  1.00  0.00           H  
ATOM   2416  CB  SER   182      82.604 109.266  76.653  1.00  0.00           C  
ATOM   2417  HB2 SER   182      81.813 108.799  76.066  1.00  0.00           H  
ATOM   2418  HB3 SER   182      82.879 108.675  77.526  1.00  0.00           H  
ATOM   2419  OG  SER   182      82.103 110.510  77.201  1.00  0.00           O  
ATOM   2420  HG  SER   182      82.429 110.617  78.098  1.00  0.00           H  
ATOM   2421  C   SER   182      84.977 110.130  76.894  1.00  0.00           C  
ATOM   2422  O   SER   182      85.518 109.378  77.705  1.00  0.00           O  
ATOM   2423  N   SER   183      85.094 111.433  77.153  1.00  0.00           N  
ATOM   2424  H   SER   183      85.454 111.596  78.082  1.00  0.00           H  
ATOM   2425  CA  SER   183      84.769 112.603  76.259  1.00  0.00           C  
ATOM   2426  HA  SER   183      83.717 112.839  76.101  1.00  0.00           H  
ATOM   2427  CB  SER   183      85.359 113.887  76.939  1.00  0.00           C  
ATOM   2428  HB2 SER   183      86.445 113.833  76.855  1.00  0.00           H  
ATOM   2429  HB3 SER   183      84.892 114.668  76.339  1.00  0.00           H  
ATOM   2430  OG  SER   183      84.800 114.001  78.232  1.00  0.00           O  
ATOM   2431  HG  SER   183      85.362 113.450  78.780  1.00  0.00           H  
ATOM   2432  C   SER   183      85.323 112.484  74.883  1.00  0.00           C  
ATOM   2433  O   SER   183      86.503 112.205  74.677  1.00  0.00           O  
ATOM   2434  N   MET   184      84.600 112.824  73.839  1.00  0.00           N  
ATOM   2435  H   MET   184      83.765 113.352  74.050  1.00  0.00           H  
ATOM   2436  CA  MET   184      84.949 112.912  72.405  1.00  0.00           C  
ATOM   2437  HA  MET   184      85.849 112.324  72.222  1.00  0.00           H  
ATOM   2438  CB  MET   184      83.829 112.456  71.497  1.00  0.00           C  
ATOM   2439  HB2 MET   184      82.937 113.082  71.512  1.00  0.00           H  
ATOM   2440  HB3 MET   184      84.124 112.374  70.450  1.00  0.00           H  
ATOM   2441  CG  MET   184      83.501 111.021  71.826  1.00  0.00           C  
ATOM   2442  HG2 MET   184      84.241 110.343  71.402  1.00  0.00           H  
ATOM   2443  HG3 MET   184      83.583 110.892  72.906  1.00  0.00           H  
ATOM   2444  SD  MET   184      81.923 110.510  71.186  1.00  0.00           S  
ATOM   2445  CE  MET   184      81.645 108.899  72.047  1.00  0.00           C  
ATOM   2446  HE1 MET   184      80.587 108.647  71.980  1.00  0.00           H  
ATOM   2447  HE2 MET   184      82.178 108.084  71.556  1.00  0.00           H  
ATOM   2448  HE3 MET   184      82.087 109.064  73.030  1.00  0.00           H  
ATOM   2449  C   MET   184      85.487 114.333  72.031  1.00  0.00           C  
ATOM   2450  O   MET   184      84.676 115.206  71.760  1.00  0.00           O  
ATOM   2451  N   SER   185      86.782 114.632  71.823  1.00  0.00           N  
ATOM   2452  H   SER   185      87.501 113.977  72.092  1.00  0.00           H  
ATOM   2453  CA  SER   185      87.307 115.745  70.949  1.00  0.00           C  
ATOM   2454  HA  SER   185      87.101 116.665  71.496  1.00  0.00           H  
ATOM   2455  CB  SER   185      88.826 115.681  70.867  1.00  0.00           C  
ATOM   2456  HB2 SER   185      89.225 115.668  71.882  1.00  0.00           H  
ATOM   2457  HB3 SER   185      89.200 114.856  70.261  1.00  0.00           H  
ATOM   2458  OG  SER   185      89.241 116.863  70.227  1.00  0.00           O  
ATOM   2459  HG  SER   185      89.469 117.386  70.999  1.00  0.00           H  
ATOM   2460  C   SER   185      86.777 115.834  69.574  1.00  0.00           C  
ATOM   2461  O   SER   185      86.636 114.791  68.947  1.00  0.00           O  
ATOM   2462  N   SER   186      86.606 117.071  69.126  1.00  0.00           N  
ATOM   2463  H   SER   186      86.718 117.869  69.735  1.00  0.00           H  
ATOM   2464  CA  SER   186      86.020 117.482  67.843  1.00  0.00           C  
ATOM   2465  HA  SER   186      86.538 116.901  67.080  1.00  0.00           H  
ATOM   2466  CB  SER   186      84.550 117.196  67.792  1.00  0.00           C  
ATOM   2467  HB2 SER   186      84.357 116.228  68.253  1.00  0.00           H  
ATOM   2468  HB3 SER   186      84.007 117.920  68.399  1.00  0.00           H  
ATOM   2469  OG  SER   186      83.920 117.286  66.597  1.00  0.00           O  
ATOM   2470  HG  SER   186      83.163 117.876  66.633  1.00  0.00           H  
ATOM   2471  C   SER   186      86.291 118.994  67.686  1.00  0.00           C  
ATOM   2472  O   SER   186      86.444 119.712  68.690  1.00  0.00           O  
ATOM   2473  N   GLY   187      86.492 119.553  66.512  1.00  0.00           N  
ATOM   2474  H   GLY   187      86.591 120.547  66.363  1.00  0.00           H  
ATOM   2475  CA  GLY   187      86.398 118.875  65.188  1.00  0.00           C  
ATOM   2476  HA2 GLY   187      87.351 119.048  64.687  1.00  0.00           H  
ATOM   2477  HA3 GLY   187      86.095 117.838  65.331  1.00  0.00           H  
ATOM   2478  C   GLY   187      85.449 119.546  64.233  1.00  0.00           C  
ATOM   2479  O   GLY   187      85.664 119.465  63.005  1.00  0.00           O  
ATOM   2480  N   GLY   188      84.461 120.297  64.746  1.00  0.00           N  
ATOM   2481  H   GLY   188      84.319 120.333  65.745  1.00  0.00           H  
ATOM   2482  CA  GLY   188      83.417 120.882  64.025  1.00  0.00           C  
ATOM   2483  HA2 GLY   188      83.061 120.290  63.182  1.00  0.00           H  
ATOM   2484  HA3 GLY   188      82.526 121.079  64.622  1.00  0.00           H  
ATOM   2485  C   GLY   188      83.837 122.217  63.369  1.00  0.00           C  
ATOM   2486  O   GLY   188      84.799 122.835  63.797  1.00  0.00           O  
ATOM   2487  N   GLY   189      83.023 122.845  62.559  1.00  0.00           N  
ATOM   2488  H   GLY   189      83.270 123.782  62.274  1.00  0.00           H  
ATOM   2489  CA  GLY   189      81.810 122.403  61.886  1.00  0.00           C  
ATOM   2490  HA2 GLY   189      81.969 121.356  61.629  1.00  0.00           H  
ATOM   2491  HA3 GLY   189      80.953 122.403  62.560  1.00  0.00           H  
ATOM   2492  C   GLY   189      81.491 123.159  60.565  1.00  0.00           C  
ATOM   2493  O   GLY   189      82.350 123.484  59.725  1.00  0.00           O  
ATOM   2494  N   SER   190      80.199 123.427  60.364  1.00  0.00           N  
ATOM   2495  H   SER   190      79.495 123.254  61.067  1.00  0.00           H  
ATOM   2496  CA  SER   190      79.753 124.318  59.227  1.00  0.00           C  
ATOM   2497  HA  SER   190      80.609 124.573  58.602  1.00  0.00           H  
ATOM   2498  CB  SER   190      78.855 123.545  58.241  1.00  0.00           C  
ATOM   2499  HB2 SER   190      77.858 123.450  58.670  1.00  0.00           H  
ATOM   2500  HB3 SER   190      78.781 124.076  57.292  1.00  0.00           H  
ATOM   2501  OG  SER   190      79.354 122.248  57.992  1.00  0.00           O  
ATOM   2502  HG  SER   190      79.402 122.020  57.061  1.00  0.00           H  
ATOM   2503  C   SER   190      79.158 125.595  59.751  1.00  0.00           C  
ATOM   2504  O   SER   190      77.925 125.588  59.854  1.00  0.00           O  
ATOM   2505  N   GLY   191      79.908 126.597  60.127  1.00  0.00           N  
ATOM   2506  H   GLY   191      79.480 127.468  60.406  1.00  0.00           H  
ATOM   2507  CA  GLY   191      81.374 126.714  60.258  1.00  0.00           C  
ATOM   2508  HA2 GLY   191      81.548 127.139  61.247  1.00  0.00           H  
ATOM   2509  HA3 GLY   191      81.898 125.772  60.097  1.00  0.00           H  
ATOM   2510  C   GLY   191      81.945 127.646  59.171  1.00  0.00           C  
ATOM   2511  O   GLY   191      81.166 128.359  58.501  1.00  0.00           O  
ATOM   2512  N   GLY   192      83.200 127.358  58.767  1.00  0.00           N  
ATOM   2513  H   GLY   192      83.749 126.818  59.421  1.00  0.00           H  
ATOM   2514  CA  GLY   192      83.826 127.721  57.519  1.00  0.00           C  
ATOM   2515  HA2 GLY   192      83.480 128.713  57.226  1.00  0.00           H  
ATOM   2516  HA3 GLY   192      84.900 127.894  57.594  1.00  0.00           H  
ATOM   2517  C   GLY   192      83.490 126.822  56.295  1.00  0.00           C  
ATOM   2518  O   GLY   192      82.871 125.786  56.390  1.00  0.00           O  
ATOM   2519  N   GLY   193      84.050 127.192  55.136  1.00  0.00           N  
ATOM   2520  H   GLY   193      84.763 127.907  55.171  1.00  0.00           H  
ATOM   2521  CA  GLY   193      83.721 126.638  53.781  1.00  0.00           C  
ATOM   2522  HA2 GLY   193      84.448 126.876  53.005  1.00  0.00           H  
ATOM   2523  HA3 GLY   193      83.640 125.552  53.811  1.00  0.00           H  
ATOM   2524  C   GLY   193      82.410 127.188  53.132  1.00  0.00           C  
ATOM   2525  O   GLY   193      81.618 127.934  53.755  1.00  0.00           O  
ATOM   2526  N   TYR   194      82.129 126.953  51.846  1.00  0.00           N  
ATOM   2527  H   TYR   194      82.816 126.391  51.365  1.00  0.00           H  
ATOM   2528  CA  TYR   194      80.965 127.436  51.046  1.00  0.00           C  
ATOM   2529  HA  TYR   194      81.145 128.511  51.045  1.00  0.00           H  
ATOM   2530  CB  TYR   194      80.945 126.748  49.665  1.00  0.00           C  
ATOM   2531  HB2 TYR   194      81.895 127.066  49.234  1.00  0.00           H  
ATOM   2532  HB3 TYR   194      80.925 125.659  49.700  1.00  0.00           H  
ATOM   2533  CG  TYR   194      79.769 127.241  48.829  1.00  0.00           C  
ATOM   2534  CD1 TYR   194      78.577 126.530  48.912  1.00  0.00           C  
ATOM   2535  HD1 TYR   194      78.502 125.586  49.431  1.00  0.00           H  
ATOM   2536  CE1 TYR   194      77.438 127.096  48.279  1.00  0.00           C  
ATOM   2537  HE1 TYR   194      76.451 126.662  48.330  1.00  0.00           H  
ATOM   2538  CZ  TYR   194      77.427 128.283  47.577  1.00  0.00           C  
ATOM   2539  OH  TYR   194      76.312 128.607  46.821  1.00  0.00           O  
ATOM   2540  HH  TYR   194      75.663 127.900  46.813  1.00  0.00           H  
ATOM   2541  CE2 TYR   194      78.652 129.036  47.479  1.00  0.00           C  
ATOM   2542  HE2 TYR   194      78.581 129.937  46.887  1.00  0.00           H  
ATOM   2543  CD2 TYR   194      79.776 128.449  48.106  1.00  0.00           C  
ATOM   2544  HD2 TYR   194      80.679 129.010  47.921  1.00  0.00           H  
ATOM   2545  C   TYR   194      79.631 127.202  51.787  1.00  0.00           C  
ATOM   2546  O   TYR   194      79.489 126.168  52.463  1.00  0.00           O  
ATOM   2547  N   GLY   195      78.610 128.102  51.831  1.00  0.00           N  
ATOM   2548  H   GLY   195      77.731 127.839  52.253  1.00  0.00           H  
ATOM   2549  CA  GLY   195      78.648 129.451  51.174  1.00  0.00           C  
ATOM   2550  HA2 GLY   195      78.808 130.170  51.978  1.00  0.00           H  
ATOM   2551  HA3 GLY   195      79.355 129.423  50.345  1.00  0.00           H  
ATOM   2552  C   GLY   195      77.347 129.819  50.549  1.00  0.00           C  
ATOM   2553  O   GLY   195      76.391 129.023  50.565  1.00  0.00           O  
ATOM   2554  N   ASN   196      77.166 131.059  50.086  1.00  0.00           N  
ATOM   2555  H   ASN   196      77.912 131.738  50.126  1.00  0.00           H  
ATOM   2556  CA  ASN   196      75.854 131.674  49.843  1.00  0.00           C  
ATOM   2557  HA  ASN   196      75.999 132.750  49.753  1.00  0.00           H  
ATOM   2558  CB  ASN   196      75.243 131.269  48.479  1.00  0.00           C  
ATOM   2559  HB2 ASN   196      76.122 131.206  47.838  1.00  0.00           H  
ATOM   2560  HB3 ASN   196      74.667 130.344  48.509  1.00  0.00           H  
ATOM   2561  CG  ASN   196      74.358 132.243  47.692  1.00  0.00           C  
ATOM   2562  OD1 ASN   196      73.656 133.023  48.246  1.00  0.00           O  
ATOM   2563  ND2 ASN   196      74.288 132.133  46.393  1.00  0.00           N  
ATOM   2564 HD21 ASN   196      73.803 132.944  46.036  1.00  0.00           H  
ATOM   2565 HD22 ASN   196      74.669 131.375  45.844  1.00  0.00           H  
ATOM   2566  C   ASN   196      74.856 131.332  50.941  1.00  0.00           C  
ATOM   2567  O   ASN   196      73.748 130.802  50.692  1.00  0.00           O  
ATOM   2568  N   GLN   197      75.278 131.565  52.224  1.00  0.00           N  
ATOM   2569  H   GLN   197      76.108 132.130  52.331  1.00  0.00           H  
ATOM   2570  CA  GLN   197      74.601 131.092  53.461  1.00  0.00           C  
ATOM   2571  HA  GLN   197      74.230 130.098  53.208  1.00  0.00           H  
ATOM   2572  CB  GLN   197      75.675 130.872  54.513  1.00  0.00           C  
ATOM   2573  HB2 GLN   197      76.454 130.314  53.994  1.00  0.00           H  
ATOM   2574  HB3 GLN   197      76.125 131.820  54.807  1.00  0.00           H  
ATOM   2575  CG  GLN   197      75.247 130.130  55.777  1.00  0.00           C  
ATOM   2576  HG2 GLN   197      74.591 130.753  56.385  1.00  0.00           H  
ATOM   2577  HG3 GLN   197      74.740 129.199  55.526  1.00  0.00           H  
ATOM   2578  CD  GLN   197      76.497 129.965  56.657  1.00  0.00           C  
ATOM   2579  OE1 GLN   197      77.361 129.093  56.509  1.00  0.00           O  
ATOM   2580  NE2 GLN   197      76.679 130.914  57.603  1.00  0.00           N  
ATOM   2581 HE21 GLN   197      75.912 131.500  57.898  1.00  0.00           H  
ATOM   2582 HE22 GLN   197      77.480 130.771  58.203  1.00  0.00           H  
ATOM   2583  C   GLN   197      73.478 131.926  53.950  1.00  0.00           C  
ATOM   2584  O   GLN   197      73.499 132.681  54.954  1.00  0.00           O  
ATOM   2585  N   ASP   198      72.475 131.864  53.083  1.00  0.00           N  
ATOM   2586  H   ASP   198      72.689 131.250  52.310  1.00  0.00           H  
ATOM   2587  CA  ASP   198      71.142 132.405  53.193  1.00  0.00           C  
ATOM   2588  HA  ASP   198      71.263 133.467  53.408  1.00  0.00           H  
ATOM   2589  CB  ASP   198      70.542 132.362  51.823  1.00  0.00           C  
ATOM   2590  HB2 ASP   198      70.616 131.323  51.503  1.00  0.00           H  
ATOM   2591  HB3 ASP   198      69.486 132.589  51.974  1.00  0.00           H  
ATOM   2592  CG  ASP   198      71.003 133.346  50.756  1.00  0.00           C  
ATOM   2593  OD1 ASP   198      71.701 134.409  51.047  1.00  0.00           O  
ATOM   2594  OD2 ASP   198      70.624 133.114  49.594  1.00  0.00           O  
ATOM   2595  C   ASP   198      70.295 131.810  54.293  1.00  0.00           C  
ATOM   2596  O   ASP   198      70.666 130.900  55.012  1.00  0.00           O  
ATOM   2597  N   GLN   199      69.030 132.395  54.397  1.00  0.00           N  
ATOM   2598  H   GLN   199      68.810 133.197  53.824  1.00  0.00           H  
ATOM   2599  CA  GLN   199      67.997 131.769  55.267  1.00  0.00           C  
ATOM   2600  HA  GLN   199      68.315 131.632  56.301  1.00  0.00           H  
ATOM   2601  CB  GLN   199      66.726 132.694  55.180  1.00  0.00           C  
ATOM   2602  HB2 GLN   199      67.049 133.724  55.326  1.00  0.00           H  
ATOM   2603  HB3 GLN   199      66.292 132.690  54.181  1.00  0.00           H  
ATOM   2604  CG  GLN   199      65.660 132.345  56.193  1.00  0.00           C  
ATOM   2605  HG2 GLN   199      65.205 131.399  55.901  1.00  0.00           H  
ATOM   2606  HG3 GLN   199      66.189 132.339  57.146  1.00  0.00           H  
ATOM   2607  CD  GLN   199      64.618 133.450  56.451  1.00  0.00           C  
ATOM   2608  OE1 GLN   199      64.916 134.607  56.445  1.00  0.00           O  
ATOM   2609  NE2 GLN   199      63.315 133.148  56.679  1.00  0.00           N  
ATOM   2610 HE21 GLN   199      62.901 132.230  56.597  1.00  0.00           H  
ATOM   2611 HE22 GLN   199      62.655 133.901  56.812  1.00  0.00           H  
ATOM   2612  C   GLN   199      67.549 130.388  54.743  1.00  0.00           C  
ATOM   2613  O   GLN   199      67.648 130.171  53.508  1.00  0.00           O  
ATOM   2614  N   SER   200      67.216 129.337  55.500  1.00  0.00           N  
ATOM   2615  H   SER   200      66.838 128.491  55.099  1.00  0.00           H  
ATOM   2616  CA  SER   200      67.389 129.251  56.967  1.00  0.00           C  
ATOM   2617  HA  SER   200      67.321 130.269  57.350  1.00  0.00           H  
ATOM   2618  CB  SER   200      66.238 128.466  57.594  1.00  0.00           C  
ATOM   2619  HB2 SER   200      66.311 127.420  57.294  1.00  0.00           H  
ATOM   2620  HB3 SER   200      66.194 128.451  58.683  1.00  0.00           H  
ATOM   2621  OG  SER   200      65.006 128.978  57.095  1.00  0.00           O  
ATOM   2622  HG  SER   200      64.764 128.505  56.296  1.00  0.00           H  
ATOM   2623  C   SER   200      68.723 128.673  57.464  1.00  0.00           C  
ATOM   2624  O   SER   200      68.802 128.017  58.507  1.00  0.00           O  
ATOM   2625  N   GLY   201      69.830 128.983  56.829  1.00  0.00           N  
ATOM   2626  H   GLY   201      69.650 129.624  56.069  1.00  0.00           H  
ATOM   2627  CA  GLY   201      71.155 128.876  57.401  1.00  0.00           C  
ATOM   2628  HA2 GLY   201      71.182 127.944  57.966  1.00  0.00           H  
ATOM   2629  HA3 GLY   201      71.867 128.764  56.583  1.00  0.00           H  
ATOM   2630  C   GLY   201      71.518 129.874  58.516  1.00  0.00           C  
ATOM   2631  O   GLY   201      70.723 130.735  58.942  1.00  0.00           O  
ATOM   2632  N   GLY   202      72.773 129.795  59.094  1.00  0.00           N  
ATOM   2633  H   GLY   202      72.922 130.511  59.791  1.00  0.00           H  
ATOM   2634  CA  GLY   202      73.796 128.765  58.761  1.00  0.00           C  
ATOM   2635  HA2 GLY   202      73.858 128.536  57.698  1.00  0.00           H  
ATOM   2636  HA3 GLY   202      74.770 129.121  59.098  1.00  0.00           H  
ATOM   2637  C   GLY   202      73.539 127.413  59.433  1.00  0.00           C  
ATOM   2638  O   GLY   202      72.675 127.248  60.320  1.00  0.00           O  
ATOM   2639  N   GLY   203      74.160 126.361  58.978  1.00  0.00           N  
ATOM   2640  H   GLY   203      74.067 125.483  59.469  1.00  0.00           H  
ATOM   2641  CA  GLY   203      75.154 126.362  57.875  1.00  0.00           C  
ATOM   2642  HA2 GLY   203      75.769 127.260  57.942  1.00  0.00           H  
ATOM   2643  HA3 GLY   203      75.810 125.500  57.997  1.00  0.00           H  
ATOM   2644  C   GLY   203      74.461 126.305  56.473  1.00  0.00           C  
ATOM   2645  O   GLY   203      73.366 126.758  56.236  1.00  0.00           O  
ATOM   2646  N   GLY   204      75.186 125.816  55.476  1.00  0.00           N  
ATOM   2647  H   GLY   204      76.157 125.581  55.624  1.00  0.00           H  
ATOM   2648  CA  GLY   204      74.767 125.768  54.050  1.00  0.00           C  
ATOM   2649  HA2 GLY   204      75.074 124.838  53.571  1.00  0.00           H  
ATOM   2650  HA3 GLY   204      73.687 125.921  54.049  1.00  0.00           H  
ATOM   2651  C   GLY   204      75.382 126.935  53.247  1.00  0.00           C  
ATOM   2652  O   GLY   204      76.418 127.428  53.657  1.00  0.00           O  
ATOM   2653  N   SER   205      74.746 127.397  52.139  1.00  0.00           N  
ATOM   2654  H   SER   205      74.989 128.279  51.710  1.00  0.00           H  
ATOM   2655  CA  SER   205      73.520 126.711  51.448  1.00  0.00           C  
ATOM   2656  HA  SER   205      72.738 126.868  52.191  1.00  0.00           H  
ATOM   2657  CB  SER   205      73.118 127.435  50.207  1.00  0.00           C  
ATOM   2658  HB2 SER   205      72.271 126.852  49.845  1.00  0.00           H  
ATOM   2659  HB3 SER   205      72.812 128.452  50.449  1.00  0.00           H  
ATOM   2660  OG  SER   205      74.134 127.336  49.246  1.00  0.00           O  
ATOM   2661  HG  SER   205      74.858 127.889  49.549  1.00  0.00           H  
ATOM   2662  C   SER   205      73.758 125.180  51.196  1.00  0.00           C  
ATOM   2663  O   SER   205      72.872 124.325  51.338  1.00  0.00           O  
ATOM   2664  N   GLY   206      75.039 124.872  50.821  1.00  0.00           N  
ATOM   2665  H   GLY   206      75.657 125.608  50.510  1.00  0.00           H  
ATOM   2666  CA  GLY   206      75.414 123.451  50.529  1.00  0.00           C  
ATOM   2667  HA2 GLY   206      76.497 123.384  50.426  1.00  0.00           H  
ATOM   2668  HA3 GLY   206      75.135 122.833  51.382  1.00  0.00           H  
ATOM   2669  C   GLY   206      74.713 122.822  49.279  1.00  0.00           C  
ATOM   2670  O   GLY   206      74.247 123.529  48.372  1.00  0.00           O  
ATOM   2671  N   GLY   207      74.615 121.490  49.180  1.00  0.00           N  
ATOM   2672  H   GLY   207      74.212 121.253  48.285  1.00  0.00           H  
ATOM   2673  CA  GLY   207      75.044 120.348  50.009  1.00  0.00           C  
ATOM   2674  HA2 GLY   207      74.889 120.486  51.079  1.00  0.00           H  
ATOM   2675  HA3 GLY   207      74.489 119.436  49.787  1.00  0.00           H  
ATOM   2676  C   GLY   207      76.590 120.089  49.866  1.00  0.00           C  
ATOM   2677  O   GLY   207      77.358 120.902  49.317  1.00  0.00           O  
ATOM   2678  N   TYR   208      76.994 118.911  50.334  1.00  0.00           N  
ATOM   2679  H   TYR   208      76.258 118.341  50.726  1.00  0.00           H  
ATOM   2680  CA  TYR   208      78.415 118.686  50.679  1.00  0.00           C  
ATOM   2681  HA  TYR   208      78.982 119.615  50.620  1.00  0.00           H  
ATOM   2682  CB  TYR   208      78.495 118.031  52.040  1.00  0.00           C  
ATOM   2683  HB2 TYR   208      77.707 118.396  52.699  1.00  0.00           H  
ATOM   2684  HB3 TYR   208      78.340 116.963  51.888  1.00  0.00           H  
ATOM   2685  CG  TYR   208      79.839 118.175  52.795  1.00  0.00           C  
ATOM   2686  CD1 TYR   208      80.362 119.451  53.207  1.00  0.00           C  
ATOM   2687  HD1 TYR   208      79.833 120.367  52.988  1.00  0.00           H  
ATOM   2688  CE1 TYR   208      81.571 119.479  53.948  1.00  0.00           C  
ATOM   2689  HE1 TYR   208      81.794 120.424  54.422  1.00  0.00           H  
ATOM   2690  CZ  TYR   208      82.293 118.294  54.332  1.00  0.00           C  
ATOM   2691  OH  TYR   208      83.458 118.501  55.043  1.00  0.00           O  
ATOM   2692  HH  TYR   208      83.866 117.643  55.177  1.00  0.00           H  
ATOM   2693  CE2 TYR   208      81.747 117.072  53.971  1.00  0.00           C  
ATOM   2694  HE2 TYR   208      82.104 116.107  54.299  1.00  0.00           H  
ATOM   2695  CD2 TYR   208      80.642 117.094  53.079  1.00  0.00           C  
ATOM   2696  HD2 TYR   208      80.226 116.164  52.720  1.00  0.00           H  
ATOM   2697  C   TYR   208      79.047 117.723  49.610  1.00  0.00           C  
ATOM   2698  O   TYR   208      78.327 116.899  49.040  1.00  0.00           O  
ATOM   2699  N   GLY   209      80.375 117.778  49.411  1.00  0.00           N  
ATOM   2700  H   GLY   209      80.922 118.459  49.918  1.00  0.00           H  
ATOM   2701  CA  GLY   209      81.089 116.884  48.480  1.00  0.00           C  
ATOM   2702  HA2 GLY   209      82.046 116.674  48.957  1.00  0.00           H  
ATOM   2703  HA3 GLY   209      80.553 115.935  48.448  1.00  0.00           H  
ATOM   2704  C   GLY   209      81.354 117.493  47.084  1.00  0.00           C  
ATOM   2705  O   GLY   209      81.948 118.604  47.036  1.00  0.00           O  
ATOM   2706  N   GLN   210      81.195 116.822  45.995  1.00  0.00           N  
ATOM   2707  H   GLN   210      81.540 117.329  45.192  1.00  0.00           H  
ATOM   2708  CA  GLN   210      80.744 115.425  45.849  1.00  0.00           C  
ATOM   2709  HA  GLN   210      80.725 115.287  44.767  1.00  0.00           H  
ATOM   2710  CB  GLN   210      81.686 114.342  46.386  1.00  0.00           C  
ATOM   2711  HB2 GLN   210      81.793 114.463  47.464  1.00  0.00           H  
ATOM   2712  HB3 GLN   210      81.232 113.369  46.195  1.00  0.00           H  
ATOM   2713  CG  GLN   210      83.020 114.574  45.625  1.00  0.00           C  
ATOM   2714  HG2 GLN   210      82.825 114.713  44.562  1.00  0.00           H  
ATOM   2715  HG3 GLN   210      83.540 115.495  45.890  1.00  0.00           H  
ATOM   2716  CD  GLN   210      83.792 113.288  45.739  1.00  0.00           C  
ATOM   2717  OE1 GLN   210      83.364 112.365  46.501  1.00  0.00           O  
ATOM   2718  NE2 GLN   210      84.931 113.188  45.053  1.00  0.00           N  
ATOM   2719 HE21 GLN   210      85.509 112.363  45.122  1.00  0.00           H  
ATOM   2720 HE22 GLN   210      85.155 113.912  44.386  1.00  0.00           H  
ATOM   2721  C   GLN   210      79.294 115.106  46.391  1.00  0.00           C  
ATOM   2722  O   GLN   210      79.022 114.081  47.073  1.00  0.00           O  
ATOM   2723  N   GLN   211      78.342 115.922  45.944  1.00  0.00           N  
ATOM   2724  H   GLN   211      78.678 116.750  45.472  1.00  0.00           H  
ATOM   2725  CA  GLN   211      76.902 115.737  46.192  1.00  0.00           C  
ATOM   2726  HA  GLN   211      76.696 115.511  47.238  1.00  0.00           H  
ATOM   2727  CB  GLN   211      76.184 116.991  45.735  1.00  0.00           C  
ATOM   2728  HB2 GLN   211      76.334 117.114  44.663  1.00  0.00           H  
ATOM   2729  HB3 GLN   211      75.114 116.839  45.878  1.00  0.00           H  
ATOM   2730  CG  GLN   211      76.549 118.277  46.445  1.00  0.00           C  
ATOM   2731  HG2 GLN   211      75.785 119.004  46.171  1.00  0.00           H  
ATOM   2732  HG3 GLN   211      76.463 118.112  47.519  1.00  0.00           H  
ATOM   2733  CD  GLN   211      77.850 118.866  46.054  1.00  0.00           C  
ATOM   2734  OE1 GLN   211      78.585 118.484  45.139  1.00  0.00           O  
ATOM   2735  NE2 GLN   211      78.381 119.802  46.856  1.00  0.00           N  
ATOM   2736 HE21 GLN   211      77.825 120.290  47.543  1.00  0.00           H  
ATOM   2737 HE22 GLN   211      79.312 120.105  46.607  1.00  0.00           H  
ATOM   2738  C   GLN   211      76.403 114.523  45.270  1.00  0.00           C  
ATOM   2739  O   GLN   211      75.362 113.907  45.689  1.00  0.00           O  
ATOM   2740  N   ASP   212      77.034 114.276  44.141  1.00  0.00           N  
ATOM   2741  H   ASP   212      77.880 114.757  43.873  1.00  0.00           H  
ATOM   2742  CA  ASP   212      76.602 113.206  43.239  1.00  0.00           C  
ATOM   2743  HA  ASP   212      75.515 113.126  43.222  1.00  0.00           H  
ATOM   2744  CB  ASP   212      77.123 113.435  41.847  1.00  0.00           C  
ATOM   2745  HB2 ASP   212      76.810 114.421  41.503  1.00  0.00           H  
ATOM   2746  HB3 ASP   212      78.202 113.283  41.860  1.00  0.00           H  
ATOM   2747  CG  ASP   212      76.439 112.574  40.786  1.00  0.00           C  
ATOM   2748  OD1 ASP   212      77.185 111.850  40.131  1.00  0.00           O  
ATOM   2749  OD2 ASP   212      75.182 112.503  40.676  1.00  0.00           O  
ATOM   2750  C   ASP   212      77.056 111.836  43.712  1.00  0.00           C  
ATOM   2751  O   ASP   212      76.716 110.845  43.109  1.00  0.00           O  
ATOM   2752  N   ARG   213      77.789 111.779  44.834  1.00  0.00           N  
ATOM   2753  H   ARG   213      77.994 112.638  45.324  1.00  0.00           H  
ATOM   2754  CA  ARG   213      77.983 110.525  45.598  1.00  0.00           C  
ATOM   2755  HA  ARG   213      77.914 109.693  44.897  1.00  0.00           H  
ATOM   2756  CB  ARG   213      79.416 110.469  46.014  1.00  0.00           C  
ATOM   2757  HB2 ARG   213      79.687 111.388  46.534  1.00  0.00           H  
ATOM   2758  HB3 ARG   213      79.489 109.600  46.667  1.00  0.00           H  
ATOM   2759  CG  ARG   213      80.457 110.132  44.919  1.00  0.00           C  
ATOM   2760  HG2 ARG   213      80.108 109.429  44.163  1.00  0.00           H  
ATOM   2761  HG3 ARG   213      80.612 111.108  44.459  1.00  0.00           H  
ATOM   2762  CD  ARG   213      81.717 109.525  45.470  1.00  0.00           C  
ATOM   2763  HD2 ARG   213      82.286 109.181  44.607  1.00  0.00           H  
ATOM   2764  HD3 ARG   213      82.276 110.368  45.877  1.00  0.00           H  
ATOM   2765  NE  ARG   213      81.595 108.368  46.392  1.00  0.00           N  
ATOM   2766  HE  ARG   213      80.744 107.848  46.233  1.00  0.00           H  
ATOM   2767  CZ  ARG   213      82.249 108.016  47.460  1.00  0.00           C  
ATOM   2768  NH1 ARG   213      83.398 108.520  47.756  1.00  0.00           N  
ATOM   2769 HH11 ARG   213      83.839 108.083  48.552  1.00  0.00           H  
ATOM   2770 HH12 ARG   213      83.914 109.172  47.182  1.00  0.00           H  
ATOM   2771  NH2 ARG   213      81.645 107.233  48.302  1.00  0.00           N  
ATOM   2772 HH21 ARG   213      82.031 107.171  49.233  1.00  0.00           H  
ATOM   2773 HH22 ARG   213      80.640 107.151  48.242  1.00  0.00           H  
ATOM   2774  C   ARG   213      77.040 110.239  46.746  1.00  0.00           C  
ATOM   2775  O   ARG   213      76.640 111.113  47.488  1.00  0.00           O  
ATOM   2776  N   GLY   214      76.563 109.028  46.969  1.00  0.00           N  
ATOM   2777  H   GLY   214      75.976 109.008  47.791  1.00  0.00           H  
ATOM   2778  CA  GLY   214      76.970 107.688  46.322  1.00  0.00           C  
ATOM   2779  HA2 GLY   214      76.375 106.893  46.770  1.00  0.00           H  
ATOM   2780  HA3 GLY   214      76.887 107.772  45.238  1.00  0.00           H  
ATOM   2781  C   GLY   214      78.413 107.305  46.480  1.00  0.00           C  
ATOM   2782  O   GLY   214      78.892 107.310  47.607  1.00  0.00           O  
ATOM   2783  OXT GLY   214      79.121 106.889  45.469  1.00  0.00           O  
TER    2784      GLY   214 
END   
