# Supplementary material for: Visualization of oligomerization, clustering, and density transition of intrinsically disordered proteins
Source: Natl Sci Rev. 2026 Feb 14;13(7):nwag107. doi: 10.1093/nsr/nwag107 (PMC13114874; doi:10.1093/nsr/nwag107)
Supplement: nwag107_Supplemental_Files [file nwag107_supplemental_files.zip › SI-MD-Structures/MD-Sturctures/frame239.pdb]

CRYST1  134.976  149.127  136.738  90.00  90.00  90.00               1
ATOM      1  N   MET     1      33.012 101.775 107.190  1.00  0.00           N  
ATOM      2  H1  MET     1      32.101 101.341 107.238  1.00  0.00           H  
ATOM      3  H2  MET     1      33.325 101.997 108.124  1.00  0.00           H  
ATOM      4  H3  MET     1      32.899 102.587 106.601  1.00  0.00           H  
ATOM      5  CA  MET     1      33.942 100.868 106.423  1.00  0.00           C  
ATOM      6  HA  MET     1      34.940 101.306 106.432  1.00  0.00           H  
ATOM      7  CB  MET     1      33.792  99.481 107.181  1.00  0.00           C  
ATOM      8  HB2 MET     1      33.915  99.597 108.258  1.00  0.00           H  
ATOM      9  HB3 MET     1      32.768  99.137 107.031  1.00  0.00           H  
ATOM     10  CG  MET     1      34.786  98.377 106.795  1.00  0.00           C  
ATOM     11  HG2 MET     1      34.688  98.021 105.769  1.00  0.00           H  
ATOM     12  HG3 MET     1      35.836  98.611 106.971  1.00  0.00           H  
ATOM     13  SD  MET     1      34.567  96.803 107.705  1.00  0.00           S  
ATOM     14  CE  MET     1      34.876  97.175 109.436  1.00  0.00           C  
ATOM     15  HE1 MET     1      34.849  96.196 109.915  1.00  0.00           H  
ATOM     16  HE2 MET     1      35.908  97.523 109.456  1.00  0.00           H  
ATOM     17  HE3 MET     1      34.173  97.835 109.943  1.00  0.00           H  
ATOM     18  C   MET     1      33.429 100.755 104.920  1.00  0.00           C  
ATOM     19  O   MET     1      32.275 100.343 104.621  1.00  0.00           O  
ATOM     20  N   ALA     2      34.109 101.190 103.848  1.00  0.00           N  
ATOM     21  H   ALA     2      33.640 101.050 102.965  1.00  0.00           H  
ATOM     22  CA  ALA     2      35.406 101.812 103.884  1.00  0.00           C  
ATOM     23  HA  ALA     2      35.605 102.053 102.840  1.00  0.00           H  
ATOM     24  CB  ALA     2      35.453 103.118 104.711  1.00  0.00           C  
ATOM     25  HB1 ALA     2      34.921 103.936 104.225  1.00  0.00           H  
ATOM     26  HB2 ALA     2      35.091 103.034 105.736  1.00  0.00           H  
ATOM     27  HB3 ALA     2      36.510 103.376 104.785  1.00  0.00           H  
ATOM     28  C   ALA     2      36.617 100.916 104.288  1.00  0.00           C  
ATOM     29  O   ALA     2      36.590 100.305 105.338  1.00  0.00           O  
ATOM     30  N   SER     3      37.575 100.566 103.430  1.00  0.00           N  
ATOM     31  H   SER     3      38.171  99.803 103.717  1.00  0.00           H  
ATOM     32  CA  SER     3      37.726 101.056 102.020  1.00  0.00           C  
ATOM     33  HA  SER     3      37.637 102.142 102.028  1.00  0.00           H  
ATOM     34  CB  SER     3      39.199 100.677 101.694  1.00  0.00           C  
ATOM     35  HB2 SER     3      39.839 101.347 102.268  1.00  0.00           H  
ATOM     36  HB3 SER     3      39.317  99.601 101.823  1.00  0.00           H  
ATOM     37  OG  SER     3      39.495 100.886 100.330  1.00  0.00           O  
ATOM     38  HG  SER     3      40.039 100.152 100.035  1.00  0.00           H  
ATOM     39  C   SER     3      36.633 100.524 101.093  1.00  0.00           C  
ATOM     40  O   SER     3      35.885  99.609 101.315  1.00  0.00           O  
ATOM     41  N   ASN     4      36.583 101.119  99.900  1.00  0.00           N  
ATOM     42  H   ASN     4      37.251 101.860  99.743  1.00  0.00           H  
ATOM     43  CA  ASN     4      35.617 100.900  98.767  1.00  0.00           C  
ATOM     44  HA  ASN     4      35.114  99.952  98.958  1.00  0.00           H  
ATOM     45  CB  ASN     4      34.421 101.868  98.897  1.00  0.00           C  
ATOM     46  HB2 ASN     4      34.741 102.907  98.807  1.00  0.00           H  
ATOM     47  HB3 ASN     4      33.751 101.763  98.043  1.00  0.00           H  
ATOM     48  CG  ASN     4      33.547 101.845 100.196  1.00  0.00           C  
ATOM     49  OD1 ASN     4      33.562 102.745 101.051  1.00  0.00           O  
ATOM     50  ND2 ASN     4      32.818 100.798 100.326  1.00  0.00           N  
ATOM     51 HD21 ASN     4      32.001 100.882 100.912  1.00  0.00           H  
ATOM     52 HD22 ASN     4      32.901 100.005  99.706  1.00  0.00           H  
ATOM     53  C   ASN     4      36.374 100.969  97.444  1.00  0.00           C  
ATOM     54  O   ASN     4      36.866 102.065  97.045  1.00  0.00           O  
ATOM     55  N   ASP     5      36.582  99.941  96.627  1.00  0.00           N  
ATOM     56  H   ASP     5      37.021 100.208  95.758  1.00  0.00           H  
ATOM     57  CA  ASP     5      36.603  98.575  97.056  1.00  0.00           C  
ATOM     58  HA  ASP     5      35.691  98.361  97.614  1.00  0.00           H  
ATOM     59  CB  ASP     5      36.717  97.636  95.780  1.00  0.00           C  
ATOM     60  HB2 ASP     5      37.671  97.827  95.288  1.00  0.00           H  
ATOM     61  HB3 ASP     5      36.727  96.627  96.192  1.00  0.00           H  
ATOM     62  CG  ASP     5      35.555  97.689  94.840  1.00  0.00           C  
ATOM     63  OD1 ASP     5      35.505  97.028  93.824  1.00  0.00           O  
ATOM     64  OD2 ASP     5      34.593  98.473  94.982  1.00  0.00           O  
ATOM     65  C   ASP     5      37.711  98.278  98.030  1.00  0.00           C  
ATOM     66  O   ASP     5      38.817  98.777  97.890  1.00  0.00           O  
ATOM     67  N   TYR     6      37.526  97.355  98.948  1.00  0.00           N  
ATOM     68  H   TYR     6      36.575  97.038  99.074  1.00  0.00           H  
ATOM     69  CA  TYR     6      38.626  96.729  99.685  1.00  0.00           C  
ATOM     70  HA  TYR     6      39.001  97.357 100.493  1.00  0.00           H  
ATOM     71  CB  TYR     6      38.141  95.527 100.525  1.00  0.00           C  
ATOM     72  HB2 TYR     6      37.838  94.785  99.786  1.00  0.00           H  
ATOM     73  HB3 TYR     6      39.014  95.003 100.916  1.00  0.00           H  
ATOM     74  CG  TYR     6      36.975  95.781 101.513  1.00  0.00           C  
ATOM     75  CD1 TYR     6      35.952  94.847 101.608  1.00  0.00           C  
ATOM     76  HD1 TYR     6      36.143  93.904 101.117  1.00  0.00           H  
ATOM     77  CE1 TYR     6      34.796  95.058 102.406  1.00  0.00           C  
ATOM     78  HE1 TYR     6      33.970  94.366 102.477  1.00  0.00           H  
ATOM     79  CZ  TYR     6      34.767  96.233 103.253  1.00  0.00           C  
ATOM     80  OH  TYR     6      33.777  96.464 104.149  1.00  0.00           O  
ATOM     81  HH  TYR     6      32.997  95.934 103.966  1.00  0.00           H  
ATOM     82  CE2 TYR     6      35.853  97.152 103.247  1.00  0.00           C  
ATOM     83  HE2 TYR     6      35.837  98.048 103.850  1.00  0.00           H  
ATOM     84  CD2 TYR     6      36.871  96.944 102.337  1.00  0.00           C  
ATOM     85  HD2 TYR     6      37.602  97.724 102.181  1.00  0.00           H  
ATOM     86  C   TYR     6      39.887  96.375  98.937  1.00  0.00           C  
ATOM     87  O   TYR     6      40.994  96.407  99.511  1.00  0.00           O  
ATOM     88  N   THR     7      39.836  95.841  97.712  1.00  0.00           N  
ATOM     89  H   THR     7      38.988  95.862  97.163  1.00  0.00           H  
ATOM     90  CA  THR     7      40.984  95.207  97.034  1.00  0.00           C  
ATOM     91  HA  THR     7      41.857  95.730  97.422  1.00  0.00           H  
ATOM     92  CB  THR     7      41.047  93.762  97.369  1.00  0.00           C  
ATOM     93  HB  THR     7      41.111  93.654  98.452  1.00  0.00           H  
ATOM     94  CG2 THR     7      39.811  92.951  97.027  1.00  0.00           C  
ATOM     95 HG21 THR     7      39.938  91.930  97.387  1.00  0.00           H  
ATOM     96 HG22 THR     7      38.924  93.278  97.568  1.00  0.00           H  
ATOM     97 HG23 THR     7      39.677  92.955  95.945  1.00  0.00           H  
ATOM     98  OG1 THR     7      42.254  93.148  96.915  1.00  0.00           O  
ATOM     99  HG1 THR     7      42.937  93.280  97.577  1.00  0.00           H  
ATOM    100  C   THR     7      40.930  95.518  95.527  1.00  0.00           C  
ATOM    101  O   THR     7      39.965  96.114  95.001  1.00  0.00           O  
ATOM    102  N   GLN     8      41.992  95.227  94.819  1.00  0.00           N  
ATOM    103  H   GLN     8      42.772  94.833  95.327  1.00  0.00           H  
ATOM    104  CA  GLN     8      42.194  95.539  93.413  1.00  0.00           C  
ATOM    105  HA  GLN     8      42.212  96.627  93.349  1.00  0.00           H  
ATOM    106  CB  GLN     8      43.633  94.957  93.019  1.00  0.00           C  
ATOM    107  HB2 GLN     8      43.982  95.360  92.067  1.00  0.00           H  
ATOM    108  HB3 GLN     8      44.272  95.330  93.820  1.00  0.00           H  
ATOM    109  CG  GLN     8      43.740  93.465  93.096  1.00  0.00           C  
ATOM    110  HG2 GLN     8      43.383  93.030  94.029  1.00  0.00           H  
ATOM    111  HG3 GLN     8      43.131  93.032  92.302  1.00  0.00           H  
ATOM    112  CD  GLN     8      45.151  92.917  92.816  1.00  0.00           C  
ATOM    113  OE1 GLN     8      46.110  93.675  92.734  1.00  0.00           O  
ATOM    114  NE2 GLN     8      45.282  91.598  92.614  1.00  0.00           N  
ATOM    115 HE21 GLN     8      44.469  91.012  92.737  1.00  0.00           H  
ATOM    116 HE22 GLN     8      46.187  91.247  92.335  1.00  0.00           H  
ATOM    117  C   GLN     8      41.106  95.100  92.511  1.00  0.00           C  
ATOM    118  O   GLN     8      40.590  93.974  92.581  1.00  0.00           O  
ATOM    119  N   GLN     9      40.611  95.847  91.536  1.00  0.00           N  
ATOM    120  H   GLN     9      39.955  95.355  90.945  1.00  0.00           H  
ATOM    121  CA  GLN     9      40.856  97.231  91.061  1.00  0.00           C  
ATOM    122  HA  GLN     9      40.414  97.398  90.079  1.00  0.00           H  
ATOM    123  CB  GLN     9      40.142  98.197  92.090  1.00  0.00           C  
ATOM    124  HB2 GLN     9      40.588  98.158  93.084  1.00  0.00           H  
ATOM    125  HB3 GLN     9      40.364  99.215  91.767  1.00  0.00           H  
ATOM    126  CG  GLN     9      38.603  98.077  92.373  1.00  0.00           C  
ATOM    127  HG2 GLN     9      38.383  97.012  92.449  1.00  0.00           H  
ATOM    128  HG3 GLN     9      38.316  98.546  93.314  1.00  0.00           H  
ATOM    129  CD  GLN     9      37.678  98.582  91.349  1.00  0.00           C  
ATOM    130  OE1 GLN     9      38.125  98.866  90.262  1.00  0.00           O  
ATOM    131  NE2 GLN     9      36.360  98.666  91.601  1.00  0.00           N  
ATOM    132 HE21 GLN     9      35.986  98.344  92.482  1.00  0.00           H  
ATOM    133 HE22 GLN     9      35.711  98.838  90.847  1.00  0.00           H  
ATOM    134  C   GLN     9      42.329  97.575  90.742  1.00  0.00           C  
ATOM    135  O   GLN     9      42.873  98.516  91.433  1.00  0.00           O  
ATOM    136  N   ALA    10      42.984  96.800  89.896  1.00  0.00           N  
ATOM    137  H   ALA    10      43.946  97.081  89.774  1.00  0.00           H  
ATOM    138  CA  ALA    10      42.405  95.834  88.926  1.00  0.00           C  
ATOM    139  HA  ALA    10      41.338  95.678  89.081  1.00  0.00           H  
ATOM    140  CB  ALA    10      42.715  96.545  87.621  1.00  0.00           C  
ATOM    141  HB1 ALA    10      43.727  96.271  87.319  1.00  0.00           H  
ATOM    142  HB2 ALA    10      42.046  96.056  86.913  1.00  0.00           H  
ATOM    143  HB3 ALA    10      42.516  97.614  87.691  1.00  0.00           H  
ATOM    144  C   ALA    10      43.021  94.439  89.016  1.00  0.00           C  
ATOM    145  O   ALA    10      44.183  94.300  89.247  1.00  0.00           O  
ATOM    146  N   THR    11      42.120  93.425  88.945  1.00  0.00           N  
ATOM    147  H   THR    11      41.163  93.747  88.911  1.00  0.00           H  
ATOM    148  CA  THR    11      42.367  91.980  88.684  1.00  0.00           C  
ATOM    149  HA  THR    11      43.317  91.977  88.151  1.00  0.00           H  
ATOM    150  CB  THR    11      42.603  91.187  89.975  1.00  0.00           C  
ATOM    151  HB  THR    11      43.351  91.695  90.584  1.00  0.00           H  
ATOM    152  CG2 THR    11      41.401  90.971  90.862  1.00  0.00           C  
ATOM    153 HG21 THR    11      40.624  90.445  90.308  1.00  0.00           H  
ATOM    154 HG22 THR    11      41.658  90.386  91.745  1.00  0.00           H  
ATOM    155 HG23 THR    11      40.995  91.956  91.090  1.00  0.00           H  
ATOM    156  OG1 THR    11      43.055  89.885  89.608  1.00  0.00           O  
ATOM    157  HG1 THR    11      44.011  89.879  89.518  1.00  0.00           H  
ATOM    158  C   THR    11      41.269  91.354  87.820  1.00  0.00           C  
ATOM    159  O   THR    11      40.090  91.662  88.033  1.00  0.00           O  
ATOM    160  N   GLN    12      41.503  90.412  86.869  1.00  0.00           N  
ATOM    161  H   GLN    12      40.708  89.983  86.419  1.00  0.00           H  
ATOM    162  CA  GLN    12      42.779  89.713  86.517  1.00  0.00           C  
ATOM    163  HA  GLN    12      43.158  89.140  87.364  1.00  0.00           H  
ATOM    164  CB  GLN    12      42.371  88.597  85.545  1.00  0.00           C  
ATOM    165  HB2 GLN    12      43.268  87.986  85.446  1.00  0.00           H  
ATOM    166  HB3 GLN    12      41.631  87.914  85.962  1.00  0.00           H  
ATOM    167  CG  GLN    12      41.707  89.024  84.203  1.00  0.00           C  
ATOM    168  HG2 GLN    12      40.860  89.680  84.400  1.00  0.00           H  
ATOM    169  HG3 GLN    12      42.489  89.476  83.593  1.00  0.00           H  
ATOM    170  CD  GLN    12      41.269  87.792  83.473  1.00  0.00           C  
ATOM    171  OE1 GLN    12      42.071  87.011  83.017  1.00  0.00           O  
ATOM    172  NE2 GLN    12      40.061  87.509  83.444  1.00  0.00           N  
ATOM    173 HE21 GLN    12      39.855  86.735  82.829  1.00  0.00           H  
ATOM    174 HE22 GLN    12      39.338  88.141  83.756  1.00  0.00           H  
ATOM    175  C   GLN    12      44.005  90.467  86.007  1.00  0.00           C  
ATOM    176  O   GLN    12      43.888  91.543  85.501  1.00  0.00           O  
ATOM    177  N   SER    13      45.160  89.833  85.996  1.00  0.00           N  
ATOM    178  H   SER    13      45.176  88.880  86.332  1.00  0.00           H  
ATOM    179  CA  SER    13      46.308  90.169  85.192  1.00  0.00           C  
ATOM    180  HA  SER    13      46.474  91.240  85.305  1.00  0.00           H  
ATOM    181  CB  SER    13      47.556  89.395  85.637  1.00  0.00           C  
ATOM    182  HB2 SER    13      47.798  89.687  86.659  1.00  0.00           H  
ATOM    183  HB3 SER    13      47.462  88.315  85.754  1.00  0.00           H  
ATOM    184  OG  SER    13      48.640  89.701  84.799  1.00  0.00           O  
ATOM    185  HG  SER    13      48.947  88.863  84.445  1.00  0.00           H  
ATOM    186  C   SER    13      46.034  89.986  83.650  1.00  0.00           C  
ATOM    187  O   SER    13      45.594  88.906  83.289  1.00  0.00           O  
ATOM    188  N   TYR    14      46.306  91.019  82.842  1.00  0.00           N  
ATOM    189  H   TYR    14      46.740  91.845  83.227  1.00  0.00           H  
ATOM    190  CA  TYR    14      45.746  91.109  81.523  1.00  0.00           C  
ATOM    191  HA  TYR    14      45.694  90.133  81.039  1.00  0.00           H  
ATOM    192  CB  TYR    14      44.291  91.724  81.679  1.00  0.00           C  
ATOM    193  HB2 TYR    14      43.922  91.176  82.546  1.00  0.00           H  
ATOM    194  HB3 TYR    14      44.364  92.812  81.698  1.00  0.00           H  
ATOM    195  CG  TYR    14      43.452  91.365  80.433  1.00  0.00           C  
ATOM    196  CD1 TYR    14      42.692  90.131  80.351  1.00  0.00           C  
ATOM    197  HD1 TYR    14      42.774  89.388  81.130  1.00  0.00           H  
ATOM    198  CE1 TYR    14      41.799  89.942  79.312  1.00  0.00           C  
ATOM    199  HE1 TYR    14      41.265  89.005  79.347  1.00  0.00           H  
ATOM    200  CZ  TYR    14      41.525  91.036  78.405  1.00  0.00           C  
ATOM    201  OH  TYR    14      40.679  90.767  77.392  1.00  0.00           O  
ATOM    202  HH  TYR    14      41.123  90.064  76.913  1.00  0.00           H  
ATOM    203  CE2 TYR    14      42.196  92.245  78.534  1.00  0.00           C  
ATOM    204  HE2 TYR    14      42.109  92.984  77.751  1.00  0.00           H  
ATOM    205  CD2 TYR    14      43.199  92.427  79.524  1.00  0.00           C  
ATOM    206  HD2 TYR    14      43.691  93.387  79.561  1.00  0.00           H  
ATOM    207  C   TYR    14      46.553  92.070  80.613  1.00  0.00           C  
ATOM    208  O   TYR    14      46.942  93.136  81.062  1.00  0.00           O  
ATOM    209  N   GLY    15      46.865  91.798  79.334  1.00  0.00           N  
ATOM    210  H   GLY    15      47.330  92.499  78.775  1.00  0.00           H  
ATOM    211  CA  GLY    15      46.585  90.587  78.531  1.00  0.00           C  
ATOM    212  HA2 GLY    15      45.579  90.261  78.793  1.00  0.00           H  
ATOM    213  HA3 GLY    15      46.586  90.873  77.479  1.00  0.00           H  
ATOM    214  C   GLY    15      47.529  89.399  78.926  1.00  0.00           C  
ATOM    215  O   GLY    15      47.845  89.157  80.107  1.00  0.00           O  
ATOM    216  N   ALA    16      48.109  88.733  77.969  1.00  0.00           N  
ATOM    217  H   ALA    16      47.870  88.931  77.008  1.00  0.00           H  
ATOM    218  CA  ALA    16      48.952  87.556  78.094  1.00  0.00           C  
ATOM    219  HA  ALA    16      49.539  87.805  78.979  1.00  0.00           H  
ATOM    220  CB  ALA    16      48.056  86.340  78.403  1.00  0.00           C  
ATOM    221  HB1 ALA    16      47.330  86.139  77.615  1.00  0.00           H  
ATOM    222  HB2 ALA    16      48.672  85.444  78.485  1.00  0.00           H  
ATOM    223  HB3 ALA    16      47.638  86.618  79.370  1.00  0.00           H  
ATOM    224  C   ALA    16      49.817  87.397  76.886  1.00  0.00           C  
ATOM    225  O   ALA    16      49.393  87.645  75.711  1.00  0.00           O  
ATOM    226  N   TYR    17      51.096  87.288  77.058  1.00  0.00           N  
ATOM    227  H   TYR    17      51.462  87.149  77.989  1.00  0.00           H  
ATOM    228  CA  TYR    17      52.154  87.140  75.950  1.00  0.00           C  
ATOM    229  HA  TYR    17      51.848  86.337  75.281  1.00  0.00           H  
ATOM    230  CB  TYR    17      52.426  88.418  75.092  1.00  0.00           C  
ATOM    231  HB2 TYR    17      51.462  88.471  74.587  1.00  0.00           H  
ATOM    232  HB3 TYR    17      52.548  89.284  75.743  1.00  0.00           H  
ATOM    233  CG  TYR    17      53.499  88.289  74.077  1.00  0.00           C  
ATOM    234  CD1 TYR    17      54.763  88.829  74.391  1.00  0.00           C  
ATOM    235  HD1 TYR    17      54.898  89.395  75.301  1.00  0.00           H  
ATOM    236  CE1 TYR    17      55.878  88.578  73.523  1.00  0.00           C  
ATOM    237  HE1 TYR    17      56.838  88.988  73.799  1.00  0.00           H  
ATOM    238  CZ  TYR    17      55.668  87.852  72.311  1.00  0.00           C  
ATOM    239  OH  TYR    17      56.711  87.592  71.459  1.00  0.00           O  
ATOM    240  HH  TYR    17      56.398  87.020  70.754  1.00  0.00           H  
ATOM    241  CE2 TYR    17      54.340  87.405  72.013  1.00  0.00           C  
ATOM    242  HE2 TYR    17      54.051  86.933  71.085  1.00  0.00           H  
ATOM    243  CD2 TYR    17      53.307  87.584  72.938  1.00  0.00           C  
ATOM    244  HD2 TYR    17      52.312  87.276  72.652  1.00  0.00           H  
ATOM    245  C   TYR    17      53.516  86.745  76.581  1.00  0.00           C  
ATOM    246  O   TYR    17      53.949  87.529  77.421  1.00  0.00           O  
ATOM    247  N   PRO    18      54.152  85.571  76.320  1.00  0.00           N  
ATOM    248  CD  PRO    18      53.849  84.571  75.305  1.00  0.00           C  
ATOM    249  HD2 PRO    18      53.678  84.930  74.290  1.00  0.00           H  
ATOM    250  HD3 PRO    18      52.892  84.072  75.457  1.00  0.00           H  
ATOM    251  CG  PRO    18      54.968  83.560  75.276  1.00  0.00           C  
ATOM    252  HG2 PRO    18      55.726  83.886  74.564  1.00  0.00           H  
ATOM    253  HG3 PRO    18      54.684  82.507  75.282  1.00  0.00           H  
ATOM    254  CB  PRO    18      55.609  83.786  76.680  1.00  0.00           C  
ATOM    255  HB2 PRO    18      56.652  83.468  76.697  1.00  0.00           H  
ATOM    256  HB3 PRO    18      54.986  83.243  77.390  1.00  0.00           H  
ATOM    257  CA  PRO    18      55.410  85.227  76.948  1.00  0.00           C  
ATOM    258  HA  PRO    18      55.369  85.299  78.034  1.00  0.00           H  
ATOM    259  C   PRO    18      56.646  86.061  76.516  1.00  0.00           C  
ATOM    260  O   PRO    18      57.003  86.179  75.322  1.00  0.00           O  
ATOM    261  N   THR    19      57.258  86.786  77.525  1.00  0.00           N  
ATOM    262  H   THR    19      56.934  86.543  78.451  1.00  0.00           H  
ATOM    263  CA  THR    19      58.446  87.586  77.355  1.00  0.00           C  
ATOM    264  HA  THR    19      58.869  87.485  76.355  1.00  0.00           H  
ATOM    265  CB  THR    19      58.181  89.116  77.579  1.00  0.00           C  
ATOM    266  HB  THR    19      57.876  89.227  78.619  1.00  0.00           H  
ATOM    267  CG2 THR    19      59.423  90.021  77.359  1.00  0.00           C  
ATOM    268 HG21 THR    19      59.208  91.047  77.660  1.00  0.00           H  
ATOM    269 HG22 THR    19      60.198  89.701  78.055  1.00  0.00           H  
ATOM    270 HG23 THR    19      59.753  89.834  76.338  1.00  0.00           H  
ATOM    271  OG1 THR    19      57.146  89.601  76.718  1.00  0.00           O  
ATOM    272  HG1 THR    19      56.418  89.088  77.076  1.00  0.00           H  
ATOM    273  C   THR    19      59.508  87.097  78.389  1.00  0.00           C  
ATOM    274  O   THR    19      59.206  86.751  79.549  1.00  0.00           O  
ATOM    275  N   GLN    20      60.763  87.001  78.043  1.00  0.00           N  
ATOM    276  H   GLN    20      61.090  87.294  77.134  1.00  0.00           H  
ATOM    277  CA  GLN    20      61.817  86.505  78.977  1.00  0.00           C  
ATOM    278  HA  GLN    20      61.602  86.264  80.018  1.00  0.00           H  
ATOM    279  CB  GLN    20      62.460  85.241  78.404  1.00  0.00           C  
ATOM    280  HB2 GLN    20      62.970  85.412  77.456  1.00  0.00           H  
ATOM    281  HB3 GLN    20      63.190  84.929  79.151  1.00  0.00           H  
ATOM    282  CG  GLN    20      61.536  83.961  78.395  1.00  0.00           C  
ATOM    283  HG2 GLN    20      61.102  83.845  79.388  1.00  0.00           H  
ATOM    284  HG3 GLN    20      60.709  84.222  77.735  1.00  0.00           H  
ATOM    285  CD  GLN    20      62.068  82.685  77.758  1.00  0.00           C  
ATOM    286  OE1 GLN    20      62.163  81.655  78.421  1.00  0.00           O  
ATOM    287  NE2 GLN    20      62.359  82.598  76.506  1.00  0.00           N  
ATOM    288 HE21 GLN    20      62.204  83.367  75.870  1.00  0.00           H  
ATOM    289 HE22 GLN    20      62.884  81.827  76.119  1.00  0.00           H  
ATOM    290  C   GLN    20      62.825  87.685  78.986  1.00  0.00           C  
ATOM    291  O   GLN    20      63.181  88.204  77.935  1.00  0.00           O  
ATOM    292  N   PRO    21      63.356  88.122  80.117  1.00  0.00           N  
ATOM    293  CD  PRO    21      63.110  87.611  81.457  1.00  0.00           C  
ATOM    294  HD2 PRO    21      63.784  86.758  81.544  1.00  0.00           H  
ATOM    295  HD3 PRO    21      62.047  87.439  81.630  1.00  0.00           H  
ATOM    296  CG  PRO    21      63.584  88.757  82.362  1.00  0.00           C  
ATOM    297  HG2 PRO    21      63.840  88.426  83.368  1.00  0.00           H  
ATOM    298  HG3 PRO    21      62.824  89.538  82.368  1.00  0.00           H  
ATOM    299  CB  PRO    21      64.804  89.174  81.664  1.00  0.00           C  
ATOM    300  HB2 PRO    21      65.614  88.444  81.677  1.00  0.00           H  
ATOM    301  HB3 PRO    21      65.180  90.117  82.063  1.00  0.00           H  
ATOM    302  CA  PRO    21      64.297  89.284  80.219  1.00  0.00           C  
ATOM    303  HA  PRO    21      63.797  90.252  80.225  1.00  0.00           H  
ATOM    304  C   PRO    21      65.443  89.257  79.155  1.00  0.00           C  
ATOM    305  O   PRO    21      65.938  88.183  78.686  1.00  0.00           O  
ATOM    306  N   GLY    22      65.845  90.465  78.797  1.00  0.00           N  
ATOM    307  H   GLY    22      65.315  91.228  79.193  1.00  0.00           H  
ATOM    308  CA  GLY    22      66.661  90.749  77.574  1.00  0.00           C  
ATOM    309  HA2 GLY    22      66.453  89.933  76.883  1.00  0.00           H  
ATOM    310  HA3 GLY    22      66.379  91.689  77.100  1.00  0.00           H  
ATOM    311  C   GLY    22      68.149  90.917  77.769  1.00  0.00           C  
ATOM    312  O   GLY    22      68.766  90.275  78.703  1.00  0.00           O  
ATOM    313  N   GLN    23      68.702  91.850  76.985  1.00  0.00           N  
ATOM    314  H   GLN    23      68.090  92.370  76.373  1.00  0.00           H  
ATOM    315  CA  GLN    23      70.070  92.188  77.226  1.00  0.00           C  
ATOM    316  HA  GLN    23      70.669  91.294  77.401  1.00  0.00           H  
ATOM    317  CB  GLN    23      70.655  92.770  75.911  1.00  0.00           C  
ATOM    318  HB2 GLN    23      70.318  93.774  75.652  1.00  0.00           H  
ATOM    319  HB3 GLN    23      71.729  92.885  76.054  1.00  0.00           H  
ATOM    320  CG  GLN    23      70.496  91.983  74.600  1.00  0.00           C  
ATOM    321  HG2 GLN    23      69.500  92.010  74.158  1.00  0.00           H  
ATOM    322  HG3 GLN    23      71.142  92.507  73.896  1.00  0.00           H  
ATOM    323  CD  GLN    23      70.906  90.531  74.648  1.00  0.00           C  
ATOM    324  OE1 GLN    23      69.999  89.680  74.725  1.00  0.00           O  
ATOM    325  NE2 GLN    23      72.145  90.170  74.553  1.00  0.00           N  
ATOM    326 HE21 GLN    23      72.894  90.841  74.458  1.00  0.00           H  
ATOM    327 HE22 GLN    23      72.330  89.179  74.615  1.00  0.00           H  
ATOM    328  C   GLN    23      70.208  93.189  78.361  1.00  0.00           C  
ATOM    329  O   GLN    23      69.946  94.408  78.207  1.00  0.00           O  
ATOM    330  N   GLY    24      70.632  92.782  79.565  1.00  0.00           N  
ATOM    331  H   GLY    24      70.647  91.797  79.786  1.00  0.00           H  
ATOM    332  CA  GLY    24      70.920  93.618  80.684  1.00  0.00           C  
ATOM    333  HA2 GLY    24      70.040  94.193  80.974  1.00  0.00           H  
ATOM    334  HA3 GLY    24      71.192  92.972  81.518  1.00  0.00           H  
ATOM    335  C   GLY    24      72.075  94.555  80.568  1.00  0.00           C  
ATOM    336  O   GLY    24      72.754  94.555  79.539  1.00  0.00           O  
ATOM    337  N   TYR    25      72.184  95.430  81.492  1.00  0.00           N  
ATOM    338  H   TYR    25      71.564  95.500  82.287  1.00  0.00           H  
ATOM    339  CA  TYR    25      73.389  96.323  81.652  1.00  0.00           C  
ATOM    340  HA  TYR    25      74.251  95.759  81.296  1.00  0.00           H  
ATOM    341  CB  TYR    25      73.238  97.563  80.715  1.00  0.00           C  
ATOM    342  HB2 TYR    25      73.164  97.295  79.661  1.00  0.00           H  
ATOM    343  HB3 TYR    25      72.344  98.108  81.021  1.00  0.00           H  
ATOM    344  CG  TYR    25      74.394  98.519  80.963  1.00  0.00           C  
ATOM    345  CD1 TYR    25      75.620  98.084  80.485  1.00  0.00           C  
ATOM    346  HD1 TYR    25      75.715  97.071  80.122  1.00  0.00           H  
ATOM    347  CE1 TYR    25      76.701  98.966  80.588  1.00  0.00           C  
ATOM    348  HE1 TYR    25      77.657  98.626  80.219  1.00  0.00           H  
ATOM    349  CZ  TYR    25      76.552 100.305  81.130  1.00  0.00           C  
ATOM    350  OH  TYR    25      77.518 101.247  81.088  1.00  0.00           O  
ATOM    351  HH  TYR    25      77.186 101.799  81.800  1.00  0.00           H  
ATOM    352  CE2 TYR    25      75.258 100.665  81.629  1.00  0.00           C  
ATOM    353  HE2 TYR    25      75.179 101.618  82.132  1.00  0.00           H  
ATOM    354  CD2 TYR    25      74.146  99.777  81.576  1.00  0.00           C  
ATOM    355  HD2 TYR    25      73.211 100.054  82.040  1.00  0.00           H  
ATOM    356  C   TYR    25      73.631  96.747  83.066  1.00  0.00           C  
ATOM    357  O   TYR    25      72.732  96.687  83.871  1.00  0.00           O  
ATOM    358  N   SER    26      74.839  97.132  83.497  1.00  0.00           N  
ATOM    359  H   SER    26      75.676  97.054  82.937  1.00  0.00           H  
ATOM    360  CA  SER    26      75.001  97.941  84.731  1.00  0.00           C  
ATOM    361  HA  SER    26      74.064  98.441  84.976  1.00  0.00           H  
ATOM    362  CB  SER    26      75.320  97.019  85.931  1.00  0.00           C  
ATOM    363  HB2 SER    26      74.421  96.459  86.190  1.00  0.00           H  
ATOM    364  HB3 SER    26      76.088  96.321  85.599  1.00  0.00           H  
ATOM    365  OG  SER    26      75.761  97.690  87.130  1.00  0.00           O  
ATOM    366  HG  SER    26      75.642  97.041  87.827  1.00  0.00           H  
ATOM    367  C   SER    26      76.135  98.926  84.563  1.00  0.00           C  
ATOM    368  O   SER    26      77.228  98.529  84.063  1.00  0.00           O  
ATOM    369  N   GLN    27      75.951 100.160  85.027  1.00  0.00           N  
ATOM    370  H   GLN    27      75.175 100.394  85.629  1.00  0.00           H  
ATOM    371  CA  GLN    27      76.868 101.258  84.818  1.00  0.00           C  
ATOM    372  HA  GLN    27      77.163 101.176  83.772  1.00  0.00           H  
ATOM    373  CB  GLN    27      76.242 102.605  85.073  1.00  0.00           C  
ATOM    374  HB2 GLN    27      75.437 102.697  84.344  1.00  0.00           H  
ATOM    375  HB3 GLN    27      75.778 102.557  86.059  1.00  0.00           H  
ATOM    376  CG  GLN    27      77.184 103.808  84.863  1.00  0.00           C  
ATOM    377  HG2 GLN    27      76.752 104.733  85.246  1.00  0.00           H  
ATOM    378  HG3 GLN    27      78.056 103.628  85.491  1.00  0.00           H  
ATOM    379  CD  GLN    27      77.711 104.034  83.421  1.00  0.00           C  
ATOM    380  OE1 GLN    27      77.166 103.498  82.492  1.00  0.00           O  
ATOM    381  NE2 GLN    27      78.720 104.847  83.140  1.00  0.00           N  
ATOM    382 HE21 GLN    27      79.164 105.436  83.830  1.00  0.00           H  
ATOM    383 HE22 GLN    27      78.987 104.877  82.167  1.00  0.00           H  
ATOM    384  C   GLN    27      78.091 101.076  85.754  1.00  0.00           C  
ATOM    385  O   GLN    27      79.188 101.389  85.306  1.00  0.00           O  
ATOM    386  N   GLN    28      77.869 100.534  86.965  1.00  0.00           N  
ATOM    387  H   GLN    28      76.910 100.573  87.280  1.00  0.00           H  
ATOM    388  CA  GLN    28      78.923 100.107  87.856  1.00  0.00           C  
ATOM    389  HA  GLN    28      79.394 100.998  88.269  1.00  0.00           H  
ATOM    390  CB  GLN    28      78.330  99.363  89.082  1.00  0.00           C  
ATOM    391  HB2 GLN    28      77.611  99.997  89.601  1.00  0.00           H  
ATOM    392  HB3 GLN    28      77.709  98.552  88.703  1.00  0.00           H  
ATOM    393  CG  GLN    28      79.355  98.882  90.062  1.00  0.00           C  
ATOM    394  HG2 GLN    28      79.823  97.992  89.642  1.00  0.00           H  
ATOM    395  HG3 GLN    28      80.171  99.591  90.200  1.00  0.00           H  
ATOM    396  CD  GLN    28      78.816  98.735  91.422  1.00  0.00           C  
ATOM    397  OE1 GLN    28      77.768  98.113  91.655  1.00  0.00           O  
ATOM    398  NE2 GLN    28      79.371  99.390  92.334  1.00  0.00           N  
ATOM    399 HE21 GLN    28      78.942  99.338  93.247  1.00  0.00           H  
ATOM    400 HE22 GLN    28      80.298  99.759  92.176  1.00  0.00           H  
ATOM    401  C   GLN    28      80.031  99.284  87.219  1.00  0.00           C  
ATOM    402  O   GLN    28      81.228  99.414  87.602  1.00  0.00           O  
ATOM    403  N   SER    29      79.670  98.428  86.227  1.00  0.00           N  
ATOM    404  H   SER    29      78.673  98.268  86.233  1.00  0.00           H  
ATOM    405  CA  SER    29      80.594  97.541  85.614  1.00  0.00           C  
ATOM    406  HA  SER    29      81.172  96.993  86.359  1.00  0.00           H  
ATOM    407  CB  SER    29      79.777  96.541  84.759  1.00  0.00           C  
ATOM    408  HB2 SER    29      80.423  95.724  84.437  1.00  0.00           H  
ATOM    409  HB3 SER    29      78.880  96.157  85.243  1.00  0.00           H  
ATOM    410  OG  SER    29      79.271  97.034  83.512  1.00  0.00           O  
ATOM    411  HG  SER    29      78.449  97.463  83.762  1.00  0.00           H  
ATOM    412  C   SER    29      81.581  98.306  84.647  1.00  0.00           C  
ATOM    413  O   SER    29      82.607  97.705  84.256  1.00  0.00           O  
ATOM    414  N   SER    30      81.400  99.565  84.239  1.00  0.00           N  
ATOM    415  H   SER    30      80.618 100.088  84.606  1.00  0.00           H  
ATOM    416  CA  SER    30      82.432 100.303  83.499  1.00  0.00           C  
ATOM    417  HA  SER    30      83.244  99.669  83.142  1.00  0.00           H  
ATOM    418  CB  SER    30      81.756 100.895  82.210  1.00  0.00           C  
ATOM    419  HB2 SER    30      81.488 100.016  81.624  1.00  0.00           H  
ATOM    420  HB3 SER    30      80.777 101.354  82.347  1.00  0.00           H  
ATOM    421  OG  SER    30      82.642 101.696  81.413  1.00  0.00           O  
ATOM    422  HG  SER    30      82.966 101.181  80.671  1.00  0.00           H  
ATOM    423  C   SER    30      83.069 101.436  84.320  1.00  0.00           C  
ATOM    424  O   SER    30      82.404 102.099  85.043  1.00  0.00           O  
ATOM    425  N   GLN    31      84.451 101.701  84.273  1.00  0.00           N  
ATOM    426  H   GLN    31      84.719 102.434  84.914  1.00  0.00           H  
ATOM    427  CA  GLN    31      85.508 100.838  83.613  1.00  0.00           C  
ATOM    428  HA  GLN    31      85.172 100.512  82.628  1.00  0.00           H  
ATOM    429  CB  GLN    31      86.794 101.768  83.370  1.00  0.00           C  
ATOM    430  HB2 GLN    31      87.006 102.241  84.328  1.00  0.00           H  
ATOM    431  HB3 GLN    31      87.683 101.218  83.062  1.00  0.00           H  
ATOM    432  CG  GLN    31      86.614 102.891  82.334  1.00  0.00           C  
ATOM    433  HG2 GLN    31      85.924 103.626  82.748  1.00  0.00           H  
ATOM    434  HG3 GLN    31      87.586 103.334  82.115  1.00  0.00           H  
ATOM    435  CD  GLN    31      86.097 102.415  80.955  1.00  0.00           C  
ATOM    436  OE1 GLN    31      86.161 101.277  80.521  1.00  0.00           O  
ATOM    437  NE2 GLN    31      85.486 103.290  80.219  1.00  0.00           N  
ATOM    438 HE21 GLN    31      85.193 102.985  79.302  1.00  0.00           H  
ATOM    439 HE22 GLN    31      85.181 104.174  80.600  1.00  0.00           H  
ATOM    440  C   GLN    31      85.840  99.680  84.570  1.00  0.00           C  
ATOM    441  O   GLN    31      85.786  99.857  85.800  1.00  0.00           O  
ATOM    442  N   PRO    32      86.156  98.475  84.082  1.00  0.00           N  
ATOM    443  CD  PRO    32      86.209  98.049  82.679  1.00  0.00           C  
ATOM    444  HD2 PRO    32      86.802  98.763  82.107  1.00  0.00           H  
ATOM    445  HD3 PRO    32      85.176  97.960  82.342  1.00  0.00           H  
ATOM    446  CG  PRO    32      86.888  96.633  82.582  1.00  0.00           C  
ATOM    447  HG2 PRO    32      87.933  96.738  82.289  1.00  0.00           H  
ATOM    448  HG3 PRO    32      86.419  95.918  81.906  1.00  0.00           H  
ATOM    449  CB  PRO    32      86.748  96.173  84.056  1.00  0.00           C  
ATOM    450  HB2 PRO    32      87.629  95.666  84.450  1.00  0.00           H  
ATOM    451  HB3 PRO    32      85.879  95.525  84.165  1.00  0.00           H  
ATOM    452  CA  PRO    32      86.441  97.345  84.976  1.00  0.00           C  
ATOM    453  HA  PRO    32      85.478  97.205  85.468  1.00  0.00           H  
ATOM    454  C   PRO    32      87.691  97.726  85.951  1.00  0.00           C  
ATOM    455  O   PRO    32      88.790  98.013  85.449  1.00  0.00           O  
ATOM    456  N   TYR    33      87.615  97.511  87.241  1.00  0.00           N  
ATOM    457  H   TYR    33      86.731  97.139  87.556  1.00  0.00           H  
ATOM    458  CA  TYR    33      88.692  97.604  88.233  1.00  0.00           C  
ATOM    459  HA  TYR    33      89.597  97.532  87.629  1.00  0.00           H  
ATOM    460  CB  TYR    33      88.855  98.985  88.886  1.00  0.00           C  
ATOM    461  HB2 TYR    33      87.948  99.241  89.433  1.00  0.00           H  
ATOM    462  HB3 TYR    33      89.535  98.982  89.738  1.00  0.00           H  
ATOM    463  CG  TYR    33      89.243 100.077  87.823  1.00  0.00           C  
ATOM    464  CD1 TYR    33      90.452  99.951  87.095  1.00  0.00           C  
ATOM    465  HD1 TYR    33      91.216  99.219  87.311  1.00  0.00           H  
ATOM    466  CE1 TYR    33      90.811 100.990  86.281  1.00  0.00           C  
ATOM    467  HE1 TYR    33      91.820 101.052  85.901  1.00  0.00           H  
ATOM    468  CZ  TYR    33      89.966 102.143  86.146  1.00  0.00           C  
ATOM    469  OH  TYR    33      90.353 103.102  85.242  1.00  0.00           O  
ATOM    470  HH  TYR    33      89.622 103.651  84.950  1.00  0.00           H  
ATOM    471  CE2 TYR    33      88.776 102.248  86.885  1.00  0.00           C  
ATOM    472  HE2 TYR    33      88.153 103.128  86.821  1.00  0.00           H  
ATOM    473  CD2 TYR    33      88.387 101.199  87.721  1.00  0.00           C  
ATOM    474  HD2 TYR    33      87.464 101.238  88.280  1.00  0.00           H  
ATOM    475  C   TYR    33      88.712  96.320  89.172  1.00  0.00           C  
ATOM    476  O   TYR    33      89.579  96.250  90.084  1.00  0.00           O  
ATOM    477  N   GLY    34      87.772  95.326  88.977  1.00  0.00           N  
ATOM    478  H   GLY    34      87.042  95.500  88.302  1.00  0.00           H  
ATOM    479  CA  GLY    34      87.671  93.989  89.573  1.00  0.00           C  
ATOM    480  HA2 GLY    34      87.274  93.228  88.902  1.00  0.00           H  
ATOM    481  HA3 GLY    34      88.683  93.751  89.903  1.00  0.00           H  
ATOM    482  C   GLY    34      86.932  93.989  90.913  1.00  0.00           C  
ATOM    483  O   GLY    34      86.094  94.855  91.067  1.00  0.00           O  
ATOM    484  N   GLN    35      87.102  93.009  91.798  1.00  0.00           N  
ATOM    485  H   GLN    35      87.787  92.304  91.563  1.00  0.00           H  
ATOM    486  CA  GLN    35      86.332  92.745  93.024  1.00  0.00           C  
ATOM    487  HA  GLN    35      86.180  93.715  93.498  1.00  0.00           H  
ATOM    488  CB  GLN    35      84.985  91.997  92.740  1.00  0.00           C  
ATOM    489  HB2 GLN    35      84.346  92.613  92.106  1.00  0.00           H  
ATOM    490  HB3 GLN    35      85.214  91.044  92.264  1.00  0.00           H  
ATOM    491  CG  GLN    35      84.200  91.680  94.056  1.00  0.00           C  
ATOM    492  HG2 GLN    35      83.434  90.944  93.812  1.00  0.00           H  
ATOM    493  HG3 GLN    35      84.895  91.123  94.684  1.00  0.00           H  
ATOM    494  CD  GLN    35      83.650  92.862  94.854  1.00  0.00           C  
ATOM    495  OE1 GLN    35      84.022  93.082  95.998  1.00  0.00           O  
ATOM    496  NE2 GLN    35      82.856  93.709  94.155  1.00  0.00           N  
ATOM    497 HE21 GLN    35      82.250  93.410  93.404  1.00  0.00           H  
ATOM    498 HE22 GLN    35      82.604  94.616  94.521  1.00  0.00           H  
ATOM    499  C   GLN    35      87.234  91.959  94.000  1.00  0.00           C  
ATOM    500  O   GLN    35      87.469  90.782  93.761  1.00  0.00           O  
ATOM    501  N   GLN    36      87.829  92.481  95.075  1.00  0.00           N  
ATOM    502  H   GLN    36      88.510  91.918  95.565  1.00  0.00           H  
ATOM    503  CA  GLN    36      87.729  93.852  95.552  1.00  0.00           C  
ATOM    504  HA  GLN    36      86.681  94.064  95.766  1.00  0.00           H  
ATOM    505  CB  GLN    36      88.401  94.107  96.907  1.00  0.00           C  
ATOM    506  HB2 GLN    36      87.862  93.687  97.756  1.00  0.00           H  
ATOM    507  HB3 GLN    36      89.390  93.653  96.835  1.00  0.00           H  
ATOM    508  CG  GLN    36      88.657  95.547  97.190  1.00  0.00           C  
ATOM    509  HG2 GLN    36      89.523  95.883  96.620  1.00  0.00           H  
ATOM    510  HG3 GLN    36      87.816  96.216  97.010  1.00  0.00           H  
ATOM    511  CD  GLN    36      89.053  95.783  98.681  1.00  0.00           C  
ATOM    512  OE1 GLN    36      89.778  94.954  99.221  1.00  0.00           O  
ATOM    513  NE2 GLN    36      88.738  96.877  99.349  1.00  0.00           N  
ATOM    514 HE21 GLN    36      87.944  97.419  99.041  1.00  0.00           H  
ATOM    515 HE22 GLN    36      89.052  96.942 100.307  1.00  0.00           H  
ATOM    516  C   GLN    36      88.264  94.799  94.464  1.00  0.00           C  
ATOM    517  O   GLN    36      89.378  94.570  93.950  1.00  0.00           O  
ATOM    518  N   SER    37      87.500  95.831  94.089  1.00  0.00           N  
ATOM    519  H   SER    37      86.755  96.058  94.733  1.00  0.00           H  
ATOM    520  CA  SER    37      87.990  96.703  93.043  1.00  0.00           C  
ATOM    521  HA  SER    37      88.287  96.185  92.131  1.00  0.00           H  
ATOM    522  CB  SER    37      86.920  97.649  92.643  1.00  0.00           C  
ATOM    523  HB2 SER    37      86.060  97.093  92.271  1.00  0.00           H  
ATOM    524  HB3 SER    37      86.631  98.297  93.470  1.00  0.00           H  
ATOM    525  OG  SER    37      87.303  98.467  91.559  1.00  0.00           O  
ATOM    526  HG  SER    37      87.879  99.101  91.993  1.00  0.00           H  
ATOM    527  C   SER    37      89.333  97.418  93.449  1.00  0.00           C  
ATOM    528  O   SER    37      89.454  97.836  94.635  1.00  0.00           O  
ATOM    529  N   TYR    38      90.212  97.726  92.522  1.00  0.00           N  
ATOM    530  H   TYR    38      90.087  97.386  91.578  1.00  0.00           H  
ATOM    531  CA  TYR    38      91.483  98.338  92.739  1.00  0.00           C  
ATOM    532  HA  TYR    38      91.492  99.179  93.433  1.00  0.00           H  
ATOM    533  CB  TYR    38      92.420  97.352  93.398  1.00  0.00           C  
ATOM    534  HB2 TYR    38      92.076  97.237  94.426  1.00  0.00           H  
ATOM    535  HB3 TYR    38      92.387  96.358  92.952  1.00  0.00           H  
ATOM    536  CG  TYR    38      93.870  97.884  93.409  1.00  0.00           C  
ATOM    537  CD1 TYR    38      94.917  97.386  92.581  1.00  0.00           C  
ATOM    538  HD1 TYR    38      94.740  96.613  91.848  1.00  0.00           H  
ATOM    539  CE1 TYR    38      96.154  98.051  92.393  1.00  0.00           C  
ATOM    540  HE1 TYR    38      96.920  97.745  91.695  1.00  0.00           H  
ATOM    541  CZ  TYR    38      96.437  99.165  93.271  1.00  0.00           C  
ATOM    542  OH  TYR    38      97.606  99.784  93.191  1.00  0.00           O  
ATOM    543  HH  TYR    38      98.144  99.668  92.405  1.00  0.00           H  
ATOM    544  CE2 TYR    38      95.467  99.635  94.296  1.00  0.00           C  
ATOM    545  HE2 TYR    38      95.750 100.425  94.976  1.00  0.00           H  
ATOM    546  CD2 TYR    38      94.185  98.970  94.262  1.00  0.00           C  
ATOM    547  HD2 TYR    38      93.377  99.280  94.909  1.00  0.00           H  
ATOM    548  C   TYR    38      92.102  98.815  91.421  1.00  0.00           C  
ATOM    549  O   TYR    38      91.950  98.144  90.395  1.00  0.00           O  
ATOM    550  N   SER    39      92.760  99.962  91.407  1.00  0.00           N  
ATOM    551  H   SER    39      92.834 100.418  92.306  1.00  0.00           H  
ATOM    552  CA  SER    39      93.639 100.529  90.442  1.00  0.00           C  
ATOM    553  HA  SER    39      94.177  99.688  90.004  1.00  0.00           H  
ATOM    554  CB  SER    39      92.876 101.275  89.325  1.00  0.00           C  
ATOM    555  HB2 SER    39      92.014 100.761  88.898  1.00  0.00           H  
ATOM    556  HB3 SER    39      92.481 102.226  89.682  1.00  0.00           H  
ATOM    557  OG  SER    39      93.780 101.561  88.264  1.00  0.00           O  
ATOM    558  HG  SER    39      94.180 100.801  87.837  1.00  0.00           H  
ATOM    559  C   SER    39      94.564 101.529  91.178  1.00  0.00           C  
ATOM    560  O   SER    39      94.352 101.942  92.333  1.00  0.00           O  
ATOM    561  N   GLY    40      95.723 101.896  90.568  1.00  0.00           N  
ATOM    562  H   GLY    40      95.910 101.575  89.629  1.00  0.00           H  
ATOM    563  CA  GLY    40      96.684 102.701  91.209  1.00  0.00           C  
ATOM    564  HA2 GLY    40      96.187 103.539  91.697  1.00  0.00           H  
ATOM    565  HA3 GLY    40      97.162 102.159  92.026  1.00  0.00           H  
ATOM    566  C   GLY    40      97.711 103.310  90.256  1.00  0.00           C  
ATOM    567  O   GLY    40      97.684 102.999  89.071  1.00  0.00           O  
ATOM    568  N   TYR    41      98.694 104.153  90.719  1.00  0.00           N  
ATOM    569  H   TYR    41      99.394 104.458  90.058  1.00  0.00           H  
ATOM    570  CA  TYR    41      99.056 104.386  92.112  1.00  0.00           C  
ATOM    571  HA  TYR    41      98.121 104.391  92.672  1.00  0.00           H  
ATOM    572  CB  TYR    41      99.955 103.231  92.600  1.00  0.00           C  
ATOM    573  HB2 TYR    41      99.455 102.353  92.191  1.00  0.00           H  
ATOM    574  HB3 TYR    41     100.938 103.397  92.158  1.00  0.00           H  
ATOM    575  CG  TYR    41     100.069 102.879  94.102  1.00  0.00           C  
ATOM    576  CD1 TYR    41     101.302 103.187  94.704  1.00  0.00           C  
ATOM    577  HD1 TYR    41     102.193 103.379  94.124  1.00  0.00           H  
ATOM    578  CE1 TYR    41     101.422 102.953  96.098  1.00  0.00           C  
ATOM    579  HE1 TYR    41     102.363 103.033  96.623  1.00  0.00           H  
ATOM    580  CZ  TYR    41     100.294 102.590  96.816  1.00  0.00           C  
ATOM    581  OH  TYR    41     100.491 102.582  98.145  1.00  0.00           O  
ATOM    582  HH  TYR    41     101.217 103.168  98.371  1.00  0.00           H  
ATOM    583  CE2 TYR    41      99.121 102.294  96.180  1.00  0.00           C  
ATOM    584  HE2 TYR    41      98.301 101.947  96.792  1.00  0.00           H  
ATOM    585  CD2 TYR    41      98.949 102.455  94.798  1.00  0.00           C  
ATOM    586  HD2 TYR    41      98.084 102.149  94.227  1.00  0.00           H  
ATOM    587  C   TYR    41      99.913 105.651  92.397  1.00  0.00           C  
ATOM    588  O   TYR    41     100.511 106.197  91.509  1.00  0.00           O  
ATOM    589  N   SER    42     100.013 106.060  93.649  1.00  0.00           N  
ATOM    590  H   SER    42      99.357 105.719  94.337  1.00  0.00           H  
ATOM    591  CA  SER    42     101.017 107.075  94.136  1.00  0.00           C  
ATOM    592  HA  SER    42     101.832 107.141  93.415  1.00  0.00           H  
ATOM    593  CB  SER    42     100.296 108.452  94.167  1.00  0.00           C  
ATOM    594  HB2 SER    42     100.019 108.591  93.122  1.00  0.00           H  
ATOM    595  HB3 SER    42      99.413 108.410  94.805  1.00  0.00           H  
ATOM    596  OG  SER    42     101.359 109.315  94.626  1.00  0.00           O  
ATOM    597  HG  SER    42     102.088 109.164  94.019  1.00  0.00           H  
ATOM    598  C   SER    42     101.530 106.673  95.516  1.00  0.00           C  
ATOM    599  O   SER    42     100.726 106.401  96.354  1.00  0.00           O  
ATOM    600  N   GLN    43     102.820 106.626  95.715  1.00  0.00           N  
ATOM    601  H   GLN    43     103.353 106.671  94.858  1.00  0.00           H  
ATOM    602  CA  GLN    43     103.490 106.423  97.019  1.00  0.00           C  
ATOM    603  HA  GLN    43     102.684 106.266  97.736  1.00  0.00           H  
ATOM    604  CB  GLN    43     104.331 105.083  96.988  1.00  0.00           C  
ATOM    605  HB2 GLN    43     103.786 104.434  96.303  1.00  0.00           H  
ATOM    606  HB3 GLN    43     105.262 105.190  96.431  1.00  0.00           H  
ATOM    607  CG  GLN    43     104.764 104.345  98.270  1.00  0.00           C  
ATOM    608  HG2 GLN    43     105.279 103.413  98.036  1.00  0.00           H  
ATOM    609  HG3 GLN    43     105.520 104.921  98.804  1.00  0.00           H  
ATOM    610  CD  GLN    43     103.658 104.058  99.313  1.00  0.00           C  
ATOM    611  OE1 GLN    43     102.426 104.166  98.985  1.00  0.00           O  
ATOM    612  NE2 GLN    43     103.858 103.478 100.482  1.00  0.00           N  
ATOM    613 HE21 GLN    43     104.795 103.332 100.831  1.00  0.00           H  
ATOM    614 HE22 GLN    43     103.047 103.280 101.051  1.00  0.00           H  
ATOM    615  C   GLN    43     104.242 107.666  97.520  1.00  0.00           C  
ATOM    616  O   GLN    43     105.119 107.502  98.338  1.00  0.00           O  
ATOM    617  N   SER    44     103.980 108.913  97.058  1.00  0.00           N  
ATOM    618  H   SER    44     103.249 109.052  96.376  1.00  0.00           H  
ATOM    619  CA  SER    44     104.834 110.098  97.319  1.00  0.00           C  
ATOM    620  HA  SER    44     105.131 110.166  98.365  1.00  0.00           H  
ATOM    621  CB  SER    44     106.015 110.014  96.422  1.00  0.00           C  
ATOM    622  HB2 SER    44     106.476 109.029  96.493  1.00  0.00           H  
ATOM    623  HB3 SER    44     105.613 110.204  95.427  1.00  0.00           H  
ATOM    624  OG  SER    44     107.007 110.963  96.778  1.00  0.00           O  
ATOM    625  HG  SER    44     107.278 110.747  97.673  1.00  0.00           H  
ATOM    626  C   SER    44     104.032 111.393  97.055  1.00  0.00           C  
ATOM    627  O   SER    44     102.981 111.292  96.541  1.00  0.00           O  
ATOM    628  N   THR    45     104.492 112.572  97.357  1.00  0.00           N  
ATOM    629  H   THR    45     105.234 112.542  98.042  1.00  0.00           H  
ATOM    630  CA  THR    45     103.936 113.842  96.864  1.00  0.00           C  
ATOM    631  HA  THR    45     102.855 113.749  96.756  1.00  0.00           H  
ATOM    632  CB  THR    45     104.279 114.953  97.858  1.00  0.00           C  
ATOM    633  HB  THR    45     105.352 115.111  97.969  1.00  0.00           H  
ATOM    634  CG2 THR    45     103.739 116.300  97.539  1.00  0.00           C  
ATOM    635 HG21 THR    45     104.085 116.714  96.592  1.00  0.00           H  
ATOM    636 HG22 THR    45     102.659 116.169  97.469  1.00  0.00           H  
ATOM    637 HG23 THR    45     103.788 116.976  98.393  1.00  0.00           H  
ATOM    638  OG1 THR    45     103.644 114.736  99.065  1.00  0.00           O  
ATOM    639  HG1 THR    45     104.021 114.023  99.587  1.00  0.00           H  
ATOM    640  C   THR    45     104.634 114.155  95.492  1.00  0.00           C  
ATOM    641  O   THR    45     105.707 114.715  95.356  1.00  0.00           O  
ATOM    642  N   ASP    46     103.895 113.782  94.406  1.00  0.00           N  
ATOM    643  H   ASP    46     102.926 113.502  94.458  1.00  0.00           H  
ATOM    644  CA  ASP    46     104.277 114.228  93.081  1.00  0.00           C  
ATOM    645  HA  ASP    46     104.992 113.491  92.717  1.00  0.00           H  
ATOM    646  CB  ASP    46     102.994 114.208  92.265  1.00  0.00           C  
ATOM    647  HB2 ASP    46     102.580 113.202  92.196  1.00  0.00           H  
ATOM    648  HB3 ASP    46     102.297 114.884  92.760  1.00  0.00           H  
ATOM    649  CG  ASP    46     103.109 114.732  90.815  1.00  0.00           C  
ATOM    650  OD1 ASP    46     103.666 113.978  89.978  1.00  0.00           O  
ATOM    651  OD2 ASP    46     102.750 115.894  90.495  1.00  0.00           O  
ATOM    652  C   ASP    46     104.914 115.649  92.933  1.00  0.00           C  
ATOM    653  O   ASP    46     104.467 116.536  93.670  1.00  0.00           O  
ATOM    654  N   THR    47     105.856 115.858  92.045  1.00  0.00           N  
ATOM    655  H   THR    47     106.053 115.110  91.396  1.00  0.00           H  
ATOM    656  CA  THR    47     106.446 117.166  91.743  1.00  0.00           C  
ATOM    657  HA  THR    47     106.098 117.909  92.460  1.00  0.00           H  
ATOM    658  CB  THR    47     107.935 117.042  91.820  1.00  0.00           C  
ATOM    659  HB  THR    47     108.373 117.960  91.427  1.00  0.00           H  
ATOM    660  CG2 THR    47     108.336 116.690  93.280  1.00  0.00           C  
ATOM    661 HG21 THR    47     107.613 116.020  93.745  1.00  0.00           H  
ATOM    662 HG22 THR    47     109.327 116.235  93.303  1.00  0.00           H  
ATOM    663 HG23 THR    47     108.392 117.662  93.770  1.00  0.00           H  
ATOM    664  OG1 THR    47     108.532 115.985  91.048  1.00  0.00           O  
ATOM    665  HG1 THR    47     108.195 115.091  91.139  1.00  0.00           H  
ATOM    666  C   THR    47     106.158 117.834  90.379  1.00  0.00           C  
ATOM    667  O   THR    47     106.734 118.873  90.079  1.00  0.00           O  
ATOM    668  N   SER    48     105.189 117.296  89.607  1.00  0.00           N  
ATOM    669  H   SER    48     104.686 116.500  89.973  1.00  0.00           H  
ATOM    670  CA  SER    48     104.619 118.141  88.439  1.00  0.00           C  
ATOM    671  HA  SER    48     105.450 118.244  87.741  1.00  0.00           H  
ATOM    672  CB  SER    48     103.494 117.377  87.741  1.00  0.00           C  
ATOM    673  HB2 SER    48     103.312 117.875  86.788  1.00  0.00           H  
ATOM    674  HB3 SER    48     103.743 116.324  87.609  1.00  0.00           H  
ATOM    675  OG  SER    48     102.311 117.343  88.535  1.00  0.00           O  
ATOM    676  HG  SER    48     102.559 116.738  89.238  1.00  0.00           H  
ATOM    677  C   SER    48     104.040 119.458  88.886  1.00  0.00           C  
ATOM    678  O   SER    48     103.711 119.516  90.058  1.00  0.00           O  
ATOM    679  N   GLY    49     103.931 120.437  88.019  1.00  0.00           N  
ATOM    680  H   GLY    49     104.261 120.266  87.080  1.00  0.00           H  
ATOM    681  CA  GLY    49     103.555 121.850  88.423  1.00  0.00           C  
ATOM    682  HA2 GLY    49     103.379 122.533  87.592  1.00  0.00           H  
ATOM    683  HA3 GLY    49     102.533 121.676  88.759  1.00  0.00           H  
ATOM    684  C   GLY    49     104.405 122.579  89.427  1.00  0.00           C  
ATOM    685  O   GLY    49     105.637 122.574  89.385  1.00  0.00           O  
ATOM    686  N   TYR    50     103.820 123.312  90.408  1.00  0.00           N  
ATOM    687  H   TYR    50     104.429 123.539  91.180  1.00  0.00           H  
ATOM    688  CA  TYR    50     102.360 123.668  90.448  1.00  0.00           C  
ATOM    689  HA  TYR    50     102.034 123.847  89.423  1.00  0.00           H  
ATOM    690  CB  TYR    50     101.524 122.618  91.263  1.00  0.00           C  
ATOM    691  HB2 TYR    50     101.663 121.680  90.724  1.00  0.00           H  
ATOM    692  HB3 TYR    50     102.019 122.541  92.231  1.00  0.00           H  
ATOM    693  CG  TYR    50     100.049 122.905  91.434  1.00  0.00           C  
ATOM    694  CD1 TYR    50      99.579 123.537  92.602  1.00  0.00           C  
ATOM    695  HD1 TYR    50     100.301 123.843  93.346  1.00  0.00           H  
ATOM    696  CE1 TYR    50      98.272 123.982  92.587  1.00  0.00           C  
ATOM    697  HE1 TYR    50      97.919 124.616  93.386  1.00  0.00           H  
ATOM    698  CZ  TYR    50      97.373 123.621  91.579  1.00  0.00           C  
ATOM    699  OH  TYR    50      96.063 123.972  91.635  1.00  0.00           O  
ATOM    700  HH  TYR    50      95.746 123.923  90.730  1.00  0.00           H  
ATOM    701  CE2 TYR    50      97.774 122.893  90.479  1.00  0.00           C  
ATOM    702  HE2 TYR    50      97.093 122.391  89.809  1.00  0.00           H  
ATOM    703  CD2 TYR    50      99.120 122.511  90.376  1.00  0.00           C  
ATOM    704  HD2 TYR    50      99.479 121.873  89.583  1.00  0.00           H  
ATOM    705  C   TYR    50     102.287 125.044  91.161  1.00  0.00           C  
ATOM    706  O   TYR    50     103.199 125.493  91.923  1.00  0.00           O  
ATOM    707  N   GLY    51     101.224 125.830  91.053  1.00  0.00           N  
ATOM    708  H   GLY    51     101.181 126.480  91.825  1.00  0.00           H  
ATOM    709  CA  GLY    51     100.141 125.803  90.094  1.00  0.00           C  
ATOM    710  HA2 GLY    51     100.058 124.817  89.638  1.00  0.00           H  
ATOM    711  HA3 GLY    51      99.267 126.081  90.684  1.00  0.00           H  
ATOM    712  C   GLY    51     100.287 126.751  88.881  1.00  0.00           C  
ATOM    713  O   GLY    51      99.410 126.738  88.050  1.00  0.00           O  
ATOM    714  N   GLN    52     101.278 127.639  88.764  1.00  0.00           N  
ATOM    715  H   GLN    52     102.142 127.469  89.259  1.00  0.00           H  
ATOM    716  CA  GLN    52     101.363 128.678  87.730  1.00  0.00           C  
ATOM    717  HA  GLN    52     100.493 128.539  87.088  1.00  0.00           H  
ATOM    718  CB  GLN    52     101.168 129.956  88.400  1.00  0.00           C  
ATOM    719  HB2 GLN    52     100.249 129.820  88.970  1.00  0.00           H  
ATOM    720  HB3 GLN    52     101.991 130.224  89.063  1.00  0.00           H  
ATOM    721  CG  GLN    52     100.944 131.140  87.455  1.00  0.00           C  
ATOM    722  HG2 GLN    52     101.944 131.275  87.042  1.00  0.00           H  
ATOM    723  HG3 GLN    52     100.206 130.973  86.670  1.00  0.00           H  
ATOM    724  CD  GLN    52     100.545 132.374  88.194  1.00  0.00           C  
ATOM    725  OE1 GLN    52      99.988 132.274  89.320  1.00  0.00           O  
ATOM    726  NE2 GLN    52     100.712 133.517  87.629  1.00  0.00           N  
ATOM    727 HE21 GLN    52     101.308 133.509  86.814  1.00  0.00           H  
ATOM    728 HE22 GLN    52     100.588 134.347  88.191  1.00  0.00           H  
ATOM    729  C   GLN    52     102.700 128.615  86.964  1.00  0.00           C  
ATOM    730  O   GLN    52     103.611 129.375  87.377  1.00  0.00           O  
ATOM    731  N   SER    53     102.924 127.632  86.123  1.00  0.00           N  
ATOM    732  H   SER    53     103.903 127.613  85.877  1.00  0.00           H  
ATOM    733  CA  SER    53     101.968 126.881  85.281  1.00  0.00           C  
ATOM    734  HA  SER    53     100.981 127.324  85.156  1.00  0.00           H  
ATOM    735  CB  SER    53     102.642 126.646  83.903  1.00  0.00           C  
ATOM    736  HB2 SER    53     102.724 127.631  83.444  1.00  0.00           H  
ATOM    737  HB3 SER    53     103.648 126.237  84.000  1.00  0.00           H  
ATOM    738  OG  SER    53     101.878 125.737  83.117  1.00  0.00           O  
ATOM    739  HG  SER    53     102.207 125.773  82.216  1.00  0.00           H  
ATOM    740  C   SER    53     101.699 125.462  85.894  1.00  0.00           C  
ATOM    741  O   SER    53     102.593 124.834  86.455  1.00  0.00           O  
ATOM    742  N   SER    54     100.422 124.991  85.772  1.00  0.00           N  
ATOM    743  H   SER    54      99.690 125.548  85.354  1.00  0.00           H  
ATOM    744  CA  SER    54     100.033 123.671  86.320  1.00  0.00           C  
ATOM    745  HA  SER    54     100.132 123.796  87.398  1.00  0.00           H  
ATOM    746  CB  SER    54      98.554 123.442  86.112  1.00  0.00           C  
ATOM    747  HB2 SER    54      98.152 122.577  86.639  1.00  0.00           H  
ATOM    748  HB3 SER    54      97.994 124.317  86.441  1.00  0.00           H  
ATOM    749  OG  SER    54      98.295 123.262  84.725  1.00  0.00           O  
ATOM    750  HG  SER    54      97.346 123.126  84.684  1.00  0.00           H  
ATOM    751  C   SER    54     100.885 122.450  85.815  1.00  0.00           C  
ATOM    752  O   SER    54     101.231 121.514  86.554  1.00  0.00           O  
ATOM    753  N   TYR    55     101.417 122.584  84.610  1.00  0.00           N  
ATOM    754  H   TYR    55     101.227 123.489  84.203  1.00  0.00           H  
ATOM    755  CA  TYR    55     102.309 121.615  83.872  1.00  0.00           C  
ATOM    756  HA  TYR    55     102.937 121.097  84.597  1.00  0.00           H  
ATOM    757  CB  TYR    55     101.484 120.504  83.112  1.00  0.00           C  
ATOM    758  HB2 TYR    55     100.724 121.021  82.526  1.00  0.00           H  
ATOM    759  HB3 TYR    55     102.098 119.893  82.450  1.00  0.00           H  
ATOM    760  CG  TYR    55     100.743 119.514  83.983  1.00  0.00           C  
ATOM    761  CD1 TYR    55      99.384 119.695  84.131  1.00  0.00           C  
ATOM    762  HD1 TYR    55      98.881 120.500  83.615  1.00  0.00           H  
ATOM    763  CE1 TYR    55      98.667 118.693  84.828  1.00  0.00           C  
ATOM    764  HE1 TYR    55      97.612 118.854  84.996  1.00  0.00           H  
ATOM    765  CZ  TYR    55      99.256 117.602  85.424  1.00  0.00           C  
ATOM    766  OH  TYR    55      98.559 116.770  86.270  1.00  0.00           O  
ATOM    767  HH  TYR    55      99.145 116.241  86.816  1.00  0.00           H  
ATOM    768  CE2 TYR    55     100.661 117.460  85.387  1.00  0.00           C  
ATOM    769  HE2 TYR    55     101.137 116.639  85.903  1.00  0.00           H  
ATOM    770  CD2 TYR    55     101.424 118.387  84.582  1.00  0.00           C  
ATOM    771  HD2 TYR    55     102.483 118.252  84.418  1.00  0.00           H  
ATOM    772  C   TYR    55     103.142 122.382  82.792  1.00  0.00           C  
ATOM    773  O   TYR    55     102.507 122.795  81.787  1.00  0.00           O  
ATOM    774  N   SER    56     104.446 122.610  82.950  1.00  0.00           N  
ATOM    775  H   SER    56     104.873 123.075  82.161  1.00  0.00           H  
ATOM    776  CA  SER    56     105.417 122.227  83.993  1.00  0.00           C  
ATOM    777  HA  SER    56     106.369 122.530  83.555  1.00  0.00           H  
ATOM    778  CB  SER    56     105.272 123.100  85.273  1.00  0.00           C  
ATOM    779  HB2 SER    56     105.367 124.159  85.033  1.00  0.00           H  
ATOM    780  HB3 SER    56     104.267 122.917  85.653  1.00  0.00           H  
ATOM    781  OG  SER    56     106.203 122.740  86.272  1.00  0.00           O  
ATOM    782  HG  SER    56     107.049 123.129  86.041  1.00  0.00           H  
ATOM    783  C   SER    56     105.376 120.740  84.314  1.00  0.00           C  
ATOM    784  O   SER    56     104.949 120.348  85.396  1.00  0.00           O  
ATOM    785  N   SER    57     105.922 119.875  83.409  1.00  0.00           N  
ATOM    786  H   SER    57     105.946 118.892  83.640  1.00  0.00           H  
ATOM    787  CA  SER    57     106.527 120.231  82.078  1.00  0.00           C  
ATOM    788  HA  SER    57     107.098 121.130  82.310  1.00  0.00           H  
ATOM    789  CB  SER    57     107.448 119.165  81.608  1.00  0.00           C  
ATOM    790  HB2 SER    57     108.105 118.970  82.455  1.00  0.00           H  
ATOM    791  HB3 SER    57     106.838 118.355  81.208  1.00  0.00           H  
ATOM    792  OG  SER    57     108.280 119.668  80.564  1.00  0.00           O  
ATOM    793  HG  SER    57     109.193 119.693  80.858  1.00  0.00           H  
ATOM    794  C   SER    57     105.450 120.535  81.004  1.00  0.00           C  
ATOM    795  O   SER    57     104.352 120.060  81.107  1.00  0.00           O  
ATOM    796  N   TYR    58     105.697 121.330  79.962  1.00  0.00           N  
ATOM    797  H   TYR    58     106.571 121.836  79.981  1.00  0.00           H  
ATOM    798  CA  TYR    58     104.686 121.500  78.824  1.00  0.00           C  
ATOM    799  HA  TYR    58     103.781 121.924  79.258  1.00  0.00           H  
ATOM    800  CB  TYR    58     105.267 122.527  77.881  1.00  0.00           C  
ATOM    801  HB2 TYR    58     105.567 123.433  78.407  1.00  0.00           H  
ATOM    802  HB3 TYR    58     106.165 122.210  77.350  1.00  0.00           H  
ATOM    803  CG  TYR    58     104.306 123.043  76.876  1.00  0.00           C  
ATOM    804  CD1 TYR    58     104.536 122.714  75.512  1.00  0.00           C  
ATOM    805  HD1 TYR    58     105.170 121.875  75.264  1.00  0.00           H  
ATOM    806  CE1 TYR    58     103.792 123.340  74.469  1.00  0.00           C  
ATOM    807  HE1 TYR    58     104.085 123.157  73.446  1.00  0.00           H  
ATOM    808  CZ  TYR    58     102.769 124.329  74.751  1.00  0.00           C  
ATOM    809  OH  TYR    58     102.138 125.033  73.783  1.00  0.00           O  
ATOM    810  HH  TYR    58     101.927 124.532  72.992  1.00  0.00           H  
ATOM    811  CE2 TYR    58     102.605 124.659  76.131  1.00  0.00           C  
ATOM    812  HE2 TYR    58     101.899 125.427  76.411  1.00  0.00           H  
ATOM    813  CD2 TYR    58     103.402 124.078  77.109  1.00  0.00           C  
ATOM    814  HD2 TYR    58     103.437 124.550  78.079  1.00  0.00           H  
ATOM    815  C   TYR    58     104.494 120.155  78.063  1.00  0.00           C  
ATOM    816  O   TYR    58     105.480 119.720  77.376  1.00  0.00           O  
ATOM    817  N   GLY    59     103.291 119.451  77.969  1.00  0.00           N  
ATOM    818  H   GLY    59     103.303 118.606  77.417  1.00  0.00           H  
ATOM    819  CA  GLY    59     102.047 119.966  78.527  1.00  0.00           C  
ATOM    820  HA2 GLY    59     101.469 119.049  78.416  1.00  0.00           H  
ATOM    821  HA3 GLY    59     102.088 120.152  79.600  1.00  0.00           H  
ATOM    822  C   GLY    59     101.434 121.146  77.700  1.00  0.00           C  
ATOM    823  O   GLY    59     101.688 121.156  76.484  1.00  0.00           O  
ATOM    824  N   GLN    60     100.763 122.122  78.260  1.00  0.00           N  
ATOM    825  H   GLN    60     100.578 122.861  77.597  1.00  0.00           H  
ATOM    826  CA  GLN    60     100.162 122.194  79.630  1.00  0.00           C  
ATOM    827  HA  GLN    60     100.879 121.879  80.387  1.00  0.00           H  
ATOM    828  CB  GLN    60      99.767 123.621  79.997  1.00  0.00           C  
ATOM    829  HB2 GLN    60     100.603 124.301  79.834  1.00  0.00           H  
ATOM    830  HB3 GLN    60      98.908 123.957  79.416  1.00  0.00           H  
ATOM    831  CG  GLN    60      99.372 123.863  81.422  1.00  0.00           C  
ATOM    832  HG2 GLN    60      98.648 123.193  81.886  1.00  0.00           H  
ATOM    833  HG3 GLN    60     100.265 123.867  82.047  1.00  0.00           H  
ATOM    834  CD  GLN    60      98.940 125.424  81.551  1.00  0.00           C  
ATOM    835  OE1 GLN    60      98.994 126.262  80.656  1.00  0.00           O  
ATOM    836  NE2 GLN    60      98.319 125.856  82.633  1.00  0.00           N  
ATOM    837 HE21 GLN    60      98.006 125.150  83.284  1.00  0.00           H  
ATOM    838 HE22 GLN    60      97.883 126.767  82.616  1.00  0.00           H  
ATOM    839  C   GLN    60      98.954 121.203  79.762  1.00  0.00           C  
ATOM    840  O   GLN    60      98.620 120.632  80.803  1.00  0.00           O  
ATOM    841  N   SER    61      98.107 121.133  78.652  1.00  0.00           N  
ATOM    842  H   SER    61      98.384 121.570  77.784  1.00  0.00           H  
ATOM    843  CA  SER    61      96.705 120.662  78.650  1.00  0.00           C  
ATOM    844  HA  SER    61      96.770 119.671  79.100  1.00  0.00           H  
ATOM    845  CB  SER    61      95.748 121.483  79.494  1.00  0.00           C  
ATOM    846  HB2 SER    61      94.827 120.914  79.621  1.00  0.00           H  
ATOM    847  HB3 SER    61      96.109 121.499  80.522  1.00  0.00           H  
ATOM    848  OG  SER    61      95.495 122.845  78.986  1.00  0.00           O  
ATOM    849  HG  SER    61      95.217 123.344  79.757  1.00  0.00           H  
ATOM    850  C   SER    61      96.089 120.625  77.263  1.00  0.00           C  
ATOM    851  O   SER    61      96.582 121.130  76.267  1.00  0.00           O  
ATOM    852  N   GLN    62      94.852 120.170  77.184  1.00  0.00           N  
ATOM    853  H   GLN    62      94.592 119.397  77.780  1.00  0.00           H  
ATOM    854  CA  GLN    62      93.952 120.278  75.955  1.00  0.00           C  
ATOM    855  HA  GLN    62      94.575 119.832  75.179  1.00  0.00           H  
ATOM    856  CB  GLN    62      92.616 119.505  76.311  1.00  0.00           C  
ATOM    857  HB2 GLN    62      92.917 118.465  76.430  1.00  0.00           H  
ATOM    858  HB3 GLN    62      92.226 119.870  77.261  1.00  0.00           H  
ATOM    859  CG  GLN    62      91.483 119.573  75.207  1.00  0.00           C  
ATOM    860  HG2 GLN    62      90.715 118.836  75.442  1.00  0.00           H  
ATOM    861  HG3 GLN    62      91.048 120.570  75.148  1.00  0.00           H  
ATOM    862  CD  GLN    62      91.984 119.334  73.785  1.00  0.00           C  
ATOM    863  OE1 GLN    62      93.006 118.867  73.373  1.00  0.00           O  
ATOM    864  NE2 GLN    62      91.247 119.726  72.806  1.00  0.00           N  
ATOM    865 HE21 GLN    62      91.718 119.785  71.915  1.00  0.00           H  
ATOM    866 HE22 GLN    62      90.315 120.078  72.971  1.00  0.00           H  
ATOM    867  C   GLN    62      93.689 121.716  75.607  1.00  0.00           C  
ATOM    868  O   GLN    62      93.451 122.099  74.474  1.00  0.00           O  
ATOM    869  N   ASN    63      93.784 122.618  76.576  1.00  0.00           N  
ATOM    870  H   ASN    63      94.186 122.351  77.463  1.00  0.00           H  
ATOM    871  CA  ASN    63      93.500 124.014  76.438  1.00  0.00           C  
ATOM    872  HA  ASN    63      92.841 124.073  75.572  1.00  0.00           H  
ATOM    873  CB  ASN    63      92.784 124.536  77.690  1.00  0.00           C  
ATOM    874  HB2 ASN    63      91.807 124.061  77.778  1.00  0.00           H  
ATOM    875  HB3 ASN    63      93.336 124.402  78.620  1.00  0.00           H  
ATOM    876  CG  ASN    63      92.473 126.034  77.619  1.00  0.00           C  
ATOM    877  OD1 ASN    63      93.258 126.924  78.064  1.00  0.00           O  
ATOM    878  ND2 ASN    63      91.526 126.413  76.758  1.00  0.00           N  
ATOM    879 HD21 ASN    63      91.239 127.379  76.692  1.00  0.00           H  
ATOM    880 HD22 ASN    63      91.083 125.720  76.173  1.00  0.00           H  
ATOM    881  C   ASN    63      94.679 124.901  76.024  1.00  0.00           C  
ATOM    882  O   ASN    63      94.539 125.911  75.362  1.00  0.00           O  
ATOM    883  N   THR    64      95.919 124.564  76.534  1.00  0.00           N  
ATOM    884  H   THR    64      95.980 123.700  77.054  1.00  0.00           H  
ATOM    885  CA  THR    64      97.152 125.317  76.217  1.00  0.00           C  
ATOM    886  HA  THR    64      97.045 125.930  75.322  1.00  0.00           H  
ATOM    887  CB  THR    64      97.425 126.271  77.378  1.00  0.00           C  
ATOM    888  HB  THR    64      97.241 125.770  78.329  1.00  0.00           H  
ATOM    889  CG2 THR    64      98.702 127.049  77.491  1.00  0.00           C  
ATOM    890 HG21 THR    64      98.903 127.744  76.676  1.00  0.00           H  
ATOM    891 HG22 THR    64      98.615 127.615  78.418  1.00  0.00           H  
ATOM    892 HG23 THR    64      99.525 126.341  77.599  1.00  0.00           H  
ATOM    893  OG1 THR    64      96.504 127.340  77.234  1.00  0.00           O  
ATOM    894  HG1 THR    64      95.637 126.960  77.391  1.00  0.00           H  
ATOM    895  C   THR    64      98.391 124.397  76.013  1.00  0.00           C  
ATOM    896  O   THR    64      98.725 123.717  76.962  1.00  0.00           O  
ATOM    897  N   GLY    65      99.038 124.344  74.844  1.00  0.00           N  
ATOM    898  H   GLY    65      99.685 123.578  74.720  1.00  0.00           H  
ATOM    899  CA  GLY    65      98.604 124.863  73.550  1.00  0.00           C  
ATOM    900  HA2 GLY    65      98.394 125.929  73.641  1.00  0.00           H  
ATOM    901  HA3 GLY    65      99.380 124.863  72.785  1.00  0.00           H  
ATOM    902  C   GLY    65      97.361 124.061  73.078  1.00  0.00           C  
ATOM    903  O   GLY    65      97.227 122.858  73.368  1.00  0.00           O  
ATOM    904  N   TYR    66      96.386 124.703  72.431  1.00  0.00           N  
ATOM    905  H   TYR    66      96.314 125.674  72.164  1.00  0.00           H  
ATOM    906  CA  TYR    66      95.184 123.911  72.036  1.00  0.00           C  
ATOM    907  HA  TYR    66      95.023 123.271  72.904  1.00  0.00           H  
ATOM    908  CB  TYR    66      94.085 124.996  71.772  1.00  0.00           C  
ATOM    909  HB2 TYR    66      93.960 125.537  72.710  1.00  0.00           H  
ATOM    910  HB3 TYR    66      94.460 125.715  71.044  1.00  0.00           H  
ATOM    911  CG  TYR    66      92.834 124.278  71.414  1.00  0.00           C  
ATOM    912  CD1 TYR    66      92.431 124.147  70.084  1.00  0.00           C  
ATOM    913  HD1 TYR    66      93.028 124.571  69.290  1.00  0.00           H  
ATOM    914  CE1 TYR    66      91.226 123.515  69.715  1.00  0.00           C  
ATOM    915  HE1 TYR    66      90.921 123.549  68.679  1.00  0.00           H  
ATOM    916  CZ  TYR    66      90.469 122.930  70.750  1.00  0.00           C  
ATOM    917  OH  TYR    66      89.224 122.448  70.508  1.00  0.00           O  
ATOM    918  HH  TYR    66      88.957 122.052  71.341  1.00  0.00           H  
ATOM    919  CE2 TYR    66      90.804 123.124  72.134  1.00  0.00           C  
ATOM    920  HE2 TYR    66      90.156 122.810  72.940  1.00  0.00           H  
ATOM    921  CD2 TYR    66      91.997 123.842  72.458  1.00  0.00           C  
ATOM    922  HD2 TYR    66      92.297 124.048  73.475  1.00  0.00           H  
ATOM    923  C   TYR    66      95.460 123.004  70.770  1.00  0.00           C  
ATOM    924  O   TYR    66      96.545 122.889  70.213  1.00  0.00           O  
ATOM    925  N   GLY    67      94.469 122.126  70.477  1.00  0.00           N  
ATOM    926  H   GLY    67      93.668 122.044  71.088  1.00  0.00           H  
ATOM    927  CA  GLY    67      94.511 121.086  69.467  1.00  0.00           C  
ATOM    928  HA2 GLY    67      94.863 121.562  68.552  1.00  0.00           H  
ATOM    929  HA3 GLY    67      95.305 120.381  69.713  1.00  0.00           H  
ATOM    930  C   GLY    67      93.126 120.404  69.248  1.00  0.00           C  
ATOM    931  O   GLY    67      92.522 119.988  70.274  1.00  0.00           O  
ATOM    932  N   THR    68      92.644 120.225  68.018  1.00  0.00           N  
ATOM    933  H   THR    68      93.109 120.599  67.202  1.00  0.00           H  
ATOM    934  CA  THR    68      91.401 119.520  67.758  1.00  0.00           C  
ATOM    935  HA  THR    68      91.364 118.595  68.333  1.00  0.00           H  
ATOM    936  CB  THR    68      90.169 120.352  68.218  1.00  0.00           C  
ATOM    937  HB  THR    68      90.383 120.736  69.215  1.00  0.00           H  
ATOM    938  CG2 THR    68      89.836 121.452  67.233  1.00  0.00           C  
ATOM    939 HG21 THR    68      89.517 121.019  66.285  1.00  0.00           H  
ATOM    940 HG22 THR    68      89.040 122.064  67.658  1.00  0.00           H  
ATOM    941 HG23 THR    68      90.737 122.008  66.973  1.00  0.00           H  
ATOM    942  OG1 THR    68      89.123 119.429  68.221  1.00  0.00           O  
ATOM    943  HG1 THR    68      88.892 119.292  69.142  1.00  0.00           H  
ATOM    944  C   THR    68      91.390 119.112  66.228  1.00  0.00           C  
ATOM    945  O   THR    68      92.123 119.707  65.430  1.00  0.00           O  
ATOM    946  N   GLN    69      90.571 118.147  65.788  1.00  0.00           N  
ATOM    947  H   GLN    69      90.216 117.566  66.533  1.00  0.00           H  
ATOM    948  CA  GLN    69      90.351 117.719  64.405  1.00  0.00           C  
ATOM    949  HA  GLN    69      91.294 117.323  64.029  1.00  0.00           H  
ATOM    950  CB  GLN    69      89.512 116.410  64.411  1.00  0.00           C  
ATOM    951  HB2 GLN    69      89.665 115.787  63.529  1.00  0.00           H  
ATOM    952  HB3 GLN    69      89.895 115.746  65.185  1.00  0.00           H  
ATOM    953  CG  GLN    69      87.967 116.582  64.609  1.00  0.00           C  
ATOM    954  HG2 GLN    69      87.751 116.980  65.600  1.00  0.00           H  
ATOM    955  HG3 GLN    69      87.594 117.280  63.859  1.00  0.00           H  
ATOM    956  CD  GLN    69      87.240 115.300  64.378  1.00  0.00           C  
ATOM    957  OE1 GLN    69      87.691 114.219  64.784  1.00  0.00           O  
ATOM    958  NE2 GLN    69      86.101 115.316  63.743  1.00  0.00           N  
ATOM    959 HE21 GLN    69      85.775 116.251  63.545  1.00  0.00           H  
ATOM    960 HE22 GLN    69      85.577 114.461  63.628  1.00  0.00           H  
ATOM    961  C   GLN    69      89.874 118.734  63.331  1.00  0.00           C  
ATOM    962  O   GLN    69      89.373 119.815  63.640  1.00  0.00           O  
ATOM    963  N   SER    70      90.055 118.424  62.040  1.00  0.00           N  
ATOM    964  H   SER    70      90.637 117.637  61.792  1.00  0.00           H  
ATOM    965  CA  SER    70      89.843 119.420  60.997  1.00  0.00           C  
ATOM    966  HA  SER    70      90.054 120.416  61.386  1.00  0.00           H  
ATOM    967  CB  SER    70      90.832 119.139  59.790  1.00  0.00           C  
ATOM    968  HB2 SER    70      90.650 118.171  59.323  1.00  0.00           H  
ATOM    969  HB3 SER    70      90.685 119.827  58.958  1.00  0.00           H  
ATOM    970  OG  SER    70      92.151 119.184  60.213  1.00  0.00           O  
ATOM    971  HG  SER    70      92.685 119.141  59.416  1.00  0.00           H  
ATOM    972  C   SER    70      88.403 119.596  60.507  1.00  0.00           C  
ATOM    973  O   SER    70      88.164 120.359  59.549  1.00  0.00           O  
ATOM    974  N   THR    71      87.407 118.812  61.023  1.00  0.00           N  
ATOM    975  H   THR    71      87.581 118.346  61.903  1.00  0.00           H  
ATOM    976  CA  THR    71      86.027 118.806  60.670  1.00  0.00           C  
ATOM    977  HA  THR    71      85.819 119.798  60.270  1.00  0.00           H  
ATOM    978  CB  THR    71      85.747 117.676  59.629  1.00  0.00           C  
ATOM    979  HB  THR    71      84.666 117.540  59.631  1.00  0.00           H  
ATOM    980  CG2 THR    71      86.278 118.085  58.243  1.00  0.00           C  
ATOM    981 HG21 THR    71      85.719 117.473  57.535  1.00  0.00           H  
ATOM    982 HG22 THR    71      85.980 119.089  57.944  1.00  0.00           H  
ATOM    983 HG23 THR    71      87.354 117.912  58.254  1.00  0.00           H  
ATOM    984  OG1 THR    71      86.217 116.421  59.930  1.00  0.00           O  
ATOM    985  HG1 THR    71      85.577 115.856  60.368  1.00  0.00           H  
ATOM    986  C   THR    71      85.115 118.632  61.883  1.00  0.00           C  
ATOM    987  O   THR    71      85.496 118.025  62.880  1.00  0.00           O  
ATOM    988  N   PRO    72      83.908 119.224  61.802  1.00  0.00           N  
ATOM    989  CD  PRO    72      83.417 119.966  60.658  1.00  0.00           C  
ATOM    990  HD2 PRO    72      83.657 119.473  59.717  1.00  0.00           H  
ATOM    991  HD3 PRO    72      83.820 120.977  60.731  1.00  0.00           H  
ATOM    992  CG  PRO    72      81.898 119.913  60.742  1.00  0.00           C  
ATOM    993  HG2 PRO    72      81.505 119.008  60.279  1.00  0.00           H  
ATOM    994  HG3 PRO    72      81.512 120.810  60.257  1.00  0.00           H  
ATOM    995  CB  PRO    72      81.596 119.887  62.212  1.00  0.00           C  
ATOM    996  HB2 PRO    72      80.742 119.287  62.525  1.00  0.00           H  
ATOM    997  HB3 PRO    72      81.554 120.934  62.512  1.00  0.00           H  
ATOM    998  CA  PRO    72      82.817 119.056  62.773  1.00  0.00           C  
ATOM    999  HA  PRO    72      83.194 119.608  63.634  1.00  0.00           H  
ATOM   1000  C   PRO    72      82.503 117.602  63.031  1.00  0.00           C  
ATOM   1001  O   PRO    72      82.237 116.897  62.074  1.00  0.00           O  
ATOM   1002  N   GLN    73      82.536 117.124  64.277  1.00  0.00           N  
ATOM   1003  H   GLN    73      82.826 117.730  65.032  1.00  0.00           H  
ATOM   1004  CA  GLN    73      82.393 115.629  64.565  1.00  0.00           C  
ATOM   1005  HA  GLN    73      83.269 115.226  64.056  1.00  0.00           H  
ATOM   1006  CB  GLN    73      82.413 115.275  66.112  1.00  0.00           C  
ATOM   1007  HB2 GLN    73      82.478 114.187  66.109  1.00  0.00           H  
ATOM   1008  HB3 GLN    73      83.352 115.645  66.526  1.00  0.00           H  
ATOM   1009  CG  GLN    73      81.332 115.913  67.070  1.00  0.00           C  
ATOM   1010  HG2 GLN    73      81.810 116.133  68.025  1.00  0.00           H  
ATOM   1011  HG3 GLN    73      81.133 116.932  66.739  1.00  0.00           H  
ATOM   1012  CD  GLN    73      80.089 115.101  67.273  1.00  0.00           C  
ATOM   1013  OE1 GLN    73      79.854 114.065  66.634  1.00  0.00           O  
ATOM   1014  NE2 GLN    73      79.240 115.584  68.165  1.00  0.00           N  
ATOM   1015 HE21 GLN    73      79.515 116.438  68.628  1.00  0.00           H  
ATOM   1016 HE22 GLN    73      78.343 115.122  68.220  1.00  0.00           H  
ATOM   1017  C   GLN    73      81.140 115.070  63.860  1.00  0.00           C  
ATOM   1018  O   GLN    73      80.099 115.723  63.887  1.00  0.00           O  
ATOM   1019  N   GLY    74      81.301 113.839  63.389  1.00  0.00           N  
ATOM   1020  H   GLY    74      82.247 113.490  63.325  1.00  0.00           H  
ATOM   1021  CA  GLY    74      80.270 113.123  62.601  1.00  0.00           C  
ATOM   1022  HA2 GLY    74      79.512 113.839  62.286  1.00  0.00           H  
ATOM   1023  HA3 GLY    74      80.675 112.765  61.655  1.00  0.00           H  
ATOM   1024  C   GLY    74      79.476 111.971  63.265  1.00  0.00           C  
ATOM   1025  O   GLY    74      78.686 111.278  62.619  1.00  0.00           O  
ATOM   1026  N   TYR    75      79.601 111.843  64.616  1.00  0.00           N  
ATOM   1027  H   TYR    75      80.256 112.488  65.035  1.00  0.00           H  
ATOM   1028  CA  TYR    75      78.873 110.904  65.436  1.00  0.00           C  
ATOM   1029  HA  TYR    75      78.518 110.104  64.787  1.00  0.00           H  
ATOM   1030  CB  TYR    75      79.751 110.232  66.502  1.00  0.00           C  
ATOM   1031  HB2 TYR    75      80.159 111.089  67.036  1.00  0.00           H  
ATOM   1032  HB3 TYR    75      79.173 109.581  67.158  1.00  0.00           H  
ATOM   1033  CG  TYR    75      80.836 109.382  65.792  1.00  0.00           C  
ATOM   1034  CD1 TYR    75      82.209 109.823  65.825  1.00  0.00           C  
ATOM   1035  HD1 TYR    75      82.492 110.810  66.160  1.00  0.00           H  
ATOM   1036  CE1 TYR    75      83.252 109.033  65.195  1.00  0.00           C  
ATOM   1037  HE1 TYR    75      84.276 109.326  65.015  1.00  0.00           H  
ATOM   1038  CZ  TYR    75      82.989 107.839  64.533  1.00  0.00           C  
ATOM   1039  OH  TYR    75      84.011 107.182  63.963  1.00  0.00           O  
ATOM   1040  HH  TYR    75      83.802 106.277  63.720  1.00  0.00           H  
ATOM   1041  CE2 TYR    75      81.664 107.298  64.636  1.00  0.00           C  
ATOM   1042  HE2 TYR    75      81.408 106.359  64.167  1.00  0.00           H  
ATOM   1043  CD2 TYR    75      80.607 108.084  65.241  1.00  0.00           C  
ATOM   1044  HD2 TYR    75      79.661 107.569  65.311  1.00  0.00           H  
ATOM   1045  C   TYR    75      77.570 111.507  66.018  1.00  0.00           C  
ATOM   1046  O   TYR    75      76.725 110.762  66.516  1.00  0.00           O  
ATOM   1047  N   GLY    76      77.407 112.831  65.852  1.00  0.00           N  
ATOM   1048  H   GLY    76      78.194 113.388  65.551  1.00  0.00           H  
ATOM   1049  CA  GLY    76      76.089 113.458  65.907  1.00  0.00           C  
ATOM   1050  HA2 GLY    76      75.928 113.853  64.904  1.00  0.00           H  
ATOM   1051  HA3 GLY    76      75.333 112.678  65.996  1.00  0.00           H  
ATOM   1052  C   GLY    76      76.015 114.547  67.044  1.00  0.00           C  
ATOM   1053  O   GLY    76      76.704 114.455  68.110  1.00  0.00           O  
ATOM   1054  N   SER    77      75.219 115.614  66.753  1.00  0.00           N  
ATOM   1055  H   SER    77      74.815 115.722  65.833  1.00  0.00           H  
ATOM   1056  CA  SER    77      74.809 116.460  67.836  1.00  0.00           C  
ATOM   1057  HA  SER    77      75.651 116.801  68.439  1.00  0.00           H  
ATOM   1058  CB  SER    77      74.359 117.804  67.264  1.00  0.00           C  
ATOM   1059  HB2 SER    77      75.148 118.228  66.642  1.00  0.00           H  
ATOM   1060  HB3 SER    77      73.553 117.559  66.572  1.00  0.00           H  
ATOM   1061  OG  SER    77      74.001 118.702  68.295  1.00  0.00           O  
ATOM   1062  HG  SER    77      74.661 119.397  68.238  1.00  0.00           H  
ATOM   1063  C   SER    77      73.707 115.747  68.713  1.00  0.00           C  
ATOM   1064  O   SER    77      72.643 115.540  68.205  1.00  0.00           O  
ATOM   1065  N   THR    78      73.847 115.235  69.905  1.00  0.00           N  
ATOM   1066  H   THR    78      72.967 114.863  70.234  1.00  0.00           H  
ATOM   1067  CA  THR    78      74.979 115.251  70.834  1.00  0.00           C  
ATOM   1068  HA  THR    78      75.853 115.490  70.228  1.00  0.00           H  
ATOM   1069  CB  THR    78      74.855 116.302  71.985  1.00  0.00           C  
ATOM   1070  HB  THR    78      74.447 116.018  72.955  1.00  0.00           H  
ATOM   1071  CG2 THR    78      76.211 116.947  72.338  1.00  0.00           C  
ATOM   1072 HG21 THR    78      76.311 117.889  71.798  1.00  0.00           H  
ATOM   1073 HG22 THR    78      76.198 117.300  73.369  1.00  0.00           H  
ATOM   1074 HG23 THR    78      76.987 116.231  72.067  1.00  0.00           H  
ATOM   1075  OG1 THR    78      74.152 117.425  71.508  1.00  0.00           O  
ATOM   1076  HG1 THR    78      73.304 117.069  71.235  1.00  0.00           H  
ATOM   1077  C   THR    78      75.267 113.867  71.315  1.00  0.00           C  
ATOM   1078  O   THR    78      74.923 113.457  72.423  1.00  0.00           O  
ATOM   1079  N   GLY    79      75.863 112.998  70.465  1.00  0.00           N  
ATOM   1080  H   GLY    79      76.189 113.367  69.583  1.00  0.00           H  
ATOM   1081  CA  GLY    79      76.084 111.550  70.695  1.00  0.00           C  
ATOM   1082  HA2 GLY    79      75.181 111.132  71.140  1.00  0.00           H  
ATOM   1083  HA3 GLY    79      76.195 111.144  69.689  1.00  0.00           H  
ATOM   1084  C   GLY    79      77.262 111.091  71.588  1.00  0.00           C  
ATOM   1085  O   GLY    79      77.792 111.819  72.417  1.00  0.00           O  
ATOM   1086  N   GLY    80      77.731 109.850  71.396  1.00  0.00           N  
ATOM   1087  H   GLY    80      78.555 109.654  71.946  1.00  0.00           H  
ATOM   1088  CA  GLY    80      77.217 108.797  70.604  1.00  0.00           C  
ATOM   1089  HA2 GLY    80      77.118 108.967  69.532  1.00  0.00           H  
ATOM   1090  HA3 GLY    80      77.959 108.001  70.658  1.00  0.00           H  
ATOM   1091  C   GLY    80      75.830 108.177  70.978  1.00  0.00           C  
ATOM   1092  O   GLY    80      75.338 108.221  72.126  1.00  0.00           O  
ATOM   1093  N   TYR    81      75.080 107.608  70.017  1.00  0.00           N  
ATOM   1094  H   TYR    81      75.502 107.571  69.100  1.00  0.00           H  
ATOM   1095  CA  TYR    81      73.838 106.903  70.173  1.00  0.00           C  
ATOM   1096  HA  TYR    81      73.495 107.028  71.200  1.00  0.00           H  
ATOM   1097  CB  TYR    81      72.638 107.634  69.450  1.00  0.00           C  
ATOM   1098  HB2 TYR    81      72.886 107.696  68.390  1.00  0.00           H  
ATOM   1099  HB3 TYR    81      71.655 107.222  69.676  1.00  0.00           H  
ATOM   1100  CG  TYR    81      72.487 109.115  69.910  1.00  0.00           C  
ATOM   1101  CD1 TYR    81      71.789 109.339  71.116  1.00  0.00           C  
ATOM   1102  HD1 TYR    81      71.447 108.523  71.736  1.00  0.00           H  
ATOM   1103  CE1 TYR    81      71.575 110.712  71.543  1.00  0.00           C  
ATOM   1104  HE1 TYR    81      71.125 110.899  72.507  1.00  0.00           H  
ATOM   1105  CZ  TYR    81      71.900 111.755  70.630  1.00  0.00           C  
ATOM   1106  OH  TYR    81      71.742 113.064  70.986  1.00  0.00           O  
ATOM   1107  HH  TYR    81      71.005 113.188  71.588  1.00  0.00           H  
ATOM   1108  CE2 TYR    81      72.583 111.488  69.464  1.00  0.00           C  
ATOM   1109  HE2 TYR    81      72.912 112.299  68.831  1.00  0.00           H  
ATOM   1110  CD2 TYR    81      72.978 110.164  69.096  1.00  0.00           C  
ATOM   1111  HD2 TYR    81      73.546 110.007  68.191  1.00  0.00           H  
ATOM   1112  C   TYR    81      74.114 105.440  69.787  1.00  0.00           C  
ATOM   1113  O   TYR    81      74.651 105.137  68.721  1.00  0.00           O  
ATOM   1114  N   GLY    82      73.938 104.493  70.665  1.00  0.00           N  
ATOM   1115  H   GLY    82      74.238 103.584  70.342  1.00  0.00           H  
ATOM   1116  CA  GLY    82      73.682 104.563  72.118  1.00  0.00           C  
ATOM   1117  HA2 GLY    82      73.867 103.564  72.515  1.00  0.00           H  
ATOM   1118  HA3 GLY    82      74.299 105.323  72.597  1.00  0.00           H  
ATOM   1119  C   GLY    82      72.248 104.959  72.522  1.00  0.00           C  
ATOM   1120  O   GLY    82      71.502 105.542  71.725  1.00  0.00           O  
ATOM   1121  N   SER    83      71.806 104.607  73.749  1.00  0.00           N  
ATOM   1122  H   SER    83      72.387 103.969  74.274  1.00  0.00           H  
ATOM   1123  CA  SER    83      70.384 104.852  74.117  1.00  0.00           C  
ATOM   1124  HA  SER    83      70.167 104.294  75.028  1.00  0.00           H  
ATOM   1125  CB  SER    83      70.200 106.342  74.567  1.00  0.00           C  
ATOM   1126  HB2 SER    83      70.381 107.065  73.772  1.00  0.00           H  
ATOM   1127  HB3 SER    83      69.206 106.471  74.996  1.00  0.00           H  
ATOM   1128  OG  SER    83      71.238 106.537  75.518  1.00  0.00           O  
ATOM   1129  HG  SER    83      72.102 106.463  75.107  1.00  0.00           H  
ATOM   1130  C   SER    83      69.225 104.400  73.152  1.00  0.00           C  
ATOM   1131  O   SER    83      68.353 105.180  72.788  1.00  0.00           O  
ATOM   1132  N   SER    84      69.081 103.178  72.728  1.00  0.00           N  
ATOM   1133  H   SER    84      68.373 103.106  72.011  1.00  0.00           H  
ATOM   1134  CA  SER    84      69.888 101.911  73.048  1.00  0.00           C  
ATOM   1135  HA  SER    84      70.291 101.937  74.061  1.00  0.00           H  
ATOM   1136  CB  SER    84      69.000 100.729  72.856  1.00  0.00           C  
ATOM   1137  HB2 SER    84      68.142 100.876  73.512  1.00  0.00           H  
ATOM   1138  HB3 SER    84      68.657 100.569  71.834  1.00  0.00           H  
ATOM   1139  OG  SER    84      69.568  99.558  73.393  1.00  0.00           O  
ATOM   1140  HG  SER    84      69.123  99.399  74.228  1.00  0.00           H  
ATOM   1141  C   SER    84      71.223 101.733  72.238  1.00  0.00           C  
ATOM   1142  O   SER    84      71.422 102.378  71.278  1.00  0.00           O  
ATOM   1143  N   GLN    85      72.106 100.857  72.729  1.00  0.00           N  
ATOM   1144  H   GLN    85      71.797 100.294  73.509  1.00  0.00           H  
ATOM   1145  CA  GLN    85      73.520 100.864  72.308  1.00  0.00           C  
ATOM   1146  HA  GLN    85      74.001 101.635  72.911  1.00  0.00           H  
ATOM   1147  CB  GLN    85      74.169  99.508  72.791  1.00  0.00           C  
ATOM   1148  HB2 GLN    85      73.831  99.307  73.808  1.00  0.00           H  
ATOM   1149  HB3 GLN    85      73.802  98.596  72.320  1.00  0.00           H  
ATOM   1150  CG  GLN    85      75.652  99.505  72.648  1.00  0.00           C  
ATOM   1151  HG2 GLN    85      75.952  99.714  71.622  1.00  0.00           H  
ATOM   1152  HG3 GLN    85      75.980 100.231  73.392  1.00  0.00           H  
ATOM   1153  CD  GLN    85      76.410  98.213  73.036  1.00  0.00           C  
ATOM   1154  OE1 GLN    85      77.508  97.959  72.658  1.00  0.00           O  
ATOM   1155  NE2 GLN    85      75.858  97.282  73.819  1.00  0.00           N  
ATOM   1156 HE21 GLN    85      76.371  96.422  73.952  1.00  0.00           H  
ATOM   1157 HE22 GLN    85      75.000  97.523  74.295  1.00  0.00           H  
ATOM   1158  C   GLN    85      73.953 101.077  70.823  1.00  0.00           C  
ATOM   1159  O   GLN    85      75.027 101.566  70.541  1.00  0.00           O  
ATOM   1160  N   SER    86      73.125 100.561  69.930  1.00  0.00           N  
ATOM   1161  H   SER    86      72.246 100.222  70.295  1.00  0.00           H  
ATOM   1162  CA  SER    86      73.116 100.656  68.465  1.00  0.00           C  
ATOM   1163  HA  SER    86      72.205 100.280  68.002  1.00  0.00           H  
ATOM   1164  CB  SER    86      73.213 102.150  68.015  1.00  0.00           C  
ATOM   1165  HB2 SER    86      74.099 102.588  68.473  1.00  0.00           H  
ATOM   1166  HB3 SER    86      73.330 102.264  66.937  1.00  0.00           H  
ATOM   1167  OG  SER    86      72.118 102.836  68.465  1.00  0.00           O  
ATOM   1168  HG  SER    86      71.396 102.715  67.844  1.00  0.00           H  
ATOM   1169  C   SER    86      74.226  99.826  67.840  1.00  0.00           C  
ATOM   1170  O   SER    86      74.599 100.084  66.700  1.00  0.00           O  
ATOM   1171  N   SER    87      74.759  98.730  68.421  1.00  0.00           N  
ATOM   1172  H   SER    87      74.251  98.335  69.199  1.00  0.00           H  
ATOM   1173  CA  SER    87      75.817  97.954  67.782  1.00  0.00           C  
ATOM   1174  HA  SER    87      76.479  98.702  67.346  1.00  0.00           H  
ATOM   1175  CB  SER    87      76.587  97.124  68.883  1.00  0.00           C  
ATOM   1176  HB2 SER    87      77.272  96.431  68.393  1.00  0.00           H  
ATOM   1177  HB3 SER    87      77.139  97.796  69.540  1.00  0.00           H  
ATOM   1178  OG  SER    87      75.704  96.378  69.629  1.00  0.00           O  
ATOM   1179  HG  SER    87      76.230  95.704  70.066  1.00  0.00           H  
ATOM   1180  C   SER    87      75.269  96.990  66.733  1.00  0.00           C  
ATOM   1181  O   SER    87      76.013  96.279  66.072  1.00  0.00           O  
ATOM   1182  N   GLN    88      73.960  97.011  66.583  1.00  0.00           N  
ATOM   1183  H   GLN    88      73.376  97.500  67.246  1.00  0.00           H  
ATOM   1184  CA  GLN    88      73.229  96.214  65.711  1.00  0.00           C  
ATOM   1185  HA  GLN    88      72.184  96.485  65.855  1.00  0.00           H  
ATOM   1186  CB  GLN    88      73.446  96.644  64.239  1.00  0.00           C  
ATOM   1187  HB2 GLN    88      74.392  96.312  63.809  1.00  0.00           H  
ATOM   1188  HB3 GLN    88      72.874  95.940  63.634  1.00  0.00           H  
ATOM   1189  CG  GLN    88      73.139  98.140  63.905  1.00  0.00           C  
ATOM   1190  HG2 GLN    88      73.894  98.821  64.296  1.00  0.00           H  
ATOM   1191  HG3 GLN    88      73.213  98.117  62.817  1.00  0.00           H  
ATOM   1192  CD  GLN    88      71.783  98.557  64.380  1.00  0.00           C  
ATOM   1193  OE1 GLN    88      70.767  97.853  64.201  1.00  0.00           O  
ATOM   1194  NE2 GLN    88      71.654  99.734  64.951  1.00  0.00           N  
ATOM   1195 HE21 GLN    88      72.387 100.428  64.935  1.00  0.00           H  
ATOM   1196 HE22 GLN    88      70.847  99.854  65.546  1.00  0.00           H  
ATOM   1197  C   GLN    88      73.347  94.693  65.910  1.00  0.00           C  
ATOM   1198  O   GLN    88      73.470  93.873  64.971  1.00  0.00           O  
ATOM   1199  N   SER    89      73.486  94.323  67.235  1.00  0.00           N  
ATOM   1200  H   SER    89      73.352  94.993  67.979  1.00  0.00           H  
ATOM   1201  CA  SER    89      73.678  92.861  67.549  1.00  0.00           C  
ATOM   1202  HA  SER    89      74.736  92.640  67.403  1.00  0.00           H  
ATOM   1203  CB  SER    89      73.389  92.587  69.058  1.00  0.00           C  
ATOM   1204  HB2 SER    89      73.926  93.309  69.672  1.00  0.00           H  
ATOM   1205  HB3 SER    89      72.332  92.808  69.207  1.00  0.00           H  
ATOM   1206  OG  SER    89      73.551  91.288  69.568  1.00  0.00           O  
ATOM   1207  HG  SER    89      73.151  91.389  70.435  1.00  0.00           H  
ATOM   1208  C   SER    89      72.806  91.853  66.754  1.00  0.00           C  
ATOM   1209  O   SER    89      71.654  92.096  66.495  1.00  0.00           O  
ATOM   1210  N   SER    90      73.360  90.636  66.476  1.00  0.00           N  
ATOM   1211  H   SER    90      74.368  90.592  66.444  1.00  0.00           H  
ATOM   1212  CA  SER    90      72.652  89.647  65.687  1.00  0.00           C  
ATOM   1213  HA  SER    90      72.192  90.232  64.890  1.00  0.00           H  
ATOM   1214  CB  SER    90      73.772  88.746  65.006  1.00  0.00           C  
ATOM   1215  HB2 SER    90      74.665  89.302  64.722  1.00  0.00           H  
ATOM   1216  HB3 SER    90      74.083  88.041  65.778  1.00  0.00           H  
ATOM   1217  OG  SER    90      73.258  87.994  63.949  1.00  0.00           O  
ATOM   1218  HG  SER    90      73.233  88.547  63.165  1.00  0.00           H  
ATOM   1219  C   SER    90      71.602  88.778  66.374  1.00  0.00           C  
ATOM   1220  O   SER    90      70.664  88.251  65.780  1.00  0.00           O  
ATOM   1221  N   TYR    91      71.677  88.653  67.651  1.00  0.00           N  
ATOM   1222  H   TYR    91      72.473  89.028  68.147  1.00  0.00           H  
ATOM   1223  CA  TYR    91      70.788  87.841  68.477  1.00  0.00           C  
ATOM   1224  HA  TYR    91      69.984  87.369  67.913  1.00  0.00           H  
ATOM   1225  CB  TYR    91      71.633  86.903  69.333  1.00  0.00           C  
ATOM   1226  HB2 TYR    91      72.426  87.389  69.902  1.00  0.00           H  
ATOM   1227  HB3 TYR    91      70.918  86.488  70.043  1.00  0.00           H  
ATOM   1228  CG  TYR    91      72.262  85.818  68.498  1.00  0.00           C  
ATOM   1229  CD1 TYR    91      71.677  84.505  68.570  1.00  0.00           C  
ATOM   1230  HD1 TYR    91      70.941  84.333  69.341  1.00  0.00           H  
ATOM   1231  CE1 TYR    91      72.197  83.459  67.856  1.00  0.00           C  
ATOM   1232  HE1 TYR    91      71.892  82.423  67.891  1.00  0.00           H  
ATOM   1233  CZ  TYR    91      73.351  83.690  67.066  1.00  0.00           C  
ATOM   1234  OH  TYR    91      73.844  82.677  66.290  1.00  0.00           O  
ATOM   1235  HH  TYR    91      74.429  82.898  65.561  1.00  0.00           H  
ATOM   1236  CE2 TYR    91      73.863  85.002  66.875  1.00  0.00           C  
ATOM   1237  HE2 TYR    91      74.648  85.174  66.153  1.00  0.00           H  
ATOM   1238  CD2 TYR    91      73.343  86.036  67.688  1.00  0.00           C  
ATOM   1239  HD2 TYR    91      73.701  87.048  67.561  1.00  0.00           H  
ATOM   1240  C   TYR    91      70.055  88.919  69.262  1.00  0.00           C  
ATOM   1241  O   TYR    91      70.556  89.540  70.137  1.00  0.00           O  
ATOM   1242  N   GLY    92      68.771  89.204  68.982  1.00  0.00           N  
ATOM   1243  H   GLY    92      68.466  89.965  69.572  1.00  0.00           H  
ATOM   1244  CA  GLY    92      67.886  88.833  67.853  1.00  0.00           C  
ATOM   1245  HA2 GLY    92      67.075  89.559  67.813  1.00  0.00           H  
ATOM   1246  HA3 GLY    92      68.455  88.919  66.926  1.00  0.00           H  
ATOM   1247  C   GLY    92      67.354  87.442  67.928  1.00  0.00           C  
ATOM   1248  O   GLY    92      66.924  86.905  68.933  1.00  0.00           O  
ATOM   1249  N   GLN    93      67.397  86.653  66.837  1.00  0.00           N  
ATOM   1250  H   GLN    93      67.742  87.034  65.968  1.00  0.00           H  
ATOM   1251  CA  GLN    93      66.848  85.355  66.731  1.00  0.00           C  
ATOM   1252  HA  GLN    93      67.219  84.778  67.579  1.00  0.00           H  
ATOM   1253  CB  GLN    93      65.347  85.327  66.708  1.00  0.00           C  
ATOM   1254  HB2 GLN    93      65.000  85.765  67.644  1.00  0.00           H  
ATOM   1255  HB3 GLN    93      65.016  85.949  65.876  1.00  0.00           H  
ATOM   1256  CG  GLN    93      64.865  83.896  66.618  1.00  0.00           C  
ATOM   1257  HG2 GLN    93      65.760  83.298  66.790  1.00  0.00           H  
ATOM   1258  HG3 GLN    93      64.135  83.646  67.388  1.00  0.00           H  
ATOM   1259  CD  GLN    93      64.200  83.736  65.278  1.00  0.00           C  
ATOM   1260  OE1 GLN    93      64.779  83.223  64.321  1.00  0.00           O  
ATOM   1261  NE2 GLN    93      62.904  83.973  65.196  1.00  0.00           N  
ATOM   1262 HE21 GLN    93      62.499  83.832  64.282  1.00  0.00           H  
ATOM   1263 HE22 GLN    93      62.451  84.413  65.984  1.00  0.00           H  
ATOM   1264  C   GLN    93      67.330  84.748  65.369  1.00  0.00           C  
ATOM   1265  O   GLN    93      67.152  85.328  64.300  1.00  0.00           O  
ATOM   1266  N   GLN    94      68.062  83.628  65.482  1.00  0.00           N  
ATOM   1267  H   GLN    94      67.958  83.162  66.372  1.00  0.00           H  
ATOM   1268  CA  GLN    94      68.649  82.844  64.435  1.00  0.00           C  
ATOM   1269  HA  GLN    94      68.442  83.393  63.516  1.00  0.00           H  
ATOM   1270  CB  GLN    94      70.121  83.032  64.602  1.00  0.00           C  
ATOM   1271  HB2 GLN    94      70.534  82.514  65.467  1.00  0.00           H  
ATOM   1272  HB3 GLN    94      70.607  82.391  63.866  1.00  0.00           H  
ATOM   1273  CG  GLN    94      70.639  84.452  64.443  1.00  0.00           C  
ATOM   1274  HG2 GLN    94      70.308  85.095  65.258  1.00  0.00           H  
ATOM   1275  HG3 GLN    94      71.706  84.442  64.664  1.00  0.00           H  
ATOM   1276  CD  GLN    94      70.375  85.212  63.126  1.00  0.00           C  
ATOM   1277  OE1 GLN    94      69.640  84.748  62.256  1.00  0.00           O  
ATOM   1278  NE2 GLN    94      70.882  86.408  63.065  1.00  0.00           N  
ATOM   1279 HE21 GLN    94      71.595  86.563  63.762  1.00  0.00           H  
ATOM   1280 HE22 GLN    94      70.808  87.038  62.279  1.00  0.00           H  
ATOM   1281  C   GLN    94      68.167  81.399  64.158  1.00  0.00           C  
ATOM   1282  O   GLN    94      68.915  80.500  63.986  1.00  0.00           O  
ATOM   1283  N   SER    95      66.828  81.190  64.265  1.00  0.00           N  
ATOM   1284  H   SER    95      66.324  81.970  64.662  1.00  0.00           H  
ATOM   1285  CA  SER    95      66.166  79.904  64.095  1.00  0.00           C  
ATOM   1286  HA  SER    95      66.745  79.126  64.594  1.00  0.00           H  
ATOM   1287  CB  SER    95      64.736  79.972  64.607  1.00  0.00           C  
ATOM   1288  HB2 SER    95      64.605  80.470  65.567  1.00  0.00           H  
ATOM   1289  HB3 SER    95      64.026  80.378  63.887  1.00  0.00           H  
ATOM   1290  OG  SER    95      64.338  78.616  64.837  1.00  0.00           O  
ATOM   1291  HG  SER    95      64.759  78.320  65.647  1.00  0.00           H  
ATOM   1292  C   SER    95      65.997  79.580  62.597  1.00  0.00           C  
ATOM   1293  O   SER    95      66.191  80.479  61.719  1.00  0.00           O  
ATOM   1294  N   SER    96      65.792  78.314  62.179  1.00  0.00           N  
ATOM   1295  H   SER    96      65.590  77.689  62.947  1.00  0.00           H  
ATOM   1296  CA  SER    96      65.427  77.972  60.816  1.00  0.00           C  
ATOM   1297  HA  SER    96      66.078  78.529  60.143  1.00  0.00           H  
ATOM   1298  CB  SER    96      65.560  76.437  60.545  1.00  0.00           C  
ATOM   1299  HB2 SER    96      65.315  76.281  59.494  1.00  0.00           H  
ATOM   1300  HB3 SER    96      66.581  76.073  60.661  1.00  0.00           H  
ATOM   1301  OG  SER    96      64.808  75.696  61.473  1.00  0.00           O  
ATOM   1302  HG  SER    96      64.597  74.877  61.017  1.00  0.00           H  
ATOM   1303  C   SER    96      64.019  78.489  60.455  1.00  0.00           C  
ATOM   1304  O   SER    96      63.140  78.404  61.338  1.00  0.00           O  
ATOM   1305  N   TYR    97      63.661  78.983  59.268  1.00  0.00           N  
ATOM   1306  H   TYR    97      62.685  79.197  59.119  1.00  0.00           H  
ATOM   1307  CA  TYR    97      64.386  79.443  58.041  1.00  0.00           C  
ATOM   1308  HA  TYR    97      63.574  79.923  57.494  1.00  0.00           H  
ATOM   1309  CB  TYR    97      65.422  80.509  58.355  1.00  0.00           C  
ATOM   1310  HB2 TYR    97      65.100  81.204  59.130  1.00  0.00           H  
ATOM   1311  HB3 TYR    97      66.319  80.032  58.751  1.00  0.00           H  
ATOM   1312  CG  TYR    97      65.951  81.142  57.128  1.00  0.00           C  
ATOM   1313  CD1 TYR    97      67.124  80.614  56.513  1.00  0.00           C  
ATOM   1314  HD1 TYR    97      67.847  79.967  56.986  1.00  0.00           H  
ATOM   1315  CE1 TYR    97      67.528  81.134  55.254  1.00  0.00           C  
ATOM   1316  HE1 TYR    97      68.405  80.765  54.743  1.00  0.00           H  
ATOM   1317  CZ  TYR    97      66.700  82.033  54.515  1.00  0.00           C  
ATOM   1318  OH  TYR    97      66.931  82.143  53.190  1.00  0.00           O  
ATOM   1319  HH  TYR    97      67.845  81.999  52.935  1.00  0.00           H  
ATOM   1320  CE2 TYR    97      65.476  82.474  55.070  1.00  0.00           C  
ATOM   1321  HE2 TYR    97      64.667  82.866  54.472  1.00  0.00           H  
ATOM   1322  CD2 TYR    97      65.095  82.014  56.423  1.00  0.00           C  
ATOM   1323  HD2 TYR    97      64.172  82.262  56.926  1.00  0.00           H  
ATOM   1324  C   TYR    97      64.806  78.308  57.225  1.00  0.00           C  
ATOM   1325  O   TYR    97      65.946  77.810  57.450  1.00  0.00           O  
ATOM   1326  N   PRO    98      64.047  77.787  56.211  1.00  0.00           N  
ATOM   1327  CD  PRO    98      64.435  76.670  55.311  1.00  0.00           C  
ATOM   1328  HD2 PRO    98      63.895  75.765  55.590  1.00  0.00           H  
ATOM   1329  HD3 PRO    98      65.485  76.401  55.197  1.00  0.00           H  
ATOM   1330  CG  PRO    98      64.072  77.129  53.941  1.00  0.00           C  
ATOM   1331  HG2 PRO    98      63.885  76.361  53.192  1.00  0.00           H  
ATOM   1332  HG3 PRO    98      64.819  77.840  53.587  1.00  0.00           H  
ATOM   1333  CB  PRO    98      62.689  77.802  54.303  1.00  0.00           C  
ATOM   1334  HB2 PRO    98      61.889  77.062  54.274  1.00  0.00           H  
ATOM   1335  HB3 PRO    98      62.519  78.591  53.570  1.00  0.00           H  
ATOM   1336  CA  PRO    98      62.882  78.448  55.687  1.00  0.00           C  
ATOM   1337  HA  PRO    98      63.124  79.483  55.446  1.00  0.00           H  
ATOM   1338  C   PRO    98      61.589  78.275  56.557  1.00  0.00           C  
ATOM   1339  O   PRO    98      61.370  77.289  57.310  1.00  0.00           O  
ATOM   1340  N   GLY    99      60.662  79.250  56.352  1.00  0.00           N  
ATOM   1341  H   GLY    99      60.956  80.056  55.820  1.00  0.00           H  
ATOM   1342  CA  GLY    99      59.216  79.001  56.600  1.00  0.00           C  
ATOM   1343  HA2 GLY    99      59.097  78.416  57.512  1.00  0.00           H  
ATOM   1344  HA3 GLY    99      58.723  79.946  56.827  1.00  0.00           H  
ATOM   1345  C   GLY    99      58.425  78.412  55.441  1.00  0.00           C  
ATOM   1346  O   GLY    99      58.958  77.650  54.583  1.00  0.00           O  
ATOM   1347  N   TYR   100      57.113  78.610  55.526  1.00  0.00           N  
ATOM   1348  H   TYR   100      56.774  79.184  56.285  1.00  0.00           H  
ATOM   1349  CA  TYR   100      56.068  77.944  54.675  1.00  0.00           C  
ATOM   1350  HA  TYR   100      56.442  76.994  54.291  1.00  0.00           H  
ATOM   1351  CB  TYR   100      54.750  77.795  55.413  1.00  0.00           C  
ATOM   1352  HB2 TYR   100      54.870  77.078  56.224  1.00  0.00           H  
ATOM   1353  HB3 TYR   100      54.464  78.710  55.931  1.00  0.00           H  
ATOM   1354  CG  TYR   100      53.553  77.393  54.503  1.00  0.00           C  
ATOM   1355  CD1 TYR   100      53.693  76.347  53.618  1.00  0.00           C  
ATOM   1356  HD1 TYR   100      54.638  75.829  53.540  1.00  0.00           H  
ATOM   1357  CE1 TYR   100      52.598  75.953  52.822  1.00  0.00           C  
ATOM   1358  HE1 TYR   100      52.731  75.110  52.160  1.00  0.00           H  
ATOM   1359  CZ  TYR   100      51.393  76.652  52.889  1.00  0.00           C  
ATOM   1360  OH  TYR   100      50.403  76.546  51.978  1.00  0.00           O  
ATOM   1361  HH  TYR   100      49.556  76.615  52.424  1.00  0.00           H  
ATOM   1362  CE2 TYR   100      51.377  77.863  53.486  1.00  0.00           C  
ATOM   1363  HE2 TYR   100      50.494  78.484  53.453  1.00  0.00           H  
ATOM   1364  CD2 TYR   100      52.381  78.183  54.505  1.00  0.00           C  
ATOM   1365  HD2 TYR   100      52.356  79.062  55.133  1.00  0.00           H  
ATOM   1366  C   TYR   100      55.831  78.756  53.427  1.00  0.00           C  
ATOM   1367  O   TYR   100      55.941  78.328  52.294  1.00  0.00           O  
ATOM   1368  N   GLY   101      55.532  80.071  53.679  1.00  0.00           N  
ATOM   1369  H   GLY   101      55.540  80.451  54.615  1.00  0.00           H  
ATOM   1370  CA  GLY   101      55.251  81.002  52.589  1.00  0.00           C  
ATOM   1371  HA2 GLY   101      55.104  81.982  53.041  1.00  0.00           H  
ATOM   1372  HA3 GLY   101      56.084  81.101  51.892  1.00  0.00           H  
ATOM   1373  C   GLY   101      53.923  80.667  51.853  1.00  0.00           C  
ATOM   1374  O   GLY   101      52.843  80.993  52.309  1.00  0.00           O  
ATOM   1375  N   GLN   102      54.144  79.989  50.686  1.00  0.00           N  
ATOM   1376  H   GLN   102      55.113  79.788  50.484  1.00  0.00           H  
ATOM   1377  CA  GLN   102      53.175  79.191  49.956  1.00  0.00           C  
ATOM   1378  HA  GLN   102      52.256  78.977  50.501  1.00  0.00           H  
ATOM   1379  CB  GLN   102      52.840  80.053  48.717  1.00  0.00           C  
ATOM   1380  HB2 GLN   102      53.801  80.288  48.260  1.00  0.00           H  
ATOM   1381  HB3 GLN   102      52.216  79.454  48.053  1.00  0.00           H  
ATOM   1382  CG  GLN   102      52.066  81.342  49.047  1.00  0.00           C  
ATOM   1383  HG2 GLN   102      52.671  81.942  49.727  1.00  0.00           H  
ATOM   1384  HG3 GLN   102      51.904  81.925  48.141  1.00  0.00           H  
ATOM   1385  CD  GLN   102      50.687  81.337  49.655  1.00  0.00           C  
ATOM   1386  OE1 GLN   102      49.905  80.446  49.446  1.00  0.00           O  
ATOM   1387  NE2 GLN   102      50.317  82.357  50.361  1.00  0.00           N  
ATOM   1388 HE21 GLN   102      50.775  83.257  50.321  1.00  0.00           H  
ATOM   1389 HE22 GLN   102      49.388  82.433  50.748  1.00  0.00           H  
ATOM   1390  C   GLN   102      53.758  77.769  49.386  1.00  0.00           C  
ATOM   1391  O   GLN   102      53.099  77.132  48.509  1.00  0.00           O  
ATOM   1392  N   GLN   103      54.819  77.230  49.871  1.00  0.00           N  
ATOM   1393  H   GLN   103      55.414  77.729  50.517  1.00  0.00           H  
ATOM   1394  CA  GLN   103      55.259  75.841  49.559  1.00  0.00           C  
ATOM   1395  HA  GLN   103      54.441  75.242  49.158  1.00  0.00           H  
ATOM   1396  CB  GLN   103      56.502  75.776  48.580  1.00  0.00           C  
ATOM   1397  HB2 GLN   103      57.336  76.409  48.882  1.00  0.00           H  
ATOM   1398  HB3 GLN   103      56.792  74.727  48.517  1.00  0.00           H  
ATOM   1399  CG  GLN   103      55.978  76.193  47.178  1.00  0.00           C  
ATOM   1400  HG2 GLN   103      55.632  77.226  47.219  1.00  0.00           H  
ATOM   1401  HG3 GLN   103      56.889  76.106  46.587  1.00  0.00           H  
ATOM   1402  CD  GLN   103      54.979  75.318  46.500  1.00  0.00           C  
ATOM   1403  OE1 GLN   103      54.877  74.113  46.632  1.00  0.00           O  
ATOM   1404  NE2 GLN   103      54.135  75.949  45.764  1.00  0.00           N  
ATOM   1405 HE21 GLN   103      53.391  75.507  45.243  1.00  0.00           H  
ATOM   1406 HE22 GLN   103      54.158  76.958  45.781  1.00  0.00           H  
ATOM   1407  C   GLN   103      55.694  74.978  50.788  1.00  0.00           C  
ATOM   1408  O   GLN   103      56.532  75.397  51.627  1.00  0.00           O  
ATOM   1409  N   PRO   104      55.185  73.721  50.976  1.00  0.00           N  
ATOM   1410  CD  PRO   104      54.235  73.082  50.092  1.00  0.00           C  
ATOM   1411  HD2 PRO   104      54.553  73.249  49.063  1.00  0.00           H  
ATOM   1412  HD3 PRO   104      53.236  73.455  50.317  1.00  0.00           H  
ATOM   1413  CG  PRO   104      54.286  71.589  50.484  1.00  0.00           C  
ATOM   1414  HG2 PRO   104      54.943  70.942  49.903  1.00  0.00           H  
ATOM   1415  HG3 PRO   104      53.351  71.029  50.489  1.00  0.00           H  
ATOM   1416  CB  PRO   104      54.868  71.521  51.881  1.00  0.00           C  
ATOM   1417  HB2 PRO   104      55.506  70.651  52.037  1.00  0.00           H  
ATOM   1418  HB3 PRO   104      54.144  71.628  52.688  1.00  0.00           H  
ATOM   1419  CA  PRO   104      55.759  72.786  51.935  1.00  0.00           C  
ATOM   1420  HA  PRO   104      55.627  73.268  52.904  1.00  0.00           H  
ATOM   1421  C   PRO   104      57.219  72.401  51.654  1.00  0.00           C  
ATOM   1422  O   PRO   104      57.595  72.615  50.511  1.00  0.00           O  
ATOM   1423  N   ALA   105      58.010  71.871  52.581  1.00  0.00           N  
ATOM   1424  H   ALA   105      57.660  71.706  53.514  1.00  0.00           H  
ATOM   1425  CA  ALA   105      59.407  71.407  52.339  1.00  0.00           C  
ATOM   1426  HA  ALA   105      59.894  72.332  52.030  1.00  0.00           H  
ATOM   1427  CB  ALA   105      60.063  70.972  53.651  1.00  0.00           C  
ATOM   1428  HB1 ALA   105      59.977  69.891  53.757  1.00  0.00           H  
ATOM   1429  HB2 ALA   105      61.122  71.213  53.566  1.00  0.00           H  
ATOM   1430  HB3 ALA   105      59.657  71.424  54.557  1.00  0.00           H  
ATOM   1431  C   ALA   105      59.532  70.341  51.182  1.00  0.00           C  
ATOM   1432  O   ALA   105      58.605  69.581  50.988  1.00  0.00           O  
ATOM   1433  N   PRO   106      60.631  70.379  50.442  1.00  0.00           N  
ATOM   1434  CD  PRO   106      61.815  71.256  50.533  1.00  0.00           C  
ATOM   1435  HD2 PRO   106      62.118  71.491  51.554  1.00  0.00           H  
ATOM   1436  HD3 PRO   106      61.497  72.163  50.019  1.00  0.00           H  
ATOM   1437  CG  PRO   106      62.890  70.602  49.769  1.00  0.00           C  
ATOM   1438  HG2 PRO   106      63.438  69.885  50.381  1.00  0.00           H  
ATOM   1439  HG3 PRO   106      63.650  71.214  49.284  1.00  0.00           H  
ATOM   1440  CB  PRO   106      62.083  69.978  48.674  1.00  0.00           C  
ATOM   1441  HB2 PRO   106      62.710  69.166  48.307  1.00  0.00           H  
ATOM   1442  HB3 PRO   106      61.908  70.767  47.942  1.00  0.00           H  
ATOM   1443  CA  PRO   106      60.791  69.504  49.302  1.00  0.00           C  
ATOM   1444  HA  PRO   106      60.008  69.699  48.569  1.00  0.00           H  
ATOM   1445  C   PRO   106      60.858  68.052  49.685  1.00  0.00           C  
ATOM   1446  O   PRO   106      59.984  67.306  49.178  1.00  0.00           O  
ATOM   1447  N   SER   107      61.685  67.671  50.712  1.00  0.00           N  
ATOM   1448  H   SER   107      62.255  68.367  51.172  1.00  0.00           H  
ATOM   1449  CA  SER   107      61.640  66.274  51.196  1.00  0.00           C  
ATOM   1450  HA  SER   107      61.476  65.593  50.360  1.00  0.00           H  
ATOM   1451  CB  SER   107      63.032  65.980  51.889  1.00  0.00           C  
ATOM   1452  HB2 SER   107      63.862  66.271  51.246  1.00  0.00           H  
ATOM   1453  HB3 SER   107      63.120  66.570  52.802  1.00  0.00           H  
ATOM   1454  OG  SER   107      63.039  64.598  52.146  1.00  0.00           O  
ATOM   1455  HG  SER   107      63.469  64.416  52.985  1.00  0.00           H  
ATOM   1456  C   SER   107      60.478  65.924  52.079  1.00  0.00           C  
ATOM   1457  O   SER   107      60.149  66.591  53.114  1.00  0.00           O  
ATOM   1458  N   SER   108      59.895  64.708  51.763  1.00  0.00           N  
ATOM   1459  H   SER   108      60.225  64.342  50.881  1.00  0.00           H  
ATOM   1460  CA  SER   108      58.678  64.126  52.493  1.00  0.00           C  
ATOM   1461  HA  SER   108      57.700  64.561  52.290  1.00  0.00           H  
ATOM   1462  CB  SER   108      58.585  62.570  52.123  1.00  0.00           C  
ATOM   1463  HB2 SER   108      58.118  62.571  51.139  1.00  0.00           H  
ATOM   1464  HB3 SER   108      59.622  62.242  52.042  1.00  0.00           H  
ATOM   1465  OG  SER   108      57.781  61.754  52.927  1.00  0.00           O  
ATOM   1466  HG  SER   108      57.769  60.857  52.587  1.00  0.00           H  
ATOM   1467  C   SER   108      58.926  64.241  53.997  1.00  0.00           C  
ATOM   1468  O   SER   108      60.041  64.001  54.488  1.00  0.00           O  
ATOM   1469  N   THR   109      57.911  64.501  54.836  1.00  0.00           N  
ATOM   1470  H   THR   109      56.985  64.554  54.437  1.00  0.00           H  
ATOM   1471  CA  THR   109      57.997  64.839  56.325  1.00  0.00           C  
ATOM   1472  HA  THR   109      58.931  64.643  56.853  1.00  0.00           H  
ATOM   1473  CB  THR   109      57.597  66.341  56.536  1.00  0.00           C  
ATOM   1474  HB  THR   109      57.424  66.546  57.592  1.00  0.00           H  
ATOM   1475  CG2 THR   109      58.595  67.278  56.109  1.00  0.00           C  
ATOM   1476 HG21 THR   109      58.332  68.332  56.020  1.00  0.00           H  
ATOM   1477 HG22 THR   109      59.491  67.211  56.726  1.00  0.00           H  
ATOM   1478 HG23 THR   109      58.968  67.120  55.097  1.00  0.00           H  
ATOM   1479  OG1 THR   109      56.431  66.624  55.928  1.00  0.00           O  
ATOM   1480  HG1 THR   109      56.526  66.904  55.015  1.00  0.00           H  
ATOM   1481  C   THR   109      56.968  63.961  57.171  1.00  0.00           C  
ATOM   1482  O   THR   109      56.636  64.313  58.322  1.00  0.00           O  
ATOM   1483  N   SER   110      56.489  62.855  56.595  1.00  0.00           N  
ATOM   1484  H   SER   110      56.722  62.714  55.623  1.00  0.00           H  
ATOM   1485  CA  SER   110      55.226  62.278  57.004  1.00  0.00           C  
ATOM   1486  HA  SER   110      54.471  62.936  57.436  1.00  0.00           H  
ATOM   1487  CB  SER   110      54.502  61.619  55.789  1.00  0.00           C  
ATOM   1488  HB2 SER   110      55.091  60.725  55.586  1.00  0.00           H  
ATOM   1489  HB3 SER   110      53.505  61.283  56.074  1.00  0.00           H  
ATOM   1490  OG  SER   110      54.454  62.374  54.594  1.00  0.00           O  
ATOM   1491  HG  SER   110      53.934  63.145  54.832  1.00  0.00           H  
ATOM   1492  C   SER   110      55.446  61.201  58.090  1.00  0.00           C  
ATOM   1493  O   SER   110      55.685  60.078  57.723  1.00  0.00           O  
ATOM   1494  N   GLY   111      55.414  61.610  59.392  1.00  0.00           N  
ATOM   1495  H   GLY   111      55.259  62.550  59.726  1.00  0.00           H  
ATOM   1496  CA  GLY   111      55.631  60.610  60.476  1.00  0.00           C  
ATOM   1497  HA2 GLY   111      55.479  61.178  61.394  1.00  0.00           H  
ATOM   1498  HA3 GLY   111      54.937  59.791  60.290  1.00  0.00           H  
ATOM   1499  C   GLY   111      57.025  59.989  60.670  1.00  0.00           C  
ATOM   1500  O   GLY   111      57.798  59.984  59.689  1.00  0.00           O  
ATOM   1501  N   SER   112      57.465  59.605  61.907  1.00  0.00           N  
ATOM   1502  H   SER   112      58.453  59.397  61.947  1.00  0.00           H  
ATOM   1503  CA  SER   112      56.613  59.493  63.147  1.00  0.00           C  
ATOM   1504  HA  SER   112      57.082  58.819  63.864  1.00  0.00           H  
ATOM   1505  CB  SER   112      56.529  60.828  63.941  1.00  0.00           C  
ATOM   1506  HB2 SER   112      55.869  61.520  63.418  1.00  0.00           H  
ATOM   1507  HB3 SER   112      56.090  60.675  64.926  1.00  0.00           H  
ATOM   1508  OG  SER   112      57.782  61.352  64.133  1.00  0.00           O  
ATOM   1509  HG  SER   112      57.681  61.866  64.937  1.00  0.00           H  
ATOM   1510  C   SER   112      55.234  58.854  62.881  1.00  0.00           C  
ATOM   1511  O   SER   112      54.201  59.572  62.970  1.00  0.00           O  
ATOM   1512  N   TYR   113      55.122  57.574  62.441  1.00  0.00           N  
ATOM   1513  H   TYR   113      54.244  57.322  62.010  1.00  0.00           H  
ATOM   1514  CA  TYR   113      56.189  56.549  62.373  1.00  0.00           C  
ATOM   1515  HA  TYR   113      57.201  56.937  62.484  1.00  0.00           H  
ATOM   1516  CB  TYR   113      55.994  55.570  63.596  1.00  0.00           C  
ATOM   1517  HB2 TYR   113      55.063  55.004  63.545  1.00  0.00           H  
ATOM   1518  HB3 TYR   113      56.794  54.831  63.616  1.00  0.00           H  
ATOM   1519  CG  TYR   113      55.873  56.279  64.928  1.00  0.00           C  
ATOM   1520  CD1 TYR   113      54.671  56.604  65.504  1.00  0.00           C  
ATOM   1521  HD1 TYR   113      53.857  56.473  64.806  1.00  0.00           H  
ATOM   1522  CE1 TYR   113      54.564  57.191  66.771  1.00  0.00           C  
ATOM   1523  HE1 TYR   113      53.621  57.552  67.153  1.00  0.00           H  
ATOM   1524  CZ  TYR   113      55.687  57.497  67.501  1.00  0.00           C  
ATOM   1525  OH  TYR   113      55.601  58.099  68.732  1.00  0.00           O  
ATOM   1526  HH  TYR   113      56.522  58.269  68.945  1.00  0.00           H  
ATOM   1527  CE2 TYR   113      56.964  57.100  66.965  1.00  0.00           C  
ATOM   1528  HE2 TYR   113      57.918  57.343  67.408  1.00  0.00           H  
ATOM   1529  CD2 TYR   113      56.995  56.415  65.719  1.00  0.00           C  
ATOM   1530  HD2 TYR   113      57.966  56.074  65.390  1.00  0.00           H  
ATOM   1531  C   TYR   113      56.086  55.818  61.039  1.00  0.00           C  
ATOM   1532  O   TYR   113      55.138  56.095  60.298  1.00  0.00           O  
ATOM   1533  N   GLY   114      57.034  55.003  60.711  1.00  0.00           N  
ATOM   1534  H   GLY   114      57.918  55.100  61.188  1.00  0.00           H  
ATOM   1535  CA  GLY   114      57.067  54.284  59.384  1.00  0.00           C  
ATOM   1536  HA2 GLY   114      56.253  53.562  59.439  1.00  0.00           H  
ATOM   1537  HA3 GLY   114      56.867  54.937  58.534  1.00  0.00           H  
ATOM   1538  C   GLY   114      58.351  53.556  59.055  1.00  0.00           C  
ATOM   1539  O   GLY   114      58.874  52.928  59.967  1.00  0.00           O  
ATOM   1540  N   SER   115      58.978  53.629  57.864  1.00  0.00           N  
ATOM   1541  H   SER   115      59.921  53.283  57.757  1.00  0.00           H  
ATOM   1542  CA  SER   115      58.484  54.107  56.570  1.00  0.00           C  
ATOM   1543  HA  SER   115      58.471  55.197  56.577  1.00  0.00           H  
ATOM   1544  CB  SER   115      59.518  53.693  55.410  1.00  0.00           C  
ATOM   1545  HB2 SER   115      59.000  53.960  54.489  1.00  0.00           H  
ATOM   1546  HB3 SER   115      60.482  54.194  55.499  1.00  0.00           H  
ATOM   1547  OG  SER   115      59.793  52.276  55.444  1.00  0.00           O  
ATOM   1548  HG  SER   115      59.911  51.977  54.539  1.00  0.00           H  
ATOM   1549  C   SER   115      57.053  53.645  56.138  1.00  0.00           C  
ATOM   1550  O   SER   115      56.742  52.509  56.503  1.00  0.00           O  
ATOM   1551  N   SER   116      56.263  54.479  55.430  1.00  0.00           N  
ATOM   1552  H   SER   116      56.673  55.327  55.065  1.00  0.00           H  
ATOM   1553  CA  SER   116      54.863  54.284  55.106  1.00  0.00           C  
ATOM   1554  HA  SER   116      54.253  54.334  56.008  1.00  0.00           H  
ATOM   1555  CB  SER   116      54.429  55.226  53.973  1.00  0.00           C  
ATOM   1556  HB2 SER   116      54.978  55.088  53.041  1.00  0.00           H  
ATOM   1557  HB3 SER   116      53.353  55.088  53.869  1.00  0.00           H  
ATOM   1558  OG  SER   116      54.744  56.527  54.390  1.00  0.00           O  
ATOM   1559  HG  SER   116      54.741  57.051  53.586  1.00  0.00           H  
ATOM   1560  C   SER   116      54.593  52.851  54.536  1.00  0.00           C  
ATOM   1561  O   SER   116      55.346  52.356  53.749  1.00  0.00           O  
ATOM   1562  N   SER   117      53.439  52.272  55.004  1.00  0.00           N  
ATOM   1563  H   SER   117      52.811  52.837  55.558  1.00  0.00           H  
ATOM   1564  CA  SER   117      52.953  50.893  54.644  1.00  0.00           C  
ATOM   1565  HA  SER   117      53.320  50.795  53.623  1.00  0.00           H  
ATOM   1566  CB  SER   117      53.639  49.793  55.527  1.00  0.00           C  
ATOM   1567  HB2 SER   117      53.345  48.793  55.206  1.00  0.00           H  
ATOM   1568  HB3 SER   117      54.723  49.849  55.425  1.00  0.00           H  
ATOM   1569  OG  SER   117      53.126  49.951  56.832  1.00  0.00           O  
ATOM   1570  HG  SER   117      53.478  50.755  57.220  1.00  0.00           H  
ATOM   1571  C   SER   117      51.424  50.624  54.564  1.00  0.00           C  
ATOM   1572  O   SER   117      51.037  49.685  53.870  1.00  0.00           O  
ATOM   1573  N   GLN   118      50.564  51.483  55.014  1.00  0.00           N  
ATOM   1574  H   GLN   118      51.007  52.250  55.499  1.00  0.00           H  
ATOM   1575  CA  GLN   118      49.088  51.622  54.981  1.00  0.00           C  
ATOM   1576  HA  GLN   118      48.979  52.700  54.855  1.00  0.00           H  
ATOM   1577  CB  GLN   118      48.565  51.233  53.570  1.00  0.00           C  
ATOM   1578  HB2 GLN   118      49.232  51.723  52.861  1.00  0.00           H  
ATOM   1579  HB3 GLN   118      48.762  50.165  53.474  1.00  0.00           H  
ATOM   1580  CG  GLN   118      47.088  51.428  53.306  1.00  0.00           C  
ATOM   1581  HG2 GLN   118      46.830  50.730  52.510  1.00  0.00           H  
ATOM   1582  HG3 GLN   118      46.442  51.346  54.180  1.00  0.00           H  
ATOM   1583  CD  GLN   118      46.724  52.862  52.818  1.00  0.00           C  
ATOM   1584  OE1 GLN   118      47.241  53.883  53.265  1.00  0.00           O  
ATOM   1585  NE2 GLN   118      45.723  52.992  52.036  1.00  0.00           N  
ATOM   1586 HE21 GLN   118      45.230  52.163  51.735  1.00  0.00           H  
ATOM   1587 HE22 GLN   118      45.403  53.942  51.908  1.00  0.00           H  
ATOM   1588  C   GLN   118      48.257  51.031  56.161  1.00  0.00           C  
ATOM   1589  O   GLN   118      48.260  49.838  56.404  1.00  0.00           O  
ATOM   1590  N   SER   119      47.427  51.805  56.866  1.00  0.00           N  
ATOM   1591  H   SER   119      46.970  51.349  57.642  1.00  0.00           H  
ATOM   1592  CA  SER   119      47.383  53.246  56.877  1.00  0.00           C  
ATOM   1593  HA  SER   119      47.427  53.611  55.851  1.00  0.00           H  
ATOM   1594  CB  SER   119      46.093  53.636  57.503  1.00  0.00           C  
ATOM   1595  HB2 SER   119      45.901  54.708  57.552  1.00  0.00           H  
ATOM   1596  HB3 SER   119      45.303  53.165  56.918  1.00  0.00           H  
ATOM   1597  OG  SER   119      45.920  53.111  58.816  1.00  0.00           O  
ATOM   1598  HG  SER   119      45.021  53.344  59.059  1.00  0.00           H  
ATOM   1599  C   SER   119      48.589  53.805  57.669  1.00  0.00           C  
ATOM   1600  O   SER   119      49.523  53.040  58.025  1.00  0.00           O  
ATOM   1601  N   SER   120      48.620  55.085  57.803  1.00  0.00           N  
ATOM   1602  H   SER   120      47.942  55.610  57.269  1.00  0.00           H  
ATOM   1603  CA  SER   120      49.544  55.809  58.661  1.00  0.00           C  
ATOM   1604  HA  SER   120      50.556  55.423  58.536  1.00  0.00           H  
ATOM   1605  CB  SER   120      49.562  57.283  58.257  1.00  0.00           C  
ATOM   1606  HB2 SER   120      49.881  57.413  57.222  1.00  0.00           H  
ATOM   1607  HB3 SER   120      48.560  57.710  58.290  1.00  0.00           H  
ATOM   1608  OG  SER   120      50.320  58.094  59.141  1.00  0.00           O  
ATOM   1609  HG  SER   120      49.770  58.871  59.268  1.00  0.00           H  
ATOM   1610  C   SER   120      49.076  55.674  60.158  1.00  0.00           C  
ATOM   1611  O   SER   120      47.920  55.729  60.541  1.00  0.00           O  
ATOM   1612  N   SER   121      49.889  55.485  61.145  1.00  0.00           N  
ATOM   1613  H   SER   121      49.438  55.630  62.036  1.00  0.00           H  
ATOM   1614  CA  SER   121      51.294  55.257  60.983  1.00  0.00           C  
ATOM   1615  HA  SER   121      51.627  55.992  60.251  1.00  0.00           H  
ATOM   1616  CB  SER   121      52.089  55.607  62.196  1.00  0.00           C  
ATOM   1617  HB2 SER   121      51.997  54.896  63.016  1.00  0.00           H  
ATOM   1618  HB3 SER   121      53.125  55.488  61.878  1.00  0.00           H  
ATOM   1619  OG  SER   121      51.867  56.871  62.716  1.00  0.00           O  
ATOM   1620  HG  SER   121      51.946  57.474  61.973  1.00  0.00           H  
ATOM   1621  C   SER   121      51.666  53.796  60.643  1.00  0.00           C  
ATOM   1622  O   SER   121      52.694  53.528  60.045  1.00  0.00           O  
ATOM   1623  N   TYR   122      50.776  52.849  61.079  1.00  0.00           N  
ATOM   1624  H   TYR   122      50.023  53.046  61.723  1.00  0.00           H  
ATOM   1625  CA  TYR   122      50.956  51.441  60.734  1.00  0.00           C  
ATOM   1626  HA  TYR   122      51.346  51.380  59.717  1.00  0.00           H  
ATOM   1627  CB  TYR   122      51.837  50.755  61.759  1.00  0.00           C  
ATOM   1628  HB2 TYR   122      51.433  50.964  62.750  1.00  0.00           H  
ATOM   1629  HB3 TYR   122      51.705  49.674  61.794  1.00  0.00           H  
ATOM   1630  CG  TYR   122      53.303  51.017  61.762  1.00  0.00           C  
ATOM   1631  CD1 TYR   122      53.835  51.671  62.850  1.00  0.00           C  
ATOM   1632  HD1 TYR   122      53.249  52.021  63.687  1.00  0.00           H  
ATOM   1633  CE1 TYR   122      55.199  51.847  63.021  1.00  0.00           C  
ATOM   1634  HE1 TYR   122      55.560  52.453  63.839  1.00  0.00           H  
ATOM   1635  CZ  TYR   122      56.060  51.322  62.044  1.00  0.00           C  
ATOM   1636  OH  TYR   122      57.415  51.556  62.103  1.00  0.00           O  
ATOM   1637  HH  TYR   122      57.944  50.980  61.546  1.00  0.00           H  
ATOM   1638  CE2 TYR   122      55.597  50.637  60.899  1.00  0.00           C  
ATOM   1639  HE2 TYR   122      56.279  50.134  60.230  1.00  0.00           H  
ATOM   1640  CD2 TYR   122      54.171  50.521  60.703  1.00  0.00           C  
ATOM   1641  HD2 TYR   122      53.701  50.011  59.875  1.00  0.00           H  
ATOM   1642  C   TYR   122      49.641  50.574  60.607  1.00  0.00           C  
ATOM   1643  O   TYR   122      48.696  50.870  61.360  1.00  0.00           O  
ATOM   1644  N   GLY   123      49.618  49.533  59.745  1.00  0.00           N  
ATOM   1645  H   GLY   123      48.715  49.084  59.698  1.00  0.00           H  
ATOM   1646  CA  GLY   123      50.762  49.161  58.854  1.00  0.00           C  
ATOM   1647  HA2 GLY   123      51.061  49.922  58.134  1.00  0.00           H  
ATOM   1648  HA3 GLY   123      51.648  49.048  59.479  1.00  0.00           H  
ATOM   1649  C   GLY   123      50.504  47.817  58.132  1.00  0.00           C  
ATOM   1650  O   GLY   123      49.642  46.991  58.469  1.00  0.00           O  
ATOM   1651  N   GLN   124      51.299  47.527  57.120  1.00  0.00           N  
ATOM   1652  H   GLN   124      52.031  48.216  57.021  1.00  0.00           H  
ATOM   1653  CA  GLN   124      51.184  46.287  56.251  1.00  0.00           C  
ATOM   1654  HA  GLN   124      50.459  45.641  56.746  1.00  0.00           H  
ATOM   1655  CB  GLN   124      50.444  46.529  54.883  1.00  0.00           C  
ATOM   1656  HB2 GLN   124      49.476  46.953  55.152  1.00  0.00           H  
ATOM   1657  HB3 GLN   124      50.914  47.404  54.435  1.00  0.00           H  
ATOM   1658  CG  GLN   124      50.207  45.430  53.840  1.00  0.00           C  
ATOM   1659  HG2 GLN   124      49.452  45.817  53.155  1.00  0.00           H  
ATOM   1660  HG3 GLN   124      51.145  45.216  53.328  1.00  0.00           H  
ATOM   1661  CD  GLN   124      49.754  44.114  54.482  1.00  0.00           C  
ATOM   1662  OE1 GLN   124      50.110  43.628  55.515  1.00  0.00           O  
ATOM   1663  NE2 GLN   124      49.020  43.384  53.683  1.00  0.00           N  
ATOM   1664 HE21 GLN   124      48.809  43.750  52.766  1.00  0.00           H  
ATOM   1665 HE22 GLN   124      48.627  42.528  54.050  1.00  0.00           H  
ATOM   1666  C   GLN   124      52.561  45.494  56.013  1.00  0.00           C  
ATOM   1667  O   GLN   124      53.224  45.713  55.024  1.00  0.00           O  
ATOM   1668  N   PRO   125      52.912  44.642  56.993  1.00  0.00           N  
ATOM   1669  CD  PRO   125      54.063  43.796  56.848  1.00  0.00           C  
ATOM   1670  HD2 PRO   125      54.888  44.349  56.400  1.00  0.00           H  
ATOM   1671  HD3 PRO   125      53.898  42.973  56.153  1.00  0.00           H  
ATOM   1672  CG  PRO   125      54.449  43.276  58.289  1.00  0.00           C  
ATOM   1673  HG2 PRO   125      55.164  44.001  58.677  1.00  0.00           H  
ATOM   1674  HG3 PRO   125      54.812  42.248  58.310  1.00  0.00           H  
ATOM   1675  CB  PRO   125      53.110  43.286  58.984  1.00  0.00           C  
ATOM   1676  HB2 PRO   125      53.226  43.319  60.067  1.00  0.00           H  
ATOM   1677  HB3 PRO   125      52.488  42.436  58.702  1.00  0.00           H  
ATOM   1678  CA  PRO   125      52.467  44.565  58.380  1.00  0.00           C  
ATOM   1679  HA  PRO   125      51.394  44.378  58.420  1.00  0.00           H  
ATOM   1680  C   PRO   125      52.726  45.757  59.307  1.00  0.00           C  
ATOM   1681  O   PRO   125      53.640  46.564  59.142  1.00  0.00           O  
ATOM   1682  N   GLN   126      51.849  45.826  60.317  1.00  0.00           N  
ATOM   1683  H   GLN   126      51.152  45.095  60.321  1.00  0.00           H  
ATOM   1684  CA  GLN   126      51.950  46.740  61.449  1.00  0.00           C  
ATOM   1685  HA  GLN   126      51.849  47.748  61.048  1.00  0.00           H  
ATOM   1686  CB  GLN   126      50.835  46.400  62.470  1.00  0.00           C  
ATOM   1687  HB2 GLN   126      50.821  45.313  62.545  1.00  0.00           H  
ATOM   1688  HB3 GLN   126      51.140  46.786  63.442  1.00  0.00           H  
ATOM   1689  CG  GLN   126      49.465  46.978  62.134  1.00  0.00           C  
ATOM   1690  HG2 GLN   126      49.539  48.063  62.209  1.00  0.00           H  
ATOM   1691  HG3 GLN   126      49.136  46.605  61.164  1.00  0.00           H  
ATOM   1692  CD  GLN   126      48.405  46.534  63.128  1.00  0.00           C  
ATOM   1693  OE1 GLN   126      48.677  45.726  63.988  1.00  0.00           O  
ATOM   1694  NE2 GLN   126      47.130  46.914  62.946  1.00  0.00           N  
ATOM   1695 HE21 GLN   126      46.937  47.531  62.170  1.00  0.00           H  
ATOM   1696 HE22 GLN   126      46.428  46.789  63.661  1.00  0.00           H  
ATOM   1697  C   GLN   126      53.314  46.533  62.146  1.00  0.00           C  
ATOM   1698  O   GLN   126      53.903  45.463  62.200  1.00  0.00           O  
ATOM   1699  N   SER   127      53.707  47.670  62.729  1.00  0.00           N  
ATOM   1700  H   SER   127      53.122  48.489  62.641  1.00  0.00           H  
ATOM   1701  CA  SER   127      54.985  47.937  63.469  1.00  0.00           C  
ATOM   1702  HA  SER   127      54.908  48.901  63.972  1.00  0.00           H  
ATOM   1703  CB  SER   127      55.215  46.897  64.613  1.00  0.00           C  
ATOM   1704  HB2 SER   127      55.270  45.890  64.199  1.00  0.00           H  
ATOM   1705  HB3 SER   127      56.216  47.005  65.031  1.00  0.00           H  
ATOM   1706  OG  SER   127      54.252  47.049  65.591  1.00  0.00           O  
ATOM   1707  HG  SER   127      54.162  47.971  65.843  1.00  0.00           H  
ATOM   1708  C   SER   127      56.246  47.860  62.621  1.00  0.00           C  
ATOM   1709  O   SER   127      57.226  48.528  62.947  1.00  0.00           O  
ATOM   1710  N   GLY   128      56.388  47.132  61.485  1.00  0.00           N  
ATOM   1711  H   GLY   128      55.606  46.620  61.102  1.00  0.00           H  
ATOM   1712  CA  GLY   128      57.597  46.848  60.721  1.00  0.00           C  
ATOM   1713  HA2 GLY   128      57.571  47.481  59.834  1.00  0.00           H  
ATOM   1714  HA3 GLY   128      58.384  47.341  61.292  1.00  0.00           H  
ATOM   1715  C   GLY   128      58.093  45.455  60.457  1.00  0.00           C  
ATOM   1716  O   GLY   128      57.282  44.536  60.514  1.00  0.00           O  
ATOM   1717  N   SER   129      59.288  45.223  59.926  1.00  0.00           N  
ATOM   1718  H   SER   129      59.572  44.255  59.879  1.00  0.00           H  
ATOM   1719  CA  SER   129      60.374  46.252  59.547  1.00  0.00           C  
ATOM   1720  HA  SER   129      61.215  45.559  59.527  1.00  0.00           H  
ATOM   1721  CB  SER   129      60.112  46.886  58.196  1.00  0.00           C  
ATOM   1722  HB2 SER   129      59.247  47.549  58.178  1.00  0.00           H  
ATOM   1723  HB3 SER   129      60.930  47.512  57.841  1.00  0.00           H  
ATOM   1724  OG  SER   129      59.864  46.014  57.159  1.00  0.00           O  
ATOM   1725  HG  SER   129      58.980  45.643  57.207  1.00  0.00           H  
ATOM   1726  C   SER   129      60.677  47.208  60.735  1.00  0.00           C  
ATOM   1727  O   SER   129      60.762  48.440  60.609  1.00  0.00           O  
ATOM   1728  N   TYR   130      60.847  46.608  61.916  1.00  0.00           N  
ATOM   1729  H   TYR   130      60.736  45.607  61.994  1.00  0.00           H  
ATOM   1730  CA  TYR   130      61.339  47.250  63.156  1.00  0.00           C  
ATOM   1731  HA  TYR   130      60.649  47.983  63.575  1.00  0.00           H  
ATOM   1732  CB  TYR   130      61.486  46.154  64.238  1.00  0.00           C  
ATOM   1733  HB2 TYR   130      62.054  45.304  63.859  1.00  0.00           H  
ATOM   1734  HB3 TYR   130      61.933  46.678  65.083  1.00  0.00           H  
ATOM   1735  CG  TYR   130      60.090  45.668  64.585  1.00  0.00           C  
ATOM   1736  CD1 TYR   130      59.476  44.567  63.862  1.00  0.00           C  
ATOM   1737  HD1 TYR   130      60.049  44.111  63.068  1.00  0.00           H  
ATOM   1738  CE1 TYR   130      58.255  43.997  64.347  1.00  0.00           C  
ATOM   1739  HE1 TYR   130      57.783  43.139  63.892  1.00  0.00           H  
ATOM   1740  CZ  TYR   130      57.659  44.680  65.412  1.00  0.00           C  
ATOM   1741  OH  TYR   130      56.469  44.246  65.818  1.00  0.00           O  
ATOM   1742  HH  TYR   130      56.064  44.804  66.485  1.00  0.00           H  
ATOM   1743  CE2 TYR   130      58.223  45.732  66.139  1.00  0.00           C  
ATOM   1744  HE2 TYR   130      57.752  46.115  67.032  1.00  0.00           H  
ATOM   1745  CD2 TYR   130      59.508  46.162  65.770  1.00  0.00           C  
ATOM   1746  HD2 TYR   130      60.072  46.842  66.391  1.00  0.00           H  
ATOM   1747  C   TYR   130      62.714  47.856  62.853  1.00  0.00           C  
ATOM   1748  O   TYR   130      63.537  47.258  62.171  1.00  0.00           O  
ATOM   1749  N   SER   131      63.048  49.078  63.312  1.00  0.00           N  
ATOM   1750  H   SER   131      64.026  49.254  63.130  1.00  0.00           H  
ATOM   1751  CA  SER   131      62.378  50.012  64.280  1.00  0.00           C  
ATOM   1752  HA  SER   131      63.074  50.788  64.601  1.00  0.00           H  
ATOM   1753  CB  SER   131      61.277  50.813  63.531  1.00  0.00           C  
ATOM   1754  HB2 SER   131      60.512  50.176  63.086  1.00  0.00           H  
ATOM   1755  HB3 SER   131      60.868  51.504  64.269  1.00  0.00           H  
ATOM   1756  OG  SER   131      61.815  51.662  62.502  1.00  0.00           O  
ATOM   1757  HG  SER   131      62.044  51.119  61.745  1.00  0.00           H  
ATOM   1758  C   SER   131      61.767  49.337  65.497  1.00  0.00           C  
ATOM   1759  O   SER   131      60.534  49.284  65.603  1.00  0.00           O  
ATOM   1760  N   GLN   132      62.611  48.806  66.405  1.00  0.00           N  
ATOM   1761  H   GLN   132      62.164  48.253  67.122  1.00  0.00           H  
ATOM   1762  CA  GLN   132      64.109  48.650  66.334  1.00  0.00           C  
ATOM   1763  HA  GLN   132      64.504  48.504  65.329  1.00  0.00           H  
ATOM   1764  CB  GLN   132      64.680  49.983  66.971  1.00  0.00           C  
ATOM   1765  HB2 GLN   132      65.742  49.891  67.200  1.00  0.00           H  
ATOM   1766  HB3 GLN   132      64.535  50.824  66.293  1.00  0.00           H  
ATOM   1767  CG  GLN   132      64.034  50.414  68.267  1.00  0.00           C  
ATOM   1768  HG2 GLN   132      63.021  50.734  68.023  1.00  0.00           H  
ATOM   1769  HG3 GLN   132      64.080  49.526  68.898  1.00  0.00           H  
ATOM   1770  CD  GLN   132      64.913  51.382  69.062  1.00  0.00           C  
ATOM   1771  OE1 GLN   132      65.887  51.014  69.703  1.00  0.00           O  
ATOM   1772  NE2 GLN   132      64.687  52.686  69.122  1.00  0.00           N  
ATOM   1773 HE21 GLN   132      63.885  53.038  68.618  1.00  0.00           H  
ATOM   1774 HE22 GLN   132      65.210  53.166  69.840  1.00  0.00           H  
ATOM   1775  C   GLN   132      64.548  47.533  67.199  1.00  0.00           C  
ATOM   1776  O   GLN   132      63.751  46.847  67.835  1.00  0.00           O  
ATOM   1777  N   GLN   133      65.885  47.387  67.244  1.00  0.00           N  
ATOM   1778  H   GLN   133      66.390  48.080  66.711  1.00  0.00           H  
ATOM   1779  CA  GLN   133      66.678  46.378  67.998  1.00  0.00           C  
ATOM   1780  HA  GLN   133      67.714  46.335  67.661  1.00  0.00           H  
ATOM   1781  CB  GLN   133      66.921  46.809  69.475  1.00  0.00           C  
ATOM   1782  HB2 GLN   133      66.014  46.996  70.049  1.00  0.00           H  
ATOM   1783  HB3 GLN   133      67.494  46.017  69.958  1.00  0.00           H  
ATOM   1784  CG  GLN   133      67.749  48.116  69.491  1.00  0.00           C  
ATOM   1785  HG2 GLN   133      68.646  48.107  68.873  1.00  0.00           H  
ATOM   1786  HG3 GLN   133      67.204  48.940  69.030  1.00  0.00           H  
ATOM   1787  CD  GLN   133      68.214  48.582  70.811  1.00  0.00           C  
ATOM   1788  OE1 GLN   133      69.000  47.939  71.458  1.00  0.00           O  
ATOM   1789  NE2 GLN   133      67.747  49.694  71.303  1.00  0.00           N  
ATOM   1790 HE21 GLN   133      67.013  50.190  70.819  1.00  0.00           H  
ATOM   1791 HE22 GLN   133      68.089  50.107  72.158  1.00  0.00           H  
ATOM   1792  C   GLN   133      66.194  44.951  67.780  1.00  0.00           C  
ATOM   1793  O   GLN   133      65.720  44.396  68.787  1.00  0.00           O  
ATOM   1794  N   PRO   134      66.397  44.292  66.598  1.00  0.00           N  
ATOM   1795  CD  PRO   134      66.398  42.864  66.483  1.00  0.00           C  
ATOM   1796  HD2 PRO   134      65.427  42.411  66.679  1.00  0.00           H  
ATOM   1797  HD3 PRO   134      67.151  42.418  67.133  1.00  0.00           H  
ATOM   1798  CG  PRO   134      66.646  42.486  65.035  1.00  0.00           C  
ATOM   1799  HG2 PRO   134      65.724  42.411  64.459  1.00  0.00           H  
ATOM   1800  HG3 PRO   134      67.226  41.568  64.947  1.00  0.00           H  
ATOM   1801  CB  PRO   134      67.467  43.693  64.609  1.00  0.00           C  
ATOM   1802  HB2 PRO   134      67.369  43.978  63.561  1.00  0.00           H  
ATOM   1803  HB3 PRO   134      68.524  43.568  64.842  1.00  0.00           H  
ATOM   1804  CA  PRO   134      66.875  44.888  65.380  1.00  0.00           C  
ATOM   1805  HA  PRO   134      67.706  45.571  65.559  1.00  0.00           H  
ATOM   1806  C   PRO   134      65.729  45.572  64.561  1.00  0.00           C  
ATOM   1807  O   PRO   134      64.606  45.278  64.727  1.00  0.00           O  
ATOM   1808  N   SER   135      66.000  46.581  63.750  1.00  0.00           N  
ATOM   1809  H   SER   135      65.185  47.109  63.472  1.00  0.00           H  
ATOM   1810  CA  SER   135      67.339  47.126  63.333  1.00  0.00           C  
ATOM   1811  HA  SER   135      67.938  46.305  62.940  1.00  0.00           H  
ATOM   1812  CB  SER   135      67.181  48.024  62.064  1.00  0.00           C  
ATOM   1813  HB2 SER   135      68.146  48.401  61.725  1.00  0.00           H  
ATOM   1814  HB3 SER   135      66.848  47.377  61.252  1.00  0.00           H  
ATOM   1815  OG  SER   135      66.243  49.050  62.308  1.00  0.00           O  
ATOM   1816  HG  SER   135      66.186  49.511  61.468  1.00  0.00           H  
ATOM   1817  C   SER   135      68.011  47.979  64.388  1.00  0.00           C  
ATOM   1818  O   SER   135      67.323  48.564  65.187  1.00  0.00           O  
ATOM   1819  N   TYR   136      69.352  48.141  64.369  1.00  0.00           N  
ATOM   1820  H   TYR   136      69.811  47.677  63.598  1.00  0.00           H  
ATOM   1821  CA  TYR   136      70.171  48.741  65.358  1.00  0.00           C  
ATOM   1822  HA  TYR   136      69.659  48.744  66.320  1.00  0.00           H  
ATOM   1823  CB  TYR   136      71.367  47.824  65.754  1.00  0.00           C  
ATOM   1824  HB2 TYR   136      71.957  47.605  64.864  1.00  0.00           H  
ATOM   1825  HB3 TYR   136      72.007  48.426  66.399  1.00  0.00           H  
ATOM   1826  CG  TYR   136      70.941  46.495  66.455  1.00  0.00           C  
ATOM   1827  CD1 TYR   136      70.628  46.628  67.831  1.00  0.00           C  
ATOM   1828  HD1 TYR   136      70.790  47.556  68.359  1.00  0.00           H  
ATOM   1829  CE1 TYR   136      70.186  45.499  68.598  1.00  0.00           C  
ATOM   1830  HE1 TYR   136      69.955  45.584  69.650  1.00  0.00           H  
ATOM   1831  CZ  TYR   136      70.070  44.229  67.967  1.00  0.00           C  
ATOM   1832  OH  TYR   136      69.633  43.139  68.651  1.00  0.00           O  
ATOM   1833  HH  TYR   136      69.436  43.206  69.589  1.00  0.00           H  
ATOM   1834  CE2 TYR   136      70.569  44.067  66.693  1.00  0.00           C  
ATOM   1835  HE2 TYR   136      70.641  43.073  66.278  1.00  0.00           H  
ATOM   1836  CD2 TYR   136      70.839  45.215  65.897  1.00  0.00           C  
ATOM   1837  HD2 TYR   136      71.043  44.986  64.861  1.00  0.00           H  
ATOM   1838  C   TYR   136      70.564  50.192  65.005  1.00  0.00           C  
ATOM   1839  O   TYR   136      71.308  50.374  64.056  1.00  0.00           O  
ATOM   1840  N   GLY   137      69.886  51.215  65.478  1.00  0.00           N  
ATOM   1841  H   GLY   137      70.281  52.096  65.178  1.00  0.00           H  
ATOM   1842  CA  GLY   137      68.870  51.223  66.524  1.00  0.00           C  
ATOM   1843  HA2 GLY   137      68.204  52.039  66.245  1.00  0.00           H  
ATOM   1844  HA3 GLY   137      68.269  50.326  66.371  1.00  0.00           H  
ATOM   1845  C   GLY   137      69.313  51.307  67.948  1.00  0.00           C  
ATOM   1846  O   GLY   137      70.023  50.407  68.421  1.00  0.00           O  
ATOM   1847  N   GLY   138      68.720  52.222  68.666  1.00  0.00           N  
ATOM   1848  H   GLY   138      68.078  52.847  68.199  1.00  0.00           H  
ATOM   1849  CA  GLY   138      69.016  52.582  70.070  1.00  0.00           C  
ATOM   1850  HA2 GLY   138      68.121  52.860  70.626  1.00  0.00           H  
ATOM   1851  HA3 GLY   138      69.477  51.698  70.510  1.00  0.00           H  
ATOM   1852  C   GLY   138      69.978  53.820  70.177  1.00  0.00           C  
ATOM   1853  O   GLY   138      70.199  54.516  69.175  1.00  0.00           O  
ATOM   1854  N   GLN   139      70.564  54.125  71.382  1.00  0.00           N  
ATOM   1855  H   GLN   139      71.033  55.016  71.463  1.00  0.00           H  
ATOM   1856  CA  GLN   139      70.627  53.118  72.481  1.00  0.00           C  
ATOM   1857  HA  GLN   139      69.661  52.627  72.596  1.00  0.00           H  
ATOM   1858  CB  GLN   139      71.673  52.012  72.160  1.00  0.00           C  
ATOM   1859  HB2 GLN   139      71.358  51.483  71.260  1.00  0.00           H  
ATOM   1860  HB3 GLN   139      72.675  52.423  72.039  1.00  0.00           H  
ATOM   1861  CG  GLN   139      71.923  50.810  73.147  1.00  0.00           C  
ATOM   1862  HG2 GLN   139      72.179  51.259  74.107  1.00  0.00           H  
ATOM   1863  HG3 GLN   139      70.966  50.309  73.294  1.00  0.00           H  
ATOM   1864  CD  GLN   139      73.049  49.792  72.771  1.00  0.00           C  
ATOM   1865  OE1 GLN   139      74.215  49.972  73.079  1.00  0.00           O  
ATOM   1866  NE2 GLN   139      72.643  48.591  72.330  1.00  0.00           N  
ATOM   1867 HE21 GLN   139      71.659  48.403  72.205  1.00  0.00           H  
ATOM   1868 HE22 GLN   139      73.327  47.847  72.339  1.00  0.00           H  
ATOM   1869  C   GLN   139      70.939  53.766  73.818  1.00  0.00           C  
ATOM   1870  O   GLN   139      72.020  54.277  73.998  1.00  0.00           O  
ATOM   1871  N   GLN   140      69.971  53.878  74.732  1.00  0.00           N  
ATOM   1872  H   GLN   140      69.125  53.550  74.290  1.00  0.00           H  
ATOM   1873  CA  GLN   140      69.840  54.610  76.025  1.00  0.00           C  
ATOM   1874  HA  GLN   140      70.811  54.690  76.515  1.00  0.00           H  
ATOM   1875  CB  GLN   140      69.269  56.002  75.781  1.00  0.00           C  
ATOM   1876  HB2 GLN   140      68.348  55.954  75.199  1.00  0.00           H  
ATOM   1877  HB3 GLN   140      69.017  56.484  76.726  1.00  0.00           H  
ATOM   1878  CG  GLN   140      70.358  57.149  75.355  1.00  0.00           C  
ATOM   1879  HG2 GLN   140      70.745  57.059  74.340  1.00  0.00           H  
ATOM   1880  HG3 GLN   140      69.925  58.145  75.459  1.00  0.00           H  
ATOM   1881  CD  GLN   140      71.470  57.198  76.410  1.00  0.00           C  
ATOM   1882  OE1 GLN   140      72.511  56.561  76.170  1.00  0.00           O  
ATOM   1883  NE2 GLN   140      71.358  57.904  77.557  1.00  0.00           N  
ATOM   1884 HE21 GLN   140      70.552  58.474  77.768  1.00  0.00           H  
ATOM   1885 HE22 GLN   140      72.169  57.826  78.155  1.00  0.00           H  
ATOM   1886  C   GLN   140      69.004  53.802  76.982  1.00  0.00           C  
ATOM   1887  O   GLN   140      67.778  53.939  77.080  1.00  0.00           O  
ATOM   1888  N   GLN   141      69.627  52.961  77.784  1.00  0.00           N  
ATOM   1889  H   GLN   141      70.622  52.845  77.655  1.00  0.00           H  
ATOM   1890  CA  GLN   141      69.148  52.522  79.056  1.00  0.00           C  
ATOM   1891  HA  GLN   141      68.345  53.207  79.329  1.00  0.00           H  
ATOM   1892  CB  GLN   141      68.556  51.126  79.029  1.00  0.00           C  
ATOM   1893  HB2 GLN   141      69.344  50.373  79.038  1.00  0.00           H  
ATOM   1894  HB3 GLN   141      68.042  51.028  79.985  1.00  0.00           H  
ATOM   1895  CG  GLN   141      67.519  50.764  78.001  1.00  0.00           C  
ATOM   1896  HG2 GLN   141      67.819  51.299  77.101  1.00  0.00           H  
ATOM   1897  HG3 GLN   141      67.704  49.713  77.779  1.00  0.00           H  
ATOM   1898  CD  GLN   141      66.116  51.089  78.252  1.00  0.00           C  
ATOM   1899  OE1 GLN   141      65.747  51.706  79.217  1.00  0.00           O  
ATOM   1900  NE2 GLN   141      65.251  50.744  77.354  1.00  0.00           N  
ATOM   1901 HE21 GLN   141      65.550  50.154  76.591  1.00  0.00           H  
ATOM   1902 HE22 GLN   141      64.280  50.915  77.575  1.00  0.00           H  
ATOM   1903  C   GLN   141      70.316  52.441  80.102  1.00  0.00           C  
ATOM   1904  O   GLN   141      71.278  51.732  79.985  1.00  0.00           O  
ATOM   1905  N   SER   142      70.275  53.259  81.159  1.00  0.00           N  
ATOM   1906  H   SER   142      71.093  53.216  81.750  1.00  0.00           H  
ATOM   1907  CA  SER   142      69.328  54.229  81.837  1.00  0.00           C  
ATOM   1908  HA  SER   142      69.679  54.275  82.867  1.00  0.00           H  
ATOM   1909  CB  SER   142      69.283  55.675  81.153  1.00  0.00           C  
ATOM   1910  HB2 SER   142      69.080  55.624  80.083  1.00  0.00           H  
ATOM   1911  HB3 SER   142      68.432  56.167  81.624  1.00  0.00           H  
ATOM   1912  OG  SER   142      70.446  56.419  81.248  1.00  0.00           O  
ATOM   1913  HG  SER   142      71.099  56.129  80.606  1.00  0.00           H  
ATOM   1914  C   SER   142      67.891  53.588  81.939  1.00  0.00           C  
ATOM   1915  O   SER   142      66.846  54.260  81.821  1.00  0.00           O  
ATOM   1916  N   TYR   143      67.817  52.323  82.409  1.00  0.00           N  
ATOM   1917  H   TYR   143      68.640  51.822  82.714  1.00  0.00           H  
ATOM   1918  CA  TYR   143      66.601  51.679  82.874  1.00  0.00           C  
ATOM   1919  HA  TYR   143      65.950  51.567  82.007  1.00  0.00           H  
ATOM   1920  CB  TYR   143      66.881  50.224  83.282  1.00  0.00           C  
ATOM   1921  HB2 TYR   143      67.818  50.170  83.837  1.00  0.00           H  
ATOM   1922  HB3 TYR   143      66.046  49.854  83.877  1.00  0.00           H  
ATOM   1923  CG  TYR   143      67.117  49.274  82.061  1.00  0.00           C  
ATOM   1924  CD1 TYR   143      66.004  48.827  81.297  1.00  0.00           C  
ATOM   1925  HD1 TYR   143      64.969  49.048  81.517  1.00  0.00           H  
ATOM   1926  CE1 TYR   143      66.299  48.188  80.158  1.00  0.00           C  
ATOM   1927  HE1 TYR   143      65.503  47.979  79.458  1.00  0.00           H  
ATOM   1928  CZ  TYR   143      67.633  47.748  79.852  1.00  0.00           C  
ATOM   1929  OH  TYR   143      67.928  46.998  78.685  1.00  0.00           O  
ATOM   1930  HH  TYR   143      67.118  46.937  78.173  1.00  0.00           H  
ATOM   1931  CE2 TYR   143      68.714  48.112  80.672  1.00  0.00           C  
ATOM   1932  HE2 TYR   143      69.702  47.766  80.408  1.00  0.00           H  
ATOM   1933  CD2 TYR   143      68.466  48.981  81.771  1.00  0.00           C  
ATOM   1934  HD2 TYR   143      69.228  49.400  82.412  1.00  0.00           H  
ATOM   1935  C   TYR   143      65.680  52.375  83.857  1.00  0.00           C  
ATOM   1936  O   TYR   143      66.096  53.131  84.700  1.00  0.00           O  
ATOM   1937  N   GLY   144      64.391  52.116  83.758  1.00  0.00           N  
ATOM   1938  H   GLY   144      64.082  51.576  82.962  1.00  0.00           H  
ATOM   1939  CA  GLY   144      63.304  52.534  84.683  1.00  0.00           C  
ATOM   1940  HA2 GLY   144      62.411  51.974  84.407  1.00  0.00           H  
ATOM   1941  HA3 GLY   144      63.649  52.230  85.671  1.00  0.00           H  
ATOM   1942  C   GLY   144      63.023  54.006  84.746  1.00  0.00           C  
ATOM   1943  O   GLY   144      63.243  54.649  83.745  1.00  0.00           O  
ATOM   1944  N   GLN   145      62.496  54.459  85.888  1.00  0.00           N  
ATOM   1945  H   GLN   145      62.323  53.865  86.686  1.00  0.00           H  
ATOM   1946  CA  GLN   145      62.276  55.895  86.124  1.00  0.00           C  
ATOM   1947  HA  GLN   145      61.642  56.271  85.321  1.00  0.00           H  
ATOM   1948  CB  GLN   145      61.386  56.068  87.376  1.00  0.00           C  
ATOM   1949  HB2 GLN   145      61.830  55.409  88.121  1.00  0.00           H  
ATOM   1950  HB3 GLN   145      61.306  57.141  87.555  1.00  0.00           H  
ATOM   1951  CG  GLN   145      59.926  55.489  87.319  1.00  0.00           C  
ATOM   1952  HG2 GLN   145      59.942  54.406  87.205  1.00  0.00           H  
ATOM   1953  HG3 GLN   145      59.529  55.711  88.310  1.00  0.00           H  
ATOM   1954  CD  GLN   145      59.113  56.148  86.202  1.00  0.00           C  
ATOM   1955  OE1 GLN   145      58.768  55.564  85.173  1.00  0.00           O  
ATOM   1956  NE2 GLN   145      58.738  57.379  86.378  1.00  0.00           N  
ATOM   1957 HE21 GLN   145      58.384  57.905  85.592  1.00  0.00           H  
ATOM   1958 HE22 GLN   145      59.232  57.861  87.115  1.00  0.00           H  
ATOM   1959  C   GLN   145      63.567  56.666  86.215  1.00  0.00           C  
ATOM   1960  O   GLN   145      64.644  56.160  86.613  1.00  0.00           O  
ATOM   1961  N   GLN   146      63.663  57.911  85.753  1.00  0.00           N  
ATOM   1962  H   GLN   146      62.799  58.340  85.452  1.00  0.00           H  
ATOM   1963  CA  GLN   146      64.827  58.815  85.670  1.00  0.00           C  
ATOM   1964  HA  GLN   146      65.572  58.316  86.289  1.00  0.00           H  
ATOM   1965  CB  GLN   146      65.252  58.807  84.194  1.00  0.00           C  
ATOM   1966  HB2 GLN   146      64.395  59.072  83.575  1.00  0.00           H  
ATOM   1967  HB3 GLN   146      65.886  59.686  84.077  1.00  0.00           H  
ATOM   1968  CG  GLN   146      65.924  57.523  83.670  1.00  0.00           C  
ATOM   1969  HG2 GLN   146      65.132  56.785  83.797  1.00  0.00           H  
ATOM   1970  HG3 GLN   146      66.267  57.690  82.649  1.00  0.00           H  
ATOM   1971  CD  GLN   146      67.209  57.149  84.499  1.00  0.00           C  
ATOM   1972  OE1 GLN   146      67.972  57.971  84.988  1.00  0.00           O  
ATOM   1973  NE2 GLN   146      67.534  55.902  84.562  1.00  0.00           N  
ATOM   1974 HE21 GLN   146      66.976  55.112  84.271  1.00  0.00           H  
ATOM   1975 HE22 GLN   146      68.453  55.803  84.968  1.00  0.00           H  
ATOM   1976  C   GLN   146      64.636  60.178  86.256  1.00  0.00           C  
ATOM   1977  O   GLN   146      63.667  60.516  86.849  1.00  0.00           O  
ATOM   1978  N   GLN   147      65.639  61.063  86.114  1.00  0.00           N  
ATOM   1979  H   GLN   147      66.428  60.811  85.537  1.00  0.00           H  
ATOM   1980  CA  GLN   147      65.615  62.440  86.633  1.00  0.00           C  
ATOM   1981  HA  GLN   147      64.606  62.780  86.866  1.00  0.00           H  
ATOM   1982  CB  GLN   147      66.562  62.508  87.811  1.00  0.00           C  
ATOM   1983  HB2 GLN   147      67.616  62.511  87.532  1.00  0.00           H  
ATOM   1984  HB3 GLN   147      66.333  63.473  88.263  1.00  0.00           H  
ATOM   1985  CG  GLN   147      66.385  61.589  89.032  1.00  0.00           C  
ATOM   1986  HG2 GLN   147      66.578  60.557  88.737  1.00  0.00           H  
ATOM   1987  HG3 GLN   147      67.111  61.834  89.807  1.00  0.00           H  
ATOM   1988  CD  GLN   147      64.962  61.643  89.668  1.00  0.00           C  
ATOM   1989  OE1 GLN   147      64.168  62.537  89.553  1.00  0.00           O  
ATOM   1990  NE2 GLN   147      64.581  60.591  90.389  1.00  0.00           N  
ATOM   1991 HE21 GLN   147      65.197  59.792  90.438  1.00  0.00           H  
ATOM   1992 HE22 GLN   147      63.754  60.549  90.968  1.00  0.00           H  
ATOM   1993  C   GLN   147      66.070  63.549  85.669  1.00  0.00           C  
ATOM   1994  O   GLN   147      66.903  63.168  84.849  1.00  0.00           O  
ATOM   1995  N   SER   148      65.511  64.779  85.672  1.00  0.00           N  
ATOM   1996  H   SER   148      64.784  64.825  86.372  1.00  0.00           H  
ATOM   1997  CA  SER   148      65.958  65.969  84.964  1.00  0.00           C  
ATOM   1998  HA  SER   148      67.038  66.027  85.101  1.00  0.00           H  
ATOM   1999  CB  SER   148      65.638  65.791  83.413  1.00  0.00           C  
ATOM   2000  HB2 SER   148      66.193  64.909  83.092  1.00  0.00           H  
ATOM   2001  HB3 SER   148      64.555  65.727  83.310  1.00  0.00           H  
ATOM   2002  OG  SER   148      66.222  66.872  82.728  1.00  0.00           O  
ATOM   2003  HG  SER   148      65.545  67.210  82.138  1.00  0.00           H  
ATOM   2004  C   SER   148      65.332  67.216  85.506  1.00  0.00           C  
ATOM   2005  O   SER   148      64.543  67.165  86.421  1.00  0.00           O  
ATOM   2006  N   TYR   149      65.757  68.378  85.077  1.00  0.00           N  
ATOM   2007  H   TYR   149      66.532  68.439  84.432  1.00  0.00           H  
ATOM   2008  CA  TYR   149      65.363  69.640  85.740  1.00  0.00           C  
ATOM   2009  HA  TYR   149      65.590  69.500  86.797  1.00  0.00           H  
ATOM   2010  CB  TYR   149      66.281  70.759  85.233  1.00  0.00           C  
ATOM   2011  HB2 TYR   149      67.288  70.500  85.562  1.00  0.00           H  
ATOM   2012  HB3 TYR   149      66.255  70.859  84.148  1.00  0.00           H  
ATOM   2013  CG  TYR   149      66.128  72.100  85.934  1.00  0.00           C  
ATOM   2014  CD1 TYR   149      65.149  73.044  85.556  1.00  0.00           C  
ATOM   2015  HD1 TYR   149      64.495  72.888  84.710  1.00  0.00           H  
ATOM   2016  CE1 TYR   149      65.044  74.247  86.256  1.00  0.00           C  
ATOM   2017  HE1 TYR   149      64.408  75.036  85.880  1.00  0.00           H  
ATOM   2018  CZ  TYR   149      66.036  74.658  87.179  1.00  0.00           C  
ATOM   2019  OH  TYR   149      65.906  75.835  87.846  1.00  0.00           O  
ATOM   2020  HH  TYR   149      65.504  76.506  87.289  1.00  0.00           H  
ATOM   2021  CE2 TYR   149      67.045  73.722  87.499  1.00  0.00           C  
ATOM   2022  HE2 TYR   149      67.737  74.023  88.273  1.00  0.00           H  
ATOM   2023  CD2 TYR   149      67.072  72.462  86.947  1.00  0.00           C  
ATOM   2024  HD2 TYR   149      67.914  71.842  87.219  1.00  0.00           H  
ATOM   2025  C   TYR   149      63.868  70.107  85.745  1.00  0.00           C  
ATOM   2026  O   TYR   149      63.224  70.076  84.658  1.00  0.00           O  
ATOM   2027  N   ASN   150      63.253  70.500  86.867  1.00  0.00           N  
ATOM   2028  H   ASN   150      63.785  70.423  87.722  1.00  0.00           H  
ATOM   2029  CA  ASN   150      61.809  70.854  87.042  1.00  0.00           C  
ATOM   2030  HA  ASN   150      61.215  70.460  86.217  1.00  0.00           H  
ATOM   2031  CB  ASN   150      61.275  70.093  88.269  1.00  0.00           C  
ATOM   2032  HB2 ASN   150      61.896  70.273  89.146  1.00  0.00           H  
ATOM   2033  HB3 ASN   150      60.335  70.555  88.570  1.00  0.00           H  
ATOM   2034  CG  ASN   150      61.001  68.645  88.065  1.00  0.00           C  
ATOM   2035  OD1 ASN   150      61.729  67.811  88.481  1.00  0.00           O  
ATOM   2036  ND2 ASN   150      59.884  68.307  87.386  1.00  0.00           N  
ATOM   2037 HD21 ASN   150      59.794  67.312  87.238  1.00  0.00           H  
ATOM   2038 HD22 ASN   150      59.256  68.955  86.931  1.00  0.00           H  
ATOM   2039  C   ASN   150      61.849  72.400  87.103  1.00  0.00           C  
ATOM   2040  O   ASN   150      62.533  72.953  87.948  1.00  0.00           O  
ATOM   2041  N   PRO   151      61.130  73.107  86.246  1.00  0.00           N  
ATOM   2042  CD  PRO   151      60.468  72.681  85.030  1.00  0.00           C  
ATOM   2043  HD2 PRO   151      59.651  72.000  85.267  1.00  0.00           H  
ATOM   2044  HD3 PRO   151      61.183  72.060  84.489  1.00  0.00           H  
ATOM   2045  CG  PRO   151      59.956  73.864  84.236  1.00  0.00           C  
ATOM   2046  HG2 PRO   151      58.939  73.737  83.864  1.00  0.00           H  
ATOM   2047  HG3 PRO   151      60.754  74.034  83.514  1.00  0.00           H  
ATOM   2048  CB  PRO   151      60.060  74.996  85.310  1.00  0.00           C  
ATOM   2049  HB2 PRO   151      59.069  74.984  85.764  1.00  0.00           H  
ATOM   2050  HB3 PRO   151      60.160  76.007  84.915  1.00  0.00           H  
ATOM   2051  CA  PRO   151      61.021  74.548  86.396  1.00  0.00           C  
ATOM   2052  HA  PRO   151      61.985  75.014  86.195  1.00  0.00           H  
ATOM   2053  C   PRO   151      60.478  75.137  87.769  1.00  0.00           C  
ATOM   2054  O   PRO   151      59.579  74.610  88.358  1.00  0.00           O  
ATOM   2055  N   PRO   152      60.904  76.348  88.214  1.00  0.00           N  
ATOM   2056  CD  PRO   152      61.975  77.119  87.561  1.00  0.00           C  
ATOM   2057  HD2 PRO   152      61.638  77.719  86.715  1.00  0.00           H  
ATOM   2058  HD3 PRO   152      62.831  76.495  87.305  1.00  0.00           H  
ATOM   2059  CG  PRO   152      62.315  78.179  88.619  1.00  0.00           C  
ATOM   2060  HG2 PRO   152      62.991  78.985  88.336  1.00  0.00           H  
ATOM   2061  HG3 PRO   152      62.974  77.736  89.366  1.00  0.00           H  
ATOM   2062  CB  PRO   152      60.947  78.577  89.226  1.00  0.00           C  
ATOM   2063  HB2 PRO   152      60.601  79.481  88.725  1.00  0.00           H  
ATOM   2064  HB3 PRO   152      61.302  78.726  90.245  1.00  0.00           H  
ATOM   2065  CA  PRO   152      60.120  77.220  89.069  1.00  0.00           C  
ATOM   2066  HA  PRO   152      59.971  76.707  90.019  1.00  0.00           H  
ATOM   2067  C   PRO   152      58.729  77.549  88.530  1.00  0.00           C  
ATOM   2068  O   PRO   152      58.453  77.667  87.343  1.00  0.00           O  
ATOM   2069  N   GLN   153      57.801  77.843  89.424  1.00  0.00           N  
ATOM   2070  H   GLN   153      58.000  77.711  90.405  1.00  0.00           H  
ATOM   2071  CA  GLN   153      56.508  78.355  89.153  1.00  0.00           C  
ATOM   2072  HA  GLN   153      55.909  77.545  88.737  1.00  0.00           H  
ATOM   2073  CB  GLN   153      55.769  78.643  90.517  1.00  0.00           C  
ATOM   2074  HB2 GLN   153      54.735  78.918  90.312  1.00  0.00           H  
ATOM   2075  HB3 GLN   153      55.915  77.695  91.035  1.00  0.00           H  
ATOM   2076  CG  GLN   153      56.425  79.778  91.269  1.00  0.00           C  
ATOM   2077  HG2 GLN   153      57.492  79.559  91.320  1.00  0.00           H  
ATOM   2078  HG3 GLN   153      56.397  80.768  90.814  1.00  0.00           H  
ATOM   2079  CD  GLN   153      55.919  79.905  92.772  1.00  0.00           C  
ATOM   2080  OE1 GLN   153      54.860  79.513  93.254  1.00  0.00           O  
ATOM   2081  NE2 GLN   153      56.794  80.291  93.642  1.00  0.00           N  
ATOM   2082 HE21 GLN   153      57.722  80.519  93.313  1.00  0.00           H  
ATOM   2083 HE22 GLN   153      56.590  80.238  94.630  1.00  0.00           H  
ATOM   2084  C   GLN   153      56.447  79.640  88.258  1.00  0.00           C  
ATOM   2085  O   GLN   153      57.423  80.401  88.214  1.00  0.00           O  
ATOM   2086  N   GLY   154      55.296  79.855  87.576  1.00  0.00           N  
ATOM   2087  H   GLY   154      54.486  79.260  87.678  1.00  0.00           H  
ATOM   2088  CA  GLY   154      54.960  80.851  86.650  1.00  0.00           C  
ATOM   2089  HA2 GLY   154      55.816  80.962  85.985  1.00  0.00           H  
ATOM   2090  HA3 GLY   154      54.120  80.556  86.021  1.00  0.00           H  
ATOM   2091  C   GLY   154      54.634  82.159  87.294  1.00  0.00           C  
ATOM   2092  O   GLY   154      54.126  82.177  88.433  1.00  0.00           O  
ATOM   2093  N   TYR   155      54.846  83.256  86.549  1.00  0.00           N  
ATOM   2094  H   TYR   155      55.056  83.120  85.570  1.00  0.00           H  
ATOM   2095  CA  TYR   155      54.768  84.651  87.009  1.00  0.00           C  
ATOM   2096  HA  TYR   155      54.078  84.644  87.854  1.00  0.00           H  
ATOM   2097  CB  TYR   155      56.143  85.098  87.461  1.00  0.00           C  
ATOM   2098  HB2 TYR   155      56.891  84.784  86.733  1.00  0.00           H  
ATOM   2099  HB3 TYR   155      56.154  86.188  87.505  1.00  0.00           H  
ATOM   2100  CG  TYR   155      56.613  84.587  88.808  1.00  0.00           C  
ATOM   2101  CD1 TYR   155      57.302  83.429  88.975  1.00  0.00           C  
ATOM   2102  HD1 TYR   155      57.536  82.880  88.075  1.00  0.00           H  
ATOM   2103  CE1 TYR   155      57.907  83.045  90.193  1.00  0.00           C  
ATOM   2104  HE1 TYR   155      58.438  82.104  90.189  1.00  0.00           H  
ATOM   2105  CZ  TYR   155      57.652  83.773  91.337  1.00  0.00           C  
ATOM   2106  OH  TYR   155      58.246  83.346  92.505  1.00  0.00           O  
ATOM   2107  HH  TYR   155      58.729  82.519  92.440  1.00  0.00           H  
ATOM   2108  CE2 TYR   155      56.834  84.910  91.242  1.00  0.00           C  
ATOM   2109  HE2 TYR   155      56.638  85.560  92.082  1.00  0.00           H  
ATOM   2110  CD2 TYR   155      56.340  85.344  89.974  1.00  0.00           C  
ATOM   2111  HD2 TYR   155      55.769  86.250  89.834  1.00  0.00           H  
ATOM   2112  C   TYR   155      54.262  85.608  85.989  1.00  0.00           C  
ATOM   2113  O   TYR   155      54.470  85.372  84.776  1.00  0.00           O  
ATOM   2114  N   GLY   156      53.528  86.617  86.284  1.00  0.00           N  
ATOM   2115  H   GLY   156      53.024  87.039  85.517  1.00  0.00           H  
ATOM   2116  CA  GLY   156      53.098  87.097  87.620  1.00  0.00           C  
ATOM   2117  HA2 GLY   156      52.434  86.301  87.956  1.00  0.00           H  
ATOM   2118  HA3 GLY   156      53.982  87.333  88.213  1.00  0.00           H  
ATOM   2119  C   GLY   156      52.264  88.331  87.649  1.00  0.00           C  
ATOM   2120  O   GLY   156      51.930  88.906  86.603  1.00  0.00           O  
ATOM   2121  N   GLN   157      51.797  88.753  88.836  1.00  0.00           N  
ATOM   2122  H   GLN   157      51.916  88.160  89.645  1.00  0.00           H  
ATOM   2123  CA  GLN   157      51.082  89.963  89.062  1.00  0.00           C  
ATOM   2124  HA  GLN   157      50.272  89.800  88.351  1.00  0.00           H  
ATOM   2125  CB  GLN   157      50.434  90.029  90.421  1.00  0.00           C  
ATOM   2126  HB2 GLN   157      51.170  89.694  91.152  1.00  0.00           H  
ATOM   2127  HB3 GLN   157      50.166  91.077  90.558  1.00  0.00           H  
ATOM   2128  CG  GLN   157      49.210  89.089  90.347  1.00  0.00           C  
ATOM   2129  HG2 GLN   157      48.625  89.346  89.464  1.00  0.00           H  
ATOM   2130  HG3 GLN   157      49.541  88.050  90.372  1.00  0.00           H  
ATOM   2131  CD  GLN   157      48.228  89.318  91.493  1.00  0.00           C  
ATOM   2132  OE1 GLN   157      47.195  89.951  91.356  1.00  0.00           O  
ATOM   2133  NE2 GLN   157      48.424  88.727  92.663  1.00  0.00           N  
ATOM   2134 HE21 GLN   157      49.204  88.104  92.817  1.00  0.00           H  
ATOM   2135 HE22 GLN   157      47.715  88.847  93.372  1.00  0.00           H  
ATOM   2136  C   GLN   157      51.956  91.181  88.781  1.00  0.00           C  
ATOM   2137  O   GLN   157      52.928  91.318  89.513  1.00  0.00           O  
ATOM   2138  N   GLN   158      51.662  92.035  87.790  1.00  0.00           N  
ATOM   2139  H   GLN   158      52.227  92.869  87.729  1.00  0.00           H  
ATOM   2140  CA  GLN   158      50.672  91.860  86.701  1.00  0.00           C  
ATOM   2141  HA  GLN   158      50.483  90.786  86.692  1.00  0.00           H  
ATOM   2142  CB  GLN   158      49.407  92.671  87.011  1.00  0.00           C  
ATOM   2143  HB2 GLN   158      49.487  93.758  87.026  1.00  0.00           H  
ATOM   2144  HB3 GLN   158      48.753  92.403  86.181  1.00  0.00           H  
ATOM   2145  CG  GLN   158      48.639  92.265  88.313  1.00  0.00           C  
ATOM   2146  HG2 GLN   158      48.709  91.178  88.342  1.00  0.00           H  
ATOM   2147  HG3 GLN   158      49.144  92.664  89.193  1.00  0.00           H  
ATOM   2148  CD  GLN   158      47.183  92.704  88.377  1.00  0.00           C  
ATOM   2149  OE1 GLN   158      46.280  91.975  87.971  1.00  0.00           O  
ATOM   2150  NE2 GLN   158      46.840  93.911  88.811  1.00  0.00           N  
ATOM   2151 HE21 GLN   158      47.565  94.488  89.212  1.00  0.00           H  
ATOM   2152 HE22 GLN   158      45.855  94.115  88.910  1.00  0.00           H  
ATOM   2153  C   GLN   158      51.286  92.128  85.345  1.00  0.00           C  
ATOM   2154  O   GLN   158      52.310  92.837  85.222  1.00  0.00           O  
ATOM   2155  N   ASN   159      50.628  91.753  84.290  1.00  0.00           N  
ATOM   2156  H   ASN   159      49.718  91.370  84.502  1.00  0.00           H  
ATOM   2157  CA  ASN   159      51.048  91.853  82.885  1.00  0.00           C  
ATOM   2158  HA  ASN   159      51.933  91.235  82.733  1.00  0.00           H  
ATOM   2159  CB  ASN   159      50.024  91.195  81.929  1.00  0.00           C  
ATOM   2160  HB2 ASN   159      49.824  90.164  82.221  1.00  0.00           H  
ATOM   2161  HB3 ASN   159      49.070  91.701  82.082  1.00  0.00           H  
ATOM   2162  CG  ASN   159      50.443  91.205  80.472  1.00  0.00           C  
ATOM   2163  OD1 ASN   159      49.997  92.170  79.766  1.00  0.00           O  
ATOM   2164  ND2 ASN   159      51.297  90.291  79.962  1.00  0.00           N  
ATOM   2165 HD21 ASN   159      51.745  89.616  80.565  1.00  0.00           H  
ATOM   2166 HD22 ASN   159      51.516  90.327  78.976  1.00  0.00           H  
ATOM   2167  C   ASN   159      51.325  93.302  82.467  1.00  0.00           C  
ATOM   2168  O   ASN   159      50.591  94.222  82.847  1.00  0.00           O  
ATOM   2169  N   GLN   160      52.388  93.569  81.664  1.00  0.00           N  
ATOM   2170  H   GLN   160      52.569  94.543  81.470  1.00  0.00           H  
ATOM   2171  CA  GLN   160      53.484  92.661  81.269  1.00  0.00           C  
ATOM   2172  HA  GLN   160      52.988  91.700  81.131  1.00  0.00           H  
ATOM   2173  CB  GLN   160      53.965  93.103  79.849  1.00  0.00           C  
ATOM   2174  HB2 GLN   160      53.223  92.982  79.060  1.00  0.00           H  
ATOM   2175  HB3 GLN   160      54.200  94.163  79.748  1.00  0.00           H  
ATOM   2176  CG  GLN   160      55.192  92.331  79.341  1.00  0.00           C  
ATOM   2177  HG2 GLN   160      55.412  92.805  78.385  1.00  0.00           H  
ATOM   2178  HG3 GLN   160      56.048  92.649  79.936  1.00  0.00           H  
ATOM   2179  CD  GLN   160      55.031  90.801  79.350  1.00  0.00           C  
ATOM   2180  OE1 GLN   160      55.541  90.158  80.238  1.00  0.00           O  
ATOM   2181  NE2 GLN   160      54.315  90.227  78.373  1.00  0.00           N  
ATOM   2182 HE21 GLN   160      53.842  90.873  77.757  1.00  0.00           H  
ATOM   2183 HE22 GLN   160      54.247  89.220  78.356  1.00  0.00           H  
ATOM   2184  C   GLN   160      54.642  92.535  82.326  1.00  0.00           C  
ATOM   2185  O   GLN   160      55.488  93.340  82.512  1.00  0.00           O  
ATOM   2186  N   TYR   161      54.669  91.340  83.023  1.00  0.00           N  
ATOM   2187  H   TYR   161      54.014  90.618  82.759  1.00  0.00           H  
ATOM   2188  CA  TYR   161      55.539  91.146  84.171  1.00  0.00           C  
ATOM   2189  HA  TYR   161      55.339  91.988  84.833  1.00  0.00           H  
ATOM   2190  CB  TYR   161      55.034  89.926  84.962  1.00  0.00           C  
ATOM   2191  HB2 TYR   161      54.069  90.300  85.306  1.00  0.00           H  
ATOM   2192  HB3 TYR   161      54.978  89.050  84.315  1.00  0.00           H  
ATOM   2193  CG  TYR   161      55.836  89.531  86.147  1.00  0.00           C  
ATOM   2194  CD1 TYR   161      56.964  88.748  86.079  1.00  0.00           C  
ATOM   2195  HD1 TYR   161      57.413  88.473  85.136  1.00  0.00           H  
ATOM   2196  CE1 TYR   161      57.672  88.351  87.273  1.00  0.00           C  
ATOM   2197  HE1 TYR   161      58.533  87.700  87.277  1.00  0.00           H  
ATOM   2198  CZ  TYR   161      57.196  88.864  88.537  1.00  0.00           C  
ATOM   2199  OH  TYR   161      57.856  88.521  89.715  1.00  0.00           O  
ATOM   2200  HH  TYR   161      58.727  88.167  89.523  1.00  0.00           H  
ATOM   2201  CE2 TYR   161      56.011  89.636  88.633  1.00  0.00           C  
ATOM   2202  HE2 TYR   161      55.702  90.114  89.552  1.00  0.00           H  
ATOM   2203  CD2 TYR   161      55.320  89.945  87.447  1.00  0.00           C  
ATOM   2204  HD2 TYR   161      54.469  90.610  87.424  1.00  0.00           H  
ATOM   2205  C   TYR   161      56.994  91.133  83.906  1.00  0.00           C  
ATOM   2206  O   TYR   161      57.836  91.393  84.796  1.00  0.00           O  
ATOM   2207  N   ASN   162      57.342  90.790  82.650  1.00  0.00           N  
ATOM   2208  H   ASN   162      56.593  90.756  81.973  1.00  0.00           H  
ATOM   2209  CA  ASN   162      58.759  90.635  82.154  1.00  0.00           C  
ATOM   2210  HA  ASN   162      59.401  90.749  83.028  1.00  0.00           H  
ATOM   2211  CB  ASN   162      58.895  89.216  81.552  1.00  0.00           C  
ATOM   2212  HB2 ASN   162      58.093  89.096  80.824  1.00  0.00           H  
ATOM   2213  HB3 ASN   162      59.829  89.079  81.008  1.00  0.00           H  
ATOM   2214  CG  ASN   162      58.699  88.156  82.600  1.00  0.00           C  
ATOM   2215  OD1 ASN   162      59.478  88.010  83.496  1.00  0.00           O  
ATOM   2216  ND2 ASN   162      57.720  87.401  82.501  1.00  0.00           N  
ATOM   2217 HD21 ASN   162      57.612  86.596  83.100  1.00  0.00           H  
ATOM   2218 HD22 ASN   162      57.079  87.472  81.723  1.00  0.00           H  
ATOM   2219  C   ASN   162      58.977  91.778  81.142  1.00  0.00           C  
ATOM   2220  O   ASN   162      58.500  91.775  79.998  1.00  0.00           O  
ATOM   2221  N   SER   163      59.670  92.814  81.568  1.00  0.00           N  
ATOM   2222  H   SER   163      60.039  92.815  82.508  1.00  0.00           H  
ATOM   2223  CA  SER   163      60.333  93.795  80.705  1.00  0.00           C  
ATOM   2224  HA  SER   163      59.621  94.330  80.076  1.00  0.00           H  
ATOM   2225  CB  SER   163      60.824  94.940  81.643  1.00  0.00           C  
ATOM   2226  HB2 SER   163      59.980  95.351  82.198  1.00  0.00           H  
ATOM   2227  HB3 SER   163      61.498  94.508  82.383  1.00  0.00           H  
ATOM   2228  OG  SER   163      61.482  95.880  80.866  1.00  0.00           O  
ATOM   2229  HG  SER   163      62.417  95.779  81.055  1.00  0.00           H  
ATOM   2230  C   SER   163      61.494  93.174  79.824  1.00  0.00           C  
ATOM   2231  O   SER   163      62.053  92.178  80.309  1.00  0.00           O  
ATOM   2232  N   SER   164      61.888  93.775  78.699  1.00  0.00           N  
ATOM   2233  H   SER   164      61.485  94.669  78.455  1.00  0.00           H  
ATOM   2234  CA  SER   164      62.889  93.308  77.747  1.00  0.00           C  
ATOM   2235  HA  SER   164      62.764  93.907  76.845  1.00  0.00           H  
ATOM   2236  CB  SER   164      62.609  91.847  77.309  1.00  0.00           C  
ATOM   2237  HB2 SER   164      62.775  91.066  78.051  1.00  0.00           H  
ATOM   2238  HB3 SER   164      61.552  91.689  77.093  1.00  0.00           H  
ATOM   2239  OG  SER   164      63.307  91.478  76.164  1.00  0.00           O  
ATOM   2240  HG  SER   164      62.969  91.991  75.427  1.00  0.00           H  
ATOM   2241  C   SER   164      64.339  93.416  78.280  1.00  0.00           C  
ATOM   2242  O   SER   164      64.728  92.930  79.293  1.00  0.00           O  
ATOM   2243  N   SER   165      65.104  94.240  77.552  1.00  0.00           N  
ATOM   2244  H   SER   165      64.780  94.546  76.646  1.00  0.00           H  
ATOM   2245  CA  SER   165      66.503  94.752  77.792  1.00  0.00           C  
ATOM   2246  HA  SER   165      67.213  93.937  77.930  1.00  0.00           H  
ATOM   2247  CB  SER   165      67.065  95.374  76.497  1.00  0.00           C  
ATOM   2248  HB2 SER   165      66.401  96.131  76.081  1.00  0.00           H  
ATOM   2249  HB3 SER   165      68.073  95.753  76.661  1.00  0.00           H  
ATOM   2250  OG  SER   165      67.157  94.168  75.672  1.00  0.00           O  
ATOM   2251  HG  SER   165      67.739  94.323  74.924  1.00  0.00           H  
ATOM   2252  C   SER   165      66.609  95.669  78.932  1.00  0.00           C  
ATOM   2253  O   SER   165      65.528  96.012  79.443  1.00  0.00           O  
ATOM   2254  N   GLY   166      67.866  96.109  79.286  1.00  0.00           N  
ATOM   2255  H   GLY   166      68.649  95.648  78.845  1.00  0.00           H  
ATOM   2256  CA  GLY   166      68.281  97.121  80.194  1.00  0.00           C  
ATOM   2257  HA2 GLY   166      67.364  97.547  80.600  1.00  0.00           H  
ATOM   2258  HA3 GLY   166      68.768  96.721  81.082  1.00  0.00           H  
ATOM   2259  C   GLY   166      68.914  98.296  79.526  1.00  0.00           C  
ATOM   2260  O   GLY   166      68.618  98.577  78.350  1.00  0.00           O  
ATOM   2261  N   GLY   167      69.713  99.167  80.182  1.00  0.00           N  
ATOM   2262  H   GLY   167      69.867  99.114  81.179  1.00  0.00           H  
ATOM   2263  CA  GLY   167      70.523 100.213  79.479  1.00  0.00           C  
ATOM   2264  HA2 GLY   167      69.871 100.794  78.826  1.00  0.00           H  
ATOM   2265  HA3 GLY   167      70.968 100.864  80.232  1.00  0.00           H  
ATOM   2266  C   GLY   167      71.671  99.544  78.639  1.00  0.00           C  
ATOM   2267  O   GLY   167      71.562  98.432  78.142  1.00  0.00           O  
ATOM   2268  N   GLY   168      72.704 100.360  78.426  1.00  0.00           N  
ATOM   2269  H   GLY   168      72.679 101.284  78.834  1.00  0.00           H  
ATOM   2270  CA  GLY   168      74.046  99.965  77.961  1.00  0.00           C  
ATOM   2271  HA2 GLY   168      74.424  99.152  78.581  1.00  0.00           H  
ATOM   2272  HA3 GLY   168      73.900  99.727  76.908  1.00  0.00           H  
ATOM   2273  C   GLY   168      75.119 101.061  77.920  1.00  0.00           C  
ATOM   2274  O   GLY   168      74.897 102.176  78.486  1.00  0.00           O  
ATOM   2275  N   GLY   169      76.199 100.944  77.207  1.00  0.00           N  
ATOM   2276  H   GLY   169      76.805 101.737  77.359  1.00  0.00           H  
ATOM   2277  CA  GLY   169      76.639  99.715  76.467  1.00  0.00           C  
ATOM   2278  HA2 GLY   169      76.540  98.804  77.058  1.00  0.00           H  
ATOM   2279  HA3 GLY   169      75.919  99.557  75.663  1.00  0.00           H  
ATOM   2280  C   GLY   169      78.151  99.832  76.029  1.00  0.00           C  
ATOM   2281  O   GLY   169      78.655 100.924  75.852  1.00  0.00           O  
ATOM   2282  N   GLY   170      78.750  98.633  75.845  1.00  0.00           N  
ATOM   2283  H   GLY   170      78.405  97.771  76.243  1.00  0.00           H  
ATOM   2284  CA  GLY   170      80.112  98.535  75.407  1.00  0.00           C  
ATOM   2285  HA2 GLY   170      80.230  97.569  74.915  1.00  0.00           H  
ATOM   2286  HA3 GLY   170      80.414  99.317  74.710  1.00  0.00           H  
ATOM   2287  C   GLY   170      81.049  98.636  76.610  1.00  0.00           C  
ATOM   2288  O   GLY   170      80.613  98.525  77.740  1.00  0.00           O  
ATOM   2289  N   GLY   171      82.331  99.024  76.444  1.00  0.00           N  
ATOM   2290  H   GLY   171      82.986  98.862  77.196  1.00  0.00           H  
ATOM   2291  CA  GLY   171      83.068  99.241  75.156  1.00  0.00           C  
ATOM   2292  HA2 GLY   171      84.126  99.100  75.375  1.00  0.00           H  
ATOM   2293  HA3 GLY   171      82.834  98.485  74.407  1.00  0.00           H  
ATOM   2294  C   GLY   171      82.904 100.709  74.646  1.00  0.00           C  
ATOM   2295  O   GLY   171      82.073 101.430  75.099  1.00  0.00           O  
ATOM   2296  N   GLY   172      83.737 101.128  73.708  1.00  0.00           N  
ATOM   2297  H   GLY   172      83.779 102.130  73.588  1.00  0.00           H  
ATOM   2298  CA  GLY   172      84.641 100.396  72.898  1.00  0.00           C  
ATOM   2299  HA2 GLY   172      85.012  99.507  73.408  1.00  0.00           H  
ATOM   2300  HA3 GLY   172      84.150 100.174  71.950  1.00  0.00           H  
ATOM   2301  C   GLY   172      85.809 101.298  72.454  1.00  0.00           C  
ATOM   2302  O   GLY   172      86.244 102.230  73.125  1.00  0.00           O  
ATOM   2303  N   GLY   173      86.494 100.875  71.368  1.00  0.00           N  
ATOM   2304  H   GLY   173      86.237 100.000  70.934  1.00  0.00           H  
ATOM   2305  CA  GLY   173      87.739 101.374  70.952  1.00  0.00           C  
ATOM   2306  HA2 GLY   173      87.738 101.456  69.865  1.00  0.00           H  
ATOM   2307  HA3 GLY   173      87.817 102.393  71.331  1.00  0.00           H  
ATOM   2308  C   GLY   173      88.818 100.431  71.436  1.00  0.00           C  
ATOM   2309  O   GLY   173      88.645  99.672  72.426  1.00  0.00           O  
ATOM   2310  N   GLY   174      89.963 100.366  70.760  1.00  0.00           N  
ATOM   2311  H   GLY   174      90.634  99.723  71.154  1.00  0.00           H  
ATOM   2312  CA  GLY   174      90.269 101.114  69.529  1.00  0.00           C  
ATOM   2313  HA2 GLY   174      89.802 102.098  69.575  1.00  0.00           H  
ATOM   2314  HA3 GLY   174      91.347 101.272  69.512  1.00  0.00           H  
ATOM   2315  C   GLY   174      89.954 100.357  68.287  1.00  0.00           C  
ATOM   2316  O   GLY   174      89.018  99.520  68.258  1.00  0.00           O  
ATOM   2317  N   GLY   175      90.790 100.635  67.285  1.00  0.00           N  
ATOM   2318  H   GLY   175      91.594 101.227  67.436  1.00  0.00           H  
ATOM   2319  CA  GLY   175      90.595 100.147  65.922  1.00  0.00           C  
ATOM   2320  HA2 GLY   175      91.505 100.556  65.481  1.00  0.00           H  
ATOM   2321  HA3 GLY   175      90.322  99.092  65.956  1.00  0.00           H  
ATOM   2322  C   GLY   175      89.373 100.952  65.351  1.00  0.00           C  
ATOM   2323  O   GLY   175      89.368 102.186  65.299  1.00  0.00           O  
ATOM   2324  N   ASN   176      88.406 100.234  64.855  1.00  0.00           N  
ATOM   2325  H   ASN   176      88.519  99.230  64.873  1.00  0.00           H  
ATOM   2326  CA  ASN   176      87.137 100.713  64.393  1.00  0.00           C  
ATOM   2327  HA  ASN   176      87.433 101.440  63.637  1.00  0.00           H  
ATOM   2328  CB  ASN   176      86.305  99.577  63.822  1.00  0.00           C  
ATOM   2329  HB2 ASN   176      86.875  99.240  62.956  1.00  0.00           H  
ATOM   2330  HB3 ASN   176      86.141  98.883  64.646  1.00  0.00           H  
ATOM   2331  CG  ASN   176      84.912 100.027  63.342  1.00  0.00           C  
ATOM   2332  OD1 ASN   176      83.934  99.915  64.052  1.00  0.00           O  
ATOM   2333  ND2 ASN   176      84.927 100.520  62.093  1.00  0.00           N  
ATOM   2334 HD21 ASN   176      84.236 101.169  61.745  1.00  0.00           H  
ATOM   2335 HD22 ASN   176      85.738 100.392  61.504  1.00  0.00           H  
ATOM   2336  C   ASN   176      86.288 101.480  65.464  1.00  0.00           C  
ATOM   2337  O   ASN   176      86.038 100.934  66.523  1.00  0.00           O  
ATOM   2338  N   TYR   177      85.890 102.717  65.150  1.00  0.00           N  
ATOM   2339  H   TYR   177      86.202 103.100  64.269  1.00  0.00           H  
ATOM   2340  CA  TYR   177      85.043 103.550  65.989  1.00  0.00           C  
ATOM   2341  HA  TYR   177      84.782 102.934  66.849  1.00  0.00           H  
ATOM   2342  CB  TYR   177      85.784 104.727  66.468  1.00  0.00           C  
ATOM   2343  HB2 TYR   177      86.200 105.282  65.627  1.00  0.00           H  
ATOM   2344  HB3 TYR   177      85.090 105.454  66.889  1.00  0.00           H  
ATOM   2345  CG  TYR   177      86.906 104.494  67.456  1.00  0.00           C  
ATOM   2346  CD1 TYR   177      88.262 104.580  67.047  1.00  0.00           C  
ATOM   2347  HD1 TYR   177      88.457 104.656  65.988  1.00  0.00           H  
ATOM   2348  CE1 TYR   177      89.252 104.628  67.981  1.00  0.00           C  
ATOM   2349  HE1 TYR   177      90.287 104.583  67.678  1.00  0.00           H  
ATOM   2350  CZ  TYR   177      88.947 104.766  69.392  1.00  0.00           C  
ATOM   2351  OH  TYR   177      89.898 104.828  70.368  1.00  0.00           O  
ATOM   2352  HH  TYR   177      89.674 105.293  71.177  1.00  0.00           H  
ATOM   2353  CE2 TYR   177      87.640 104.670  69.725  1.00  0.00           C  
ATOM   2354  HE2 TYR   177      87.240 104.776  70.723  1.00  0.00           H  
ATOM   2355  CD2 TYR   177      86.579 104.571  68.783  1.00  0.00           C  
ATOM   2356  HD2 TYR   177      85.558 104.659  69.123  1.00  0.00           H  
ATOM   2357  C   TYR   177      83.791 103.977  65.184  1.00  0.00           C  
ATOM   2358  O   TYR   177      83.978 104.385  64.058  1.00  0.00           O  
ATOM   2359  N   GLY   178      82.545 103.847  65.689  1.00  0.00           N  
ATOM   2360  H   GLY   178      81.791 104.106  65.069  1.00  0.00           H  
ATOM   2361  CA  GLY   178      82.149 103.195  66.908  1.00  0.00           C  
ATOM   2362  HA2 GLY   178      81.200 102.701  66.699  1.00  0.00           H  
ATOM   2363  HA3 GLY   178      82.828 102.363  67.095  1.00  0.00           H  
ATOM   2364  C   GLY   178      82.167 104.018  68.106  1.00  0.00           C  
ATOM   2365  O   GLY   178      83.009 104.939  68.169  1.00  0.00           O  
ATOM   2366  N   GLN   179      81.342 103.610  69.044  1.00  0.00           N  
ATOM   2367  H   GLN   179      80.689 102.879  68.799  1.00  0.00           H  
ATOM   2368  CA  GLN   179      81.462 104.047  70.456  1.00  0.00           C  
ATOM   2369  HA  GLN   179      81.421 105.128  70.588  1.00  0.00           H  
ATOM   2370  CB  GLN   179      80.273 103.348  71.213  1.00  0.00           C  
ATOM   2371  HB2 GLN   179      80.046 103.818  72.170  1.00  0.00           H  
ATOM   2372  HB3 GLN   179      79.402 103.392  70.559  1.00  0.00           H  
ATOM   2373  CG  GLN   179      80.595 101.861  71.533  1.00  0.00           C  
ATOM   2374  HG2 GLN   179      80.868 101.338  70.616  1.00  0.00           H  
ATOM   2375  HG3 GLN   179      81.337 101.759  72.325  1.00  0.00           H  
ATOM   2376  CD  GLN   179      79.389 101.133  71.947  1.00  0.00           C  
ATOM   2377  OE1 GLN   179      78.329 101.627  72.260  1.00  0.00           O  
ATOM   2378  NE2 GLN   179      79.443  99.804  72.080  1.00  0.00           N  
ATOM   2379 HE21 GLN   179      80.330  99.352  71.910  1.00  0.00           H  
ATOM   2380 HE22 GLN   179      78.706  99.328  72.581  1.00  0.00           H  
ATOM   2381  C   GLN   179      82.806 103.583  71.060  1.00  0.00           C  
ATOM   2382  O   GLN   179      83.517 102.684  70.523  1.00  0.00           O  
ATOM   2383  N   ASP   180      83.348 104.188  72.103  1.00  0.00           N  
ATOM   2384  H   ASP   180      84.294 103.873  72.263  1.00  0.00           H  
ATOM   2385  CA  ASP   180      82.882 105.220  73.064  1.00  0.00           C  
ATOM   2386  HA  ASP   180      81.944 105.740  72.867  1.00  0.00           H  
ATOM   2387  CB  ASP   180      82.834 104.591  74.476  1.00  0.00           C  
ATOM   2388  HB2 ASP   180      82.011 103.878  74.429  1.00  0.00           H  
ATOM   2389  HB3 ASP   180      83.781 104.084  74.659  1.00  0.00           H  
ATOM   2390  CG  ASP   180      82.525 105.475  75.596  1.00  0.00           C  
ATOM   2391  OD1 ASP   180      82.240 106.694  75.353  1.00  0.00           O  
ATOM   2392  OD2 ASP   180      82.564 105.004  76.768  1.00  0.00           O  
ATOM   2393  C   ASP   180      83.957 106.323  73.069  1.00  0.00           C  
ATOM   2394  O   ASP   180      85.097 106.082  73.386  1.00  0.00           O  
ATOM   2395  N   GLN   181      83.556 107.593  72.634  1.00  0.00           N  
ATOM   2396  H   GLN   181      82.580 107.689  72.391  1.00  0.00           H  
ATOM   2397  CA  GLN   181      84.509 108.722  72.519  1.00  0.00           C  
ATOM   2398  HA  GLN   181      85.296 108.366  73.184  1.00  0.00           H  
ATOM   2399  CB  GLN   181      85.055 108.871  71.089  1.00  0.00           C  
ATOM   2400  HB2 GLN   181      84.291 109.189  70.379  1.00  0.00           H  
ATOM   2401  HB3 GLN   181      85.881 109.577  71.174  1.00  0.00           H  
ATOM   2402  CG  GLN   181      85.769 107.607  70.545  1.00  0.00           C  
ATOM   2403  HG2 GLN   181      86.601 107.283  71.170  1.00  0.00           H  
ATOM   2404  HG3 GLN   181      85.039 106.809  70.408  1.00  0.00           H  
ATOM   2405  CD  GLN   181      86.453 107.915  69.189  1.00  0.00           C  
ATOM   2406  OE1 GLN   181      87.670 108.056  69.088  1.00  0.00           O  
ATOM   2407  NE2 GLN   181      85.698 108.143  68.202  1.00  0.00           N  
ATOM   2408 HE21 GLN   181      84.727 107.934  68.388  1.00  0.00           H  
ATOM   2409 HE22 GLN   181      86.072 108.288  67.276  1.00  0.00           H  
ATOM   2410  C   GLN   181      84.035 110.114  73.152  1.00  0.00           C  
ATOM   2411  O   GLN   181      84.776 111.118  73.301  1.00  0.00           O  
ATOM   2412  N   SER   182      82.743 110.179  73.587  1.00  0.00           N  
ATOM   2413  H   SER   182      82.173 109.348  73.650  1.00  0.00           H  
ATOM   2414  CA  SER   182      82.085 111.343  74.243  1.00  0.00           C  
ATOM   2415  HA  SER   182      82.176 112.179  73.549  1.00  0.00           H  
ATOM   2416  CB  SER   182      80.578 111.073  74.478  1.00  0.00           C  
ATOM   2417  HB2 SER   182      79.988 111.032  73.562  1.00  0.00           H  
ATOM   2418  HB3 SER   182      80.511 110.111  74.985  1.00  0.00           H  
ATOM   2419  OG  SER   182      80.134 112.088  75.396  1.00  0.00           O  
ATOM   2420  HG  SER   182      79.239 111.944  75.713  1.00  0.00           H  
ATOM   2421  C   SER   182      82.812 111.757  75.555  1.00  0.00           C  
ATOM   2422  O   SER   182      83.310 110.848  76.262  1.00  0.00           O  
ATOM   2423  N   SER   183      83.071 113.003  75.933  1.00  0.00           N  
ATOM   2424  H   SER   183      83.566 113.107  76.807  1.00  0.00           H  
ATOM   2425  CA  SER   183      82.928 114.203  75.128  1.00  0.00           C  
ATOM   2426  HA  SER   183      81.922 114.451  74.789  1.00  0.00           H  
ATOM   2427  CB  SER   183      83.266 115.407  76.034  1.00  0.00           C  
ATOM   2428  HB2 SER   183      84.286 115.285  76.401  1.00  0.00           H  
ATOM   2429  HB3 SER   183      83.232 116.263  75.360  1.00  0.00           H  
ATOM   2430  OG  SER   183      82.340 115.472  77.043  1.00  0.00           O  
ATOM   2431  HG  SER   183      82.278 114.573  77.374  1.00  0.00           H  
ATOM   2432  C   SER   183      83.870 114.318  73.889  1.00  0.00           C  
ATOM   2433  O   SER   183      85.095 114.373  74.052  1.00  0.00           O  
ATOM   2434  N   MET   184      83.264 114.353  72.681  1.00  0.00           N  
ATOM   2435  H   MET   184      82.255 114.326  72.646  1.00  0.00           H  
ATOM   2436  CA  MET   184      84.025 114.340  71.434  1.00  0.00           C  
ATOM   2437  HA  MET   184      84.924 113.741  71.582  1.00  0.00           H  
ATOM   2438  CB  MET   184      83.236 113.618  70.290  1.00  0.00           C  
ATOM   2439  HB2 MET   184      82.162 113.797  70.231  1.00  0.00           H  
ATOM   2440  HB3 MET   184      83.749 113.838  69.354  1.00  0.00           H  
ATOM   2441  CG  MET   184      83.374 112.071  70.430  1.00  0.00           C  
ATOM   2442  HG2 MET   184      84.403 111.733  70.299  1.00  0.00           H  
ATOM   2443  HG3 MET   184      82.881 111.809  71.366  1.00  0.00           H  
ATOM   2444  SD  MET   184      82.390 111.230  69.187  1.00  0.00           S  
ATOM   2445  CE  MET   184      80.694 111.265  69.845  1.00  0.00           C  
ATOM   2446  HE1 MET   184      80.232 112.252  69.813  1.00  0.00           H  
ATOM   2447  HE2 MET   184      80.181 110.590  69.159  1.00  0.00           H  
ATOM   2448  HE3 MET   184      80.750 110.930  70.880  1.00  0.00           H  
ATOM   2449  C   MET   184      84.453 115.795  71.096  1.00  0.00           C  
ATOM   2450  O   MET   184      83.635 116.702  70.969  1.00  0.00           O  
ATOM   2451  N   SER   185      85.742 116.051  71.050  1.00  0.00           N  
ATOM   2452  H   SER   185      86.261 115.194  71.179  1.00  0.00           H  
ATOM   2453  CA  SER   185      86.335 117.324  70.738  1.00  0.00           C  
ATOM   2454  HA  SER   185      85.697 118.085  71.187  1.00  0.00           H  
ATOM   2455  CB  SER   185      87.742 117.401  71.302  1.00  0.00           C  
ATOM   2456  HB2 SER   185      87.659 117.170  72.364  1.00  0.00           H  
ATOM   2457  HB3 SER   185      88.347 116.661  70.779  1.00  0.00           H  
ATOM   2458  OG  SER   185      88.394 118.589  71.028  1.00  0.00           O  
ATOM   2459  HG  SER   185      88.916 118.943  71.752  1.00  0.00           H  
ATOM   2460  C   SER   185      86.267 117.612  69.256  1.00  0.00           C  
ATOM   2461  O   SER   185      86.702 116.771  68.425  1.00  0.00           O  
ATOM   2462  N   SER   186      85.770 118.740  68.901  1.00  0.00           N  
ATOM   2463  H   SER   186      85.606 119.375  69.669  1.00  0.00           H  
ATOM   2464  CA  SER   186      85.941 119.333  67.530  1.00  0.00           C  
ATOM   2465  HA  SER   186      86.949 119.066  67.212  1.00  0.00           H  
ATOM   2466  CB  SER   186      84.988 118.728  66.461  1.00  0.00           C  
ATOM   2467  HB2 SER   186      85.215 119.002  65.430  1.00  0.00           H  
ATOM   2468  HB3 SER   186      85.155 117.651  66.462  1.00  0.00           H  
ATOM   2469  OG  SER   186      83.609 119.085  66.721  1.00  0.00           O  
ATOM   2470  HG  SER   186      83.432 118.758  67.606  1.00  0.00           H  
ATOM   2471  C   SER   186      85.866 120.858  67.619  1.00  0.00           C  
ATOM   2472  O   SER   186      85.476 121.441  68.628  1.00  0.00           O  
ATOM   2473  N   GLY   187      86.151 121.723  66.601  1.00  0.00           N  
ATOM   2474  H   GLY   187      86.075 122.693  66.873  1.00  0.00           H  
ATOM   2475  CA  GLY   187      86.627 121.458  65.190  1.00  0.00           C  
ATOM   2476  HA2 GLY   187      87.494 122.094  65.006  1.00  0.00           H  
ATOM   2477  HA3 GLY   187      87.058 120.461  65.097  1.00  0.00           H  
ATOM   2478  C   GLY   187      85.698 121.644  64.072  1.00  0.00           C  
ATOM   2479  O   GLY   187      86.109 121.594  62.900  1.00  0.00           O  
ATOM   2480  N   GLY   188      84.469 122.055  64.430  1.00  0.00           N  
ATOM   2481  H   GLY   188      84.257 122.145  65.414  1.00  0.00           H  
ATOM   2482  CA  GLY   188      83.511 122.711  63.525  1.00  0.00           C  
ATOM   2483  HA2 GLY   188      83.591 122.263  62.534  1.00  0.00           H  
ATOM   2484  HA3 GLY   188      82.484 122.755  63.887  1.00  0.00           H  
ATOM   2485  C   GLY   188      83.782 124.222  63.437  1.00  0.00           C  
ATOM   2486  O   GLY   188      84.882 124.684  63.714  1.00  0.00           O  
ATOM   2487  N   GLY   189      82.852 125.078  62.887  1.00  0.00           N  
ATOM   2488  H   GLY   189      83.179 126.024  62.753  1.00  0.00           H  
ATOM   2489  CA  GLY   189      81.560 124.752  62.219  1.00  0.00           C  
ATOM   2490  HA2 GLY   189      81.252 123.866  62.773  1.00  0.00           H  
ATOM   2491  HA3 GLY   189      80.813 125.533  62.360  1.00  0.00           H  
ATOM   2492  C   GLY   189      81.747 124.474  60.770  1.00  0.00           C  
ATOM   2493  O   GLY   189      82.720 123.882  60.314  1.00  0.00           O  
ATOM   2494  N   SER   190      80.753 124.832  60.032  1.00  0.00           N  
ATOM   2495  H   SER   190      79.955 125.222  60.511  1.00  0.00           H  
ATOM   2496  CA  SER   190      80.621 124.798  58.549  1.00  0.00           C  
ATOM   2497  HA  SER   190      81.542 124.453  58.080  1.00  0.00           H  
ATOM   2498  CB  SER   190      79.543 123.905  58.006  1.00  0.00           C  
ATOM   2499  HB2 SER   190      78.553 124.261  58.292  1.00  0.00           H  
ATOM   2500  HB3 SER   190      79.622 123.874  56.920  1.00  0.00           H  
ATOM   2501  OG  SER   190      79.862 122.617  58.412  1.00  0.00           O  
ATOM   2502  HG  SER   190      79.418 122.379  59.229  1.00  0.00           H  
ATOM   2503  C   SER   190      80.355 126.279  58.071  1.00  0.00           C  
ATOM   2504  O   SER   190      79.212 126.679  57.814  1.00  0.00           O  
ATOM   2505  N   GLY   191      81.360 127.119  57.881  1.00  0.00           N  
ATOM   2506  H   GLY   191      81.047 128.053  57.659  1.00  0.00           H  
ATOM   2507  CA  GLY   191      82.787 126.988  58.008  1.00  0.00           C  
ATOM   2508  HA2 GLY   191      83.059 127.546  58.904  1.00  0.00           H  
ATOM   2509  HA3 GLY   191      83.118 125.950  58.036  1.00  0.00           H  
ATOM   2510  C   GLY   191      83.476 127.658  56.843  1.00  0.00           C  
ATOM   2511  O   GLY   191      83.086 128.773  56.475  1.00  0.00           O  
ATOM   2512  N   GLY   192      84.616 127.090  56.335  1.00  0.00           N  
ATOM   2513  H   GLY   192      85.001 126.246  56.733  1.00  0.00           H  
ATOM   2514  CA  GLY   192      85.259 127.602  55.151  1.00  0.00           C  
ATOM   2515  HA2 GLY   192      85.366 128.687  55.149  1.00  0.00           H  
ATOM   2516  HA3 GLY   192      86.259 127.182  55.038  1.00  0.00           H  
ATOM   2517  C   GLY   192      84.550 127.302  53.772  1.00  0.00           C  
ATOM   2518  O   GLY   192      83.448 126.800  53.807  1.00  0.00           O  
ATOM   2519  N   GLY   193      85.162 127.709  52.578  1.00  0.00           N  
ATOM   2520  H   GLY   193      86.092 128.071  52.733  1.00  0.00           H  
ATOM   2521  CA  GLY   193      84.640 127.661  51.205  1.00  0.00           C  
ATOM   2522  HA2 GLY   193      85.239 128.210  50.479  1.00  0.00           H  
ATOM   2523  HA3 GLY   193      84.635 126.621  50.881  1.00  0.00           H  
ATOM   2524  C   GLY   193      83.224 128.215  51.040  1.00  0.00           C  
ATOM   2525  O   GLY   193      82.896 129.228  51.668  1.00  0.00           O  
ATOM   2526  N   TYR   194      82.391 127.593  50.228  1.00  0.00           N  
ATOM   2527  H   TYR   194      82.594 126.636  49.975  1.00  0.00           H  
ATOM   2528  CA  TYR   194      81.080 128.133  49.802  1.00  0.00           C  
ATOM   2529  HA  TYR   194      81.211 129.211  49.701  1.00  0.00           H  
ATOM   2530  CB  TYR   194      80.677 127.407  48.524  1.00  0.00           C  
ATOM   2531  HB2 TYR   194      81.421 127.673  47.773  1.00  0.00           H  
ATOM   2532  HB3 TYR   194      80.584 126.323  48.581  1.00  0.00           H  
ATOM   2533  CG  TYR   194      79.284 127.805  48.067  1.00  0.00           C  
ATOM   2534  CD1 TYR   194      78.224 126.881  48.079  1.00  0.00           C  
ATOM   2535  HD1 TYR   194      78.332 125.928  48.576  1.00  0.00           H  
ATOM   2536  CE1 TYR   194      76.997 127.291  47.547  1.00  0.00           C  
ATOM   2537  HE1 TYR   194      76.163 126.610  47.636  1.00  0.00           H  
ATOM   2538  CZ  TYR   194      76.803 128.486  46.950  1.00  0.00           C  
ATOM   2539  OH  TYR   194      75.546 128.790  46.601  1.00  0.00           O  
ATOM   2540  HH  TYR   194      74.958 128.063  46.818  1.00  0.00           H  
ATOM   2541  CE2 TYR   194      77.881 129.444  46.918  1.00  0.00           C  
ATOM   2542  HE2 TYR   194      77.679 130.431  46.528  1.00  0.00           H  
ATOM   2543  CD2 TYR   194      79.151 129.079  47.453  1.00  0.00           C  
ATOM   2544  HD2 TYR   194      79.962 129.785  47.354  1.00  0.00           H  
ATOM   2545  C   TYR   194      80.079 127.962  50.966  1.00  0.00           C  
ATOM   2546  O   TYR   194      80.075 126.956  51.729  1.00  0.00           O  
ATOM   2547  N   GLY   195      79.305 128.975  51.422  1.00  0.00           N  
ATOM   2548  H   GLY   195      78.925 128.748  52.330  1.00  0.00           H  
ATOM   2549  CA  GLY   195      78.873 130.331  50.858  1.00  0.00           C  
ATOM   2550  HA2 GLY   195      79.277 131.192  51.391  1.00  0.00           H  
ATOM   2551  HA3 GLY   195      79.133 130.383  49.800  1.00  0.00           H  
ATOM   2552  C   GLY   195      77.367 130.365  50.774  1.00  0.00           C  
ATOM   2553  O   GLY   195      76.713 129.352  50.952  1.00  0.00           O  
ATOM   2554  N   ASN   196      76.899 131.617  50.666  1.00  0.00           N  
ATOM   2555  H   ASN   196      77.594 132.343  50.562  1.00  0.00           H  
ATOM   2556  CA  ASN   196      75.448 131.906  50.554  1.00  0.00           C  
ATOM   2557  HA  ASN   196      75.299 132.985  50.534  1.00  0.00           H  
ATOM   2558  CB  ASN   196      74.965 131.421  49.180  1.00  0.00           C  
ATOM   2559  HB2 ASN   196      75.341 130.424  48.952  1.00  0.00           H  
ATOM   2560  HB3 ASN   196      73.881 131.310  49.216  1.00  0.00           H  
ATOM   2561  CG  ASN   196      75.363 132.318  48.067  1.00  0.00           C  
ATOM   2562  OD1 ASN   196      76.043 133.358  48.234  1.00  0.00           O  
ATOM   2563  ND2 ASN   196      75.161 131.902  46.849  1.00  0.00           N  
ATOM   2564 HD21 ASN   196      75.203 132.577  46.099  1.00  0.00           H  
ATOM   2565 HD22 ASN   196      74.744 130.993  46.709  1.00  0.00           H  
ATOM   2566  C   ASN   196      74.644 131.362  51.767  1.00  0.00           C  
ATOM   2567  O   ASN   196      73.576 130.721  51.659  1.00  0.00           O  
ATOM   2568  N   GLN   197      75.083 131.670  52.973  1.00  0.00           N  
ATOM   2569  H   GLN   197      75.835 132.332  53.098  1.00  0.00           H  
ATOM   2570  CA  GLN   197      74.502 131.109  54.204  1.00  0.00           C  
ATOM   2571  HA  GLN   197      74.290 130.040  54.167  1.00  0.00           H  
ATOM   2572  CB  GLN   197      75.622 131.375  55.304  1.00  0.00           C  
ATOM   2573  HB2 GLN   197      76.579 131.164  54.826  1.00  0.00           H  
ATOM   2574  HB3 GLN   197      75.680 132.449  55.484  1.00  0.00           H  
ATOM   2575  CG  GLN   197      75.523 130.607  56.534  1.00  0.00           C  
ATOM   2576  HG2 GLN   197      74.645 130.921  57.098  1.00  0.00           H  
ATOM   2577  HG3 GLN   197      75.388 129.557  56.273  1.00  0.00           H  
ATOM   2578  CD  GLN   197      76.828 130.809  57.318  1.00  0.00           C  
ATOM   2579  OE1 GLN   197      77.710 129.935  57.352  1.00  0.00           O  
ATOM   2580  NE2 GLN   197      77.020 131.879  58.016  1.00  0.00           N  
ATOM   2581 HE21 GLN   197      76.296 132.581  58.070  1.00  0.00           H  
ATOM   2582 HE22 GLN   197      77.881 131.955  58.538  1.00  0.00           H  
ATOM   2583  C   GLN   197      73.238 131.929  54.647  1.00  0.00           C  
ATOM   2584  O   GLN   197      73.101 132.289  55.838  1.00  0.00           O  
ATOM   2585  N   ASP   198      72.348 132.282  53.802  1.00  0.00           N  
ATOM   2586  H   ASP   198      72.489 131.964  52.853  1.00  0.00           H  
ATOM   2587  CA  ASP   198      71.086 132.921  54.175  1.00  0.00           C  
ATOM   2588  HA  ASP   198      71.330 133.805  54.765  1.00  0.00           H  
ATOM   2589  CB  ASP   198      70.465 133.365  52.872  1.00  0.00           C  
ATOM   2590  HB2 ASP   198      70.185 132.474  52.309  1.00  0.00           H  
ATOM   2591  HB3 ASP   198      69.519 133.874  53.057  1.00  0.00           H  
ATOM   2592  CG  ASP   198      71.309 134.257  52.038  1.00  0.00           C  
ATOM   2593  OD1 ASP   198      71.253 135.497  52.108  1.00  0.00           O  
ATOM   2594  OD2 ASP   198      72.087 133.688  51.206  1.00  0.00           O  
ATOM   2595  C   ASP   198      70.227 132.103  55.133  1.00  0.00           C  
ATOM   2596  O   ASP   198      70.502 130.905  55.330  1.00  0.00           O  
ATOM   2597  N   GLN   199      69.273 132.713  55.800  1.00  0.00           N  
ATOM   2598  H   GLN   199      69.149 133.662  55.479  1.00  0.00           H  
ATOM   2599  CA  GLN   199      68.335 132.035  56.723  1.00  0.00           C  
ATOM   2600  HA  GLN   199      68.811 131.937  57.698  1.00  0.00           H  
ATOM   2601  CB  GLN   199      67.085 132.946  56.911  1.00  0.00           C  
ATOM   2602  HB2 GLN   199      66.558 133.190  55.989  1.00  0.00           H  
ATOM   2603  HB3 GLN   199      66.386 132.321  57.466  1.00  0.00           H  
ATOM   2604  CG  GLN   199      67.393 134.201  57.767  1.00  0.00           C  
ATOM   2605  HG2 GLN   199      67.056 133.891  58.756  1.00  0.00           H  
ATOM   2606  HG3 GLN   199      68.446 134.480  57.741  1.00  0.00           H  
ATOM   2607  CD  GLN   199      66.415 135.267  57.466  1.00  0.00           C  
ATOM   2608  OE1 GLN   199      66.684 136.261  56.776  1.00  0.00           O  
ATOM   2609  NE2 GLN   199      65.238 135.023  57.992  1.00  0.00           N  
ATOM   2610 HE21 GLN   199      65.063 134.166  58.496  1.00  0.00           H  
ATOM   2611 HE22 GLN   199      64.481 135.688  57.923  1.00  0.00           H  
ATOM   2612  C   GLN   199      67.974 130.653  56.024  1.00  0.00           C  
ATOM   2613  O   GLN   199      67.537 130.510  54.864  1.00  0.00           O  
ATOM   2614  N   SER   200      68.025 129.540  56.741  1.00  0.00           N  
ATOM   2615  H   SER   200      67.900 128.666  56.250  1.00  0.00           H  
ATOM   2616  CA  SER   200      68.169 129.469  58.217  1.00  0.00           C  
ATOM   2617  HA  SER   200      67.802 130.401  58.648  1.00  0.00           H  
ATOM   2618  CB  SER   200      67.236 128.270  58.621  1.00  0.00           C  
ATOM   2619  HB2 SER   200      66.286 128.376  58.097  1.00  0.00           H  
ATOM   2620  HB3 SER   200      67.688 127.327  58.312  1.00  0.00           H  
ATOM   2621  OG  SER   200      66.895 128.387  59.971  1.00  0.00           O  
ATOM   2622  HG  SER   200      66.604 127.532  60.296  1.00  0.00           H  
ATOM   2623  C   SER   200      69.651 129.199  58.712  1.00  0.00           C  
ATOM   2624  O   SER   200      69.897 128.914  59.879  1.00  0.00           O  
ATOM   2625  N   GLY   201      70.635 129.511  57.869  1.00  0.00           N  
ATOM   2626  H   GLY   201      70.443 129.713  56.898  1.00  0.00           H  
ATOM   2627  CA  GLY   201      72.099 129.441  58.152  1.00  0.00           C  
ATOM   2628  HA2 GLY   201      72.422 128.408  58.290  1.00  0.00           H  
ATOM   2629  HA3 GLY   201      72.687 129.816  57.314  1.00  0.00           H  
ATOM   2630  C   GLY   201      72.450 130.181  59.428  1.00  0.00           C  
ATOM   2631  O   GLY   201      71.871 131.236  59.770  1.00  0.00           O  
ATOM   2632  N   GLY   202      73.492 129.737  60.143  1.00  0.00           N  
ATOM   2633  H   GLY   202      73.684 130.362  60.912  1.00  0.00           H  
ATOM   2634  CA  GLY   202      74.444 128.677  60.006  1.00  0.00           C  
ATOM   2635  HA2 GLY   202      75.044 128.718  59.097  1.00  0.00           H  
ATOM   2636  HA3 GLY   202      75.237 128.615  60.752  1.00  0.00           H  
ATOM   2637  C   GLY   202      73.855 127.261  59.926  1.00  0.00           C  
ATOM   2638  O   GLY   202      72.856 126.897  60.584  1.00  0.00           O  
ATOM   2639  N   GLY   203      74.436 126.404  59.049  1.00  0.00           N  
ATOM   2640  H   GLY   203      73.960 125.523  58.915  1.00  0.00           H  
ATOM   2641  CA  GLY   203      75.751 126.463  58.367  1.00  0.00           C  
ATOM   2642  HA2 GLY   203      76.428 127.237  58.728  1.00  0.00           H  
ATOM   2643  HA3 GLY   203      76.225 125.499  58.553  1.00  0.00           H  
ATOM   2644  C   GLY   203      75.629 126.682  56.910  1.00  0.00           C  
ATOM   2645  O   GLY   203      74.617 127.107  56.310  1.00  0.00           O  
ATOM   2646  N   GLY   204      76.834 126.469  56.320  1.00  0.00           N  
ATOM   2647  H   GLY   204      77.561 126.137  56.938  1.00  0.00           H  
ATOM   2648  CA  GLY   204      76.998 126.198  54.868  1.00  0.00           C  
ATOM   2649  HA2 GLY   204      77.809 125.510  54.627  1.00  0.00           H  
ATOM   2650  HA3 GLY   204      76.086 125.674  54.583  1.00  0.00           H  
ATOM   2651  C   GLY   204      77.177 127.431  53.987  1.00  0.00           C  
ATOM   2652  O   GLY   204      78.185 128.210  54.111  1.00  0.00           O  
ATOM   2653  N   SER   205      76.199 127.686  53.098  1.00  0.00           N  
ATOM   2654  H   SER   205      76.464 128.442  52.483  1.00  0.00           H  
ATOM   2655  CA  SER   205      75.244 126.622  52.636  1.00  0.00           C  
ATOM   2656  HA  SER   205      74.650 126.440  53.532  1.00  0.00           H  
ATOM   2657  CB  SER   205      74.274 127.063  51.556  1.00  0.00           C  
ATOM   2658  HB2 SER   205      73.564 126.241  51.460  1.00  0.00           H  
ATOM   2659  HB3 SER   205      73.789 127.975  51.904  1.00  0.00           H  
ATOM   2660  OG  SER   205      74.939 127.414  50.350  1.00  0.00           O  
ATOM   2661  HG  SER   205      75.434 128.215  50.535  1.00  0.00           H  
ATOM   2662  C   SER   205      75.989 125.372  52.126  1.00  0.00           C  
ATOM   2663  O   SER   205      75.584 124.251  52.439  1.00  0.00           O  
ATOM   2664  N   GLY   206      77.080 125.574  51.407  1.00  0.00           N  
ATOM   2665  H   GLY   206      77.229 126.530  51.118  1.00  0.00           H  
ATOM   2666  CA  GLY   206      77.924 124.436  50.944  1.00  0.00           C  
ATOM   2667  HA2 GLY   206      78.897 124.699  50.529  1.00  0.00           H  
ATOM   2668  HA3 GLY   206      78.240 123.838  51.799  1.00  0.00           H  
ATOM   2669  C   GLY   206      77.080 123.553  49.950  1.00  0.00           C  
ATOM   2670  O   GLY   206      76.462 124.106  48.982  1.00  0.00           O  
ATOM   2671  N   GLY   207      77.213 122.214  49.964  1.00  0.00           N  
ATOM   2672  H   GLY   207      76.537 121.702  49.415  1.00  0.00           H  
ATOM   2673  CA  GLY   207      78.020 121.492  50.978  1.00  0.00           C  
ATOM   2674  HA2 GLY   207      77.748 121.723  52.008  1.00  0.00           H  
ATOM   2675  HA3 GLY   207      77.640 120.470  50.963  1.00  0.00           H  
ATOM   2676  C   GLY   207      79.500 121.310  50.777  1.00  0.00           C  
ATOM   2677  O   GLY   207      79.982 121.766  49.789  1.00  0.00           O  
ATOM   2678  N   TYR   208      80.222 120.735  51.738  1.00  0.00           N  
ATOM   2679  H   TYR   208      79.694 120.516  52.571  1.00  0.00           H  
ATOM   2680  CA  TYR   208      81.689 120.443  51.798  1.00  0.00           C  
ATOM   2681  HA  TYR   208      82.273 121.193  51.264  1.00  0.00           H  
ATOM   2682  CB  TYR   208      82.132 120.574  53.308  1.00  0.00           C  
ATOM   2683  HB2 TYR   208      81.812 121.566  53.629  1.00  0.00           H  
ATOM   2684  HB3 TYR   208      81.575 119.838  53.887  1.00  0.00           H  
ATOM   2685  CG  TYR   208      83.578 120.282  53.555  1.00  0.00           C  
ATOM   2686  CD1 TYR   208      84.505 121.314  53.663  1.00  0.00           C  
ATOM   2687  HD1 TYR   208      84.127 122.300  53.437  1.00  0.00           H  
ATOM   2688  CE1 TYR   208      85.832 121.042  53.972  1.00  0.00           C  
ATOM   2689  HE1 TYR   208      86.534 121.862  53.934  1.00  0.00           H  
ATOM   2690  CZ  TYR   208      86.281 119.764  54.160  1.00  0.00           C  
ATOM   2691  OH  TYR   208      87.596 119.475  54.291  1.00  0.00           O  
ATOM   2692  HH  TYR   208      88.038 120.285  54.558  1.00  0.00           H  
ATOM   2693  CE2 TYR   208      85.354 118.752  54.256  1.00  0.00           C  
ATOM   2694  HE2 TYR   208      85.620 117.749  54.554  1.00  0.00           H  
ATOM   2695  CD2 TYR   208      84.010 118.995  53.931  1.00  0.00           C  
ATOM   2696  HD2 TYR   208      83.357 118.136  53.885  1.00  0.00           H  
ATOM   2697  C   TYR   208      81.876 118.999  51.362  1.00  0.00           C  
ATOM   2698  O   TYR   208      81.069 118.154  51.803  1.00  0.00           O  
ATOM   2699  N   GLY   209      82.748 118.579  50.446  1.00  0.00           N  
ATOM   2700  H   GLY   209      83.313 119.337  50.091  1.00  0.00           H  
ATOM   2701  CA  GLY   209      82.998 117.277  49.920  1.00  0.00           C  
ATOM   2702  HA2 GLY   209      83.842 116.859  50.468  1.00  0.00           H  
ATOM   2703  HA3 GLY   209      82.153 116.620  50.127  1.00  0.00           H  
ATOM   2704  C   GLY   209      83.301 117.252  48.403  1.00  0.00           C  
ATOM   2705  O   GLY   209      83.676 118.314  47.958  1.00  0.00           O  
ATOM   2706  N   GLN   210      83.445 116.146  47.647  1.00  0.00           N  
ATOM   2707  H   GLN   210      84.030 116.293  46.837  1.00  0.00           H  
ATOM   2708  CA  GLN   210      83.099 114.702  47.924  1.00  0.00           C  
ATOM   2709  HA  GLN   210      83.088 114.151  46.984  1.00  0.00           H  
ATOM   2710  CB  GLN   210      84.170 114.178  48.900  1.00  0.00           C  
ATOM   2711  HB2 GLN   210      85.145 114.648  48.769  1.00  0.00           H  
ATOM   2712  HB3 GLN   210      83.872 114.447  49.913  1.00  0.00           H  
ATOM   2713  CG  GLN   210      84.422 112.648  48.819  1.00  0.00           C  
ATOM   2714  HG2 GLN   210      84.848 112.372  49.783  1.00  0.00           H  
ATOM   2715  HG3 GLN   210      83.444 112.172  48.752  1.00  0.00           H  
ATOM   2716  CD  GLN   210      85.270 112.239  47.629  1.00  0.00           C  
ATOM   2717  OE1 GLN   210      85.257 112.916  46.615  1.00  0.00           O  
ATOM   2718  NE2 GLN   210      86.010 111.166  47.732  1.00  0.00           N  
ATOM   2719 HE21 GLN   210      86.692 111.004  47.006  1.00  0.00           H  
ATOM   2720 HE22 GLN   210      85.880 110.559  48.529  1.00  0.00           H  
ATOM   2721  C   GLN   210      81.631 114.579  48.401  1.00  0.00           C  
ATOM   2722  O   GLN   210      81.347 113.854  49.371  1.00  0.00           O  
ATOM   2723  N   GLN   211      80.691 115.270  47.772  1.00  0.00           N  
ATOM   2724  H   GLN   211      80.996 115.849  47.003  1.00  0.00           H  
ATOM   2725  CA  GLN   211      79.270 115.573  48.324  1.00  0.00           C  
ATOM   2726  HA  GLN   211      79.348 115.993  49.327  1.00  0.00           H  
ATOM   2727  CB  GLN   211      78.642 116.720  47.487  1.00  0.00           C  
ATOM   2728  HB2 GLN   211      78.828 116.636  46.416  1.00  0.00           H  
ATOM   2729  HB3 GLN   211      77.555 116.726  47.565  1.00  0.00           H  
ATOM   2730  CG  GLN   211      79.057 118.156  47.958  1.00  0.00           C  
ATOM   2731  HG2 GLN   211      78.350 118.850  47.504  1.00  0.00           H  
ATOM   2732  HG3 GLN   211      79.083 118.226  49.046  1.00  0.00           H  
ATOM   2733  CD  GLN   211      80.471 118.546  47.453  1.00  0.00           C  
ATOM   2734  OE1 GLN   211      81.101 117.891  46.656  1.00  0.00           O  
ATOM   2735  NE2 GLN   211      81.137 119.492  48.037  1.00  0.00           N  
ATOM   2736 HE21 GLN   211      80.711 120.056  48.759  1.00  0.00           H  
ATOM   2737 HE22 GLN   211      82.118 119.646  47.852  1.00  0.00           H  
ATOM   2738  C   GLN   211      78.413 114.372  48.445  1.00  0.00           C  
ATOM   2739  O   GLN   211      77.761 114.193  49.480  1.00  0.00           O  
ATOM   2740  N   ASP   212      78.500 113.397  47.528  1.00  0.00           N  
ATOM   2741  H   ASP   212      79.143 113.517  46.758  1.00  0.00           H  
ATOM   2742  CA  ASP   212      77.663 112.134  47.517  1.00  0.00           C  
ATOM   2743  HA  ASP   212      77.037 112.050  48.405  1.00  0.00           H  
ATOM   2744  CB  ASP   212      76.744 112.185  46.317  1.00  0.00           C  
ATOM   2745  HB2 ASP   212      76.153 113.097  46.407  1.00  0.00           H  
ATOM   2746  HB3 ASP   212      77.325 112.284  45.400  1.00  0.00           H  
ATOM   2747  CG  ASP   212      75.807 110.944  46.309  1.00  0.00           C  
ATOM   2748  OD1 ASP   212      75.934 110.154  45.304  1.00  0.00           O  
ATOM   2749  OD2 ASP   212      74.963 110.818  47.274  1.00  0.00           O  
ATOM   2750  C   ASP   212      78.591 110.848  47.492  1.00  0.00           C  
ATOM   2751  O   ASP   212      78.129 109.740  47.718  1.00  0.00           O  
ATOM   2752  N   ARG   213      79.889 110.947  47.189  1.00  0.00           N  
ATOM   2753  H   ARG   213      80.139 111.901  46.971  1.00  0.00           H  
ATOM   2754  CA  ARG   213      80.906 110.045  47.540  1.00  0.00           C  
ATOM   2755  HA  ARG   213      80.631 109.092  47.086  1.00  0.00           H  
ATOM   2756  CB  ARG   213      82.240 110.469  46.911  1.00  0.00           C  
ATOM   2757  HB2 ARG   213      82.492 111.516  47.084  1.00  0.00           H  
ATOM   2758  HB3 ARG   213      83.084 109.993  47.410  1.00  0.00           H  
ATOM   2759  CG  ARG   213      82.368 110.160  45.415  1.00  0.00           C  
ATOM   2760  HG2 ARG   213      82.006 109.184  45.095  1.00  0.00           H  
ATOM   2761  HG3 ARG   213      81.963 110.935  44.764  1.00  0.00           H  
ATOM   2762  CD  ARG   213      83.874 109.992  45.030  1.00  0.00           C  
ATOM   2763  HD2 ARG   213      83.992 109.908  43.950  1.00  0.00           H  
ATOM   2764  HD3 ARG   213      84.452 110.876  45.299  1.00  0.00           H  
ATOM   2765  NE  ARG   213      84.388 108.716  45.673  1.00  0.00           N  
ATOM   2766  HE  ARG   213      83.756 108.164  46.236  1.00  0.00           H  
ATOM   2767  CZ  ARG   213      85.520 108.093  45.393  1.00  0.00           C  
ATOM   2768  NH1 ARG   213      86.464 108.423  44.523  1.00  0.00           N  
ATOM   2769 HH11 ARG   213      87.337 107.918  44.575  1.00  0.00           H  
ATOM   2770 HH12 ARG   213      86.248 109.147  43.852  1.00  0.00           H  
ATOM   2771  NH2 ARG   213      85.830 107.097  46.140  1.00  0.00           N  
ATOM   2772 HH21 ARG   213      86.561 106.515  45.756  1.00  0.00           H  
ATOM   2773 HH22 ARG   213      85.051 106.852  46.734  1.00  0.00           H  
ATOM   2774  C   ARG   213      81.008 109.853  49.105  1.00  0.00           C  
ATOM   2775  O   ARG   213      80.723 110.808  49.832  1.00  0.00           O  
ATOM   2776  N   GLY   214      81.322 108.680  49.704  1.00  0.00           N  
ATOM   2777  H   GLY   214      81.502 108.704  50.697  1.00  0.00           H  
ATOM   2778  CA  GLY   214      81.474 107.347  48.947  1.00  0.00           C  
ATOM   2779  HA2 GLY   214      81.431 106.587  49.727  1.00  0.00           H  
ATOM   2780  HA3 GLY   214      80.681 107.247  48.206  1.00  0.00           H  
ATOM   2781  C   GLY   214      82.922 107.197  48.448  1.00  0.00           C  
ATOM   2782  O   GLY   214      83.902 107.588  49.126  1.00  0.00           O  
ATOM   2783  OXT GLY   214      82.956 106.866  47.231  1.00  0.00           O  
TER    2784      GLY   214 
END   
