# Supplementary material for: Visualization of oligomerization, clustering, and density transition of intrinsically disordered proteins
Source: Natl Sci Rev. 2026 Feb 14;13(7):nwag107. doi: 10.1093/nsr/nwag107 (PMC13114874; doi:10.1093/nsr/nwag107)
Supplement: nwag107_Supplemental_Files [file nwag107_supplemental_files.zip › SI-MD-Structures/MD-Sturctures/frame24.pdb]

CRYST1  135.074  149.234  136.837  90.00  90.00  90.00               1
ATOM      1  N   MET     1      35.056  62.291 101.253  1.00  0.00           N  
ATOM      2  H1  MET     1      34.054  62.258 101.130  1.00  0.00           H  
ATOM      3  H2  MET     1      35.269  61.647 100.505  1.00  0.00           H  
ATOM      4  H3  MET     1      35.348  61.904 102.139  1.00  0.00           H  
ATOM      5  CA  MET     1      35.572  63.716 101.074  1.00  0.00           C  
ATOM      6  HA  MET     1      36.610  63.773 101.402  1.00  0.00           H  
ATOM      7  CB  MET     1      35.394  64.312  99.663  1.00  0.00           C  
ATOM      8  HB2 MET     1      34.366  64.281  99.300  1.00  0.00           H  
ATOM      9  HB3 MET     1      35.682  65.363  99.669  1.00  0.00           H  
ATOM     10  CG  MET     1      36.165  63.647  98.591  1.00  0.00           C  
ATOM     11  HG2 MET     1      36.161  64.272  97.698  1.00  0.00           H  
ATOM     12  HG3 MET     1      37.224  63.611  98.847  1.00  0.00           H  
ATOM     13  SD  MET     1      35.572  61.979  98.272  1.00  0.00           S  
ATOM     14  CE  MET     1      34.458  62.362  96.944  1.00  0.00           C  
ATOM     15  HE1 MET     1      34.937  62.896  96.124  1.00  0.00           H  
ATOM     16  HE2 MET     1      33.859  61.549  96.533  1.00  0.00           H  
ATOM     17  HE3 MET     1      33.777  63.173  97.204  1.00  0.00           H  
ATOM     18  C   MET     1      34.800  64.645 102.009  1.00  0.00           C  
ATOM     19  O   MET     1      33.584  64.433 102.170  1.00  0.00           O  
ATOM     20  N   ALA     2      35.448  65.479 102.826  1.00  0.00           N  
ATOM     21  H   ALA     2      34.815  65.963 103.448  1.00  0.00           H  
ATOM     22  CA  ALA     2      36.893  65.654 102.957  1.00  0.00           C  
ATOM     23  HA  ALA     2      36.835  66.644 103.409  1.00  0.00           H  
ATOM     24  CB  ALA     2      37.535  64.707 103.931  1.00  0.00           C  
ATOM     25  HB1 ALA     2      37.688  63.789 103.363  1.00  0.00           H  
ATOM     26  HB2 ALA     2      38.493  65.024 104.343  1.00  0.00           H  
ATOM     27  HB3 ALA     2      36.850  64.389 104.717  1.00  0.00           H  
ATOM     28  C   ALA     2      37.771  65.907 101.656  1.00  0.00           C  
ATOM     29  O   ALA     2      38.478  65.027 101.190  1.00  0.00           O  
ATOM     30  N   SER     3      37.538  67.039 100.964  1.00  0.00           N  
ATOM     31  H   SER     3      38.017  67.058 100.075  1.00  0.00           H  
ATOM     32  CA  SER     3      36.894  68.194 101.666  1.00  0.00           C  
ATOM     33  HA  SER     3      37.266  68.355 102.678  1.00  0.00           H  
ATOM     34  CB  SER     3      37.253  69.416 100.757  1.00  0.00           C  
ATOM     35  HB2 SER     3      36.908  69.241  99.737  1.00  0.00           H  
ATOM     36  HB3 SER     3      36.832  70.296 101.242  1.00  0.00           H  
ATOM     37  OG  SER     3      38.636  69.577 100.594  1.00  0.00           O  
ATOM     38  HG  SER     3      38.860  70.510 100.604  1.00  0.00           H  
ATOM     39  C   SER     3      35.407  68.245 101.500  1.00  0.00           C  
ATOM     40  O   SER     3      34.733  67.682 100.620  1.00  0.00           O  
ATOM     41  N   ASN     4      34.786  69.017 102.417  1.00  0.00           N  
ATOM     42  H   ASN     4      35.331  69.440 103.154  1.00  0.00           H  
ATOM     43  CA  ASN     4      33.352  69.296 102.581  1.00  0.00           C  
ATOM     44  HA  ASN     4      32.980  69.844 101.716  1.00  0.00           H  
ATOM     45  CB  ASN     4      32.491  68.028 102.702  1.00  0.00           C  
ATOM     46  HB2 ASN     4      32.584  67.481 101.764  1.00  0.00           H  
ATOM     47  HB3 ASN     4      32.826  67.486 103.587  1.00  0.00           H  
ATOM     48  CG  ASN     4      31.032  68.343 102.958  1.00  0.00           C  
ATOM     49  OD1 ASN     4      30.411  69.122 102.226  1.00  0.00           O  
ATOM     50  ND2 ASN     4      30.415  67.876 104.016  1.00  0.00           N  
ATOM     51 HD21 ASN     4      29.476  68.247 104.031  1.00  0.00           H  
ATOM     52 HD22 ASN     4      30.768  67.167 104.642  1.00  0.00           H  
ATOM     53  C   ASN     4      33.204  70.272 103.829  1.00  0.00           C  
ATOM     54  O   ASN     4      33.375  69.848 104.987  1.00  0.00           O  
ATOM     55  N   ASP     5      32.911  71.536 103.656  1.00  0.00           N  
ATOM     56  H   ASP     5      32.791  72.039 104.523  1.00  0.00           H  
ATOM     57  CA  ASP     5      32.763  72.217 102.424  1.00  0.00           C  
ATOM     58  HA  ASP     5      31.959  71.759 101.848  1.00  0.00           H  
ATOM     59  CB  ASP     5      32.494  73.670 102.729  1.00  0.00           C  
ATOM     60  HB2 ASP     5      33.381  74.083 103.208  1.00  0.00           H  
ATOM     61  HB3 ASP     5      32.543  74.318 101.854  1.00  0.00           H  
ATOM     62  CG  ASP     5      31.250  73.959 103.579  1.00  0.00           C  
ATOM     63  OD1 ASP     5      30.217  73.328 103.242  1.00  0.00           O  
ATOM     64  OD2 ASP     5      31.203  74.878 104.414  1.00  0.00           O  
ATOM     65  C   ASP     5      33.996  72.130 101.553  1.00  0.00           C  
ATOM     66  O   ASP     5      35.149  72.255 101.964  1.00  0.00           O  
ATOM     67  N   TYR     6      33.751  72.006 100.269  1.00  0.00           N  
ATOM     68  H   TYR     6      32.835  71.669 100.009  1.00  0.00           H  
ATOM     69  CA  TYR     6      34.834  71.985  99.295  1.00  0.00           C  
ATOM     70  HA  TYR     6      35.802  71.893  99.789  1.00  0.00           H  
ATOM     71  CB  TYR     6      34.609  70.891  98.218  1.00  0.00           C  
ATOM     72  HB2 TYR     6      34.684  69.868  98.587  1.00  0.00           H  
ATOM     73  HB3 TYR     6      33.605  70.915  97.795  1.00  0.00           H  
ATOM     74  CG  TYR     6      35.578  71.017  97.041  1.00  0.00           C  
ATOM     75  CD1 TYR     6      35.049  71.366  95.770  1.00  0.00           C  
ATOM     76  HD1 TYR     6      34.012  71.638  95.646  1.00  0.00           H  
ATOM     77  CE1 TYR     6      35.914  71.525  94.643  1.00  0.00           C  
ATOM     78  HE1 TYR     6      35.555  71.853  93.679  1.00  0.00           H  
ATOM     79  CZ  TYR     6      37.277  71.330  94.838  1.00  0.00           C  
ATOM     80  OH  TYR     6      38.090  71.433  93.788  1.00  0.00           O  
ATOM     81  HH  TYR     6      38.947  71.104  94.071  1.00  0.00           H  
ATOM     82  CE2 TYR     6      37.832  71.053  96.086  1.00  0.00           C  
ATOM     83  HE2 TYR     6      38.907  70.965  96.150  1.00  0.00           H  
ATOM     84  CD2 TYR     6      36.968  70.883  97.220  1.00  0.00           C  
ATOM     85  HD2 TYR     6      37.403  70.759  98.201  1.00  0.00           H  
ATOM     86  C   TYR     6      34.832  73.322  98.427  1.00  0.00           C  
ATOM     87  O   TYR     6      33.869  73.575  97.686  1.00  0.00           O  
ATOM     88  N   THR     7      35.955  74.062  98.365  1.00  0.00           N  
ATOM     89  H   THR     7      36.768  73.654  98.805  1.00  0.00           H  
ATOM     90  CA  THR     7      36.296  75.168  97.451  1.00  0.00           C  
ATOM     91  HA  THR     7      35.845  74.968  96.479  1.00  0.00           H  
ATOM     92  CB  THR     7      35.632  76.498  97.985  1.00  0.00           C  
ATOM     93  HB  THR     7      34.565  76.313  98.106  1.00  0.00           H  
ATOM     94  CG2 THR     7      36.314  76.906  99.271  1.00  0.00           C  
ATOM     95 HG21 THR     7      37.266  77.349  98.979  1.00  0.00           H  
ATOM     96 HG22 THR     7      35.849  77.718  99.830  1.00  0.00           H  
ATOM     97 HG23 THR     7      36.318  75.977  99.841  1.00  0.00           H  
ATOM     98  OG1 THR     7      35.746  77.618  97.118  1.00  0.00           O  
ATOM     99  HG1 THR     7      35.095  78.248  97.434  1.00  0.00           H  
ATOM    100  C   THR     7      37.723  75.411  97.171  1.00  0.00           C  
ATOM    101  O   THR     7      38.544  75.029  97.990  1.00  0.00           O  
ATOM    102  N   GLN     8      38.082  76.000  96.004  1.00  0.00           N  
ATOM    103  H   GLN     8      37.359  76.121  95.310  1.00  0.00           H  
ATOM    104  CA  GLN     8      39.427  76.581  95.695  1.00  0.00           C  
ATOM    105  HA  GLN     8      40.029  76.474  96.597  1.00  0.00           H  
ATOM    106  CB  GLN     8      40.022  75.779  94.577  1.00  0.00           C  
ATOM    107  HB2 GLN     8      39.350  75.874  93.724  1.00  0.00           H  
ATOM    108  HB3 GLN     8      41.000  76.223  94.388  1.00  0.00           H  
ATOM    109  CG  GLN     8      40.323  74.316  94.903  1.00  0.00           C  
ATOM    110  HG2 GLN     8      39.392  73.851  95.227  1.00  0.00           H  
ATOM    111  HG3 GLN     8      40.697  73.896  93.969  1.00  0.00           H  
ATOM    112  CD  GLN     8      41.339  74.148  95.989  1.00  0.00           C  
ATOM    113  OE1 GLN     8      41.097  73.623  97.033  1.00  0.00           O  
ATOM    114  NE2 GLN     8      42.508  74.730  95.824  1.00  0.00           N  
ATOM    115 HE21 GLN     8      42.620  75.354  95.037  1.00  0.00           H  
ATOM    116 HE22 GLN     8      42.901  75.013  96.710  1.00  0.00           H  
ATOM    117  C   GLN     8      39.165  78.066  95.433  1.00  0.00           C  
ATOM    118  O   GLN     8      38.350  78.498  94.566  1.00  0.00           O  
ATOM    119  N   GLN     9      39.906  79.060  96.010  1.00  0.00           N  
ATOM    120  H   GLN     9      39.780  79.973  95.597  1.00  0.00           H  
ATOM    121  CA  GLN     9      40.875  79.031  97.140  1.00  0.00           C  
ATOM    122  HA  GLN     9      41.180  80.051  97.375  1.00  0.00           H  
ATOM    123  CB  GLN     9      40.078  78.576  98.451  1.00  0.00           C  
ATOM    124  HB2 GLN     9      39.031  78.878  98.467  1.00  0.00           H  
ATOM    125  HB3 GLN     9      40.119  77.487  98.416  1.00  0.00           H  
ATOM    126  CG  GLN     9      40.669  79.140  99.783  1.00  0.00           C  
ATOM    127  HG2 GLN     9      41.749  79.175  99.645  1.00  0.00           H  
ATOM    128  HG3 GLN     9      40.249  80.144  99.844  1.00  0.00           H  
ATOM    129  CD  GLN     9      40.357  78.292 100.962  1.00  0.00           C  
ATOM    130  OE1 GLN     9      39.775  77.225 100.907  1.00  0.00           O  
ATOM    131  NE2 GLN     9      40.755  78.712 102.158  1.00  0.00           N  
ATOM    132 HE21 GLN     9      41.363  79.518 102.136  1.00  0.00           H  
ATOM    133 HE22 GLN     9      40.815  78.112 102.968  1.00  0.00           H  
ATOM    134  C   GLN     9      42.239  78.284  96.837  1.00  0.00           C  
ATOM    135  O   GLN     9      42.494  77.236  97.398  1.00  0.00           O  
ATOM    136  N   ALA    10      43.143  78.740  95.979  1.00  0.00           N  
ATOM    137  H   ALA    10      43.929  78.138  95.776  1.00  0.00           H  
ATOM    138  CA  ALA    10      43.101  80.032  95.282  1.00  0.00           C  
ATOM    139  HA  ALA    10      42.199  80.618  95.456  1.00  0.00           H  
ATOM    140  CB  ALA    10      44.245  80.851  96.026  1.00  0.00           C  
ATOM    141  HB1 ALA    10      43.981  81.091  97.056  1.00  0.00           H  
ATOM    142  HB2 ALA    10      45.184  80.299  96.053  1.00  0.00           H  
ATOM    143  HB3 ALA    10      44.277  81.803  95.496  1.00  0.00           H  
ATOM    144  C   ALA    10      43.282  79.885  93.743  1.00  0.00           C  
ATOM    145  O   ALA    10      43.840  78.904  93.297  1.00  0.00           O  
ATOM    146  N   THR    11      42.775  80.821  92.997  1.00  0.00           N  
ATOM    147  H   THR    11      42.219  81.493  93.506  1.00  0.00           H  
ATOM    148  CA  THR    11      42.663  80.791  91.484  1.00  0.00           C  
ATOM    149  HA  THR    11      43.295  79.996  91.087  1.00  0.00           H  
ATOM    150  CB  THR    11      41.241  80.489  91.097  1.00  0.00           C  
ATOM    151  HB  THR    11      41.087  80.710  90.041  1.00  0.00           H  
ATOM    152  CG2 THR    11      40.830  79.029  91.420  1.00  0.00           C  
ATOM    153 HG21 THR    11      39.901  78.795  90.900  1.00  0.00           H  
ATOM    154 HG22 THR    11      41.561  78.239  91.249  1.00  0.00           H  
ATOM    155 HG23 THR    11      40.590  78.981  92.482  1.00  0.00           H  
ATOM    156  OG1 THR    11      40.306  81.317  91.835  1.00  0.00           O  
ATOM    157  HG1 THR    11      40.641  82.207  91.704  1.00  0.00           H  
ATOM    158  C   THR    11      43.074  82.117  90.829  1.00  0.00           C  
ATOM    159  O   THR    11      42.318  83.085  90.960  1.00  0.00           O  
ATOM    160  N   GLN    12      44.197  82.275  90.174  1.00  0.00           N  
ATOM    161  H   GLN    12      44.165  83.165  89.697  1.00  0.00           H  
ATOM    162  CA  GLN    12      45.371  81.394  90.150  1.00  0.00           C  
ATOM    163  HA  GLN    12      45.250  80.436  89.645  1.00  0.00           H  
ATOM    164  CB  GLN    12      46.507  82.039  89.358  1.00  0.00           C  
ATOM    165  HB2 GLN    12      46.644  83.065  89.701  1.00  0.00           H  
ATOM    166  HB3 GLN    12      47.428  81.518  89.619  1.00  0.00           H  
ATOM    167  CG  GLN    12      46.409  82.037  87.815  1.00  0.00           C  
ATOM    168  HG2 GLN    12      47.445  82.032  87.476  1.00  0.00           H  
ATOM    169  HG3 GLN    12      46.086  81.062  87.451  1.00  0.00           H  
ATOM    170  CD  GLN    12      45.611  83.120  87.074  1.00  0.00           C  
ATOM    171  OE1 GLN    12      44.741  83.786  87.627  1.00  0.00           O  
ATOM    172  NE2 GLN    12      45.877  83.324  85.787  1.00  0.00           N  
ATOM    173 HE21 GLN    12      45.333  84.063  85.366  1.00  0.00           H  
ATOM    174 HE22 GLN    12      46.507  82.754  85.241  1.00  0.00           H  
ATOM    175  C   GLN    12      45.950  81.229  91.600  1.00  0.00           C  
ATOM    176  O   GLN    12      45.931  82.168  92.388  1.00  0.00           O  
ATOM    177  N   SER    13      46.395  80.008  91.937  1.00  0.00           N  
ATOM    178  H   SER    13      46.326  79.313  91.208  1.00  0.00           H  
ATOM    179  CA  SER    13      47.313  79.848  93.070  1.00  0.00           C  
ATOM    180  HA  SER    13      47.108  80.424  93.972  1.00  0.00           H  
ATOM    181  CB  SER    13      47.523  78.369  93.326  1.00  0.00           C  
ATOM    182  HB2 SER    13      46.541  77.942  93.529  1.00  0.00           H  
ATOM    183  HB3 SER    13      47.924  77.760  92.516  1.00  0.00           H  
ATOM    184  OG  SER    13      48.378  78.079  94.410  1.00  0.00           O  
ATOM    185  HG  SER    13      48.663  77.168  94.304  1.00  0.00           H  
ATOM    186  C   SER    13      48.721  80.407  92.581  1.00  0.00           C  
ATOM    187  O   SER    13      49.309  79.711  91.778  1.00  0.00           O  
ATOM    188  N   TYR    14      49.187  81.499  93.229  1.00  0.00           N  
ATOM    189  H   TYR    14      48.611  81.953  93.923  1.00  0.00           H  
ATOM    190  CA  TYR    14      50.509  82.122  93.006  1.00  0.00           C  
ATOM    191  HA  TYR    14      50.696  82.964  93.672  1.00  0.00           H  
ATOM    192  CB  TYR    14      51.688  81.112  93.139  1.00  0.00           C  
ATOM    193  HB2 TYR    14      51.552  80.412  92.314  1.00  0.00           H  
ATOM    194  HB3 TYR    14      52.569  81.750  93.065  1.00  0.00           H  
ATOM    195  CG  TYR    14      51.760  80.284  94.465  1.00  0.00           C  
ATOM    196  CD1 TYR    14      51.448  80.868  95.682  1.00  0.00           C  
ATOM    197  HD1 TYR    14      51.139  81.882  95.887  1.00  0.00           H  
ATOM    198  CE1 TYR    14      51.528  80.064  96.859  1.00  0.00           C  
ATOM    199  HE1 TYR    14      51.277  80.449  97.836  1.00  0.00           H  
ATOM    200  CZ  TYR    14      51.860  78.684  96.762  1.00  0.00           C  
ATOM    201  OH  TYR    14      51.974  77.868  97.856  1.00  0.00           O  
ATOM    202  HH  TYR    14      51.610  78.321  98.620  1.00  0.00           H  
ATOM    203  CE2 TYR    14      52.280  78.130  95.566  1.00  0.00           C  
ATOM    204  HE2 TYR    14      52.590  77.095  95.554  1.00  0.00           H  
ATOM    205  CD2 TYR    14      52.269  78.933  94.418  1.00  0.00           C  
ATOM    206  HD2 TYR    14      52.301  78.382  93.490  1.00  0.00           H  
ATOM    207  C   TYR    14      50.507  82.740  91.574  1.00  0.00           C  
ATOM    208  O   TYR    14      51.388  82.386  90.756  1.00  0.00           O  
ATOM    209  N   GLY    15      49.578  83.646  91.100  1.00  0.00           N  
ATOM    210  H   GLY    15      49.653  83.758  90.099  1.00  0.00           H  
ATOM    211  CA  GLY    15      48.551  84.472  91.819  1.00  0.00           C  
ATOM    212  HA2 GLY    15      47.883  84.894  91.067  1.00  0.00           H  
ATOM    213  HA3 GLY    15      48.043  83.760  92.470  1.00  0.00           H  
ATOM    214  C   GLY    15      49.131  85.597  92.718  1.00  0.00           C  
ATOM    215  O   GLY    15      50.309  85.953  92.686  1.00  0.00           O  
ATOM    216  N   ALA    16      48.316  86.160  93.573  1.00  0.00           N  
ATOM    217  H   ALA    16      47.385  85.793  93.714  1.00  0.00           H  
ATOM    218  CA  ALA    16      48.410  87.396  94.314  1.00  0.00           C  
ATOM    219  HA  ALA    16      48.749  88.097  93.551  1.00  0.00           H  
ATOM    220  CB  ALA    16      47.000  87.856  94.667  1.00  0.00           C  
ATOM    221  HB1 ALA    16      47.009  88.750  95.292  1.00  0.00           H  
ATOM    222  HB2 ALA    16      46.437  88.005  93.746  1.00  0.00           H  
ATOM    223  HB3 ALA    16      46.526  87.129  95.327  1.00  0.00           H  
ATOM    224  C   ALA    16      49.532  87.564  95.463  1.00  0.00           C  
ATOM    225  O   ALA    16      49.916  88.705  95.781  1.00  0.00           O  
ATOM    226  N   TYR    17      50.106  86.473  96.019  1.00  0.00           N  
ATOM    227  H   TYR    17      49.794  85.565  95.706  1.00  0.00           H  
ATOM    228  CA  TYR    17      51.033  86.420  97.171  1.00  0.00           C  
ATOM    229  HA  TYR    17      51.685  87.293  97.176  1.00  0.00           H  
ATOM    230  CB  TYR    17      50.233  86.421  98.496  1.00  0.00           C  
ATOM    231  HB2 TYR    17      49.650  85.504  98.579  1.00  0.00           H  
ATOM    232  HB3 TYR    17      50.875  86.490  99.374  1.00  0.00           H  
ATOM    233  CG  TYR    17      49.225  87.481  98.655  1.00  0.00           C  
ATOM    234  CD1 TYR    17      49.645  88.740  99.116  1.00  0.00           C  
ATOM    235  HD1 TYR    17      50.645  88.759  99.523  1.00  0.00           H  
ATOM    236  CE1 TYR    17      48.752  89.821  99.128  1.00  0.00           C  
ATOM    237  HE1 TYR    17      49.089  90.780  99.492  1.00  0.00           H  
ATOM    238  CZ  TYR    17      47.440  89.613  98.673  1.00  0.00           C  
ATOM    239  OH  TYR    17      46.527  90.613  98.727  1.00  0.00           O  
ATOM    240  HH  TYR    17      46.898  91.401  99.132  1.00  0.00           H  
ATOM    241  CE2 TYR    17      47.006  88.350  98.185  1.00  0.00           C  
ATOM    242  HE2 TYR    17      45.979  88.246  97.868  1.00  0.00           H  
ATOM    243  CD2 TYR    17      47.904  87.318  98.209  1.00  0.00           C  
ATOM    244  HD2 TYR    17      47.498  86.418  97.772  1.00  0.00           H  
ATOM    245  C   TYR    17      51.974  85.164  96.944  1.00  0.00           C  
ATOM    246  O   TYR    17      51.855  84.122  97.596  1.00  0.00           O  
ATOM    247  N   PRO    18      52.990  85.241  96.049  1.00  0.00           N  
ATOM    248  CD  PRO    18      53.295  86.444  95.363  1.00  0.00           C  
ATOM    249  HD2 PRO    18      53.173  87.339  95.973  1.00  0.00           H  
ATOM    250  HD3 PRO    18      52.713  86.540  94.447  1.00  0.00           H  
ATOM    251  CG  PRO    18      54.752  86.310  94.880  1.00  0.00           C  
ATOM    252  HG2 PRO    18      55.378  86.440  95.763  1.00  0.00           H  
ATOM    253  HG3 PRO    18      54.910  86.950  94.012  1.00  0.00           H  
ATOM    254  CB  PRO    18      54.845  84.789  94.672  1.00  0.00           C  
ATOM    255  HB2 PRO    18      55.880  84.452  94.716  1.00  0.00           H  
ATOM    256  HB3 PRO    18      54.331  84.550  93.741  1.00  0.00           H  
ATOM    257  CA  PRO    18      54.053  84.232  95.881  1.00  0.00           C  
ATOM    258  HA  PRO    18      53.551  83.279  95.715  1.00  0.00           H  
ATOM    259  C   PRO    18      54.984  84.070  97.087  1.00  0.00           C  
ATOM    260  O   PRO    18      55.302  85.009  97.848  1.00  0.00           O  
ATOM    261  N   THR    19      55.509  82.833  97.270  1.00  0.00           N  
ATOM    262  H   THR    19      55.312  82.087  96.619  1.00  0.00           H  
ATOM    263  CA  THR    19      56.586  82.600  98.217  1.00  0.00           C  
ATOM    264  HA  THR    19      56.271  82.665  99.258  1.00  0.00           H  
ATOM    265  CB  THR    19      57.017  81.159  98.131  1.00  0.00           C  
ATOM    266  HB  THR    19      57.438  80.811  97.187  1.00  0.00           H  
ATOM    267  CG2 THR    19      58.126  80.783  99.103  1.00  0.00           C  
ATOM    268 HG21 THR    19      57.886  81.312 100.025  1.00  0.00           H  
ATOM    269 HG22 THR    19      58.114  79.716  99.324  1.00  0.00           H  
ATOM    270 HG23 THR    19      59.077  81.171  98.738  1.00  0.00           H  
ATOM    271  OG1 THR    19      55.929  80.378  98.429  1.00  0.00           O  
ATOM    272  HG1 THR    19      55.394  80.243  97.644  1.00  0.00           H  
ATOM    273  C   THR    19      57.785  83.573  98.104  1.00  0.00           C  
ATOM    274  O   THR    19      58.340  83.855  97.032  1.00  0.00           O  
ATOM    275  N   GLN    20      58.352  84.076  99.217  1.00  0.00           N  
ATOM    276  H   GLN    20      57.959  83.813 100.109  1.00  0.00           H  
ATOM    277  CA  GLN    20      59.429  85.005  99.267  1.00  0.00           C  
ATOM    278  HA  GLN    20      59.060  85.940  98.845  1.00  0.00           H  
ATOM    279  CB  GLN    20      59.767  85.377 100.775  1.00  0.00           C  
ATOM    280  HB2 GLN    20      58.827  85.204 101.300  1.00  0.00           H  
ATOM    281  HB3 GLN    20      60.564  84.727 101.136  1.00  0.00           H  
ATOM    282  CG  GLN    20      60.228  86.839 100.928  1.00  0.00           C  
ATOM    283  HG2 GLN    20      61.216  86.831 100.469  1.00  0.00           H  
ATOM    284  HG3 GLN    20      59.591  87.538 100.386  1.00  0.00           H  
ATOM    285  CD  GLN    20      60.387  87.291 102.357  1.00  0.00           C  
ATOM    286  OE1 GLN    20      60.596  86.445 103.195  1.00  0.00           O  
ATOM    287  NE2 GLN    20      60.165  88.631 102.594  1.00  0.00           N  
ATOM    288 HE21 GLN    20      60.021  89.369 101.920  1.00  0.00           H  
ATOM    289 HE22 GLN    20      60.396  88.849 103.553  1.00  0.00           H  
ATOM    290  C   GLN    20      60.629  84.464  98.475  1.00  0.00           C  
ATOM    291  O   GLN    20      61.058  83.269  98.652  1.00  0.00           O  
ATOM    292  N   PRO    21      61.323  85.282  97.623  1.00  0.00           N  
ATOM    293  CD  PRO    21      60.971  86.617  97.283  1.00  0.00           C  
ATOM    294  HD2 PRO    21      61.240  87.333  98.059  1.00  0.00           H  
ATOM    295  HD3 PRO    21      59.893  86.602  97.125  1.00  0.00           H  
ATOM    296  CG  PRO    21      61.640  86.832  95.946  1.00  0.00           C  
ATOM    297  HG2 PRO    21      62.656  87.212  96.041  1.00  0.00           H  
ATOM    298  HG3 PRO    21      61.083  87.407  95.206  1.00  0.00           H  
ATOM    299  CB  PRO    21      61.822  85.427  95.429  1.00  0.00           C  
ATOM    300  HB2 PRO    21      62.605  85.307  94.680  1.00  0.00           H  
ATOM    301  HB3 PRO    21      60.906  85.055  94.971  1.00  0.00           H  
ATOM    302  CA  PRO    21      62.123  84.626  96.630  1.00  0.00           C  
ATOM    303  HA  PRO    21      61.727  83.612  96.576  1.00  0.00           H  
ATOM    304  C   PRO    21      63.620  84.723  97.070  1.00  0.00           C  
ATOM    305  O   PRO    21      64.496  85.422  96.453  1.00  0.00           O  
ATOM    306  N   GLY    22      63.900  84.042  98.138  1.00  0.00           N  
ATOM    307  H   GLY    22      63.272  83.362  98.540  1.00  0.00           H  
ATOM    308  CA  GLY    22      65.105  84.234  98.928  1.00  0.00           C  
ATOM    309  HA2 GLY    22      65.115  83.416  99.648  1.00  0.00           H  
ATOM    310  HA3 GLY    22      65.948  84.144  98.242  1.00  0.00           H  
ATOM    311  C   GLY    22      65.188  85.591  99.690  1.00  0.00           C  
ATOM    312  O   GLY    22      64.325  86.483  99.586  1.00  0.00           O  
ATOM    313  N   GLN    23      66.257  85.746 100.473  1.00  0.00           N  
ATOM    314  H   GLN    23      66.972  85.059 100.279  1.00  0.00           H  
ATOM    315  CA  GLN    23      66.619  86.923 101.322  1.00  0.00           C  
ATOM    316  HA  GLN    23      67.684  86.828 101.532  1.00  0.00           H  
ATOM    317  CB  GLN    23      66.656  88.209 100.500  1.00  0.00           C  
ATOM    318  HB2 GLN    23      67.128  88.024  99.535  1.00  0.00           H  
ATOM    319  HB3 GLN    23      65.625  88.522 100.335  1.00  0.00           H  
ATOM    320  CG  GLN    23      67.308  89.380 101.214  1.00  0.00           C  
ATOM    321  HG2 GLN    23      67.200  90.273 100.598  1.00  0.00           H  
ATOM    322  HG3 GLN    23      66.756  89.577 102.133  1.00  0.00           H  
ATOM    323  CD  GLN    23      68.722  89.213 101.683  1.00  0.00           C  
ATOM    324  OE1 GLN    23      69.549  88.721 100.940  1.00  0.00           O  
ATOM    325  NE2 GLN    23      69.154  89.699 102.864  1.00  0.00           N  
ATOM    326 HE21 GLN    23      68.586  90.417 103.291  1.00  0.00           H  
ATOM    327 HE22 GLN    23      70.074  89.473 103.216  1.00  0.00           H  
ATOM    328  C   GLN    23      65.837  86.919 102.722  1.00  0.00           C  
ATOM    329  O   GLN    23      64.593  86.960 102.791  1.00  0.00           O  
ATOM    330  N   GLY    24      66.648  86.771 103.753  1.00  0.00           N  
ATOM    331  H   GLY    24      67.635  86.902 103.585  1.00  0.00           H  
ATOM    332  CA  GLY    24      66.129  86.644 105.122  1.00  0.00           C  
ATOM    333  HA2 GLY    24      65.216  86.048 105.099  1.00  0.00           H  
ATOM    334  HA3 GLY    24      66.819  85.917 105.550  1.00  0.00           H  
ATOM    335  C   GLY    24      65.954  88.002 105.883  1.00  0.00           C  
ATOM    336  O   GLY    24      65.956  89.080 105.281  1.00  0.00           O  
ATOM    337  N   TYR    25      65.784  87.919 107.201  1.00  0.00           N  
ATOM    338  H   TYR    25      66.137  87.048 107.569  1.00  0.00           H  
ATOM    339  CA  TYR    25      65.754  89.072 108.061  1.00  0.00           C  
ATOM    340  HA  TYR    25      64.818  89.543 107.762  1.00  0.00           H  
ATOM    341  CB  TYR    25      65.489  88.631 109.560  1.00  0.00           C  
ATOM    342  HB2 TYR    25      66.239  88.067 110.113  1.00  0.00           H  
ATOM    343  HB3 TYR    25      65.370  89.582 110.079  1.00  0.00           H  
ATOM    344  CG  TYR    25      64.200  87.874 109.845  1.00  0.00           C  
ATOM    345  CD1 TYR    25      64.304  86.548 110.118  1.00  0.00           C  
ATOM    346  HD1 TYR    25      65.219  85.974 110.110  1.00  0.00           H  
ATOM    347  CE1 TYR    25      63.051  85.820 110.168  1.00  0.00           C  
ATOM    348  HE1 TYR    25      62.938  84.746 110.167  1.00  0.00           H  
ATOM    349  CZ  TYR    25      61.819  86.469 110.145  1.00  0.00           C  
ATOM    350  OH  TYR    25      60.647  85.808 110.406  1.00  0.00           O  
ATOM    351  HH  TYR    25      59.913  86.419 110.307  1.00  0.00           H  
ATOM    352  CE2 TYR    25      61.773  87.879 109.874  1.00  0.00           C  
ATOM    353  HE2 TYR    25      60.847  88.421 109.754  1.00  0.00           H  
ATOM    354  CD2 TYR    25      62.973  88.565 109.715  1.00  0.00           C  
ATOM    355  HD2 TYR    25      62.887  89.627 109.538  1.00  0.00           H  
ATOM    356  C   TYR    25      66.959  90.057 108.039  1.00  0.00           C  
ATOM    357  O   TYR    25      67.876  89.932 107.279  1.00  0.00           O  
ATOM    358  N   SER    26      66.806  91.197 108.723  1.00  0.00           N  
ATOM    359  H   SER    26      65.968  91.219 109.287  1.00  0.00           H  
ATOM    360  CA  SER    26      67.532  92.436 108.305  1.00  0.00           C  
ATOM    361  HA  SER    26      68.035  92.358 107.341  1.00  0.00           H  
ATOM    362  CB  SER    26      66.604  93.695 108.150  1.00  0.00           C  
ATOM    363  HB2 SER    26      66.150  93.823 109.132  1.00  0.00           H  
ATOM    364  HB3 SER    26      67.210  94.529 107.796  1.00  0.00           H  
ATOM    365  OG  SER    26      65.593  93.403 107.242  1.00  0.00           O  
ATOM    366  HG  SER    26      64.964  92.924 107.787  1.00  0.00           H  
ATOM    367  C   SER    26      68.638  92.839 109.328  1.00  0.00           C  
ATOM    368  O   SER    26      69.074  93.966 109.219  1.00  0.00           O  
ATOM    369  N   GLN    27      69.128  91.956 110.217  1.00  0.00           N  
ATOM    370  H   GLN    27      68.731  91.029 110.277  1.00  0.00           H  
ATOM    371  CA  GLN    27      70.023  92.366 111.331  1.00  0.00           C  
ATOM    372  HA  GLN    27      69.486  93.180 111.818  1.00  0.00           H  
ATOM    373  CB  GLN    27      70.105  91.310 112.398  1.00  0.00           C  
ATOM    374  HB2 GLN    27      70.692  91.699 113.231  1.00  0.00           H  
ATOM    375  HB3 GLN    27      69.089  91.177 112.769  1.00  0.00           H  
ATOM    376  CG  GLN    27      70.711  89.959 112.035  1.00  0.00           C  
ATOM    377  HG2 GLN    27      71.608  89.976 111.416  1.00  0.00           H  
ATOM    378  HG3 GLN    27      70.991  89.420 112.940  1.00  0.00           H  
ATOM    379  CD  GLN    27      69.760  89.034 111.246  1.00  0.00           C  
ATOM    380  OE1 GLN    27      68.564  89.367 110.960  1.00  0.00           O  
ATOM    381  NE2 GLN    27      70.274  87.980 110.714  1.00  0.00           N  
ATOM    382 HE21 GLN    27      71.234  87.695 110.846  1.00  0.00           H  
ATOM    383 HE22 GLN    27      69.736  87.572 109.963  1.00  0.00           H  
ATOM    384  C   GLN    27      71.472  92.742 110.939  1.00  0.00           C  
ATOM    385  O   GLN    27      72.200  93.318 111.699  1.00  0.00           O  
ATOM    386  N   GLN    28      71.885  92.495 109.677  1.00  0.00           N  
ATOM    387  H   GLN    28      71.272  92.028 109.023  1.00  0.00           H  
ATOM    388  CA  GLN    28      73.078  93.097 109.106  1.00  0.00           C  
ATOM    389  HA  GLN    28      73.922  92.768 109.712  1.00  0.00           H  
ATOM    390  CB  GLN    28      73.184  92.613 107.576  1.00  0.00           C  
ATOM    391  HB2 GLN    28      73.155  91.523 107.589  1.00  0.00           H  
ATOM    392  HB3 GLN    28      72.263  92.956 107.105  1.00  0.00           H  
ATOM    393  CG  GLN    28      74.338  93.124 106.702  1.00  0.00           C  
ATOM    394  HG2 GLN    28      74.130  92.821 105.675  1.00  0.00           H  
ATOM    395  HG3 GLN    28      74.372  94.209 106.797  1.00  0.00           H  
ATOM    396  CD  GLN    28      75.696  92.477 107.069  1.00  0.00           C  
ATOM    397  OE1 GLN    28      75.872  91.615 107.950  1.00  0.00           O  
ATOM    398  NE2 GLN    28      76.730  92.899 106.411  1.00  0.00           N  
ATOM    399 HE21 GLN    28      77.605  92.416 106.562  1.00  0.00           H  
ATOM    400 HE22 GLN    28      76.771  93.780 105.919  1.00  0.00           H  
ATOM    401  C   GLN    28      72.985  94.623 109.193  1.00  0.00           C  
ATOM    402  O   GLN    28      71.955  95.255 108.923  1.00  0.00           O  
ATOM    403  N   SER    29      74.100  95.304 109.533  1.00  0.00           N  
ATOM    404  H   SER    29      74.921  94.821 109.870  1.00  0.00           H  
ATOM    405  CA  SER    29      74.078  96.821 109.591  1.00  0.00           C  
ATOM    406  HA  SER    29      73.064  97.166 109.795  1.00  0.00           H  
ATOM    407  CB  SER    29      75.011  97.210 110.732  1.00  0.00           C  
ATOM    408  HB2 SER    29      74.828  96.559 111.587  1.00  0.00           H  
ATOM    409  HB3 SER    29      76.041  97.106 110.391  1.00  0.00           H  
ATOM    410  OG  SER    29      74.713  98.535 111.039  1.00  0.00           O  
ATOM    411  HG  SER    29      75.580  98.944 111.089  1.00  0.00           H  
ATOM    412  C   SER    29      74.664  97.322 108.248  1.00  0.00           C  
ATOM    413  O   SER    29      75.259  96.600 107.414  1.00  0.00           O  
ATOM    414  N   SER    30      74.395  98.591 108.002  1.00  0.00           N  
ATOM    415  H   SER    30      73.881  99.047 108.743  1.00  0.00           H  
ATOM    416  CA  SER    30      74.929  99.518 106.959  1.00  0.00           C  
ATOM    417  HA  SER    30      75.447  98.907 106.220  1.00  0.00           H  
ATOM    418  CB  SER    30      73.890 100.311 106.162  1.00  0.00           C  
ATOM    419  HB2 SER    30      73.443 101.117 106.744  1.00  0.00           H  
ATOM    420  HB3 SER    30      74.371 100.729 105.278  1.00  0.00           H  
ATOM    421  OG  SER    30      72.838  99.578 105.646  1.00  0.00           O  
ATOM    422  HG  SER    30      72.632  98.918 106.313  1.00  0.00           H  
ATOM    423  C   SER    30      76.010 100.535 107.422  1.00  0.00           C  
ATOM    424  O   SER    30      75.642 101.577 107.959  1.00  0.00           O  
ATOM    425  N   GLN    31      77.270 100.197 107.466  1.00  0.00           N  
ATOM    426  H   GLN    31      77.736 100.929 107.983  1.00  0.00           H  
ATOM    427  CA  GLN    31      78.075  99.122 106.700  1.00  0.00           C  
ATOM    428  HA  GLN    31      77.475  98.230 106.517  1.00  0.00           H  
ATOM    429  CB  GLN    31      78.611  99.658 105.422  1.00  0.00           C  
ATOM    430  HB2 GLN    31      77.783  99.727 104.716  1.00  0.00           H  
ATOM    431  HB3 GLN    31      79.015 100.669 105.471  1.00  0.00           H  
ATOM    432  CG  GLN    31      79.674  98.851 104.699  1.00  0.00           C  
ATOM    433  HG2 GLN    31      79.973  99.222 103.719  1.00  0.00           H  
ATOM    434  HG3 GLN    31      80.623  98.796 105.231  1.00  0.00           H  
ATOM    435  CD  GLN    31      79.265  97.414 104.437  1.00  0.00           C  
ATOM    436  OE1 GLN    31      78.134  97.117 104.049  1.00  0.00           O  
ATOM    437  NE2 GLN    31      80.086  96.502 104.837  1.00  0.00           N  
ATOM    438 HE21 GLN    31      79.902  95.597 104.427  1.00  0.00           H  
ATOM    439 HE22 GLN    31      80.902  96.833 105.332  1.00  0.00           H  
ATOM    440  C   GLN    31      79.304  98.640 107.519  1.00  0.00           C  
ATOM    441  O   GLN    31      80.125  99.516 107.853  1.00  0.00           O  
ATOM    442  N   PRO    32      79.532  97.340 107.890  1.00  0.00           N  
ATOM    443  CD  PRO    32      78.548  96.219 107.779  1.00  0.00           C  
ATOM    444  HD2 PRO    32      78.140  96.158 106.770  1.00  0.00           H  
ATOM    445  HD3 PRO    32      77.760  96.230 108.532  1.00  0.00           H  
ATOM    446  CG  PRO    32      79.428  95.000 108.026  1.00  0.00           C  
ATOM    447  HG2 PRO    32      79.879  94.728 107.072  1.00  0.00           H  
ATOM    448  HG3 PRO    32      78.864  94.134 108.372  1.00  0.00           H  
ATOM    449  CB  PRO    32      80.474  95.489 109.010  1.00  0.00           C  
ATOM    450  HB2 PRO    32      81.406  94.926 108.956  1.00  0.00           H  
ATOM    451  HB3 PRO    32      80.121  95.457 110.041  1.00  0.00           H  
ATOM    452  CA  PRO    32      80.729  96.993 108.662  1.00  0.00           C  
ATOM    453  HA  PRO    32      80.706  97.522 109.615  1.00  0.00           H  
ATOM    454  C   PRO    32      82.017  97.236 107.892  1.00  0.00           C  
ATOM    455  O   PRO    32      82.027  97.103 106.688  1.00  0.00           O  
ATOM    456  N   TYR    33      83.010  97.711 108.592  1.00  0.00           N  
ATOM    457  H   TYR    33      82.875  97.965 109.560  1.00  0.00           H  
ATOM    458  CA  TYR    33      84.309  98.093 108.094  1.00  0.00           C  
ATOM    459  HA  TYR    33      84.368  97.752 107.060  1.00  0.00           H  
ATOM    460  CB  TYR    33      84.334  99.605 108.127  1.00  0.00           C  
ATOM    461  HB2 TYR    33      84.230  99.859 109.182  1.00  0.00           H  
ATOM    462  HB3 TYR    33      85.297  99.979 107.779  1.00  0.00           H  
ATOM    463  CG  TYR    33      83.309 100.253 107.310  1.00  0.00           C  
ATOM    464  CD1 TYR    33      83.321 100.067 105.909  1.00  0.00           C  
ATOM    465  HD1 TYR    33      83.945  99.356 105.388  1.00  0.00           H  
ATOM    466  CE1 TYR    33      82.396 100.783 105.177  1.00  0.00           C  
ATOM    467  HE1 TYR    33      82.311 100.574 104.120  1.00  0.00           H  
ATOM    468  CZ  TYR    33      81.610 101.829 105.691  1.00  0.00           C  
ATOM    469  OH  TYR    33      81.071 102.712 104.818  1.00  0.00           O  
ATOM    470  HH  TYR    33      80.963 102.291 103.962  1.00  0.00           H  
ATOM    471  CE2 TYR    33      81.766 102.126 107.028  1.00  0.00           C  
ATOM    472  HE2 TYR    33      81.269 102.985 107.453  1.00  0.00           H  
ATOM    473  CD2 TYR    33      82.602 101.337 107.931  1.00  0.00           C  
ATOM    474  HD2 TYR    33      82.728 101.523 108.988  1.00  0.00           H  
ATOM    475  C   TYR    33      85.437  97.484 108.989  1.00  0.00           C  
ATOM    476  O   TYR    33      86.415  96.995 108.504  1.00  0.00           O  
ATOM    477  N   GLY    34      85.378  97.584 110.313  1.00  0.00           N  
ATOM    478  H   GLY    34      84.507  97.841 110.755  1.00  0.00           H  
ATOM    479  CA  GLY    34      86.486  97.056 111.179  1.00  0.00           C  
ATOM    480  HA2 GLY    34      86.245  97.179 112.234  1.00  0.00           H  
ATOM    481  HA3 GLY    34      86.668  95.997 110.998  1.00  0.00           H  
ATOM    482  C   GLY    34      87.809  97.775 111.088  1.00  0.00           C  
ATOM    483  O   GLY    34      87.882  98.849 110.543  1.00  0.00           O  
ATOM    484  N   GLN    35      88.833  97.140 111.602  1.00  0.00           N  
ATOM    485  H   GLN    35      88.624  96.264 112.059  1.00  0.00           H  
ATOM    486  CA  GLN    35      90.226  97.606 111.431  1.00  0.00           C  
ATOM    487  HA  GLN    35      90.257  98.431 110.719  1.00  0.00           H  
ATOM    488  CB  GLN    35      90.902  98.167 112.782  1.00  0.00           C  
ATOM    489  HB2 GLN    35      90.274  99.036 112.981  1.00  0.00           H  
ATOM    490  HB3 GLN    35      90.573  97.532 113.604  1.00  0.00           H  
ATOM    491  CG  GLN    35      92.451  98.378 112.807  1.00  0.00           C  
ATOM    492  HG2 GLN    35      92.855  98.803 113.726  1.00  0.00           H  
ATOM    493  HG3 GLN    35      92.864  97.408 112.530  1.00  0.00           H  
ATOM    494  CD  GLN    35      92.885  99.275 111.694  1.00  0.00           C  
ATOM    495  OE1 GLN    35      92.520 100.415 111.498  1.00  0.00           O  
ATOM    496  NE2 GLN    35      93.712  98.734 110.823  1.00  0.00           N  
ATOM    497 HE21 GLN    35      93.979  97.762 110.746  1.00  0.00           H  
ATOM    498 HE22 GLN    35      94.116  99.317 110.104  1.00  0.00           H  
ATOM    499  C   GLN    35      90.960  96.496 110.722  1.00  0.00           C  
ATOM    500  O   GLN    35      91.422  95.541 111.342  1.00  0.00           O  
ATOM    501  N   GLN    36      91.037  96.515 109.332  1.00  0.00           N  
ATOM    502  H   GLN    36      91.654  95.768 109.046  1.00  0.00           H  
ATOM    503  CA  GLN    36      90.373  97.439 108.377  1.00  0.00           C  
ATOM    504  HA  GLN    36      89.394  97.745 108.745  1.00  0.00           H  
ATOM    505  CB  GLN    36      91.276  98.654 108.066  1.00  0.00           C  
ATOM    506  HB2 GLN    36      91.460  99.232 108.972  1.00  0.00           H  
ATOM    507  HB3 GLN    36      92.262  98.393 107.683  1.00  0.00           H  
ATOM    508  CG  GLN    36      90.637  99.496 106.970  1.00  0.00           C  
ATOM    509  HG2 GLN    36      90.993  99.048 106.043  1.00  0.00           H  
ATOM    510  HG3 GLN    36      89.553  99.593 107.022  1.00  0.00           H  
ATOM    511  CD  GLN    36      91.115 100.892 106.898  1.00  0.00           C  
ATOM    512  OE1 GLN    36      91.974 101.392 107.636  1.00  0.00           O  
ATOM    513  NE2 GLN    36      90.424 101.728 106.142  1.00  0.00           N  
ATOM    514 HE21 GLN    36      89.500 101.538 105.782  1.00  0.00           H  
ATOM    515 HE22 GLN    36      90.708 102.697 106.181  1.00  0.00           H  
ATOM    516  C   GLN    36      90.104  96.582 107.099  1.00  0.00           C  
ATOM    517  O   GLN    36      90.941  96.092 106.389  1.00  0.00           O  
ATOM    518  N   SER    37      88.800  96.525 106.723  1.00  0.00           N  
ATOM    519  H   SER    37      88.140  97.010 107.315  1.00  0.00           H  
ATOM    520  CA  SER    37      88.376  96.296 105.330  1.00  0.00           C  
ATOM    521  HA  SER    37      89.170  95.775 104.794  1.00  0.00           H  
ATOM    522  CB  SER    37      87.138  95.466 105.222  1.00  0.00           C  
ATOM    523  HB2 SER    37      86.698  95.377 104.229  1.00  0.00           H  
ATOM    524  HB3 SER    37      87.435  94.478 105.574  1.00  0.00           H  
ATOM    525  OG  SER    37      86.132  95.926 106.075  1.00  0.00           O  
ATOM    526  HG  SER    37      86.445  96.075 106.970  1.00  0.00           H  
ATOM    527  C   SER    37      88.155  97.666 104.656  1.00  0.00           C  
ATOM    528  O   SER    37      87.687  98.672 105.285  1.00  0.00           O  
ATOM    529  N   TYR    38      88.392  97.764 103.305  1.00  0.00           N  
ATOM    530  H   TYR    38      88.770  96.950 102.842  1.00  0.00           H  
ATOM    531  CA  TYR    38      88.595  99.060 102.554  1.00  0.00           C  
ATOM    532  HA  TYR    38      87.847  99.796 102.850  1.00  0.00           H  
ATOM    533  CB  TYR    38      89.958  99.517 103.067  1.00  0.00           C  
ATOM    534  HB2 TYR    38      89.753 100.044 103.998  1.00  0.00           H  
ATOM    535  HB3 TYR    38      90.632  98.663 103.143  1.00  0.00           H  
ATOM    536  CG  TYR    38      90.693 100.510 102.185  1.00  0.00           C  
ATOM    537  CD1 TYR    38      91.921 100.175 101.553  1.00  0.00           C  
ATOM    538  HD1 TYR    38      92.372  99.209 101.726  1.00  0.00           H  
ATOM    539  CE1 TYR    38      92.512 101.103 100.655  1.00  0.00           C  
ATOM    540  HE1 TYR    38      93.427 100.872 100.129  1.00  0.00           H  
ATOM    541  CZ  TYR    38      92.023 102.380 100.640  1.00  0.00           C  
ATOM    542  OH  TYR    38      92.525 103.273  99.725  1.00  0.00           O  
ATOM    543  HH  TYR    38      93.213 102.786  99.266  1.00  0.00           H  
ATOM    544  CE2 TYR    38      90.824 102.778 101.281  1.00  0.00           C  
ATOM    545  HE2 TYR    38      90.414 103.769 101.157  1.00  0.00           H  
ATOM    546  CD2 TYR    38      90.170 101.813 102.069  1.00  0.00           C  
ATOM    547  HD2 TYR    38      89.198 102.107 102.435  1.00  0.00           H  
ATOM    548  C   TYR    38      88.454  98.947 101.111  1.00  0.00           C  
ATOM    549  O   TYR    38      89.161  98.139 100.529  1.00  0.00           O  
ATOM    550  N   SER    39      87.492  99.619 100.501  1.00  0.00           N  
ATOM    551  H   SER    39      86.977 100.279 101.067  1.00  0.00           H  
ATOM    552  CA  SER    39      87.123  99.377  99.056  1.00  0.00           C  
ATOM    553  HA  SER    39      87.592  98.451  98.724  1.00  0.00           H  
ATOM    554  CB  SER    39      85.618  99.514  98.899  1.00  0.00           C  
ATOM    555  HB2 SER    39      85.197 100.361  99.441  1.00  0.00           H  
ATOM    556  HB3 SER    39      85.521  99.710  97.831  1.00  0.00           H  
ATOM    557  OG  SER    39      84.872  98.368  99.279  1.00  0.00           O  
ATOM    558  HG  SER    39      84.927  98.189 100.220  1.00  0.00           H  
ATOM    559  C   SER    39      87.817 100.491  98.218  1.00  0.00           C  
ATOM    560  O   SER    39      87.488 100.578  97.026  1.00  0.00           O  
ATOM    561  N   GLY    40      88.790 101.323  98.738  1.00  0.00           N  
ATOM    562  H   GLY    40      88.929 101.257  99.736  1.00  0.00           H  
ATOM    563  CA  GLY    40      89.334 102.459  97.953  1.00  0.00           C  
ATOM    564  HA2 GLY    40      88.492 103.098  97.686  1.00  0.00           H  
ATOM    565  HA3 GLY    40      89.942 103.062  98.628  1.00  0.00           H  
ATOM    566  C   GLY    40      90.163 101.886  96.757  1.00  0.00           C  
ATOM    567  O   GLY    40      90.875 100.916  96.903  1.00  0.00           O  
ATOM    568  N   TYR    41      90.181 102.588  95.631  1.00  0.00           N  
ATOM    569  H   TYR    41      90.711 102.185  94.872  1.00  0.00           H  
ATOM    570  CA  TYR    41      89.327 103.682  95.149  1.00  0.00           C  
ATOM    571  HA  TYR    41      88.403 103.687  95.729  1.00  0.00           H  
ATOM    572  CB  TYR    41      89.955 105.078  95.287  1.00  0.00           C  
ATOM    573  HB2 TYR    41      90.972 105.163  94.904  1.00  0.00           H  
ATOM    574  HB3 TYR    41      89.396 105.763  94.650  1.00  0.00           H  
ATOM    575  CG  TYR    41      89.957 105.624  96.763  1.00  0.00           C  
ATOM    576  CD1 TYR    41      91.150 105.491  97.559  1.00  0.00           C  
ATOM    577  HD1 TYR    41      92.068 105.152  97.102  1.00  0.00           H  
ATOM    578  CE1 TYR    41      91.160 105.820  98.877  1.00  0.00           C  
ATOM    579  HE1 TYR    41      92.036 105.622  99.477  1.00  0.00           H  
ATOM    580  CZ  TYR    41      89.969 106.371  99.397  1.00  0.00           C  
ATOM    581  OH  TYR    41      89.934 106.703 100.701  1.00  0.00           O  
ATOM    582  HH  TYR    41      89.400 107.494 100.800  1.00  0.00           H  
ATOM    583  CE2 TYR    41      88.876 106.702  98.615  1.00  0.00           C  
ATOM    584  HE2 TYR    41      88.014 107.150  99.087  1.00  0.00           H  
ATOM    585  CD2 TYR    41      88.812 106.344  97.235  1.00  0.00           C  
ATOM    586  HD2 TYR    41      88.003 106.460  96.529  1.00  0.00           H  
ATOM    587  C   TYR    41      88.816 103.393  93.698  1.00  0.00           C  
ATOM    588  O   TYR    41      89.558 102.855  92.868  1.00  0.00           O  
ATOM    589  N   SER    42      87.559 103.615  93.434  1.00  0.00           N  
ATOM    590  H   SER    42      87.101 103.971  94.260  1.00  0.00           H  
ATOM    591  CA  SER    42      86.823 103.763  92.109  1.00  0.00           C  
ATOM    592  HA  SER    42      86.956 102.792  91.632  1.00  0.00           H  
ATOM    593  CB  SER    42      85.323 104.014  92.494  1.00  0.00           C  
ATOM    594  HB2 SER    42      84.800 104.194  91.554  1.00  0.00           H  
ATOM    595  HB3 SER    42      84.897 103.186  93.061  1.00  0.00           H  
ATOM    596  OG  SER    42      85.264 105.167  93.382  1.00  0.00           O  
ATOM    597  HG  SER    42      85.430 105.955  92.860  1.00  0.00           H  
ATOM    598  C   SER    42      87.376 104.869  91.222  1.00  0.00           C  
ATOM    599  O   SER    42      88.273 105.614  91.578  1.00  0.00           O  
ATOM    600  N   GLN    43      86.796 104.891  90.033  1.00  0.00           N  
ATOM    601  H   GLN    43      86.070 104.221  89.822  1.00  0.00           H  
ATOM    602  CA  GLN    43      87.285 105.647  88.859  1.00  0.00           C  
ATOM    603  HA  GLN    43      88.108 106.288  89.173  1.00  0.00           H  
ATOM    604  CB  GLN    43      87.839 104.572  87.866  1.00  0.00           C  
ATOM    605  HB2 GLN    43      87.131 103.743  87.873  1.00  0.00           H  
ATOM    606  HB3 GLN    43      87.703 104.923  86.843  1.00  0.00           H  
ATOM    607  CG  GLN    43      89.295 104.127  88.153  1.00  0.00           C  
ATOM    608  HG2 GLN    43      89.361 103.922  89.222  1.00  0.00           H  
ATOM    609  HG3 GLN    43      89.552 103.182  87.676  1.00  0.00           H  
ATOM    610  CD  GLN    43      90.323 105.237  87.845  1.00  0.00           C  
ATOM    611  OE1 GLN    43      90.107 106.460  87.789  1.00  0.00           O  
ATOM    612  NE2 GLN    43      91.575 104.894  87.699  1.00  0.00           N  
ATOM    613 HE21 GLN    43      91.831 103.917  87.713  1.00  0.00           H  
ATOM    614 HE22 GLN    43      92.270 105.550  87.371  1.00  0.00           H  
ATOM    615  C   GLN    43      86.153 106.438  88.175  1.00  0.00           C  
ATOM    616  O   GLN    43      85.228 105.844  87.583  1.00  0.00           O  
ATOM    617  N   SER    44      86.313 107.750  88.143  1.00  0.00           N  
ATOM    618  H   SER    44      87.041 108.145  88.721  1.00  0.00           H  
ATOM    619  CA  SER    44      85.584 108.832  87.400  1.00  0.00           C  
ATOM    620  HA  SER    44      85.229 108.456  86.440  1.00  0.00           H  
ATOM    621  CB  SER    44      84.420 109.140  88.335  1.00  0.00           C  
ATOM    622  HB2 SER    44      83.686 109.789  87.858  1.00  0.00           H  
ATOM    623  HB3 SER    44      83.786 108.279  88.548  1.00  0.00           H  
ATOM    624  OG  SER    44      84.870 109.696  89.623  1.00  0.00           O  
ATOM    625  HG  SER    44      84.255 109.363  90.280  1.00  0.00           H  
ATOM    626  C   SER    44      86.353 110.149  87.111  1.00  0.00           C  
ATOM    627  O   SER    44      87.460 110.294  87.609  1.00  0.00           O  
ATOM    628  N   THR    45      85.683 111.032  86.378  1.00  0.00           N  
ATOM    629  H   THR    45      84.696 110.888  86.220  1.00  0.00           H  
ATOM    630  CA  THR    45      86.057 112.472  86.269  1.00  0.00           C  
ATOM    631  HA  THR    45      85.214 112.999  85.821  1.00  0.00           H  
ATOM    632  CB  THR    45      86.383 113.144  87.551  1.00  0.00           C  
ATOM    633  HB  THR    45      87.248 112.704  88.047  1.00  0.00           H  
ATOM    634  CG2 THR    45      86.424 114.734  87.453  1.00  0.00           C  
ATOM    635 HG21 THR    45      86.664 115.125  88.442  1.00  0.00           H  
ATOM    636 HG22 THR    45      87.236 114.932  86.753  1.00  0.00           H  
ATOM    637 HG23 THR    45      85.502 115.053  86.968  1.00  0.00           H  
ATOM    638  OG1 THR    45      85.245 112.936  88.473  1.00  0.00           O  
ATOM    639  HG1 THR    45      85.432 113.516  89.214  1.00  0.00           H  
ATOM    640  C   THR    45      87.151 112.733  85.255  1.00  0.00           C  
ATOM    641  O   THR    45      88.250 112.252  85.326  1.00  0.00           O  
ATOM    642  N   ASP    46      86.856 113.539  84.251  1.00  0.00           N  
ATOM    643  H   ASP    46      85.929 113.940  84.243  1.00  0.00           H  
ATOM    644  CA  ASP    46      87.820 113.759  83.171  1.00  0.00           C  
ATOM    645  HA  ASP    46      88.226 112.777  82.933  1.00  0.00           H  
ATOM    646  CB  ASP    46      87.127 114.253  81.928  1.00  0.00           C  
ATOM    647  HB2 ASP    46      86.606 115.181  82.167  1.00  0.00           H  
ATOM    648  HB3 ASP    46      87.863 114.426  81.143  1.00  0.00           H  
ATOM    649  CG  ASP    46      86.157 113.212  81.441  1.00  0.00           C  
ATOM    650  OD1 ASP    46      86.591 112.130  80.988  1.00  0.00           O  
ATOM    651  OD2 ASP    46      84.968 113.577  81.357  1.00  0.00           O  
ATOM    652  C   ASP    46      89.049 114.591  83.602  1.00  0.00           C  
ATOM    653  O   ASP    46      89.063 115.186  84.665  1.00  0.00           O  
ATOM    654  N   THR    47      90.098 114.624  82.782  1.00  0.00           N  
ATOM    655  H   THR    47      90.006 114.086  81.932  1.00  0.00           H  
ATOM    656  CA  THR    47      91.362 115.252  83.069  1.00  0.00           C  
ATOM    657  HA  THR    47      91.591 114.749  84.009  1.00  0.00           H  
ATOM    658  CB  THR    47      92.475 114.999  82.074  1.00  0.00           C  
ATOM    659  HB  THR    47      92.381 113.936  81.854  1.00  0.00           H  
ATOM    660  CG2 THR    47      92.398 115.834  80.764  1.00  0.00           C  
ATOM    661 HG21 THR    47      92.763 116.861  80.798  1.00  0.00           H  
ATOM    662 HG22 THR    47      93.093 115.399  80.046  1.00  0.00           H  
ATOM    663 HG23 THR    47      91.396 115.639  80.383  1.00  0.00           H  
ATOM    664  OG1 THR    47      93.715 115.217  82.733  1.00  0.00           O  
ATOM    665  HG1 THR    47      93.744 114.696  83.539  1.00  0.00           H  
ATOM    666  C   THR    47      91.258 116.714  83.496  1.00  0.00           C  
ATOM    667  O   THR    47      90.459 117.469  82.966  1.00  0.00           O  
ATOM    668  N   SER    48      92.075 117.016  84.527  1.00  0.00           N  
ATOM    669  H   SER    48      92.621 116.278  84.947  1.00  0.00           H  
ATOM    670  CA  SER    48      92.025 118.245  85.321  1.00  0.00           C  
ATOM    671  HA  SER    48      90.983 118.442  85.573  1.00  0.00           H  
ATOM    672  CB  SER    48      92.749 118.102  86.642  1.00  0.00           C  
ATOM    673  HB2 SER    48      93.830 118.135  86.510  1.00  0.00           H  
ATOM    674  HB3 SER    48      92.482 118.958  87.262  1.00  0.00           H  
ATOM    675  OG  SER    48      92.280 116.965  87.357  1.00  0.00           O  
ATOM    676  HG  SER    48      92.693 117.052  88.219  1.00  0.00           H  
ATOM    677  C   SER    48      92.495 119.516  84.595  1.00  0.00           C  
ATOM    678  O   SER    48      93.389 119.416  83.763  1.00  0.00           O  
ATOM    679  N   GLY    49      91.882 120.654  84.882  1.00  0.00           N  
ATOM    680  H   GLY    49      91.046 120.575  85.443  1.00  0.00           H  
ATOM    681  CA  GLY    49      92.294 121.903  84.253  1.00  0.00           C  
ATOM    682  HA2 GLY    49      92.295 122.720  84.975  1.00  0.00           H  
ATOM    683  HA3 GLY    49      93.338 121.866  83.942  1.00  0.00           H  
ATOM    684  C   GLY    49      91.474 122.243  82.924  1.00  0.00           C  
ATOM    685  O   GLY    49      90.725 121.336  82.487  1.00  0.00           O  
ATOM    686  N   TYR    50      91.546 123.490  82.386  1.00  0.00           N  
ATOM    687  H   TYR    50      91.104 123.553  81.480  1.00  0.00           H  
ATOM    688  CA  TYR    50      92.583 124.460  82.683  1.00  0.00           C  
ATOM    689  HA  TYR    50      92.646 124.333  83.764  1.00  0.00           H  
ATOM    690  CB  TYR    50      93.865 123.984  81.894  1.00  0.00           C  
ATOM    691  HB2 TYR    50      94.149 122.959  82.132  1.00  0.00           H  
ATOM    692  HB3 TYR    50      93.633 123.887  80.834  1.00  0.00           H  
ATOM    693  CG  TYR    50      95.083 124.964  82.002  1.00  0.00           C  
ATOM    694  CD1 TYR    50      95.157 125.972  81.028  1.00  0.00           C  
ATOM    695  HD1 TYR    50      94.362 126.166  80.324  1.00  0.00           H  
ATOM    696  CE1 TYR    50      96.204 126.895  81.119  1.00  0.00           C  
ATOM    697  HE1 TYR    50      96.222 127.668  80.365  1.00  0.00           H  
ATOM    698  CZ  TYR    50      97.252 126.791  82.046  1.00  0.00           C  
ATOM    699  OH  TYR    50      98.262 127.769  82.057  1.00  0.00           O  
ATOM    700  HH  TYR    50      97.959 128.579  81.640  1.00  0.00           H  
ATOM    701  CE2 TYR    50      97.233 125.718  82.945  1.00  0.00           C  
ATOM    702  HE2 TYR    50      97.952 125.535  83.729  1.00  0.00           H  
ATOM    703  CD2 TYR    50      96.090 124.839  82.983  1.00  0.00           C  
ATOM    704  HD2 TYR    50      95.797 124.190  83.795  1.00  0.00           H  
ATOM    705  C   TYR    50      92.248 125.979  82.420  1.00  0.00           C  
ATOM    706  O   TYR    50      91.502 126.416  81.492  1.00  0.00           O  
ATOM    707  N   GLY    51      92.665 126.854  83.318  1.00  0.00           N  
ATOM    708  H   GLY    51      92.375 127.779  83.036  1.00  0.00           H  
ATOM    709  CA  GLY    51      93.457 126.731  84.562  1.00  0.00           C  
ATOM    710  HA2 GLY    51      92.916 126.255  85.381  1.00  0.00           H  
ATOM    711  HA3 GLY    51      94.400 126.254  84.298  1.00  0.00           H  
ATOM    712  C   GLY    51      94.009 128.127  84.992  1.00  0.00           C  
ATOM    713  O   GLY    51      93.781 129.116  84.332  1.00  0.00           O  
ATOM    714  N   GLN    52      94.796 128.168  86.061  1.00  0.00           N  
ATOM    715  H   GLN    52      94.904 127.380  86.683  1.00  0.00           H  
ATOM    716  CA  GLN    52      95.487 129.383  86.629  1.00  0.00           C  
ATOM    717  HA  GLN    52      96.227 128.982  87.322  1.00  0.00           H  
ATOM    718  CB  GLN    52      96.275 130.184  85.521  1.00  0.00           C  
ATOM    719  HB2 GLN    52      95.566 130.651  84.837  1.00  0.00           H  
ATOM    720  HB3 GLN    52      96.899 130.953  85.977  1.00  0.00           H  
ATOM    721  CG  GLN    52      97.217 129.358  84.632  1.00  0.00           C  
ATOM    722  HG2 GLN    52      96.625 128.627  84.081  1.00  0.00           H  
ATOM    723  HG3 GLN    52      97.568 130.055  83.871  1.00  0.00           H  
ATOM    724  CD  GLN    52      98.462 128.679  85.351  1.00  0.00           C  
ATOM    725  OE1 GLN    52      98.704 128.863  86.579  1.00  0.00           O  
ATOM    726  NE2 GLN    52      99.337 128.049  84.614  1.00  0.00           N  
ATOM    727 HE21 GLN    52      99.234 127.843  83.630  1.00  0.00           H  
ATOM    728 HE22 GLN    52     100.221 127.822  85.047  1.00  0.00           H  
ATOM    729  C   GLN    52      94.449 130.222  87.318  1.00  0.00           C  
ATOM    730  O   GLN    52      94.113 131.285  86.870  1.00  0.00           O  
ATOM    731  N   SER    53      93.805 129.778  88.385  1.00  0.00           N  
ATOM    732  H   SER    53      92.984 130.290  88.674  1.00  0.00           H  
ATOM    733  CA  SER    53      94.253 128.674  89.327  1.00  0.00           C  
ATOM    734  HA  SER    53      95.340 128.743  89.377  1.00  0.00           H  
ATOM    735  CB  SER    53      93.734 129.108  90.697  1.00  0.00           C  
ATOM    736  HB2 SER    53      94.329 128.539  91.412  1.00  0.00           H  
ATOM    737  HB3 SER    53      94.004 130.134  90.946  1.00  0.00           H  
ATOM    738  OG  SER    53      92.308 128.941  90.776  1.00  0.00           O  
ATOM    739  HG  SER    53      91.871 129.792  90.856  1.00  0.00           H  
ATOM    740  C   SER    53      93.816 127.255  88.952  1.00  0.00           C  
ATOM    741  O   SER    53      93.292 127.038  87.881  1.00  0.00           O  
ATOM    742  N   SER    54      94.019 126.284  89.860  1.00  0.00           N  
ATOM    743  H   SER    54      94.231 126.552  90.810  1.00  0.00           H  
ATOM    744  CA  SER    54      94.007 124.885  89.457  1.00  0.00           C  
ATOM    745  HA  SER    54      94.231 124.892  88.390  1.00  0.00           H  
ATOM    746  CB  SER    54      95.133 124.200  90.210  1.00  0.00           C  
ATOM    747  HB2 SER    54      95.341 123.312  89.613  1.00  0.00           H  
ATOM    748  HB3 SER    54      96.073 124.751  90.175  1.00  0.00           H  
ATOM    749  OG  SER    54      94.801 123.885  91.553  1.00  0.00           O  
ATOM    750  HG  SER    54      95.011 122.956  91.675  1.00  0.00           H  
ATOM    751  C   SER    54      92.645 124.224  89.510  1.00  0.00           C  
ATOM    752  O   SER    54      92.450 123.157  90.153  1.00  0.00           O  
ATOM    753  N   TYR    55      91.759 124.814  88.687  1.00  0.00           N  
ATOM    754  H   TYR    55      92.001 125.638  88.156  1.00  0.00           H  
ATOM    755  CA  TYR    55      90.318 124.400  88.540  1.00  0.00           C  
ATOM    756  HA  TYR    55      89.873 124.707  89.486  1.00  0.00           H  
ATOM    757  CB  TYR    55      89.659 125.198  87.470  1.00  0.00           C  
ATOM    758  HB2 TYR    55      90.239 124.992  86.571  1.00  0.00           H  
ATOM    759  HB3 TYR    55      88.622 124.862  87.481  1.00  0.00           H  
ATOM    760  CG  TYR    55      89.628 126.742  87.692  1.00  0.00           C  
ATOM    761  CD1 TYR    55      89.293 127.280  88.968  1.00  0.00           C  
ATOM    762  HD1 TYR    55      89.212 126.651  89.842  1.00  0.00           H  
ATOM    763  CE1 TYR    55      89.326 128.658  89.218  1.00  0.00           C  
ATOM    764  HE1 TYR    55      89.019 129.016  90.190  1.00  0.00           H  
ATOM    765  CZ  TYR    55      89.550 129.590  88.196  1.00  0.00           C  
ATOM    766  OH  TYR    55      89.556 130.940  88.430  1.00  0.00           O  
ATOM    767  HH  TYR    55      89.848 131.390  87.634  1.00  0.00           H  
ATOM    768  CE2 TYR    55      89.711 129.094  86.889  1.00  0.00           C  
ATOM    769  HE2 TYR    55      89.772 129.784  86.060  1.00  0.00           H  
ATOM    770  CD2 TYR    55      89.811 127.692  86.621  1.00  0.00           C  
ATOM    771  HD2 TYR    55      90.150 127.314  85.667  1.00  0.00           H  
ATOM    772  C   TYR    55      90.276 122.887  88.338  1.00  0.00           C  
ATOM    773  O   TYR    55      90.987 122.285  87.496  1.00  0.00           O  
ATOM    774  N   SER    56      89.449 122.121  89.035  1.00  0.00           N  
ATOM    775  H   SER    56      89.486 121.128  88.858  1.00  0.00           H  
ATOM    776  CA  SER    56      88.517 122.443  90.172  1.00  0.00           C  
ATOM    777  HA  SER    56      88.015 121.480  90.264  1.00  0.00           H  
ATOM    778  CB  SER    56      89.382 122.502  91.399  1.00  0.00           C  
ATOM    779  HB2 SER    56      90.131 121.711  91.438  1.00  0.00           H  
ATOM    780  HB3 SER    56      89.914 123.447  91.510  1.00  0.00           H  
ATOM    781  OG  SER    56      88.531 122.344  92.529  1.00  0.00           O  
ATOM    782  HG  SER    56      89.065 122.595  93.287  1.00  0.00           H  
ATOM    783  C   SER    56      87.503 123.549  89.960  1.00  0.00           C  
ATOM    784  O   SER    56      87.577 124.658  90.474  1.00  0.00           O  
ATOM    785  N   SER    57      86.546 123.335  89.010  1.00  0.00           N  
ATOM    786  H   SER    57      86.023 124.148  88.716  1.00  0.00           H  
ATOM    787  CA  SER    57      86.223 122.060  88.298  1.00  0.00           C  
ATOM    788  HA  SER    57      87.026 121.347  88.481  1.00  0.00           H  
ATOM    789  CB  SER    57      84.954 121.411  88.847  1.00  0.00           C  
ATOM    790  HB2 SER    57      84.570 120.672  88.144  1.00  0.00           H  
ATOM    791  HB3 SER    57      85.152 120.857  89.765  1.00  0.00           H  
ATOM    792  OG  SER    57      83.904 122.363  88.919  1.00  0.00           O  
ATOM    793  HG  SER    57      84.101 122.809  89.746  1.00  0.00           H  
ATOM    794  C   SER    57      86.149 122.286  86.762  1.00  0.00           C  
ATOM    795  O   SER    57      85.810 121.366  85.987  1.00  0.00           O  
ATOM    796  N   TYR    58      86.566 123.505  86.271  1.00  0.00           N  
ATOM    797  H   TYR    58      86.752 124.173  87.006  1.00  0.00           H  
ATOM    798  CA  TYR    58      86.715 123.872  84.886  1.00  0.00           C  
ATOM    799  HA  TYR    58      85.793 123.524  84.421  1.00  0.00           H  
ATOM    800  CB  TYR    58      86.991 125.394  84.808  1.00  0.00           C  
ATOM    801  HB2 TYR    58      87.718 125.703  85.559  1.00  0.00           H  
ATOM    802  HB3 TYR    58      87.373 125.707  83.836  1.00  0.00           H  
ATOM    803  CG  TYR    58      85.701 126.184  85.073  1.00  0.00           C  
ATOM    804  CD1 TYR    58      85.611 127.102  86.143  1.00  0.00           C  
ATOM    805  HD1 TYR    58      86.440 127.197  86.828  1.00  0.00           H  
ATOM    806  CE1 TYR    58      84.454 127.837  86.414  1.00  0.00           C  
ATOM    807  HE1 TYR    58      84.534 128.591  87.183  1.00  0.00           H  
ATOM    808  CZ  TYR    58      83.362 127.684  85.549  1.00  0.00           C  
ATOM    809  OH  TYR    58      82.300 128.490  85.704  1.00  0.00           O  
ATOM    810  HH  TYR    58      81.540 128.275  85.158  1.00  0.00           H  
ATOM    811  CE2 TYR    58      83.417 126.800  84.503  1.00  0.00           C  
ATOM    812  HE2 TYR    58      82.562 126.613  83.870  1.00  0.00           H  
ATOM    813  CD2 TYR    58      84.578 126.012  84.248  1.00  0.00           C  
ATOM    814  HD2 TYR    58      84.607 125.417  83.347  1.00  0.00           H  
ATOM    815  C   TYR    58      87.897 123.054  84.332  1.00  0.00           C  
ATOM    816  O   TYR    58      89.007 123.233  84.824  1.00  0.00           O  
ATOM    817  N   GLY    59      87.694 122.207  83.329  1.00  0.00           N  
ATOM    818  H   GLY    59      88.516 121.687  83.057  1.00  0.00           H  
ATOM    819  CA  GLY    59      86.496 121.905  82.561  1.00  0.00           C  
ATOM    820  HA2 GLY    59      86.544 120.926  82.085  1.00  0.00           H  
ATOM    821  HA3 GLY    59      85.605 121.946  83.188  1.00  0.00           H  
ATOM    822  C   GLY    59      86.252 122.856  81.414  1.00  0.00           C  
ATOM    823  O   GLY    59      86.661 124.034  81.444  1.00  0.00           O  
ATOM    824  N   GLN    60      85.453 122.438  80.383  1.00  0.00           N  
ATOM    825  H   GLN    60      85.334 123.117  79.645  1.00  0.00           H  
ATOM    826  CA  GLN    60      84.623 121.265  80.153  1.00  0.00           C  
ATOM    827  HA  GLN    60      85.274 120.411  80.342  1.00  0.00           H  
ATOM    828  CB  GLN    60      83.350 121.337  81.081  1.00  0.00           C  
ATOM    829  HB2 GLN    60      82.846 120.379  80.955  1.00  0.00           H  
ATOM    830  HB3 GLN    60      83.707 121.392  82.110  1.00  0.00           H  
ATOM    831  CG  GLN    60      82.487 122.576  80.710  1.00  0.00           C  
ATOM    832  HG2 GLN    60      82.703 122.797  79.665  1.00  0.00           H  
ATOM    833  HG3 GLN    60      81.437 122.323  80.860  1.00  0.00           H  
ATOM    834  CD  GLN    60      82.705 123.715  81.651  1.00  0.00           C  
ATOM    835  OE1 GLN    60      83.089 124.815  81.338  1.00  0.00           O  
ATOM    836  NE2 GLN    60      82.414 123.519  82.882  1.00  0.00           N  
ATOM    837 HE21 GLN    60      82.061 122.602  83.117  1.00  0.00           H  
ATOM    838 HE22 GLN    60      82.464 124.247  83.580  1.00  0.00           H  
ATOM    839  C   GLN    60      84.274 121.080  78.668  1.00  0.00           C  
ATOM    840  O   GLN    60      84.800 121.827  77.814  1.00  0.00           O  
ATOM    841  N   SER    61      83.628 119.947  78.395  1.00  0.00           N  
ATOM    842  H   SER    61      83.281 119.413  79.179  1.00  0.00           H  
ATOM    843  CA  SER    61      83.119 119.599  77.049  1.00  0.00           C  
ATOM    844  HA  SER    61      83.955 119.592  76.350  1.00  0.00           H  
ATOM    845  CB  SER    61      82.567 118.153  77.097  1.00  0.00           C  
ATOM    846  HB2 SER    61      82.178 117.981  76.094  1.00  0.00           H  
ATOM    847  HB3 SER    61      83.312 117.410  77.379  1.00  0.00           H  
ATOM    848  OG  SER    61      81.487 118.035  78.032  1.00  0.00           O  
ATOM    849  HG  SER    61      81.814 117.867  78.919  1.00  0.00           H  
ATOM    850  C   SER    61      82.046 120.676  76.513  1.00  0.00           C  
ATOM    851  O   SER    61      81.415 121.347  77.366  1.00  0.00           O  
ATOM    852  N   GLN    62      81.881 120.714  75.204  1.00  0.00           N  
ATOM    853  H   GLN    62      82.330 119.952  74.717  1.00  0.00           H  
ATOM    854  CA  GLN    62      80.722 121.295  74.499  1.00  0.00           C  
ATOM    855  HA  GLN    62      79.886 121.438  75.183  1.00  0.00           H  
ATOM    856  CB  GLN    62      81.277 122.625  73.917  1.00  0.00           C  
ATOM    857  HB2 GLN    62      81.756 123.247  74.674  1.00  0.00           H  
ATOM    858  HB3 GLN    62      82.058 122.403  73.191  1.00  0.00           H  
ATOM    859  CG  GLN    62      80.139 123.326  73.164  1.00  0.00           C  
ATOM    860  HG2 GLN    62      79.142 123.128  73.556  1.00  0.00           H  
ATOM    861  HG3 GLN    62      80.324 124.382  73.363  1.00  0.00           H  
ATOM    862  CD  GLN    62      80.014 123.185  71.654  1.00  0.00           C  
ATOM    863  OE1 GLN    62      80.664 122.441  70.910  1.00  0.00           O  
ATOM    864  NE2 GLN    62      79.136 123.962  71.072  1.00  0.00           N  
ATOM    865 HE21 GLN    62      79.283 124.048  70.076  1.00  0.00           H  
ATOM    866 HE22 GLN    62      78.655 124.629  71.658  1.00  0.00           H  
ATOM    867  C   GLN    62      80.202 120.407  73.465  1.00  0.00           C  
ATOM    868  O   GLN    62      80.921 119.674  72.836  1.00  0.00           O  
ATOM    869  N   ASN    63      78.890 120.425  73.188  1.00  0.00           N  
ATOM    870  H   ASN    63      78.260 120.867  73.842  1.00  0.00           H  
ATOM    871  CA  ASN    63      78.184 119.506  72.289  1.00  0.00           C  
ATOM    872  HA  ASN    63      78.677 119.612  71.322  1.00  0.00           H  
ATOM    873  CB  ASN    63      78.307 118.093  72.764  1.00  0.00           C  
ATOM    874  HB2 ASN    63      79.372 117.866  72.799  1.00  0.00           H  
ATOM    875  HB3 ASN    63      77.991 117.901  73.790  1.00  0.00           H  
ATOM    876  CG  ASN    63      77.537 117.203  71.873  1.00  0.00           C  
ATOM    877  OD1 ASN    63      76.339 117.141  71.853  1.00  0.00           O  
ATOM    878  ND2 ASN    63      78.150 116.395  71.087  1.00  0.00           N  
ATOM    879 HD21 ASN    63      77.508 115.778  70.610  1.00  0.00           H  
ATOM    880 HD22 ASN    63      79.154 116.350  70.983  1.00  0.00           H  
ATOM    881  C   ASN    63      76.708 119.966  72.183  1.00  0.00           C  
ATOM    882  O   ASN    63      76.109 120.319  73.217  1.00  0.00           O  
ATOM    883  N   THR    64      76.215 120.086  70.939  1.00  0.00           N  
ATOM    884  H   THR    64      76.779 119.844  70.138  1.00  0.00           H  
ATOM    885  CA  THR    64      75.010 120.657  70.501  1.00  0.00           C  
ATOM    886  HA  THR    64      74.199 120.665  71.230  1.00  0.00           H  
ATOM    887  CB  THR    64      75.229 122.131  70.267  1.00  0.00           C  
ATOM    888  HB  THR    64      75.537 122.561  71.220  1.00  0.00           H  
ATOM    889  CG2 THR    64      76.308 122.532  69.302  1.00  0.00           C  
ATOM    890 HG21 THR    64      76.076 122.098  68.329  1.00  0.00           H  
ATOM    891 HG22 THR    64      76.339 123.622  69.302  1.00  0.00           H  
ATOM    892 HG23 THR    64      77.248 122.114  69.663  1.00  0.00           H  
ATOM    893  OG1 THR    64      74.004 122.700  69.930  1.00  0.00           O  
ATOM    894  HG1 THR    64      73.716 123.024  70.786  1.00  0.00           H  
ATOM    895  C   THR    64      74.483 119.864  69.321  1.00  0.00           C  
ATOM    896  O   THR    64      75.287 119.448  68.482  1.00  0.00           O  
ATOM    897  N   GLY    65      73.202 119.511  69.276  1.00  0.00           N  
ATOM    898  H   GLY    65      72.927 118.722  68.710  1.00  0.00           H  
ATOM    899  CA  GLY    65      72.099 119.984  70.108  1.00  0.00           C  
ATOM    900  HA2 GLY    65      72.370 120.969  70.487  1.00  0.00           H  
ATOM    901  HA3 GLY    65      71.189 120.114  69.521  1.00  0.00           H  
ATOM    902  C   GLY    65      71.713 119.073  71.318  1.00  0.00           C  
ATOM    903  O   GLY    65      72.639 118.535  71.955  1.00  0.00           O  
ATOM    904  N   TYR    66      70.421 118.747  71.464  1.00  0.00           N  
ATOM    905  H   TYR    66      69.726 119.280  70.961  1.00  0.00           H  
ATOM    906  CA  TYR    66      69.854 117.709  72.266  1.00  0.00           C  
ATOM    907  HA  TYR    66      70.353 116.781  71.989  1.00  0.00           H  
ATOM    908  CB  TYR    66      70.066 117.920  73.753  1.00  0.00           C  
ATOM    909  HB2 TYR    66      70.920 118.554  73.992  1.00  0.00           H  
ATOM    910  HB3 TYR    66      69.183 118.489  74.042  1.00  0.00           H  
ATOM    911  CG  TYR    66      70.254 116.625  74.560  1.00  0.00           C  
ATOM    912  CD1 TYR    66      69.150 115.919  74.997  1.00  0.00           C  
ATOM    913  HD1 TYR    66      68.176 116.152  74.593  1.00  0.00           H  
ATOM    914  CE1 TYR    66      69.303 114.770  75.789  1.00  0.00           C  
ATOM    915  HE1 TYR    66      68.406 114.192  75.959  1.00  0.00           H  
ATOM    916  CZ  TYR    66      70.628 114.348  76.152  1.00  0.00           C  
ATOM    917  OH  TYR    66      70.790 113.261  76.992  1.00  0.00           O  
ATOM    918  HH  TYR    66      69.946 112.810  77.070  1.00  0.00           H  
ATOM    919  CE2 TYR    66      71.729 115.010  75.631  1.00  0.00           C  
ATOM    920  HE2 TYR    66      72.688 114.671  75.994  1.00  0.00           H  
ATOM    921  CD2 TYR    66      71.574 116.211  74.903  1.00  0.00           C  
ATOM    922  HD2 TYR    66      72.476 116.699  74.564  1.00  0.00           H  
ATOM    923  C   TYR    66      68.285 117.593  72.020  1.00  0.00           C  
ATOM    924  O   TYR    66      67.575 118.613  71.847  1.00  0.00           O  
ATOM    925  N   GLY    67      67.785 116.383  71.820  1.00  0.00           N  
ATOM    926  H   GLY    67      68.453 115.626  71.798  1.00  0.00           H  
ATOM    927  CA  GLY    67      66.356 116.031  71.612  1.00  0.00           C  
ATOM    928  HA2 GLY    67      66.054 115.053  71.987  1.00  0.00           H  
ATOM    929  HA3 GLY    67      65.642 116.719  72.065  1.00  0.00           H  
ATOM    930  C   GLY    67      65.969 116.114  70.099  1.00  0.00           C  
ATOM    931  O   GLY    67      66.272 117.051  69.373  1.00  0.00           O  
ATOM    932  N   THR    68      64.952 115.264  69.778  1.00  0.00           N  
ATOM    933  H   THR    68      64.549 114.687  70.502  1.00  0.00           H  
ATOM    934  CA  THR    68      64.245 115.333  68.436  1.00  0.00           C  
ATOM    935  HA  THR    68      64.441 116.287  67.945  1.00  0.00           H  
ATOM    936  CB  THR    68      64.809 114.185  67.486  1.00  0.00           C  
ATOM    937  HB  THR    68      64.212 114.050  66.584  1.00  0.00           H  
ATOM    938  CG2 THR    68      66.245 114.448  66.861  1.00  0.00           C  
ATOM    939 HG21 THR    68      66.559 113.567  66.301  1.00  0.00           H  
ATOM    940 HG22 THR    68      66.240 115.331  66.222  1.00  0.00           H  
ATOM    941 HG23 THR    68      66.938 114.675  67.670  1.00  0.00           H  
ATOM    942  OG1 THR    68      64.813 112.939  68.173  1.00  0.00           O  
ATOM    943  HG1 THR    68      65.397 113.058  68.925  1.00  0.00           H  
ATOM    944  C   THR    68      62.728 115.048  68.580  1.00  0.00           C  
ATOM    945  O   THR    68      62.158 114.638  69.575  1.00  0.00           O  
ATOM    946  N   GLN    69      62.021 115.402  67.461  1.00  0.00           N  
ATOM    947  H   GLN    69      62.520 115.558  66.597  1.00  0.00           H  
ATOM    948  CA  GLN    69      60.572 115.139  67.355  1.00  0.00           C  
ATOM    949  HA  GLN    69      59.988 115.450  68.221  1.00  0.00           H  
ATOM    950  CB  GLN    69      59.945 115.962  66.160  1.00  0.00           C  
ATOM    951  HB2 GLN    69      60.275 115.531  65.215  1.00  0.00           H  
ATOM    952  HB3 GLN    69      58.866 115.887  66.293  1.00  0.00           H  
ATOM    953  CG  GLN    69      60.276 117.497  66.187  1.00  0.00           C  
ATOM    954  HG2 GLN    69      61.332 117.630  65.949  1.00  0.00           H  
ATOM    955  HG3 GLN    69      59.767 117.823  65.279  1.00  0.00           H  
ATOM    956  CD  GLN    69      59.904 118.305  67.441  1.00  0.00           C  
ATOM    957  OE1 GLN    69      59.135 117.823  68.277  1.00  0.00           O  
ATOM    958  NE2 GLN    69      60.342 119.552  67.581  1.00  0.00           N  
ATOM    959 HE21 GLN    69      61.068 119.979  67.024  1.00  0.00           H  
ATOM    960 HE22 GLN    69      59.941 120.153  68.287  1.00  0.00           H  
ATOM    961  C   GLN    69      60.362 113.611  67.165  1.00  0.00           C  
ATOM    962  O   GLN    69      61.282 112.801  67.166  1.00  0.00           O  
ATOM    963  N   SER    70      59.122 113.183  66.977  1.00  0.00           N  
ATOM    964  H   SER    70      58.427 113.869  66.719  1.00  0.00           H  
ATOM    965  CA  SER    70      58.664 111.879  66.567  1.00  0.00           C  
ATOM    966  HA  SER    70      59.341 111.247  67.142  1.00  0.00           H  
ATOM    967  CB  SER    70      57.260 111.516  67.089  1.00  0.00           C  
ATOM    968  HB2 SER    70      57.154 111.876  68.112  1.00  0.00           H  
ATOM    969  HB3 SER    70      56.521 112.124  66.567  1.00  0.00           H  
ATOM    970  OG  SER    70      57.029 110.147  67.045  1.00  0.00           O  
ATOM    971  HG  SER    70      56.874 109.823  67.935  1.00  0.00           H  
ATOM    972  C   SER    70      58.845 111.650  65.023  1.00  0.00           C  
ATOM    973  O   SER    70      59.053 112.567  64.242  1.00  0.00           O  
ATOM    974  N   THR    71      58.616 110.379  64.548  1.00  0.00           N  
ATOM    975  H   THR    71      58.449 109.608  65.179  1.00  0.00           H  
ATOM    976  CA  THR    71      58.540 110.072  63.124  1.00  0.00           C  
ATOM    977  HA  THR    71      59.233 110.692  62.556  1.00  0.00           H  
ATOM    978  CB  THR    71      59.085 108.629  62.900  1.00  0.00           C  
ATOM    979  HB  THR    71      58.502 107.931  63.501  1.00  0.00           H  
ATOM    980  CG2 THR    71      59.051 108.163  61.476  1.00  0.00           C  
ATOM    981 HG21 THR    71      59.460 108.911  60.797  1.00  0.00           H  
ATOM    982 HG22 THR    71      59.696 107.285  61.475  1.00  0.00           H  
ATOM    983 HG23 THR    71      58.044 107.858  61.192  1.00  0.00           H  
ATOM    984  OG1 THR    71      60.398 108.434  63.254  1.00  0.00           O  
ATOM    985  HG1 THR    71      60.483 108.359  64.207  1.00  0.00           H  
ATOM    986  C   THR    71      57.167 110.345  62.614  1.00  0.00           C  
ATOM    987  O   THR    71      56.307 109.752  63.221  1.00  0.00           O  
ATOM    988  N   PRO    72      56.882 111.161  61.603  1.00  0.00           N  
ATOM    989  CD  PRO    72      57.809 111.866  60.791  1.00  0.00           C  
ATOM    990  HD2 PRO    72      58.657 111.238  60.516  1.00  0.00           H  
ATOM    991  HD3 PRO    72      58.115 112.767  61.322  1.00  0.00           H  
ATOM    992  CG  PRO    72      57.137 112.247  59.457  1.00  0.00           C  
ATOM    993  HG2 PRO    72      57.142 111.471  58.692  1.00  0.00           H  
ATOM    994  HG3 PRO    72      57.618 113.108  58.995  1.00  0.00           H  
ATOM    995  CB  PRO    72      55.666 112.390  59.840  1.00  0.00           C  
ATOM    996  HB2 PRO    72      54.917 112.271  59.056  1.00  0.00           H  
ATOM    997  HB3 PRO    72      55.516 113.369  60.294  1.00  0.00           H  
ATOM    998  CA  PRO    72      55.561 111.260  60.946  1.00  0.00           C  
ATOM    999  HA  PRO    72      54.837 111.633  61.669  1.00  0.00           H  
ATOM   1000  C   PRO    72      54.997 109.952  60.418  1.00  0.00           C  
ATOM   1001  O   PRO    72      55.797 109.179  59.848  1.00  0.00           O  
ATOM   1002  N   GLN    73      53.698 109.759  60.512  1.00  0.00           N  
ATOM   1003  H   GLN    73      53.137 110.529  60.849  1.00  0.00           H  
ATOM   1004  CA  GLN    73      53.025 108.565  59.974  1.00  0.00           C  
ATOM   1005  HA  GLN    73      53.518 107.640  60.276  1.00  0.00           H  
ATOM   1006  CB  GLN    73      51.502 108.552  60.349  1.00  0.00           C  
ATOM   1007  HB2 GLN    73      51.196 109.597  60.290  1.00  0.00           H  
ATOM   1008  HB3 GLN    73      50.860 108.024  59.644  1.00  0.00           H  
ATOM   1009  CG  GLN    73      51.463 108.145  61.810  1.00  0.00           C  
ATOM   1010  HG2 GLN    73      52.338 107.520  61.987  1.00  0.00           H  
ATOM   1011  HG3 GLN    73      51.484 108.999  62.487  1.00  0.00           H  
ATOM   1012  CD  GLN    73      50.222 107.332  62.181  1.00  0.00           C  
ATOM   1013  OE1 GLN    73      49.213 107.242  61.576  1.00  0.00           O  
ATOM   1014  NE2 GLN    73      50.258 106.749  63.334  1.00  0.00           N  
ATOM   1015 HE21 GLN    73      51.042 106.918  63.948  1.00  0.00           H  
ATOM   1016 HE22 GLN    73      49.447 106.262  63.689  1.00  0.00           H  
ATOM   1017  C   GLN    73      53.286 108.537  58.446  1.00  0.00           C  
ATOM   1018  O   GLN    73      53.362 109.565  57.820  1.00  0.00           O  
ATOM   1019  N   GLY    74      53.328 107.387  57.805  1.00  0.00           N  
ATOM   1020  H   GLY    74      53.163 106.571  58.376  1.00  0.00           H  
ATOM   1021  CA  GLY    74      53.057 107.238  56.353  1.00  0.00           C  
ATOM   1022  HA2 GLY    74      53.823 107.837  55.861  1.00  0.00           H  
ATOM   1023  HA3 GLY    74      53.175 106.205  56.025  1.00  0.00           H  
ATOM   1024  C   GLY    74      51.703 107.808  55.864  1.00  0.00           C  
ATOM   1025  O   GLY    74      50.670 107.671  56.499  1.00  0.00           O  
ATOM   1026  N   TYR    75      51.709 108.303  54.613  1.00  0.00           N  
ATOM   1027  H   TYR    75      52.596 108.528  54.185  1.00  0.00           H  
ATOM   1028  CA  TYR    75      50.510 108.833  53.963  1.00  0.00           C  
ATOM   1029  HA  TYR    75      49.697 108.580  54.644  1.00  0.00           H  
ATOM   1030  CB  TYR    75      50.566 110.407  53.838  1.00  0.00           C  
ATOM   1031  HB2 TYR    75      51.158 110.586  52.940  1.00  0.00           H  
ATOM   1032  HB3 TYR    75      49.548 110.710  53.592  1.00  0.00           H  
ATOM   1033  CG  TYR    75      51.047 111.191  55.148  1.00  0.00           C  
ATOM   1034  CD1 TYR    75      52.138 112.112  55.099  1.00  0.00           C  
ATOM   1035  HD1 TYR    75      52.755 112.309  54.234  1.00  0.00           H  
ATOM   1036  CE1 TYR    75      52.604 112.645  56.272  1.00  0.00           C  
ATOM   1037  HE1 TYR    75      53.368 113.407  56.222  1.00  0.00           H  
ATOM   1038  CZ  TYR    75      51.880 112.480  57.518  1.00  0.00           C  
ATOM   1039  OH  TYR    75      52.222 113.181  58.625  1.00  0.00           O  
ATOM   1040  HH  TYR    75      52.812 113.917  58.450  1.00  0.00           H  
ATOM   1041  CE2 TYR    75      50.823 111.534  57.552  1.00  0.00           C  
ATOM   1042  HE2 TYR    75      50.336 111.351  58.498  1.00  0.00           H  
ATOM   1043  CD2 TYR    75      50.392 110.878  56.354  1.00  0.00           C  
ATOM   1044  HD2 TYR    75      49.568 110.179  56.373  1.00  0.00           H  
ATOM   1045  C   TYR    75      50.060 108.160  52.674  1.00  0.00           C  
ATOM   1046  O   TYR    75      50.881 107.844  51.785  1.00  0.00           O  
ATOM   1047  N   GLY    76      48.764 107.887  52.563  1.00  0.00           N  
ATOM   1048  H   GLY    76      48.124 108.218  53.271  1.00  0.00           H  
ATOM   1049  CA  GLY    76      48.150 107.112  51.478  1.00  0.00           C  
ATOM   1050  HA2 GLY    76      47.877 107.814  50.690  1.00  0.00           H  
ATOM   1051  HA3 GLY    76      48.933 106.418  51.172  1.00  0.00           H  
ATOM   1052  C   GLY    76      46.881 106.340  51.781  1.00  0.00           C  
ATOM   1053  O   GLY    76      46.069 106.084  50.893  1.00  0.00           O  
ATOM   1054  N   SER    77      46.609 106.165  53.065  1.00  0.00           N  
ATOM   1055  H   SER    77      47.281 106.432  53.770  1.00  0.00           H  
ATOM   1056  CA  SER    77      45.317 105.712  53.553  1.00  0.00           C  
ATOM   1057  HA  SER    77      45.121 104.725  53.134  1.00  0.00           H  
ATOM   1058  CB  SER    77      45.198 105.675  55.076  1.00  0.00           C  
ATOM   1059  HB2 SER    77      45.306 106.685  55.471  1.00  0.00           H  
ATOM   1060  HB3 SER    77      44.208 105.300  55.337  1.00  0.00           H  
ATOM   1061  OG  SER    77      46.196 104.859  55.744  1.00  0.00           O  
ATOM   1062  HG  SER    77      47.032 105.330  55.750  1.00  0.00           H  
ATOM   1063  C   SER    77      44.107 106.543  53.052  1.00  0.00           C  
ATOM   1064  O   SER    77      44.329 107.762  52.940  1.00  0.00           O  
ATOM   1065  N   THR    78      42.868 105.987  52.757  1.00  0.00           N  
ATOM   1066  H   THR    78      42.173 106.625  52.396  1.00  0.00           H  
ATOM   1067  CA  THR    78      42.537 104.558  52.838  1.00  0.00           C  
ATOM   1068  HA  THR    78      43.058 104.107  53.683  1.00  0.00           H  
ATOM   1069  CB  THR    78      41.021 104.474  52.987  1.00  0.00           C  
ATOM   1070  HB  THR    78      40.519 104.875  52.106  1.00  0.00           H  
ATOM   1071  CG2 THR    78      40.646 103.035  53.078  1.00  0.00           C  
ATOM   1072 HG21 THR    78      40.710 102.584  52.089  1.00  0.00           H  
ATOM   1073 HG22 THR    78      41.171 102.504  53.872  1.00  0.00           H  
ATOM   1074 HG23 THR    78      39.582 102.893  53.269  1.00  0.00           H  
ATOM   1075  OG1 THR    78      40.604 105.146  54.151  1.00  0.00           O  
ATOM   1076  HG1 THR    78      40.333 106.017  53.853  1.00  0.00           H  
ATOM   1077  C   THR    78      43.142 103.776  51.617  1.00  0.00           C  
ATOM   1078  O   THR    78      43.059 104.255  50.533  1.00  0.00           O  
ATOM   1079  N   GLY    79      43.451 102.489  51.849  1.00  0.00           N  
ATOM   1080  H   GLY    79      43.539 102.247  52.826  1.00  0.00           H  
ATOM   1081  CA  GLY    79      43.851 101.517  50.875  1.00  0.00           C  
ATOM   1082  HA2 GLY    79      43.749 100.484  51.208  1.00  0.00           H  
ATOM   1083  HA3 GLY    79      43.130 101.578  50.061  1.00  0.00           H  
ATOM   1084  C   GLY    79      45.174 101.845  50.147  1.00  0.00           C  
ATOM   1085  O   GLY    79      45.982 102.598  50.704  1.00  0.00           O  
ATOM   1086  N   GLY    80      45.521 101.343  48.996  1.00  0.00           N  
ATOM   1087  H   GLY    80      46.284 101.751  48.476  1.00  0.00           H  
ATOM   1088  CA  GLY    80      44.738 100.347  48.179  1.00  0.00           C  
ATOM   1089  HA2 GLY    80      43.740 100.786  48.149  1.00  0.00           H  
ATOM   1090  HA3 GLY    80      45.174 100.188  47.193  1.00  0.00           H  
ATOM   1091  C   GLY    80      44.797  98.973  48.761  1.00  0.00           C  
ATOM   1092  O   GLY    80      45.513  98.695  49.720  1.00  0.00           O  
ATOM   1093  N   TYR    81      44.109  98.047  48.157  1.00  0.00           N  
ATOM   1094  H   TYR    81      43.586  98.331  47.341  1.00  0.00           H  
ATOM   1095  CA  TYR    81      43.979  96.631  48.552  1.00  0.00           C  
ATOM   1096  HA  TYR    81      44.712  96.364  49.313  1.00  0.00           H  
ATOM   1097  CB  TYR    81      42.614  96.284  49.150  1.00  0.00           C  
ATOM   1098  HB2 TYR    81      41.935  96.169  48.305  1.00  0.00           H  
ATOM   1099  HB3 TYR    81      42.536  95.342  49.691  1.00  0.00           H  
ATOM   1100  CG  TYR    81      42.010  97.310  50.002  1.00  0.00           C  
ATOM   1101  CD1 TYR    81      42.501  97.516  51.308  1.00  0.00           C  
ATOM   1102  HD1 TYR    81      43.350  96.946  51.656  1.00  0.00           H  
ATOM   1103  CE1 TYR    81      41.805  98.440  52.147  1.00  0.00           C  
ATOM   1104  HE1 TYR    81      42.007  98.436  53.208  1.00  0.00           H  
ATOM   1105  CZ  TYR    81      40.672  99.121  51.716  1.00  0.00           C  
ATOM   1106  OH  TYR    81      40.059 100.064  52.557  1.00  0.00           O  
ATOM   1107  HH  TYR    81      39.465 100.475  51.925  1.00  0.00           H  
ATOM   1108  CE2 TYR    81      40.331  99.087  50.338  1.00  0.00           C  
ATOM   1109  HE2 TYR    81      39.537  99.669  49.893  1.00  0.00           H  
ATOM   1110  CD2 TYR    81      41.002  98.101  49.483  1.00  0.00           C  
ATOM   1111  HD2 TYR    81      40.636  97.961  48.476  1.00  0.00           H  
ATOM   1112  C   TYR    81      44.405  95.765  47.396  1.00  0.00           C  
ATOM   1113  O   TYR    81      43.884  95.998  46.268  1.00  0.00           O  
ATOM   1114  N   GLY    82      45.191  94.675  47.477  1.00  0.00           N  
ATOM   1115  H   GLY    82      45.199  94.050  46.684  1.00  0.00           H  
ATOM   1116  CA  GLY    82      46.159  94.290  48.537  1.00  0.00           C  
ATOM   1117  HA2 GLY    82      46.902  93.618  48.108  1.00  0.00           H  
ATOM   1118  HA3 GLY    82      46.704  95.203  48.778  1.00  0.00           H  
ATOM   1119  C   GLY    82      45.617  93.636  49.840  1.00  0.00           C  
ATOM   1120  O   GLY    82      44.448  93.658  50.168  1.00  0.00           O  
ATOM   1121  N   SER    83      46.462  92.864  50.556  1.00  0.00           N  
ATOM   1122  H   SER    83      47.437  92.811  50.298  1.00  0.00           H  
ATOM   1123  CA  SER    83      46.232  92.065  51.856  1.00  0.00           C  
ATOM   1124  HA  SER    83      47.043  91.338  51.905  1.00  0.00           H  
ATOM   1125  CB  SER    83      46.400  92.983  53.099  1.00  0.00           C  
ATOM   1126  HB2 SER    83      47.199  93.720  53.017  1.00  0.00           H  
ATOM   1127  HB3 SER    83      45.514  93.590  53.285  1.00  0.00           H  
ATOM   1128  OG  SER    83      46.599  92.157  54.240  1.00  0.00           O  
ATOM   1129  HG  SER    83      47.335  92.415  54.800  1.00  0.00           H  
ATOM   1130  C   SER    83      44.828  91.246  51.831  1.00  0.00           C  
ATOM   1131  O   SER    83      43.800  91.784  52.293  1.00  0.00           O  
ATOM   1132  N   SER    84      44.692  90.079  51.129  1.00  0.00           N  
ATOM   1133  H   SER    84      43.848  89.562  51.327  1.00  0.00           H  
ATOM   1134  CA  SER    84      45.790  89.424  50.328  1.00  0.00           C  
ATOM   1135  HA  SER    84      46.812  89.615  50.655  1.00  0.00           H  
ATOM   1136  CB  SER    84      45.723  87.896  50.548  1.00  0.00           C  
ATOM   1137  HB2 SER    84      46.562  87.330  50.144  1.00  0.00           H  
ATOM   1138  HB3 SER    84      45.645  87.760  51.627  1.00  0.00           H  
ATOM   1139  OG  SER    84      44.516  87.512  50.029  1.00  0.00           O  
ATOM   1140  HG  SER    84      44.201  86.636  50.263  1.00  0.00           H  
ATOM   1141  C   SER    84      45.749  89.711  48.759  1.00  0.00           C  
ATOM   1142  O   SER    84      46.815  89.908  48.215  1.00  0.00           O  
ATOM   1143  N   GLN    85      44.508  89.773  48.227  1.00  0.00           N  
ATOM   1144  H   GLN    85      43.779  89.542  48.887  1.00  0.00           H  
ATOM   1145  CA  GLN    85      44.298  90.025  46.835  1.00  0.00           C  
ATOM   1146  HA  GLN    85      43.383  89.533  46.508  1.00  0.00           H  
ATOM   1147  CB  GLN    85      43.906  91.493  46.548  1.00  0.00           C  
ATOM   1148  HB2 GLN    85      44.859  92.020  46.590  1.00  0.00           H  
ATOM   1149  HB3 GLN    85      43.509  91.610  45.540  1.00  0.00           H  
ATOM   1150  CG  GLN    85      42.875  92.087  47.535  1.00  0.00           C  
ATOM   1151  HG2 GLN    85      43.320  92.048  48.529  1.00  0.00           H  
ATOM   1152  HG3 GLN    85      42.822  93.145  47.279  1.00  0.00           H  
ATOM   1153  CD  GLN    85      41.442  91.597  47.505  1.00  0.00           C  
ATOM   1154  OE1 GLN    85      41.117  91.015  46.479  1.00  0.00           O  
ATOM   1155  NE2 GLN    85      40.613  91.866  48.527  1.00  0.00           N  
ATOM   1156 HE21 GLN    85      39.716  91.414  48.641  1.00  0.00           H  
ATOM   1157 HE22 GLN    85      41.015  92.376  49.300  1.00  0.00           H  
ATOM   1158  C   GLN    85      45.344  89.344  45.930  1.00  0.00           C  
ATOM   1159  O   GLN    85      46.176  89.970  45.216  1.00  0.00           O  
ATOM   1160  N   SER    86      45.454  88.000  46.095  1.00  0.00           N  
ATOM   1161  H   SER    86      44.814  87.543  46.730  1.00  0.00           H  
ATOM   1162  CA  SER    86      46.387  87.174  45.350  1.00  0.00           C  
ATOM   1163  HA  SER    86      47.395  87.327  45.736  1.00  0.00           H  
ATOM   1164  CB  SER    86      45.932  85.727  45.545  1.00  0.00           C  
ATOM   1165  HB2 SER    86      46.059  85.546  46.613  1.00  0.00           H  
ATOM   1166  HB3 SER    86      44.886  85.636  45.255  1.00  0.00           H  
ATOM   1167  OG  SER    86      46.816  84.847  44.852  1.00  0.00           O  
ATOM   1168  HG  SER    86      46.710  83.974  45.238  1.00  0.00           H  
ATOM   1169  C   SER    86      46.281  87.450  43.901  1.00  0.00           C  
ATOM   1170  O   SER    86      45.182  87.395  43.366  1.00  0.00           O  
ATOM   1171  N   SER    87      47.406  87.578  43.209  1.00  0.00           N  
ATOM   1172  H   SER    87      48.316  87.468  43.633  1.00  0.00           H  
ATOM   1173  CA  SER    87      47.328  87.870  41.733  1.00  0.00           C  
ATOM   1174  HA  SER    87      46.623  88.679  41.540  1.00  0.00           H  
ATOM   1175  CB  SER    87      48.720  88.302  41.262  1.00  0.00           C  
ATOM   1176  HB2 SER    87      48.796  88.484  40.190  1.00  0.00           H  
ATOM   1177  HB3 SER    87      48.918  89.345  41.507  1.00  0.00           H  
ATOM   1178  OG  SER    87      49.808  87.514  41.700  1.00  0.00           O  
ATOM   1179  HG  SER    87      50.106  86.963  40.973  1.00  0.00           H  
ATOM   1180  C   SER    87      46.844  86.646  40.958  1.00  0.00           C  
ATOM   1181  O   SER    87      46.499  85.620  41.510  1.00  0.00           O  
ATOM   1182  N   GLN    88      46.762  86.657  39.631  1.00  0.00           N  
ATOM   1183  H   GLN    88      46.843  87.553  39.170  1.00  0.00           H  
ATOM   1184  CA  GLN    88      46.123  85.638  38.804  1.00  0.00           C  
ATOM   1185  HA  GLN    88      45.347  85.171  39.410  1.00  0.00           H  
ATOM   1186  CB  GLN    88      45.406  86.335  37.569  1.00  0.00           C  
ATOM   1187  HB2 GLN    88      46.005  86.987  36.933  1.00  0.00           H  
ATOM   1188  HB3 GLN    88      45.025  85.511  36.964  1.00  0.00           H  
ATOM   1189  CG  GLN    88      44.137  87.156  37.952  1.00  0.00           C  
ATOM   1190  HG2 GLN    88      43.594  86.531  38.661  1.00  0.00           H  
ATOM   1191  HG3 GLN    88      44.327  87.952  38.672  1.00  0.00           H  
ATOM   1192  CD  GLN    88      43.239  87.481  36.822  1.00  0.00           C  
ATOM   1193  OE1 GLN    88      43.600  87.710  35.664  1.00  0.00           O  
ATOM   1194  NE2 GLN    88      41.947  87.447  37.037  1.00  0.00           N  
ATOM   1195 HE21 GLN    88      41.526  87.260  37.935  1.00  0.00           H  
ATOM   1196 HE22 GLN    88      41.372  87.849  36.310  1.00  0.00           H  
ATOM   1197  C   GLN    88      47.136  84.624  38.248  1.00  0.00           C  
ATOM   1198  O   GLN    88      48.299  84.802  37.971  1.00  0.00           O  
ATOM   1199  N   SER    89      46.687  83.367  38.212  1.00  0.00           N  
ATOM   1200  H   SER    89      45.678  83.317  38.236  1.00  0.00           H  
ATOM   1201  CA  SER    89      47.434  82.149  37.778  1.00  0.00           C  
ATOM   1202  HA  SER    89      48.405  82.221  38.268  1.00  0.00           H  
ATOM   1203  CB  SER    89      46.641  80.888  38.223  1.00  0.00           C  
ATOM   1204  HB2 SER    89      46.584  80.709  39.297  1.00  0.00           H  
ATOM   1205  HB3 SER    89      45.592  80.896  37.928  1.00  0.00           H  
ATOM   1206  OG  SER    89      47.325  79.760  37.596  1.00  0.00           O  
ATOM   1207  HG  SER    89      47.998  79.398  38.178  1.00  0.00           H  
ATOM   1208  C   SER    89      47.543  82.148  36.240  1.00  0.00           C  
ATOM   1209  O   SER    89      46.628  82.557  35.568  1.00  0.00           O  
ATOM   1210  N   SER    90      48.730  81.809  35.826  1.00  0.00           N  
ATOM   1211  H   SER    90      49.395  81.685  36.577  1.00  0.00           H  
ATOM   1212  CA  SER    90      49.138  81.902  34.386  1.00  0.00           C  
ATOM   1213  HA  SER    90      49.049  82.968  34.179  1.00  0.00           H  
ATOM   1214  CB  SER    90      50.568  81.461  34.358  1.00  0.00           C  
ATOM   1215  HB2 SER    90      50.651  80.424  34.685  1.00  0.00           H  
ATOM   1216  HB3 SER    90      51.050  81.514  33.382  1.00  0.00           H  
ATOM   1217  OG  SER    90      51.476  82.177  35.146  1.00  0.00           O  
ATOM   1218  HG  SER    90      51.512  83.094  34.862  1.00  0.00           H  
ATOM   1219  C   SER    90      48.218  81.151  33.433  1.00  0.00           C  
ATOM   1220  O   SER    90      47.633  80.131  33.862  1.00  0.00           O  
ATOM   1221  N   TYR    91      48.116  81.549  32.182  1.00  0.00           N  
ATOM   1222  H   TYR    91      48.771  82.278  31.937  1.00  0.00           H  
ATOM   1223  CA  TYR    91      47.524  80.771  31.107  1.00  0.00           C  
ATOM   1224  HA  TYR    91      46.442  80.728  31.235  1.00  0.00           H  
ATOM   1225  CB  TYR    91      47.622  81.616  29.797  1.00  0.00           C  
ATOM   1226  HB2 TYR    91      47.333  82.636  30.046  1.00  0.00           H  
ATOM   1227  HB3 TYR    91      48.707  81.601  29.694  1.00  0.00           H  
ATOM   1228  CG  TYR    91      46.974  81.038  28.562  1.00  0.00           C  
ATOM   1229  CD1 TYR    91      45.584  81.154  28.322  1.00  0.00           C  
ATOM   1230  HD1 TYR    91      45.017  81.777  28.998  1.00  0.00           H  
ATOM   1231  CE1 TYR    91      44.977  80.489  27.212  1.00  0.00           C  
ATOM   1232  HE1 TYR    91      43.936  80.606  26.946  1.00  0.00           H  
ATOM   1233  CZ  TYR    91      45.763  79.766  26.298  1.00  0.00           C  
ATOM   1234  OH  TYR    91      45.277  79.201  25.143  1.00  0.00           O  
ATOM   1235  HH  TYR    91      44.323  79.158  25.240  1.00  0.00           H  
ATOM   1236  CE2 TYR    91      47.149  79.725  26.484  1.00  0.00           C  
ATOM   1237  HE2 TYR    91      47.841  79.236  25.813  1.00  0.00           H  
ATOM   1238  CD2 TYR    91      47.773  80.234  27.659  1.00  0.00           C  
ATOM   1239  HD2 TYR    91      48.835  80.107  27.809  1.00  0.00           H  
ATOM   1240  C   TYR    91      48.201  79.387  31.008  1.00  0.00           C  
ATOM   1241  O   TYR    91      49.417  79.307  31.043  1.00  0.00           O  
ATOM   1242  N   GLY    92      47.528  78.265  30.813  1.00  0.00           N  
ATOM   1243  H   GLY    92      47.974  77.373  30.654  1.00  0.00           H  
ATOM   1244  CA  GLY    92      46.079  78.162  30.589  1.00  0.00           C  
ATOM   1245  HA2 GLY    92      45.663  79.058  30.129  1.00  0.00           H  
ATOM   1246  HA3 GLY    92      45.945  77.478  29.751  1.00  0.00           H  
ATOM   1247  C   GLY    92      45.278  77.628  31.754  1.00  0.00           C  
ATOM   1248  O   GLY    92      45.762  77.468  32.884  1.00  0.00           O  
ATOM   1249  N   GLN    93      44.068  77.219  31.421  1.00  0.00           N  
ATOM   1250  H   GLN    93      43.760  77.242  30.460  1.00  0.00           H  
ATOM   1251  CA  GLN    93      43.186  76.476  32.349  1.00  0.00           C  
ATOM   1252  HA  GLN    93      43.091  77.064  33.262  1.00  0.00           H  
ATOM   1253  CB  GLN    93      41.792  76.316  31.755  1.00  0.00           C  
ATOM   1254  HB2 GLN    93      41.751  75.986  30.717  1.00  0.00           H  
ATOM   1255  HB3 GLN    93      41.307  75.502  32.294  1.00  0.00           H  
ATOM   1256  CG  GLN    93      40.905  77.607  31.698  1.00  0.00           C  
ATOM   1257  HG2 GLN    93      40.942  77.841  32.762  1.00  0.00           H  
ATOM   1258  HG3 GLN    93      41.458  78.403  31.200  1.00  0.00           H  
ATOM   1259  CD  GLN    93      39.413  77.524  31.322  1.00  0.00           C  
ATOM   1260  OE1 GLN    93      38.596  76.900  31.993  1.00  0.00           O  
ATOM   1261  NE2 GLN    93      39.095  78.229  30.205  1.00  0.00           N  
ATOM   1262 HE21 GLN    93      38.130  78.280  29.910  1.00  0.00           H  
ATOM   1263 HE22 GLN    93      39.815  78.710  29.686  1.00  0.00           H  
ATOM   1264  C   GLN    93      43.645  75.066  32.680  1.00  0.00           C  
ATOM   1265  O   GLN    93      44.176  74.369  31.812  1.00  0.00           O  
ATOM   1266  N   GLN    94      43.433  74.611  33.935  1.00  0.00           N  
ATOM   1267  H   GLN    94      43.085  75.233  34.650  1.00  0.00           H  
ATOM   1268  CA  GLN    94      43.683  73.256  34.494  1.00  0.00           C  
ATOM   1269  HA  GLN    94      44.765  73.252  34.365  1.00  0.00           H  
ATOM   1270  CB  GLN    94      43.444  73.191  36.078  1.00  0.00           C  
ATOM   1271  HB2 GLN    94      43.752  72.249  36.530  1.00  0.00           H  
ATOM   1272  HB3 GLN    94      44.119  73.930  36.510  1.00  0.00           H  
ATOM   1273  CG  GLN    94      41.960  73.339  36.485  1.00  0.00           C  
ATOM   1274  HG2 GLN    94      41.383  72.603  35.925  1.00  0.00           H  
ATOM   1275  HG3 GLN    94      41.751  73.114  37.530  1.00  0.00           H  
ATOM   1276  CD  GLN    94      41.394  74.715  36.169  1.00  0.00           C  
ATOM   1277  OE1 GLN    94      41.896  75.771  36.460  1.00  0.00           O  
ATOM   1278  NE2 GLN    94      40.196  74.755  35.639  1.00  0.00           N  
ATOM   1279 HE21 GLN    94      39.651  73.954  35.355  1.00  0.00           H  
ATOM   1280 HE22 GLN    94      39.857  75.658  35.340  1.00  0.00           H  
ATOM   1281  C   GLN    94      43.016  72.083  33.763  1.00  0.00           C  
ATOM   1282  O   GLN    94      41.842  72.231  33.340  1.00  0.00           O  
ATOM   1283  N   SER    95      43.706  70.955  33.480  1.00  0.00           N  
ATOM   1284  H   SER    95      44.661  70.841  33.789  1.00  0.00           H  
ATOM   1285  CA  SER    95      43.165  69.729  32.877  1.00  0.00           C  
ATOM   1286  HA  SER    95      42.645  69.989  31.956  1.00  0.00           H  
ATOM   1287  CB  SER    95      44.361  68.806  32.589  1.00  0.00           C  
ATOM   1288  HB2 SER    95      43.882  67.936  32.139  1.00  0.00           H  
ATOM   1289  HB3 SER    95      45.008  69.345  31.898  1.00  0.00           H  
ATOM   1290  OG  SER    95      45.207  68.366  33.624  1.00  0.00           O  
ATOM   1291  HG  SER    95      45.690  69.134  33.938  1.00  0.00           H  
ATOM   1292  C   SER    95      42.180  68.978  33.846  1.00  0.00           C  
ATOM   1293  O   SER    95      41.832  69.504  34.929  1.00  0.00           O  
ATOM   1294  N   SER    96      41.735  67.781  33.494  1.00  0.00           N  
ATOM   1295  H   SER    96      42.096  67.421  32.621  1.00  0.00           H  
ATOM   1296  CA  SER    96      41.068  66.767  34.383  1.00  0.00           C  
ATOM   1297  HA  SER    96      40.886  67.214  35.360  1.00  0.00           H  
ATOM   1298  CB  SER    96      39.676  66.505  33.867  1.00  0.00           C  
ATOM   1299  HB2 SER    96      39.126  65.925  34.608  1.00  0.00           H  
ATOM   1300  HB3 SER    96      39.138  67.451  33.938  1.00  0.00           H  
ATOM   1301  OG  SER    96      39.581  65.788  32.681  1.00  0.00           O  
ATOM   1302  HG  SER    96      39.955  66.343  31.993  1.00  0.00           H  
ATOM   1303  C   SER    96      41.974  65.569  34.601  1.00  0.00           C  
ATOM   1304  O   SER    96      42.580  65.064  33.660  1.00  0.00           O  
ATOM   1305  N   TYR    97      42.062  64.956  35.802  1.00  0.00           N  
ATOM   1306  H   TYR    97      42.809  64.277  35.817  1.00  0.00           H  
ATOM   1307  CA  TYR    97      41.413  65.458  37.018  1.00  0.00           C  
ATOM   1308  HA  TYR    97      41.623  64.715  37.787  1.00  0.00           H  
ATOM   1309  CB  TYR    97      42.032  66.788  37.612  1.00  0.00           C  
ATOM   1310  HB2 TYR    97      41.915  67.596  36.890  1.00  0.00           H  
ATOM   1311  HB3 TYR    97      41.551  66.907  38.583  1.00  0.00           H  
ATOM   1312  CG  TYR    97      43.561  66.606  37.766  1.00  0.00           C  
ATOM   1313  CD1 TYR    97      44.325  67.529  37.044  1.00  0.00           C  
ATOM   1314  HD1 TYR    97      43.915  68.371  36.506  1.00  0.00           H  
ATOM   1315  CE1 TYR    97      45.690  67.340  36.915  1.00  0.00           C  
ATOM   1316  HE1 TYR    97      46.195  68.057  36.285  1.00  0.00           H  
ATOM   1317  CZ  TYR    97      46.259  66.297  37.626  1.00  0.00           C  
ATOM   1318  OH  TYR    97      47.615  66.137  37.553  1.00  0.00           O  
ATOM   1319  HH  TYR    97      47.996  66.730  36.902  1.00  0.00           H  
ATOM   1320  CE2 TYR    97      45.525  65.305  38.326  1.00  0.00           C  
ATOM   1321  HE2 TYR    97      45.991  64.548  38.939  1.00  0.00           H  
ATOM   1322  CD2 TYR    97      44.124  65.547  38.528  1.00  0.00           C  
ATOM   1323  HD2 TYR    97      43.480  64.857  39.053  1.00  0.00           H  
ATOM   1324  C   TYR    97      39.838  65.509  37.104  1.00  0.00           C  
ATOM   1325  O   TYR    97      39.323  66.628  37.149  1.00  0.00           O  
ATOM   1326  N   PRO    98      39.136  64.366  37.065  1.00  0.00           N  
ATOM   1327  CD  PRO    98      37.676  64.398  37.005  1.00  0.00           C  
ATOM   1328  HD2 PRO    98      37.329  65.070  36.220  1.00  0.00           H  
ATOM   1329  HD3 PRO    98      37.389  64.605  38.037  1.00  0.00           H  
ATOM   1330  CG  PRO    98      37.183  62.960  36.688  1.00  0.00           C  
ATOM   1331  HG2 PRO    98      37.057  62.899  35.607  1.00  0.00           H  
ATOM   1332  HG3 PRO    98      36.254  62.676  37.183  1.00  0.00           H  
ATOM   1333  CB  PRO    98      38.370  62.099  37.095  1.00  0.00           C  
ATOM   1334  HB2 PRO    98      38.456  61.197  36.489  1.00  0.00           H  
ATOM   1335  HB3 PRO    98      38.394  61.877  38.162  1.00  0.00           H  
ATOM   1336  CA  PRO    98      39.626  62.971  36.898  1.00  0.00           C  
ATOM   1337  HA  PRO    98      40.336  62.709  37.681  1.00  0.00           H  
ATOM   1338  C   PRO    98      40.214  62.681  35.551  1.00  0.00           C  
ATOM   1339  O   PRO    98      39.858  63.320  34.578  1.00  0.00           O  
ATOM   1340  N   GLY    99      41.198  61.792  35.516  1.00  0.00           N  
ATOM   1341  H   GLY    99      41.329  61.250  36.359  1.00  0.00           H  
ATOM   1342  CA  GLY    99      41.919  61.418  34.244  1.00  0.00           C  
ATOM   1343  HA2 GLY    99      41.970  62.331  33.651  1.00  0.00           H  
ATOM   1344  HA3 GLY    99      42.957  61.134  34.418  1.00  0.00           H  
ATOM   1345  C   GLY    99      41.199  60.338  33.442  1.00  0.00           C  
ATOM   1346  O   GLY    99      40.036  60.072  33.620  1.00  0.00           O  
ATOM   1347  N   TYR   100      41.970  59.842  32.388  1.00  0.00           N  
ATOM   1348  H   TYR   100      42.973  59.963  32.373  1.00  0.00           H  
ATOM   1349  CA  TYR   100      41.348  59.066  31.292  1.00  0.00           C  
ATOM   1350  HA  TYR   100      40.487  59.568  30.851  1.00  0.00           H  
ATOM   1351  CB  TYR   100      42.388  58.699  30.213  1.00  0.00           C  
ATOM   1352  HB2 TYR   100      43.213  58.230  30.748  1.00  0.00           H  
ATOM   1353  HB3 TYR   100      42.004  57.958  29.512  1.00  0.00           H  
ATOM   1354  CG  TYR   100      42.831  59.920  29.456  1.00  0.00           C  
ATOM   1355  CD1 TYR   100      41.847  60.827  29.073  1.00  0.00           C  
ATOM   1356  HD1 TYR   100      40.800  60.568  29.022  1.00  0.00           H  
ATOM   1357  CE1 TYR   100      42.216  62.069  28.477  1.00  0.00           C  
ATOM   1358  HE1 TYR   100      41.453  62.753  28.135  1.00  0.00           H  
ATOM   1359  CZ  TYR   100      43.560  62.418  28.233  1.00  0.00           C  
ATOM   1360  OH  TYR   100      43.927  63.653  27.920  1.00  0.00           O  
ATOM   1361  HH  TYR   100      44.527  63.559  27.176  1.00  0.00           H  
ATOM   1362  CE2 TYR   100      44.562  61.504  28.681  1.00  0.00           C  
ATOM   1363  HE2 TYR   100      45.567  61.875  28.542  1.00  0.00           H  
ATOM   1364  CD2 TYR   100      44.202  60.262  29.198  1.00  0.00           C  
ATOM   1365  HD2 TYR   100      45.027  59.632  29.495  1.00  0.00           H  
ATOM   1366  C   TYR   100      40.849  57.747  31.851  1.00  0.00           C  
ATOM   1367  O   TYR   100      41.542  57.026  32.558  1.00  0.00           O  
ATOM   1368  N   GLY   101      39.567  57.428  31.486  1.00  0.00           N  
ATOM   1369  H   GLY   101      38.970  57.955  30.864  1.00  0.00           H  
ATOM   1370  CA  GLY   101      39.078  56.119  31.978  1.00  0.00           C  
ATOM   1371  HA2 GLY   101      39.857  55.361  31.899  1.00  0.00           H  
ATOM   1372  HA3 GLY   101      38.974  56.235  33.057  1.00  0.00           H  
ATOM   1373  C   GLY   101      37.688  55.719  31.410  1.00  0.00           C  
ATOM   1374  O   GLY   101      36.934  56.605  30.993  1.00  0.00           O  
ATOM   1375  N   GLN   102      37.290  54.468  31.659  1.00  0.00           N  
ATOM   1376  H   GLN   102      37.933  53.805  32.069  1.00  0.00           H  
ATOM   1377  CA  GLN   102      35.905  54.055  31.268  1.00  0.00           C  
ATOM   1378  HA  GLN   102      35.260  54.927  31.159  1.00  0.00           H  
ATOM   1379  CB  GLN   102      35.842  53.297  29.860  1.00  0.00           C  
ATOM   1380  HB2 GLN   102      36.100  52.239  29.906  1.00  0.00           H  
ATOM   1381  HB3 GLN   102      34.791  53.401  29.591  1.00  0.00           H  
ATOM   1382  CG  GLN   102      36.742  53.766  28.700  1.00  0.00           C  
ATOM   1383  HG2 GLN   102      36.472  53.195  27.811  1.00  0.00           H  
ATOM   1384  HG3 GLN   102      36.462  54.807  28.541  1.00  0.00           H  
ATOM   1385  CD  GLN   102      38.242  53.616  28.941  1.00  0.00           C  
ATOM   1386  OE1 GLN   102      38.643  52.781  29.772  1.00  0.00           O  
ATOM   1387  NE2 GLN   102      39.086  54.428  28.302  1.00  0.00           N  
ATOM   1388 HE21 GLN   102      38.864  55.175  27.659  1.00  0.00           H  
ATOM   1389 HE22 GLN   102      40.013  54.147  28.589  1.00  0.00           H  
ATOM   1390  C   GLN   102      35.167  53.164  32.332  1.00  0.00           C  
ATOM   1391  O   GLN   102      33.954  53.166  32.484  1.00  0.00           O  
ATOM   1392  N   GLN   103      35.945  52.408  33.127  1.00  0.00           N  
ATOM   1393  H   GLN   103      36.850  52.161  32.751  1.00  0.00           H  
ATOM   1394  CA  GLN   103      35.545  51.780  34.423  1.00  0.00           C  
ATOM   1395  HA  GLN   103      36.382  51.172  34.767  1.00  0.00           H  
ATOM   1396  CB  GLN   103      35.428  52.894  35.497  1.00  0.00           C  
ATOM   1397  HB2 GLN   103      34.531  53.499  35.368  1.00  0.00           H  
ATOM   1398  HB3 GLN   103      35.511  52.380  36.455  1.00  0.00           H  
ATOM   1399  CG  GLN   103      36.624  53.884  35.615  1.00  0.00           C  
ATOM   1400  HG2 GLN   103      37.563  53.337  35.705  1.00  0.00           H  
ATOM   1401  HG3 GLN   103      36.653  54.480  34.702  1.00  0.00           H  
ATOM   1402  CD  GLN   103      36.625  54.839  36.869  1.00  0.00           C  
ATOM   1403  OE1 GLN   103      35.605  54.891  37.526  1.00  0.00           O  
ATOM   1404  NE2 GLN   103      37.624  55.620  37.199  1.00  0.00           N  
ATOM   1405 HE21 GLN   103      37.482  56.244  37.981  1.00  0.00           H  
ATOM   1406 HE22 GLN   103      38.406  55.622  36.560  1.00  0.00           H  
ATOM   1407  C   GLN   103      34.263  50.959  34.335  1.00  0.00           C  
ATOM   1408  O   GLN   103      33.191  51.268  34.912  1.00  0.00           O  
ATOM   1409  N   PRO   104      34.356  49.780  33.666  1.00  0.00           N  
ATOM   1410  CD  PRO   104      35.568  49.265  33.098  1.00  0.00           C  
ATOM   1411  HD2 PRO   104      36.472  49.384  33.696  1.00  0.00           H  
ATOM   1412  HD3 PRO   104      35.635  49.791  32.146  1.00  0.00           H  
ATOM   1413  CG  PRO   104      35.425  47.770  32.787  1.00  0.00           C  
ATOM   1414  HG2 PRO   104      35.795  47.111  33.572  1.00  0.00           H  
ATOM   1415  HG3 PRO   104      35.892  47.557  31.826  1.00  0.00           H  
ATOM   1416  CB  PRO   104      33.881  47.556  32.865  1.00  0.00           C  
ATOM   1417  HB2 PRO   104      33.713  46.574  33.307  1.00  0.00           H  
ATOM   1418  HB3 PRO   104      33.437  47.646  31.874  1.00  0.00           H  
ATOM   1419  CA  PRO   104      33.319  48.699  33.647  1.00  0.00           C  
ATOM   1420  HA  PRO   104      32.459  49.187  33.190  1.00  0.00           H  
ATOM   1421  C   PRO   104      32.811  48.339  35.067  1.00  0.00           C  
ATOM   1422  O   PRO   104      33.575  47.851  35.875  1.00  0.00           O  
ATOM   1423  N   ALA   105      31.501  48.425  35.261  1.00  0.00           N  
ATOM   1424  H   ALA   105      30.894  48.742  34.518  1.00  0.00           H  
ATOM   1425  CA  ALA   105      30.920  48.124  36.508  1.00  0.00           C  
ATOM   1426  HA  ALA   105      31.271  48.902  37.185  1.00  0.00           H  
ATOM   1427  CB  ALA   105      29.449  48.309  36.426  1.00  0.00           C  
ATOM   1428  HB1 ALA   105      28.937  47.772  37.224  1.00  0.00           H  
ATOM   1429  HB2 ALA   105      29.272  49.372  36.592  1.00  0.00           H  
ATOM   1430  HB3 ALA   105      29.145  47.955  35.441  1.00  0.00           H  
ATOM   1431  C   ALA   105      31.208  46.721  37.040  1.00  0.00           C  
ATOM   1432  O   ALA   105      31.117  45.819  36.196  1.00  0.00           O  
ATOM   1433  N   PRO   106      31.407  46.473  38.305  1.00  0.00           N  
ATOM   1434  CD  PRO   106      31.641  47.466  39.294  1.00  0.00           C  
ATOM   1435  HD2 PRO   106      30.706  47.693  39.808  1.00  0.00           H  
ATOM   1436  HD3 PRO   106      32.174  48.331  38.899  1.00  0.00           H  
ATOM   1437  CG  PRO   106      32.484  46.741  40.313  1.00  0.00           C  
ATOM   1438  HG2 PRO   106      32.392  47.131  41.327  1.00  0.00           H  
ATOM   1439  HG3 PRO   106      33.556  46.806  40.130  1.00  0.00           H  
ATOM   1440  CB  PRO   106      32.081  45.238  40.194  1.00  0.00           C  
ATOM   1441  HB2 PRO   106      31.307  44.984  40.917  1.00  0.00           H  
ATOM   1442  HB3 PRO   106      32.926  44.614  40.486  1.00  0.00           H  
ATOM   1443  CA  PRO   106      31.653  45.096  38.764  1.00  0.00           C  
ATOM   1444  HA  PRO   106      32.539  44.753  38.230  1.00  0.00           H  
ATOM   1445  C   PRO   106      30.519  44.113  38.618  1.00  0.00           C  
ATOM   1446  O   PRO   106      29.409  44.380  39.107  1.00  0.00           O  
ATOM   1447  N   SER   107      30.743  42.963  37.965  1.00  0.00           N  
ATOM   1448  H   SER   107      31.713  42.867  37.698  1.00  0.00           H  
ATOM   1449  CA  SER   107      29.706  41.908  37.913  1.00  0.00           C  
ATOM   1450  HA  SER   107      28.880  42.355  37.359  1.00  0.00           H  
ATOM   1451  CB  SER   107      30.077  40.734  37.002  1.00  0.00           C  
ATOM   1452  HB2 SER   107      29.237  40.041  36.941  1.00  0.00           H  
ATOM   1453  HB3 SER   107      30.286  41.031  35.974  1.00  0.00           H  
ATOM   1454  OG  SER   107      31.190  40.022  37.483  1.00  0.00           O  
ATOM   1455  HG  SER   107      31.953  40.388  37.030  1.00  0.00           H  
ATOM   1456  C   SER   107      29.326  41.479  39.301  1.00  0.00           C  
ATOM   1457  O   SER   107      30.094  41.543  40.236  1.00  0.00           O  
ATOM   1458  N   SER   108      28.135  40.887  39.507  1.00  0.00           N  
ATOM   1459  H   SER   108      27.503  40.718  38.737  1.00  0.00           H  
ATOM   1460  CA  SER   108      27.563  40.475  40.771  1.00  0.00           C  
ATOM   1461  HA  SER   108      28.369  40.445  41.504  1.00  0.00           H  
ATOM   1462  CB  SER   108      26.575  41.516  41.196  1.00  0.00           C  
ATOM   1463  HB2 SER   108      26.373  41.349  42.254  1.00  0.00           H  
ATOM   1464  HB3 SER   108      26.901  42.532  40.978  1.00  0.00           H  
ATOM   1465  OG  SER   108      25.345  41.310  40.464  1.00  0.00           O  
ATOM   1466  HG  SER   108      24.561  41.501  40.984  1.00  0.00           H  
ATOM   1467  C   SER   108      26.956  39.041  40.788  1.00  0.00           C  
ATOM   1468  O   SER   108      26.756  38.523  41.839  1.00  0.00           O  
ATOM   1469  N   THR   109      26.714  38.365  39.632  1.00  0.00           N  
ATOM   1470  H   THR   109      26.978  38.844  38.783  1.00  0.00           H  
ATOM   1471  CA  THR   109      26.564  36.925  39.519  1.00  0.00           C  
ATOM   1472  HA  THR   109      26.894  36.455  40.446  1.00  0.00           H  
ATOM   1473  CB  THR   109      25.045  36.664  39.340  1.00  0.00           C  
ATOM   1474  HB  THR   109      24.586  37.272  38.560  1.00  0.00           H  
ATOM   1475  CG2 THR   109      24.721  35.176  39.161  1.00  0.00           C  
ATOM   1476 HG21 THR   109      25.246  34.820  38.274  1.00  0.00           H  
ATOM   1477 HG22 THR   109      25.126  34.674  40.039  1.00  0.00           H  
ATOM   1478 HG23 THR   109      23.639  35.083  39.073  1.00  0.00           H  
ATOM   1479  OG1 THR   109      24.481  36.977  40.588  1.00  0.00           O  
ATOM   1480  HG1 THR   109      25.051  37.698  40.864  1.00  0.00           H  
ATOM   1481  C   THR   109      27.428  36.388  38.353  1.00  0.00           C  
ATOM   1482  O   THR   109      27.366  36.983  37.276  1.00  0.00           O  
ATOM   1483  N   SER   110      28.144  35.272  38.564  1.00  0.00           N  
ATOM   1484  H   SER   110      28.132  34.988  39.533  1.00  0.00           H  
ATOM   1485  CA  SER   110      28.919  34.525  37.598  1.00  0.00           C  
ATOM   1486  HA  SER   110      29.825  35.032  37.266  1.00  0.00           H  
ATOM   1487  CB  SER   110      29.527  33.289  38.300  1.00  0.00           C  
ATOM   1488  HB2 SER   110      29.842  33.597  39.297  1.00  0.00           H  
ATOM   1489  HB3 SER   110      28.776  32.508  38.428  1.00  0.00           H  
ATOM   1490  OG  SER   110      30.473  32.616  37.501  1.00  0.00           O  
ATOM   1491  HG  SER   110      30.058  31.758  37.384  1.00  0.00           H  
ATOM   1492  C   SER   110      28.167  34.080  36.384  1.00  0.00           C  
ATOM   1493  O   SER   110      26.995  33.668  36.515  1.00  0.00           O  
ATOM   1494  N   GLY   111      28.729  33.884  35.174  1.00  0.00           N  
ATOM   1495  H   GLY   111      29.684  34.189  35.053  1.00  0.00           H  
ATOM   1496  CA  GLY   111      28.121  33.163  34.010  1.00  0.00           C  
ATOM   1497  HA2 GLY   111      27.092  33.475  33.832  1.00  0.00           H  
ATOM   1498  HA3 GLY   111      28.620  33.397  33.069  1.00  0.00           H  
ATOM   1499  C   GLY   111      28.030  31.659  34.123  1.00  0.00           C  
ATOM   1500  O   GLY   111      28.757  31.162  34.947  1.00  0.00           O  
ATOM   1501  N   SER   112      27.196  30.898  33.370  1.00  0.00           N  
ATOM   1502  H   SER   112      27.104  29.913  33.574  1.00  0.00           H  
ATOM   1503  CA  SER   112      26.302  31.235  32.286  1.00  0.00           C  
ATOM   1504  HA  SER   112      26.187  30.323  31.700  1.00  0.00           H  
ATOM   1505  CB  SER   112      24.885  31.380  32.900  1.00  0.00           C  
ATOM   1506  HB2 SER   112      24.734  30.447  33.442  1.00  0.00           H  
ATOM   1507  HB3 SER   112      24.748  32.270  33.514  1.00  0.00           H  
ATOM   1508  OG  SER   112      23.995  31.425  31.773  1.00  0.00           O  
ATOM   1509  HG  SER   112      23.099  31.335  32.103  1.00  0.00           H  
ATOM   1510  C   SER   112      26.686  32.351  31.298  1.00  0.00           C  
ATOM   1511  O   SER   112      26.116  33.418  31.159  1.00  0.00           O  
ATOM   1512  N   TYR   113      27.868  32.151  30.615  1.00  0.00           N  
ATOM   1513  H   TYR   113      28.085  32.906  29.981  1.00  0.00           H  
ATOM   1514  CA  TYR   113      28.626  30.869  30.493  1.00  0.00           C  
ATOM   1515  HA  TYR   113      28.074  30.144  31.092  1.00  0.00           H  
ATOM   1516  CB  TYR   113      28.615  30.437  29.076  1.00  0.00           C  
ATOM   1517  HB2 TYR   113      29.363  29.652  28.965  1.00  0.00           H  
ATOM   1518  HB3 TYR   113      27.604  30.184  28.755  1.00  0.00           H  
ATOM   1519  CG  TYR   113      29.050  31.558  28.115  1.00  0.00           C  
ATOM   1520  CD1 TYR   113      28.147  32.445  27.453  1.00  0.00           C  
ATOM   1521  HD1 TYR   113      27.075  32.369  27.560  1.00  0.00           H  
ATOM   1522  CE1 TYR   113      28.599  33.371  26.479  1.00  0.00           C  
ATOM   1523  HE1 TYR   113      27.911  34.044  25.989  1.00  0.00           H  
ATOM   1524  CZ  TYR   113      29.941  33.429  26.099  1.00  0.00           C  
ATOM   1525  OH  TYR   113      30.448  34.494  25.498  1.00  0.00           O  
ATOM   1526  HH  TYR   113      31.392  34.427  25.655  1.00  0.00           H  
ATOM   1527  CE2 TYR   113      30.841  32.642  26.801  1.00  0.00           C  
ATOM   1528  HE2 TYR   113      31.905  32.619  26.614  1.00  0.00           H  
ATOM   1529  CD2 TYR   113      30.422  31.653  27.721  1.00  0.00           C  
ATOM   1530  HD2 TYR   113      31.182  31.045  28.189  1.00  0.00           H  
ATOM   1531  C   TYR   113      30.075  31.104  31.064  1.00  0.00           C  
ATOM   1532  O   TYR   113      30.636  32.136  30.765  1.00  0.00           O  
ATOM   1533  N   GLY   114      30.616  30.146  31.842  1.00  0.00           N  
ATOM   1534  H   GLY   114      30.077  29.373  32.203  1.00  0.00           H  
ATOM   1535  CA  GLY   114      31.977  30.202  32.476  1.00  0.00           C  
ATOM   1536  HA2 GLY   114      32.238  29.196  32.803  1.00  0.00           H  
ATOM   1537  HA3 GLY   114      32.713  30.737  31.876  1.00  0.00           H  
ATOM   1538  C   GLY   114      31.860  30.940  33.823  1.00  0.00           C  
ATOM   1539  O   GLY   114      31.409  32.130  33.805  1.00  0.00           O  
ATOM   1540  N   SER   115      32.050  30.460  35.024  1.00  0.00           N  
ATOM   1541  H   SER   115      31.874  31.125  35.764  1.00  0.00           H  
ATOM   1542  CA  SER   115      32.524  29.079  35.376  1.00  0.00           C  
ATOM   1543  HA  SER   115      31.998  28.474  34.638  1.00  0.00           H  
ATOM   1544  CB  SER   115      34.012  29.105  35.144  1.00  0.00           C  
ATOM   1545  HB2 SER   115      34.209  29.045  34.074  1.00  0.00           H  
ATOM   1546  HB3 SER   115      34.437  30.004  35.589  1.00  0.00           H  
ATOM   1547  OG  SER   115      34.708  27.920  35.670  1.00  0.00           O  
ATOM   1548  HG  SER   115      34.906  27.273  34.989  1.00  0.00           H  
ATOM   1549  C   SER   115      32.192  28.702  36.819  1.00  0.00           C  
ATOM   1550  O   SER   115      32.072  29.524  37.732  1.00  0.00           O  
ATOM   1551  N   SER   116      31.964  27.380  37.036  1.00  0.00           N  
ATOM   1552  H   SER   116      32.209  26.734  36.299  1.00  0.00           H  
ATOM   1553  CA  SER   116      31.434  26.811  38.254  1.00  0.00           C  
ATOM   1554  HA  SER   116      30.646  27.511  38.530  1.00  0.00           H  
ATOM   1555  CB  SER   116      30.795  25.511  37.854  1.00  0.00           C  
ATOM   1556  HB2 SER   116      30.204  25.152  38.696  1.00  0.00           H  
ATOM   1557  HB3 SER   116      30.163  25.597  36.970  1.00  0.00           H  
ATOM   1558  OG  SER   116      31.802  24.521  37.502  1.00  0.00           O  
ATOM   1559  HG  SER   116      32.035  24.036  38.297  1.00  0.00           H  
ATOM   1560  C   SER   116      32.404  26.735  39.449  1.00  0.00           C  
ATOM   1561  O   SER   116      31.990  26.392  40.559  1.00  0.00           O  
ATOM   1562  N   SER   117      33.655  27.034  39.165  1.00  0.00           N  
ATOM   1563  H   SER   117      33.944  27.235  38.218  1.00  0.00           H  
ATOM   1564  CA  SER   117      34.740  27.041  40.204  1.00  0.00           C  
ATOM   1565  HA  SER   117      34.415  27.443  41.164  1.00  0.00           H  
ATOM   1566  CB  SER   117      35.278  25.662  40.485  1.00  0.00           C  
ATOM   1567  HB2 SER   117      35.875  25.773  41.390  1.00  0.00           H  
ATOM   1568  HB3 SER   117      34.601  24.830  40.681  1.00  0.00           H  
ATOM   1569  OG  SER   117      36.119  25.158  39.445  1.00  0.00           O  
ATOM   1570  HG  SER   117      36.781  24.577  39.826  1.00  0.00           H  
ATOM   1571  C   SER   117      35.975  27.994  39.890  1.00  0.00           C  
ATOM   1572  O   SER   117      36.009  28.590  38.838  1.00  0.00           O  
ATOM   1573  N   GLN   118      36.865  28.073  40.894  1.00  0.00           N  
ATOM   1574  H   GLN   118      36.758  27.505  41.722  1.00  0.00           H  
ATOM   1575  CA  GLN   118      38.151  28.673  40.817  1.00  0.00           C  
ATOM   1576  HA  GLN   118      38.819  28.162  41.511  1.00  0.00           H  
ATOM   1577  CB  GLN   118      38.969  28.403  39.580  1.00  0.00           C  
ATOM   1578  HB2 GLN   118      38.549  28.849  38.678  1.00  0.00           H  
ATOM   1579  HB3 GLN   118      39.920  28.936  39.583  1.00  0.00           H  
ATOM   1580  CG  GLN   118      39.363  26.955  39.290  1.00  0.00           C  
ATOM   1581  HG2 GLN   118      38.472  26.360  39.085  1.00  0.00           H  
ATOM   1582  HG3 GLN   118      39.905  26.920  38.345  1.00  0.00           H  
ATOM   1583  CD  GLN   118      40.297  26.208  40.296  1.00  0.00           C  
ATOM   1584  OE1 GLN   118      40.718  26.712  41.357  1.00  0.00           O  
ATOM   1585  NE2 GLN   118      40.513  24.950  40.014  1.00  0.00           N  
ATOM   1586 HE21 GLN   118      40.139  24.547  39.167  1.00  0.00           H  
ATOM   1587 HE22 GLN   118      41.032  24.361  40.649  1.00  0.00           H  
ATOM   1588  C   GLN   118      38.016  30.131  41.288  1.00  0.00           C  
ATOM   1589  O   GLN   118      37.198  30.851  40.754  1.00  0.00           O  
ATOM   1590  N   SER   119      38.778  30.662  42.249  1.00  0.00           N  
ATOM   1591  H   SER   119      38.631  31.594  42.609  1.00  0.00           H  
ATOM   1592  CA  SER   119      39.597  29.789  43.112  1.00  0.00           C  
ATOM   1593  HA  SER   119      40.273  29.291  42.417  1.00  0.00           H  
ATOM   1594  CB  SER   119      40.445  30.547  44.092  1.00  0.00           C  
ATOM   1595  HB2 SER   119      41.045  31.202  43.460  1.00  0.00           H  
ATOM   1596  HB3 SER   119      39.832  31.255  44.650  1.00  0.00           H  
ATOM   1597  OG  SER   119      41.228  29.577  44.777  1.00  0.00           O  
ATOM   1598  HG  SER   119      41.925  29.364  44.153  1.00  0.00           H  
ATOM   1599  C   SER   119      38.656  28.777  43.892  1.00  0.00           C  
ATOM   1600  O   SER   119      37.607  29.191  44.373  1.00  0.00           O  
ATOM   1601  N   SER   120      39.185  27.551  44.159  1.00  0.00           N  
ATOM   1602  H   SER   120      39.977  27.274  43.596  1.00  0.00           H  
ATOM   1603  CA  SER   120      38.515  26.601  45.101  1.00  0.00           C  
ATOM   1604  HA  SER   120      39.263  25.859  45.381  1.00  0.00           H  
ATOM   1605  CB  SER   120      38.232  27.157  46.532  1.00  0.00           C  
ATOM   1606  HB2 SER   120      39.152  27.432  47.046  1.00  0.00           H  
ATOM   1607  HB3 SER   120      37.623  28.056  46.429  1.00  0.00           H  
ATOM   1608  OG  SER   120      37.482  26.182  47.272  1.00  0.00           O  
ATOM   1609  HG  SER   120      36.549  26.410  47.266  1.00  0.00           H  
ATOM   1610  C   SER   120      37.311  25.865  44.383  1.00  0.00           C  
ATOM   1611  O   SER   120      36.653  26.523  43.549  1.00  0.00           O  
ATOM   1612  N   SER   121      37.063  24.582  44.610  1.00  0.00           N  
ATOM   1613  H   SER   121      36.215  24.209  44.207  1.00  0.00           H  
ATOM   1614  CA  SER   121      37.972  23.575  45.244  1.00  0.00           C  
ATOM   1615  HA  SER   121      38.270  23.976  46.212  1.00  0.00           H  
ATOM   1616  CB  SER   121      37.128  22.317  45.416  1.00  0.00           C  
ATOM   1617  HB2 SER   121      36.412  22.590  46.191  1.00  0.00           H  
ATOM   1618  HB3 SER   121      36.550  22.075  44.524  1.00  0.00           H  
ATOM   1619  OG  SER   121      37.891  21.126  45.726  1.00  0.00           O  
ATOM   1620  HG  SER   121      37.831  21.085  46.684  1.00  0.00           H  
ATOM   1621  C   SER   121      39.249  23.308  44.415  1.00  0.00           C  
ATOM   1622  O   SER   121      39.236  23.532  43.195  1.00  0.00           O  
ATOM   1623  N   TYR   122      40.374  22.971  45.062  1.00  0.00           N  
ATOM   1624  H   TYR   122      40.364  22.634  46.014  1.00  0.00           H  
ATOM   1625  CA  TYR   122      41.654  22.686  44.352  1.00  0.00           C  
ATOM   1626  HA  TYR   122      42.328  22.327  45.130  1.00  0.00           H  
ATOM   1627  CB  TYR   122      41.534  21.514  43.328  1.00  0.00           C  
ATOM   1628  HB2 TYR   122      40.685  21.677  42.664  1.00  0.00           H  
ATOM   1629  HB3 TYR   122      42.362  21.514  42.620  1.00  0.00           H  
ATOM   1630  CG  TYR   122      41.371  20.086  43.828  1.00  0.00           C  
ATOM   1631  CD1 TYR   122      42.362  19.609  44.621  1.00  0.00           C  
ATOM   1632  HD1 TYR   122      43.239  20.193  44.859  1.00  0.00           H  
ATOM   1633  CE1 TYR   122      42.304  18.276  45.080  1.00  0.00           C  
ATOM   1634  HE1 TYR   122      43.076  17.885  45.726  1.00  0.00           H  
ATOM   1635  CZ  TYR   122      41.084  17.564  45.041  1.00  0.00           C  
ATOM   1636  OH  TYR   122      40.966  16.402  45.785  1.00  0.00           O  
ATOM   1637  HH  TYR   122      41.652  16.289  46.448  1.00  0.00           H  
ATOM   1638  CE2 TYR   122      40.032  18.167  44.362  1.00  0.00           C  
ATOM   1639  HE2 TYR   122      39.081  17.654  44.370  1.00  0.00           H  
ATOM   1640  CD2 TYR   122      40.137  19.430  43.746  1.00  0.00           C  
ATOM   1641  HD2 TYR   122      39.314  19.846  43.183  1.00  0.00           H  
ATOM   1642  C   TYR   122      42.199  23.986  43.738  1.00  0.00           C  
ATOM   1643  O   TYR   122      42.499  23.934  42.542  1.00  0.00           O  
ATOM   1644  N   GLY   123      42.345  25.075  44.440  1.00  0.00           N  
ATOM   1645  H   GLY   123      42.789  25.831  43.940  1.00  0.00           H  
ATOM   1646  CA  GLY   123      42.474  25.118  45.915  1.00  0.00           C  
ATOM   1647  HA2 GLY   123      42.589  26.158  46.220  1.00  0.00           H  
ATOM   1648  HA3 GLY   123      41.574  24.621  46.278  1.00  0.00           H  
ATOM   1649  C   GLY   123      43.705  24.467  46.597  1.00  0.00           C  
ATOM   1650  O   GLY   123      43.627  24.106  47.814  1.00  0.00           O  
ATOM   1651  N   GLN   124      44.768  24.246  45.863  1.00  0.00           N  
ATOM   1652  H   GLN   124      44.704  24.340  44.859  1.00  0.00           H  
ATOM   1653  CA  GLN   124      45.896  23.551  46.424  1.00  0.00           C  
ATOM   1654  HA  GLN   124      45.512  22.607  46.812  1.00  0.00           H  
ATOM   1655  CB  GLN   124      46.829  23.154  45.292  1.00  0.00           C  
ATOM   1656  HB2 GLN   124      47.165  24.112  44.896  1.00  0.00           H  
ATOM   1657  HB3 GLN   124      47.734  22.707  45.705  1.00  0.00           H  
ATOM   1658  CG  GLN   124      46.321  22.347  44.144  1.00  0.00           C  
ATOM   1659  HG2 GLN   124      45.361  22.753  43.824  1.00  0.00           H  
ATOM   1660  HG3 GLN   124      47.049  22.456  43.340  1.00  0.00           H  
ATOM   1661  CD  GLN   124      45.925  20.871  44.436  1.00  0.00           C  
ATOM   1662  OE1 GLN   124      45.967  20.452  45.580  1.00  0.00           O  
ATOM   1663  NE2 GLN   124      45.533  20.085  43.429  1.00  0.00           N  
ATOM   1664 HE21 GLN   124      45.683  20.441  42.496  1.00  0.00           H  
ATOM   1665 HE22 GLN   124      45.351  19.119  43.658  1.00  0.00           H  
ATOM   1666  C   GLN   124      46.664  24.231  47.518  1.00  0.00           C  
ATOM   1667  O   GLN   124      46.943  25.398  47.378  1.00  0.00           O  
ATOM   1668  N   PRO   125      47.106  23.510  48.615  1.00  0.00           N  
ATOM   1669  CD  PRO   125      47.874  24.062  49.661  1.00  0.00           C  
ATOM   1670  HD2 PRO   125      47.195  24.523  50.378  1.00  0.00           H  
ATOM   1671  HD3 PRO   125      48.597  24.780  49.273  1.00  0.00           H  
ATOM   1672  CG  PRO   125      48.522  22.841  50.411  1.00  0.00           C  
ATOM   1673  HG2 PRO   125      48.036  22.830  51.387  1.00  0.00           H  
ATOM   1674  HG3 PRO   125      49.592  23.006  50.531  1.00  0.00           H  
ATOM   1675  CB  PRO   125      48.280  21.676  49.451  1.00  0.00           C  
ATOM   1676  HB2 PRO   125      48.262  20.652  49.824  1.00  0.00           H  
ATOM   1677  HB3 PRO   125      49.095  21.666  48.727  1.00  0.00           H  
ATOM   1678  CA  PRO   125      46.952  22.017  48.788  1.00  0.00           C  
ATOM   1679  HA  PRO   125      46.941  21.494  47.831  1.00  0.00           H  
ATOM   1680  C   PRO   125      45.710  21.572  49.572  1.00  0.00           C  
ATOM   1681  O   PRO   125      45.086  22.385  50.285  1.00  0.00           O  
ATOM   1682  N   GLN   126      45.414  20.287  49.477  1.00  0.00           N  
ATOM   1683  H   GLN   126      46.167  19.729  49.100  1.00  0.00           H  
ATOM   1684  CA  GLN   126      44.223  19.589  50.033  1.00  0.00           C  
ATOM   1685  HA  GLN   126      43.353  20.242  49.974  1.00  0.00           H  
ATOM   1686  CB  GLN   126      43.804  18.411  49.190  1.00  0.00           C  
ATOM   1687  HB2 GLN   126      43.816  18.708  48.142  1.00  0.00           H  
ATOM   1688  HB3 GLN   126      44.498  17.597  49.405  1.00  0.00           H  
ATOM   1689  CG  GLN   126      42.430  17.873  49.524  1.00  0.00           C  
ATOM   1690  HG2 GLN   126      42.324  17.555  50.561  1.00  0.00           H  
ATOM   1691  HG3 GLN   126      41.702  18.684  49.505  1.00  0.00           H  
ATOM   1692  CD  GLN   126      42.133  16.694  48.690  1.00  0.00           C  
ATOM   1693  OE1 GLN   126      42.831  16.130  47.805  1.00  0.00           O  
ATOM   1694  NE2 GLN   126      40.960  16.204  48.815  1.00  0.00           N  
ATOM   1695 HE21 GLN   126      40.302  16.579  49.484  1.00  0.00           H  
ATOM   1696 HE22 GLN   126      40.769  15.306  48.395  1.00  0.00           H  
ATOM   1697  C   GLN   126      44.428  19.234  51.512  1.00  0.00           C  
ATOM   1698  O   GLN   126      45.145  18.339  51.825  1.00  0.00           O  
ATOM   1699  N   SER   127      43.801  20.038  52.382  1.00  0.00           N  
ATOM   1700  H   SER   127      43.177  20.757  52.045  1.00  0.00           H  
ATOM   1701  CA  SER   127      43.960  19.929  53.833  1.00  0.00           C  
ATOM   1702  HA  SER   127      43.241  20.691  54.134  1.00  0.00           H  
ATOM   1703  CB  SER   127      43.417  18.553  54.369  1.00  0.00           C  
ATOM   1704  HB2 SER   127      42.397  18.292  54.089  1.00  0.00           H  
ATOM   1705  HB3 SER   127      44.063  17.730  54.063  1.00  0.00           H  
ATOM   1706  OG  SER   127      43.293  18.570  55.768  1.00  0.00           O  
ATOM   1707  HG  SER   127      42.825  17.798  56.095  1.00  0.00           H  
ATOM   1708  C   SER   127      45.403  20.287  54.290  1.00  0.00           C  
ATOM   1709  O   SER   127      46.112  19.615  55.030  1.00  0.00           O  
ATOM   1710  N   GLY   128      45.890  21.447  53.740  1.00  0.00           N  
ATOM   1711  H   GLY   128      45.453  21.811  52.906  1.00  0.00           H  
ATOM   1712  CA  GLY   128      47.258  21.943  54.063  1.00  0.00           C  
ATOM   1713  HA2 GLY   128      47.238  22.925  53.591  1.00  0.00           H  
ATOM   1714  HA3 GLY   128      47.522  21.893  55.119  1.00  0.00           H  
ATOM   1715  C   GLY   128      48.401  21.172  53.285  1.00  0.00           C  
ATOM   1716  O   GLY   128      47.995  20.327  52.491  1.00  0.00           O  
ATOM   1717  N   SER   129      49.681  21.439  53.397  1.00  0.00           N  
ATOM   1718  H   SER   129      50.251  20.941  52.729  1.00  0.00           H  
ATOM   1719  CA  SER   129      50.328  22.322  54.363  1.00  0.00           C  
ATOM   1720  HA  SER   129      51.323  22.506  53.957  1.00  0.00           H  
ATOM   1721  CB  SER   129      49.700  23.729  54.437  1.00  0.00           C  
ATOM   1722  HB2 SER   129      49.531  24.063  53.413  1.00  0.00           H  
ATOM   1723  HB3 SER   129      48.842  23.793  55.107  1.00  0.00           H  
ATOM   1724  OG  SER   129      50.596  24.675  54.997  1.00  0.00           O  
ATOM   1725  HG  SER   129      51.214  24.882  54.292  1.00  0.00           H  
ATOM   1726  C   SER   129      50.318  21.718  55.765  1.00  0.00           C  
ATOM   1727  O   SER   129      49.391  20.945  56.081  1.00  0.00           O  
ATOM   1728  N   TYR   130      51.241  22.126  56.587  1.00  0.00           N  
ATOM   1729  H   TYR   130      52.002  22.680  56.220  1.00  0.00           H  
ATOM   1730  CA  TYR   130      51.419  21.682  57.926  1.00  0.00           C  
ATOM   1731  HA  TYR   130      50.558  21.063  58.176  1.00  0.00           H  
ATOM   1732  CB  TYR   130      52.601  20.781  57.901  1.00  0.00           C  
ATOM   1733  HB2 TYR   130      52.451  20.209  56.986  1.00  0.00           H  
ATOM   1734  HB3 TYR   130      53.505  21.366  57.733  1.00  0.00           H  
ATOM   1735  CG  TYR   130      52.741  19.829  59.131  1.00  0.00           C  
ATOM   1736  CD1 TYR   130      53.198  20.293  60.343  1.00  0.00           C  
ATOM   1737  HD1 TYR   130      53.772  21.206  60.403  1.00  0.00           H  
ATOM   1738  CE1 TYR   130      53.295  19.465  61.479  1.00  0.00           C  
ATOM   1739  HE1 TYR   130      53.647  19.739  62.463  1.00  0.00           H  
ATOM   1740  CZ  TYR   130      52.706  18.188  61.439  1.00  0.00           C  
ATOM   1741  OH  TYR   130      52.565  17.398  62.545  1.00  0.00           O  
ATOM   1742  HH  TYR   130      53.387  17.040  62.887  1.00  0.00           H  
ATOM   1743  CE2 TYR   130      52.056  17.781  60.230  1.00  0.00           C  
ATOM   1744  HE2 TYR   130      51.423  16.907  60.206  1.00  0.00           H  
ATOM   1745  CD2 TYR   130      52.047  18.638  59.124  1.00  0.00           C  
ATOM   1746  HD2 TYR   130      51.507  18.437  58.211  1.00  0.00           H  
ATOM   1747  C   TYR   130      51.577  22.817  58.894  1.00  0.00           C  
ATOM   1748  O   TYR   130      52.618  23.511  58.818  1.00  0.00           O  
ATOM   1749  N   SER   131      50.669  23.254  59.746  1.00  0.00           N  
ATOM   1750  H   SER   131      50.854  24.096  60.272  1.00  0.00           H  
ATOM   1751  CA  SER   131      49.368  22.676  60.111  1.00  0.00           C  
ATOM   1752  HA  SER   131      48.962  23.301  60.907  1.00  0.00           H  
ATOM   1753  CB  SER   131      48.271  22.711  58.982  1.00  0.00           C  
ATOM   1754  HB2 SER   131      48.545  22.028  58.178  1.00  0.00           H  
ATOM   1755  HB3 SER   131      47.312  22.399  59.397  1.00  0.00           H  
ATOM   1756  OG  SER   131      48.078  24.106  58.678  1.00  0.00           O  
ATOM   1757  HG  SER   131      48.934  24.429  58.388  1.00  0.00           H  
ATOM   1758  C   SER   131      49.501  21.224  60.703  1.00  0.00           C  
ATOM   1759  O   SER   131      49.037  20.237  60.121  1.00  0.00           O  
ATOM   1760  N   GLN   132      50.104  21.149  61.914  1.00  0.00           N  
ATOM   1761  H   GLN   132      50.083  20.200  62.260  1.00  0.00           H  
ATOM   1762  CA  GLN   132      50.446  22.185  62.886  1.00  0.00           C  
ATOM   1763  HA  GLN   132      50.817  23.063  62.356  1.00  0.00           H  
ATOM   1764  CB  GLN   132      49.189  22.703  63.662  1.00  0.00           C  
ATOM   1765  HB2 GLN   132      49.537  23.167  64.585  1.00  0.00           H  
ATOM   1766  HB3 GLN   132      48.648  23.508  63.165  1.00  0.00           H  
ATOM   1767  CG  GLN   132      48.248  21.586  64.137  1.00  0.00           C  
ATOM   1768  HG2 GLN   132      48.792  20.669  64.362  1.00  0.00           H  
ATOM   1769  HG3 GLN   132      47.752  21.888  65.059  1.00  0.00           H  
ATOM   1770  CD  GLN   132      47.173  21.288  63.140  1.00  0.00           C  
ATOM   1771  OE1 GLN   132      46.795  22.165  62.404  1.00  0.00           O  
ATOM   1772  NE2 GLN   132      46.641  20.083  63.127  1.00  0.00           N  
ATOM   1773 HE21 GLN   132      46.952  19.363  63.763  1.00  0.00           H  
ATOM   1774 HE22 GLN   132      45.781  19.914  62.626  1.00  0.00           H  
ATOM   1775  C   GLN   132      51.619  21.830  63.852  1.00  0.00           C  
ATOM   1776  O   GLN   132      51.761  20.691  64.296  1.00  0.00           O  
ATOM   1777  N   GLN   133      52.484  22.809  64.158  1.00  0.00           N  
ATOM   1778  H   GLN   133      52.186  23.753  63.960  1.00  0.00           H  
ATOM   1779  CA  GLN   133      53.702  22.613  64.953  1.00  0.00           C  
ATOM   1780  HA  GLN   133      54.052  23.599  65.260  1.00  0.00           H  
ATOM   1781  CB  GLN   133      53.481  22.022  66.365  1.00  0.00           C  
ATOM   1782  HB2 GLN   133      53.150  20.988  66.462  1.00  0.00           H  
ATOM   1783  HB3 GLN   133      54.447  22.033  66.872  1.00  0.00           H  
ATOM   1784  CG  GLN   133      52.463  22.823  67.242  1.00  0.00           C  
ATOM   1785  HG2 GLN   133      52.776  23.866  67.199  1.00  0.00           H  
ATOM   1786  HG3 GLN   133      51.432  22.662  66.927  1.00  0.00           H  
ATOM   1787  CD  GLN   133      52.646  22.466  68.671  1.00  0.00           C  
ATOM   1788  OE1 GLN   133      53.338  21.571  69.094  1.00  0.00           O  
ATOM   1789  NE2 GLN   133      52.069  23.186  69.540  1.00  0.00           N  
ATOM   1790 HE21 GLN   133      51.592  24.037  69.280  1.00  0.00           H  
ATOM   1791 HE22 GLN   133      52.206  22.907  70.501  1.00  0.00           H  
ATOM   1792  C   GLN   133      54.853  21.880  64.255  1.00  0.00           C  
ATOM   1793  O   GLN   133      54.887  20.625  64.455  1.00  0.00           O  
ATOM   1794  N   PRO   134      55.828  22.399  63.482  1.00  0.00           N  
ATOM   1795  CD  PRO   134      56.900  21.590  62.912  1.00  0.00           C  
ATOM   1796  HD2 PRO   134      56.683  20.549  62.671  1.00  0.00           H  
ATOM   1797  HD3 PRO   134      57.712  21.448  63.626  1.00  0.00           H  
ATOM   1798  CG  PRO   134      57.470  22.255  61.729  1.00  0.00           C  
ATOM   1799  HG2 PRO   134      56.892  22.003  60.841  1.00  0.00           H  
ATOM   1800  HG3 PRO   134      58.502  21.983  61.507  1.00  0.00           H  
ATOM   1801  CB  PRO   134      57.356  23.696  62.188  1.00  0.00           C  
ATOM   1802  HB2 PRO   134      57.404  24.380  61.341  1.00  0.00           H  
ATOM   1803  HB3 PRO   134      58.165  23.911  62.887  1.00  0.00           H  
ATOM   1804  CA  PRO   134      56.053  23.786  63.059  1.00  0.00           C  
ATOM   1805  HA  PRO   134      56.152  24.399  63.955  1.00  0.00           H  
ATOM   1806  C   PRO   134      54.808  24.245  62.275  1.00  0.00           C  
ATOM   1807  O   PRO   134      54.255  23.481  61.492  1.00  0.00           O  
ATOM   1808  N   SER   135      54.463  25.541  62.252  1.00  0.00           N  
ATOM   1809  H   SER   135      53.804  25.804  61.533  1.00  0.00           H  
ATOM   1810  CA  SER   135      55.126  26.720  62.840  1.00  0.00           C  
ATOM   1811  HA  SER   135      56.193  26.754  62.618  1.00  0.00           H  
ATOM   1812  CB  SER   135      54.428  27.996  62.123  1.00  0.00           C  
ATOM   1813  HB2 SER   135      53.357  28.061  62.316  1.00  0.00           H  
ATOM   1814  HB3 SER   135      54.966  28.774  62.664  1.00  0.00           H  
ATOM   1815  OG  SER   135      54.620  27.917  60.736  1.00  0.00           O  
ATOM   1816  HG  SER   135      53.968  27.399  60.258  1.00  0.00           H  
ATOM   1817  C   SER   135      54.904  26.814  64.411  1.00  0.00           C  
ATOM   1818  O   SER   135      54.305  25.850  65.013  1.00  0.00           O  
ATOM   1819  N   TYR   136      55.401  27.753  65.045  1.00  0.00           N  
ATOM   1820  H   TYR   136      55.880  28.436  64.476  1.00  0.00           H  
ATOM   1821  CA  TYR   136      55.353  27.868  66.491  1.00  0.00           C  
ATOM   1822  HA  TYR   136      54.562  27.232  66.889  1.00  0.00           H  
ATOM   1823  CB  TYR   136      56.681  27.424  67.057  1.00  0.00           C  
ATOM   1824  HB2 TYR   136      57.449  28.005  66.547  1.00  0.00           H  
ATOM   1825  HB3 TYR   136      56.702  27.639  68.126  1.00  0.00           H  
ATOM   1826  CG  TYR   136      57.004  25.951  66.867  1.00  0.00           C  
ATOM   1827  CD1 TYR   136      56.264  24.969  67.461  1.00  0.00           C  
ATOM   1828  HD1 TYR   136      55.424  25.229  68.088  1.00  0.00           H  
ATOM   1829  CE1 TYR   136      56.626  23.626  67.419  1.00  0.00           C  
ATOM   1830  HE1 TYR   136      56.049  22.876  67.939  1.00  0.00           H  
ATOM   1831  CZ  TYR   136      57.745  23.161  66.707  1.00  0.00           C  
ATOM   1832  OH  TYR   136      58.030  21.837  66.710  1.00  0.00           O  
ATOM   1833  HH  TYR   136      58.849  21.695  66.229  1.00  0.00           H  
ATOM   1834  CE2 TYR   136      58.310  24.125  65.823  1.00  0.00           C  
ATOM   1835  HE2 TYR   136      58.983  23.729  65.077  1.00  0.00           H  
ATOM   1836  CD2 TYR   136      57.995  25.520  65.929  1.00  0.00           C  
ATOM   1837  HD2 TYR   136      58.469  26.245  65.285  1.00  0.00           H  
ATOM   1838  C   TYR   136      54.959  29.324  66.823  1.00  0.00           C  
ATOM   1839  O   TYR   136      55.588  30.182  66.217  1.00  0.00           O  
ATOM   1840  N   GLY   137      54.019  29.576  67.754  1.00  0.00           N  
ATOM   1841  H   GLY   137      53.719  30.536  67.844  1.00  0.00           H  
ATOM   1842  CA  GLY   137      53.394  28.634  68.766  1.00  0.00           C  
ATOM   1843  HA2 GLY   137      52.767  29.186  69.467  1.00  0.00           H  
ATOM   1844  HA3 GLY   137      52.790  27.822  68.362  1.00  0.00           H  
ATOM   1845  C   GLY   137      54.366  27.967  69.722  1.00  0.00           C  
ATOM   1846  O   GLY   137      54.327  26.756  69.888  1.00  0.00           O  
ATOM   1847  N   GLY   138      55.323  28.713  70.287  1.00  0.00           N  
ATOM   1848  H   GLY   138      55.397  29.702  70.098  1.00  0.00           H  
ATOM   1849  CA  GLY   138      56.178  28.123  71.362  1.00  0.00           C  
ATOM   1850  HA2 GLY   138      56.201  27.033  71.333  1.00  0.00           H  
ATOM   1851  HA3 GLY   138      57.238  28.308  71.188  1.00  0.00           H  
ATOM   1852  C   GLY   138      55.629  28.644  72.698  1.00  0.00           C  
ATOM   1853  O   GLY   138      54.509  29.155  72.808  1.00  0.00           O  
ATOM   1854  N   GLN   139      56.364  28.606  73.804  1.00  0.00           N  
ATOM   1855  H   GLN   139      55.930  29.007  74.623  1.00  0.00           H  
ATOM   1856  CA  GLN   139      57.815  28.397  73.836  1.00  0.00           C  
ATOM   1857  HA  GLN   139      58.011  27.505  73.241  1.00  0.00           H  
ATOM   1858  CB  GLN   139      58.563  29.630  73.286  1.00  0.00           C  
ATOM   1859  HB2 GLN   139      59.513  29.106  73.183  1.00  0.00           H  
ATOM   1860  HB3 GLN   139      58.198  29.953  72.311  1.00  0.00           H  
ATOM   1861  CG  GLN   139      58.730  30.743  74.237  1.00  0.00           C  
ATOM   1862  HG2 GLN   139      57.792  31.146  74.619  1.00  0.00           H  
ATOM   1863  HG3 GLN   139      59.151  30.474  75.205  1.00  0.00           H  
ATOM   1864  CD  GLN   139      59.550  31.947  73.777  1.00  0.00           C  
ATOM   1865  OE1 GLN   139      60.201  32.005  72.739  1.00  0.00           O  
ATOM   1866  NE2 GLN   139      59.640  32.992  74.531  1.00  0.00           N  
ATOM   1867 HE21 GLN   139      59.125  32.996  75.401  1.00  0.00           H  
ATOM   1868 HE22 GLN   139      60.032  33.857  74.187  1.00  0.00           H  
ATOM   1869  C   GLN   139      58.317  27.999  75.247  1.00  0.00           C  
ATOM   1870  O   GLN   139      59.461  27.908  75.580  1.00  0.00           O  
ATOM   1871  N   GLN   140      57.470  27.445  76.131  1.00  0.00           N  
ATOM   1872  H   GLN   140      56.471  27.407  75.989  1.00  0.00           H  
ATOM   1873  CA  GLN   140      57.804  27.104  77.516  1.00  0.00           C  
ATOM   1874  HA  GLN   140      56.895  26.855  78.064  1.00  0.00           H  
ATOM   1875  CB  GLN   140      58.588  25.758  77.584  1.00  0.00           C  
ATOM   1876  HB2 GLN   140      59.634  25.896  77.310  1.00  0.00           H  
ATOM   1877  HB3 GLN   140      58.680  25.491  78.636  1.00  0.00           H  
ATOM   1878  CG  GLN   140      57.993  24.493  76.863  1.00  0.00           C  
ATOM   1879  HG2 GLN   140      56.915  24.489  77.020  1.00  0.00           H  
ATOM   1880  HG3 GLN   140      58.096  24.600  75.783  1.00  0.00           H  
ATOM   1881  CD  GLN   140      58.436  23.143  77.371  1.00  0.00           C  
ATOM   1882  OE1 GLN   140      58.702  22.945  78.504  1.00  0.00           O  
ATOM   1883  NE2 GLN   140      58.735  22.235  76.464  1.00  0.00           N  
ATOM   1884 HE21 GLN   140      58.447  22.437  75.517  1.00  0.00           H  
ATOM   1885 HE22 GLN   140      59.221  21.395  76.747  1.00  0.00           H  
ATOM   1886  C   GLN   140      58.440  28.350  78.232  1.00  0.00           C  
ATOM   1887  O   GLN   140      57.840  29.400  78.113  1.00  0.00           O  
ATOM   1888  N   GLN   141      59.411  28.165  79.128  1.00  0.00           N  
ATOM   1889  H   GLN   141      59.805  27.239  79.217  1.00  0.00           H  
ATOM   1890  CA  GLN   141      60.103  29.205  79.906  1.00  0.00           C  
ATOM   1891  HA  GLN   141      59.926  30.080  79.282  1.00  0.00           H  
ATOM   1892  CB  GLN   141      59.519  29.483  81.267  1.00  0.00           C  
ATOM   1893  HB2 GLN   141      59.787  28.625  81.883  1.00  0.00           H  
ATOM   1894  HB3 GLN   141      60.127  30.283  81.689  1.00  0.00           H  
ATOM   1895  CG  GLN   141      58.043  29.730  81.446  1.00  0.00           C  
ATOM   1896  HG2 GLN   141      57.388  28.985  80.995  1.00  0.00           H  
ATOM   1897  HG3 GLN   141      57.661  29.618  82.460  1.00  0.00           H  
ATOM   1898  CD  GLN   141      57.542  31.080  80.930  1.00  0.00           C  
ATOM   1899  OE1 GLN   141      58.178  32.095  81.021  1.00  0.00           O  
ATOM   1900  NE2 GLN   141      56.351  31.065  80.399  1.00  0.00           N  
ATOM   1901 HE21 GLN   141      55.855  30.189  80.314  1.00  0.00           H  
ATOM   1902 HE22 GLN   141      55.874  31.920  80.150  1.00  0.00           H  
ATOM   1903  C   GLN   141      61.621  28.854  79.963  1.00  0.00           C  
ATOM   1904  O   GLN   141      61.974  27.827  80.394  1.00  0.00           O  
ATOM   1905  N   SER   142      62.565  29.645  79.428  1.00  0.00           N  
ATOM   1906  H   SER   142      63.471  29.443  79.824  1.00  0.00           H  
ATOM   1907  CA  SER   142      62.516  30.942  78.764  1.00  0.00           C  
ATOM   1908  HA  SER   142      63.511  31.376  78.668  1.00  0.00           H  
ATOM   1909  CB  SER   142      62.089  30.738  77.291  1.00  0.00           C  
ATOM   1910  HB2 SER   142      61.243  30.089  77.065  1.00  0.00           H  
ATOM   1911  HB3 SER   142      61.791  31.719  76.921  1.00  0.00           H  
ATOM   1912  OG  SER   142      63.144  30.205  76.589  1.00  0.00           O  
ATOM   1913  HG  SER   142      62.970  29.272  76.444  1.00  0.00           H  
ATOM   1914  C   SER   142      61.689  31.933  79.546  1.00  0.00           C  
ATOM   1915  O   SER   142      60.617  32.359  79.145  1.00  0.00           O  
ATOM   1916  N   TYR   143      62.097  32.206  80.790  1.00  0.00           N  
ATOM   1917  H   TYR   143      63.025  31.820  80.888  1.00  0.00           H  
ATOM   1918  CA  TYR   143      61.453  33.178  81.690  1.00  0.00           C  
ATOM   1919  HA  TYR   143      60.403  32.917  81.822  1.00  0.00           H  
ATOM   1920  CB  TYR   143      62.049  33.061  83.088  1.00  0.00           C  
ATOM   1921  HB2 TYR   143      63.081  33.410  83.061  1.00  0.00           H  
ATOM   1922  HB3 TYR   143      61.481  33.657  83.802  1.00  0.00           H  
ATOM   1923  CG  TYR   143      61.977  31.664  83.719  1.00  0.00           C  
ATOM   1924  CD1 TYR   143      60.757  31.137  84.178  1.00  0.00           C  
ATOM   1925  HD1 TYR   143      59.843  31.708  84.242  1.00  0.00           H  
ATOM   1926  CE1 TYR   143      60.702  29.746  84.517  1.00  0.00           C  
ATOM   1927  HE1 TYR   143      59.815  29.331  84.973  1.00  0.00           H  
ATOM   1928  CZ  TYR   143      61.847  28.947  84.438  1.00  0.00           C  
ATOM   1929  OH  TYR   143      61.785  27.615  84.710  1.00  0.00           O  
ATOM   1930  HH  TYR   143      60.905  27.288  84.911  1.00  0.00           H  
ATOM   1931  CE2 TYR   143      63.092  29.490  84.092  1.00  0.00           C  
ATOM   1932  HE2 TYR   143      63.962  28.856  83.995  1.00  0.00           H  
ATOM   1933  CD2 TYR   143      63.139  30.852  83.764  1.00  0.00           C  
ATOM   1934  HD2 TYR   143      64.081  31.218  83.382  1.00  0.00           H  
ATOM   1935  C   TYR   143      61.417  34.585  81.201  1.00  0.00           C  
ATOM   1936  O   TYR   143      62.338  35.160  80.485  1.00  0.00           O  
ATOM   1937  N   GLY   144      60.398  35.296  81.620  1.00  0.00           N  
ATOM   1938  H   GLY   144      59.770  34.874  82.289  1.00  0.00           H  
ATOM   1939  CA  GLY   144      60.284  36.735  81.245  1.00  0.00           C  
ATOM   1940  HA2 GLY   144      60.231  36.847  80.162  1.00  0.00           H  
ATOM   1941  HA3 GLY   144      59.311  37.087  81.590  1.00  0.00           H  
ATOM   1942  C   GLY   144      61.310  37.610  81.963  1.00  0.00           C  
ATOM   1943  O   GLY   144      62.115  37.132  82.737  1.00  0.00           O  
ATOM   1944  N   GLN   145      61.314  38.931  81.589  1.00  0.00           N  
ATOM   1945  H   GLN   145      60.583  39.186  80.941  1.00  0.00           H  
ATOM   1946  CA  GLN   145      62.296  39.988  81.982  1.00  0.00           C  
ATOM   1947  HA  GLN   145      62.453  39.866  83.053  1.00  0.00           H  
ATOM   1948  CB  GLN   145      63.666  39.778  81.262  1.00  0.00           C  
ATOM   1949  HB2 GLN   145      64.462  40.426  81.628  1.00  0.00           H  
ATOM   1950  HB3 GLN   145      63.889  38.752  81.554  1.00  0.00           H  
ATOM   1951  CG  GLN   145      63.711  39.911  79.711  1.00  0.00           C  
ATOM   1952  HG2 GLN   145      62.899  40.540  79.344  1.00  0.00           H  
ATOM   1953  HG3 GLN   145      64.621  40.426  79.404  1.00  0.00           H  
ATOM   1954  CD  GLN   145      63.795  38.617  78.896  1.00  0.00           C  
ATOM   1955  OE1 GLN   145      64.813  37.983  78.836  1.00  0.00           O  
ATOM   1956  NE2 GLN   145      62.727  38.130  78.321  1.00  0.00           N  
ATOM   1957 HE21 GLN   145      62.766  37.198  77.933  1.00  0.00           H  
ATOM   1958 HE22 GLN   145      61.853  38.624  78.427  1.00  0.00           H  
ATOM   1959  C   GLN   145      61.640  41.415  81.868  1.00  0.00           C  
ATOM   1960  O   GLN   145      60.644  41.597  81.142  1.00  0.00           O  
ATOM   1961  N   GLN   146      62.050  42.359  82.683  1.00  0.00           N  
ATOM   1962  H   GLN   146      62.797  42.220  83.349  1.00  0.00           H  
ATOM   1963  CA  GLN   146      61.097  43.417  83.103  1.00  0.00           C  
ATOM   1964  HA  GLN   146      60.454  43.710  82.274  1.00  0.00           H  
ATOM   1965  CB  GLN   146      60.265  42.858  84.262  1.00  0.00           C  
ATOM   1966  HB2 GLN   146      59.514  43.572  84.599  1.00  0.00           H  
ATOM   1967  HB3 GLN   146      59.751  41.938  83.985  1.00  0.00           H  
ATOM   1968  CG  GLN   146      61.141  42.722  85.562  1.00  0.00           C  
ATOM   1969  HG2 GLN   146      61.989  42.061  85.381  1.00  0.00           H  
ATOM   1970  HG3 GLN   146      61.381  43.679  86.026  1.00  0.00           H  
ATOM   1971  CD  GLN   146      60.405  41.992  86.714  1.00  0.00           C  
ATOM   1972  OE1 GLN   146      59.455  41.247  86.492  1.00  0.00           O  
ATOM   1973  NE2 GLN   146      60.866  42.077  87.917  1.00  0.00           N  
ATOM   1974 HE21 GLN   146      61.714  42.598  88.090  1.00  0.00           H  
ATOM   1975 HE22 GLN   146      60.424  41.485  88.605  1.00  0.00           H  
ATOM   1976  C   GLN   146      61.744  44.737  83.489  1.00  0.00           C  
ATOM   1977  O   GLN   146      62.982  44.884  83.367  1.00  0.00           O  
ATOM   1978  N   GLN   147      60.988  45.787  83.791  1.00  0.00           N  
ATOM   1979  H   GLN   147      59.979  45.772  83.746  1.00  0.00           H  
ATOM   1980  CA  GLN   147      61.567  47.079  84.078  1.00  0.00           C  
ATOM   1981  HA  GLN   147      62.370  47.296  83.373  1.00  0.00           H  
ATOM   1982  CB  GLN   147      60.437  48.163  83.823  1.00  0.00           C  
ATOM   1983  HB2 GLN   147      60.154  48.053  82.776  1.00  0.00           H  
ATOM   1984  HB3 GLN   147      59.526  47.943  84.380  1.00  0.00           H  
ATOM   1985  CG  GLN   147      61.020  49.600  84.034  1.00  0.00           C  
ATOM   1986  HG2 GLN   147      61.269  49.790  85.078  1.00  0.00           H  
ATOM   1987  HG3 GLN   147      61.973  49.439  83.531  1.00  0.00           H  
ATOM   1988  CD  GLN   147      60.202  50.693  83.366  1.00  0.00           C  
ATOM   1989  OE1 GLN   147      60.435  51.018  82.210  1.00  0.00           O  
ATOM   1990  NE2 GLN   147      59.406  51.474  84.052  1.00  0.00           N  
ATOM   1991 HE21 GLN   147      59.136  51.151  84.970  1.00  0.00           H  
ATOM   1992 HE22 GLN   147      59.068  52.344  83.666  1.00  0.00           H  
ATOM   1993  C   GLN   147      62.172  47.243  85.472  1.00  0.00           C  
ATOM   1994  O   GLN   147      61.465  46.949  86.443  1.00  0.00           O  
ATOM   1995  N   SER   148      63.428  47.662  85.544  1.00  0.00           N  
ATOM   1996  H   SER   148      63.918  47.871  84.686  1.00  0.00           H  
ATOM   1997  CA  SER   148      64.067  48.070  86.774  1.00  0.00           C  
ATOM   1998  HA  SER   148      64.000  47.127  87.317  1.00  0.00           H  
ATOM   1999  CB  SER   148      65.532  48.479  86.612  1.00  0.00           C  
ATOM   2000  HB2 SER   148      66.156  47.795  86.037  1.00  0.00           H  
ATOM   2001  HB3 SER   148      65.515  49.460  86.139  1.00  0.00           H  
ATOM   2002  OG  SER   148      66.166  48.427  87.895  1.00  0.00           O  
ATOM   2003  HG  SER   148      66.531  47.539  87.911  1.00  0.00           H  
ATOM   2004  C   SER   148      63.276  49.238  87.432  1.00  0.00           C  
ATOM   2005  O   SER   148      62.995  50.239  86.751  1.00  0.00           O  
ATOM   2006  N   TYR   149      62.889  49.209  88.726  1.00  0.00           N  
ATOM   2007  H   TYR   149      63.118  48.442  89.341  1.00  0.00           H  
ATOM   2008  CA  TYR   149      62.065  50.278  89.276  1.00  0.00           C  
ATOM   2009  HA  TYR   149      61.236  50.566  88.629  1.00  0.00           H  
ATOM   2010  CB  TYR   149      61.470  49.761  90.669  1.00  0.00           C  
ATOM   2011  HB2 TYR   149      60.853  48.872  90.537  1.00  0.00           H  
ATOM   2012  HB3 TYR   149      62.358  49.551  91.264  1.00  0.00           H  
ATOM   2013  CG  TYR   149      60.663  50.769  91.533  1.00  0.00           C  
ATOM   2014  CD1 TYR   149      61.261  51.471  92.629  1.00  0.00           C  
ATOM   2015  HD1 TYR   149      62.292  51.272  92.883  1.00  0.00           H  
ATOM   2016  CE1 TYR   149      60.454  52.319  93.400  1.00  0.00           C  
ATOM   2017  HE1 TYR   149      60.886  52.595  94.351  1.00  0.00           H  
ATOM   2018  CZ  TYR   149      59.158  52.721  92.980  1.00  0.00           C  
ATOM   2019  OH  TYR   149      58.533  53.705  93.632  1.00  0.00           O  
ATOM   2020  HH  TYR   149      58.974  53.832  94.476  1.00  0.00           H  
ATOM   2021  CE2 TYR   149      58.658  52.193  91.818  1.00  0.00           C  
ATOM   2022  HE2 TYR   149      57.771  52.670  91.428  1.00  0.00           H  
ATOM   2023  CD2 TYR   149      59.371  51.215  91.141  1.00  0.00           C  
ATOM   2024  HD2 TYR   149      58.946  50.712  90.285  1.00  0.00           H  
ATOM   2025  C   TYR   149      62.835  51.555  89.545  1.00  0.00           C  
ATOM   2026  O   TYR   149      64.036  51.496  89.794  1.00  0.00           O  
ATOM   2027  N   ASN   150      62.107  52.706  89.734  1.00  0.00           N  
ATOM   2028  H   ASN   150      61.103  52.653  89.828  1.00  0.00           H  
ATOM   2029  CA  ASN   150      62.749  53.991  90.020  1.00  0.00           C  
ATOM   2030  HA  ASN   150      63.644  53.811  90.615  1.00  0.00           H  
ATOM   2031  CB  ASN   150      63.217  54.582  88.645  1.00  0.00           C  
ATOM   2032  HB2 ASN   150      63.905  53.882  88.170  1.00  0.00           H  
ATOM   2033  HB3 ASN   150      62.403  54.772  87.946  1.00  0.00           H  
ATOM   2034  CG  ASN   150      64.035  55.844  88.826  1.00  0.00           C  
ATOM   2035  OD1 ASN   150      63.749  56.646  89.656  1.00  0.00           O  
ATOM   2036  ND2 ASN   150      65.040  56.045  88.026  1.00  0.00           N  
ATOM   2037 HD21 ASN   150      65.742  56.708  88.325  1.00  0.00           H  
ATOM   2038 HD22 ASN   150      65.363  55.288  87.441  1.00  0.00           H  
ATOM   2039  C   ASN   150      61.765  54.909  90.819  1.00  0.00           C  
ATOM   2040  O   ASN   150      60.592  55.042  90.405  1.00  0.00           O  
ATOM   2041  N   PRO   151      62.108  55.357  92.059  1.00  0.00           N  
ATOM   2042  CD  PRO   151      63.465  55.290  92.633  1.00  0.00           C  
ATOM   2043  HD2 PRO   151      64.224  55.672  91.949  1.00  0.00           H  
ATOM   2044  HD3 PRO   151      63.701  54.244  92.831  1.00  0.00           H  
ATOM   2045  CG  PRO   151      63.451  55.999  93.975  1.00  0.00           C  
ATOM   2046  HG2 PRO   151      63.844  56.993  93.761  1.00  0.00           H  
ATOM   2047  HG3 PRO   151      64.050  55.430  94.686  1.00  0.00           H  
ATOM   2048  CB  PRO   151      61.942  56.181  94.356  1.00  0.00           C  
ATOM   2049  HB2 PRO   151      61.764  57.111  94.896  1.00  0.00           H  
ATOM   2050  HB3 PRO   151      61.536  55.397  94.994  1.00  0.00           H  
ATOM   2051  CA  PRO   151      61.189  56.050  92.961  1.00  0.00           C  
ATOM   2052  HA  PRO   151      60.329  55.383  93.022  1.00  0.00           H  
ATOM   2053  C   PRO   151      60.679  57.462  92.511  1.00  0.00           C  
ATOM   2054  O   PRO   151      61.443  58.254  91.993  1.00  0.00           O  
ATOM   2055  N   PRO   152      59.429  57.856  92.849  1.00  0.00           N  
ATOM   2056  CD  PRO   152      58.391  57.017  93.420  1.00  0.00           C  
ATOM   2057  HD2 PRO   152      58.801  56.406  94.223  1.00  0.00           H  
ATOM   2058  HD3 PRO   152      57.951  56.380  92.652  1.00  0.00           H  
ATOM   2059  CG  PRO   152      57.334  57.965  93.940  1.00  0.00           C  
ATOM   2060  HG2 PRO   152      57.693  58.404  94.871  1.00  0.00           H  
ATOM   2061  HG3 PRO   152      56.333  57.553  94.068  1.00  0.00           H  
ATOM   2062  CB  PRO   152      57.379  59.079  92.856  1.00  0.00           C  
ATOM   2063  HB2 PRO   152      56.973  60.027  93.207  1.00  0.00           H  
ATOM   2064  HB3 PRO   152      56.901  58.760  91.929  1.00  0.00           H  
ATOM   2065  CA  PRO   152      58.879  59.170  92.501  1.00  0.00           C  
ATOM   2066  HA  PRO   152      58.982  59.421  91.446  1.00  0.00           H  
ATOM   2067  C   PRO   152      59.526  60.290  93.296  1.00  0.00           C  
ATOM   2068  O   PRO   152      60.100  60.094  94.378  1.00  0.00           O  
ATOM   2069  N   GLN   153      59.259  61.552  92.831  1.00  0.00           N  
ATOM   2070  H   GLN   153      58.747  61.625  91.963  1.00  0.00           H  
ATOM   2071  CA  GLN   153      59.252  62.803  93.661  1.00  0.00           C  
ATOM   2072  HA  GLN   153      60.269  62.977  94.014  1.00  0.00           H  
ATOM   2073  CB  GLN   153      58.988  63.964  92.661  1.00  0.00           C  
ATOM   2074  HB2 GLN   153      59.448  63.606  91.739  1.00  0.00           H  
ATOM   2075  HB3 GLN   153      57.929  63.930  92.405  1.00  0.00           H  
ATOM   2076  CG  GLN   153      59.453  65.383  92.877  1.00  0.00           C  
ATOM   2077  HG2 GLN   153      58.998  65.630  93.836  1.00  0.00           H  
ATOM   2078  HG3 GLN   153      60.542  65.423  92.882  1.00  0.00           H  
ATOM   2079  CD  GLN   153      58.937  66.447  91.931  1.00  0.00           C  
ATOM   2080  OE1 GLN   153      58.207  66.194  90.967  1.00  0.00           O  
ATOM   2081  NE2 GLN   153      59.236  67.710  92.157  1.00  0.00           N  
ATOM   2082 HE21 GLN   153      59.707  67.899  93.030  1.00  0.00           H  
ATOM   2083 HE22 GLN   153      58.771  68.403  91.588  1.00  0.00           H  
ATOM   2084  C   GLN   153      58.259  62.811  94.891  1.00  0.00           C  
ATOM   2085  O   GLN   153      57.185  62.369  94.646  1.00  0.00           O  
ATOM   2086  N   GLY   154      58.674  63.304  96.029  1.00  0.00           N  
ATOM   2087  H   GLY   154      59.621  63.643  96.119  1.00  0.00           H  
ATOM   2088  CA  GLY   154      57.810  63.272  97.235  1.00  0.00           C  
ATOM   2089  HA2 GLY   154      56.881  63.754  96.930  1.00  0.00           H  
ATOM   2090  HA3 GLY   154      57.588  62.213  97.369  1.00  0.00           H  
ATOM   2091  C   GLY   154      58.459  63.978  98.452  1.00  0.00           C  
ATOM   2092  O   GLY   154      59.643  63.676  98.729  1.00  0.00           O  
ATOM   2093  N   TYR   155      57.743  64.796  99.228  1.00  0.00           N  
ATOM   2094  H   TYR   155      56.762  64.761  98.989  1.00  0.00           H  
ATOM   2095  CA  TYR   155      58.127  65.306 100.560  1.00  0.00           C  
ATOM   2096  HA  TYR   155      58.562  64.458 101.089  1.00  0.00           H  
ATOM   2097  CB  TYR   155      59.168  66.460 100.479  1.00  0.00           C  
ATOM   2098  HB2 TYR   155      59.346  66.925 101.448  1.00  0.00           H  
ATOM   2099  HB3 TYR   155      60.105  66.067 100.084  1.00  0.00           H  
ATOM   2100  CG  TYR   155      58.710  67.554  99.553  1.00  0.00           C  
ATOM   2101  CD1 TYR   155      59.114  67.609  98.201  1.00  0.00           C  
ATOM   2102  HD1 TYR   155      59.803  66.838  97.888  1.00  0.00           H  
ATOM   2103  CE1 TYR   155      58.641  68.619  97.322  1.00  0.00           C  
ATOM   2104  HE1 TYR   155      58.918  68.691  96.280  1.00  0.00           H  
ATOM   2105  CZ  TYR   155      57.783  69.597  97.790  1.00  0.00           C  
ATOM   2106  OH  TYR   155      57.310  70.568  96.969  1.00  0.00           O  
ATOM   2107  HH  TYR   155      56.754  71.090  97.553  1.00  0.00           H  
ATOM   2108  CE2 TYR   155      57.343  69.565  99.106  1.00  0.00           C  
ATOM   2109  HE2 TYR   155      56.643  70.261  99.544  1.00  0.00           H  
ATOM   2110  CD2 TYR   155      57.876  68.617 100.033  1.00  0.00           C  
ATOM   2111  HD2 TYR   155      57.478  68.596 101.037  1.00  0.00           H  
ATOM   2112  C   TYR   155      56.827  65.788 101.366  1.00  0.00           C  
ATOM   2113  O   TYR   155      55.737  66.081 100.835  1.00  0.00           O  
ATOM   2114  N   GLY   156      57.029  66.189 102.671  1.00  0.00           N  
ATOM   2115  H   GLY   156      56.200  66.575 103.099  1.00  0.00           H  
ATOM   2116  CA  GLY   156      58.132  65.896 103.542  1.00  0.00           C  
ATOM   2117  HA2 GLY   156      57.916  64.926 103.990  1.00  0.00           H  
ATOM   2118  HA3 GLY   156      59.110  65.790 103.072  1.00  0.00           H  
ATOM   2119  C   GLY   156      58.384  66.905 104.692  1.00  0.00           C  
ATOM   2120  O   GLY   156      59.498  66.925 105.299  1.00  0.00           O  
ATOM   2121  N   GLN   157      57.447  67.791 104.962  1.00  0.00           N  
ATOM   2122  H   GLN   157      56.557  67.687 104.496  1.00  0.00           H  
ATOM   2123  CA  GLN   157      57.535  68.774 105.999  1.00  0.00           C  
ATOM   2124  HA  GLN   157      58.493  69.292 105.949  1.00  0.00           H  
ATOM   2125  CB  GLN   157      56.504  69.884 105.728  1.00  0.00           C  
ATOM   2126  HB2 GLN   157      56.865  70.812 106.172  1.00  0.00           H  
ATOM   2127  HB3 GLN   157      56.266  70.044 104.676  1.00  0.00           H  
ATOM   2128  CG  GLN   157      55.239  69.485 106.371  1.00  0.00           C  
ATOM   2129  HG2 GLN   157      54.995  68.472 106.054  1.00  0.00           H  
ATOM   2130  HG3 GLN   157      55.261  69.532 107.460  1.00  0.00           H  
ATOM   2131  CD  GLN   157      54.062  70.409 105.923  1.00  0.00           C  
ATOM   2132  OE1 GLN   157      53.692  71.330 106.675  1.00  0.00           O  
ATOM   2133  NE2 GLN   157      53.393  70.132 104.789  1.00  0.00           N  
ATOM   2134 HE21 GLN   157      53.516  69.336 104.179  1.00  0.00           H  
ATOM   2135 HE22 GLN   157      52.763  70.825 104.411  1.00  0.00           H  
ATOM   2136  C   GLN   157      57.510  68.153 107.381  1.00  0.00           C  
ATOM   2137  O   GLN   157      57.045  66.998 107.506  1.00  0.00           O  
ATOM   2138  N   GLN   158      57.978  68.816 108.492  1.00  0.00           N  
ATOM   2139  H   GLN   158      58.062  68.245 109.321  1.00  0.00           H  
ATOM   2140  CA  GLN   158      58.672  70.100 108.502  1.00  0.00           C  
ATOM   2141  HA  GLN   158      58.263  70.728 107.710  1.00  0.00           H  
ATOM   2142  CB  GLN   158      58.445  70.847 109.885  1.00  0.00           C  
ATOM   2143  HB2 GLN   158      58.546  70.099 110.671  1.00  0.00           H  
ATOM   2144  HB3 GLN   158      59.171  71.651 110.009  1.00  0.00           H  
ATOM   2145  CG  GLN   158      57.035  71.495 109.970  1.00  0.00           C  
ATOM   2146  HG2 GLN   158      56.424  70.642 109.672  1.00  0.00           H  
ATOM   2147  HG3 GLN   158      56.919  71.920 110.967  1.00  0.00           H  
ATOM   2148  CD  GLN   158      56.912  72.665 108.980  1.00  0.00           C  
ATOM   2149  OE1 GLN   158      57.864  73.283 108.592  1.00  0.00           O  
ATOM   2150  NE2 GLN   158      55.738  72.939 108.460  1.00  0.00           N  
ATOM   2151 HE21 GLN   158      54.886  72.519 108.803  1.00  0.00           H  
ATOM   2152 HE22 GLN   158      55.571  73.783 107.930  1.00  0.00           H  
ATOM   2153  C   GLN   158      60.109  70.029 108.134  1.00  0.00           C  
ATOM   2154  O   GLN   158      60.678  68.928 108.179  1.00  0.00           O  
ATOM   2155  N   ASN   159      60.698  71.152 107.917  1.00  0.00           N  
ATOM   2156  H   ASN   159      60.029  71.907 107.878  1.00  0.00           H  
ATOM   2157  CA  ASN   159      62.128  71.299 107.803  1.00  0.00           C  
ATOM   2158  HA  ASN   159      62.265  72.381 107.780  1.00  0.00           H  
ATOM   2159  CB  ASN   159      62.989  70.863 109.000  1.00  0.00           C  
ATOM   2160  HB2 ASN   159      63.038  69.774 109.014  1.00  0.00           H  
ATOM   2161  HB3 ASN   159      63.970  71.333 108.936  1.00  0.00           H  
ATOM   2162  CG  ASN   159      62.333  71.330 110.327  1.00  0.00           C  
ATOM   2163  OD1 ASN   159      61.977  70.568 111.233  1.00  0.00           O  
ATOM   2164  ND2 ASN   159      62.428  72.607 110.618  1.00  0.00           N  
ATOM   2165 HD21 ASN   159      62.892  73.161 109.912  1.00  0.00           H  
ATOM   2166 HD22 ASN   159      62.132  72.801 111.564  1.00  0.00           H  
ATOM   2167  C   ASN   159      62.621  70.771 106.412  1.00  0.00           C  
ATOM   2168  O   ASN   159      63.088  69.689 106.420  1.00  0.00           O  
ATOM   2169  N   GLN   160      62.614  71.514 105.269  1.00  0.00           N  
ATOM   2170  H   GLN   160      63.112  71.031 104.535  1.00  0.00           H  
ATOM   2171  CA  GLN   160      62.046  72.924 105.143  1.00  0.00           C  
ATOM   2172  HA  GLN   160      61.223  72.973 105.856  1.00  0.00           H  
ATOM   2173  CB  GLN   160      63.068  74.041 105.577  1.00  0.00           C  
ATOM   2174  HB2 GLN   160      63.498  73.746 106.534  1.00  0.00           H  
ATOM   2175  HB3 GLN   160      63.931  74.175 104.924  1.00  0.00           H  
ATOM   2176  CG  GLN   160      62.388  75.405 105.832  1.00  0.00           C  
ATOM   2177  HG2 GLN   160      63.159  76.165 105.960  1.00  0.00           H  
ATOM   2178  HG3 GLN   160      61.798  75.746 104.981  1.00  0.00           H  
ATOM   2179  CD  GLN   160      61.467  75.406 107.063  1.00  0.00           C  
ATOM   2180  OE1 GLN   160      61.497  74.575 107.968  1.00  0.00           O  
ATOM   2181  NE2 GLN   160      60.671  76.462 107.241  1.00  0.00           N  
ATOM   2182 HE21 GLN   160      60.494  77.178 106.551  1.00  0.00           H  
ATOM   2183 HE22 GLN   160      59.957  76.449 107.956  1.00  0.00           H  
ATOM   2184  C   GLN   160      61.476  73.214 103.751  1.00  0.00           C  
ATOM   2185  O   GLN   160      62.206  73.273 102.770  1.00  0.00           O  
ATOM   2186  N   TYR   161      60.117  73.364 103.653  1.00  0.00           N  
ATOM   2187  H   TYR   161      59.494  73.271 104.443  1.00  0.00           H  
ATOM   2188  CA  TYR   161      59.469  73.669 102.351  1.00  0.00           C  
ATOM   2189  HA  TYR   161      60.226  73.685 101.567  1.00  0.00           H  
ATOM   2190  CB  TYR   161      58.561  72.456 102.019  1.00  0.00           C  
ATOM   2191  HB2 TYR   161      57.911  72.293 102.878  1.00  0.00           H  
ATOM   2192  HB3 TYR   161      57.949  72.630 101.134  1.00  0.00           H  
ATOM   2193  CG  TYR   161      59.444  71.210 101.762  1.00  0.00           C  
ATOM   2194  CD1 TYR   161      60.082  70.976 100.484  1.00  0.00           C  
ATOM   2195  HD1 TYR   161      59.824  71.627  99.661  1.00  0.00           H  
ATOM   2196  CE1 TYR   161      60.934  69.858 100.247  1.00  0.00           C  
ATOM   2197  HE1 TYR   161      61.357  69.609  99.286  1.00  0.00           H  
ATOM   2198  CZ  TYR   161      61.341  69.101 101.325  1.00  0.00           C  
ATOM   2199  OH  TYR   161      62.257  68.123 101.185  1.00  0.00           O  
ATOM   2200  HH  TYR   161      62.371  68.037 100.236  1.00  0.00           H  
ATOM   2201  CE2 TYR   161      60.820  69.374 102.597  1.00  0.00           C  
ATOM   2202  HE2 TYR   161      61.250  68.904 103.469  1.00  0.00           H  
ATOM   2203  CD2 TYR   161      59.764  70.285 102.786  1.00  0.00           C  
ATOM   2204  HD2 TYR   161      59.290  70.263 103.756  1.00  0.00           H  
ATOM   2205  C   TYR   161      58.784  75.027 102.562  1.00  0.00           C  
ATOM   2206  O   TYR   161      58.667  75.784 101.588  1.00  0.00           O  
ATOM   2207  N   ASN   162      58.336  75.389 103.747  1.00  0.00           N  
ATOM   2208  H   ASN   162      58.311  74.687 104.472  1.00  0.00           H  
ATOM   2209  CA  ASN   162      57.740  76.667 104.147  1.00  0.00           C  
ATOM   2210  HA  ASN   162      56.890  76.898 103.505  1.00  0.00           H  
ATOM   2211  CB  ASN   162      57.312  76.661 105.653  1.00  0.00           C  
ATOM   2212  HB2 ASN   162      57.999  76.125 106.308  1.00  0.00           H  
ATOM   2213  HB3 ASN   162      57.344  77.639 106.132  1.00  0.00           H  
ATOM   2214  CG  ASN   162      55.970  76.053 105.994  1.00  0.00           C  
ATOM   2215  OD1 ASN   162      55.678  75.392 106.954  1.00  0.00           O  
ATOM   2216  ND2 ASN   162      55.008  76.170 105.107  1.00  0.00           N  
ATOM   2217 HD21 ASN   162      54.099  75.823 105.379  1.00  0.00           H  
ATOM   2218 HD22 ASN   162      55.074  76.740 104.276  1.00  0.00           H  
ATOM   2219  C   ASN   162      58.651  77.942 103.872  1.00  0.00           C  
ATOM   2220  O   ASN   162      59.828  77.770 103.651  1.00  0.00           O  
ATOM   2221  N   SER   163      58.069  79.172 103.782  1.00  0.00           N  
ATOM   2222  H   SER   163      57.062  79.162 103.868  1.00  0.00           H  
ATOM   2223  CA  SER   163      58.732  80.450 103.921  1.00  0.00           C  
ATOM   2224  HA  SER   163      59.390  80.454 104.790  1.00  0.00           H  
ATOM   2225  CB  SER   163      59.607  80.798 102.752  1.00  0.00           C  
ATOM   2226  HB2 SER   163      60.162  79.895 102.496  1.00  0.00           H  
ATOM   2227  HB3 SER   163      58.982  81.130 101.923  1.00  0.00           H  
ATOM   2228  OG  SER   163      60.525  81.835 103.003  1.00  0.00           O  
ATOM   2229  HG  SER   163      61.328  81.459 103.372  1.00  0.00           H  
ATOM   2230  C   SER   163      57.674  81.595 104.163  1.00  0.00           C  
ATOM   2231  O   SER   163      56.482  81.302 104.368  1.00  0.00           O  
ATOM   2232  N   SER   164      58.055  82.821 104.087  1.00  0.00           N  
ATOM   2233  H   SER   164      59.043  82.938 103.914  1.00  0.00           H  
ATOM   2234  CA  SER   164      57.223  84.054 103.964  1.00  0.00           C  
ATOM   2235  HA  SER   164      57.911  84.854 104.240  1.00  0.00           H  
ATOM   2236  CB  SER   164      56.054  84.028 104.995  1.00  0.00           C  
ATOM   2237  HB2 SER   164      55.337  83.371 104.504  1.00  0.00           H  
ATOM   2238  HB3 SER   164      56.420  83.620 105.937  1.00  0.00           H  
ATOM   2239  OG  SER   164      55.489  85.271 105.155  1.00  0.00           O  
ATOM   2240  HG  SER   164      55.968  85.750 105.835  1.00  0.00           H  
ATOM   2241  C   SER   164      56.615  84.273 102.535  1.00  0.00           C  
ATOM   2242  O   SER   164      56.583  83.386 101.675  1.00  0.00           O  
ATOM   2243  N   SER   165      56.086  85.452 102.302  1.00  0.00           N  
ATOM   2244  H   SER   165      56.234  86.191 102.975  1.00  0.00           H  
ATOM   2245  CA  SER   165      55.509  85.860 100.984  1.00  0.00           C  
ATOM   2246  HA  SER   165      55.700  85.063 100.265  1.00  0.00           H  
ATOM   2247  CB  SER   165      54.025  86.287 101.117  1.00  0.00           C  
ATOM   2248  HB2 SER   165      53.449  85.557 101.685  1.00  0.00           H  
ATOM   2249  HB3 SER   165      54.040  87.064 101.881  1.00  0.00           H  
ATOM   2250  OG  SER   165      53.345  86.700  99.933  1.00  0.00           O  
ATOM   2251  HG  SER   165      53.548  87.629 100.070  1.00  0.00           H  
ATOM   2252  C   SER   165      56.399  86.997 100.435  1.00  0.00           C  
ATOM   2253  O   SER   165      57.095  87.696 101.202  1.00  0.00           O  
ATOM   2254  N   GLY   166      56.327  87.196  99.104  1.00  0.00           N  
ATOM   2255  H   GLY   166      55.786  86.557  98.540  1.00  0.00           H  
ATOM   2256  CA  GLY   166      56.924  88.245  98.261  1.00  0.00           C  
ATOM   2257  HA2 GLY   166      57.652  88.795  98.856  1.00  0.00           H  
ATOM   2258  HA3 GLY   166      57.577  87.846  97.485  1.00  0.00           H  
ATOM   2259  C   GLY   166      55.918  89.270  97.666  1.00  0.00           C  
ATOM   2260  O   GLY   166      56.301  90.408  97.298  1.00  0.00           O  
ATOM   2261  N   GLY   167      54.609  88.945  97.656  1.00  0.00           N  
ATOM   2262  H   GLY   167      54.345  88.004  97.913  1.00  0.00           H  
ATOM   2263  CA  GLY   167      53.644  89.862  96.982  1.00  0.00           C  
ATOM   2264  HA2 GLY   167      52.665  89.946  97.453  1.00  0.00           H  
ATOM   2265  HA3 GLY   167      53.984  90.878  97.186  1.00  0.00           H  
ATOM   2266  C   GLY   167      53.583  89.835  95.433  1.00  0.00           C  
ATOM   2267  O   GLY   167      54.562  89.456  94.732  1.00  0.00           O  
ATOM   2268  N   GLY   168      52.409  90.184  94.930  1.00  0.00           N  
ATOM   2269  H   GLY   168      51.679  90.400  95.594  1.00  0.00           H  
ATOM   2270  CA  GLY   168      52.190  90.281  93.476  1.00  0.00           C  
ATOM   2271  HA2 GLY   168      52.822  89.670  92.832  1.00  0.00           H  
ATOM   2272  HA3 GLY   168      51.158  89.998  93.267  1.00  0.00           H  
ATOM   2273  C   GLY   168      52.370  91.684  92.931  1.00  0.00           C  
ATOM   2274  O   GLY   168      53.370  92.314  93.305  1.00  0.00           O  
ATOM   2275  N   GLY   169      51.561  92.159  91.962  1.00  0.00           N  
ATOM   2276  H   GLY   169      51.887  93.032  91.572  1.00  0.00           H  
ATOM   2277  CA  GLY   169      50.642  91.415  91.167  1.00  0.00           C  
ATOM   2278  HA2 GLY   169      51.090  90.473  90.853  1.00  0.00           H  
ATOM   2279  HA3 GLY   169      49.697  91.223  91.675  1.00  0.00           H  
ATOM   2280  C   GLY   169      50.366  92.195  89.920  1.00  0.00           C  
ATOM   2281  O   GLY   169      51.286  92.842  89.415  1.00  0.00           O  
ATOM   2282  N   GLY   170      49.059  92.349  89.535  1.00  0.00           N  
ATOM   2283  H   GLY   170      48.395  92.254  90.290  1.00  0.00           H  
ATOM   2284  CA  GLY   170      48.678  93.031  88.299  1.00  0.00           C  
ATOM   2285  HA2 GLY   170      47.617  92.885  88.097  1.00  0.00           H  
ATOM   2286  HA3 GLY   170      48.791  94.113  88.369  1.00  0.00           H  
ATOM   2287  C   GLY   170      49.303  92.492  87.033  1.00  0.00           C  
ATOM   2288  O   GLY   170      49.581  91.305  86.962  1.00  0.00           O  
ATOM   2289  N   GLY   171      49.657  93.363  86.068  1.00  0.00           N  
ATOM   2290  H   GLY   171      50.098  92.861  85.311  1.00  0.00           H  
ATOM   2291  CA  GLY   171      49.594  94.820  85.997  1.00  0.00           C  
ATOM   2292  HA2 GLY   171      49.617  95.122  84.949  1.00  0.00           H  
ATOM   2293  HA3 GLY   171      48.641  95.237  86.322  1.00  0.00           H  
ATOM   2294  C   GLY   171      50.766  95.537  86.669  1.00  0.00           C  
ATOM   2295  O   GLY   171      51.487  94.958  87.521  1.00  0.00           O  
ATOM   2296  N   GLY   172      51.002  96.836  86.322  1.00  0.00           N  
ATOM   2297  H   GLY   172      51.752  97.314  86.802  1.00  0.00           H  
ATOM   2298  CA  GLY   172      50.254  97.636  85.435  1.00  0.00           C  
ATOM   2299  HA2 GLY   172      49.216  97.555  85.757  1.00  0.00           H  
ATOM   2300  HA3 GLY   172      50.458  98.696  85.592  1.00  0.00           H  
ATOM   2301  C   GLY   172      50.496  97.406  83.960  1.00  0.00           C  
ATOM   2302  O   GLY   172      51.174  96.496  83.519  1.00  0.00           O  
ATOM   2303  N   GLY   173      49.931  98.293  83.127  1.00  0.00           N  
ATOM   2304  H   GLY   173      49.515  99.076  83.611  1.00  0.00           H  
ATOM   2305  CA  GLY   173      49.732  97.966  81.694  1.00  0.00           C  
ATOM   2306  HA2 GLY   173      49.711  98.839  81.042  1.00  0.00           H  
ATOM   2307  HA3 GLY   173      50.606  97.380  81.411  1.00  0.00           H  
ATOM   2308  C   GLY   173      48.546  97.073  81.473  1.00  0.00           C  
ATOM   2309  O   GLY   173      48.044  96.532  82.483  1.00  0.00           O  
ATOM   2310  N   GLY   174      48.056  96.775  80.299  1.00  0.00           N  
ATOM   2311  H   GLY   174      47.271  96.142  80.251  1.00  0.00           H  
ATOM   2312  CA  GLY   174      48.494  97.369  79.015  1.00  0.00           C  
ATOM   2313  HA2 GLY   174      49.559  97.592  79.089  1.00  0.00           H  
ATOM   2314  HA3 GLY   174      48.229  96.681  78.212  1.00  0.00           H  
ATOM   2315  C   GLY   174      47.800  98.697  78.682  1.00  0.00           C  
ATOM   2316  O   GLY   174      47.436  99.513  79.524  1.00  0.00           O  
ATOM   2317  N   GLY   175      47.564  98.891  77.427  1.00  0.00           N  
ATOM   2318  H   GLY   175      47.811  98.181  76.752  1.00  0.00           H  
ATOM   2319  CA  GLY   175      47.087 100.151  76.815  1.00  0.00           C  
ATOM   2320  HA2 GLY   175      46.331 100.567  77.481  1.00  0.00           H  
ATOM   2321  HA3 GLY   175      47.970 100.789  76.775  1.00  0.00           H  
ATOM   2322  C   GLY   175      46.379  99.973  75.422  1.00  0.00           C  
ATOM   2323  O   GLY   175      46.351  98.855  74.883  1.00  0.00           O  
ATOM   2324  N   ASN   176      45.870 101.086  74.838  1.00  0.00           N  
ATOM   2325  H   ASN   176      45.993 101.968  75.314  1.00  0.00           H  
ATOM   2326  CA  ASN   176      45.077 101.011  73.638  1.00  0.00           C  
ATOM   2327  HA  ASN   176      44.586 100.043  73.543  1.00  0.00           H  
ATOM   2328  CB  ASN   176      44.027 102.167  73.566  1.00  0.00           C  
ATOM   2329  HB2 ASN   176      44.578 103.099  73.440  1.00  0.00           H  
ATOM   2330  HB3 ASN   176      43.407 102.039  72.678  1.00  0.00           H  
ATOM   2331  CG  ASN   176      43.095 102.294  74.766  1.00  0.00           C  
ATOM   2332  OD1 ASN   176      42.661 101.420  75.535  1.00  0.00           O  
ATOM   2333  ND2 ASN   176      42.455 103.457  74.782  1.00  0.00           N  
ATOM   2334 HD21 ASN   176      41.558 103.497  75.243  1.00  0.00           H  
ATOM   2335 HD22 ASN   176      42.691 104.266  74.225  1.00  0.00           H  
ATOM   2336  C   ASN   176      45.947 101.046  72.381  1.00  0.00           C  
ATOM   2337  O   ASN   176      47.092 101.588  72.386  1.00  0.00           O  
ATOM   2338  N   TYR   177      45.442 100.407  71.259  1.00  0.00           N  
ATOM   2339  H   TYR   177      44.610  99.837  71.304  1.00  0.00           H  
ATOM   2340  CA  TYR   177      45.873 100.352  69.877  1.00  0.00           C  
ATOM   2341  HA  TYR   177      46.812 100.898  69.789  1.00  0.00           H  
ATOM   2342  CB  TYR   177      46.383  98.925  69.472  1.00  0.00           C  
ATOM   2343  HB2 TYR   177      45.611  98.180  69.668  1.00  0.00           H  
ATOM   2344  HB3 TYR   177      46.563  99.028  68.402  1.00  0.00           H  
ATOM   2345  CG  TYR   177      47.655  98.524  70.193  1.00  0.00           C  
ATOM   2346  CD1 TYR   177      48.909  99.048  69.891  1.00  0.00           C  
ATOM   2347  HD1 TYR   177      49.006  99.898  69.233  1.00  0.00           H  
ATOM   2348  CE1 TYR   177      50.053  98.678  70.559  1.00  0.00           C  
ATOM   2349  HE1 TYR   177      50.975  99.220  70.409  1.00  0.00           H  
ATOM   2350  CZ  TYR   177      49.982  97.647  71.480  1.00  0.00           C  
ATOM   2351  OH  TYR   177      51.176  97.227  72.065  1.00  0.00           O  
ATOM   2352  HH  TYR   177      51.873  97.806  71.748  1.00  0.00           H  
ATOM   2353  CE2 TYR   177      48.758  96.991  71.676  1.00  0.00           C  
ATOM   2354  HE2 TYR   177      48.601  96.180  72.370  1.00  0.00           H  
ATOM   2355  CD2 TYR   177      47.612  97.469  71.110  1.00  0.00           C  
ATOM   2356  HD2 TYR   177      46.648  97.052  71.365  1.00  0.00           H  
ATOM   2357  C   TYR   177      44.949 100.932  68.917  1.00  0.00           C  
ATOM   2358  O   TYR   177      43.968 100.268  68.627  1.00  0.00           O  
ATOM   2359  N   GLY   178      45.161 102.140  68.442  1.00  0.00           N  
ATOM   2360  H   GLY   178      44.305 102.421  67.986  1.00  0.00           H  
ATOM   2361  CA  GLY   178      46.055 103.226  68.949  1.00  0.00           C  
ATOM   2362  HA2 GLY   178      47.000 102.757  69.225  1.00  0.00           H  
ATOM   2363  HA3 GLY   178      46.173 104.067  68.266  1.00  0.00           H  
ATOM   2364  C   GLY   178      45.676 103.941  70.282  1.00  0.00           C  
ATOM   2365  O   GLY   178      44.493 103.824  70.691  1.00  0.00           O  
ATOM   2366  N   GLN   179      46.556 104.786  70.804  1.00  0.00           N  
ATOM   2367  H   GLN   179      47.501 104.861  70.453  1.00  0.00           H  
ATOM   2368  CA  GLN   179      46.296 105.637  71.988  1.00  0.00           C  
ATOM   2369  HA  GLN   179      45.232 105.568  72.211  1.00  0.00           H  
ATOM   2370  CB  GLN   179      46.946 104.914  73.235  1.00  0.00           C  
ATOM   2371  HB2 GLN   179      46.745 103.843  73.196  1.00  0.00           H  
ATOM   2372  HB3 GLN   179      48.011 105.145  73.206  1.00  0.00           H  
ATOM   2373  CG  GLN   179      46.180 105.359  74.538  1.00  0.00           C  
ATOM   2374  HG2 GLN   179      46.392 106.402  74.775  1.00  0.00           H  
ATOM   2375  HG3 GLN   179      45.097 105.328  74.424  1.00  0.00           H  
ATOM   2376  CD  GLN   179      46.367 104.507  75.802  1.00  0.00           C  
ATOM   2377  OE1 GLN   179      46.987 103.427  75.705  1.00  0.00           O  
ATOM   2378  NE2 GLN   179      45.849 104.981  76.915  1.00  0.00           N  
ATOM   2379 HE21 GLN   179      45.473 105.917  76.952  1.00  0.00           H  
ATOM   2380 HE22 GLN   179      45.745 104.375  77.716  1.00  0.00           H  
ATOM   2381  C   GLN   179      46.956 107.022  71.668  1.00  0.00           C  
ATOM   2382  O   GLN   179      47.993 107.321  72.168  1.00  0.00           O  
ATOM   2383  N   ASP   180      46.361 107.929  70.892  1.00  0.00           N  
ATOM   2384  H   ASP   180      46.788 108.844  70.867  1.00  0.00           H  
ATOM   2385  CA  ASP   180      45.084 107.685  70.268  1.00  0.00           C  
ATOM   2386  HA  ASP   180      44.948 106.626  70.050  1.00  0.00           H  
ATOM   2387  CB  ASP   180      44.027 108.123  71.256  1.00  0.00           C  
ATOM   2388  HB2 ASP   180      43.125 107.617  70.913  1.00  0.00           H  
ATOM   2389  HB3 ASP   180      44.276 107.745  72.248  1.00  0.00           H  
ATOM   2390  CG  ASP   180      43.802 109.607  71.326  1.00  0.00           C  
ATOM   2391  OD1 ASP   180      44.713 110.451  71.490  1.00  0.00           O  
ATOM   2392  OD2 ASP   180      42.671 110.020  71.219  1.00  0.00           O  
ATOM   2393  C   ASP   180      44.925 108.422  68.920  1.00  0.00           C  
ATOM   2394  O   ASP   180      44.014 108.113  68.151  1.00  0.00           O  
ATOM   2395  N   GLN   181      45.810 109.337  68.582  1.00  0.00           N  
ATOM   2396  H   GLN   181      46.598 109.462  69.201  1.00  0.00           H  
ATOM   2397  CA  GLN   181      45.716 110.153  67.357  1.00  0.00           C  
ATOM   2398  HA  GLN   181      44.755 110.667  67.383  1.00  0.00           H  
ATOM   2399  CB  GLN   181      46.923 111.089  67.372  1.00  0.00           C  
ATOM   2400  HB2 GLN   181      47.277 111.406  68.353  1.00  0.00           H  
ATOM   2401  HB3 GLN   181      47.729 110.458  66.998  1.00  0.00           H  
ATOM   2402  CG  GLN   181      46.758 112.364  66.565  1.00  0.00           C  
ATOM   2403  HG2 GLN   181      47.728 112.861  66.563  1.00  0.00           H  
ATOM   2404  HG3 GLN   181      46.523 111.980  65.572  1.00  0.00           H  
ATOM   2405  CD  GLN   181      45.591 113.296  67.072  1.00  0.00           C  
ATOM   2406  OE1 GLN   181      45.655 113.799  68.173  1.00  0.00           O  
ATOM   2407  NE2 GLN   181      44.554 113.567  66.379  1.00  0.00           N  
ATOM   2408 HE21 GLN   181      44.492 113.196  65.442  1.00  0.00           H  
ATOM   2409 HE22 GLN   181      43.906 114.253  66.739  1.00  0.00           H  
ATOM   2410  C   GLN   181      45.873 109.310  66.104  1.00  0.00           C  
ATOM   2411  O   GLN   181      45.527 109.773  65.050  1.00  0.00           O  
ATOM   2412  N   SER   182      46.527 108.119  66.141  1.00  0.00           N  
ATOM   2413  H   SER   182      46.795 107.643  66.990  1.00  0.00           H  
ATOM   2414  CA  SER   182      46.574 107.236  64.940  1.00  0.00           C  
ATOM   2415  HA  SER   182      47.025 107.885  64.189  1.00  0.00           H  
ATOM   2416  CB  SER   182      47.520 106.100  65.317  1.00  0.00           C  
ATOM   2417  HB2 SER   182      48.426 106.472  65.796  1.00  0.00           H  
ATOM   2418  HB3 SER   182      47.085 105.485  66.104  1.00  0.00           H  
ATOM   2419  OG  SER   182      47.736 105.289  64.175  1.00  0.00           O  
ATOM   2420  HG  SER   182      47.177 104.534  64.376  1.00  0.00           H  
ATOM   2421  C   SER   182      45.192 106.700  64.511  1.00  0.00           C  
ATOM   2422  O   SER   182      44.413 106.367  65.424  1.00  0.00           O  
ATOM   2423  N   SER   183      44.806 106.561  63.222  1.00  0.00           N  
ATOM   2424  H   SER   183      43.875 106.183  63.117  1.00  0.00           H  
ATOM   2425  CA  SER   183      45.593 106.847  62.001  1.00  0.00           C  
ATOM   2426  HA  SER   183      46.634 106.583  62.185  1.00  0.00           H  
ATOM   2427  CB  SER   183      44.991 106.008  60.825  1.00  0.00           C  
ATOM   2428  HB2 SER   183      45.297 104.969  60.946  1.00  0.00           H  
ATOM   2429  HB3 SER   183      43.905 106.034  60.731  1.00  0.00           H  
ATOM   2430  OG  SER   183      45.426 106.508  59.599  1.00  0.00           O  
ATOM   2431  HG  SER   183      46.385 106.481  59.551  1.00  0.00           H  
ATOM   2432  C   SER   183      45.587 108.336  61.725  1.00  0.00           C  
ATOM   2433  O   SER   183      44.647 109.010  62.119  1.00  0.00           O  
ATOM   2434  N   MET   184      46.630 108.888  61.152  1.00  0.00           N  
ATOM   2435  H   MET   184      47.391 108.290  60.864  1.00  0.00           H  
ATOM   2436  CA  MET   184      46.984 110.344  61.262  1.00  0.00           C  
ATOM   2437  HA  MET   184      46.139 110.850  61.730  1.00  0.00           H  
ATOM   2438  CB  MET   184      48.329 110.506  62.019  1.00  0.00           C  
ATOM   2439  HB2 MET   184      48.129 110.295  63.070  1.00  0.00           H  
ATOM   2440  HB3 MET   184      49.055 109.765  61.683  1.00  0.00           H  
ATOM   2441  CG  MET   184      49.023 111.835  61.880  1.00  0.00           C  
ATOM   2442  HG2 MET   184      48.934 112.228  60.867  1.00  0.00           H  
ATOM   2443  HG3 MET   184      48.501 112.516  62.552  1.00  0.00           H  
ATOM   2444  SD  MET   184      50.735 111.669  62.315  1.00  0.00           S  
ATOM   2445  CE  MET   184      50.607 111.669  64.176  1.00  0.00           C  
ATOM   2446  HE1 MET   184      50.220 112.637  64.497  1.00  0.00           H  
ATOM   2447  HE2 MET   184      50.030 110.835  64.574  1.00  0.00           H  
ATOM   2448  HE3 MET   184      51.645 111.535  64.483  1.00  0.00           H  
ATOM   2449  C   MET   184      47.126 110.833  59.807  1.00  0.00           C  
ATOM   2450  O   MET   184      47.770 110.223  58.987  1.00  0.00           O  
ATOM   2451  N   SER   185      46.463 111.972  59.652  1.00  0.00           N  
ATOM   2452  H   SER   185      46.016 112.365  60.468  1.00  0.00           H  
ATOM   2453  CA  SER   185      46.562 112.620  58.317  1.00  0.00           C  
ATOM   2454  HA  SER   185      46.550 111.872  57.523  1.00  0.00           H  
ATOM   2455  CB  SER   185      45.432 113.608  58.147  1.00  0.00           C  
ATOM   2456  HB2 SER   185      45.552 114.442  58.838  1.00  0.00           H  
ATOM   2457  HB3 SER   185      45.455 113.940  57.109  1.00  0.00           H  
ATOM   2458  OG  SER   185      44.174 113.012  58.472  1.00  0.00           O  
ATOM   2459  HG  SER   185      43.533 112.992  57.757  1.00  0.00           H  
ATOM   2460  C   SER   185      47.837 113.424  58.240  1.00  0.00           C  
ATOM   2461  O   SER   185      48.225 114.057  59.255  1.00  0.00           O  
ATOM   2462  N   SER   186      48.486 113.606  57.114  1.00  0.00           N  
ATOM   2463  H   SER   186      48.286 112.935  56.386  1.00  0.00           H  
ATOM   2464  CA  SER   186      49.239 114.744  56.731  1.00  0.00           C  
ATOM   2465  HA  SER   186      50.180 114.660  57.275  1.00  0.00           H  
ATOM   2466  CB  SER   186      49.538 114.528  55.237  1.00  0.00           C  
ATOM   2467  HB2 SER   186      50.238 113.706  55.090  1.00  0.00           H  
ATOM   2468  HB3 SER   186      48.613 114.306  54.705  1.00  0.00           H  
ATOM   2469  OG  SER   186      50.258 115.704  54.781  1.00  0.00           O  
ATOM   2470  HG  SER   186      50.084 115.834  53.845  1.00  0.00           H  
ATOM   2471  C   SER   186      48.506 116.044  57.049  1.00  0.00           C  
ATOM   2472  O   SER   186      47.270 116.132  57.101  1.00  0.00           O  
ATOM   2473  N   GLY   187      49.228 117.108  57.435  1.00  0.00           N  
ATOM   2474  H   GLY   187      48.766 117.939  57.778  1.00  0.00           H  
ATOM   2475  CA  GLY   187      50.676 117.170  57.383  1.00  0.00           C  
ATOM   2476  HA2 GLY   187      51.072 116.219  57.740  1.00  0.00           H  
ATOM   2477  HA3 GLY   187      50.893 117.328  56.327  1.00  0.00           H  
ATOM   2478  C   GLY   187      51.269 118.374  58.112  1.00  0.00           C  
ATOM   2479  O   GLY   187      50.633 119.025  58.923  1.00  0.00           O  
ATOM   2480  N   GLY   188      52.523 118.694  57.723  1.00  0.00           N  
ATOM   2481  H   GLY   188      53.047 118.151  57.052  1.00  0.00           H  
ATOM   2482  CA  GLY   188      53.326 119.834  58.307  1.00  0.00           C  
ATOM   2483  HA2 GLY   188      53.171 119.922  59.382  1.00  0.00           H  
ATOM   2484  HA3 GLY   188      54.401 119.670  58.239  1.00  0.00           H  
ATOM   2485  C   GLY   188      52.876 121.170  57.809  1.00  0.00           C  
ATOM   2486  O   GLY   188      51.732 121.329  57.361  1.00  0.00           O  
ATOM   2487  N   GLY   189      53.725 122.143  57.738  1.00  0.00           N  
ATOM   2488  H   GLY   189      53.380 123.039  57.427  1.00  0.00           H  
ATOM   2489  CA  GLY   189      55.162 122.067  58.087  1.00  0.00           C  
ATOM   2490  HA2 GLY   189      55.496 123.084  58.294  1.00  0.00           H  
ATOM   2491  HA3 GLY   189      55.294 121.510  59.015  1.00  0.00           H  
ATOM   2492  C   GLY   189      56.166 121.523  57.076  1.00  0.00           C  
ATOM   2493  O   GLY   189      55.896 120.544  56.415  1.00  0.00           O  
ATOM   2494  N   SER   190      57.355 122.117  56.999  1.00  0.00           N  
ATOM   2495  H   SER   190      57.641 122.816  57.670  1.00  0.00           H  
ATOM   2496  CA  SER   190      58.300 121.756  55.945  1.00  0.00           C  
ATOM   2497  HA  SER   190      57.811 121.627  54.980  1.00  0.00           H  
ATOM   2498  CB  SER   190      59.340 122.970  55.939  1.00  0.00           C  
ATOM   2499  HB2 SER   190      58.910 123.926  55.639  1.00  0.00           H  
ATOM   2500  HB3 SER   190      59.718 123.153  56.945  1.00  0.00           H  
ATOM   2501  OG  SER   190      60.348 122.777  54.950  1.00  0.00           O  
ATOM   2502  HG  SER   190      59.862 122.685  54.127  1.00  0.00           H  
ATOM   2503  C   SER   190      58.935 120.418  56.430  1.00  0.00           C  
ATOM   2504  O   SER   190      59.632 120.345  57.442  1.00  0.00           O  
ATOM   2505  N   GLY   191      58.663 119.206  55.903  1.00  0.00           N  
ATOM   2506  H   GLY   191      59.137 118.440  56.360  1.00  0.00           H  
ATOM   2507  CA  GLY   191      57.842 118.904  54.799  1.00  0.00           C  
ATOM   2508  HA2 GLY   191      57.067 118.279  55.241  1.00  0.00           H  
ATOM   2509  HA3 GLY   191      57.375 119.774  54.337  1.00  0.00           H  
ATOM   2510  C   GLY   191      58.596 118.012  53.718  1.00  0.00           C  
ATOM   2511  O   GLY   191      59.518 117.225  54.113  1.00  0.00           O  
ATOM   2512  N   GLY   192      58.282 118.343  52.445  1.00  0.00           N  
ATOM   2513  H   GLY   192      57.524 118.994  52.299  1.00  0.00           H  
ATOM   2514  CA  GLY   192      58.899 117.581  51.318  1.00  0.00           C  
ATOM   2515  HA2 GLY   192      58.832 116.533  51.612  1.00  0.00           H  
ATOM   2516  HA3 GLY   192      58.163 117.651  50.516  1.00  0.00           H  
ATOM   2517  C   GLY   192      60.307 117.917  50.875  1.00  0.00           C  
ATOM   2518  O   GLY   192      60.905 117.035  50.214  1.00  0.00           O  
ATOM   2519  N   GLY   193      60.764 119.153  51.165  1.00  0.00           N  
ATOM   2520  H   GLY   193      60.188 119.811  51.669  1.00  0.00           H  
ATOM   2521  CA  GLY   193      62.041 119.537  50.654  1.00  0.00           C  
ATOM   2522  HA2 GLY   193      62.423 120.362  51.255  1.00  0.00           H  
ATOM   2523  HA3 GLY   193      62.780 118.761  50.854  1.00  0.00           H  
ATOM   2524  C   GLY   193      62.167 119.813  49.166  1.00  0.00           C  
ATOM   2525  O   GLY   193      61.216 119.641  48.435  1.00  0.00           O  
ATOM   2526  N   TYR   194      63.333 120.297  48.637  1.00  0.00           N  
ATOM   2527  H   TYR   194      64.121 120.378  49.264  1.00  0.00           H  
ATOM   2528  CA  TYR   194      63.521 120.403  47.195  1.00  0.00           C  
ATOM   2529  HA  TYR   194      62.756 121.097  46.847  1.00  0.00           H  
ATOM   2530  CB  TYR   194      64.912 121.032  46.877  1.00  0.00           C  
ATOM   2531  HB2 TYR   194      65.676 120.302  47.146  1.00  0.00           H  
ATOM   2532  HB3 TYR   194      65.067 120.986  45.799  1.00  0.00           H  
ATOM   2533  CG  TYR   194      65.123 122.410  47.389  1.00  0.00           C  
ATOM   2534  CD1 TYR   194      64.295 123.454  46.920  1.00  0.00           C  
ATOM   2535  HD1 TYR   194      63.528 123.269  46.183  1.00  0.00           H  
ATOM   2536  CE1 TYR   194      64.475 124.746  47.507  1.00  0.00           C  
ATOM   2537  HE1 TYR   194      63.837 125.579  47.253  1.00  0.00           H  
ATOM   2538  CZ  TYR   194      65.517 125.007  48.369  1.00  0.00           C  
ATOM   2539  OH  TYR   194      65.794 126.198  48.925  1.00  0.00           O  
ATOM   2540  HH  TYR   194      65.307 126.940  48.558  1.00  0.00           H  
ATOM   2541  CE2 TYR   194      66.332 123.917  48.798  1.00  0.00           C  
ATOM   2542  HE2 TYR   194      67.202 124.090  49.414  1.00  0.00           H  
ATOM   2543  CD2 TYR   194      66.057 122.631  48.391  1.00  0.00           C  
ATOM   2544  HD2 TYR   194      66.647 121.779  48.694  1.00  0.00           H  
ATOM   2545  C   TYR   194      63.408 118.990  46.578  1.00  0.00           C  
ATOM   2546  O   TYR   194      63.274 117.965  47.293  1.00  0.00           O  
ATOM   2547  N   GLY   195      63.350 118.750  45.243  1.00  0.00           N  
ATOM   2548  H   GLY   195      63.459 117.800  44.917  1.00  0.00           H  
ATOM   2549  CA  GLY   195      63.492 119.718  44.115  1.00  0.00           C  
ATOM   2550  HA2 GLY   195      62.563 119.672  43.546  1.00  0.00           H  
ATOM   2551  HA3 GLY   195      63.525 120.744  44.482  1.00  0.00           H  
ATOM   2552  C   GLY   195      64.707 119.351  43.258  1.00  0.00           C  
ATOM   2553  O   GLY   195      65.444 118.365  43.522  1.00  0.00           O  
ATOM   2554  N   ASN   196      64.914 120.052  42.144  1.00  0.00           N  
ATOM   2555  H   ASN   196      64.329 120.857  41.971  1.00  0.00           H  
ATOM   2556  CA  ASN   196      65.946 119.693  41.165  1.00  0.00           C  
ATOM   2557  HA  ASN   196      66.807 119.410  41.771  1.00  0.00           H  
ATOM   2558  CB  ASN   196      65.665 118.450  40.251  1.00  0.00           C  
ATOM   2559  HB2 ASN   196      65.164 117.776  40.946  1.00  0.00           H  
ATOM   2560  HB3 ASN   196      64.985 118.660  39.425  1.00  0.00           H  
ATOM   2561  CG  ASN   196      66.954 117.684  39.896  1.00  0.00           C  
ATOM   2562  OD1 ASN   196      67.424 116.735  40.500  1.00  0.00           O  
ATOM   2563  ND2 ASN   196      67.569 118.036  38.777  1.00  0.00           N  
ATOM   2564 HD21 ASN   196      68.293 117.385  38.508  1.00  0.00           H  
ATOM   2565 HD22 ASN   196      67.248 118.768  38.160  1.00  0.00           H  
ATOM   2566  C   ASN   196      66.399 120.840  40.309  1.00  0.00           C  
ATOM   2567  O   ASN   196      65.580 121.424  39.597  1.00  0.00           O  
ATOM   2568  N   GLN   197      67.687 121.083  40.195  1.00  0.00           N  
ATOM   2569  H   GLN   197      68.308 120.548  40.785  1.00  0.00           H  
ATOM   2570  CA  GLN   197      68.234 122.183  39.378  1.00  0.00           C  
ATOM   2571  HA  GLN   197      67.612 123.051  39.599  1.00  0.00           H  
ATOM   2572  CB  GLN   197      69.741 122.488  39.682  1.00  0.00           C  
ATOM   2573  HB2 GLN   197      70.068 123.523  39.586  1.00  0.00           H  
ATOM   2574  HB3 GLN   197      69.772 122.291  40.754  1.00  0.00           H  
ATOM   2575  CG  GLN   197      70.706 121.566  38.923  1.00  0.00           C  
ATOM   2576  HG2 GLN   197      70.513 121.688  37.858  1.00  0.00           H  
ATOM   2577  HG3 GLN   197      71.687 122.022  39.051  1.00  0.00           H  
ATOM   2578  CD  GLN   197      70.792 120.198  39.582  1.00  0.00           C  
ATOM   2579  OE1 GLN   197      70.439 119.978  40.728  1.00  0.00           O  
ATOM   2580  NE2 GLN   197      71.248 119.174  38.856  1.00  0.00           N  
ATOM   2581 HE21 GLN   197      71.410 119.290  37.866  1.00  0.00           H  
ATOM   2582 HE22 GLN   197      71.344 118.300  39.352  1.00  0.00           H  
ATOM   2583  C   GLN   197      68.006 121.782  37.935  1.00  0.00           C  
ATOM   2584  O   GLN   197      68.166 120.623  37.568  1.00  0.00           O  
ATOM   2585  N   ASP   198      67.568 122.708  37.090  1.00  0.00           N  
ATOM   2586  H   ASP   198      67.726 123.683  37.303  1.00  0.00           H  
ATOM   2587  CA  ASP   198      67.592 122.491  35.657  1.00  0.00           C  
ATOM   2588  HA  ASP   198      66.956 121.636  35.428  1.00  0.00           H  
ATOM   2589  CB  ASP   198      67.134 123.764  34.868  1.00  0.00           C  
ATOM   2590  HB2 ASP   198      67.789 124.588  35.151  1.00  0.00           H  
ATOM   2591  HB3 ASP   198      67.351 123.515  33.830  1.00  0.00           H  
ATOM   2592  CG  ASP   198      65.723 124.159  35.244  1.00  0.00           C  
ATOM   2593  OD1 ASP   198      65.503 125.405  35.253  1.00  0.00           O  
ATOM   2594  OD2 ASP   198      64.838 123.345  35.582  1.00  0.00           O  
ATOM   2595  C   ASP   198      68.924 122.080  35.102  1.00  0.00           C  
ATOM   2596  O   ASP   198      69.946 122.637  35.567  1.00  0.00           O  
ATOM   2597  N   GLN   199      68.970 121.312  34.001  1.00  0.00           N  
ATOM   2598  H   GLN   199      68.108 120.826  33.796  1.00  0.00           H  
ATOM   2599  CA  GLN   199      70.195 121.016  33.194  1.00  0.00           C  
ATOM   2600  HA  GLN   199      71.073 120.985  33.839  1.00  0.00           H  
ATOM   2601  CB  GLN   199      70.065 119.631  32.669  1.00  0.00           C  
ATOM   2602  HB2 GLN   199      70.119 118.887  33.464  1.00  0.00           H  
ATOM   2603  HB3 GLN   199      69.066 119.557  32.240  1.00  0.00           H  
ATOM   2604  CG  GLN   199      71.268 119.273  31.724  1.00  0.00           C  
ATOM   2605  HG2 GLN   199      70.979 118.397  31.144  1.00  0.00           H  
ATOM   2606  HG3 GLN   199      71.443 120.072  31.004  1.00  0.00           H  
ATOM   2607  CD  GLN   199      72.529 118.818  32.528  1.00  0.00           C  
ATOM   2608  OE1 GLN   199      72.665 119.066  33.689  1.00  0.00           O  
ATOM   2609  NE2 GLN   199      73.460 118.160  31.859  1.00  0.00           N  
ATOM   2610 HE21 GLN   199      73.316 117.920  30.889  1.00  0.00           H  
ATOM   2611 HE22 GLN   199      74.317 117.817  32.269  1.00  0.00           H  
ATOM   2612  C   GLN   199      70.397 122.068  32.102  1.00  0.00           C  
ATOM   2613  O   GLN   199      69.604 122.115  31.172  1.00  0.00           O  
ATOM   2614  N   SER   200      71.350 123.054  32.287  1.00  0.00           N  
ATOM   2615  H   SER   200      71.423 123.731  31.541  1.00  0.00           H  
ATOM   2616  CA  SER   200      72.290 123.279  33.409  1.00  0.00           C  
ATOM   2617  HA  SER   200      71.983 122.858  34.366  1.00  0.00           H  
ATOM   2618  CB  SER   200      73.679 122.541  33.147  1.00  0.00           C  
ATOM   2619  HB2 SER   200      74.328 122.698  34.009  1.00  0.00           H  
ATOM   2620  HB3 SER   200      73.562 121.458  33.131  1.00  0.00           H  
ATOM   2621  OG  SER   200      74.481 122.865  32.026  1.00  0.00           O  
ATOM   2622  HG  SER   200      75.148 123.478  32.344  1.00  0.00           H  
ATOM   2623  C   SER   200      72.548 124.745  33.740  1.00  0.00           C  
ATOM   2624  O   SER   200      73.323 125.116  34.616  1.00  0.00           O  
ATOM   2625  N   GLY   201      71.670 125.590  33.160  1.00  0.00           N  
ATOM   2626  H   GLY   201      70.933 125.168  32.612  1.00  0.00           H  
ATOM   2627  CA  GLY   201      71.521 126.943  33.568  1.00  0.00           C  
ATOM   2628  HA2 GLY   201      72.415 127.561  33.480  1.00  0.00           H  
ATOM   2629  HA3 GLY   201      70.788 127.479  32.965  1.00  0.00           H  
ATOM   2630  C   GLY   201      70.841 127.065  34.954  1.00  0.00           C  
ATOM   2631  O   GLY   201      70.475 126.076  35.562  1.00  0.00           O  
ATOM   2632  N   GLY   202      70.795 128.221  35.589  1.00  0.00           N  
ATOM   2633  H   GLY   202      70.458 128.120  36.536  1.00  0.00           H  
ATOM   2634  CA  GLY   202      71.138 129.590  35.178  1.00  0.00           C  
ATOM   2635  HA2 GLY   202      71.292 130.307  35.984  1.00  0.00           H  
ATOM   2636  HA3 GLY   202      72.155 129.447  34.813  1.00  0.00           H  
ATOM   2637  C   GLY   202      70.253 130.260  34.070  1.00  0.00           C  
ATOM   2638  O   GLY   202      69.527 129.550  33.338  1.00  0.00           O  
ATOM   2639  N   GLY   203      70.400 131.578  33.738  1.00  0.00           N  
ATOM   2640  H   GLY   203      69.696 131.874  33.077  1.00  0.00           H  
ATOM   2641  CA  GLY   203      71.261 132.563  34.389  1.00  0.00           C  
ATOM   2642  HA2 GLY   203      71.195 133.532  33.895  1.00  0.00           H  
ATOM   2643  HA3 GLY   203      70.965 132.685  35.431  1.00  0.00           H  
ATOM   2644  C   GLY   203      72.796 132.109  34.346  1.00  0.00           C  
ATOM   2645  O   GLY   203      73.152 131.263  33.490  1.00  0.00           O  
ATOM   2646  N   GLY   204      73.656 132.818  35.106  1.00  0.00           N  
ATOM   2647  H   GLY   204      73.288 133.451  35.802  1.00  0.00           H  
ATOM   2648  CA  GLY   204      75.162 132.755  35.110  1.00  0.00           C  
ATOM   2649  HA2 GLY   204      75.485 132.809  36.149  1.00  0.00           H  
ATOM   2650  HA3 GLY   204      75.356 131.732  34.787  1.00  0.00           H  
ATOM   2651  C   GLY   204      75.813 133.716  34.156  1.00  0.00           C  
ATOM   2652  O   GLY   204      75.170 134.595  33.635  1.00  0.00           O  
ATOM   2653  N   SER   205      76.987 133.525  33.634  1.00  0.00           N  
ATOM   2654  H   SER   205      77.255 134.157  32.893  1.00  0.00           H  
ATOM   2655  CA  SER   205      77.744 132.325  33.804  1.00  0.00           C  
ATOM   2656  HA  SER   205      77.687 132.049  34.856  1.00  0.00           H  
ATOM   2657  CB  SER   205      77.198 131.303  32.841  1.00  0.00           C  
ATOM   2658  HB2 SER   205      76.157 131.463  32.560  1.00  0.00           H  
ATOM   2659  HB3 SER   205      77.783 131.312  31.921  1.00  0.00           H  
ATOM   2660  OG  SER   205      77.400 130.026  33.377  1.00  0.00           O  
ATOM   2661  HG  SER   205      78.352 129.928  33.455  1.00  0.00           H  
ATOM   2662  C   SER   205      79.237 132.558  33.469  1.00  0.00           C  
ATOM   2663  O   SER   205      79.550 133.293  32.522  1.00  0.00           O  
ATOM   2664  N   GLY   206      80.176 131.885  34.156  1.00  0.00           N  
ATOM   2665  H   GLY   206      79.832 131.369  34.954  1.00  0.00           H  
ATOM   2666  CA  GLY   206      81.482 131.504  33.692  1.00  0.00           C  
ATOM   2667  HA2 GLY   206      81.934 132.441  33.366  1.00  0.00           H  
ATOM   2668  HA3 GLY   206      82.060 131.049  34.496  1.00  0.00           H  
ATOM   2669  C   GLY   206      81.483 130.561  32.487  1.00  0.00           C  
ATOM   2670  O   GLY   206      80.518 129.904  32.047  1.00  0.00           O  
ATOM   2671  N   GLY   207      82.671 130.472  31.795  1.00  0.00           N  
ATOM   2672  H   GLY   207      82.546 129.822  31.032  1.00  0.00           H  
ATOM   2673  CA  GLY   207      83.902 131.295  31.934  1.00  0.00           C  
ATOM   2674  HA2 GLY   207      84.417 131.194  30.978  1.00  0.00           H  
ATOM   2675  HA3 GLY   207      83.738 132.346  32.174  1.00  0.00           H  
ATOM   2676  C   GLY   207      84.985 130.818  32.925  1.00  0.00           C  
ATOM   2677  O   GLY   207      85.975 131.551  33.081  1.00  0.00           O  
ATOM   2678  N   TYR   208      84.873 129.645  33.570  1.00  0.00           N  
ATOM   2679  H   TYR   208      84.037 129.084  33.496  1.00  0.00           H  
ATOM   2680  CA  TYR   208      85.891 129.132  34.506  1.00  0.00           C  
ATOM   2681  HA  TYR   208      86.192 129.936  35.178  1.00  0.00           H  
ATOM   2682  CB  TYR   208      85.325 127.852  35.154  1.00  0.00           C  
ATOM   2683  HB2 TYR   208      84.336 128.094  35.544  1.00  0.00           H  
ATOM   2684  HB3 TYR   208      85.245 127.090  34.379  1.00  0.00           H  
ATOM   2685  CG  TYR   208      86.193 127.297  36.271  1.00  0.00           C  
ATOM   2686  CD1 TYR   208      86.328 128.012  37.534  1.00  0.00           C  
ATOM   2687  HD1 TYR   208      85.864 128.962  37.757  1.00  0.00           H  
ATOM   2688  CE1 TYR   208      87.133 127.541  38.552  1.00  0.00           C  
ATOM   2689  HE1 TYR   208      87.191 128.095  39.478  1.00  0.00           H  
ATOM   2690  CZ  TYR   208      87.854 126.337  38.347  1.00  0.00           C  
ATOM   2691  OH  TYR   208      88.556 125.777  39.439  1.00  0.00           O  
ATOM   2692  HH  TYR   208      88.230 126.114  40.276  1.00  0.00           H  
ATOM   2693  CE2 TYR   208      87.678 125.592  37.141  1.00  0.00           C  
ATOM   2694  HE2 TYR   208      87.993 124.559  37.112  1.00  0.00           H  
ATOM   2695  CD2 TYR   208      86.774 126.015  36.128  1.00  0.00           C  
ATOM   2696  HD2 TYR   208      86.525 125.378  35.292  1.00  0.00           H  
ATOM   2697  C   TYR   208      87.170 128.883  33.752  1.00  0.00           C  
ATOM   2698  O   TYR   208      87.152 128.249  32.738  1.00  0.00           O  
ATOM   2699  N   GLY   209      88.371 129.151  34.327  1.00  0.00           N  
ATOM   2700  H   GLY   209      88.344 129.406  35.304  1.00  0.00           H  
ATOM   2701  CA  GLY   209      89.754 128.880  33.804  1.00  0.00           C  
ATOM   2702  HA2 GLY   209      89.936 128.179  32.990  1.00  0.00           H  
ATOM   2703  HA3 GLY   209      90.184 129.785  33.374  1.00  0.00           H  
ATOM   2704  C   GLY   209      90.650 128.555  35.044  1.00  0.00           C  
ATOM   2705  O   GLY   209      90.474 129.079  36.099  1.00  0.00           O  
ATOM   2706  N   GLN   210      91.718 127.811  34.947  1.00  0.00           N  
ATOM   2707  H   GLN   210      92.381 127.838  35.709  1.00  0.00           H  
ATOM   2708  CA  GLN   210      92.024 126.908  33.843  1.00  0.00           C  
ATOM   2709  HA  GLN   210      92.952 126.489  34.232  1.00  0.00           H  
ATOM   2710  CB  GLN   210      91.074 125.749  33.688  1.00  0.00           C  
ATOM   2711  HB2 GLN   210      90.182 126.062  33.146  1.00  0.00           H  
ATOM   2712  HB3 GLN   210      91.582 125.027  33.049  1.00  0.00           H  
ATOM   2713  CG  GLN   210      90.583 124.953  34.894  1.00  0.00           C  
ATOM   2714  HG2 GLN   210      89.988 125.698  35.422  1.00  0.00           H  
ATOM   2715  HG3 GLN   210      89.907 124.117  34.714  1.00  0.00           H  
ATOM   2716  CD  GLN   210      91.581 124.560  35.886  1.00  0.00           C  
ATOM   2717  OE1 GLN   210      91.424 124.831  37.072  1.00  0.00           O  
ATOM   2718  NE2 GLN   210      92.760 124.109  35.486  1.00  0.00           N  
ATOM   2719 HE21 GLN   210      93.388 123.965  36.264  1.00  0.00           H  
ATOM   2720 HE22 GLN   210      92.873 124.009  34.488  1.00  0.00           H  
ATOM   2721  C   GLN   210      92.521 127.494  32.480  1.00  0.00           C  
ATOM   2722  O   GLN   210      92.272 128.660  32.206  1.00  0.00           O  
ATOM   2723  N   GLN   211      93.256 126.672  31.698  1.00  0.00           N  
ATOM   2724  H   GLN   211      93.349 125.723  32.030  1.00  0.00           H  
ATOM   2725  CA  GLN   211      93.776 127.011  30.333  1.00  0.00           C  
ATOM   2726  HA  GLN   211      94.354 126.130  30.053  1.00  0.00           H  
ATOM   2727  CB  GLN   211      92.531 127.073  29.426  1.00  0.00           C  
ATOM   2728  HB2 GLN   211      91.951 127.968  29.652  1.00  0.00           H  
ATOM   2729  HB3 GLN   211      93.048 127.184  28.473  1.00  0.00           H  
ATOM   2730  CG  GLN   211      91.641 125.814  29.332  1.00  0.00           C  
ATOM   2731  HG2 GLN   211      92.241 124.965  29.005  1.00  0.00           H  
ATOM   2732  HG3 GLN   211      91.214 125.587  30.309  1.00  0.00           H  
ATOM   2733  CD  GLN   211      90.650 125.912  28.252  1.00  0.00           C  
ATOM   2734  OE1 GLN   211      90.774 126.715  27.328  1.00  0.00           O  
ATOM   2735  NE2 GLN   211      89.654 125.029  28.200  1.00  0.00           N  
ATOM   2736 HE21 GLN   211      89.419 124.547  29.056  1.00  0.00           H  
ATOM   2737 HE22 GLN   211      89.080 124.918  27.376  1.00  0.00           H  
ATOM   2738  C   GLN   211      94.637 128.278  30.179  1.00  0.00           C  
ATOM   2739  O   GLN   211      94.322 129.169  29.404  1.00  0.00           O  
ATOM   2740  N   ASP   212      95.850 128.250  30.852  1.00  0.00           N  
ATOM   2741  H   ASP   212      96.161 127.379  31.259  1.00  0.00           H  
ATOM   2742  CA  ASP   212      96.782 129.352  30.771  1.00  0.00           C  
ATOM   2743  HA  ASP   212      96.386 130.360  30.890  1.00  0.00           H  
ATOM   2744  CB  ASP   212      97.673 129.278  32.011  1.00  0.00           C  
ATOM   2745  HB2 ASP   212      98.249 128.363  31.873  1.00  0.00           H  
ATOM   2746  HB3 ASP   212      98.213 130.225  32.028  1.00  0.00           H  
ATOM   2747  CG  ASP   212      96.981 129.216  33.389  1.00  0.00           C  
ATOM   2748  OD1 ASP   212      97.352 128.293  34.177  1.00  0.00           O  
ATOM   2749  OD2 ASP   212      96.162 130.057  33.685  1.00  0.00           O  
ATOM   2750  C   ASP   212      97.587 129.402  29.457  1.00  0.00           C  
ATOM   2751  O   ASP   212      97.592 128.456  28.640  1.00  0.00           O  
ATOM   2752  N   ARG   213      98.386 130.460  29.283  1.00  0.00           N  
ATOM   2753  H   ARG   213      98.432 131.152  30.017  1.00  0.00           H  
ATOM   2754  CA  ARG   213      99.440 130.591  28.261  1.00  0.00           C  
ATOM   2755  HA  ARG   213      98.839 130.388  27.375  1.00  0.00           H  
ATOM   2756  CB  ARG   213      99.842 132.046  28.312  1.00  0.00           C  
ATOM   2757  HB2 ARG   213     100.332 132.307  27.374  1.00  0.00           H  
ATOM   2758  HB3 ARG   213      98.925 132.630  28.235  1.00  0.00           H  
ATOM   2759  CG  ARG   213     100.483 132.512  29.620  1.00  0.00           C  
ATOM   2760  HG2 ARG   213      99.701 132.385  30.369  1.00  0.00           H  
ATOM   2761  HG3 ARG   213     101.418 132.000  29.844  1.00  0.00           H  
ATOM   2762  CD  ARG   213     100.840 134.000  29.540  1.00  0.00           C  
ATOM   2763  HD2 ARG   213     101.132 134.280  30.552  1.00  0.00           H  
ATOM   2764  HD3 ARG   213     101.697 134.167  28.888  1.00  0.00           H  
ATOM   2765  NE  ARG   213      99.745 134.871  29.271  1.00  0.00           N  
ATOM   2766  HE  ARG   213      98.835 134.776  29.698  1.00  0.00           H  
ATOM   2767  CZ  ARG   213      99.804 135.949  28.500  1.00  0.00           C  
ATOM   2768  NH1 ARG   213     100.859 136.151  27.811  1.00  0.00           N  
ATOM   2769 HH11 ARG   213     100.872 136.966  27.214  1.00  0.00           H  
ATOM   2770 HH12 ARG   213     101.575 135.455  27.662  1.00  0.00           H  
ATOM   2771  NH2 ARG   213      98.841 136.748  28.318  1.00  0.00           N  
ATOM   2772 HH21 ARG   213      99.031 137.624  27.852  1.00  0.00           H  
ATOM   2773 HH22 ARG   213      97.939 136.549  28.725  1.00  0.00           H  
ATOM   2774  C   ARG   213     100.533 129.564  28.428  1.00  0.00           C  
ATOM   2775  O   ARG   213     100.988 129.377  29.570  1.00  0.00           O  
ATOM   2776  N   GLY   214     101.036 128.853  27.415  1.00  0.00           N  
ATOM   2777  H   GLY   214     101.847 128.297  27.647  1.00  0.00           H  
ATOM   2778  CA  GLY   214     100.850 129.128  25.941  1.00  0.00           C  
ATOM   2779  HA2 GLY   214      99.808 129.227  25.640  1.00  0.00           H  
ATOM   2780  HA3 GLY   214     101.383 130.070  25.812  1.00  0.00           H  
ATOM   2781  C   GLY   214     101.318 128.057  24.980  1.00  0.00           C  
ATOM   2782  O   GLY   214     100.696 127.715  23.931  1.00  0.00           O  
ATOM   2783  OXT GLY   214     102.406 127.410  25.244  1.00  0.00           O  
TER    2784      GLY   214 
END   
