# Supplementary material for: Visualization of oligomerization, clustering, and density transition of intrinsically disordered proteins
Source: Natl Sci Rev. 2026 Feb 14;13(7):nwag107. doi: 10.1093/nsr/nwag107 (PMC13114874; doi:10.1093/nsr/nwag107)
Supplement: nwag107_Supplemental_Files [file nwag107_supplemental_files.zip › SI-MD-Structures/MD-Sturctures/frame240.pdb]

CRYST1  135.067  149.227  136.830  90.00  90.00  90.00               1
ATOM      1  N   MET     1      35.336 103.883 107.101  1.00  0.00           N  
ATOM      2  H1  MET     1      35.973 104.101 107.853  1.00  0.00           H  
ATOM      3  H2  MET     1      35.255 104.552 106.348  1.00  0.00           H  
ATOM      4  H3  MET     1      34.411 103.963 107.498  1.00  0.00           H  
ATOM      5  CA  MET     1      35.726 102.575 106.529  1.00  0.00           C  
ATOM      6  HA  MET     1      36.770 102.552 106.215  1.00  0.00           H  
ATOM      7  CB  MET     1      35.550 101.591 107.649  1.00  0.00           C  
ATOM      8  HB2 MET     1      36.272 101.823 108.433  1.00  0.00           H  
ATOM      9  HB3 MET     1      34.526 101.655 108.015  1.00  0.00           H  
ATOM     10  CG  MET     1      35.855 100.185 107.010  1.00  0.00           C  
ATOM     11  HG2 MET     1      35.295 100.148 106.075  1.00  0.00           H  
ATOM     12  HG3 MET     1      36.916 100.209 106.763  1.00  0.00           H  
ATOM     13  SD  MET     1      35.448  98.687 108.027  1.00  0.00           S  
ATOM     14  CE  MET     1      36.491  98.760 109.461  1.00  0.00           C  
ATOM     15  HE1 MET     1      37.512  98.428 109.275  1.00  0.00           H  
ATOM     16  HE2 MET     1      36.577  99.816 109.717  1.00  0.00           H  
ATOM     17  HE3 MET     1      36.039  98.331 110.355  1.00  0.00           H  
ATOM     18  C   MET     1      34.869 102.226 105.247  1.00  0.00           C  
ATOM     19  O   MET     1      33.684 101.843 105.311  1.00  0.00           O  
ATOM     20  N   ALA     2      35.422 102.214 104.035  1.00  0.00           N  
ATOM     21  H   ALA     2      34.838 101.855 103.293  1.00  0.00           H  
ATOM     22  CA  ALA     2      36.664 102.875 103.509  1.00  0.00           C  
ATOM     23  HA  ALA     2      36.567 102.902 102.424  1.00  0.00           H  
ATOM     24  CB  ALA     2      36.633 104.314 104.041  1.00  0.00           C  
ATOM     25  HB1 ALA     2      35.596 104.645 103.971  1.00  0.00           H  
ATOM     26  HB2 ALA     2      36.992 104.449 105.061  1.00  0.00           H  
ATOM     27  HB3 ALA     2      37.171 104.855 103.262  1.00  0.00           H  
ATOM     28  C   ALA     2      37.985 102.056 103.735  1.00  0.00           C  
ATOM     29  O   ALA     2      38.162 101.482 104.772  1.00  0.00           O  
ATOM     30  N   SER     3      38.897 101.815 102.780  1.00  0.00           N  
ATOM     31  H   SER     3      39.647 101.238 103.134  1.00  0.00           H  
ATOM     32  CA  SER     3      38.799 102.131 101.336  1.00  0.00           C  
ATOM     33  HA  SER     3      38.440 103.152 101.209  1.00  0.00           H  
ATOM     34  CB  SER     3      40.215 102.064 100.740  1.00  0.00           C  
ATOM     35  HB2 SER     3      40.920 102.480 101.461  1.00  0.00           H  
ATOM     36  HB3 SER     3      40.566 101.046 100.573  1.00  0.00           H  
ATOM     37  OG  SER     3      40.295 102.651  99.478  1.00  0.00           O  
ATOM     38  HG  SER     3      41.179 102.767  99.123  1.00  0.00           H  
ATOM     39  C   SER     3      37.740 101.208 100.631  1.00  0.00           C  
ATOM     40  O   SER     3      37.026 100.418 101.273  1.00  0.00           O  
ATOM     41  N   ASN     4      37.558 101.472  99.310  1.00  0.00           N  
ATOM     42  H   ASN     4      38.120 102.217  98.922  1.00  0.00           H  
ATOM     43  CA  ASN     4      36.493 100.883  98.438  1.00  0.00           C  
ATOM     44  HA  ASN     4      36.114  99.964  98.886  1.00  0.00           H  
ATOM     45  CB  ASN     4      35.394 101.892  98.405  1.00  0.00           C  
ATOM     46  HB2 ASN     4      35.630 102.890  98.036  1.00  0.00           H  
ATOM     47  HB3 ASN     4      34.674 101.537  97.668  1.00  0.00           H  
ATOM     48  CG  ASN     4      34.544 101.993  99.567  1.00  0.00           C  
ATOM     49  OD1 ASN     4      34.299 103.038 100.135  1.00  0.00           O  
ATOM     50  ND2 ASN     4      33.876 100.953  99.973  1.00  0.00           N  
ATOM     51 HD21 ASN     4      33.178 100.965 100.702  1.00  0.00           H  
ATOM     52 HD22 ASN     4      33.908 100.068  99.487  1.00  0.00           H  
ATOM     53  C   ASN     4      37.023 100.542  96.981  1.00  0.00           C  
ATOM     54  O   ASN     4      37.003 101.495  96.120  1.00  0.00           O  
ATOM     55  N   ASP     5      37.470  99.356  96.533  1.00  0.00           N  
ATOM     56  H   ASP     5      37.414  99.222  95.534  1.00  0.00           H  
ATOM     57  CA  ASP     5      37.646  98.085  97.333  1.00  0.00           C  
ATOM     58  HA  ASP     5      36.748  97.711  97.824  1.00  0.00           H  
ATOM     59  CB  ASP     5      38.005  96.887  96.336  1.00  0.00           C  
ATOM     60  HB2 ASP     5      38.979  97.145  95.920  1.00  0.00           H  
ATOM     61  HB3 ASP     5      38.175  95.955  96.875  1.00  0.00           H  
ATOM     62  CG  ASP     5      37.012  96.619  95.139  1.00  0.00           C  
ATOM     63  OD1 ASP     5      37.122  95.499  94.523  1.00  0.00           O  
ATOM     64  OD2 ASP     5      36.197  97.504  94.736  1.00  0.00           O  
ATOM     65  C   ASP     5      38.715  98.192  98.384  1.00  0.00           C  
ATOM     66  O   ASP     5      39.562  99.063  98.414  1.00  0.00           O  
ATOM     67  N   TYR     6      38.617  97.418  99.445  1.00  0.00           N  
ATOM     68  H   TYR     6      37.860  96.755  99.360  1.00  0.00           H  
ATOM     69  CA  TYR     6      39.648  97.220 100.402  1.00  0.00           C  
ATOM     70  HA  TYR     6      40.006  98.143 100.860  1.00  0.00           H  
ATOM     71  CB  TYR     6      39.192  96.365 101.613  1.00  0.00           C  
ATOM     72  HB2 TYR     6      39.338  95.339 101.276  1.00  0.00           H  
ATOM     73  HB3 TYR     6      39.879  96.599 102.426  1.00  0.00           H  
ATOM     74  CG  TYR     6      37.898  96.655 102.211  1.00  0.00           C  
ATOM     75  CD1 TYR     6      36.923  95.695 102.460  1.00  0.00           C  
ATOM     76  HD1 TYR     6      37.029  94.655 102.188  1.00  0.00           H  
ATOM     77  CE1 TYR     6      35.692  96.128 103.000  1.00  0.00           C  
ATOM     78  HE1 TYR     6      34.937  95.385 103.210  1.00  0.00           H  
ATOM     79  CZ  TYR     6      35.471  97.473 103.369  1.00  0.00           C  
ATOM     80  OH  TYR     6      34.273  97.898 103.798  1.00  0.00           O  
ATOM     81  HH  TYR     6      33.567  97.262 103.661  1.00  0.00           H  
ATOM     82  CE2 TYR     6      36.561  98.384 103.367  1.00  0.00           C  
ATOM     83  HE2 TYR     6      36.452  99.374 103.783  1.00  0.00           H  
ATOM     84  CD2 TYR     6      37.752  97.967 102.710  1.00  0.00           C  
ATOM     85  HD2 TYR     6      38.674  98.526 102.776  1.00  0.00           H  
ATOM     86  C   TYR     6      40.872  96.543  99.744  1.00  0.00           C  
ATOM     87  O   TYR     6      42.016  96.916 100.029  1.00  0.00           O  
ATOM     88  N   THR     7      40.737  95.652  98.770  1.00  0.00           N  
ATOM     89  H   THR     7      39.803  95.323  98.572  1.00  0.00           H  
ATOM     90  CA  THR     7      41.937  94.908  98.234  1.00  0.00           C  
ATOM     91  HA  THR     7      42.796  95.579  98.263  1.00  0.00           H  
ATOM     92  CB  THR     7      42.299  93.819  99.227  1.00  0.00           C  
ATOM     93  HB  THR     7      42.018  94.164 100.223  1.00  0.00           H  
ATOM     94  CG2 THR     7      41.573  92.529  98.868  1.00  0.00           C  
ATOM     95 HG21 THR     7      40.497  92.671  98.766  1.00  0.00           H  
ATOM     96 HG22 THR     7      41.819  92.122  97.887  1.00  0.00           H  
ATOM     97 HG23 THR     7      41.752  91.683  99.532  1.00  0.00           H  
ATOM     98  OG1 THR     7      43.650  93.531  99.289  1.00  0.00           O  
ATOM     99  HG1 THR     7      43.974  93.973 100.077  1.00  0.00           H  
ATOM    100  C   THR     7      42.028  94.419  96.831  1.00  0.00           C  
ATOM    101  O   THR     7      41.063  94.604  96.069  1.00  0.00           O  
ATOM    102  N   GLN     8      43.108  93.785  96.347  1.00  0.00           N  
ATOM    103  H   GLN     8      43.773  93.556  97.071  1.00  0.00           H  
ATOM    104  CA  GLN     8      43.304  93.360  94.960  1.00  0.00           C  
ATOM    105  HA  GLN     8      43.421  94.230  94.314  1.00  0.00           H  
ATOM    106  CB  GLN     8      44.599  92.491  94.983  1.00  0.00           C  
ATOM    107  HB2 GLN     8      44.728  92.082  93.981  1.00  0.00           H  
ATOM    108  HB3 GLN     8      45.401  93.132  95.350  1.00  0.00           H  
ATOM    109  CG  GLN     8      44.595  91.269  95.922  1.00  0.00           C  
ATOM    110  HG2 GLN     8      44.593  91.738  96.906  1.00  0.00           H  
ATOM    111  HG3 GLN     8      43.632  90.759  95.920  1.00  0.00           H  
ATOM    112  CD  GLN     8      45.804  90.348  95.806  1.00  0.00           C  
ATOM    113  OE1 GLN     8      46.608  90.351  94.886  1.00  0.00           O  
ATOM    114  NE2 GLN     8      45.968  89.569  96.822  1.00  0.00           N  
ATOM    115 HE21 GLN     8      45.183  89.580  97.457  1.00  0.00           H  
ATOM    116 HE22 GLN     8      46.754  88.940  96.908  1.00  0.00           H  
ATOM    117  C   GLN     8      42.216  92.522  94.194  1.00  0.00           C  
ATOM    118  O   GLN     8      41.429  91.801  94.805  1.00  0.00           O  
ATOM    119  N   GLN     9      42.035  92.590  92.876  1.00  0.00           N  
ATOM    120  H   GLN     9      41.240  92.012  92.642  1.00  0.00           H  
ATOM    121  CA  GLN     9      42.690  93.435  91.819  1.00  0.00           C  
ATOM    122  HA  GLN     9      42.273  92.940  90.941  1.00  0.00           H  
ATOM    123  CB  GLN     9      41.986  94.838  91.755  1.00  0.00           C  
ATOM    124  HB2 GLN     9      42.296  95.445  92.605  1.00  0.00           H  
ATOM    125  HB3 GLN     9      42.396  95.298  90.856  1.00  0.00           H  
ATOM    126  CG  GLN     9      40.406  94.899  91.708  1.00  0.00           C  
ATOM    127  HG2 GLN     9      39.984  94.371  92.564  1.00  0.00           H  
ATOM    128  HG3 GLN     9      40.116  95.944  91.815  1.00  0.00           H  
ATOM    129  CD  GLN     9      39.802  94.454  90.345  1.00  0.00           C  
ATOM    130  OE1 GLN     9      40.507  93.922  89.476  1.00  0.00           O  
ATOM    131  NE2 GLN     9      38.542  94.678  90.026  1.00  0.00           N  
ATOM    132 HE21 GLN     9      37.892  95.201  90.594  1.00  0.00           H  
ATOM    133 HE22 GLN     9      38.207  94.349  89.131  1.00  0.00           H  
ATOM    134  C   GLN     9      44.182  93.389  91.586  1.00  0.00           C  
ATOM    135  O   GLN     9      44.912  94.374  91.823  1.00  0.00           O  
ATOM    136  N   ALA    10      44.735  92.263  91.097  1.00  0.00           N  
ATOM    137  H   ALA    10      45.737  92.240  90.972  1.00  0.00           H  
ATOM    138  CA  ALA    10      44.072  90.965  90.699  1.00  0.00           C  
ATOM    139  HA  ALA    10      43.118  90.806  91.202  1.00  0.00           H  
ATOM    140  CB  ALA    10      43.683  91.133  89.228  1.00  0.00           C  
ATOM    141  HB1 ALA    10      42.911  90.372  89.111  1.00  0.00           H  
ATOM    142  HB2 ALA    10      43.226  92.109  89.066  1.00  0.00           H  
ATOM    143  HB3 ALA    10      44.437  90.910  88.473  1.00  0.00           H  
ATOM    144  C   ALA    10      45.032  89.732  90.901  1.00  0.00           C  
ATOM    145  O   ALA    10      46.244  89.874  90.653  1.00  0.00           O  
ATOM    146  N   THR    11      44.514  88.526  91.212  1.00  0.00           N  
ATOM    147  H   THR    11      43.504  88.517  91.230  1.00  0.00           H  
ATOM    148  CA  THR    11      45.242  87.260  91.384  1.00  0.00           C  
ATOM    149  HA  THR    11      46.124  87.280  90.745  1.00  0.00           H  
ATOM    150  CB  THR    11      45.764  87.095  92.862  1.00  0.00           C  
ATOM    151  HB  THR    11      46.618  87.737  93.078  1.00  0.00           H  
ATOM    152  CG2 THR    11      44.806  87.402  93.996  1.00  0.00           C  
ATOM    153 HG21 THR    11      44.077  86.592  94.009  1.00  0.00           H  
ATOM    154 HG22 THR    11      45.244  87.432  94.994  1.00  0.00           H  
ATOM    155 HG23 THR    11      44.352  88.383  93.853  1.00  0.00           H  
ATOM    156  OG1 THR    11      46.310  85.895  93.155  1.00  0.00           O  
ATOM    157  HG1 THR    11      47.025  86.100  93.761  1.00  0.00           H  
ATOM    158  C   THR    11      44.449  86.056  90.871  1.00  0.00           C  
ATOM    159  O   THR    11      43.534  85.552  91.569  1.00  0.00           O  
ATOM    160  N   GLN    12      44.558  85.574  89.614  1.00  0.00           N  
ATOM    161  H   GLN    12      44.010  84.727  89.560  1.00  0.00           H  
ATOM    162  CA  GLN    12      45.491  85.864  88.583  1.00  0.00           C  
ATOM    163  HA  GLN    12      46.475  85.586  88.960  1.00  0.00           H  
ATOM    164  CB  GLN    12      45.118  84.990  87.378  1.00  0.00           C  
ATOM    165  HB2 GLN    12      45.688  85.318  86.509  1.00  0.00           H  
ATOM    166  HB3 GLN    12      45.367  83.977  87.694  1.00  0.00           H  
ATOM    167  CG  GLN    12      43.659  85.066  86.883  1.00  0.00           C  
ATOM    168  HG2 GLN    12      43.011  85.208  87.748  1.00  0.00           H  
ATOM    169  HG3 GLN    12      43.438  85.983  86.337  1.00  0.00           H  
ATOM    170  CD  GLN    12      43.157  83.808  86.196  1.00  0.00           C  
ATOM    171  OE1 GLN    12      43.778  83.236  85.323  1.00  0.00           O  
ATOM    172  NE2 GLN    12      41.874  83.416  86.509  1.00  0.00           N  
ATOM    173 HE21 GLN    12      41.651  82.494  86.164  1.00  0.00           H  
ATOM    174 HE22 GLN    12      41.280  83.865  87.192  1.00  0.00           H  
ATOM    175  C   GLN    12      45.402  87.315  88.111  1.00  0.00           C  
ATOM    176  O   GLN    12      44.295  87.926  88.107  1.00  0.00           O  
ATOM    177  N   SER    13      46.582  87.797  87.664  1.00  0.00           N  
ATOM    178  H   SER    13      47.428  87.253  87.572  1.00  0.00           H  
ATOM    179  CA  SER    13      46.677  89.182  87.072  1.00  0.00           C  
ATOM    180  HA  SER    13      45.903  89.689  87.649  1.00  0.00           H  
ATOM    181  CB  SER    13      48.190  89.595  87.232  1.00  0.00           C  
ATOM    182  HB2 SER    13      48.440  90.549  86.768  1.00  0.00           H  
ATOM    183  HB3 SER    13      48.275  89.854  88.287  1.00  0.00           H  
ATOM    184  OG  SER    13      49.197  88.678  86.768  1.00  0.00           O  
ATOM    185  HG  SER    13      49.406  87.983  87.397  1.00  0.00           H  
ATOM    186  C   SER    13      46.275  89.182  85.547  1.00  0.00           C  
ATOM    187  O   SER    13      46.196  88.116  84.935  1.00  0.00           O  
ATOM    188  N   TYR    14      46.207  90.401  84.911  1.00  0.00           N  
ATOM    189  H   TYR    14      46.397  91.221  85.469  1.00  0.00           H  
ATOM    190  CA  TYR    14      46.011  90.552  83.504  1.00  0.00           C  
ATOM    191  HA  TYR    14      46.227  89.646  82.939  1.00  0.00           H  
ATOM    192  CB  TYR    14      44.532  90.978  83.241  1.00  0.00           C  
ATOM    193  HB2 TYR    14      43.904  90.204  83.683  1.00  0.00           H  
ATOM    194  HB3 TYR    14      44.290  91.865  83.826  1.00  0.00           H  
ATOM    195  CG  TYR    14      44.057  91.318  81.839  1.00  0.00           C  
ATOM    196  CD1 TYR    14      43.544  90.288  81.011  1.00  0.00           C  
ATOM    197  HD1 TYR    14      43.355  89.323  81.457  1.00  0.00           H  
ATOM    198  CE1 TYR    14      43.034  90.641  79.780  1.00  0.00           C  
ATOM    199  HE1 TYR    14      42.505  89.921  79.173  1.00  0.00           H  
ATOM    200  CZ  TYR    14      42.940  91.972  79.332  1.00  0.00           C  
ATOM    201  OH  TYR    14      42.394  92.402  78.215  1.00  0.00           O  
ATOM    202  HH  TYR    14      42.264  93.351  78.148  1.00  0.00           H  
ATOM    203  CE2 TYR    14      43.579  92.991  80.097  1.00  0.00           C  
ATOM    204  HE2 TYR    14      43.456  94.025  79.808  1.00  0.00           H  
ATOM    205  CD2 TYR    14      44.100  92.653  81.328  1.00  0.00           C  
ATOM    206  HD2 TYR    14      44.506  93.319  82.075  1.00  0.00           H  
ATOM    207  C   TYR    14      46.999  91.621  82.981  1.00  0.00           C  
ATOM    208  O   TYR    14      47.426  92.529  83.763  1.00  0.00           O  
ATOM    209  N   GLY    15      47.504  91.557  81.741  1.00  0.00           N  
ATOM    210  H   GLY    15      48.195  92.250  81.492  1.00  0.00           H  
ATOM    211  CA  GLY    15      47.270  90.498  80.756  1.00  0.00           C  
ATOM    212  HA2 GLY    15      46.230  90.199  80.884  1.00  0.00           H  
ATOM    213  HA3 GLY    15      47.417  90.760  79.708  1.00  0.00           H  
ATOM    214  C   GLY    15      48.106  89.259  81.017  1.00  0.00           C  
ATOM    215  O   GLY    15      48.365  88.882  82.190  1.00  0.00           O  
ATOM    216  N   ALA    16      48.531  88.559  79.964  1.00  0.00           N  
ATOM    217  H   ALA    16      48.081  88.810  79.095  1.00  0.00           H  
ATOM    218  CA  ALA    16      49.530  87.536  79.928  1.00  0.00           C  
ATOM    219  HA  ALA    16      50.288  87.683  80.697  1.00  0.00           H  
ATOM    220  CB  ALA    16      48.978  86.156  80.246  1.00  0.00           C  
ATOM    221  HB1 ALA    16      48.205  86.092  81.012  1.00  0.00           H  
ATOM    222  HB2 ALA    16      48.780  85.483  79.412  1.00  0.00           H  
ATOM    223  HB3 ALA    16      49.737  85.508  80.683  1.00  0.00           H  
ATOM    224  C   ALA    16      50.189  87.558  78.531  1.00  0.00           C  
ATOM    225  O   ALA    16      49.558  87.383  77.489  1.00  0.00           O  
ATOM    226  N   TYR    17      51.455  87.805  78.452  1.00  0.00           N  
ATOM    227  H   TYR    17      52.010  87.927  79.287  1.00  0.00           H  
ATOM    228  CA  TYR    17      52.262  87.595  77.201  1.00  0.00           C  
ATOM    229  HA  TYR    17      51.968  86.640  76.766  1.00  0.00           H  
ATOM    230  CB  TYR    17      52.079  88.818  76.310  1.00  0.00           C  
ATOM    231  HB2 TYR    17      51.022  89.034  76.155  1.00  0.00           H  
ATOM    232  HB3 TYR    17      52.442  89.729  76.786  1.00  0.00           H  
ATOM    233  CG  TYR    17      52.747  88.753  74.978  1.00  0.00           C  
ATOM    234  CD1 TYR    17      54.062  89.131  74.848  1.00  0.00           C  
ATOM    235  HD1 TYR    17      54.599  89.493  75.712  1.00  0.00           H  
ATOM    236  CE1 TYR    17      54.614  89.085  73.549  1.00  0.00           C  
ATOM    237  HE1 TYR    17      55.653  89.380  73.532  1.00  0.00           H  
ATOM    238  CZ  TYR    17      53.856  88.663  72.451  1.00  0.00           C  
ATOM    239  OH  TYR    17      54.504  88.534  71.287  1.00  0.00           O  
ATOM    240  HH  TYR    17      53.922  88.154  70.624  1.00  0.00           H  
ATOM    241  CE2 TYR    17      52.490  88.352  72.633  1.00  0.00           C  
ATOM    242  HE2 TYR    17      51.928  87.911  71.823  1.00  0.00           H  
ATOM    243  CD2 TYR    17      51.939  88.412  73.916  1.00  0.00           C  
ATOM    244  HD2 TYR    17      50.911  88.098  74.022  1.00  0.00           H  
ATOM    245  C   TYR    17      53.736  87.491  77.600  1.00  0.00           C  
ATOM    246  O   TYR    17      54.278  88.354  78.323  1.00  0.00           O  
ATOM    247  N   PRO    18      54.439  86.462  77.172  1.00  0.00           N  
ATOM    248  CD  PRO    18      53.997  85.397  76.261  1.00  0.00           C  
ATOM    249  HD2 PRO    18      53.548  85.782  75.345  1.00  0.00           H  
ATOM    250  HD3 PRO    18      53.266  84.793  76.798  1.00  0.00           H  
ATOM    251  CG  PRO    18      55.203  84.540  76.035  1.00  0.00           C  
ATOM    252  HG2 PRO    18      55.706  84.997  75.183  1.00  0.00           H  
ATOM    253  HG3 PRO    18      54.896  83.513  75.839  1.00  0.00           H  
ATOM    254  CB  PRO    18      56.108  84.768  77.179  1.00  0.00           C  
ATOM    255  HB2 PRO    18      57.182  84.693  77.007  1.00  0.00           H  
ATOM    256  HB3 PRO    18      56.090  84.054  78.003  1.00  0.00           H  
ATOM    257  CA  PRO    18      55.727  86.136  77.754  1.00  0.00           C  
ATOM    258  HA  PRO    18      55.631  86.034  78.835  1.00  0.00           H  
ATOM    259  C   PRO    18      56.818  87.157  77.429  1.00  0.00           C  
ATOM    260  O   PRO    18      56.991  87.587  76.278  1.00  0.00           O  
ATOM    261  N   THR    19      57.646  87.482  78.407  1.00  0.00           N  
ATOM    262  H   THR    19      57.732  86.974  79.276  1.00  0.00           H  
ATOM    263  CA  THR    19      58.748  88.521  78.175  1.00  0.00           C  
ATOM    264  HA  THR    19      58.826  88.674  77.099  1.00  0.00           H  
ATOM    265  CB  THR    19      58.255  89.868  78.637  1.00  0.00           C  
ATOM    266  HB  THR    19      58.252  89.907  79.726  1.00  0.00           H  
ATOM    267  CG2 THR    19      59.011  91.090  78.269  1.00  0.00           C  
ATOM    268 HG21 THR    19      58.830  91.277  77.210  1.00  0.00           H  
ATOM    269 HG22 THR    19      58.764  91.828  79.031  1.00  0.00           H  
ATOM    270 HG23 THR    19      60.086  90.976  78.414  1.00  0.00           H  
ATOM    271  OG1 THR    19      56.960  90.108  78.129  1.00  0.00           O  
ATOM    272  HG1 THR    19      56.445  89.439  78.587  1.00  0.00           H  
ATOM    273  C   THR    19      60.173  88.256  78.834  1.00  0.00           C  
ATOM    274  O   THR    19      60.282  88.060  80.061  1.00  0.00           O  
ATOM    275  N   GLN    20      61.191  88.083  78.012  1.00  0.00           N  
ATOM    276  H   GLN    20      61.006  88.316  77.047  1.00  0.00           H  
ATOM    277  CA  GLN    20      62.590  87.973  78.507  1.00  0.00           C  
ATOM    278  HA  GLN    20      62.738  87.126  79.178  1.00  0.00           H  
ATOM    279  CB  GLN    20      63.537  87.641  77.323  1.00  0.00           C  
ATOM    280  HB2 GLN    20      63.491  88.469  76.615  1.00  0.00           H  
ATOM    281  HB3 GLN    20      64.539  87.465  77.714  1.00  0.00           H  
ATOM    282  CG  GLN    20      63.142  86.301  76.625  1.00  0.00           C  
ATOM    283  HG2 GLN    20      63.918  86.096  75.886  1.00  0.00           H  
ATOM    284  HG3 GLN    20      62.888  85.461  77.272  1.00  0.00           H  
ATOM    285  CD  GLN    20      61.877  86.500  75.814  1.00  0.00           C  
ATOM    286  OE1 GLN    20      61.668  87.558  75.230  1.00  0.00           O  
ATOM    287  NE2 GLN    20      60.995  85.555  75.672  1.00  0.00           N  
ATOM    288 HE21 GLN    20      61.143  84.640  76.072  1.00  0.00           H  
ATOM    289 HE22 GLN    20      60.161  85.726  75.129  1.00  0.00           H  
ATOM    290  C   GLN    20      63.015  89.227  79.291  1.00  0.00           C  
ATOM    291  O   GLN    20      62.644  90.325  78.796  1.00  0.00           O  
ATOM    292  N   PRO    21      63.732  89.304  80.432  1.00  0.00           N  
ATOM    293  CD  PRO    21      64.331  88.154  81.039  1.00  0.00           C  
ATOM    294  HD2 PRO    21      65.137  87.867  80.363  1.00  0.00           H  
ATOM    295  HD3 PRO    21      63.617  87.344  81.186  1.00  0.00           H  
ATOM    296  CG  PRO    21      65.032  88.680  82.244  1.00  0.00           C  
ATOM    297  HG2 PRO    21      66.105  88.852  82.160  1.00  0.00           H  
ATOM    298  HG3 PRO    21      64.918  88.108  83.164  1.00  0.00           H  
ATOM    299  CB  PRO    21      64.424  90.019  82.507  1.00  0.00           C  
ATOM    300  HB2 PRO    21      65.119  90.711  82.982  1.00  0.00           H  
ATOM    301  HB3 PRO    21      63.500  89.990  83.085  1.00  0.00           H  
ATOM    302  CA  PRO    21      64.161  90.494  81.077  1.00  0.00           C  
ATOM    303  HA  PRO    21      63.321  91.188  81.088  1.00  0.00           H  
ATOM    304  C   PRO    21      65.443  91.059  80.418  1.00  0.00           C  
ATOM    305  O   PRO    21      66.442  90.457  80.137  1.00  0.00           O  
ATOM    306  N   GLY    22      65.395  92.425  80.112  1.00  0.00           N  
ATOM    307  H   GLY    22      64.589  92.933  80.445  1.00  0.00           H  
ATOM    308  CA  GLY    22      66.455  93.159  79.337  1.00  0.00           C  
ATOM    309  HA2 GLY    22      66.714  92.496  78.512  1.00  0.00           H  
ATOM    310  HA3 GLY    22      65.993  94.001  78.822  1.00  0.00           H  
ATOM    311  C   GLY    22      67.633  93.612  80.135  1.00  0.00           C  
ATOM    312  O   GLY    22      67.525  93.963  81.367  1.00  0.00           O  
ATOM    313  N   GLN    23      68.797  93.888  79.493  1.00  0.00           N  
ATOM    314  H   GLN    23      68.681  93.717  78.504  1.00  0.00           H  
ATOM    315  CA  GLN    23      70.071  94.035  80.158  1.00  0.00           C  
ATOM    316  HA  GLN    23      70.264  93.284  80.924  1.00  0.00           H  
ATOM    317  CB  GLN    23      71.272  93.873  79.235  1.00  0.00           C  
ATOM    318  HB2 GLN    23      71.198  94.606  78.431  1.00  0.00           H  
ATOM    319  HB3 GLN    23      72.194  94.144  79.748  1.00  0.00           H  
ATOM    320  CG  GLN    23      71.381  92.451  78.687  1.00  0.00           C  
ATOM    321  HG2 GLN    23      71.479  91.771  79.533  1.00  0.00           H  
ATOM    322  HG3 GLN    23      70.487  92.252  78.096  1.00  0.00           H  
ATOM    323  CD  GLN    23      72.550  92.205  77.758  1.00  0.00           C  
ATOM    324  OE1 GLN    23      73.561  92.889  77.636  1.00  0.00           O  
ATOM    325  NE2 GLN    23      72.617  91.058  77.150  1.00  0.00           N  
ATOM    326 HE21 GLN    23      71.816  90.446  77.207  1.00  0.00           H  
ATOM    327 HE22 GLN    23      73.432  90.833  76.597  1.00  0.00           H  
ATOM    328  C   GLN    23      70.014  95.386  80.874  1.00  0.00           C  
ATOM    329  O   GLN    23      69.995  96.423  80.123  1.00  0.00           O  
ATOM    330  N   GLY    24      70.309  95.445  82.166  1.00  0.00           N  
ATOM    331  H   GLY    24      70.391  94.580  82.680  1.00  0.00           H  
ATOM    332  CA  GLY    24      70.659  96.657  82.922  1.00  0.00           C  
ATOM    333  HA2 GLY    24      70.168  97.523  82.477  1.00  0.00           H  
ATOM    334  HA3 GLY    24      70.417  96.509  83.974  1.00  0.00           H  
ATOM    335  C   GLY    24      72.209  96.953  82.995  1.00  0.00           C  
ATOM    336  O   GLY    24      72.879  96.308  82.191  1.00  0.00           O  
ATOM    337  N   TYR    25      72.727  97.744  83.927  1.00  0.00           N  
ATOM    338  H   TYR    25      72.113  98.149  84.619  1.00  0.00           H  
ATOM    339  CA  TYR    25      74.206  98.096  84.071  1.00  0.00           C  
ATOM    340  HA  TYR    25      74.817  97.293  83.660  1.00  0.00           H  
ATOM    341  CB  TYR    25      74.487  99.323  83.219  1.00  0.00           C  
ATOM    342  HB2 TYR    25      74.209  99.178  82.175  1.00  0.00           H  
ATOM    343  HB3 TYR    25      73.826 100.113  83.576  1.00  0.00           H  
ATOM    344  CG  TYR    25      75.868  99.900  83.333  1.00  0.00           C  
ATOM    345  CD1 TYR    25      77.002  99.164  82.879  1.00  0.00           C  
ATOM    346  HD1 TYR    25      76.876  98.205  82.398  1.00  0.00           H  
ATOM    347  CE1 TYR    25      78.331  99.663  83.078  1.00  0.00           C  
ATOM    348  HE1 TYR    25      79.149  99.027  82.773  1.00  0.00           H  
ATOM    349  CZ  TYR    25      78.481 100.921  83.643  1.00  0.00           C  
ATOM    350  OH  TYR    25      79.708 101.498  83.759  1.00  0.00           O  
ATOM    351  HH  TYR    25      80.227 101.091  83.061  1.00  0.00           H  
ATOM    352  CE2 TYR    25      77.362 101.636  84.185  1.00  0.00           C  
ATOM    353  HE2 TYR    25      77.482 102.623  84.607  1.00  0.00           H  
ATOM    354  CD2 TYR    25      76.058 101.053  84.117  1.00  0.00           C  
ATOM    355  HD2 TYR    25      75.258 101.624  84.566  1.00  0.00           H  
ATOM    356  C   TYR    25      74.773  98.236  85.531  1.00  0.00           C  
ATOM    357  O   TYR    25      74.109  98.792  86.427  1.00  0.00           O  
ATOM    358  N   SER    26      75.924  97.641  85.779  1.00  0.00           N  
ATOM    359  H   SER    26      76.270  96.955  85.124  1.00  0.00           H  
ATOM    360  CA  SER    26      76.638  98.065  87.101  1.00  0.00           C  
ATOM    361  HA  SER    26      75.953  98.420  87.871  1.00  0.00           H  
ATOM    362  CB  SER    26      77.320  96.827  87.695  1.00  0.00           C  
ATOM    363  HB2 SER    26      76.628  96.046  88.013  1.00  0.00           H  
ATOM    364  HB3 SER    26      77.955  96.402  86.919  1.00  0.00           H  
ATOM    365  OG  SER    26      78.232  97.214  88.657  1.00  0.00           O  
ATOM    366  HG  SER    26      78.728  96.435  88.920  1.00  0.00           H  
ATOM    367  C   SER    26      77.681  99.167  86.849  1.00  0.00           C  
ATOM    368  O   SER    26      78.671  98.900  86.091  1.00  0.00           O  
ATOM    369  N   GLN    27      77.517 100.350  87.475  1.00  0.00           N  
ATOM    370  H   GLN    27      76.590 100.580  87.802  1.00  0.00           H  
ATOM    371  CA  GLN    27      78.607 101.359  87.456  1.00  0.00           C  
ATOM    372  HA  GLN    27      78.833 101.512  86.400  1.00  0.00           H  
ATOM    373  CB  GLN    27      78.176 102.699  88.113  1.00  0.00           C  
ATOM    374  HB2 GLN    27      77.245 103.024  87.649  1.00  0.00           H  
ATOM    375  HB3 GLN    27      77.928 102.569  89.166  1.00  0.00           H  
ATOM    376  CG  GLN    27      79.272 103.787  87.843  1.00  0.00           C  
ATOM    377  HG2 GLN    27      78.869 104.766  88.101  1.00  0.00           H  
ATOM    378  HG3 GLN    27      80.160 103.643  88.458  1.00  0.00           H  
ATOM    379  CD  GLN    27      79.688 103.912  86.375  1.00  0.00           C  
ATOM    380  OE1 GLN    27      78.973 104.612  85.600  1.00  0.00           O  
ATOM    381  NE2 GLN    27      80.865 103.417  86.012  1.00  0.00           N  
ATOM    382 HE21 GLN    27      81.386 102.717  86.521  1.00  0.00           H  
ATOM    383 HE22 GLN    27      80.994 103.376  85.011  1.00  0.00           H  
ATOM    384  C   GLN    27      79.837 100.898  88.286  1.00  0.00           C  
ATOM    385  O   GLN    27      80.930 101.234  87.847  1.00  0.00           O  
ATOM    386  N   GLN    28      79.602 100.205  89.392  1.00  0.00           N  
ATOM    387  H   GLN    28      78.637 100.072  89.659  1.00  0.00           H  
ATOM    388  CA  GLN    28      80.600  99.783  90.325  1.00  0.00           C  
ATOM    389  HA  GLN    28      81.194 100.691  90.431  1.00  0.00           H  
ATOM    390  CB  GLN    28      79.928  99.442  91.676  1.00  0.00           C  
ATOM    391  HB2 GLN    28      79.361 100.317  91.993  1.00  0.00           H  
ATOM    392  HB3 GLN    28      79.206  98.664  91.429  1.00  0.00           H  
ATOM    393  CG  GLN    28      80.803  99.052  92.826  1.00  0.00           C  
ATOM    394  HG2 GLN    28      80.203  98.506  93.554  1.00  0.00           H  
ATOM    395  HG3 GLN    28      81.560  98.330  92.521  1.00  0.00           H  
ATOM    396  CD  GLN    28      81.414 100.250  93.630  1.00  0.00           C  
ATOM    397  OE1 GLN    28      81.532 101.344  93.162  1.00  0.00           O  
ATOM    398  NE2 GLN    28      81.914 100.022  94.803  1.00  0.00           N  
ATOM    399 HE21 GLN    28      82.151 100.853  95.326  1.00  0.00           H  
ATOM    400 HE22 GLN    28      81.869  99.085  95.178  1.00  0.00           H  
ATOM    401  C   GLN    28      81.592  98.708  89.834  1.00  0.00           C  
ATOM    402  O   GLN    28      82.704  98.445  90.334  1.00  0.00           O  
ATOM    403  N   SER    29      81.205  98.072  88.707  1.00  0.00           N  
ATOM    404  H   SER    29      80.227  98.020  88.459  1.00  0.00           H  
ATOM    405  CA  SER    29      82.070  97.315  87.798  1.00  0.00           C  
ATOM    406  HA  SER    29      82.613  96.506  88.286  1.00  0.00           H  
ATOM    407  CB  SER    29      81.282  96.574  86.808  1.00  0.00           C  
ATOM    408  HB2 SER    29      81.900  95.788  86.374  1.00  0.00           H  
ATOM    409  HB3 SER    29      80.349  96.203  87.231  1.00  0.00           H  
ATOM    410  OG  SER    29      80.836  97.427  85.765  1.00  0.00           O  
ATOM    411  HG  SER    29      80.102  97.948  86.099  1.00  0.00           H  
ATOM    412  C   SER    29      83.221  98.082  87.022  1.00  0.00           C  
ATOM    413  O   SER    29      84.233  97.494  86.590  1.00  0.00           O  
ATOM    414  N   SER    30      83.040  99.383  86.721  1.00  0.00           N  
ATOM    415  H   SER    30      82.429  99.911  87.327  1.00  0.00           H  
ATOM    416  CA  SER    30      83.863 100.136  85.761  1.00  0.00           C  
ATOM    417  HA  SER    30      84.760  99.547  85.572  1.00  0.00           H  
ATOM    418  CB  SER    30      83.023 100.362  84.502  1.00  0.00           C  
ATOM    419  HB2 SER    30      82.788  99.389  84.070  1.00  0.00           H  
ATOM    420  HB3 SER    30      82.072 100.883  84.617  1.00  0.00           H  
ATOM    421  OG  SER    30      83.866 100.925  83.510  1.00  0.00           O  
ATOM    422  HG  SER    30      83.991 100.251  82.838  1.00  0.00           H  
ATOM    423  C   SER    30      84.190 101.530  86.328  1.00  0.00           C  
ATOM    424  O   SER    30      83.378 102.310  86.816  1.00  0.00           O  
ATOM    425  N   GLN    31      85.474 101.950  86.363  1.00  0.00           N  
ATOM    426  H   GLN    31      85.470 102.922  86.639  1.00  0.00           H  
ATOM    427  CA  GLN    31      86.767 101.257  86.152  1.00  0.00           C  
ATOM    428  HA  GLN    31      86.764 100.929  85.112  1.00  0.00           H  
ATOM    429  CB  GLN    31      87.969 102.199  86.361  1.00  0.00           C  
ATOM    430  HB2 GLN    31      88.083 102.658  87.343  1.00  0.00           H  
ATOM    431  HB3 GLN    31      88.879 101.630  86.171  1.00  0.00           H  
ATOM    432  CG  GLN    31      87.996 103.291  85.238  1.00  0.00           C  
ATOM    433  HG2 GLN    31      87.115 103.894  85.458  1.00  0.00           H  
ATOM    434  HG3 GLN    31      88.907 103.875  85.365  1.00  0.00           H  
ATOM    435  CD  GLN    31      87.978 102.835  83.791  1.00  0.00           C  
ATOM    436  OE1 GLN    31      88.142 101.637  83.502  1.00  0.00           O  
ATOM    437  NE2 GLN    31      87.756 103.637  82.814  1.00  0.00           N  
ATOM    438 HE21 GLN    31      87.453 103.217  81.947  1.00  0.00           H  
ATOM    439 HE22 GLN    31      87.263 104.504  82.972  1.00  0.00           H  
ATOM    440  C   GLN    31      86.943  99.932  87.099  1.00  0.00           C  
ATOM    441  O   GLN    31      86.275  99.779  88.102  1.00  0.00           O  
ATOM    442  N   PRO    32      87.791  98.900  86.565  1.00  0.00           N  
ATOM    443  CD  PRO    32      88.532  98.878  85.309  1.00  0.00           C  
ATOM    444  HD2 PRO    32      89.351  99.598  85.320  1.00  0.00           H  
ATOM    445  HD3 PRO    32      87.908  98.944  84.418  1.00  0.00           H  
ATOM    446  CG  PRO    32      89.210  97.473  85.192  1.00  0.00           C  
ATOM    447  HG2 PRO    32      90.226  97.399  85.580  1.00  0.00           H  
ATOM    448  HG3 PRO    32      89.274  97.176  84.145  1.00  0.00           H  
ATOM    449  CB  PRO    32      88.181  96.600  85.914  1.00  0.00           C  
ATOM    450  HB2 PRO    32      88.574  95.637  86.240  1.00  0.00           H  
ATOM    451  HB3 PRO    32      87.337  96.311  85.287  1.00  0.00           H  
ATOM    452  CA  PRO    32      87.729  97.472  87.050  1.00  0.00           C  
ATOM    453  HA  PRO    32      86.682  97.260  87.268  1.00  0.00           H  
ATOM    454  C   PRO    32      88.449  97.276  88.403  1.00  0.00           C  
ATOM    455  O   PRO    32      89.604  96.933  88.532  1.00  0.00           O  
ATOM    456  N   TYR    33      87.709  97.557  89.454  1.00  0.00           N  
ATOM    457  H   TYR    33      86.764  97.808  89.200  1.00  0.00           H  
ATOM    458  CA  TYR    33      88.219  97.710  90.814  1.00  0.00           C  
ATOM    459  HA  TYR    33      89.300  97.758  90.679  1.00  0.00           H  
ATOM    460  CB  TYR    33      87.678  98.973  91.532  1.00  0.00           C  
ATOM    461  HB2 TYR    33      86.592  98.887  91.504  1.00  0.00           H  
ATOM    462  HB3 TYR    33      87.829  98.962  92.611  1.00  0.00           H  
ATOM    463  CG  TYR    33      88.107 100.315  90.912  1.00  0.00           C  
ATOM    464  CD1 TYR    33      89.057 100.517  89.831  1.00  0.00           C  
ATOM    465  HD1 TYR    33      89.476  99.666  89.313  1.00  0.00           H  
ATOM    466  CE1 TYR    33      89.325 101.790  89.369  1.00  0.00           C  
ATOM    467  HE1 TYR    33      90.002 101.931  88.540  1.00  0.00           H  
ATOM    468  CZ  TYR    33      88.754 102.905  89.914  1.00  0.00           C  
ATOM    469  OH  TYR    33      89.203 104.117  89.521  1.00  0.00           O  
ATOM    470  HH  TYR    33      88.549 104.799  89.689  1.00  0.00           H  
ATOM    471  CE2 TYR    33      87.897 102.746  91.015  1.00  0.00           C  
ATOM    472  HE2 TYR    33      87.483 103.649  91.440  1.00  0.00           H  
ATOM    473  CD2 TYR    33      87.555 101.470  91.537  1.00  0.00           C  
ATOM    474  HD2 TYR    33      86.809 101.363  92.311  1.00  0.00           H  
ATOM    475  C   TYR    33      87.886  96.505  91.700  1.00  0.00           C  
ATOM    476  O   TYR    33      88.294  96.454  92.892  1.00  0.00           O  
ATOM    477  N   GLY    34      87.415  95.429  91.105  1.00  0.00           N  
ATOM    478  H   GLY    34      87.048  95.448  90.165  1.00  0.00           H  
ATOM    479  CA  GLY    34      87.281  94.209  91.814  1.00  0.00           C  
ATOM    480  HA2 GLY    34      87.067  93.382  91.137  1.00  0.00           H  
ATOM    481  HA3 GLY    34      88.138  94.096  92.478  1.00  0.00           H  
ATOM    482  C   GLY    34      86.111  94.245  92.780  1.00  0.00           C  
ATOM    483  O   GLY    34      85.292  95.184  92.765  1.00  0.00           O  
ATOM    484  N   GLN    35      85.904  93.086  93.443  1.00  0.00           N  
ATOM    485  H   GLN    35      86.493  92.302  93.201  1.00  0.00           H  
ATOM    486  CA  GLN    35      84.849  92.997  94.521  1.00  0.00           C  
ATOM    487  HA  GLN    35      84.592  93.961  94.959  1.00  0.00           H  
ATOM    488  CB  GLN    35      83.566  92.406  93.878  1.00  0.00           C  
ATOM    489  HB2 GLN    35      83.295  92.890  92.940  1.00  0.00           H  
ATOM    490  HB3 GLN    35      83.782  91.381  93.576  1.00  0.00           H  
ATOM    491  CG  GLN    35      82.388  92.331  94.819  1.00  0.00           C  
ATOM    492  HG2 GLN    35      81.683  91.726  94.250  1.00  0.00           H  
ATOM    493  HG3 GLN    35      82.754  91.834  95.718  1.00  0.00           H  
ATOM    494  CD  GLN    35      81.837  93.612  95.210  1.00  0.00           C  
ATOM    495  OE1 GLN    35      81.977  94.681  94.590  1.00  0.00           O  
ATOM    496  NE2 GLN    35      81.145  93.599  96.380  1.00  0.00           N  
ATOM    497 HE21 GLN    35      80.893  92.734  96.836  1.00  0.00           H  
ATOM    498 HE22 GLN    35      80.877  94.507  96.733  1.00  0.00           H  
ATOM    499  C   GLN    35      85.304  92.111  95.722  1.00  0.00           C  
ATOM    500  O   GLN    35      85.502  90.883  95.635  1.00  0.00           O  
ATOM    501  N   GLN    36      85.538  92.665  96.919  1.00  0.00           N  
ATOM    502  H   GLN    36      85.904  92.000  97.585  1.00  0.00           H  
ATOM    503  CA  GLN    36      85.292  94.038  97.399  1.00  0.00           C  
ATOM    504  HA  GLN    36      84.263  94.270  97.125  1.00  0.00           H  
ATOM    505  CB  GLN    36      85.475  94.281  98.867  1.00  0.00           C  
ATOM    506  HB2 GLN    36      85.078  95.251  99.167  1.00  0.00           H  
ATOM    507  HB3 GLN    36      84.926  93.484  99.367  1.00  0.00           H  
ATOM    508  CG  GLN    36      86.922  94.136  99.277  1.00  0.00           C  
ATOM    509  HG2 GLN    36      87.635  94.487  98.531  1.00  0.00           H  
ATOM    510  HG3 GLN    36      87.093  94.735 100.171  1.00  0.00           H  
ATOM    511  CD  GLN    36      87.336  92.682  99.548  1.00  0.00           C  
ATOM    512  OE1 GLN    36      86.568  91.749  99.470  1.00  0.00           O  
ATOM    513  NE2 GLN    36      88.580  92.393  99.819  1.00  0.00           N  
ATOM    514 HE21 GLN    36      89.276  93.125  99.822  1.00  0.00           H  
ATOM    515 HE22 GLN    36      88.822  91.419  99.711  1.00  0.00           H  
ATOM    516  C   GLN    36      86.118  95.009  96.581  1.00  0.00           C  
ATOM    517  O   GLN    36      87.191  94.669  95.993  1.00  0.00           O  
ATOM    518  N   SER    37      85.663  96.230  96.415  1.00  0.00           N  
ATOM    519  H   SER    37      84.915  96.559  97.009  1.00  0.00           H  
ATOM    520  CA  SER    37      86.109  97.247  95.427  1.00  0.00           C  
ATOM    521  HA  SER    37      86.625  96.750  94.605  1.00  0.00           H  
ATOM    522  CB  SER    37      84.933  98.044  94.803  1.00  0.00           C  
ATOM    523  HB2 SER    37      84.221  97.289  94.470  1.00  0.00           H  
ATOM    524  HB3 SER    37      84.388  98.656  95.521  1.00  0.00           H  
ATOM    525  OG  SER    37      85.299  98.885  93.701  1.00  0.00           O  
ATOM    526  HG  SER    37      84.778  99.682  93.821  1.00  0.00           H  
ATOM    527  C   SER    37      87.148  98.188  96.005  1.00  0.00           C  
ATOM    528  O   SER    37      86.892  98.881  97.034  1.00  0.00           O  
ATOM    529  N   TYR    38      88.238  98.293  95.252  1.00  0.00           N  
ATOM    530  H   TYR    38      88.247  97.646  94.476  1.00  0.00           H  
ATOM    531  CA  TYR    38      89.293  99.227  95.576  1.00  0.00           C  
ATOM    532  HA  TYR    38      88.779 100.141  95.876  1.00  0.00           H  
ATOM    533  CB  TYR    38      90.261  98.587  96.632  1.00  0.00           C  
ATOM    534  HB2 TYR    38      89.712  98.319  97.535  1.00  0.00           H  
ATOM    535  HB3 TYR    38      90.524  97.628  96.187  1.00  0.00           H  
ATOM    536  CG  TYR    38      91.519  99.367  96.954  1.00  0.00           C  
ATOM    537  CD1 TYR    38      92.784  99.010  96.338  1.00  0.00           C  
ATOM    538  HD1 TYR    38      92.805  98.097  95.761  1.00  0.00           H  
ATOM    539  CE1 TYR    38      93.869  99.851  96.555  1.00  0.00           C  
ATOM    540  HE1 TYR    38      94.839  99.660  96.121  1.00  0.00           H  
ATOM    541  CZ  TYR    38      93.705 100.981  97.332  1.00  0.00           C  
ATOM    542  OH  TYR    38      94.693 101.911  97.481  1.00  0.00           O  
ATOM    543  HH  TYR    38      94.336 102.736  97.819  1.00  0.00           H  
ATOM    544  CE2 TYR    38      92.475 101.267  97.935  1.00  0.00           C  
ATOM    545  HE2 TYR    38      92.301 102.087  98.616  1.00  0.00           H  
ATOM    546  CD2 TYR    38      91.390 100.510  97.750  1.00  0.00           C  
ATOM    547  HD2 TYR    38      90.529 100.774  98.346  1.00  0.00           H  
ATOM    548  C   TYR    38      90.191  99.678  94.368  1.00  0.00           C  
ATOM    549  O   TYR    38      90.517  98.863  93.516  1.00  0.00           O  
ATOM    550  N   SER    39      90.589 100.915  94.313  1.00  0.00           N  
ATOM    551  H   SER    39      90.062 101.580  94.861  1.00  0.00           H  
ATOM    552  CA  SER    39      91.669 101.389  93.463  1.00  0.00           C  
ATOM    553  HA  SER    39      92.427 100.607  93.454  1.00  0.00           H  
ATOM    554  CB  SER    39      91.275 101.530  91.958  1.00  0.00           C  
ATOM    555  HB2 SER    39      90.808 100.632  91.553  1.00  0.00           H  
ATOM    556  HB3 SER    39      90.615 102.385  91.812  1.00  0.00           H  
ATOM    557  OG  SER    39      92.469 101.702  91.148  1.00  0.00           O  
ATOM    558  HG  SER    39      92.780 100.818  90.943  1.00  0.00           H  
ATOM    559  C   SER    39      92.393 102.649  93.961  1.00  0.00           C  
ATOM    560  O   SER    39      91.971 103.403  94.796  1.00  0.00           O  
ATOM    561  N   GLY    40      93.601 102.931  93.441  1.00  0.00           N  
ATOM    562  H   GLY    40      93.945 102.298  92.733  1.00  0.00           H  
ATOM    563  CA  GLY    40      94.481 104.075  93.729  1.00  0.00           C  
ATOM    564  HA2 GLY    40      93.875 104.979  93.782  1.00  0.00           H  
ATOM    565  HA3 GLY    40      94.864 103.861  94.727  1.00  0.00           H  
ATOM    566  C   GLY    40      95.632 104.117  92.764  1.00  0.00           C  
ATOM    567  O   GLY    40      95.565 103.495  91.677  1.00  0.00           O  
ATOM    568  N   TYR    41      96.687 104.929  93.003  1.00  0.00           N  
ATOM    569  H   TYR    41      97.399 105.015  92.292  1.00  0.00           H  
ATOM    570  CA  TYR    41      97.121 105.574  94.195  1.00  0.00           C  
ATOM    571  HA  TYR    41      96.228 106.029  94.622  1.00  0.00           H  
ATOM    572  CB  TYR    41      97.664 104.488  95.177  1.00  0.00           C  
ATOM    573  HB2 TYR    41      97.046 103.593  95.105  1.00  0.00           H  
ATOM    574  HB3 TYR    41      98.600 104.013  94.884  1.00  0.00           H  
ATOM    575  CG  TYR    41      97.744 105.000  96.656  1.00  0.00           C  
ATOM    576  CD1 TYR    41      98.682 105.949  97.039  1.00  0.00           C  
ATOM    577  HD1 TYR    41      99.489 106.239  96.384  1.00  0.00           H  
ATOM    578  CE1 TYR    41      98.610 106.564  98.308  1.00  0.00           C  
ATOM    579  HE1 TYR    41      99.387 107.257  98.595  1.00  0.00           H  
ATOM    580  CZ  TYR    41      97.570 106.166  99.203  1.00  0.00           C  
ATOM    581  OH  TYR    41      97.603 106.614 100.473  1.00  0.00           O  
ATOM    582  HH  TYR    41      97.088 106.083 101.085  1.00  0.00           H  
ATOM    583  CE2 TYR    41      96.700 105.112  98.883  1.00  0.00           C  
ATOM    584  HE2 TYR    41      96.054 104.812  99.695  1.00  0.00           H  
ATOM    585  CD2 TYR    41      96.736 104.620  97.588  1.00  0.00           C  
ATOM    586  HD2 TYR    41      96.026 103.914  97.184  1.00  0.00           H  
ATOM    587  C   TYR    41      98.037 106.789  93.856  1.00  0.00           C  
ATOM    588  O   TYR    41      98.785 106.732  92.892  1.00  0.00           O  
ATOM    589  N   SER    42      97.986 107.892  94.634  1.00  0.00           N  
ATOM    590  H   SER    42      97.509 107.853  95.524  1.00  0.00           H  
ATOM    591  CA  SER    42      98.916 109.042  94.555  1.00  0.00           C  
ATOM    592  HA  SER    42      99.137 109.250  93.508  1.00  0.00           H  
ATOM    593  CB  SER    42      98.140 110.295  95.071  1.00  0.00           C  
ATOM    594  HB2 SER    42      98.032 110.417  96.149  1.00  0.00           H  
ATOM    595  HB3 SER    42      98.793 111.149  94.894  1.00  0.00           H  
ATOM    596  OG  SER    42      96.877 110.357  94.463  1.00  0.00           O  
ATOM    597  HG  SER    42      96.377 109.816  95.079  1.00  0.00           H  
ATOM    598  C   SER    42     100.282 108.915  95.203  1.00  0.00           C  
ATOM    599  O   SER    42     100.522 109.468  96.314  1.00  0.00           O  
ATOM    600  N   GLN    43     101.073 108.016  94.634  1.00  0.00           N  
ATOM    601  H   GLN    43     100.743 107.545  93.804  1.00  0.00           H  
ATOM    602  CA  GLN    43     102.322 107.550  95.189  1.00  0.00           C  
ATOM    603  HA  GLN    43     102.048 107.465  96.240  1.00  0.00           H  
ATOM    604  CB  GLN    43     102.536 106.173  94.494  1.00  0.00           C  
ATOM    605  HB2 GLN    43     101.546 105.783  94.256  1.00  0.00           H  
ATOM    606  HB3 GLN    43     103.072 106.279  93.551  1.00  0.00           H  
ATOM    607  CG  GLN    43     103.169 105.127  95.424  1.00  0.00           C  
ATOM    608  HG2 GLN    43     103.533 104.309  94.803  1.00  0.00           H  
ATOM    609  HG3 GLN    43     103.994 105.553  95.995  1.00  0.00           H  
ATOM    610  CD  GLN    43     102.195 104.711  96.438  1.00  0.00           C  
ATOM    611  OE1 GLN    43     101.916 105.374  97.439  1.00  0.00           O  
ATOM    612  NE2 GLN    43     101.658 103.493  96.239  1.00  0.00           N  
ATOM    613 HE21 GLN    43     101.828 102.978  95.387  1.00  0.00           H  
ATOM    614 HE22 GLN    43     100.743 103.396  96.655  1.00  0.00           H  
ATOM    615  C   GLN    43     103.568 108.436  95.194  1.00  0.00           C  
ATOM    616  O   GLN    43     104.552 108.162  95.850  1.00  0.00           O  
ATOM    617  N   SER    44     103.418 109.548  94.490  1.00  0.00           N  
ATOM    618  H   SER    44     102.763 109.591  93.722  1.00  0.00           H  
ATOM    619  CA  SER    44     104.286 110.692  94.577  1.00  0.00           C  
ATOM    620  HA  SER    44     104.656 110.770  95.599  1.00  0.00           H  
ATOM    621  CB  SER    44     105.418 110.482  93.630  1.00  0.00           C  
ATOM    622  HB2 SER    44     105.945 109.578  93.937  1.00  0.00           H  
ATOM    623  HB3 SER    44     105.006 110.309  92.636  1.00  0.00           H  
ATOM    624  OG  SER    44     106.109 111.642  93.537  1.00  0.00           O  
ATOM    625  HG  SER    44     106.539 111.619  92.679  1.00  0.00           H  
ATOM    626  C   SER    44     103.498 111.979  94.191  1.00  0.00           C  
ATOM    627  O   SER    44     102.715 112.006  93.208  1.00  0.00           O  
ATOM    628  N   THR    45     103.744 113.065  94.895  1.00  0.00           N  
ATOM    629  H   THR    45     104.275 112.816  95.717  1.00  0.00           H  
ATOM    630  CA  THR    45     103.206 114.411  94.894  1.00  0.00           C  
ATOM    631  HA  THR    45     102.131 114.357  95.067  1.00  0.00           H  
ATOM    632  CB  THR    45     103.805 115.149  96.145  1.00  0.00           C  
ATOM    633  HB  THR    45     104.878 114.956  96.129  1.00  0.00           H  
ATOM    634  CG2 THR    45     103.626 116.639  96.158  1.00  0.00           C  
ATOM    635 HG21 THR    45     102.560 116.822  96.286  1.00  0.00           H  
ATOM    636 HG22 THR    45     104.105 117.141  96.998  1.00  0.00           H  
ATOM    637 HG23 THR    45     103.981 117.075  95.224  1.00  0.00           H  
ATOM    638  OG1 THR    45     103.343 114.595  97.337  1.00  0.00           O  
ATOM    639  HG1 THR    45     103.888 113.844  97.584  1.00  0.00           H  
ATOM    640  C   THR    45     103.467 115.267  93.612  1.00  0.00           C  
ATOM    641  O   THR    45     104.580 115.251  93.090  1.00  0.00           O  
ATOM    642  N   ASP    46     102.497 116.048  93.046  1.00  0.00           N  
ATOM    643  H   ASP    46     101.628 116.077  93.559  1.00  0.00           H  
ATOM    644  CA  ASP    46     102.516 116.802  91.735  1.00  0.00           C  
ATOM    645  HA  ASP    46     102.694 115.990  91.030  1.00  0.00           H  
ATOM    646  CB  ASP    46     101.149 117.416  91.521  1.00  0.00           C  
ATOM    647  HB2 ASP    46     100.426 116.601  91.519  1.00  0.00           H  
ATOM    648  HB3 ASP    46     100.867 118.063  92.351  1.00  0.00           H  
ATOM    649  CG  ASP    46     100.935 118.085  90.162  1.00  0.00           C  
ATOM    650  OD1 ASP    46     101.131 117.380  89.172  1.00  0.00           O  
ATOM    651  OD2 ASP    46     100.795 119.289  90.064  1.00  0.00           O  
ATOM    652  C   ASP    46     103.690 117.794  91.467  1.00  0.00           C  
ATOM    653  O   ASP    46     104.154 118.481  92.401  1.00  0.00           O  
ATOM    654  N   THR    47     104.241 117.878  90.264  1.00  0.00           N  
ATOM    655  H   THR    47     103.846 117.261  89.568  1.00  0.00           H  
ATOM    656  CA  THR    47     105.233 118.914  89.899  1.00  0.00           C  
ATOM    657  HA  THR    47     105.704 119.361  90.774  1.00  0.00           H  
ATOM    658  CB  THR    47     106.290 118.287  88.982  1.00  0.00           C  
ATOM    659  HB  THR    47     106.967 119.012  88.531  1.00  0.00           H  
ATOM    660  CG2 THR    47     107.087 117.273  89.806  1.00  0.00           C  
ATOM    661 HG21 THR    47     106.568 116.570  90.458  1.00  0.00           H  
ATOM    662 HG22 THR    47     107.520 116.706  88.982  1.00  0.00           H  
ATOM    663 HG23 THR    47     107.875 117.752  90.386  1.00  0.00           H  
ATOM    664  OG1 THR    47     105.540 117.647  87.968  1.00  0.00           O  
ATOM    665  HG1 THR    47     106.101 117.082  87.432  1.00  0.00           H  
ATOM    666  C   THR    47     104.713 120.128  89.056  1.00  0.00           C  
ATOM    667  O   THR    47     105.485 121.015  88.739  1.00  0.00           O  
ATOM    668  N   SER    48     103.483 120.092  88.604  1.00  0.00           N  
ATOM    669  H   SER    48     102.900 119.310  88.866  1.00  0.00           H  
ATOM    670  CA  SER    48     102.963 121.100  87.612  1.00  0.00           C  
ATOM    671  HA  SER    48     103.746 121.219  86.863  1.00  0.00           H  
ATOM    672  CB  SER    48     101.660 120.615  86.942  1.00  0.00           C  
ATOM    673  HB2 SER    48     101.405 121.258  86.100  1.00  0.00           H  
ATOM    674  HB3 SER    48     101.778 119.613  86.528  1.00  0.00           H  
ATOM    675  OG  SER    48     100.599 120.598  87.924  1.00  0.00           O  
ATOM    676  HG  SER    48     100.849 119.974  88.610  1.00  0.00           H  
ATOM    677  C   SER    48     102.717 122.522  88.114  1.00  0.00           C  
ATOM    678  O   SER    48     102.485 122.760  89.320  1.00  0.00           O  
ATOM    679  N   GLY    49     102.709 123.572  87.219  1.00  0.00           N  
ATOM    680  H   GLY    49     102.869 123.319  86.254  1.00  0.00           H  
ATOM    681  CA  GLY    49     102.421 124.960  87.512  1.00  0.00           C  
ATOM    682  HA2 GLY    49     102.537 125.574  86.618  1.00  0.00           H  
ATOM    683  HA3 GLY    49     101.405 125.125  87.870  1.00  0.00           H  
ATOM    684  C   GLY    49     103.303 125.637  88.570  1.00  0.00           C  
ATOM    685  O   GLY    49     104.538 125.341  88.685  1.00  0.00           O  
ATOM    686  N   TYR    50     102.716 126.622  89.290  1.00  0.00           N  
ATOM    687  H   TYR    50     103.276 127.259  89.838  1.00  0.00           H  
ATOM    688  CA  TYR    50     101.287 127.010  89.536  1.00  0.00           C  
ATOM    689  HA  TYR    50     100.905 127.221  88.537  1.00  0.00           H  
ATOM    690  CB  TYR    50     100.579 125.815  90.291  1.00  0.00           C  
ATOM    691  HB2 TYR    50     100.823 124.846  89.855  1.00  0.00           H  
ATOM    692  HB3 TYR    50     100.981 125.710  91.299  1.00  0.00           H  
ATOM    693  CG  TYR    50      99.097 125.983  90.410  1.00  0.00           C  
ATOM    694  CD1 TYR    50      98.529 126.784  91.477  1.00  0.00           C  
ATOM    695  HD1 TYR    50      99.130 127.189  92.278  1.00  0.00           H  
ATOM    696  CE1 TYR    50      97.117 126.881  91.489  1.00  0.00           C  
ATOM    697  HE1 TYR    50      96.579 127.504  92.188  1.00  0.00           H  
ATOM    698  CZ  TYR    50      96.292 126.200  90.446  1.00  0.00           C  
ATOM    699  OH  TYR    50      94.915 126.236  90.565  1.00  0.00           O  
ATOM    700  HH  TYR    50      94.390 125.839  89.866  1.00  0.00           H  
ATOM    701  CE2 TYR    50      96.935 125.496  89.439  1.00  0.00           C  
ATOM    702  HE2 TYR    50      96.382 124.978  88.670  1.00  0.00           H  
ATOM    703  CD2 TYR    50      98.338 125.474  89.403  1.00  0.00           C  
ATOM    704  HD2 TYR    50      98.815 124.876  88.640  1.00  0.00           H  
ATOM    705  C   TYR    50     101.106 128.301  90.336  1.00  0.00           C  
ATOM    706  O   TYR    50     101.944 128.433  91.254  1.00  0.00           O  
ATOM    707  N   GLY    51     100.173 129.171  90.139  1.00  0.00           N  
ATOM    708  H   GLY    51     100.094 129.906  90.828  1.00  0.00           H  
ATOM    709  CA  GLY    51      99.052 129.104  89.222  1.00  0.00           C  
ATOM    710  HA2 GLY    51      98.945 128.073  88.885  1.00  0.00           H  
ATOM    711  HA3 GLY    51      98.124 129.368  89.729  1.00  0.00           H  
ATOM    712  C   GLY    51      99.263 129.942  87.914  1.00  0.00           C  
ATOM    713  O   GLY    51      98.454 129.823  86.983  1.00  0.00           O  
ATOM    714  N   GLN    52     100.447 130.572  87.796  1.00  0.00           N  
ATOM    715  H   GLN    52     100.918 130.838  88.649  1.00  0.00           H  
ATOM    716  CA  GLN    52     100.816 131.309  86.586  1.00  0.00           C  
ATOM    717  HA  GLN    52     100.141 130.937  85.815  1.00  0.00           H  
ATOM    718  CB  GLN    52     100.352 132.723  86.782  1.00  0.00           C  
ATOM    719  HB2 GLN    52      99.344 132.713  87.194  1.00  0.00           H  
ATOM    720  HB3 GLN    52     101.090 133.201  87.427  1.00  0.00           H  
ATOM    721  CG  GLN    52     100.264 133.557  85.544  1.00  0.00           C  
ATOM    722  HG2 GLN    52     101.286 133.818  85.269  1.00  0.00           H  
ATOM    723  HG3 GLN    52      99.811 133.026  84.707  1.00  0.00           H  
ATOM    724  CD  GLN    52      99.645 134.935  85.694  1.00  0.00           C  
ATOM    725  OE1 GLN    52      99.067 135.144  86.748  1.00  0.00           O  
ATOM    726  NE2 GLN    52      99.741 135.873  84.783  1.00  0.00           N  
ATOM    727 HE21 GLN    52     100.127 135.666  83.872  1.00  0.00           H  
ATOM    728 HE22 GLN    52      99.174 136.702  84.883  1.00  0.00           H  
ATOM    729  C   GLN    52     102.240 131.176  86.077  1.00  0.00           C  
ATOM    730  O   GLN    52     103.045 131.985  86.502  1.00  0.00           O  
ATOM    731  N   SER    53     102.502 130.429  85.046  1.00  0.00           N  
ATOM    732  H   SER    53     103.480 130.480  84.801  1.00  0.00           H  
ATOM    733  CA  SER    53     101.660 129.381  84.407  1.00  0.00           C  
ATOM    734  HA  SER    53     100.808 129.940  84.022  1.00  0.00           H  
ATOM    735  CB  SER    53     102.318 128.657  83.237  1.00  0.00           C  
ATOM    736  HB2 SER    53     102.926 129.344  82.648  1.00  0.00           H  
ATOM    737  HB3 SER    53     102.962 127.920  83.718  1.00  0.00           H  
ATOM    738  OG  SER    53     101.293 128.023  82.568  1.00  0.00           O  
ATOM    739  HG  SER    53     101.542 127.918  81.647  1.00  0.00           H  
ATOM    740  C   SER    53     101.018 128.371  85.354  1.00  0.00           C  
ATOM    741  O   SER    53     101.688 127.842  86.334  1.00  0.00           O  
ATOM    742  N   SER    54      99.845 127.808  85.057  1.00  0.00           N  
ATOM    743  H   SER    54      99.389 128.149  84.223  1.00  0.00           H  
ATOM    744  CA  SER    54      99.390 126.483  85.572  1.00  0.00           C  
ATOM    745  HA  SER    54      99.703 126.340  86.606  1.00  0.00           H  
ATOM    746  CB  SER    54      97.878 126.487  85.367  1.00  0.00           C  
ATOM    747  HB2 SER    54      97.426 125.611  85.833  1.00  0.00           H  
ATOM    748  HB3 SER    54      97.530 127.314  85.986  1.00  0.00           H  
ATOM    749  OG  SER    54      97.415 126.603  84.022  1.00  0.00           O  
ATOM    750  HG  SER    54      96.458 126.615  84.098  1.00  0.00           H  
ATOM    751  C   SER    54      99.913 125.243  84.826  1.00  0.00           C  
ATOM    752  O   SER    54      99.845 124.207  85.475  1.00  0.00           O  
ATOM    753  N   TYR    55     100.469 125.355  83.620  1.00  0.00           N  
ATOM    754  H   TYR    55     100.345 126.233  83.136  1.00  0.00           H  
ATOM    755  CA  TYR    55     101.108 124.226  82.901  1.00  0.00           C  
ATOM    756  HA  TYR    55     101.737 123.673  83.598  1.00  0.00           H  
ATOM    757  CB  TYR    55     100.107 123.309  82.189  1.00  0.00           C  
ATOM    758  HB2 TYR    55      99.276 123.872  81.764  1.00  0.00           H  
ATOM    759  HB3 TYR    55     100.635 122.853  81.352  1.00  0.00           H  
ATOM    760  CG  TYR    55      99.635 122.112  82.980  1.00  0.00           C  
ATOM    761  CD1 TYR    55      98.311 122.045  83.475  1.00  0.00           C  
ATOM    762  HD1 TYR    55      97.670 122.887  83.259  1.00  0.00           H  
ATOM    763  CE1 TYR    55      97.896 120.973  84.295  1.00  0.00           C  
ATOM    764  HE1 TYR    55      96.932 120.916  84.780  1.00  0.00           H  
ATOM    765  CZ  TYR    55      98.695 119.859  84.385  1.00  0.00           C  
ATOM    766  OH  TYR    55      98.287 118.663  84.981  1.00  0.00           O  
ATOM    767  HH  TYR    55      99.001 118.194  85.417  1.00  0.00           H  
ATOM    768  CE2 TYR    55     100.019 119.892  83.945  1.00  0.00           C  
ATOM    769  HE2 TYR    55     100.687 119.067  84.142  1.00  0.00           H  
ATOM    770  CD2 TYR    55     100.498 121.006  83.213  1.00  0.00           C  
ATOM    771  HD2 TYR    55     101.518 120.949  82.864  1.00  0.00           H  
ATOM    772  C   TYR    55     102.085 124.782  81.849  1.00  0.00           C  
ATOM    773  O   TYR    55     101.690 125.327  80.845  1.00  0.00           O  
ATOM    774  N   SER    56     103.427 124.693  82.016  1.00  0.00           N  
ATOM    775  H   SER    56     103.951 125.266  81.371  1.00  0.00           H  
ATOM    776  CA  SER    56     104.197 124.143  83.103  1.00  0.00           C  
ATOM    777  HA  SER    56     105.238 124.094  82.782  1.00  0.00           H  
ATOM    778  CB  SER    56     104.091 125.023  84.358  1.00  0.00           C  
ATOM    779  HB2 SER    56     104.177 126.071  84.073  1.00  0.00           H  
ATOM    780  HB3 SER    56     103.075 125.034  84.752  1.00  0.00           H  
ATOM    781  OG  SER    56     105.067 124.673  85.250  1.00  0.00           O  
ATOM    782  HG  SER    56     104.991 125.366  85.910  1.00  0.00           H  
ATOM    783  C   SER    56     103.957 122.663  83.414  1.00  0.00           C  
ATOM    784  O   SER    56     103.536 122.276  84.523  1.00  0.00           O  
ATOM    785  N   SER    57     104.013 121.770  82.424  1.00  0.00           N  
ATOM    786  H   SER    57     103.850 120.815  82.707  1.00  0.00           H  
ATOM    787  CA  SER    57     104.641 121.916  81.076  1.00  0.00           C  
ATOM    788  HA  SER    57     105.383 122.714  81.100  1.00  0.00           H  
ATOM    789  CB  SER    57     105.357 120.568  80.726  1.00  0.00           C  
ATOM    790  HB2 SER    57     106.182 120.142  81.297  1.00  0.00           H  
ATOM    791  HB3 SER    57     104.643 119.751  80.618  1.00  0.00           H  
ATOM    792  OG  SER    57     106.005 120.838  79.517  1.00  0.00           O  
ATOM    793  HG  SER    57     106.922 121.115  79.580  1.00  0.00           H  
ATOM    794  C   SER    57     103.617 122.315  79.956  1.00  0.00           C  
ATOM    795  O   SER    57     102.496 121.823  79.937  1.00  0.00           O  
ATOM    796  N   TYR    58     104.027 123.227  79.090  1.00  0.00           N  
ATOM    797  H   TYR    58     104.965 123.589  79.188  1.00  0.00           H  
ATOM    798  CA  TYR    58     103.183 123.640  77.972  1.00  0.00           C  
ATOM    799  HA  TYR    58     102.226 124.031  78.318  1.00  0.00           H  
ATOM    800  CB  TYR    58     103.915 124.819  77.319  1.00  0.00           C  
ATOM    801  HB2 TYR    58     104.051 125.626  78.040  1.00  0.00           H  
ATOM    802  HB3 TYR    58     104.977 124.645  77.146  1.00  0.00           H  
ATOM    803  CG  TYR    58     103.148 125.364  76.105  1.00  0.00           C  
ATOM    804  CD1 TYR    58     103.471 124.898  74.805  1.00  0.00           C  
ATOM    805  HD1 TYR    58     104.155 124.065  74.735  1.00  0.00           H  
ATOM    806  CE1 TYR    58     102.915 125.475  73.654  1.00  0.00           C  
ATOM    807  HE1 TYR    58     103.213 125.087  72.691  1.00  0.00           H  
ATOM    808  CZ  TYR    58     102.081 126.612  73.801  1.00  0.00           C  
ATOM    809  OH  TYR    58     101.502 127.288  72.738  1.00  0.00           O  
ATOM    810  HH  TYR    58     101.480 126.789  71.918  1.00  0.00           H  
ATOM    811  CE2 TYR    58     101.794 127.136  75.044  1.00  0.00           C  
ATOM    812  HE2 TYR    58     101.279 128.084  75.089  1.00  0.00           H  
ATOM    813  CD2 TYR    58     102.308 126.521  76.207  1.00  0.00           C  
ATOM    814  HD2 TYR    58     102.004 126.786  77.209  1.00  0.00           H  
ATOM    815  C   TYR    58     103.079 122.457  76.989  1.00  0.00           C  
ATOM    816  O   TYR    58     104.133 121.845  76.657  1.00  0.00           O  
ATOM    817  N   GLY    59     101.866 122.060  76.555  1.00  0.00           N  
ATOM    818  H   GLY    59     101.899 121.391  75.799  1.00  0.00           H  
ATOM    819  CA  GLY    59     100.582 122.570  76.914  1.00  0.00           C  
ATOM    820  HA2 GLY    59      99.855 121.803  76.648  1.00  0.00           H  
ATOM    821  HA3 GLY    59     100.572 122.755  77.988  1.00  0.00           H  
ATOM    822  C   GLY    59     100.208 123.756  76.047  1.00  0.00           C  
ATOM    823  O   GLY    59     100.391 123.762  74.839  1.00  0.00           O  
ATOM    824  N   GLN    60      99.569 124.782  76.647  1.00  0.00           N  
ATOM    825  H   GLN    60      99.269 125.511  76.015  1.00  0.00           H  
ATOM    826  CA  GLN    60      98.985 124.803  78.002  1.00  0.00           C  
ATOM    827  HA  GLN    60      99.697 124.219  78.586  1.00  0.00           H  
ATOM    828  CB  GLN    60      98.836 126.255  78.411  1.00  0.00           C  
ATOM    829  HB2 GLN    60      99.820 126.712  78.310  1.00  0.00           H  
ATOM    830  HB3 GLN    60      98.244 126.852  77.717  1.00  0.00           H  
ATOM    831  CG  GLN    60      98.301 126.439  79.858  1.00  0.00           C  
ATOM    832  HG2 GLN    60      97.318 125.970  79.886  1.00  0.00           H  
ATOM    833  HG3 GLN    60      98.876 125.847  80.570  1.00  0.00           H  
ATOM    834  CD  GLN    60      98.265 127.836  80.383  1.00  0.00           C  
ATOM    835  OE1 GLN    60      98.422 128.793  79.661  1.00  0.00           O  
ATOM    836  NE2 GLN    60      97.989 127.933  81.699  1.00  0.00           N  
ATOM    837 HE21 GLN    60      97.646 127.210  82.316  1.00  0.00           H  
ATOM    838 HE22 GLN    60      98.027 128.848  82.125  1.00  0.00           H  
ATOM    839  C   GLN    60      97.560 124.228  77.900  1.00  0.00           C  
ATOM    840  O   GLN    60      97.258 123.563  78.880  1.00  0.00           O  
ATOM    841  N   SER    61      96.759 124.359  76.853  1.00  0.00           N  
ATOM    842  H   SER    61      97.012 124.911  76.046  1.00  0.00           H  
ATOM    843  CA  SER    61      95.371 123.780  76.668  1.00  0.00           C  
ATOM    844  HA  SER    61      95.335 122.752  77.028  1.00  0.00           H  
ATOM    845  CB  SER    61      94.416 124.690  77.483  1.00  0.00           C  
ATOM    846  HB2 SER    61      93.406 124.283  77.469  1.00  0.00           H  
ATOM    847  HB3 SER    61      94.776 124.615  78.509  1.00  0.00           H  
ATOM    848  OG  SER    61      94.487 126.065  76.966  1.00  0.00           O  
ATOM    849  HG  SER    61      94.435 126.698  77.686  1.00  0.00           H  
ATOM    850  C   SER    61      94.952 123.700  75.159  1.00  0.00           C  
ATOM    851  O   SER    61      95.703 124.019  74.246  1.00  0.00           O  
ATOM    852  N   GLN    62      93.729 123.240  74.861  1.00  0.00           N  
ATOM    853  H   GLN    62      93.105 122.908  75.583  1.00  0.00           H  
ATOM    854  CA  GLN    62      93.100 123.474  73.616  1.00  0.00           C  
ATOM    855  HA  GLN    62      93.862 123.045  72.965  1.00  0.00           H  
ATOM    856  CB  GLN    62      91.739 122.715  73.506  1.00  0.00           C  
ATOM    857  HB2 GLN    62      91.404 122.371  74.485  1.00  0.00           H  
ATOM    858  HB3 GLN    62      90.905 123.295  73.112  1.00  0.00           H  
ATOM    859  CG  GLN    62      92.007 121.413  72.696  1.00  0.00           C  
ATOM    860  HG2 GLN    62      91.001 121.016  72.554  1.00  0.00           H  
ATOM    861  HG3 GLN    62      92.371 121.752  71.726  1.00  0.00           H  
ATOM    862  CD  GLN    62      92.860 120.422  73.383  1.00  0.00           C  
ATOM    863  OE1 GLN    62      93.077 120.489  74.614  1.00  0.00           O  
ATOM    864  NE2 GLN    62      93.347 119.435  72.646  1.00  0.00           N  
ATOM    865 HE21 GLN    62      93.841 118.656  73.058  1.00  0.00           H  
ATOM    866 HE22 GLN    62      93.131 119.427  71.659  1.00  0.00           H  
ATOM    867  C   GLN    62      92.894 124.956  73.209  1.00  0.00           C  
ATOM    868  O   GLN    62      92.760 125.185  72.022  1.00  0.00           O  
ATOM    869  N   ASN    63      93.091 125.941  74.137  1.00  0.00           N  
ATOM    870  H   ASN    63      93.200 125.680  75.106  1.00  0.00           H  
ATOM    871  CA  ASN    63      92.839 127.376  73.840  1.00  0.00           C  
ATOM    872  HA  ASN    63      92.597 127.384  72.777  1.00  0.00           H  
ATOM    873  CB  ASN    63      91.733 127.910  74.728  1.00  0.00           C  
ATOM    874  HB2 ASN    63      91.004 127.113  74.876  1.00  0.00           H  
ATOM    875  HB3 ASN    63      92.229 128.234  75.643  1.00  0.00           H  
ATOM    876  CG  ASN    63      90.950 129.044  74.094  1.00  0.00           C  
ATOM    877  OD1 ASN    63      91.061 130.172  74.534  1.00  0.00           O  
ATOM    878  ND2 ASN    63      90.174 128.715  73.027  1.00  0.00           N  
ATOM    879 HD21 ASN    63      89.500 129.420  72.766  1.00  0.00           H  
ATOM    880 HD22 ASN    63      90.260 127.817  72.574  1.00  0.00           H  
ATOM    881  C   ASN    63      94.110 128.219  73.977  1.00  0.00           C  
ATOM    882  O   ASN    63      94.074 129.392  73.523  1.00  0.00           O  
ATOM    883  N   THR    64      95.203 127.624  74.479  1.00  0.00           N  
ATOM    884  H   THR    64      95.168 126.655  74.761  1.00  0.00           H  
ATOM    885  CA  THR    64      96.520 128.239  74.580  1.00  0.00           C  
ATOM    886  HA  THR    64      96.519 129.109  73.923  1.00  0.00           H  
ATOM    887  CB  THR    64      96.776 128.707  76.022  1.00  0.00           C  
ATOM    888  HB  THR    64      96.861 127.988  76.836  1.00  0.00           H  
ATOM    889  CG2 THR    64      98.056 129.531  75.975  1.00  0.00           C  
ATOM    890 HG21 THR    64      98.005 130.268  76.777  1.00  0.00           H  
ATOM    891 HG22 THR    64      98.932 128.885  75.923  1.00  0.00           H  
ATOM    892 HG23 THR    64      98.167 130.089  75.046  1.00  0.00           H  
ATOM    893  OG1 THR    64      95.726 129.665  76.393  1.00  0.00           O  
ATOM    894  HG1 THR    64      95.274 129.286  77.150  1.00  0.00           H  
ATOM    895  C   THR    64      97.578 127.224  74.196  1.00  0.00           C  
ATOM    896  O   THR    64      97.876 126.309  75.027  1.00  0.00           O  
ATOM    897  N   GLY    65      98.113 127.253  72.928  1.00  0.00           N  
ATOM    898  H   GLY    65      98.883 126.653  72.672  1.00  0.00           H  
ATOM    899  CA  GLY    65      97.529 127.815  71.715  1.00  0.00           C  
ATOM    900  HA2 GLY    65      97.273 128.853  71.927  1.00  0.00           H  
ATOM    901  HA3 GLY    65      98.297 127.703  70.950  1.00  0.00           H  
ATOM    902  C   GLY    65      96.289 127.088  71.196  1.00  0.00           C  
ATOM    903  O   GLY    65      96.074 125.980  71.665  1.00  0.00           O  
ATOM    904  N   TYR    66      95.556 127.645  70.199  1.00  0.00           N  
ATOM    905  H   TYR    66      95.666 128.618  69.951  1.00  0.00           H  
ATOM    906  CA  TYR    66      94.356 126.980  69.697  1.00  0.00           C  
ATOM    907  HA  TYR    66      93.574 127.002  70.456  1.00  0.00           H  
ATOM    908  CB  TYR    66      93.721 127.979  68.646  1.00  0.00           C  
ATOM    909  HB2 TYR    66      93.280 128.787  69.229  1.00  0.00           H  
ATOM    910  HB3 TYR    66      94.525 128.408  68.047  1.00  0.00           H  
ATOM    911  CG  TYR    66      92.612 127.494  67.705  1.00  0.00           C  
ATOM    912  CD1 TYR    66      92.838 126.772  66.515  1.00  0.00           C  
ATOM    913  HD1 TYR    66      93.866 126.667  66.202  1.00  0.00           H  
ATOM    914  CE1 TYR    66      91.785 126.320  65.807  1.00  0.00           C  
ATOM    915  HE1 TYR    66      92.005 125.747  64.919  1.00  0.00           H  
ATOM    916  CZ  TYR    66      90.476 126.355  66.304  1.00  0.00           C  
ATOM    917  OH  TYR    66      89.436 125.813  65.640  1.00  0.00           O  
ATOM    918  HH  TYR    66      89.720 125.190  64.968  1.00  0.00           H  
ATOM    919  CE2 TYR    66      90.157 127.012  67.499  1.00  0.00           C  
ATOM    920  HE2 TYR    66      89.125 126.952  67.811  1.00  0.00           H  
ATOM    921  CD2 TYR    66      91.319 127.546  68.174  1.00  0.00           C  
ATOM    922  HD2 TYR    66      91.156 127.914  69.176  1.00  0.00           H  
ATOM    923  C   TYR    66      94.517 125.591  69.081  1.00  0.00           C  
ATOM    924  O   TYR    66      95.555 125.222  68.522  1.00  0.00           O  
ATOM    925  N   GLY    67      93.393 124.849  69.230  1.00  0.00           N  
ATOM    926  H   GLY    67      92.594 125.147  69.772  1.00  0.00           H  
ATOM    927  CA  GLY    67      93.302 123.413  68.753  1.00  0.00           C  
ATOM    928  HA2 GLY    67      93.771 123.379  67.770  1.00  0.00           H  
ATOM    929  HA3 GLY    67      93.990 122.749  69.278  1.00  0.00           H  
ATOM    930  C   GLY    67      91.957 122.762  68.888  1.00  0.00           C  
ATOM    931  O   GLY    67      91.268 123.099  69.873  1.00  0.00           O  
ATOM    932  N   THR    68      91.642 121.873  67.932  1.00  0.00           N  
ATOM    933  H   THR    68      92.327 121.750  67.199  1.00  0.00           H  
ATOM    934  CA  THR    68      90.446 121.028  67.704  1.00  0.00           C  
ATOM    935  HA  THR    68      90.494 120.271  68.488  1.00  0.00           H  
ATOM    936  CB  THR    68      89.119 121.787  67.919  1.00  0.00           C  
ATOM    937  HB  THR    68      88.996 121.963  68.987  1.00  0.00           H  
ATOM    938  CG2 THR    68      89.015 123.183  67.270  1.00  0.00           C  
ATOM    939 HG21 THR    68      88.068 123.647  67.546  1.00  0.00           H  
ATOM    940 HG22 THR    68      89.873 123.768  67.602  1.00  0.00           H  
ATOM    941 HG23 THR    68      89.257 123.055  66.215  1.00  0.00           H  
ATOM    942  OG1 THR    68      88.067 121.021  67.374  1.00  0.00           O  
ATOM    943  HG1 THR    68      87.814 120.329  67.989  1.00  0.00           H  
ATOM    944  C   THR    68      90.632 120.489  66.287  1.00  0.00           C  
ATOM    945  O   THR    68      91.071 121.256  65.438  1.00  0.00           O  
ATOM    946  N   GLN    69      90.221 119.182  65.991  1.00  0.00           N  
ATOM    947  H   GLN    69      89.716 118.706  66.725  1.00  0.00           H  
ATOM    948  CA  GLN    69      90.281 118.515  64.657  1.00  0.00           C  
ATOM    949  HA  GLN    69      91.349 118.330  64.540  1.00  0.00           H  
ATOM    950  CB  GLN    69      89.761 117.101  64.768  1.00  0.00           C  
ATOM    951  HB2 GLN    69      90.443 116.457  65.323  1.00  0.00           H  
ATOM    952  HB3 GLN    69      88.920 117.102  65.461  1.00  0.00           H  
ATOM    953  CG  GLN    69      89.143 116.419  63.552  1.00  0.00           C  
ATOM    954  HG2 GLN    69      88.405 117.147  63.215  1.00  0.00           H  
ATOM    955  HG3 GLN    69      89.807 116.141  62.734  1.00  0.00           H  
ATOM    956  CD  GLN    69      88.453 115.175  64.104  1.00  0.00           C  
ATOM    957  OE1 GLN    69      88.726 114.450  65.057  1.00  0.00           O  
ATOM    958  NE2 GLN    69      87.428 114.713  63.395  1.00  0.00           N  
ATOM    959 HE21 GLN    69      87.258 115.223  62.540  1.00  0.00           H  
ATOM    960 HE22 GLN    69      86.897 113.905  63.685  1.00  0.00           H  
ATOM    961  C   GLN    69      89.489 119.348  63.557  1.00  0.00           C  
ATOM    962  O   GLN    69      88.416 119.924  63.788  1.00  0.00           O  
ATOM    963  N   SER    70      90.013 119.391  62.323  1.00  0.00           N  
ATOM    964  H   SER    70      90.816 118.796  62.179  1.00  0.00           H  
ATOM    965  CA  SER    70      89.458 120.233  61.314  1.00  0.00           C  
ATOM    966  HA  SER    70      89.153 121.218  61.667  1.00  0.00           H  
ATOM    967  CB  SER    70      90.444 120.459  60.138  1.00  0.00           C  
ATOM    968  HB2 SER    70      90.387 119.566  59.515  1.00  0.00           H  
ATOM    969  HB3 SER    70      90.047 121.280  59.542  1.00  0.00           H  
ATOM    970  OG  SER    70      91.703 120.805  60.595  1.00  0.00           O  
ATOM    971  HG  SER    70      92.095 121.192  59.809  1.00  0.00           H  
ATOM    972  C   SER    70      88.207 119.673  60.735  1.00  0.00           C  
ATOM    973  O   SER    70      87.603 120.431  59.954  1.00  0.00           O  
ATOM    974  N   THR    71      87.733 118.460  60.969  1.00  0.00           N  
ATOM    975  H   THR    71      88.191 117.838  61.620  1.00  0.00           H  
ATOM    976  CA  THR    71      86.580 117.857  60.238  1.00  0.00           C  
ATOM    977  HA  THR    71      86.164 118.584  59.540  1.00  0.00           H  
ATOM    978  CB  THR    71      87.049 116.657  59.422  1.00  0.00           C  
ATOM    979  HB  THR    71      86.314 116.016  58.935  1.00  0.00           H  
ATOM    980  CG2 THR    71      88.118 117.024  58.416  1.00  0.00           C  
ATOM    981 HG21 THR    71      89.105 116.932  58.871  1.00  0.00           H  
ATOM    982 HG22 THR    71      88.095 116.389  57.531  1.00  0.00           H  
ATOM    983 HG23 THR    71      88.041 118.097  58.240  1.00  0.00           H  
ATOM    984  OG1 THR    71      87.590 115.688  60.268  1.00  0.00           O  
ATOM    985  HG1 THR    71      88.486 115.500  59.980  1.00  0.00           H  
ATOM    986  C   THR    71      85.494 117.313  61.195  1.00  0.00           C  
ATOM    987  O   THR    71      85.785 117.069  62.323  1.00  0.00           O  
ATOM    988  N   PRO    72      84.202 117.117  60.734  1.00  0.00           N  
ATOM    989  CD  PRO    72      83.789 117.180  59.324  1.00  0.00           C  
ATOM    990  HD2 PRO    72      84.300 116.478  58.664  1.00  0.00           H  
ATOM    991  HD3 PRO    72      83.907 118.188  58.928  1.00  0.00           H  
ATOM    992  CG  PRO    72      82.331 116.649  59.241  1.00  0.00           C  
ATOM    993  HG2 PRO    72      82.312 115.570  59.082  1.00  0.00           H  
ATOM    994  HG3 PRO    72      81.612 117.124  58.574  1.00  0.00           H  
ATOM    995  CB  PRO    72      81.867 116.801  60.728  1.00  0.00           C  
ATOM    996  HB2 PRO    72      81.079 116.077  60.936  1.00  0.00           H  
ATOM    997  HB3 PRO    72      81.456 117.780  60.973  1.00  0.00           H  
ATOM    998  CA  PRO    72      83.129 116.666  61.521  1.00  0.00           C  
ATOM    999  HA  PRO    72      83.002 117.284  62.409  1.00  0.00           H  
ATOM   1000  C   PRO    72      83.258 115.165  62.046  1.00  0.00           C  
ATOM   1001  O   PRO    72      83.470 114.268  61.183  1.00  0.00           O  
ATOM   1002  N   GLN    73      82.991 114.929  63.330  1.00  0.00           N  
ATOM   1003  H   GLN    73      82.664 115.745  63.827  1.00  0.00           H  
ATOM   1004  CA  GLN    73      82.926 113.593  63.954  1.00  0.00           C  
ATOM   1005  HA  GLN    73      83.797 112.984  63.714  1.00  0.00           H  
ATOM   1006  CB  GLN    73      82.791 113.909  65.409  1.00  0.00           C  
ATOM   1007  HB2 GLN    73      83.032 113.055  66.042  1.00  0.00           H  
ATOM   1008  HB3 GLN    73      83.687 114.518  65.532  1.00  0.00           H  
ATOM   1009  CG  GLN    73      81.536 114.596  65.815  1.00  0.00           C  
ATOM   1010  HG2 GLN    73      81.789 115.147  66.720  1.00  0.00           H  
ATOM   1011  HG3 GLN    73      81.101 115.302  65.107  1.00  0.00           H  
ATOM   1012  CD  GLN    73      80.332 113.668  66.119  1.00  0.00           C  
ATOM   1013  OE1 GLN    73      80.276 112.495  65.862  1.00  0.00           O  
ATOM   1014  NE2 GLN    73      79.332 114.322  66.793  1.00  0.00           N  
ATOM   1015 HE21 GLN    73      79.589 115.220  67.178  1.00  0.00           H  
ATOM   1016 HE22 GLN    73      78.586 113.732  67.134  1.00  0.00           H  
ATOM   1017  C   GLN    73      81.713 112.800  63.169  1.00  0.00           C  
ATOM   1018  O   GLN    73      80.807 113.347  62.581  1.00  0.00           O  
ATOM   1019  N   GLY    74      81.916 111.460  63.210  1.00  0.00           N  
ATOM   1020  H   GLY    74      82.706 111.099  63.726  1.00  0.00           H  
ATOM   1021  CA  GLY    74      81.327 110.601  62.212  1.00  0.00           C  
ATOM   1022  HA2 GLY    74      81.020 111.205  61.358  1.00  0.00           H  
ATOM   1023  HA3 GLY    74      82.047 109.878  61.827  1.00  0.00           H  
ATOM   1024  C   GLY    74      80.016 110.022  62.668  1.00  0.00           C  
ATOM   1025  O   GLY    74      79.425 109.268  61.945  1.00  0.00           O  
ATOM   1026  N   TYR    75      79.566 110.192  63.953  1.00  0.00           N  
ATOM   1027  H   TYR    75      80.201 110.746  64.509  1.00  0.00           H  
ATOM   1028  CA  TYR    75      78.181 109.883  64.415  1.00  0.00           C  
ATOM   1029  HA  TYR    75      77.666 109.136  63.810  1.00  0.00           H  
ATOM   1030  CB  TYR    75      78.249 109.272  65.829  1.00  0.00           C  
ATOM   1031  HB2 TYR    75      78.219 110.132  66.498  1.00  0.00           H  
ATOM   1032  HB3 TYR    75      77.392 108.620  65.999  1.00  0.00           H  
ATOM   1033  CG  TYR    75      79.461 108.478  66.211  1.00  0.00           C  
ATOM   1034  CD1 TYR    75      80.571 109.149  66.848  1.00  0.00           C  
ATOM   1035  HD1 TYR    75      80.417 110.208  66.994  1.00  0.00           H  
ATOM   1036  CE1 TYR    75      81.691 108.474  67.185  1.00  0.00           C  
ATOM   1037  HE1 TYR    75      82.529 109.102  67.447  1.00  0.00           H  
ATOM   1038  CZ  TYR    75      81.698 107.011  67.097  1.00  0.00           C  
ATOM   1039  OH  TYR    75      82.864 106.365  67.406  1.00  0.00           O  
ATOM   1040  HH  TYR    75      82.699 105.443  67.194  1.00  0.00           H  
ATOM   1041  CE2 TYR    75      80.601 106.317  66.605  1.00  0.00           C  
ATOM   1042  HE2 TYR    75      80.613 105.240  66.524  1.00  0.00           H  
ATOM   1043  CD2 TYR    75      79.401 107.027  66.279  1.00  0.00           C  
ATOM   1044  HD2 TYR    75      78.580 106.419  65.928  1.00  0.00           H  
ATOM   1045  C   TYR    75      77.224 111.105  64.350  1.00  0.00           C  
ATOM   1046  O   TYR    75      75.982 111.005  64.229  1.00  0.00           O  
ATOM   1047  N   GLY    76      77.762 112.322  64.230  1.00  0.00           N  
ATOM   1048  H   GLY    76      78.756 112.495  64.283  1.00  0.00           H  
ATOM   1049  CA  GLY    76      76.974 113.561  64.114  1.00  0.00           C  
ATOM   1050  HA2 GLY    76      77.498 114.336  63.555  1.00  0.00           H  
ATOM   1051  HA3 GLY    76      75.977 113.384  63.713  1.00  0.00           H  
ATOM   1052  C   GLY    76      76.689 114.188  65.546  1.00  0.00           C  
ATOM   1053  O   GLY    76      76.705 113.448  66.540  1.00  0.00           O  
ATOM   1054  N   SER    77      76.470 115.488  65.535  1.00  0.00           N  
ATOM   1055  H   SER    77      76.573 116.073  64.718  1.00  0.00           H  
ATOM   1056  CA  SER    77      76.186 116.236  66.758  1.00  0.00           C  
ATOM   1057  HA  SER    77      76.962 116.012  67.489  1.00  0.00           H  
ATOM   1058  CB  SER    77      76.069 117.739  66.430  1.00  0.00           C  
ATOM   1059  HB2 SER    77      77.078 118.126  66.285  1.00  0.00           H  
ATOM   1060  HB3 SER    77      75.480 117.880  65.524  1.00  0.00           H  
ATOM   1061  OG  SER    77      75.440 118.457  67.333  1.00  0.00           O  
ATOM   1062  HG  SER    77      75.893 118.315  68.168  1.00  0.00           H  
ATOM   1063  C   SER    77      74.858 115.685  67.270  1.00  0.00           C  
ATOM   1064  O   SER    77      73.910 115.740  66.445  1.00  0.00           O  
ATOM   1065  N   THR    78      74.668 115.127  68.488  1.00  0.00           N  
ATOM   1066  H   THR    78      73.754 114.794  68.759  1.00  0.00           H  
ATOM   1067  CA  THR    78      75.635 114.957  69.581  1.00  0.00           C  
ATOM   1068  HA  THR    78      76.683 115.197  69.399  1.00  0.00           H  
ATOM   1069  CB  THR    78      75.298 115.930  70.729  1.00  0.00           C  
ATOM   1070  HB  THR    78      74.385 115.590  71.220  1.00  0.00           H  
ATOM   1071  CG2 THR    78      76.530 115.968  71.598  1.00  0.00           C  
ATOM   1072 HG21 THR    78      77.360 116.379  71.024  1.00  0.00           H  
ATOM   1073 HG22 THR    78      76.318 116.596  72.463  1.00  0.00           H  
ATOM   1074 HG23 THR    78      76.850 114.995  71.972  1.00  0.00           H  
ATOM   1075  OG1 THR    78      75.086 117.218  70.275  1.00  0.00           O  
ATOM   1076  HG1 THR    78      74.168 117.183  69.993  1.00  0.00           H  
ATOM   1077  C   THR    78      75.685 113.486  70.101  1.00  0.00           C  
ATOM   1078  O   THR    78      75.240 113.204  71.229  1.00  0.00           O  
ATOM   1079  N   GLY    79      76.400 112.651  69.377  1.00  0.00           N  
ATOM   1080  H   GLY    79      76.622 112.896  68.423  1.00  0.00           H  
ATOM   1081  CA  GLY    79      76.696 111.235  69.608  1.00  0.00           C  
ATOM   1082  HA2 GLY    79      75.791 110.824  70.057  1.00  0.00           H  
ATOM   1083  HA3 GLY    79      76.836 110.748  68.642  1.00  0.00           H  
ATOM   1084  C   GLY    79      77.781 111.020  70.632  1.00  0.00           C  
ATOM   1085  O   GLY    79      78.145 111.847  71.417  1.00  0.00           O  
ATOM   1086  N   GLY    80      78.429 109.852  70.587  1.00  0.00           N  
ATOM   1087  H   GLY    80      79.080 109.761  71.354  1.00  0.00           H  
ATOM   1088  CA  GLY    80      78.292 108.655  69.716  1.00  0.00           C  
ATOM   1089  HA2 GLY    80      78.361 108.974  68.676  1.00  0.00           H  
ATOM   1090  HA3 GLY    80      79.026 107.883  69.944  1.00  0.00           H  
ATOM   1091  C   GLY    80      76.984 107.973  69.867  1.00  0.00           C  
ATOM   1092  O   GLY    80      76.267 108.242  70.848  1.00  0.00           O  
ATOM   1093  N   TYR    81      76.671 107.026  68.994  1.00  0.00           N  
ATOM   1094  H   TYR    81      77.388 106.620  68.411  1.00  0.00           H  
ATOM   1095  CA  TYR    81      75.285 106.492  68.974  1.00  0.00           C  
ATOM   1096  HA  TYR    81      74.664 106.715  69.841  1.00  0.00           H  
ATOM   1097  CB  TYR    81      74.434 107.210  67.889  1.00  0.00           C  
ATOM   1098  HB2 TYR    81      75.024 107.153  66.974  1.00  0.00           H  
ATOM   1099  HB3 TYR    81      73.516 106.623  67.840  1.00  0.00           H  
ATOM   1100  CG  TYR    81      74.197 108.716  68.089  1.00  0.00           C  
ATOM   1101  CD1 TYR    81      73.356 109.060  69.133  1.00  0.00           C  
ATOM   1102  HD1 TYR    81      72.932 108.373  69.850  1.00  0.00           H  
ATOM   1103  CE1 TYR    81      72.960 110.400  69.259  1.00  0.00           C  
ATOM   1104  HE1 TYR    81      72.266 110.699  70.030  1.00  0.00           H  
ATOM   1105  CZ  TYR    81      73.432 111.426  68.371  1.00  0.00           C  
ATOM   1106  OH  TYR    81      72.910 112.647  68.496  1.00  0.00           O  
ATOM   1107  HH  TYR    81      72.261 112.702  69.201  1.00  0.00           H  
ATOM   1108  CE2 TYR    81      74.338 111.054  67.367  1.00  0.00           C  
ATOM   1109  HE2 TYR    81      74.677 111.813  66.677  1.00  0.00           H  
ATOM   1110  CD2 TYR    81      74.734 109.711  67.244  1.00  0.00           C  
ATOM   1111  HD2 TYR    81      75.350 109.479  66.388  1.00  0.00           H  
ATOM   1112  C   TYR    81      75.433 104.986  68.853  1.00  0.00           C  
ATOM   1113  O   TYR    81      75.952 104.509  67.841  1.00  0.00           O  
ATOM   1114  N   GLY    82      75.033 104.205  69.832  1.00  0.00           N  
ATOM   1115  H   GLY    82      75.102 103.212  69.659  1.00  0.00           H  
ATOM   1116  CA  GLY    82      74.558 104.734  71.122  1.00  0.00           C  
ATOM   1117  HA2 GLY    82      74.594 103.953  71.882  1.00  0.00           H  
ATOM   1118  HA3 GLY    82      75.201 105.551  71.448  1.00  0.00           H  
ATOM   1119  C   GLY    82      73.053 105.136  71.322  1.00  0.00           C  
ATOM   1120  O   GLY    82      72.457 105.797  70.493  1.00  0.00           O  
ATOM   1121  N   SER    83      72.431 104.691  72.488  1.00  0.00           N  
ATOM   1122  H   SER    83      72.973 104.390  73.285  1.00  0.00           H  
ATOM   1123  CA  SER    83      70.982 104.901  72.688  1.00  0.00           C  
ATOM   1124  HA  SER    83      70.708 104.333  73.577  1.00  0.00           H  
ATOM   1125  CB  SER    83      70.762 106.369  73.219  1.00  0.00           C  
ATOM   1126  HB2 SER    83      70.551 107.102  72.441  1.00  0.00           H  
ATOM   1127  HB3 SER    83      69.784 106.290  73.694  1.00  0.00           H  
ATOM   1128  OG  SER    83      71.765 106.855  74.129  1.00  0.00           O  
ATOM   1129  HG  SER    83      71.996 106.303  74.880  1.00  0.00           H  
ATOM   1130  C   SER    83      70.053 104.519  71.511  1.00  0.00           C  
ATOM   1131  O   SER    83      69.190 105.322  70.990  1.00  0.00           O  
ATOM   1132  N   SER    84      70.068 103.229  71.077  1.00  0.00           N  
ATOM   1133  H   SER    84      69.347 102.992  70.410  1.00  0.00           H  
ATOM   1134  CA  SER    84      70.453 102.129  71.910  1.00  0.00           C  
ATOM   1135  HA  SER    84      70.235 102.449  72.928  1.00  0.00           H  
ATOM   1136  CB  SER    84      69.596 100.904  71.576  1.00  0.00           C  
ATOM   1137  HB2 SER    84      68.559 101.148  71.806  1.00  0.00           H  
ATOM   1138  HB3 SER    84      69.765 100.649  70.530  1.00  0.00           H  
ATOM   1139  OG  SER    84      69.991  99.776  72.360  1.00  0.00           O  
ATOM   1140  HG  SER    84      69.390  99.043  72.207  1.00  0.00           H  
ATOM   1141  C   SER    84      71.953 101.749  71.708  1.00  0.00           C  
ATOM   1142  O   SER    84      72.540 102.121  70.644  1.00  0.00           O  
ATOM   1143  N   GLN    85      72.648 101.158  72.767  1.00  0.00           N  
ATOM   1144  H   GLN    85      72.110 100.892  73.580  1.00  0.00           H  
ATOM   1145  CA  GLN    85      74.078 100.782  72.863  1.00  0.00           C  
ATOM   1146  HA  GLN    85      74.678 101.675  72.694  1.00  0.00           H  
ATOM   1147  CB  GLN    85      74.533 100.379  74.339  1.00  0.00           C  
ATOM   1148  HB2 GLN    85      74.512 101.326  74.879  1.00  0.00           H  
ATOM   1149  HB3 GLN    85      73.797  99.713  74.789  1.00  0.00           H  
ATOM   1150  CG  GLN    85      75.986  99.850  74.424  1.00  0.00           C  
ATOM   1151  HG2 GLN    85      76.626 100.498  73.826  1.00  0.00           H  
ATOM   1152  HG3 GLN    85      76.314  99.981  75.455  1.00  0.00           H  
ATOM   1153  CD  GLN    85      76.154  98.379  74.165  1.00  0.00           C  
ATOM   1154  OE1 GLN    85      77.258  97.956  73.837  1.00  0.00           O  
ATOM   1155  NE2 GLN    85      75.235  97.522  74.409  1.00  0.00           N  
ATOM   1156 HE21 GLN    85      75.443  96.555  74.202  1.00  0.00           H  
ATOM   1157 HE22 GLN    85      74.276  97.797  74.565  1.00  0.00           H  
ATOM   1158  C   GLN    85      74.403  99.810  71.736  1.00  0.00           C  
ATOM   1159  O   GLN    85      75.426 100.063  71.103  1.00  0.00           O  
ATOM   1160  N   SER    86      73.568  98.767  71.400  1.00  0.00           N  
ATOM   1161  H   SER    86      72.763  98.626  71.995  1.00  0.00           H  
ATOM   1162  CA  SER    86      73.814  97.975  70.137  1.00  0.00           C  
ATOM   1163  HA  SER    86      73.015  97.234  70.138  1.00  0.00           H  
ATOM   1164  CB  SER    86      73.544  98.945  68.948  1.00  0.00           C  
ATOM   1165  HB2 SER    86      74.433  99.572  68.882  1.00  0.00           H  
ATOM   1166  HB3 SER    86      73.477  98.339  68.045  1.00  0.00           H  
ATOM   1167  OG  SER    86      72.433  99.741  69.149  1.00  0.00           O  
ATOM   1168  HG  SER    86      72.680 100.311  69.880  1.00  0.00           H  
ATOM   1169  C   SER    86      75.122  97.251  70.066  1.00  0.00           C  
ATOM   1170  O   SER    86      75.890  97.616  69.241  1.00  0.00           O  
ATOM   1171  N   SER    87      75.455  96.302  70.908  1.00  0.00           N  
ATOM   1172  H   SER    87      74.862  95.934  71.638  1.00  0.00           H  
ATOM   1173  CA  SER    87      76.803  95.647  70.744  1.00  0.00           C  
ATOM   1174  HA  SER    87      77.600  96.391  70.724  1.00  0.00           H  
ATOM   1175  CB  SER    87      77.173  94.937  72.072  1.00  0.00           C  
ATOM   1176  HB2 SER    87      78.222  94.641  72.108  1.00  0.00           H  
ATOM   1177  HB3 SER    87      76.890  95.526  72.945  1.00  0.00           H  
ATOM   1178  OG  SER    87      76.321  93.854  72.169  1.00  0.00           O  
ATOM   1179  HG  SER    87      76.614  93.263  72.866  1.00  0.00           H  
ATOM   1180  C   SER    87      76.987  94.668  69.591  1.00  0.00           C  
ATOM   1181  O   SER    87      78.038  94.354  69.088  1.00  0.00           O  
ATOM   1182  N   GLN    88      75.838  94.141  69.092  1.00  0.00           N  
ATOM   1183  H   GLN    88      75.030  94.497  69.582  1.00  0.00           H  
ATOM   1184  CA  GLN    88      75.782  93.124  68.048  1.00  0.00           C  
ATOM   1185  HA  GLN    88      74.778  92.705  68.111  1.00  0.00           H  
ATOM   1186  CB  GLN    88      76.099  93.816  66.746  1.00  0.00           C  
ATOM   1187  HB2 GLN    88      77.166  94.042  66.740  1.00  0.00           H  
ATOM   1188  HB3 GLN    88      76.000  93.117  65.915  1.00  0.00           H  
ATOM   1189  CG  GLN    88      75.300  95.044  66.415  1.00  0.00           C  
ATOM   1190  HG2 GLN    88      75.697  95.863  67.014  1.00  0.00           H  
ATOM   1191  HG3 GLN    88      75.571  95.340  65.401  1.00  0.00           H  
ATOM   1192  CD  GLN    88      73.754  94.911  66.455  1.00  0.00           C  
ATOM   1193  OE1 GLN    88      73.189  93.840  66.330  1.00  0.00           O  
ATOM   1194  NE2 GLN    88      73.062  96.014  66.449  1.00  0.00           N  
ATOM   1195 HE21 GLN    88      73.474  96.930  66.344  1.00  0.00           H  
ATOM   1196 HE22 GLN    88      72.068  95.839  66.403  1.00  0.00           H  
ATOM   1197  C   GLN    88      76.669  91.867  68.365  1.00  0.00           C  
ATOM   1198  O   GLN    88      77.292  91.325  67.469  1.00  0.00           O  
ATOM   1199  N   SER    89      76.582  91.372  69.637  1.00  0.00           N  
ATOM   1200  H   SER    89      75.968  91.853  70.278  1.00  0.00           H  
ATOM   1201  CA  SER    89      76.879  89.970  69.876  1.00  0.00           C  
ATOM   1202  HA  SER    89      77.907  89.723  69.612  1.00  0.00           H  
ATOM   1203  CB  SER    89      76.649  89.645  71.343  1.00  0.00           C  
ATOM   1204  HB2 SER    89      77.295  90.260  71.969  1.00  0.00           H  
ATOM   1205  HB3 SER    89      75.708  90.059  71.705  1.00  0.00           H  
ATOM   1206  OG  SER    89      76.788  88.227  71.702  1.00  0.00           O  
ATOM   1207  HG  SER    89      77.003  88.196  72.637  1.00  0.00           H  
ATOM   1208  C   SER    89      76.045  89.075  68.937  1.00  0.00           C  
ATOM   1209  O   SER    89      74.888  89.317  68.607  1.00  0.00           O  
ATOM   1210  N   SER    90      76.676  88.000  68.469  1.00  0.00           N  
ATOM   1211  H   SER    90      77.608  87.792  68.796  1.00  0.00           H  
ATOM   1212  CA  SER    90      76.053  86.808  67.826  1.00  0.00           C  
ATOM   1213  HA  SER    90      75.465  87.174  66.984  1.00  0.00           H  
ATOM   1214  CB  SER    90      77.215  85.996  67.176  1.00  0.00           C  
ATOM   1215  HB2 SER    90      77.799  86.745  66.642  1.00  0.00           H  
ATOM   1216  HB3 SER    90      77.813  85.487  67.931  1.00  0.00           H  
ATOM   1217  OG  SER    90      76.702  85.027  66.278  1.00  0.00           O  
ATOM   1218  HG  SER    90      76.152  84.416  66.774  1.00  0.00           H  
ATOM   1219  C   SER    90      75.069  85.872  68.684  1.00  0.00           C  
ATOM   1220  O   SER    90      74.181  85.275  68.034  1.00  0.00           O  
ATOM   1221  N   TYR    91      75.082  86.010  70.009  1.00  0.00           N  
ATOM   1222  H   TYR    91      75.826  86.480  70.504  1.00  0.00           H  
ATOM   1223  CA  TYR    91      74.169  85.323  70.859  1.00  0.00           C  
ATOM   1224  HA  TYR    91      73.359  84.933  70.242  1.00  0.00           H  
ATOM   1225  CB  TYR    91      74.863  84.116  71.481  1.00  0.00           C  
ATOM   1226  HB2 TYR    91      75.811  84.297  71.987  1.00  0.00           H  
ATOM   1227  HB3 TYR    91      74.133  83.729  72.191  1.00  0.00           H  
ATOM   1228  CG  TYR    91      75.147  83.008  70.500  1.00  0.00           C  
ATOM   1229  CD1 TYR    91      74.085  82.256  70.054  1.00  0.00           C  
ATOM   1230  HD1 TYR    91      73.101  82.394  70.476  1.00  0.00           H  
ATOM   1231  CE1 TYR    91      74.328  81.206  69.190  1.00  0.00           C  
ATOM   1232  HE1 TYR    91      73.543  80.508  68.940  1.00  0.00           H  
ATOM   1233  CZ  TYR    91      75.623  80.931  68.711  1.00  0.00           C  
ATOM   1234  OH  TYR    91      75.849  79.836  67.934  1.00  0.00           O  
ATOM   1235  HH  TYR    91      75.036  79.332  67.858  1.00  0.00           H  
ATOM   1236  CE2 TYR    91      76.664  81.828  68.954  1.00  0.00           C  
ATOM   1237  HE2 TYR    91      77.577  81.776  68.380  1.00  0.00           H  
ATOM   1238  CD2 TYR    91      76.423  82.809  69.941  1.00  0.00           C  
ATOM   1239  HD2 TYR    91      77.227  83.410  70.340  1.00  0.00           H  
ATOM   1240  C   TYR    91      73.672  86.295  71.912  1.00  0.00           C  
ATOM   1241  O   TYR    91      74.144  86.290  73.077  1.00  0.00           O  
ATOM   1242  N   GLY    92      72.823  87.300  71.605  1.00  0.00           N  
ATOM   1243  H   GLY    92      72.653  87.993  72.320  1.00  0.00           H  
ATOM   1244  CA  GLY    92      72.247  87.520  70.299  1.00  0.00           C  
ATOM   1245  HA2 GLY    92      71.733  88.471  70.159  1.00  0.00           H  
ATOM   1246  HA3 GLY    92      73.045  87.496  69.557  1.00  0.00           H  
ATOM   1247  C   GLY    92      71.185  86.474  69.885  1.00  0.00           C  
ATOM   1248  O   GLY    92      70.495  85.901  70.745  1.00  0.00           O  
ATOM   1249  N   GLN    93      71.169  86.231  68.545  1.00  0.00           N  
ATOM   1250  H   GLN    93      71.769  86.813  67.978  1.00  0.00           H  
ATOM   1251  CA  GLN    93      70.495  85.088  67.911  1.00  0.00           C  
ATOM   1252  HA  GLN    93      70.346  84.304  68.654  1.00  0.00           H  
ATOM   1253  CB  GLN    93      69.200  85.665  67.291  1.00  0.00           C  
ATOM   1254  HB2 GLN    93      68.670  86.195  68.083  1.00  0.00           H  
ATOM   1255  HB3 GLN    93      69.489  86.441  66.582  1.00  0.00           H  
ATOM   1256  CG  GLN    93      68.163  84.644  66.670  1.00  0.00           C  
ATOM   1257  HG2 GLN    93      68.323  83.678  67.149  1.00  0.00           H  
ATOM   1258  HG3 GLN    93      67.134  84.943  66.871  1.00  0.00           H  
ATOM   1259  CD  GLN    93      68.232  84.410  65.187  1.00  0.00           C  
ATOM   1260  OE1 GLN    93      69.221  84.766  64.542  1.00  0.00           O  
ATOM   1261  NE2 GLN    93      67.131  84.035  64.576  1.00  0.00           N  
ATOM   1262 HE21 GLN    93      67.334  83.603  63.685  1.00  0.00           H  
ATOM   1263 HE22 GLN    93      66.305  83.747  65.079  1.00  0.00           H  
ATOM   1264  C   GLN    93      71.408  84.427  66.808  1.00  0.00           C  
ATOM   1265  O   GLN    93      72.004  85.101  65.980  1.00  0.00           O  
ATOM   1266  N   GLN    94      71.383  83.091  66.600  1.00  0.00           N  
ATOM   1267  H   GLN    94      70.943  82.609  67.371  1.00  0.00           H  
ATOM   1268  CA  GLN    94      71.718  82.375  65.413  1.00  0.00           C  
ATOM   1269  HA  GLN    94      71.694  83.118  64.616  1.00  0.00           H  
ATOM   1270  CB  GLN    94      73.136  81.829  65.464  1.00  0.00           C  
ATOM   1271  HB2 GLN    94      73.164  81.098  66.272  1.00  0.00           H  
ATOM   1272  HB3 GLN    94      73.408  81.173  64.636  1.00  0.00           H  
ATOM   1273  CG  GLN    94      74.346  82.751  65.553  1.00  0.00           C  
ATOM   1274  HG2 GLN    94      74.073  83.747  65.203  1.00  0.00           H  
ATOM   1275  HG3 GLN    94      74.697  82.813  66.583  1.00  0.00           H  
ATOM   1276  CD  GLN    94      75.466  82.317  64.659  1.00  0.00           C  
ATOM   1277  OE1 GLN    94      76.176  81.373  64.976  1.00  0.00           O  
ATOM   1278  NE2 GLN    94      75.557  82.885  63.502  1.00  0.00           N  
ATOM   1279 HE21 GLN    94      75.101  83.694  63.105  1.00  0.00           H  
ATOM   1280 HE22 GLN    94      76.417  82.712  63.000  1.00  0.00           H  
ATOM   1281  C   GLN    94      70.771  81.182  65.102  1.00  0.00           C  
ATOM   1282  O   GLN    94      71.079  80.387  64.258  1.00  0.00           O  
ATOM   1283  N   SER    95      69.625  80.981  65.753  1.00  0.00           N  
ATOM   1284  H   SER    95      69.348  81.657  66.450  1.00  0.00           H  
ATOM   1285  CA  SER    95      68.877  79.660  65.686  1.00  0.00           C  
ATOM   1286  HA  SER    95      69.559  78.820  65.556  1.00  0.00           H  
ATOM   1287  CB  SER    95      68.103  79.507  67.048  1.00  0.00           C  
ATOM   1288  HB2 SER    95      68.682  79.738  67.942  1.00  0.00           H  
ATOM   1289  HB3 SER    95      67.253  80.188  66.988  1.00  0.00           H  
ATOM   1290  OG  SER    95      67.664  78.255  67.182  1.00  0.00           O  
ATOM   1291  HG  SER    95      67.041  78.372  67.903  1.00  0.00           H  
ATOM   1292  C   SER    95      67.931  79.511  64.482  1.00  0.00           C  
ATOM   1293  O   SER    95      67.341  80.509  64.056  1.00  0.00           O  
ATOM   1294  N   SER    96      67.919  78.293  63.901  1.00  0.00           N  
ATOM   1295  H   SER    96      68.611  77.622  64.204  1.00  0.00           H  
ATOM   1296  CA  SER    96      67.175  77.841  62.749  1.00  0.00           C  
ATOM   1297  HA  SER    96      67.653  78.341  61.907  1.00  0.00           H  
ATOM   1298  CB  SER    96      67.376  76.332  62.666  1.00  0.00           C  
ATOM   1299  HB2 SER    96      66.673  75.882  61.966  1.00  0.00           H  
ATOM   1300  HB3 SER    96      68.405  76.096  62.396  1.00  0.00           H  
ATOM   1301  OG  SER    96      67.165  75.667  63.945  1.00  0.00           O  
ATOM   1302  HG  SER    96      66.334  75.881  64.374  1.00  0.00           H  
ATOM   1303  C   SER    96      65.675  78.260  62.829  1.00  0.00           C  
ATOM   1304  O   SER    96      65.152  78.242  63.911  1.00  0.00           O  
ATOM   1305  N   TYR    97      64.972  78.738  61.777  1.00  0.00           N  
ATOM   1306  H   TYR    97      64.051  79.069  62.026  1.00  0.00           H  
ATOM   1307  CA  TYR    97      65.408  79.140  60.429  1.00  0.00           C  
ATOM   1308  HA  TYR    97      64.506  79.585  60.010  1.00  0.00           H  
ATOM   1309  CB  TYR    97      66.345  80.389  60.414  1.00  0.00           C  
ATOM   1310  HB2 TYR    97      66.150  81.142  61.178  1.00  0.00           H  
ATOM   1311  HB3 TYR    97      67.376  80.069  60.567  1.00  0.00           H  
ATOM   1312  CG  TYR    97      66.323  81.060  59.013  1.00  0.00           C  
ATOM   1313  CD1 TYR    97      67.415  81.071  58.139  1.00  0.00           C  
ATOM   1314  HD1 TYR    97      68.351  80.654  58.481  1.00  0.00           H  
ATOM   1315  CE1 TYR    97      67.349  81.629  56.868  1.00  0.00           C  
ATOM   1316  HE1 TYR    97      68.246  81.706  56.271  1.00  0.00           H  
ATOM   1317  CZ  TYR    97      66.157  82.243  56.437  1.00  0.00           C  
ATOM   1318  OH  TYR    97      65.989  82.715  55.163  1.00  0.00           O  
ATOM   1319  HH  TYR    97      66.715  82.377  54.634  1.00  0.00           H  
ATOM   1320  CE2 TYR    97      65.099  82.360  57.373  1.00  0.00           C  
ATOM   1321  HE2 TYR    97      64.166  82.833  57.104  1.00  0.00           H  
ATOM   1322  CD2 TYR    97      65.197  81.881  58.741  1.00  0.00           C  
ATOM   1323  HD2 TYR    97      64.459  82.042  59.513  1.00  0.00           H  
ATOM   1324  C   TYR    97      65.872  77.990  59.439  1.00  0.00           C  
ATOM   1325  O   TYR    97      66.901  77.322  59.800  1.00  0.00           O  
ATOM   1326  N   PRO    98      65.304  77.893  58.253  1.00  0.00           N  
ATOM   1327  CD  PRO    98      65.966  77.116  57.158  1.00  0.00           C  
ATOM   1328  HD2 PRO    98      66.239  76.101  57.449  1.00  0.00           H  
ATOM   1329  HD3 PRO    98      66.883  77.633  56.875  1.00  0.00           H  
ATOM   1330  CG  PRO    98      65.038  77.095  55.958  1.00  0.00           C  
ATOM   1331  HG2 PRO    98      64.327  76.270  56.000  1.00  0.00           H  
ATOM   1332  HG3 PRO    98      65.676  76.949  55.086  1.00  0.00           H  
ATOM   1333  CB  PRO    98      64.466  78.473  56.127  1.00  0.00           C  
ATOM   1334  HB2 PRO    98      63.578  78.564  55.501  1.00  0.00           H  
ATOM   1335  HB3 PRO    98      65.242  79.152  55.775  1.00  0.00           H  
ATOM   1336  CA  PRO    98      64.169  78.618  57.665  1.00  0.00           C  
ATOM   1337  HA  PRO    98      64.243  79.662  57.968  1.00  0.00           H  
ATOM   1338  C   PRO    98      62.817  77.999  58.024  1.00  0.00           C  
ATOM   1339  O   PRO    98      62.825  76.832  58.360  1.00  0.00           O  
ATOM   1340  N   GLY    99      61.752  78.747  57.912  1.00  0.00           N  
ATOM   1341  H   GLY    99      61.808  79.712  57.619  1.00  0.00           H  
ATOM   1342  CA  GLY    99      60.448  78.203  58.311  1.00  0.00           C  
ATOM   1343  HA2 GLY    99      60.478  77.492  59.137  1.00  0.00           H  
ATOM   1344  HA3 GLY    99      59.752  79.019  58.502  1.00  0.00           H  
ATOM   1345  C   GLY    99      59.681  77.372  57.266  1.00  0.00           C  
ATOM   1346  O   GLY    99      60.147  77.242  56.091  1.00  0.00           O  
ATOM   1347  N   TYR   100      58.546  76.851  57.681  1.00  0.00           N  
ATOM   1348  H   TYR   100      58.267  77.065  58.628  1.00  0.00           H  
ATOM   1349  CA  TYR   100      57.619  76.040  56.878  1.00  0.00           C  
ATOM   1350  HA  TYR   100      58.128  75.257  56.316  1.00  0.00           H  
ATOM   1351  CB  TYR   100      56.713  75.387  57.874  1.00  0.00           C  
ATOM   1352  HB2 TYR   100      57.350  74.784  58.521  1.00  0.00           H  
ATOM   1353  HB3 TYR   100      56.166  76.076  58.517  1.00  0.00           H  
ATOM   1354  CG  TYR   100      55.648  74.521  57.224  1.00  0.00           C  
ATOM   1355  CD1 TYR   100      55.887  73.155  56.875  1.00  0.00           C  
ATOM   1356  HD1 TYR   100      56.788  72.607  57.107  1.00  0.00           H  
ATOM   1357  CE1 TYR   100      54.899  72.453  56.115  1.00  0.00           C  
ATOM   1358  HE1 TYR   100      55.005  71.386  55.984  1.00  0.00           H  
ATOM   1359  CZ  TYR   100      53.781  73.183  55.672  1.00  0.00           C  
ATOM   1360  OH  TYR   100      52.813  72.497  55.024  1.00  0.00           O  
ATOM   1361  HH  TYR   100      52.157  73.150  54.769  1.00  0.00           H  
ATOM   1362  CE2 TYR   100      53.669  74.537  55.875  1.00  0.00           C  
ATOM   1363  HE2 TYR   100      52.870  75.133  55.458  1.00  0.00           H  
ATOM   1364  CD2 TYR   100      54.509  75.180  56.799  1.00  0.00           C  
ATOM   1365  HD2 TYR   100      54.410  76.222  57.063  1.00  0.00           H  
ATOM   1366  C   TYR   100      56.773  76.772  55.750  1.00  0.00           C  
ATOM   1367  O   TYR   100      56.623  76.155  54.701  1.00  0.00           O  
ATOM   1368  N   GLY   101      56.397  78.011  56.019  1.00  0.00           N  
ATOM   1369  H   GLY   101      56.598  78.332  56.956  1.00  0.00           H  
ATOM   1370  CA  GLY   101      55.843  78.854  55.006  1.00  0.00           C  
ATOM   1371  HA2 GLY   101      55.684  79.891  55.300  1.00  0.00           H  
ATOM   1372  HA3 GLY   101      56.566  78.969  54.198  1.00  0.00           H  
ATOM   1373  C   GLY   101      54.484  78.385  54.472  1.00  0.00           C  
ATOM   1374  O   GLY   101      53.475  78.560  55.176  1.00  0.00           O  
ATOM   1375  N   GLN   102      54.452  77.711  53.329  1.00  0.00           N  
ATOM   1376  H   GLN   102      55.262  77.535  52.753  1.00  0.00           H  
ATOM   1377  CA  GLN   102      53.121  77.199  52.806  1.00  0.00           C  
ATOM   1378  HA  GLN   102      52.462  77.065  53.663  1.00  0.00           H  
ATOM   1379  CB  GLN   102      52.582  78.268  51.814  1.00  0.00           C  
ATOM   1380  HB2 GLN   102      53.248  78.501  50.983  1.00  0.00           H  
ATOM   1381  HB3 GLN   102      51.676  77.784  51.448  1.00  0.00           H  
ATOM   1382  CG  GLN   102      52.142  79.604  52.440  1.00  0.00           C  
ATOM   1383  HG2 GLN   102      53.052  80.064  52.825  1.00  0.00           H  
ATOM   1384  HG3 GLN   102      51.818  80.190  51.580  1.00  0.00           H  
ATOM   1385  CD  GLN   102      51.008  79.490  53.385  1.00  0.00           C  
ATOM   1386  OE1 GLN   102      50.246  78.557  53.586  1.00  0.00           O  
ATOM   1387  NE2 GLN   102      50.690  80.525  54.044  1.00  0.00           N  
ATOM   1388 HE21 GLN   102      51.316  81.307  54.175  1.00  0.00           H  
ATOM   1389 HE22 GLN   102      49.860  80.480  54.618  1.00  0.00           H  
ATOM   1390  C   GLN   102      53.230  75.861  52.078  1.00  0.00           C  
ATOM   1391  O   GLN   102      52.177  75.520  51.425  1.00  0.00           O  
ATOM   1392  N   GLN   103      54.355  75.162  52.103  1.00  0.00           N  
ATOM   1393  H   GLN   103      55.223  75.549  52.445  1.00  0.00           H  
ATOM   1394  CA  GLN   103      54.442  73.806  51.594  1.00  0.00           C  
ATOM   1395  HA  GLN   103      53.445  73.386  51.460  1.00  0.00           H  
ATOM   1396  CB  GLN   103      55.211  73.912  50.232  1.00  0.00           C  
ATOM   1397  HB2 GLN   103      56.174  74.380  50.437  1.00  0.00           H  
ATOM   1398  HB3 GLN   103      55.388  72.884  49.917  1.00  0.00           H  
ATOM   1399  CG  GLN   103      54.442  74.651  49.116  1.00  0.00           C  
ATOM   1400  HG2 GLN   103      54.290  75.669  49.476  1.00  0.00           H  
ATOM   1401  HG3 GLN   103      55.144  74.605  48.283  1.00  0.00           H  
ATOM   1402  CD  GLN   103      53.069  73.962  48.822  1.00  0.00           C  
ATOM   1403  OE1 GLN   103      52.768  72.847  49.089  1.00  0.00           O  
ATOM   1404  NE2 GLN   103      52.238  74.548  47.960  1.00  0.00           N  
ATOM   1405 HE21 GLN   103      51.522  73.992  47.516  1.00  0.00           H  
ATOM   1406 HE22 GLN   103      52.337  75.479  47.582  1.00  0.00           H  
ATOM   1407  C   GLN   103      55.392  72.992  52.506  1.00  0.00           C  
ATOM   1408  O   GLN   103      56.391  73.550  52.919  1.00  0.00           O  
ATOM   1409  N   PRO   104      55.164  71.681  52.681  1.00  0.00           N  
ATOM   1410  CD  PRO   104      54.012  70.839  52.258  1.00  0.00           C  
ATOM   1411  HD2 PRO   104      53.869  71.076  51.203  1.00  0.00           H  
ATOM   1412  HD3 PRO   104      53.099  71.086  52.799  1.00  0.00           H  
ATOM   1413  CG  PRO   104      54.452  69.407  52.381  1.00  0.00           C  
ATOM   1414  HG2 PRO   104      55.024  69.182  51.481  1.00  0.00           H  
ATOM   1415  HG3 PRO   104      53.531  68.837  52.496  1.00  0.00           H  
ATOM   1416  CB  PRO   104      55.425  69.437  53.530  1.00  0.00           C  
ATOM   1417  HB2 PRO   104      56.129  68.608  53.593  1.00  0.00           H  
ATOM   1418  HB3 PRO   104      54.836  69.285  54.434  1.00  0.00           H  
ATOM   1419  CA  PRO   104      56.159  70.830  53.322  1.00  0.00           C  
ATOM   1420  HA  PRO   104      56.482  71.229  54.283  1.00  0.00           H  
ATOM   1421  C   PRO   104      57.488  70.584  52.541  1.00  0.00           C  
ATOM   1422  O   PRO   104      57.474  70.370  51.289  1.00  0.00           O  
ATOM   1423  N   ALA   105      58.617  70.575  53.310  1.00  0.00           N  
ATOM   1424  H   ALA   105      58.497  70.743  54.298  1.00  0.00           H  
ATOM   1425  CA  ALA   105      60.005  70.304  52.808  1.00  0.00           C  
ATOM   1426  HA  ALA   105      60.170  71.050  52.031  1.00  0.00           H  
ATOM   1427  CB  ALA   105      60.919  70.569  53.948  1.00  0.00           C  
ATOM   1428  HB1 ALA   105      60.535  70.067  54.836  1.00  0.00           H  
ATOM   1429  HB2 ALA   105      61.969  70.360  53.746  1.00  0.00           H  
ATOM   1430  HB3 ALA   105      60.907  71.641  54.149  1.00  0.00           H  
ATOM   1431  C   ALA   105      60.114  68.907  52.181  1.00  0.00           C  
ATOM   1432  O   ALA   105      59.394  67.942  52.409  1.00  0.00           O  
ATOM   1433  N   PRO   106      61.029  68.787  51.246  1.00  0.00           N  
ATOM   1434  CD  PRO   106      61.984  69.765  50.780  1.00  0.00           C  
ATOM   1435  HD2 PRO   106      62.489  70.339  51.556  1.00  0.00           H  
ATOM   1436  HD3 PRO   106      61.533  70.541  50.162  1.00  0.00           H  
ATOM   1437  CG  PRO   106      63.039  68.928  49.990  1.00  0.00           C  
ATOM   1438  HG2 PRO   106      63.794  68.466  50.625  1.00  0.00           H  
ATOM   1439  HG3 PRO   106      63.348  69.603  49.191  1.00  0.00           H  
ATOM   1440  CB  PRO   106      62.247  67.728  49.521  1.00  0.00           C  
ATOM   1441  HB2 PRO   106      62.833  66.825  49.349  1.00  0.00           H  
ATOM   1442  HB3 PRO   106      61.609  67.901  48.654  1.00  0.00           H  
ATOM   1443  CA  PRO   106      61.353  67.472  50.704  1.00  0.00           C  
ATOM   1444  HA  PRO   106      60.431  67.027  50.329  1.00  0.00           H  
ATOM   1445  C   PRO   106      62.032  66.478  51.752  1.00  0.00           C  
ATOM   1446  O   PRO   106      61.986  65.258  51.687  1.00  0.00           O  
ATOM   1447  N   SER   107      62.716  67.138  52.681  1.00  0.00           N  
ATOM   1448  H   SER   107      62.916  68.127  52.636  1.00  0.00           H  
ATOM   1449  CA  SER   107      63.238  66.556  53.902  1.00  0.00           C  
ATOM   1450  HA  SER   107      64.070  65.873  53.732  1.00  0.00           H  
ATOM   1451  CB  SER   107      63.613  67.601  54.958  1.00  0.00           C  
ATOM   1452  HB2 SER   107      62.698  68.012  55.385  1.00  0.00           H  
ATOM   1453  HB3 SER   107      64.155  67.063  55.735  1.00  0.00           H  
ATOM   1454  OG  SER   107      64.528  68.570  54.440  1.00  0.00           O  
ATOM   1455  HG  SER   107      64.976  68.930  55.209  1.00  0.00           H  
ATOM   1456  C   SER   107      62.205  65.618  54.593  1.00  0.00           C  
ATOM   1457  O   SER   107      61.027  65.887  54.605  1.00  0.00           O  
ATOM   1458  N   SER   108      62.746  64.522  55.171  1.00  0.00           N  
ATOM   1459  H   SER   108      63.740  64.343  55.199  1.00  0.00           H  
ATOM   1460  CA  SER   108      61.963  63.464  55.865  1.00  0.00           C  
ATOM   1461  HA  SER   108      60.999  63.254  55.401  1.00  0.00           H  
ATOM   1462  CB  SER   108      62.694  62.156  55.895  1.00  0.00           C  
ATOM   1463  HB2 SER   108      62.811  61.835  54.860  1.00  0.00           H  
ATOM   1464  HB3 SER   108      63.664  62.332  56.361  1.00  0.00           H  
ATOM   1465  OG  SER   108      61.944  61.193  56.628  1.00  0.00           O  
ATOM   1466  HG  SER   108      62.181  60.327  56.287  1.00  0.00           H  
ATOM   1467  C   SER   108      61.866  63.999  57.303  1.00  0.00           C  
ATOM   1468  O   SER   108      62.913  64.222  57.930  1.00  0.00           O  
ATOM   1469  N   THR   109      60.630  64.216  57.735  1.00  0.00           N  
ATOM   1470  H   THR   109      59.842  64.157  57.105  1.00  0.00           H  
ATOM   1471  CA  THR   109      60.339  64.689  59.078  1.00  0.00           C  
ATOM   1472  HA  THR   109      61.155  64.369  59.726  1.00  0.00           H  
ATOM   1473  CB  THR   109      60.151  66.208  59.087  1.00  0.00           C  
ATOM   1474  HB  THR   109      59.684  66.446  60.043  1.00  0.00           H  
ATOM   1475  CG2 THR   109      61.433  66.863  58.829  1.00  0.00           C  
ATOM   1476 HG21 THR   109      62.218  66.283  59.314  1.00  0.00           H  
ATOM   1477 HG22 THR   109      61.636  66.862  57.758  1.00  0.00           H  
ATOM   1478 HG23 THR   109      61.476  67.839  59.312  1.00  0.00           H  
ATOM   1479  OG1 THR   109      59.273  66.638  58.053  1.00  0.00           O  
ATOM   1480  HG1 THR   109      58.555  67.201  58.349  1.00  0.00           H  
ATOM   1481  C   THR   109      59.098  63.966  59.641  1.00  0.00           C  
ATOM   1482  O   THR   109      58.568  64.331  60.672  1.00  0.00           O  
ATOM   1483  N   SER   110      58.561  62.920  58.988  1.00  0.00           N  
ATOM   1484  H   SER   110      59.102  62.672  58.172  1.00  0.00           H  
ATOM   1485  CA  SER   110      57.241  62.415  59.226  1.00  0.00           C  
ATOM   1486  HA  SER   110      56.722  63.149  59.841  1.00  0.00           H  
ATOM   1487  CB  SER   110      56.366  62.134  58.021  1.00  0.00           C  
ATOM   1488  HB2 SER   110      56.929  61.439  57.398  1.00  0.00           H  
ATOM   1489  HB3 SER   110      55.406  61.703  58.307  1.00  0.00           H  
ATOM   1490  OG  SER   110      56.241  63.330  57.233  1.00  0.00           O  
ATOM   1491  HG  SER   110      57.055  63.444  56.737  1.00  0.00           H  
ATOM   1492  C   SER   110      57.381  61.206  60.142  1.00  0.00           C  
ATOM   1493  O   SER   110      56.769  60.154  59.819  1.00  0.00           O  
ATOM   1494  N   GLY   111      58.047  61.329  61.291  1.00  0.00           N  
ATOM   1495  H   GLY   111      58.463  62.229  61.482  1.00  0.00           H  
ATOM   1496  CA  GLY   111      58.120  60.360  62.319  1.00  0.00           C  
ATOM   1497  HA2 GLY   111      58.601  60.806  63.189  1.00  0.00           H  
ATOM   1498  HA3 GLY   111      57.088  60.119  62.574  1.00  0.00           H  
ATOM   1499  C   GLY   111      58.831  59.032  61.843  1.00  0.00           C  
ATOM   1500  O   GLY   111      59.612  59.068  60.860  1.00  0.00           O  
ATOM   1501  N   SER   112      58.590  57.836  62.403  1.00  0.00           N  
ATOM   1502  H   SER   112      58.967  57.055  61.885  1.00  0.00           H  
ATOM   1503  CA  SER   112      57.688  57.409  63.492  1.00  0.00           C  
ATOM   1504  HA  SER   112      57.847  56.342  63.646  1.00  0.00           H  
ATOM   1505  CB  SER   112      58.091  58.053  64.861  1.00  0.00           C  
ATOM   1506  HB2 SER   112      58.218  59.127  64.723  1.00  0.00           H  
ATOM   1507  HB3 SER   112      57.379  57.748  65.627  1.00  0.00           H  
ATOM   1508  OG  SER   112      59.351  57.520  65.201  1.00  0.00           O  
ATOM   1509  HG  SER   112      59.938  58.242  65.437  1.00  0.00           H  
ATOM   1510  C   SER   112      56.198  57.696  63.190  1.00  0.00           C  
ATOM   1511  O   SER   112      55.536  58.524  63.863  1.00  0.00           O  
ATOM   1512  N   TYR   113      55.620  57.056  62.258  1.00  0.00           N  
ATOM   1513  H   TYR   113      54.623  57.181  62.153  1.00  0.00           H  
ATOM   1514  CA  TYR   113      56.152  55.953  61.484  1.00  0.00           C  
ATOM   1515  HA  TYR   113      57.221  55.782  61.613  1.00  0.00           H  
ATOM   1516  CB  TYR   113      55.430  54.672  61.843  1.00  0.00           C  
ATOM   1517  HB2 TYR   113      54.370  54.906  61.742  1.00  0.00           H  
ATOM   1518  HB3 TYR   113      55.518  54.040  60.959  1.00  0.00           H  
ATOM   1519  CG  TYR   113      55.742  54.158  63.213  1.00  0.00           C  
ATOM   1520  CD1 TYR   113      54.760  54.353  64.275  1.00  0.00           C  
ATOM   1521  HD1 TYR   113      53.883  54.955  64.087  1.00  0.00           H  
ATOM   1522  CE1 TYR   113      55.170  54.045  65.573  1.00  0.00           C  
ATOM   1523  HE1 TYR   113      54.567  54.224  66.451  1.00  0.00           H  
ATOM   1524  CZ  TYR   113      56.432  53.414  65.787  1.00  0.00           C  
ATOM   1525  OH  TYR   113      56.836  53.295  67.091  1.00  0.00           O  
ATOM   1526  HH  TYR   113      57.690  52.860  67.042  1.00  0.00           H  
ATOM   1527  CE2 TYR   113      57.311  53.163  64.757  1.00  0.00           C  
ATOM   1528  HE2 TYR   113      58.317  52.815  64.938  1.00  0.00           H  
ATOM   1529  CD2 TYR   113      56.979  53.581  63.448  1.00  0.00           C  
ATOM   1530  HD2 TYR   113      57.731  53.586  62.673  1.00  0.00           H  
ATOM   1531  C   TYR   113      56.001  56.294  60.011  1.00  0.00           C  
ATOM   1532  O   TYR   113      54.843  56.635  59.575  1.00  0.00           O  
ATOM   1533  N   GLY   114      57.096  56.197  59.205  1.00  0.00           N  
ATOM   1534  H   GLY   114      57.971  56.158  59.707  1.00  0.00           H  
ATOM   1535  CA  GLY   114      57.100  56.256  57.760  1.00  0.00           C  
ATOM   1536  HA2 GLY   114      56.077  56.253  57.383  1.00  0.00           H  
ATOM   1537  HA3 GLY   114      57.658  57.122  57.405  1.00  0.00           H  
ATOM   1538  C   GLY   114      57.748  55.009  57.071  1.00  0.00           C  
ATOM   1539  O   GLY   114      58.458  54.215  57.624  1.00  0.00           O  
ATOM   1540  N   SER   115      57.580  54.896  55.734  1.00  0.00           N  
ATOM   1541  H   SER   115      57.945  54.079  55.267  1.00  0.00           H  
ATOM   1542  CA  SER   115      56.751  55.733  54.859  1.00  0.00           C  
ATOM   1543  HA  SER   115      56.734  56.773  55.185  1.00  0.00           H  
ATOM   1544  CB  SER   115      57.460  55.601  53.439  1.00  0.00           C  
ATOM   1545  HB2 SER   115      56.923  56.204  52.707  1.00  0.00           H  
ATOM   1546  HB3 SER   115      58.473  56.001  53.459  1.00  0.00           H  
ATOM   1547  OG  SER   115      57.585  54.278  53.032  1.00  0.00           O  
ATOM   1548  HG  SER   115      58.483  53.941  53.077  1.00  0.00           H  
ATOM   1549  C   SER   115      55.272  55.308  54.774  1.00  0.00           C  
ATOM   1550  O   SER   115      54.758  54.537  55.614  1.00  0.00           O  
ATOM   1551  N   SER   116      54.509  56.022  53.986  1.00  0.00           N  
ATOM   1552  H   SER   116      54.993  56.716  53.434  1.00  0.00           H  
ATOM   1553  CA  SER   116      53.041  56.006  53.768  1.00  0.00           C  
ATOM   1554  HA  SER   116      52.544  55.829  54.721  1.00  0.00           H  
ATOM   1555  CB  SER   116      52.664  57.399  53.189  1.00  0.00           C  
ATOM   1556  HB2 SER   116      53.014  58.185  53.858  1.00  0.00           H  
ATOM   1557  HB3 SER   116      53.172  57.484  52.228  1.00  0.00           H  
ATOM   1558  OG  SER   116      51.233  57.548  53.044  1.00  0.00           O  
ATOM   1559  HG  SER   116      50.862  57.029  52.327  1.00  0.00           H  
ATOM   1560  C   SER   116      52.644  54.872  52.815  1.00  0.00           C  
ATOM   1561  O   SER   116      52.740  54.958  51.600  1.00  0.00           O  
ATOM   1562  N   SER   117      52.197  53.771  53.437  1.00  0.00           N  
ATOM   1563  H   SER   117      52.066  53.801  54.438  1.00  0.00           H  
ATOM   1564  CA  SER   117      51.639  52.596  52.691  1.00  0.00           C  
ATOM   1565  HA  SER   117      51.939  52.680  51.647  1.00  0.00           H  
ATOM   1566  CB  SER   117      52.238  51.300  53.222  1.00  0.00           C  
ATOM   1567  HB2 SER   117      51.769  50.507  52.639  1.00  0.00           H  
ATOM   1568  HB3 SER   117      53.327  51.315  53.163  1.00  0.00           H  
ATOM   1569  OG  SER   117      51.847  51.185  54.597  1.00  0.00           O  
ATOM   1570  HG  SER   117      52.613  51.504  55.080  1.00  0.00           H  
ATOM   1571  C   SER   117      50.104  52.413  52.647  1.00  0.00           C  
ATOM   1572  O   SER   117      49.652  51.627  51.812  1.00  0.00           O  
ATOM   1573  N   GLN   118      49.321  53.214  53.351  1.00  0.00           N  
ATOM   1574  H   GLN   118      49.933  53.783  53.917  1.00  0.00           H  
ATOM   1575  CA  GLN   118      47.876  53.296  53.576  1.00  0.00           C  
ATOM   1576  HA  GLN   118      47.742  54.243  54.099  1.00  0.00           H  
ATOM   1577  CB  GLN   118      47.127  53.564  52.249  1.00  0.00           C  
ATOM   1578  HB2 GLN   118      47.440  54.491  51.768  1.00  0.00           H  
ATOM   1579  HB3 GLN   118      47.353  52.757  51.551  1.00  0.00           H  
ATOM   1580  CG  GLN   118      45.626  53.729  52.278  1.00  0.00           C  
ATOM   1581  HG2 GLN   118      45.194  53.990  51.312  1.00  0.00           H  
ATOM   1582  HG3 GLN   118      45.180  52.746  52.432  1.00  0.00           H  
ATOM   1583  CD  GLN   118      44.975  54.688  53.299  1.00  0.00           C  
ATOM   1584  OE1 GLN   118      45.595  55.671  53.669  1.00  0.00           O  
ATOM   1585  NE2 GLN   118      43.774  54.402  53.745  1.00  0.00           N  
ATOM   1586 HE21 GLN   118      43.284  53.564  53.465  1.00  0.00           H  
ATOM   1587 HE22 GLN   118      43.238  55.023  54.335  1.00  0.00           H  
ATOM   1588  C   GLN   118      47.273  52.080  54.351  1.00  0.00           C  
ATOM   1589  O   GLN   118      47.224  50.976  53.852  1.00  0.00           O  
ATOM   1590  N   SER   119      46.565  52.303  55.450  1.00  0.00           N  
ATOM   1591  H   SER   119      46.045  51.529  55.838  1.00  0.00           H  
ATOM   1592  CA  SER   119      46.550  53.554  56.339  1.00  0.00           C  
ATOM   1593  HA  SER   119      46.490  54.470  55.751  1.00  0.00           H  
ATOM   1594  CB  SER   119      45.459  53.350  57.419  1.00  0.00           C  
ATOM   1595  HB2 SER   119      45.391  54.270  57.999  1.00  0.00           H  
ATOM   1596  HB3 SER   119      44.521  53.212  56.880  1.00  0.00           H  
ATOM   1597  OG  SER   119      45.653  52.158  58.189  1.00  0.00           O  
ATOM   1598  HG  SER   119      45.474  51.349  57.703  1.00  0.00           H  
ATOM   1599  C   SER   119      47.866  53.791  57.108  1.00  0.00           C  
ATOM   1600  O   SER   119      48.792  53.014  56.875  1.00  0.00           O  
ATOM   1601  N   SER   120      47.986  54.717  58.069  1.00  0.00           N  
ATOM   1602  H   SER   120      47.170  55.270  58.290  1.00  0.00           H  
ATOM   1603  CA  SER   120      49.205  55.051  58.796  1.00  0.00           C  
ATOM   1604  HA  SER   120      50.041  54.386  58.581  1.00  0.00           H  
ATOM   1605  CB  SER   120      49.796  56.376  58.373  1.00  0.00           C  
ATOM   1606  HB2 SER   120      50.102  56.175  57.347  1.00  0.00           H  
ATOM   1607  HB3 SER   120      48.998  57.117  58.325  1.00  0.00           H  
ATOM   1608  OG  SER   120      50.752  56.910  59.178  1.00  0.00           O  
ATOM   1609  HG  SER   120      51.551  56.535  58.800  1.00  0.00           H  
ATOM   1610  C   SER   120      48.880  55.086  60.247  1.00  0.00           C  
ATOM   1611  O   SER   120      47.922  55.796  60.597  1.00  0.00           O  
ATOM   1612  N   SER   121      49.647  54.514  61.192  1.00  0.00           N  
ATOM   1613  H   SER   121      49.328  54.628  62.143  1.00  0.00           H  
ATOM   1614  CA  SER   121      50.987  54.031  60.966  1.00  0.00           C  
ATOM   1615  HA  SER   121      51.568  54.843  60.529  1.00  0.00           H  
ATOM   1616  CB  SER   121      51.473  53.628  62.332  1.00  0.00           C  
ATOM   1617  HB2 SER   121      50.994  52.723  62.707  1.00  0.00           H  
ATOM   1618  HB3 SER   121      52.514  53.315  62.258  1.00  0.00           H  
ATOM   1619  OG  SER   121      51.480  54.740  63.204  1.00  0.00           O  
ATOM   1620  HG  SER   121      51.946  55.448  62.754  1.00  0.00           H  
ATOM   1621  C   SER   121      51.104  52.819  60.021  1.00  0.00           C  
ATOM   1622  O   SER   121      51.911  52.885  59.129  1.00  0.00           O  
ATOM   1623  N   TYR   122      50.192  51.855  60.139  1.00  0.00           N  
ATOM   1624  H   TYR   122      49.557  51.941  60.919  1.00  0.00           H  
ATOM   1625  CA  TYR   122      50.146  50.690  59.251  1.00  0.00           C  
ATOM   1626  HA  TYR   122      50.605  50.952  58.297  1.00  0.00           H  
ATOM   1627  CB  TYR   122      51.122  49.630  59.791  1.00  0.00           C  
ATOM   1628  HB2 TYR   122      50.585  49.121  60.591  1.00  0.00           H  
ATOM   1629  HB3 TYR   122      51.205  48.898  58.988  1.00  0.00           H  
ATOM   1630  CG  TYR   122      52.498  50.126  60.282  1.00  0.00           C  
ATOM   1631  CD1 TYR   122      52.718  50.170  61.652  1.00  0.00           C  
ATOM   1632  HD1 TYR   122      51.842  49.908  62.227  1.00  0.00           H  
ATOM   1633  CE1 TYR   122      53.909  50.629  62.146  1.00  0.00           C  
ATOM   1634  HE1 TYR   122      54.141  50.694  63.199  1.00  0.00           H  
ATOM   1635  CZ  TYR   122      54.965  50.932  61.315  1.00  0.00           C  
ATOM   1636  OH  TYR   122      56.195  51.301  61.722  1.00  0.00           O  
ATOM   1637  HH  TYR   122      56.694  51.841  61.105  1.00  0.00           H  
ATOM   1638  CE2 TYR   122      54.800  50.867  59.898  1.00  0.00           C  
ATOM   1639  HE2 TYR   122      55.598  51.192  59.247  1.00  0.00           H  
ATOM   1640  CD2 TYR   122      53.568  50.393  59.381  1.00  0.00           C  
ATOM   1641  HD2 TYR   122      53.394  50.343  58.316  1.00  0.00           H  
ATOM   1642  C   TYR   122      48.701  50.121  58.898  1.00  0.00           C  
ATOM   1643  O   TYR   122      47.912  50.015  59.867  1.00  0.00           O  
ATOM   1644  N   GLY   123      48.335  49.774  57.659  1.00  0.00           N  
ATOM   1645  H   GLY   123      47.421  49.355  57.560  1.00  0.00           H  
ATOM   1646  CA  GLY   123      49.239  49.685  56.499  1.00  0.00           C  
ATOM   1647  HA2 GLY   123      48.603  49.768  55.618  1.00  0.00           H  
ATOM   1648  HA3 GLY   123      49.817  50.605  56.424  1.00  0.00           H  
ATOM   1649  C   GLY   123      50.035  48.406  56.448  1.00  0.00           C  
ATOM   1650  O   GLY   123      49.898  47.520  57.304  1.00  0.00           O  
ATOM   1651  N   GLN   124      50.754  48.196  55.347  1.00  0.00           N  
ATOM   1652  H   GLN   124      50.768  48.956  54.681  1.00  0.00           H  
ATOM   1653  CA  GLN   124      51.328  46.942  54.925  1.00  0.00           C  
ATOM   1654  HA  GLN   124      51.352  46.254  55.770  1.00  0.00           H  
ATOM   1655  CB  GLN   124      50.370  46.266  53.921  1.00  0.00           C  
ATOM   1656  HB2 GLN   124      49.450  45.944  54.408  1.00  0.00           H  
ATOM   1657  HB3 GLN   124      50.027  46.916  53.116  1.00  0.00           H  
ATOM   1658  CG  GLN   124      51.092  45.072  53.230  1.00  0.00           C  
ATOM   1659  HG2 GLN   124      51.948  45.423  52.654  1.00  0.00           H  
ATOM   1660  HG3 GLN   124      51.377  44.450  54.079  1.00  0.00           H  
ATOM   1661  CD  GLN   124      50.144  44.222  52.407  1.00  0.00           C  
ATOM   1662  OE1 GLN   124      49.180  43.604  52.930  1.00  0.00           O  
ATOM   1663  NE2 GLN   124      50.492  44.046  51.169  1.00  0.00           N  
ATOM   1664 HE21 GLN   124      51.354  44.346  50.737  1.00  0.00           H  
ATOM   1665 HE22 GLN   124      49.870  43.409  50.692  1.00  0.00           H  
ATOM   1666  C   GLN   124      52.684  47.243  54.318  1.00  0.00           C  
ATOM   1667  O   GLN   124      52.711  48.018  53.393  1.00  0.00           O  
ATOM   1668  N   PRO   125      53.735  46.748  54.893  1.00  0.00           N  
ATOM   1669  CD  PRO   125      55.023  46.895  54.243  1.00  0.00           C  
ATOM   1670  HD2 PRO   125      55.513  47.798  54.607  1.00  0.00           H  
ATOM   1671  HD3 PRO   125      54.916  46.841  53.160  1.00  0.00           H  
ATOM   1672  CG  PRO   125      55.920  45.702  54.635  1.00  0.00           C  
ATOM   1673  HG2 PRO   125      56.974  45.853  54.398  1.00  0.00           H  
ATOM   1674  HG3 PRO   125      55.640  44.796  54.098  1.00  0.00           H  
ATOM   1675  CB  PRO   125      55.491  45.539  56.090  1.00  0.00           C  
ATOM   1676  HB2 PRO   125      55.890  46.421  56.591  1.00  0.00           H  
ATOM   1677  HB3 PRO   125      55.765  44.573  56.517  1.00  0.00           H  
ATOM   1678  CA  PRO   125      53.930  45.751  56.059  1.00  0.00           C  
ATOM   1679  HA  PRO   125      53.550  44.752  55.848  1.00  0.00           H  
ATOM   1680  C   PRO   125      53.407  46.358  57.362  1.00  0.00           C  
ATOM   1681  O   PRO   125      53.341  47.591  57.519  1.00  0.00           O  
ATOM   1682  N   GLN   126      53.030  45.429  58.284  1.00  0.00           N  
ATOM   1683  H   GLN   126      53.080  44.442  58.075  1.00  0.00           H  
ATOM   1684  CA  GLN   126      52.658  45.807  59.617  1.00  0.00           C  
ATOM   1685  HA  GLN   126      52.175  46.784  59.622  1.00  0.00           H  
ATOM   1686  CB  GLN   126      51.684  44.774  60.132  1.00  0.00           C  
ATOM   1687  HB2 GLN   126      50.842  44.823  59.442  1.00  0.00           H  
ATOM   1688  HB3 GLN   126      52.242  43.839  60.077  1.00  0.00           H  
ATOM   1689  CG  GLN   126      51.166  44.895  61.592  1.00  0.00           C  
ATOM   1690  HG2 GLN   126      50.462  44.068  61.685  1.00  0.00           H  
ATOM   1691  HG3 GLN   126      51.995  44.697  62.272  1.00  0.00           H  
ATOM   1692  CD  GLN   126      50.423  46.142  61.933  1.00  0.00           C  
ATOM   1693  OE1 GLN   126      49.434  46.541  61.251  1.00  0.00           O  
ATOM   1694  NE2 GLN   126      50.800  46.863  63.000  1.00  0.00           N  
ATOM   1695 HE21 GLN   126      51.413  46.269  63.541  1.00  0.00           H  
ATOM   1696 HE22 GLN   126      50.359  47.704  63.343  1.00  0.00           H  
ATOM   1697  C   GLN   126      53.812  46.006  60.561  1.00  0.00           C  
ATOM   1698  O   GLN   126      54.786  45.278  60.504  1.00  0.00           O  
ATOM   1699  N   SER   127      53.843  47.120  61.314  1.00  0.00           N  
ATOM   1700  H   SER   127      53.023  47.702  61.407  1.00  0.00           H  
ATOM   1701  CA  SER   127      54.882  47.331  62.289  1.00  0.00           C  
ATOM   1702  HA  SER   127      54.586  48.190  62.891  1.00  0.00           H  
ATOM   1703  CB  SER   127      54.980  46.187  63.360  1.00  0.00           C  
ATOM   1704  HB2 SER   127      55.529  45.367  62.898  1.00  0.00           H  
ATOM   1705  HB3 SER   127      55.481  46.514  64.272  1.00  0.00           H  
ATOM   1706  OG  SER   127      53.651  45.729  63.710  1.00  0.00           O  
ATOM   1707  HG  SER   127      53.433  46.141  64.549  1.00  0.00           H  
ATOM   1708  C   SER   127      56.275  47.707  61.760  1.00  0.00           C  
ATOM   1709  O   SER   127      57.140  47.911  62.555  1.00  0.00           O  
ATOM   1710  N   GLY   128      56.498  47.889  60.433  1.00  0.00           N  
ATOM   1711  H   GLY   128      55.746  47.763  59.769  1.00  0.00           H  
ATOM   1712  CA  GLY   128      57.755  48.465  59.913  1.00  0.00           C  
ATOM   1713  HA2 GLY   128      57.613  49.526  59.707  1.00  0.00           H  
ATOM   1714  HA3 GLY   128      58.573  48.299  60.614  1.00  0.00           H  
ATOM   1715  C   GLY   128      58.354  47.808  58.650  1.00  0.00           C  
ATOM   1716  O   GLY   128      58.031  46.673  58.329  1.00  0.00           O  
ATOM   1717  N   SER   129      59.409  48.423  58.093  1.00  0.00           N  
ATOM   1718  H   SER   129      59.873  47.937  57.339  1.00  0.00           H  
ATOM   1719  CA  SER   129      60.197  49.677  58.494  1.00  0.00           C  
ATOM   1720  HA  SER   129      61.151  49.702  57.968  1.00  0.00           H  
ATOM   1721  CB  SER   129      59.571  51.010  58.059  1.00  0.00           C  
ATOM   1722  HB2 SER   129      58.555  51.063  58.451  1.00  0.00           H  
ATOM   1723  HB3 SER   129      60.155  51.871  58.384  1.00  0.00           H  
ATOM   1724  OG  SER   129      59.461  50.992  56.631  1.00  0.00           O  
ATOM   1725  HG  SER   129      60.295  51.183  56.197  1.00  0.00           H  
ATOM   1726  C   SER   129      60.539  49.697  59.962  1.00  0.00           C  
ATOM   1727  O   SER   129      60.060  50.470  60.742  1.00  0.00           O  
ATOM   1728  N   TYR   130      61.300  48.730  60.370  1.00  0.00           N  
ATOM   1729  H   TYR   130      61.545  48.064  59.651  1.00  0.00           H  
ATOM   1730  CA  TYR   130      61.537  48.337  61.777  1.00  0.00           C  
ATOM   1731  HA  TYR   130      60.560  48.427  62.252  1.00  0.00           H  
ATOM   1732  CB  TYR   130      62.002  46.857  61.853  1.00  0.00           C  
ATOM   1733  HB2 TYR   130      62.956  46.872  61.326  1.00  0.00           H  
ATOM   1734  HB3 TYR   130      62.202  46.617  62.897  1.00  0.00           H  
ATOM   1735  CG  TYR   130      61.081  45.869  61.272  1.00  0.00           C  
ATOM   1736  CD1 TYR   130      61.502  45.107  60.156  1.00  0.00           C  
ATOM   1737  HD1 TYR   130      62.549  45.133  59.892  1.00  0.00           H  
ATOM   1738  CE1 TYR   130      60.633  44.318  59.463  1.00  0.00           C  
ATOM   1739  HE1 TYR   130      61.081  43.627  58.765  1.00  0.00           H  
ATOM   1740  CZ  TYR   130      59.331  44.147  59.915  1.00  0.00           C  
ATOM   1741  OH  TYR   130      58.376  43.463  59.186  1.00  0.00           O  
ATOM   1742  HH  TYR   130      57.497  43.785  59.398  1.00  0.00           H  
ATOM   1743  CE2 TYR   130      58.866  44.832  61.038  1.00  0.00           C  
ATOM   1744  HE2 TYR   130      57.838  44.700  61.342  1.00  0.00           H  
ATOM   1745  CD2 TYR   130      59.779  45.633  61.774  1.00  0.00           C  
ATOM   1746  HD2 TYR   130      59.422  46.260  62.578  1.00  0.00           H  
ATOM   1747  C   TYR   130      62.465  49.173  62.616  1.00  0.00           C  
ATOM   1748  O   TYR   130      63.540  49.376  62.019  1.00  0.00           O  
ATOM   1749  N   SER   131      62.100  49.763  63.759  1.00  0.00           N  
ATOM   1750  H   SER   131      62.755  50.416  64.162  1.00  0.00           H  
ATOM   1751  CA  SER   131      61.068  49.419  64.713  1.00  0.00           C  
ATOM   1752  HA  SER   131      61.219  49.986  65.632  1.00  0.00           H  
ATOM   1753  CB  SER   131      59.701  49.958  64.170  1.00  0.00           C  
ATOM   1754  HB2 SER   131      59.247  49.225  63.503  1.00  0.00           H  
ATOM   1755  HB3 SER   131      59.073  50.264  65.007  1.00  0.00           H  
ATOM   1756  OG  SER   131      59.842  51.145  63.446  1.00  0.00           O  
ATOM   1757  HG  SER   131      59.661  50.964  62.521  1.00  0.00           H  
ATOM   1758  C   SER   131      60.908  47.982  65.169  1.00  0.00           C  
ATOM   1759  O   SER   131      59.903  47.296  64.969  1.00  0.00           O  
ATOM   1760  N   GLN   132      61.914  47.329  65.689  1.00  0.00           N  
ATOM   1761  H   GLN   132      61.815  46.326  65.745  1.00  0.00           H  
ATOM   1762  CA  GLN   132      63.158  47.826  66.303  1.00  0.00           C  
ATOM   1763  HA  GLN   132      63.567  48.604  65.658  1.00  0.00           H  
ATOM   1764  CB  GLN   132      62.898  48.504  67.678  1.00  0.00           C  
ATOM   1765  HB2 GLN   132      63.799  48.975  68.072  1.00  0.00           H  
ATOM   1766  HB3 GLN   132      62.080  49.195  67.472  1.00  0.00           H  
ATOM   1767  CG  GLN   132      62.378  47.502  68.698  1.00  0.00           C  
ATOM   1768  HG2 GLN   132      61.655  46.804  68.275  1.00  0.00           H  
ATOM   1769  HG3 GLN   132      63.234  46.904  69.010  1.00  0.00           H  
ATOM   1770  CD  GLN   132      61.784  48.182  69.871  1.00  0.00           C  
ATOM   1771  OE1 GLN   132      61.914  49.382  70.099  1.00  0.00           O  
ATOM   1772  NE2 GLN   132      61.138  47.374  70.633  1.00  0.00           N  
ATOM   1773 HE21 GLN   132      61.020  46.444  70.258  1.00  0.00           H  
ATOM   1774 HE22 GLN   132      60.469  47.756  71.286  1.00  0.00           H  
ATOM   1775  C   GLN   132      64.246  46.691  66.367  1.00  0.00           C  
ATOM   1776  O   GLN   132      63.839  45.459  66.331  1.00  0.00           O  
ATOM   1777  N   GLN   133      65.553  46.973  66.616  1.00  0.00           N  
ATOM   1778  H   GLN   133      65.859  47.923  66.461  1.00  0.00           H  
ATOM   1779  CA  GLN   133      66.681  45.916  66.721  1.00  0.00           C  
ATOM   1780  HA  GLN   133      67.596  46.445  66.454  1.00  0.00           H  
ATOM   1781  CB  GLN   133      66.756  45.339  68.190  1.00  0.00           C  
ATOM   1782  HB2 GLN   133      65.765  44.942  68.410  1.00  0.00           H  
ATOM   1783  HB3 GLN   133      67.427  44.481  68.231  1.00  0.00           H  
ATOM   1784  CG  GLN   133      67.058  46.527  69.204  1.00  0.00           C  
ATOM   1785  HG2 GLN   133      67.931  47.053  68.816  1.00  0.00           H  
ATOM   1786  HG3 GLN   133      66.214  47.216  69.168  1.00  0.00           H  
ATOM   1787  CD  GLN   133      67.282  46.099  70.631  1.00  0.00           C  
ATOM   1788  OE1 GLN   133      67.881  45.012  70.854  1.00  0.00           O  
ATOM   1789  NE2 GLN   133      67.020  46.962  71.545  1.00  0.00           N  
ATOM   1790 HE21 GLN   133      66.899  47.947  71.357  1.00  0.00           H  
ATOM   1791 HE22 GLN   133      67.250  46.550  72.438  1.00  0.00           H  
ATOM   1792  C   GLN   133      66.571  44.772  65.699  1.00  0.00           C  
ATOM   1793  O   GLN   133      66.188  43.641  66.095  1.00  0.00           O  
ATOM   1794  N   PRO   134      66.847  44.966  64.367  1.00  0.00           N  
ATOM   1795  CD  PRO   134      66.841  43.841  63.394  1.00  0.00           C  
ATOM   1796  HD2 PRO   134      66.003  43.158  63.538  1.00  0.00           H  
ATOM   1797  HD3 PRO   134      67.787  43.308  63.486  1.00  0.00           H  
ATOM   1798  CG  PRO   134      66.827  44.506  62.046  1.00  0.00           C  
ATOM   1799  HG2 PRO   134      65.804  44.715  61.734  1.00  0.00           H  
ATOM   1800  HG3 PRO   134      67.312  43.770  61.404  1.00  0.00           H  
ATOM   1801  CB  PRO   134      67.695  45.752  62.293  1.00  0.00           C  
ATOM   1802  HB2 PRO   134      67.674  46.421  61.432  1.00  0.00           H  
ATOM   1803  HB3 PRO   134      68.735  45.488  62.486  1.00  0.00           H  
ATOM   1804  CA  PRO   134      67.131  46.230  63.662  1.00  0.00           C  
ATOM   1805  HA  PRO   134      67.920  46.706  64.244  1.00  0.00           H  
ATOM   1806  C   PRO   134      65.880  47.110  63.431  1.00  0.00           C  
ATOM   1807  O   PRO   134      64.736  46.653  63.585  1.00  0.00           O  
ATOM   1808  N   SER   135      65.986  48.352  63.003  1.00  0.00           N  
ATOM   1809  H   SER   135      65.138  48.717  62.593  1.00  0.00           H  
ATOM   1810  CA  SER   135      67.218  49.171  62.877  1.00  0.00           C  
ATOM   1811  HA  SER   135      67.917  48.739  62.161  1.00  0.00           H  
ATOM   1812  CB  SER   135      66.833  50.532  62.300  1.00  0.00           C  
ATOM   1813  HB2 SER   135      67.749  50.949  61.883  1.00  0.00           H  
ATOM   1814  HB3 SER   135      66.098  50.460  61.498  1.00  0.00           H  
ATOM   1815  OG  SER   135      66.312  51.312  63.340  1.00  0.00           O  
ATOM   1816  HG  SER   135      66.445  52.249  63.179  1.00  0.00           H  
ATOM   1817  C   SER   135      67.938  49.295  64.235  1.00  0.00           C  
ATOM   1818  O   SER   135      67.390  49.044  65.310  1.00  0.00           O  
ATOM   1819  N   TYR   136      69.205  49.666  64.196  1.00  0.00           N  
ATOM   1820  H   TYR   136      69.504  50.077  63.324  1.00  0.00           H  
ATOM   1821  CA  TYR   136      70.079  49.989  65.305  1.00  0.00           C  
ATOM   1822  HA  TYR   136      69.538  49.910  66.248  1.00  0.00           H  
ATOM   1823  CB  TYR   136      71.200  48.913  65.268  1.00  0.00           C  
ATOM   1824  HB2 TYR   136      71.582  48.843  64.249  1.00  0.00           H  
ATOM   1825  HB3 TYR   136      72.085  49.063  65.886  1.00  0.00           H  
ATOM   1826  CG  TYR   136      70.834  47.553  65.754  1.00  0.00           C  
ATOM   1827  CD1 TYR   136      70.586  47.313  67.088  1.00  0.00           C  
ATOM   1828  HD1 TYR   136      70.717  48.081  67.836  1.00  0.00           H  
ATOM   1829  CE1 TYR   136      70.215  46.063  67.459  1.00  0.00           C  
ATOM   1830  HE1 TYR   136      69.923  45.914  68.489  1.00  0.00           H  
ATOM   1831  CZ  TYR   136      70.015  45.008  66.516  1.00  0.00           C  
ATOM   1832  OH  TYR   136      69.551  43.766  66.852  1.00  0.00           O  
ATOM   1833  HH  TYR   136      69.631  43.552  67.784  1.00  0.00           H  
ATOM   1834  CE2 TYR   136      70.222  45.225  65.205  1.00  0.00           C  
ATOM   1835  HE2 TYR   136      70.092  44.480  64.433  1.00  0.00           H  
ATOM   1836  CD2 TYR   136      70.668  46.526  64.828  1.00  0.00           C  
ATOM   1837  HD2 TYR   136      70.747  46.754  63.775  1.00  0.00           H  
ATOM   1838  C   TYR   136      70.594  51.412  65.140  1.00  0.00           C  
ATOM   1839  O   TYR   136      71.546  51.651  64.395  1.00  0.00           O  
ATOM   1840  N   GLY   137      69.962  52.465  65.622  1.00  0.00           N  
ATOM   1841  H   GLY   137      70.397  53.336  65.354  1.00  0.00           H  
ATOM   1842  CA  GLY   137      68.971  52.510  66.700  1.00  0.00           C  
ATOM   1843  HA2 GLY   137      68.371  53.413  66.585  1.00  0.00           H  
ATOM   1844  HA3 GLY   137      68.234  51.726  66.524  1.00  0.00           H  
ATOM   1845  C   GLY   137      69.542  52.467  68.110  1.00  0.00           C  
ATOM   1846  O   GLY   137      70.245  51.550  68.522  1.00  0.00           O  
ATOM   1847  N   GLY   138      69.120  53.466  68.947  1.00  0.00           N  
ATOM   1848  H   GLY   138      68.669  54.319  68.649  1.00  0.00           H  
ATOM   1849  CA  GLY   138      69.385  53.476  70.387  1.00  0.00           C  
ATOM   1850  HA2 GLY   138      68.899  54.323  70.872  1.00  0.00           H  
ATOM   1851  HA3 GLY   138      68.858  52.644  70.854  1.00  0.00           H  
ATOM   1852  C   GLY   138      70.870  53.502  70.842  1.00  0.00           C  
ATOM   1853  O   GLY   138      71.786  53.854  70.085  1.00  0.00           O  
ATOM   1854  N   GLN   139      71.221  53.198  72.101  1.00  0.00           N  
ATOM   1855  H   GLN   139      72.231  53.179  72.114  1.00  0.00           H  
ATOM   1856  CA  GLN   139      70.429  52.681  73.159  1.00  0.00           C  
ATOM   1857  HA  GLN   139      69.540  53.312  73.186  1.00  0.00           H  
ATOM   1858  CB  GLN   139      70.210  51.204  72.935  1.00  0.00           C  
ATOM   1859  HB2 GLN   139      69.868  51.142  71.902  1.00  0.00           H  
ATOM   1860  HB3 GLN   139      71.138  50.632  72.936  1.00  0.00           H  
ATOM   1861  CG  GLN   139      69.216  50.710  73.999  1.00  0.00           C  
ATOM   1862  HG2 GLN   139      69.640  50.919  74.981  1.00  0.00           H  
ATOM   1863  HG3 GLN   139      68.369  51.397  74.000  1.00  0.00           H  
ATOM   1864  CD  GLN   139      68.806  49.242  73.963  1.00  0.00           C  
ATOM   1865  OE1 GLN   139      69.414  48.418  73.333  1.00  0.00           O  
ATOM   1866  NE2 GLN   139      67.859  48.855  74.762  1.00  0.00           N  
ATOM   1867 HE21 GLN   139      67.493  49.508  75.441  1.00  0.00           H  
ATOM   1868 HE22 GLN   139      67.400  47.961  74.666  1.00  0.00           H  
ATOM   1869  C   GLN   139      71.037  52.953  74.532  1.00  0.00           C  
ATOM   1870  O   GLN   139      71.902  52.171  75.033  1.00  0.00           O  
ATOM   1871  N   GLN   140      70.379  53.887  75.288  1.00  0.00           N  
ATOM   1872  H   GLN   140      69.537  54.311  74.924  1.00  0.00           H  
ATOM   1873  CA  GLN   140      70.709  54.241  76.630  1.00  0.00           C  
ATOM   1874  HA  GLN   140      71.765  54.056  76.826  1.00  0.00           H  
ATOM   1875  CB  GLN   140      70.686  55.757  76.736  1.00  0.00           C  
ATOM   1876  HB2 GLN   140      69.650  55.987  76.487  1.00  0.00           H  
ATOM   1877  HB3 GLN   140      70.888  56.162  77.728  1.00  0.00           H  
ATOM   1878  CG  GLN   140      71.576  56.516  75.706  1.00  0.00           C  
ATOM   1879  HG2 GLN   140      72.653  56.453  75.857  1.00  0.00           H  
ATOM   1880  HG3 GLN   140      71.416  56.043  74.736  1.00  0.00           H  
ATOM   1881  CD  GLN   140      71.116  57.972  75.663  1.00  0.00           C  
ATOM   1882  OE1 GLN   140      70.473  58.541  76.524  1.00  0.00           O  
ATOM   1883  NE2 GLN   140      71.582  58.764  74.708  1.00  0.00           N  
ATOM   1884 HE21 GLN   140      72.175  58.317  74.023  1.00  0.00           H  
ATOM   1885 HE22 GLN   140      71.346  59.746  74.720  1.00  0.00           H  
ATOM   1886  C   GLN   140      69.738  53.624  77.641  1.00  0.00           C  
ATOM   1887  O   GLN   140      68.534  53.746  77.488  1.00  0.00           O  
ATOM   1888  N   GLN   141      70.343  53.010  78.666  1.00  0.00           N  
ATOM   1889  H   GLN   141      71.338  52.853  78.584  1.00  0.00           H  
ATOM   1890  CA  GLN   141      69.677  52.368  79.824  1.00  0.00           C  
ATOM   1891  HA  GLN   141      68.699  52.842  79.909  1.00  0.00           H  
ATOM   1892  CB  GLN   141      69.543  50.851  79.547  1.00  0.00           C  
ATOM   1893  HB2 GLN   141      70.343  50.410  80.141  1.00  0.00           H  
ATOM   1894  HB3 GLN   141      68.606  50.494  79.975  1.00  0.00           H  
ATOM   1895  CG  GLN   141      69.550  50.405  78.050  1.00  0.00           C  
ATOM   1896  HG2 GLN   141      68.818  50.945  77.449  1.00  0.00           H  
ATOM   1897  HG3 GLN   141      70.522  50.727  77.677  1.00  0.00           H  
ATOM   1898  CD  GLN   141      69.188  48.971  77.842  1.00  0.00           C  
ATOM   1899  OE1 GLN   141      68.228  48.377  78.312  1.00  0.00           O  
ATOM   1900  NE2 GLN   141      69.916  48.305  76.944  1.00  0.00           N  
ATOM   1901 HE21 GLN   141      70.709  48.727  76.482  1.00  0.00           H  
ATOM   1902 HE22 GLN   141      69.781  47.311  76.828  1.00  0.00           H  
ATOM   1903  C   GLN   141      70.411  52.564  81.193  1.00  0.00           C  
ATOM   1904  O   GLN   141      71.626  52.232  81.289  1.00  0.00           O  
ATOM   1905  N   SER   142      69.719  53.003  82.285  1.00  0.00           N  
ATOM   1906  H   SER   142      70.377  53.291  82.995  1.00  0.00           H  
ATOM   1907  CA  SER   142      68.271  53.307  82.572  1.00  0.00           C  
ATOM   1908  HA  SER   142      68.313  53.413  83.656  1.00  0.00           H  
ATOM   1909  CB  SER   142      67.924  54.732  81.977  1.00  0.00           C  
ATOM   1910  HB2 SER   142      67.867  54.706  80.889  1.00  0.00           H  
ATOM   1911  HB3 SER   142      66.890  54.865  82.297  1.00  0.00           H  
ATOM   1912  OG  SER   142      68.770  55.755  82.574  1.00  0.00           O  
ATOM   1913  HG  SER   142      69.479  55.858  81.934  1.00  0.00           H  
ATOM   1914  C   SER   142      67.225  52.195  82.377  1.00  0.00           C  
ATOM   1915  O   SER   142      66.203  52.447  81.819  1.00  0.00           O  
ATOM   1916  N   TYR   143      67.539  51.013  82.911  1.00  0.00           N  
ATOM   1917  H   TYR   143      68.439  50.868  83.346  1.00  0.00           H  
ATOM   1918  CA  TYR   143      66.552  49.824  82.952  1.00  0.00           C  
ATOM   1919  HA  TYR   143      66.055  49.619  82.004  1.00  0.00           H  
ATOM   1920  CB  TYR   143      67.353  48.568  83.358  1.00  0.00           C  
ATOM   1921  HB2 TYR   143      67.881  48.701  84.302  1.00  0.00           H  
ATOM   1922  HB3 TYR   143      66.615  47.786  83.539  1.00  0.00           H  
ATOM   1923  CG  TYR   143      68.488  48.108  82.448  1.00  0.00           C  
ATOM   1924  CD1 TYR   143      68.201  47.017  81.579  1.00  0.00           C  
ATOM   1925  HD1 TYR   143      67.237  46.530  81.613  1.00  0.00           H  
ATOM   1926  CE1 TYR   143      69.209  46.645  80.670  1.00  0.00           C  
ATOM   1927  HE1 TYR   143      68.998  45.858  79.961  1.00  0.00           H  
ATOM   1928  CZ  TYR   143      70.507  47.253  80.772  1.00  0.00           C  
ATOM   1929  OH  TYR   143      71.491  46.981  79.829  1.00  0.00           O  
ATOM   1930  HH  TYR   143      71.078  46.268  79.337  1.00  0.00           H  
ATOM   1931  CE2 TYR   143      70.780  48.254  81.674  1.00  0.00           C  
ATOM   1932  HE2 TYR   143      71.760  48.700  81.594  1.00  0.00           H  
ATOM   1933  CD2 TYR   143      69.766  48.753  82.473  1.00  0.00           C  
ATOM   1934  HD2 TYR   143      70.022  49.616  83.070  1.00  0.00           H  
ATOM   1935  C   TYR   143      65.439  50.103  83.947  1.00  0.00           C  
ATOM   1936  O   TYR   143      65.711  50.333  85.138  1.00  0.00           O  
ATOM   1937  N   GLY   144      64.212  49.785  83.525  1.00  0.00           N  
ATOM   1938  H   GLY   144      64.097  49.660  82.530  1.00  0.00           H  
ATOM   1939  CA  GLY   144      62.991  49.986  84.313  1.00  0.00           C  
ATOM   1940  HA2 GLY   144      62.237  49.243  84.054  1.00  0.00           H  
ATOM   1941  HA3 GLY   144      63.133  50.064  85.391  1.00  0.00           H  
ATOM   1942  C   GLY   144      62.395  51.427  84.016  1.00  0.00           C  
ATOM   1943  O   GLY   144      63.142  52.338  83.625  1.00  0.00           O  
ATOM   1944  N   GLN   145      61.232  51.652  84.520  1.00  0.00           N  
ATOM   1945  H   GLN   145      60.780  50.873  84.977  1.00  0.00           H  
ATOM   1946  CA  GLN   145      60.628  52.972  84.748  1.00  0.00           C  
ATOM   1947  HA  GLN   145      60.520  53.323  83.722  1.00  0.00           H  
ATOM   1948  CB  GLN   145      59.192  52.810  85.286  1.00  0.00           C  
ATOM   1949  HB2 GLN   145      59.196  52.258  86.226  1.00  0.00           H  
ATOM   1950  HB3 GLN   145      58.653  53.742  85.455  1.00  0.00           H  
ATOM   1951  CG  GLN   145      58.168  52.125  84.351  1.00  0.00           C  
ATOM   1952  HG2 GLN   145      58.393  51.065  84.227  1.00  0.00           H  
ATOM   1953  HG3 GLN   145      57.219  52.135  84.886  1.00  0.00           H  
ATOM   1954  CD  GLN   145      57.990  52.826  82.950  1.00  0.00           C  
ATOM   1955  OE1 GLN   145      57.818  54.041  82.829  1.00  0.00           O  
ATOM   1956  NE2 GLN   145      58.174  52.082  81.862  1.00  0.00           N  
ATOM   1957 HE21 GLN   145      58.431  52.598  81.032  1.00  0.00           H  
ATOM   1958 HE22 GLN   145      58.452  51.112  81.828  1.00  0.00           H  
ATOM   1959  C   GLN   145      61.484  53.892  85.509  1.00  0.00           C  
ATOM   1960  O   GLN   145      62.151  53.431  86.434  1.00  0.00           O  
ATOM   1961  N   GLN   146      61.496  55.187  85.176  1.00  0.00           N  
ATOM   1962  H   GLN   146      60.792  55.510  84.528  1.00  0.00           H  
ATOM   1963  CA  GLN   146      62.271  56.278  85.745  1.00  0.00           C  
ATOM   1964  HA  GLN   146      62.782  55.856  86.610  1.00  0.00           H  
ATOM   1965  CB  GLN   146      63.388  56.714  84.801  1.00  0.00           C  
ATOM   1966  HB2 GLN   146      62.887  57.260  84.001  1.00  0.00           H  
ATOM   1967  HB3 GLN   146      63.989  57.508  85.245  1.00  0.00           H  
ATOM   1968  CG  GLN   146      64.404  55.698  84.157  1.00  0.00           C  
ATOM   1969  HG2 GLN   146      63.867  54.931  83.600  1.00  0.00           H  
ATOM   1970  HG3 GLN   146      65.073  56.253  83.499  1.00  0.00           H  
ATOM   1971  CD  GLN   146      65.212  55.039  85.240  1.00  0.00           C  
ATOM   1972  OE1 GLN   146      65.658  55.652  86.142  1.00  0.00           O  
ATOM   1973  NE2 GLN   146      65.445  53.778  85.185  1.00  0.00           N  
ATOM   1974 HE21 GLN   146      65.123  53.211  84.414  1.00  0.00           H  
ATOM   1975 HE22 GLN   146      66.016  53.438  85.946  1.00  0.00           H  
ATOM   1976  C   GLN   146      61.442  57.434  86.219  1.00  0.00           C  
ATOM   1977  O   GLN   146      60.575  57.883  85.406  1.00  0.00           O  
ATOM   1978  N   GLN   147      61.607  57.966  87.405  1.00  0.00           N  
ATOM   1979  H   GLN   147      62.352  57.758  88.054  1.00  0.00           H  
ATOM   1980  CA  GLN   147      60.783  59.105  87.818  1.00  0.00           C  
ATOM   1981  HA  GLN   147      59.749  58.853  87.583  1.00  0.00           H  
ATOM   1982  CB  GLN   147      61.044  59.376  89.319  1.00  0.00           C  
ATOM   1983  HB2 GLN   147      62.090  59.619  89.504  1.00  0.00           H  
ATOM   1984  HB3 GLN   147      60.336  60.178  89.527  1.00  0.00           H  
ATOM   1985  CG  GLN   147      60.641  58.245  90.202  1.00  0.00           C  
ATOM   1986  HG2 GLN   147      60.385  58.658  91.178  1.00  0.00           H  
ATOM   1987  HG3 GLN   147      59.727  57.814  89.794  1.00  0.00           H  
ATOM   1988  CD  GLN   147      61.725  57.211  90.478  1.00  0.00           C  
ATOM   1989  OE1 GLN   147      62.853  57.153  89.936  1.00  0.00           O  
ATOM   1990  NE2 GLN   147      61.359  56.270  91.387  1.00  0.00           N  
ATOM   1991 HE21 GLN   147      60.447  56.284  91.822  1.00  0.00           H  
ATOM   1992 HE22 GLN   147      62.034  55.557  91.626  1.00  0.00           H  
ATOM   1993  C   GLN   147      61.232  60.373  87.004  1.00  0.00           C  
ATOM   1994  O   GLN   147      62.423  60.495  86.642  1.00  0.00           O  
ATOM   1995  N   SER   148      60.219  61.199  86.786  1.00  0.00           N  
ATOM   1996  H   SER   148      59.281  61.022  87.116  1.00  0.00           H  
ATOM   1997  CA  SER   148      60.374  62.446  86.076  1.00  0.00           C  
ATOM   1998  HA  SER   148      61.164  62.167  85.378  1.00  0.00           H  
ATOM   1999  CB  SER   148      59.135  62.752  85.270  1.00  0.00           C  
ATOM   2000  HB2 SER   148      58.675  61.811  84.967  1.00  0.00           H  
ATOM   2001  HB3 SER   148      58.467  63.331  85.907  1.00  0.00           H  
ATOM   2002  OG  SER   148      59.393  63.577  84.185  1.00  0.00           O  
ATOM   2003  HG  SER   148      59.348  63.025  83.400  1.00  0.00           H  
ATOM   2004  C   SER   148      60.916  63.671  86.863  1.00  0.00           C  
ATOM   2005  O   SER   148      60.803  63.653  88.093  1.00  0.00           O  
ATOM   2006  N   TYR   149      61.554  64.692  86.216  1.00  0.00           N  
ATOM   2007  H   TYR   149      61.650  64.524  85.225  1.00  0.00           H  
ATOM   2008  CA  TYR   149      62.258  65.845  86.741  1.00  0.00           C  
ATOM   2009  HA  TYR   149      62.785  65.685  87.681  1.00  0.00           H  
ATOM   2010  CB  TYR   149      63.342  66.298  85.789  1.00  0.00           C  
ATOM   2011  HB2 TYR   149      64.206  65.648  85.926  1.00  0.00           H  
ATOM   2012  HB3 TYR   149      62.854  66.211  84.818  1.00  0.00           H  
ATOM   2013  CG  TYR   149      63.871  67.674  85.904  1.00  0.00           C  
ATOM   2014  CD1 TYR   149      63.777  68.589  84.851  1.00  0.00           C  
ATOM   2015  HD1 TYR   149      63.350  68.323  83.895  1.00  0.00           H  
ATOM   2016  CE1 TYR   149      64.277  69.850  84.979  1.00  0.00           C  
ATOM   2017  HE1 TYR   149      64.265  70.550  84.157  1.00  0.00           H  
ATOM   2018  CZ  TYR   149      64.841  70.292  86.226  1.00  0.00           C  
ATOM   2019  OH  TYR   149      65.389  71.512  86.416  1.00  0.00           O  
ATOM   2020  HH  TYR   149      66.126  71.434  87.026  1.00  0.00           H  
ATOM   2021  CE2 TYR   149      64.932  69.348  87.271  1.00  0.00           C  
ATOM   2022  HE2 TYR   149      65.241  69.665  88.256  1.00  0.00           H  
ATOM   2023  CD2 TYR   149      64.398  68.068  87.187  1.00  0.00           C  
ATOM   2024  HD2 TYR   149      64.361  67.411  88.044  1.00  0.00           H  
ATOM   2025  C   TYR   149      61.188  66.867  87.181  1.00  0.00           C  
ATOM   2026  O   TYR   149      60.473  67.463  86.310  1.00  0.00           O  
ATOM   2027  N   ASN   150      61.103  67.286  88.461  1.00  0.00           N  
ATOM   2028  H   ASN   150      61.555  66.735  89.176  1.00  0.00           H  
ATOM   2029  CA  ASN   150      60.323  68.473  88.846  1.00  0.00           C  
ATOM   2030  HA  ASN   150      59.473  68.604  88.177  1.00  0.00           H  
ATOM   2031  CB  ASN   150      59.713  68.261  90.237  1.00  0.00           C  
ATOM   2032  HB2 ASN   150      60.418  67.882  90.978  1.00  0.00           H  
ATOM   2033  HB3 ASN   150      59.258  69.168  90.635  1.00  0.00           H  
ATOM   2034  CG  ASN   150      58.711  67.095  90.322  1.00  0.00           C  
ATOM   2035  OD1 ASN   150      58.077  66.757  89.306  1.00  0.00           O  
ATOM   2036  ND2 ASN   150      58.581  66.397  91.406  1.00  0.00           N  
ATOM   2037 HD21 ASN   150      57.872  65.678  91.387  1.00  0.00           H  
ATOM   2038 HD22 ASN   150      59.187  66.572  92.194  1.00  0.00           H  
ATOM   2039  C   ASN   150      61.202  69.709  88.909  1.00  0.00           C  
ATOM   2040  O   ASN   150      61.951  69.855  89.875  1.00  0.00           O  
ATOM   2041  N   PRO   151      61.243  70.610  87.947  1.00  0.00           N  
ATOM   2042  CD  PRO   151      60.650  70.529  86.621  1.00  0.00           C  
ATOM   2043  HD2 PRO   151      59.615  70.186  86.629  1.00  0.00           H  
ATOM   2044  HD3 PRO   151      61.259  69.814  86.068  1.00  0.00           H  
ATOM   2045  CG  PRO   151      60.803  71.836  85.879  1.00  0.00           C  
ATOM   2046  HG2 PRO   151      59.966  72.515  86.039  1.00  0.00           H  
ATOM   2047  HG3 PRO   151      61.044  71.694  84.826  1.00  0.00           H  
ATOM   2048  CB  PRO   151      62.038  72.456  86.529  1.00  0.00           C  
ATOM   2049  HB2 PRO   151      62.093  73.545  86.538  1.00  0.00           H  
ATOM   2050  HB3 PRO   151      62.933  72.173  85.974  1.00  0.00           H  
ATOM   2051  CA  PRO   151      62.044  71.864  87.982  1.00  0.00           C  
ATOM   2052  HA  PRO   151      63.054  71.551  88.249  1.00  0.00           H  
ATOM   2053  C   PRO   151      61.417  72.859  88.967  1.00  0.00           C  
ATOM   2054  O   PRO   151      60.180  72.842  89.189  1.00  0.00           O  
ATOM   2055  N   PRO   152      62.170  73.732  89.636  1.00  0.00           N  
ATOM   2056  CD  PRO   152      63.643  73.900  89.476  1.00  0.00           C  
ATOM   2057  HD2 PRO   152      63.902  73.991  88.421  1.00  0.00           H  
ATOM   2058  HD3 PRO   152      64.241  73.103  89.917  1.00  0.00           H  
ATOM   2059  CG  PRO   152      64.019  75.210  90.101  1.00  0.00           C  
ATOM   2060  HG2 PRO   152      63.886  76.009  89.372  1.00  0.00           H  
ATOM   2061  HG3 PRO   152      65.008  75.103  90.548  1.00  0.00           H  
ATOM   2062  CB  PRO   152      62.976  75.354  91.193  1.00  0.00           C  
ATOM   2063  HB2 PRO   152      62.799  76.396  91.460  1.00  0.00           H  
ATOM   2064  HB3 PRO   152      63.205  74.789  92.096  1.00  0.00           H  
ATOM   2065  CA  PRO   152      61.728  74.727  90.565  1.00  0.00           C  
ATOM   2066  HA  PRO   152      61.116  74.251  91.332  1.00  0.00           H  
ATOM   2067  C   PRO   152      60.924  75.818  89.834  1.00  0.00           C  
ATOM   2068  O   PRO   152      61.102  75.911  88.562  1.00  0.00           O  
ATOM   2069  N   GLN   153      60.202  76.700  90.508  1.00  0.00           N  
ATOM   2070  H   GLN   153      60.124  76.519  91.498  1.00  0.00           H  
ATOM   2071  CA  GLN   153      59.600  77.890  89.970  1.00  0.00           C  
ATOM   2072  HA  GLN   153      59.261  77.627  88.968  1.00  0.00           H  
ATOM   2073  CB  GLN   153      58.360  78.268  90.700  1.00  0.00           C  
ATOM   2074  HB2 GLN   153      57.756  78.980  90.139  1.00  0.00           H  
ATOM   2075  HB3 GLN   153      57.777  77.376  90.929  1.00  0.00           H  
ATOM   2076  CG  GLN   153      58.513  79.210  91.950  1.00  0.00           C  
ATOM   2077  HG2 GLN   153      59.158  78.652  92.628  1.00  0.00           H  
ATOM   2078  HG3 GLN   153      59.069  80.084  91.612  1.00  0.00           H  
ATOM   2079  CD  GLN   153      57.088  79.558  92.472  1.00  0.00           C  
ATOM   2080  OE1 GLN   153      56.615  78.967  93.366  1.00  0.00           O  
ATOM   2081  NE2 GLN   153      56.500  80.659  92.042  1.00  0.00           N  
ATOM   2082 HE21 GLN   153      56.932  81.113  91.250  1.00  0.00           H  
ATOM   2083 HE22 GLN   153      55.704  81.024  92.545  1.00  0.00           H  
ATOM   2084  C   GLN   153      60.643  79.041  89.761  1.00  0.00           C  
ATOM   2085  O   GLN   153      61.596  79.162  90.500  1.00  0.00           O  
ATOM   2086  N   GLY   154      60.441  79.724  88.636  1.00  0.00           N  
ATOM   2087  H   GLY   154      59.548  79.549  88.199  1.00  0.00           H  
ATOM   2088  CA  GLY   154      60.950  81.025  88.357  1.00  0.00           C  
ATOM   2089  HA2 GLY   154      61.939  81.133  88.802  1.00  0.00           H  
ATOM   2090  HA3 GLY   154      60.862  81.091  87.273  1.00  0.00           H  
ATOM   2091  C   GLY   154      60.102  82.148  88.897  1.00  0.00           C  
ATOM   2092  O   GLY   154      59.052  81.884  89.579  1.00  0.00           O  
ATOM   2093  N   TYR   155      60.247  83.441  88.653  1.00  0.00           N  
ATOM   2094  H   TYR   155      60.934  83.744  87.976  1.00  0.00           H  
ATOM   2095  CA  TYR   155      59.564  84.482  89.340  1.00  0.00           C  
ATOM   2096  HA  TYR   155      58.617  84.181  89.789  1.00  0.00           H  
ATOM   2097  CB  TYR   155      60.499  84.997  90.528  1.00  0.00           C  
ATOM   2098  HB2 TYR   155      61.524  85.221  90.232  1.00  0.00           H  
ATOM   2099  HB3 TYR   155      60.085  85.923  90.927  1.00  0.00           H  
ATOM   2100  CG  TYR   155      60.493  84.010  91.681  1.00  0.00           C  
ATOM   2101  CD1 TYR   155      61.546  83.078  91.873  1.00  0.00           C  
ATOM   2102  HD1 TYR   155      62.376  83.056  91.182  1.00  0.00           H  
ATOM   2103  CE1 TYR   155      61.444  82.060  92.843  1.00  0.00           C  
ATOM   2104  HE1 TYR   155      62.231  81.321  92.841  1.00  0.00           H  
ATOM   2105  CZ  TYR   155      60.333  82.001  93.720  1.00  0.00           C  
ATOM   2106  OH  TYR   155      60.186  80.939  94.587  1.00  0.00           O  
ATOM   2107  HH  TYR   155      59.363  81.107  95.053  1.00  0.00           H  
ATOM   2108  CE2 TYR   155      59.283  82.869  93.459  1.00  0.00           C  
ATOM   2109  HE2 TYR   155      58.352  82.711  93.985  1.00  0.00           H  
ATOM   2110  CD2 TYR   155      59.335  83.850  92.485  1.00  0.00           C  
ATOM   2111  HD2 TYR   155      58.433  84.412  92.289  1.00  0.00           H  
ATOM   2112  C   TYR   155      59.251  85.587  88.395  1.00  0.00           C  
ATOM   2113  O   TYR   155      59.993  85.803  87.458  1.00  0.00           O  
ATOM   2114  N   GLY   156      58.179  86.391  88.576  1.00  0.00           N  
ATOM   2115  H   GLY   156      58.051  87.126  87.895  1.00  0.00           H  
ATOM   2116  CA  GLY   156      57.281  86.435  89.808  1.00  0.00           C  
ATOM   2117  HA2 GLY   156      56.923  85.439  90.066  1.00  0.00           H  
ATOM   2118  HA3 GLY   156      57.791  86.955  90.619  1.00  0.00           H  
ATOM   2119  C   GLY   156      56.072  87.333  89.546  1.00  0.00           C  
ATOM   2120  O   GLY   156      55.715  87.546  88.398  1.00  0.00           O  
ATOM   2121  N   GLN   157      55.506  87.818  90.601  1.00  0.00           N  
ATOM   2122  H   GLN   157      55.890  87.609  91.511  1.00  0.00           H  
ATOM   2123  CA  GLN   157      54.280  88.564  90.704  1.00  0.00           C  
ATOM   2124  HA  GLN   157      53.595  88.211  89.932  1.00  0.00           H  
ATOM   2125  CB  GLN   157      53.748  88.330  92.135  1.00  0.00           C  
ATOM   2126  HB2 GLN   157      54.379  88.785  92.899  1.00  0.00           H  
ATOM   2127  HB3 GLN   157      52.803  88.856  92.265  1.00  0.00           H  
ATOM   2128  CG  GLN   157      53.473  86.874  92.400  1.00  0.00           C  
ATOM   2129  HG2 GLN   157      52.820  86.434  91.647  1.00  0.00           H  
ATOM   2130  HG3 GLN   157      54.405  86.322  92.287  1.00  0.00           H  
ATOM   2131  CD  GLN   157      52.973  86.654  93.845  1.00  0.00           C  
ATOM   2132  OE1 GLN   157      52.308  87.502  94.397  1.00  0.00           O  
ATOM   2133  NE2 GLN   157      53.397  85.557  94.445  1.00  0.00           N  
ATOM   2134 HE21 GLN   157      54.038  84.956  93.948  1.00  0.00           H  
ATOM   2135 HE22 GLN   157      53.213  85.479  95.435  1.00  0.00           H  
ATOM   2136  C   GLN   157      54.491  90.100  90.481  1.00  0.00           C  
ATOM   2137  O   GLN   157      55.406  90.728  91.064  1.00  0.00           O  
ATOM   2138  N   GLN   158      53.728  90.790  89.597  1.00  0.00           N  
ATOM   2139  H   GLN   158      53.997  91.757  89.487  1.00  0.00           H  
ATOM   2140  CA  GLN   158      52.626  90.338  88.727  1.00  0.00           C  
ATOM   2141  HA  GLN   158      52.673  89.269  88.518  1.00  0.00           H  
ATOM   2142  CB  GLN   158      51.254  90.754  89.309  1.00  0.00           C  
ATOM   2143  HB2 GLN   158      51.386  91.821  89.492  1.00  0.00           H  
ATOM   2144  HB3 GLN   158      50.567  90.712  88.464  1.00  0.00           H  
ATOM   2145  CG  GLN   158      50.754  90.061  90.548  1.00  0.00           C  
ATOM   2146  HG2 GLN   158      51.428  90.169  91.397  1.00  0.00           H  
ATOM   2147  HG3 GLN   158      49.819  90.575  90.771  1.00  0.00           H  
ATOM   2148  CD  GLN   158      50.451  88.598  90.442  1.00  0.00           C  
ATOM   2149  OE1 GLN   158      50.618  87.929  89.432  1.00  0.00           O  
ATOM   2150  NE2 GLN   158      49.744  88.008  91.421  1.00  0.00           N  
ATOM   2151 HE21 GLN   158      49.158  88.625  91.965  1.00  0.00           H  
ATOM   2152 HE22 GLN   158      49.352  87.122  91.138  1.00  0.00           H  
ATOM   2153  C   GLN   158      52.864  90.972  87.312  1.00  0.00           C  
ATOM   2154  O   GLN   158      53.696  91.910  87.167  1.00  0.00           O  
ATOM   2155  N   ASN   159      52.163  90.571  86.267  1.00  0.00           N  
ATOM   2156  H   ASN   159      51.316  90.065  86.482  1.00  0.00           H  
ATOM   2157  CA  ASN   159      52.383  90.930  84.876  1.00  0.00           C  
ATOM   2158  HA  ASN   159      53.423  90.651  84.707  1.00  0.00           H  
ATOM   2159  CB  ASN   159      51.411  90.030  84.074  1.00  0.00           C  
ATOM   2160  HB2 ASN   159      51.487  88.972  84.325  1.00  0.00           H  
ATOM   2161  HB3 ASN   159      50.435  90.227  84.517  1.00  0.00           H  
ATOM   2162  CG  ASN   159      51.374  90.253  82.589  1.00  0.00           C  
ATOM   2163  OD1 ASN   159      50.682  91.127  82.109  1.00  0.00           O  
ATOM   2164  ND2 ASN   159      52.176  89.523  81.707  1.00  0.00           N  
ATOM   2165 HD21 ASN   159      52.788  88.777  82.006  1.00  0.00           H  
ATOM   2166 HD22 ASN   159      52.175  89.995  80.815  1.00  0.00           H  
ATOM   2167  C   ASN   159      52.217  92.483  84.509  1.00  0.00           C  
ATOM   2168  O   ASN   159      51.216  93.161  84.852  1.00  0.00           O  
ATOM   2169  N   GLN   160      53.221  93.076  83.903  1.00  0.00           N  
ATOM   2170  H   GLN   160      53.113  94.073  83.777  1.00  0.00           H  
ATOM   2171  CA  GLN   160      54.476  92.553  83.272  1.00  0.00           C  
ATOM   2172  HA  GLN   160      54.297  91.512  83.003  1.00  0.00           H  
ATOM   2173  CB  GLN   160      54.826  93.314  82.011  1.00  0.00           C  
ATOM   2174  HB2 GLN   160      53.948  93.212  81.373  1.00  0.00           H  
ATOM   2175  HB3 GLN   160      55.014  94.353  82.282  1.00  0.00           H  
ATOM   2176  CG  GLN   160      55.991  92.750  81.194  1.00  0.00           C  
ATOM   2177  HG2 GLN   160      55.880  92.982  80.135  1.00  0.00           H  
ATOM   2178  HG3 GLN   160      56.943  93.054  81.629  1.00  0.00           H  
ATOM   2179  CD  GLN   160      56.018  91.218  81.185  1.00  0.00           C  
ATOM   2180  OE1 GLN   160      56.915  90.616  81.647  1.00  0.00           O  
ATOM   2181  NE2 GLN   160      55.069  90.604  80.681  1.00  0.00           N  
ATOM   2182 HE21 GLN   160      54.213  91.052  80.385  1.00  0.00           H  
ATOM   2183 HE22 GLN   160      55.128  89.596  80.708  1.00  0.00           H  
ATOM   2184  C   GLN   160      55.517  92.631  84.343  1.00  0.00           C  
ATOM   2185  O   GLN   160      55.882  93.781  84.715  1.00  0.00           O  
ATOM   2186  N   TYR   161      55.995  91.524  84.769  1.00  0.00           N  
ATOM   2187  H   TYR   161      55.575  90.665  84.443  1.00  0.00           H  
ATOM   2188  CA  TYR   161      57.055  91.538  85.767  1.00  0.00           C  
ATOM   2189  HA  TYR   161      56.827  92.249  86.561  1.00  0.00           H  
ATOM   2190  CB  TYR   161      57.084  90.168  86.464  1.00  0.00           C  
ATOM   2191  HB2 TYR   161      56.100  90.025  86.910  1.00  0.00           H  
ATOM   2192  HB3 TYR   161      57.222  89.424  85.680  1.00  0.00           H  
ATOM   2193  CG  TYR   161      58.146  89.939  87.552  1.00  0.00           C  
ATOM   2194  CD1 TYR   161      59.282  89.136  87.367  1.00  0.00           C  
ATOM   2195  HD1 TYR   161      59.503  88.691  86.408  1.00  0.00           H  
ATOM   2196  CE1 TYR   161      60.079  88.804  88.440  1.00  0.00           C  
ATOM   2197  HE1 TYR   161      60.930  88.164  88.259  1.00  0.00           H  
ATOM   2198  CZ  TYR   161      59.861  89.299  89.762  1.00  0.00           C  
ATOM   2199  OH  TYR   161      60.561  88.835  90.810  1.00  0.00           O  
ATOM   2200  HH  TYR   161      61.431  88.509  90.569  1.00  0.00           H  
ATOM   2201  CE2 TYR   161      58.707  90.116  89.959  1.00  0.00           C  
ATOM   2202  HE2 TYR   161      58.601  90.534  90.949  1.00  0.00           H  
ATOM   2203  CD2 TYR   161      57.913  90.426  88.876  1.00  0.00           C  
ATOM   2204  HD2 TYR   161      57.099  91.132  88.962  1.00  0.00           H  
ATOM   2205  C   TYR   161      58.469  91.767  85.163  1.00  0.00           C  
ATOM   2206  O   TYR   161      59.332  92.401  85.774  1.00  0.00           O  
ATOM   2207  N   ASN   162      58.669  91.525  83.889  1.00  0.00           N  
ATOM   2208  H   ASN   162      57.912  91.416  83.229  1.00  0.00           H  
ATOM   2209  CA  ASN   162      59.998  91.593  83.320  1.00  0.00           C  
ATOM   2210  HA  ASN   162      60.784  91.268  84.002  1.00  0.00           H  
ATOM   2211  CB  ASN   162      59.915  90.600  82.170  1.00  0.00           C  
ATOM   2212  HB2 ASN   162      59.158  90.863  81.431  1.00  0.00           H  
ATOM   2213  HB3 ASN   162      60.907  90.558  81.719  1.00  0.00           H  
ATOM   2214  CG  ASN   162      59.669  89.183  82.651  1.00  0.00           C  
ATOM   2215  OD1 ASN   162      60.486  88.525  83.170  1.00  0.00           O  
ATOM   2216  ND2 ASN   162      58.510  88.631  82.254  1.00  0.00           N  
ATOM   2217 HD21 ASN   162      58.248  87.734  82.637  1.00  0.00           H  
ATOM   2218 HD22 ASN   162      57.768  89.178  81.842  1.00  0.00           H  
ATOM   2219  C   ASN   162      60.240  93.004  82.838  1.00  0.00           C  
ATOM   2220  O   ASN   162      59.878  93.443  81.755  1.00  0.00           O  
ATOM   2221  N   SER   163      60.989  93.775  83.647  1.00  0.00           N  
ATOM   2222  H   SER   163      61.499  93.319  84.391  1.00  0.00           H  
ATOM   2223  CA  SER   163      61.594  95.013  83.133  1.00  0.00           C  
ATOM   2224  HA  SER   163      60.788  95.726  82.961  1.00  0.00           H  
ATOM   2225  CB  SER   163      62.497  95.631  84.254  1.00  0.00           C  
ATOM   2226  HB2 SER   163      61.954  95.660  85.198  1.00  0.00           H  
ATOM   2227  HB3 SER   163      63.364  95.023  84.511  1.00  0.00           H  
ATOM   2228  OG  SER   163      62.981  96.899  83.995  1.00  0.00           O  
ATOM   2229  HG  SER   163      63.183  97.274  84.855  1.00  0.00           H  
ATOM   2230  C   SER   163      62.423  94.758  81.849  1.00  0.00           C  
ATOM   2231  O   SER   163      63.199  93.824  81.725  1.00  0.00           O  
ATOM   2232  N   SER   164      62.159  95.651  80.883  1.00  0.00           N  
ATOM   2233  H   SER   164      61.554  96.387  81.220  1.00  0.00           H  
ATOM   2234  CA  SER   164      62.859  95.670  79.559  1.00  0.00           C  
ATOM   2235  HA  SER   164      62.398  96.505  79.033  1.00  0.00           H  
ATOM   2236  CB  SER   164      62.534  94.441  78.758  1.00  0.00           C  
ATOM   2237  HB2 SER   164      63.010  93.584  79.235  1.00  0.00           H  
ATOM   2238  HB3 SER   164      61.470  94.205  78.750  1.00  0.00           H  
ATOM   2239  OG  SER   164      62.995  94.549  77.408  1.00  0.00           O  
ATOM   2240  HG  SER   164      62.698  93.698  77.076  1.00  0.00           H  
ATOM   2241  C   SER   164      64.339  96.074  79.692  1.00  0.00           C  
ATOM   2242  O   SER   164      64.846  96.411  80.787  1.00  0.00           O  
ATOM   2243  N   SER   165      65.007  96.241  78.570  1.00  0.00           N  
ATOM   2244  H   SER   165      64.492  95.879  77.781  1.00  0.00           H  
ATOM   2245  CA  SER   165      66.355  96.753  78.377  1.00  0.00           C  
ATOM   2246  HA  SER   165      67.100  96.033  78.715  1.00  0.00           H  
ATOM   2247  CB  SER   165      66.632  96.968  76.875  1.00  0.00           C  
ATOM   2248  HB2 SER   165      66.242  97.906  76.480  1.00  0.00           H  
ATOM   2249  HB3 SER   165      67.704  97.143  76.790  1.00  0.00           H  
ATOM   2250  OG  SER   165      66.182  95.815  76.139  1.00  0.00           O  
ATOM   2251  HG  SER   165      66.083  95.976  75.198  1.00  0.00           H  
ATOM   2252  C   SER   165      66.585  98.077  79.060  1.00  0.00           C  
ATOM   2253  O   SER   165      65.824  99.057  78.871  1.00  0.00           O  
ATOM   2254  N   GLY   166      67.718  98.295  79.743  1.00  0.00           N  
ATOM   2255  H   GLY   166      68.360  97.516  79.734  1.00  0.00           H  
ATOM   2256  CA  GLY   166      68.302  99.502  80.330  1.00  0.00           C  
ATOM   2257  HA2 GLY   166      67.486 100.101  80.736  1.00  0.00           H  
ATOM   2258  HA3 GLY   166      69.143  99.186  80.947  1.00  0.00           H  
ATOM   2259  C   GLY   166      68.978 100.473  79.317  1.00  0.00           C  
ATOM   2260  O   GLY   166      68.400 100.728  78.281  1.00  0.00           O  
ATOM   2261  N   GLY   167      70.120 101.065  79.687  1.00  0.00           N  
ATOM   2262  H   GLY   167      70.466 100.773  80.590  1.00  0.00           H  
ATOM   2263  CA  GLY   167      71.074 101.784  78.829  1.00  0.00           C  
ATOM   2264  HA2 GLY   167      70.830 101.709  77.769  1.00  0.00           H  
ATOM   2265  HA3 GLY   167      71.021 102.812  79.187  1.00  0.00           H  
ATOM   2266  C   GLY   167      72.513 101.337  79.013  1.00  0.00           C  
ATOM   2267  O   GLY   167      72.826 100.791  80.092  1.00  0.00           O  
ATOM   2268  N   GLY   168      73.382 101.569  78.060  1.00  0.00           N  
ATOM   2269  H   GLY   168      72.990 101.945  77.208  1.00  0.00           H  
ATOM   2270  CA  GLY   168      74.775 101.456  78.256  1.00  0.00           C  
ATOM   2271  HA2 GLY   168      75.027 100.457  78.612  1.00  0.00           H  
ATOM   2272  HA3 GLY   168      75.148 101.661  77.252  1.00  0.00           H  
ATOM   2273  C   GLY   168      75.342 102.460  79.323  1.00  0.00           C  
ATOM   2274  O   GLY   168      74.711 103.467  79.664  1.00  0.00           O  
ATOM   2275  N   GLY   169      76.442 102.200  80.024  1.00  0.00           N  
ATOM   2276  H   GLY   169      76.747 102.989  80.574  1.00  0.00           H  
ATOM   2277  CA  GLY   169      77.355 101.027  79.866  1.00  0.00           C  
ATOM   2278  HA2 GLY   169      77.116 100.342  80.679  1.00  0.00           H  
ATOM   2279  HA3 GLY   169      77.080 100.424  79.000  1.00  0.00           H  
ATOM   2280  C   GLY   169      78.783 101.333  79.756  1.00  0.00           C  
ATOM   2281  O   GLY   169      79.191 102.422  79.520  1.00  0.00           O  
ATOM   2282  N   GLY   170      79.615 100.313  79.644  1.00  0.00           N  
ATOM   2283  H   GLY   170      79.260  99.371  79.723  1.00  0.00           H  
ATOM   2284  CA  GLY   170      81.106 100.413  79.392  1.00  0.00           C  
ATOM   2285  HA2 GLY   170      81.445  99.406  79.150  1.00  0.00           H  
ATOM   2286  HA3 GLY   170      81.185 101.128  78.573  1.00  0.00           H  
ATOM   2287  C   GLY   170      81.886 100.958  80.570  1.00  0.00           C  
ATOM   2288  O   GLY   170      81.323 101.113  81.611  1.00  0.00           O  
ATOM   2289  N   GLY   171      83.208 101.184  80.496  1.00  0.00           N  
ATOM   2290  H   GLY   171      83.542 101.782  81.238  1.00  0.00           H  
ATOM   2291  CA  GLY   171      84.047 101.038  79.285  1.00  0.00           C  
ATOM   2292  HA2 GLY   171      85.086 100.993  79.611  1.00  0.00           H  
ATOM   2293  HA3 GLY   171      83.855 100.081  78.800  1.00  0.00           H  
ATOM   2294  C   GLY   171      83.838 102.136  78.260  1.00  0.00           C  
ATOM   2295  O   GLY   171      83.008 103.008  78.490  1.00  0.00           O  
ATOM   2296  N   GLY   172      84.599 102.248  77.192  1.00  0.00           N  
ATOM   2297  H   GLY   172      84.563 103.059  76.590  1.00  0.00           H  
ATOM   2298  CA  GLY   172      85.757 101.385  76.946  1.00  0.00           C  
ATOM   2299  HA2 GLY   172      86.518 101.370  77.726  1.00  0.00           H  
ATOM   2300  HA3 GLY   172      85.332 100.418  76.678  1.00  0.00           H  
ATOM   2301  C   GLY   172      86.543 101.878  75.675  1.00  0.00           C  
ATOM   2302  O   GLY   172      86.441 103.104  75.399  1.00  0.00           O  
ATOM   2303  N   GLY   173      87.294 100.991  75.016  1.00  0.00           N  
ATOM   2304  H   GLY   173      87.097 100.022  75.220  1.00  0.00           H  
ATOM   2305  CA  GLY   173      88.377 101.194  74.107  1.00  0.00           C  
ATOM   2306  HA2 GLY   173      88.051 100.801  73.144  1.00  0.00           H  
ATOM   2307  HA3 GLY   173      88.577 102.257  73.978  1.00  0.00           H  
ATOM   2308  C   GLY   173      89.515 100.311  74.451  1.00  0.00           C  
ATOM   2309  O   GLY   173      89.607  99.881  75.661  1.00  0.00           O  
ATOM   2310  N   GLY   174      90.330  99.825  73.462  1.00  0.00           N  
ATOM   2311  H   GLY   174      90.926  99.072  73.773  1.00  0.00           H  
ATOM   2312  CA  GLY   174      90.532 100.385  72.107  1.00  0.00           C  
ATOM   2313  HA2 GLY   174      90.118 101.390  72.184  1.00  0.00           H  
ATOM   2314  HA3 GLY   174      91.587 100.416  71.832  1.00  0.00           H  
ATOM   2315  C   GLY   174      89.670  99.752  71.014  1.00  0.00           C  
ATOM   2316  O   GLY   174      88.673  99.060  71.258  1.00  0.00           O  
ATOM   2317  N   GLY   175      90.174  99.705  69.778  1.00  0.00           N  
ATOM   2318  H   GLY   175      90.962 100.324  69.650  1.00  0.00           H  
ATOM   2319  CA  GLY   175      89.529  99.017  68.656  1.00  0.00           C  
ATOM   2320  HA2 GLY   175      90.273  98.908  67.867  1.00  0.00           H  
ATOM   2321  HA3 GLY   175      89.168  98.086  69.091  1.00  0.00           H  
ATOM   2322  C   GLY   175      88.284  99.761  68.146  1.00  0.00           C  
ATOM   2323  O   GLY   175      88.340 100.937  67.867  1.00  0.00           O  
ATOM   2324  N   ASN   176      87.078  99.142  67.979  1.00  0.00           N  
ATOM   2325  H   ASN   176      87.043  98.306  68.545  1.00  0.00           H  
ATOM   2326  CA  ASN   176      85.831  99.866  67.599  1.00  0.00           C  
ATOM   2327  HA  ASN   176      85.890 100.318  66.609  1.00  0.00           H  
ATOM   2328  CB  ASN   176      84.806  98.810  67.411  1.00  0.00           C  
ATOM   2329  HB2 ASN   176      85.077  98.097  66.631  1.00  0.00           H  
ATOM   2330  HB3 ASN   176      84.578  98.316  68.355  1.00  0.00           H  
ATOM   2331  CG  ASN   176      83.506  99.552  67.047  1.00  0.00           C  
ATOM   2332  OD1 ASN   176      82.577  99.520  67.837  1.00  0.00           O  
ATOM   2333  ND2 ASN   176      83.334 100.067  65.886  1.00  0.00           N  
ATOM   2334 HD21 ASN   176      82.383 100.331  65.667  1.00  0.00           H  
ATOM   2335 HD22 ASN   176      84.110 100.062  65.240  1.00  0.00           H  
ATOM   2336  C   ASN   176      85.419 100.894  68.668  1.00  0.00           C  
ATOM   2337  O   ASN   176      85.101 100.554  69.798  1.00  0.00           O  
ATOM   2338  N   TYR   177      85.268 102.103  68.223  1.00  0.00           N  
ATOM   2339  H   TYR   177      85.684 102.445  67.368  1.00  0.00           H  
ATOM   2340  CA  TYR   177      84.423 103.123  69.002  1.00  0.00           C  
ATOM   2341  HA  TYR   177      84.124 102.640  69.932  1.00  0.00           H  
ATOM   2342  CB  TYR   177      85.256 104.411  69.290  1.00  0.00           C  
ATOM   2343  HB2 TYR   177      85.460 104.881  68.328  1.00  0.00           H  
ATOM   2344  HB3 TYR   177      84.579 105.163  69.696  1.00  0.00           H  
ATOM   2345  CG  TYR   177      86.503 104.236  70.202  1.00  0.00           C  
ATOM   2346  CD1 TYR   177      87.838 103.843  69.752  1.00  0.00           C  
ATOM   2347  HD1 TYR   177      88.005 103.555  68.725  1.00  0.00           H  
ATOM   2348  CE1 TYR   177      88.923 103.857  70.613  1.00  0.00           C  
ATOM   2349  HE1 TYR   177      89.934 103.572  70.359  1.00  0.00           H  
ATOM   2350  CZ  TYR   177      88.743 104.184  71.974  1.00  0.00           C  
ATOM   2351  OH  TYR   177      89.807 104.035  72.827  1.00  0.00           O  
ATOM   2352  HH  TYR   177      89.585 104.407  73.684  1.00  0.00           H  
ATOM   2353  CE2 TYR   177      87.426 104.643  72.380  1.00  0.00           C  
ATOM   2354  HE2 TYR   177      87.267 105.132  73.330  1.00  0.00           H  
ATOM   2355  CD2 TYR   177      86.326 104.562  71.543  1.00  0.00           C  
ATOM   2356  HD2 TYR   177      85.325 104.900  71.765  1.00  0.00           H  
ATOM   2357  C   TYR   177      83.123 103.338  68.221  1.00  0.00           C  
ATOM   2358  O   TYR   177      83.169 103.832  67.102  1.00  0.00           O  
ATOM   2359  N   GLY   178      81.933 102.798  68.636  1.00  0.00           N  
ATOM   2360  H   GLY   178      81.110 103.018  68.093  1.00  0.00           H  
ATOM   2361  CA  GLY   178      81.783 102.157  69.899  1.00  0.00           C  
ATOM   2362  HA2 GLY   178      80.777 101.737  69.910  1.00  0.00           H  
ATOM   2363  HA3 GLY   178      82.598 101.436  69.947  1.00  0.00           H  
ATOM   2364  C   GLY   178      81.948 103.035  71.166  1.00  0.00           C  
ATOM   2365  O   GLY   178      82.515 104.175  71.114  1.00  0.00           O  
ATOM   2366  N   GLN   179      81.554 102.587  72.308  1.00  0.00           N  
ATOM   2367  H   GLN   179      81.039 101.721  72.383  1.00  0.00           H  
ATOM   2368  CA  GLN   179      81.588 103.419  73.581  1.00  0.00           C  
ATOM   2369  HA  GLN   179      81.441 104.461  73.297  1.00  0.00           H  
ATOM   2370  CB  GLN   179      80.457 102.987  74.592  1.00  0.00           C  
ATOM   2371  HB2 GLN   179      80.402 103.601  75.490  1.00  0.00           H  
ATOM   2372  HB3 GLN   179      79.526 103.155  74.050  1.00  0.00           H  
ATOM   2373  CG  GLN   179      80.526 101.495  74.895  1.00  0.00           C  
ATOM   2374  HG2 GLN   179      80.408 100.928  73.972  1.00  0.00           H  
ATOM   2375  HG3 GLN   179      81.488 101.297  75.368  1.00  0.00           H  
ATOM   2376  CD  GLN   179      79.395 100.964  75.781  1.00  0.00           C  
ATOM   2377  OE1 GLN   179      78.424 101.674  76.161  1.00  0.00           O  
ATOM   2378  NE2 GLN   179      79.362  99.640  76.078  1.00  0.00           N  
ATOM   2379 HE21 GLN   179      80.160  99.093  75.786  1.00  0.00           H  
ATOM   2380 HE22 GLN   179      78.558  99.255  76.552  1.00  0.00           H  
ATOM   2381  C   GLN   179      83.024 103.315  74.219  1.00  0.00           C  
ATOM   2382  O   GLN   179      83.502 102.239  74.406  1.00  0.00           O  
ATOM   2383  N   ASP   180      83.628 104.405  74.742  1.00  0.00           N  
ATOM   2384  H   ASP   180      84.565 104.283  75.099  1.00  0.00           H  
ATOM   2385  CA  ASP   180      83.198 105.790  74.728  1.00  0.00           C  
ATOM   2386  HA  ASP   180      82.612 105.945  73.822  1.00  0.00           H  
ATOM   2387  CB  ASP   180      82.450 106.277  76.037  1.00  0.00           C  
ATOM   2388  HB2 ASP   180      81.603 105.592  76.003  1.00  0.00           H  
ATOM   2389  HB3 ASP   180      83.077 106.154  76.921  1.00  0.00           H  
ATOM   2390  CG  ASP   180      81.978 107.770  75.928  1.00  0.00           C  
ATOM   2391  OD1 ASP   180      81.897 108.370  74.818  1.00  0.00           O  
ATOM   2392  OD2 ASP   180      81.651 108.354  77.056  1.00  0.00           O  
ATOM   2393  C   ASP   180      84.452 106.661  74.616  1.00  0.00           C  
ATOM   2394  O   ASP   180      85.313 106.514  75.439  1.00  0.00           O  
ATOM   2395  N   GLN   181      84.549 107.552  73.645  1.00  0.00           N  
ATOM   2396  H   GLN   181      83.877 107.587  72.892  1.00  0.00           H  
ATOM   2397  CA  GLN   181      85.734 108.478  73.512  1.00  0.00           C  
ATOM   2398  HA  GLN   181      86.564 108.213  74.168  1.00  0.00           H  
ATOM   2399  CB  GLN   181      86.458 108.243  72.170  1.00  0.00           C  
ATOM   2400  HB2 GLN   181      87.483 108.614  72.163  1.00  0.00           H  
ATOM   2401  HB3 GLN   181      86.480 107.185  71.910  1.00  0.00           H  
ATOM   2402  CG  GLN   181      85.748 109.034  71.040  1.00  0.00           C  
ATOM   2403  HG2 GLN   181      84.743 109.216  71.421  1.00  0.00           H  
ATOM   2404  HG3 GLN   181      86.279 109.980  70.929  1.00  0.00           H  
ATOM   2405  CD  GLN   181      85.556 108.291  69.722  1.00  0.00           C  
ATOM   2406  OE1 GLN   181      86.549 108.185  69.010  1.00  0.00           O  
ATOM   2407  NE2 GLN   181      84.415 107.932  69.276  1.00  0.00           N  
ATOM   2408 HE21 GLN   181      83.549 107.863  69.792  1.00  0.00           H  
ATOM   2409 HE22 GLN   181      84.454 107.456  68.386  1.00  0.00           H  
ATOM   2410  C   GLN   181      85.300 109.935  73.819  1.00  0.00           C  
ATOM   2411  O   GLN   181      86.120 110.808  73.519  1.00  0.00           O  
ATOM   2412  N   SER   182      84.092 110.239  74.375  1.00  0.00           N  
ATOM   2413  H   SER   182      83.487 109.431  74.409  1.00  0.00           H  
ATOM   2414  CA  SER   182      83.582 111.550  74.869  1.00  0.00           C  
ATOM   2415  HA  SER   182      83.707 112.219  74.017  1.00  0.00           H  
ATOM   2416  CB  SER   182      82.029 111.439  75.261  1.00  0.00           C  
ATOM   2417  HB2 SER   182      81.436 111.048  74.435  1.00  0.00           H  
ATOM   2418  HB3 SER   182      82.003 110.646  76.008  1.00  0.00           H  
ATOM   2419  OG  SER   182      81.594 112.602  75.861  1.00  0.00           O  
ATOM   2420  HG  SER   182      80.825 112.903  75.371  1.00  0.00           H  
ATOM   2421  C   SER   182      84.397 112.137  75.950  1.00  0.00           C  
ATOM   2422  O   SER   182      84.718 111.339  76.844  1.00  0.00           O  
ATOM   2423  N   SER   183      84.723 113.425  76.005  1.00  0.00           N  
ATOM   2424  H   SER   183      85.339 113.751  76.736  1.00  0.00           H  
ATOM   2425  CA  SER   183      84.370 114.494  74.983  1.00  0.00           C  
ATOM   2426  HA  SER   183      83.330 114.287  74.729  1.00  0.00           H  
ATOM   2427  CB  SER   183      84.491 115.952  75.410  1.00  0.00           C  
ATOM   2428  HB2 SER   183      85.487 116.329  75.643  1.00  0.00           H  
ATOM   2429  HB3 SER   183      84.015 116.458  74.571  1.00  0.00           H  
ATOM   2430  OG  SER   183      83.662 116.171  76.543  1.00  0.00           O  
ATOM   2431  HG  SER   183      84.034 117.021  76.786  1.00  0.00           H  
ATOM   2432  C   SER   183      85.138 114.398  73.697  1.00  0.00           C  
ATOM   2433  O   SER   183      86.321 114.804  73.685  1.00  0.00           O  
ATOM   2434  N   MET   184      84.483 114.102  72.596  1.00  0.00           N  
ATOM   2435  H   MET   184      83.479 114.042  72.688  1.00  0.00           H  
ATOM   2436  CA  MET   184      84.946 114.418  71.187  1.00  0.00           C  
ATOM   2437  HA  MET   184      85.875 113.858  71.084  1.00  0.00           H  
ATOM   2438  CB  MET   184      84.021 113.769  70.139  1.00  0.00           C  
ATOM   2439  HB2 MET   184      83.123 114.386  70.163  1.00  0.00           H  
ATOM   2440  HB3 MET   184      84.486 113.816  69.154  1.00  0.00           H  
ATOM   2441  CG  MET   184      83.761 112.237  70.487  1.00  0.00           C  
ATOM   2442  HG2 MET   184      84.729 111.750  70.603  1.00  0.00           H  
ATOM   2443  HG3 MET   184      83.291 112.099  71.461  1.00  0.00           H  
ATOM   2444  SD  MET   184      82.867 111.279  69.224  1.00  0.00           S  
ATOM   2445  CE  MET   184      81.245 111.959  69.551  1.00  0.00           C  
ATOM   2446  HE1 MET   184      80.486 111.290  69.145  1.00  0.00           H  
ATOM   2447  HE2 MET   184      81.100 112.212  70.601  1.00  0.00           H  
ATOM   2448  HE3 MET   184      81.190 112.842  68.915  1.00  0.00           H  
ATOM   2449  C   MET   184      85.198 115.917  70.811  1.00  0.00           C  
ATOM   2450  O   MET   184      84.692 116.785  71.517  1.00  0.00           O  
ATOM   2451  N   SER   185      85.861 116.055  69.650  1.00  0.00           N  
ATOM   2452  H   SER   185      85.900 115.291  68.990  1.00  0.00           H  
ATOM   2453  CA  SER   185      86.288 117.255  68.988  1.00  0.00           C  
ATOM   2454  HA  SER   185      85.593 117.989  69.395  1.00  0.00           H  
ATOM   2455  CB  SER   185      87.759 117.667  69.419  1.00  0.00           C  
ATOM   2456  HB2 SER   185      87.970 117.394  70.453  1.00  0.00           H  
ATOM   2457  HB3 SER   185      88.420 117.006  68.858  1.00  0.00           H  
ATOM   2458  OG  SER   185      88.063 118.956  69.119  1.00  0.00           O  
ATOM   2459  HG  SER   185      88.212 119.481  69.908  1.00  0.00           H  
ATOM   2460  C   SER   185      86.177 117.359  67.454  1.00  0.00           C  
ATOM   2461  O   SER   185      86.756 116.660  66.638  1.00  0.00           O  
ATOM   2462  N   SER   186      85.293 118.360  67.068  1.00  0.00           N  
ATOM   2463  H   SER   186      84.870 118.951  67.769  1.00  0.00           H  
ATOM   2464  CA  SER   186      84.964 118.707  65.643  1.00  0.00           C  
ATOM   2465  HA  SER   186      85.900 118.484  65.131  1.00  0.00           H  
ATOM   2466  CB  SER   186      83.850 117.762  65.066  1.00  0.00           C  
ATOM   2467  HB2 SER   186      84.046 117.624  64.003  1.00  0.00           H  
ATOM   2468  HB3 SER   186      83.865 116.789  65.557  1.00  0.00           H  
ATOM   2469  OG  SER   186      82.505 118.115  65.250  1.00  0.00           O  
ATOM   2470  HG  SER   186      82.268 118.287  66.165  1.00  0.00           H  
ATOM   2471  C   SER   186      84.742 120.253  65.537  1.00  0.00           C  
ATOM   2472  O   SER   186      84.431 120.971  66.523  1.00  0.00           O  
ATOM   2473  N   GLY   187      84.825 120.897  64.378  1.00  0.00           N  
ATOM   2474  H   GLY   187      84.852 121.891  64.557  1.00  0.00           H  
ATOM   2475  CA  GLY   187      85.050 120.485  63.001  1.00  0.00           C  
ATOM   2476  HA2 GLY   187      85.889 121.036  62.577  1.00  0.00           H  
ATOM   2477  HA3 GLY   187      85.335 119.442  63.138  1.00  0.00           H  
ATOM   2478  C   GLY   187      83.779 120.370  62.101  1.00  0.00           C  
ATOM   2479  O   GLY   187      83.840 120.151  60.918  1.00  0.00           O  
ATOM   2480  N   GLY   188      82.584 120.548  62.713  1.00  0.00           N  
ATOM   2481  H   GLY   188      82.613 120.849  63.677  1.00  0.00           H  
ATOM   2482  CA  GLY   188      81.346 120.690  61.995  1.00  0.00           C  
ATOM   2483  HA2 GLY   188      81.157 119.831  61.352  1.00  0.00           H  
ATOM   2484  HA3 GLY   188      80.549 120.769  62.735  1.00  0.00           H  
ATOM   2485  C   GLY   188      81.356 122.012  61.255  1.00  0.00           C  
ATOM   2486  O   GLY   188      82.176 122.919  61.262  1.00  0.00           O  
ATOM   2487  N   GLY   189      80.265 122.240  60.459  1.00  0.00           N  
ATOM   2488  H   GLY   189      80.429 122.984  59.795  1.00  0.00           H  
ATOM   2489  CA  GLY   189      79.202 121.287  60.092  1.00  0.00           C  
ATOM   2490  HA2 GLY   189      78.745 120.804  60.956  1.00  0.00           H  
ATOM   2491  HA3 GLY   189      78.439 121.883  59.593  1.00  0.00           H  
ATOM   2492  C   GLY   189      79.471 120.149  59.018  1.00  0.00           C  
ATOM   2493  O   GLY   189      80.555 120.148  58.330  1.00  0.00           O  
ATOM   2494  N   SER   190      78.429 119.401  58.650  1.00  0.00           N  
ATOM   2495  H   SER   190      77.561 119.587  59.131  1.00  0.00           H  
ATOM   2496  CA  SER   190      78.459 118.378  57.666  1.00  0.00           C  
ATOM   2497  HA  SER   190      79.485 118.015  57.593  1.00  0.00           H  
ATOM   2498  CB  SER   190      77.630 117.124  58.075  1.00  0.00           C  
ATOM   2499  HB2 SER   190      76.679 117.495  58.459  1.00  0.00           H  
ATOM   2500  HB3 SER   190      77.409 116.434  57.261  1.00  0.00           H  
ATOM   2501  OG  SER   190      78.197 116.486  59.207  1.00  0.00           O  
ATOM   2502  HG  SER   190      78.730 115.732  58.945  1.00  0.00           H  
ATOM   2503  C   SER   190      77.996 118.855  56.221  1.00  0.00           C  
ATOM   2504  O   SER   190      76.768 118.780  55.963  1.00  0.00           O  
ATOM   2505  N   GLY   191      78.806 119.233  55.247  1.00  0.00           N  
ATOM   2506  H   GLY   191      78.314 119.419  54.385  1.00  0.00           H  
ATOM   2507  CA  GLY   191      80.317 119.039  55.205  1.00  0.00           C  
ATOM   2508  HA2 GLY   191      80.641 118.864  56.231  1.00  0.00           H  
ATOM   2509  HA3 GLY   191      80.581 118.157  54.620  1.00  0.00           H  
ATOM   2510  C   GLY   191      81.185 120.190  54.687  1.00  0.00           C  
ATOM   2511  O   GLY   191      80.815 121.396  54.553  1.00  0.00           O  
ATOM   2512  N   GLY   192      82.436 119.849  54.285  1.00  0.00           N  
ATOM   2513  H   GLY   192      82.731 118.899  54.456  1.00  0.00           H  
ATOM   2514  CA  GLY   192      83.430 120.784  53.712  1.00  0.00           C  
ATOM   2515  HA2 GLY   192      83.558 121.701  54.287  1.00  0.00           H  
ATOM   2516  HA3 GLY   192      84.364 120.230  53.612  1.00  0.00           H  
ATOM   2517  C   GLY   192      82.982 121.369  52.348  1.00  0.00           C  
ATOM   2518  O   GLY   192      81.942 120.931  51.789  1.00  0.00           O  
ATOM   2519  N   GLY   193      83.747 122.411  51.891  1.00  0.00           N  
ATOM   2520  H   GLY   193      84.395 122.828  52.545  1.00  0.00           H  
ATOM   2521  CA  GLY   193      83.784 122.859  50.522  1.00  0.00           C  
ATOM   2522  HA2 GLY   193      84.634 123.535  50.433  1.00  0.00           H  
ATOM   2523  HA3 GLY   193      84.018 121.974  49.930  1.00  0.00           H  
ATOM   2524  C   GLY   193      82.523 123.512  50.039  1.00  0.00           C  
ATOM   2525  O   GLY   193      82.004 124.322  50.825  1.00  0.00           O  
ATOM   2526  N   TYR   194      82.136 123.435  48.808  1.00  0.00           N  
ATOM   2527  H   TYR   194      82.758 122.900  48.219  1.00  0.00           H  
ATOM   2528  CA  TYR   194      81.032 124.167  48.100  1.00  0.00           C  
ATOM   2529  HA  TYR   194      81.407 125.174  47.915  1.00  0.00           H  
ATOM   2530  CB  TYR   194      80.794 123.399  46.781  1.00  0.00           C  
ATOM   2531  HB2 TYR   194      81.752 123.125  46.337  1.00  0.00           H  
ATOM   2532  HB3 TYR   194      80.307 122.444  46.981  1.00  0.00           H  
ATOM   2533  CG  TYR   194      79.860 124.034  45.775  1.00  0.00           C  
ATOM   2534  CD1 TYR   194      78.433 123.862  45.895  1.00  0.00           C  
ATOM   2535  HD1 TYR   194      77.985 123.162  46.585  1.00  0.00           H  
ATOM   2536  CE1 TYR   194      77.577 124.430  44.961  1.00  0.00           C  
ATOM   2537  HE1 TYR   194      76.531 124.167  44.915  1.00  0.00           H  
ATOM   2538  CZ  TYR   194      78.074 125.411  44.096  1.00  0.00           C  
ATOM   2539  OH  TYR   194      77.203 126.101  43.371  1.00  0.00           O  
ATOM   2540  HH  TYR   194      76.345 125.861  43.729  1.00  0.00           H  
ATOM   2541  CE2 TYR   194      79.445 125.597  44.040  1.00  0.00           C  
ATOM   2542  HE2 TYR   194      79.743 126.441  43.435  1.00  0.00           H  
ATOM   2543  CD2 TYR   194      80.392 124.928  44.852  1.00  0.00           C  
ATOM   2544  HD2 TYR   194      81.459 125.099  44.868  1.00  0.00           H  
ATOM   2545  C   TYR   194      79.740 124.284  48.923  1.00  0.00           C  
ATOM   2546  O   TYR   194      79.278 123.281  49.460  1.00  0.00           O  
ATOM   2547  N   GLY   195      79.102 125.447  48.978  1.00  0.00           N  
ATOM   2548  H   GLY   195      78.363 125.518  49.663  1.00  0.00           H  
ATOM   2549  CA  GLY   195      79.289 126.697  48.231  1.00  0.00           C  
ATOM   2550  HA2 GLY   195      79.957 127.244  48.897  1.00  0.00           H  
ATOM   2551  HA3 GLY   195      79.802 126.478  47.294  1.00  0.00           H  
ATOM   2552  C   GLY   195      78.020 127.460  47.840  1.00  0.00           C  
ATOM   2553  O   GLY   195      76.901 126.924  47.794  1.00  0.00           O  
ATOM   2554  N   ASN   196      78.164 128.788  47.790  1.00  0.00           N  
ATOM   2555  H   ASN   196      79.044 129.220  48.034  1.00  0.00           H  
ATOM   2556  CA  ASN   196      77.095 129.756  47.464  1.00  0.00           C  
ATOM   2557  HA  ASN   196      77.483 130.768  47.587  1.00  0.00           H  
ATOM   2558  CB  ASN   196      76.654 129.481  45.980  1.00  0.00           C  
ATOM   2559  HB2 ASN   196      76.411 128.427  45.846  1.00  0.00           H  
ATOM   2560  HB3 ASN   196      75.758 130.056  45.745  1.00  0.00           H  
ATOM   2561  CG  ASN   196      77.704 129.803  44.937  1.00  0.00           C  
ATOM   2562  OD1 ASN   196      78.690 130.463  45.159  1.00  0.00           O  
ATOM   2563  ND2 ASN   196      77.536 129.328  43.705  1.00  0.00           N  
ATOM   2564 HD21 ASN   196      78.298 129.455  43.055  1.00  0.00           H  
ATOM   2565 HD22 ASN   196      76.675 128.867  43.446  1.00  0.00           H  
ATOM   2566  C   ASN   196      75.878 129.686  48.419  1.00  0.00           C  
ATOM   2567  O   ASN   196      74.751 129.714  47.930  1.00  0.00           O  
ATOM   2568  N   GLN   197      76.121 129.404  49.679  1.00  0.00           N  
ATOM   2569  H   GLN   197      77.106 129.486  49.890  1.00  0.00           H  
ATOM   2570  CA  GLN   197      75.130 129.268  50.803  1.00  0.00           C  
ATOM   2571  HA  GLN   197      74.828 128.222  50.756  1.00  0.00           H  
ATOM   2572  CB  GLN   197      75.868 129.365  52.121  1.00  0.00           C  
ATOM   2573  HB2 GLN   197      76.685 128.644  52.131  1.00  0.00           H  
ATOM   2574  HB3 GLN   197      76.173 130.390  52.330  1.00  0.00           H  
ATOM   2575  CG  GLN   197      74.984 129.046  53.342  1.00  0.00           C  
ATOM   2576  HG2 GLN   197      74.230 129.833  53.375  1.00  0.00           H  
ATOM   2577  HG3 GLN   197      74.467 128.094  53.221  1.00  0.00           H  
ATOM   2578  CD  GLN   197      75.701 128.963  54.648  1.00  0.00           C  
ATOM   2579  OE1 GLN   197      76.692 128.232  54.859  1.00  0.00           O  
ATOM   2580  NE2 GLN   197      75.106 129.576  55.678  1.00  0.00           N  
ATOM   2581 HE21 GLN   197      74.375 130.265  55.574  1.00  0.00           H  
ATOM   2582 HE22 GLN   197      75.666 129.556  56.519  1.00  0.00           H  
ATOM   2583  C   GLN   197      73.753 129.988  50.681  1.00  0.00           C  
ATOM   2584  O   GLN   197      73.747 131.097  50.263  1.00  0.00           O  
ATOM   2585  N   ASP   198      72.643 129.347  50.922  1.00  0.00           N  
ATOM   2586  H   ASP   198      72.725 128.354  51.086  1.00  0.00           H  
ATOM   2587  CA  ASP   198      71.343 129.888  50.549  1.00  0.00           C  
ATOM   2588  HA  ASP   198      71.315 130.943  50.275  1.00  0.00           H  
ATOM   2589  CB  ASP   198      70.846 129.097  49.448  1.00  0.00           C  
ATOM   2590  HB2 ASP   198      71.523 129.042  48.596  1.00  0.00           H  
ATOM   2591  HB3 ASP   198      70.721 128.056  49.748  1.00  0.00           H  
ATOM   2592  CG  ASP   198      69.475 129.523  48.830  1.00  0.00           C  
ATOM   2593  OD1 ASP   198      68.900 130.547  49.246  1.00  0.00           O  
ATOM   2594  OD2 ASP   198      69.080 128.904  47.805  1.00  0.00           O  
ATOM   2595  C   ASP   198      70.452 129.771  51.876  1.00  0.00           C  
ATOM   2596  O   ASP   198      70.647 128.806  52.584  1.00  0.00           O  
ATOM   2597  N   GLN   199      69.580 130.732  52.052  1.00  0.00           N  
ATOM   2598  H   GLN   199      69.378 131.447  51.368  1.00  0.00           H  
ATOM   2599  CA  GLN   199      68.775 131.019  53.237  1.00  0.00           C  
ATOM   2600  HA  GLN   199      69.507 131.136  54.036  1.00  0.00           H  
ATOM   2601  CB  GLN   199      68.065 132.319  52.970  1.00  0.00           C  
ATOM   2602  HB2 GLN   199      67.683 132.361  51.950  1.00  0.00           H  
ATOM   2603  HB3 GLN   199      67.210 132.501  53.620  1.00  0.00           H  
ATOM   2604  CG  GLN   199      68.934 133.593  52.955  1.00  0.00           C  
ATOM   2605  HG2 GLN   199      69.162 133.861  53.986  1.00  0.00           H  
ATOM   2606  HG3 GLN   199      69.824 133.478  52.336  1.00  0.00           H  
ATOM   2607  CD  GLN   199      68.159 134.800  52.390  1.00  0.00           C  
ATOM   2608  OE1 GLN   199      67.053 134.766  51.930  1.00  0.00           O  
ATOM   2609  NE2 GLN   199      68.840 135.879  52.267  1.00  0.00           N  
ATOM   2610 HE21 GLN   199      69.846 135.890  52.357  1.00  0.00           H  
ATOM   2611 HE22 GLN   199      68.424 136.747  51.960  1.00  0.00           H  
ATOM   2612  C   GLN   199      67.790 129.826  53.461  1.00  0.00           C  
ATOM   2613  O   GLN   199      67.184 129.340  52.552  1.00  0.00           O  
ATOM   2614  N   SER   200      67.641 129.278  54.735  1.00  0.00           N  
ATOM   2615  H   SER   200      67.057 128.457  54.798  1.00  0.00           H  
ATOM   2616  CA  SER   200      68.325 129.661  55.970  1.00  0.00           C  
ATOM   2617  HA  SER   200      68.698 130.685  55.971  1.00  0.00           H  
ATOM   2618  CB  SER   200      67.326 129.552  57.152  1.00  0.00           C  
ATOM   2619  HB2 SER   200      66.529 130.288  57.037  1.00  0.00           H  
ATOM   2620  HB3 SER   200      66.827 128.585  57.212  1.00  0.00           H  
ATOM   2621  OG  SER   200      68.053 129.766  58.350  1.00  0.00           O  
ATOM   2622  HG  SER   200      68.320 130.688  58.386  1.00  0.00           H  
ATOM   2623  C   SER   200      69.425 128.634  56.081  1.00  0.00           C  
ATOM   2624  O   SER   200      69.220 127.600  56.760  1.00  0.00           O  
ATOM   2625  N   GLY   201      70.585 128.906  55.435  1.00  0.00           N  
ATOM   2626  H   GLY   201      70.572 129.703  54.815  1.00  0.00           H  
ATOM   2627  CA  GLY   201      71.880 128.130  55.669  1.00  0.00           C  
ATOM   2628  HA2 GLY   201      71.569 127.107  55.455  1.00  0.00           H  
ATOM   2629  HA3 GLY   201      72.631 128.444  54.943  1.00  0.00           H  
ATOM   2630  C   GLY   201      72.513 128.180  57.053  1.00  0.00           C  
ATOM   2631  O   GLY   201      72.176 129.093  57.871  1.00  0.00           O  
ATOM   2632  N   GLY   202      73.556 127.419  57.303  1.00  0.00           N  
ATOM   2633  H   GLY   202      73.769 127.413  58.291  1.00  0.00           H  
ATOM   2634  CA  GLY   202      74.200 126.429  56.478  1.00  0.00           C  
ATOM   2635  HA2 GLY   202      74.618 126.853  55.565  1.00  0.00           H  
ATOM   2636  HA3 GLY   202      75.011 126.172  57.158  1.00  0.00           H  
ATOM   2637  C   GLY   202      73.440 125.094  56.247  1.00  0.00           C  
ATOM   2638  O   GLY   202      72.233 124.888  56.562  1.00  0.00           O  
ATOM   2639  N   GLY   203      74.162 124.089  55.772  1.00  0.00           N  
ATOM   2640  H   GLY   203      73.623 123.251  55.609  1.00  0.00           H  
ATOM   2641  CA  GLY   203      75.457 124.113  55.030  1.00  0.00           C  
ATOM   2642  HA2 GLY   203      76.227 124.746  55.471  1.00  0.00           H  
ATOM   2643  HA3 GLY   203      75.893 123.124  55.172  1.00  0.00           H  
ATOM   2644  C   GLY   203      75.232 124.248  53.478  1.00  0.00           C  
ATOM   2645  O   GLY   203      74.310 124.843  52.922  1.00  0.00           O  
ATOM   2646  N   GLY   204      76.168 123.691  52.716  1.00  0.00           N  
ATOM   2647  H   GLY   204      76.856 123.229  53.294  1.00  0.00           H  
ATOM   2648  CA  GLY   204      76.107 123.583  51.253  1.00  0.00           C  
ATOM   2649  HA2 GLY   204      76.830 122.861  50.872  1.00  0.00           H  
ATOM   2650  HA3 GLY   204      75.111 123.288  50.922  1.00  0.00           H  
ATOM   2651  C   GLY   204      76.250 124.895  50.482  1.00  0.00           C  
ATOM   2652  O   GLY   204      76.944 125.811  51.004  1.00  0.00           O  
ATOM   2653  N   SER   205      75.621 125.075  49.306  1.00  0.00           N  
ATOM   2654  H   SER   205      75.824 125.992  48.934  1.00  0.00           H  
ATOM   2655  CA  SER   205      74.437 124.368  48.746  1.00  0.00           C  
ATOM   2656  HA  SER   205      73.843 124.275  49.655  1.00  0.00           H  
ATOM   2657  CB  SER   205      73.911 125.304  47.712  1.00  0.00           C  
ATOM   2658  HB2 SER   205      73.055 124.748  47.330  1.00  0.00           H  
ATOM   2659  HB3 SER   205      73.545 126.254  48.100  1.00  0.00           H  
ATOM   2660  OG  SER   205      74.780 125.671  46.675  1.00  0.00           O  
ATOM   2661  HG  SER   205      75.586 125.969  47.104  1.00  0.00           H  
ATOM   2662  C   SER   205      74.616 122.916  48.267  1.00  0.00           C  
ATOM   2663  O   SER   205      73.719 122.257  47.679  1.00  0.00           O  
ATOM   2664  N   GLY   206      75.840 122.394  48.458  1.00  0.00           N  
ATOM   2665  H   GLY   206      76.467 123.025  48.936  1.00  0.00           H  
ATOM   2666  CA  GLY   206      76.426 121.152  47.919  1.00  0.00           C  
ATOM   2667  HA2 GLY   206      77.494 121.086  48.126  1.00  0.00           H  
ATOM   2668  HA3 GLY   206      75.969 120.359  48.511  1.00  0.00           H  
ATOM   2669  C   GLY   206      76.094 120.890  46.396  1.00  0.00           C  
ATOM   2670  O   GLY   206      75.916 121.782  45.575  1.00  0.00           O  
ATOM   2671  N   GLY   207      76.105 119.684  45.959  1.00  0.00           N  
ATOM   2672  H   GLY   207      76.005 119.656  44.955  1.00  0.00           H  
ATOM   2673  CA  GLY   207      76.460 118.441  46.690  1.00  0.00           C  
ATOM   2674  HA2 GLY   207      75.861 118.265  47.583  1.00  0.00           H  
ATOM   2675  HA3 GLY   207      76.447 117.583  46.019  1.00  0.00           H  
ATOM   2676  C   GLY   207      77.835 118.501  47.254  1.00  0.00           C  
ATOM   2677  O   GLY   207      78.698 119.185  46.697  1.00  0.00           O  
ATOM   2678  N   TYR   208      78.114 117.779  48.289  1.00  0.00           N  
ATOM   2679  H   TYR   208      77.428 117.102  48.595  1.00  0.00           H  
ATOM   2680  CA  TYR   208      79.493 117.523  48.734  1.00  0.00           C  
ATOM   2681  HA  TYR   208      80.040 118.465  48.689  1.00  0.00           H  
ATOM   2682  CB  TYR   208      79.330 116.967  50.167  1.00  0.00           C  
ATOM   2683  HB2 TYR   208      78.915 117.760  50.790  1.00  0.00           H  
ATOM   2684  HB3 TYR   208      78.644 116.127  50.060  1.00  0.00           H  
ATOM   2685  CG  TYR   208      80.599 116.388  50.793  1.00  0.00           C  
ATOM   2686  CD1 TYR   208      80.830 114.963  51.001  1.00  0.00           C  
ATOM   2687  HD1 TYR   208      80.134 114.288  50.526  1.00  0.00           H  
ATOM   2688  CE1 TYR   208      82.038 114.522  51.505  1.00  0.00           C  
ATOM   2689  HE1 TYR   208      82.372 113.498  51.590  1.00  0.00           H  
ATOM   2690  CZ  TYR   208      82.947 115.462  52.012  1.00  0.00           C  
ATOM   2691  OH  TYR   208      84.087 115.035  52.526  1.00  0.00           O  
ATOM   2692  HH  TYR   208      83.929 114.332  53.161  1.00  0.00           H  
ATOM   2693  CE2 TYR   208      82.724 116.848  51.844  1.00  0.00           C  
ATOM   2694  HE2 TYR   208      83.319 117.517  52.448  1.00  0.00           H  
ATOM   2695  CD2 TYR   208      81.514 117.317  51.332  1.00  0.00           C  
ATOM   2696  HD2 TYR   208      81.384 118.388  51.293  1.00  0.00           H  
ATOM   2697  C   TYR   208      80.162 116.556  47.704  1.00  0.00           C  
ATOM   2698  O   TYR   208      79.492 115.756  47.040  1.00  0.00           O  
ATOM   2699  N   GLY   209      81.512 116.600  47.618  1.00  0.00           N  
ATOM   2700  H   GLY   209      82.005 117.264  48.198  1.00  0.00           H  
ATOM   2701  CA  GLY   209      82.277 115.903  46.570  1.00  0.00           C  
ATOM   2702  HA2 GLY   209      83.264 115.685  46.979  1.00  0.00           H  
ATOM   2703  HA3 GLY   209      81.869 114.901  46.437  1.00  0.00           H  
ATOM   2704  C   GLY   209      82.474 116.688  45.244  1.00  0.00           C  
ATOM   2705  O   GLY   209      82.510 117.923  45.153  1.00  0.00           O  
ATOM   2706  N   GLN   210      82.661 116.031  44.100  1.00  0.00           N  
ATOM   2707  H   GLN   210      82.942 116.633  43.340  1.00  0.00           H  
ATOM   2708  CA  GLN   210      82.714 114.593  43.830  1.00  0.00           C  
ATOM   2709  HA  GLN   210      83.036 114.603  42.788  1.00  0.00           H  
ATOM   2710  CB  GLN   210      83.895 113.957  44.618  1.00  0.00           C  
ATOM   2711  HB2 GLN   210      83.606 113.889  45.667  1.00  0.00           H  
ATOM   2712  HB3 GLN   210      83.814 112.901  44.361  1.00  0.00           H  
ATOM   2713  CG  GLN   210      85.336 114.499  44.395  1.00  0.00           C  
ATOM   2714  HG2 GLN   210      85.315 115.483  43.927  1.00  0.00           H  
ATOM   2715  HG3 GLN   210      85.775 114.448  45.392  1.00  0.00           H  
ATOM   2716  CD  GLN   210      86.351 113.712  43.507  1.00  0.00           C  
ATOM   2717  OE1 GLN   210      85.933 113.060  42.615  1.00  0.00           O  
ATOM   2718  NE2 GLN   210      87.646 113.975  43.730  1.00  0.00           N  
ATOM   2719 HE21 GLN   210      88.272 113.576  43.045  1.00  0.00           H  
ATOM   2720 HE22 GLN   210      87.891 114.502  44.557  1.00  0.00           H  
ATOM   2721  C   GLN   210      81.368 113.936  44.130  1.00  0.00           C  
ATOM   2722  O   GLN   210      81.283 112.920  44.833  1.00  0.00           O  
ATOM   2723  N   GLN   211      80.286 114.544  43.604  1.00  0.00           N  
ATOM   2724  H   GLN   211      80.464 115.441  43.174  1.00  0.00           H  
ATOM   2725  CA  GLN   211      78.901 114.178  43.970  1.00  0.00           C  
ATOM   2726  HA  GLN   211      78.947 114.096  45.056  1.00  0.00           H  
ATOM   2727  CB  GLN   211      77.824 115.257  43.644  1.00  0.00           C  
ATOM   2728  HB2 GLN   211      77.421 115.104  42.643  1.00  0.00           H  
ATOM   2729  HB3 GLN   211      77.069 114.972  44.376  1.00  0.00           H  
ATOM   2730  CG  GLN   211      77.978 116.802  43.894  1.00  0.00           C  
ATOM   2731  HG2 GLN   211      76.995 117.266  43.811  1.00  0.00           H  
ATOM   2732  HG3 GLN   211      78.307 117.046  44.904  1.00  0.00           H  
ATOM   2733  CD  GLN   211      78.941 117.441  42.863  1.00  0.00           C  
ATOM   2734  OE1 GLN   211      79.463 116.785  42.006  1.00  0.00           O  
ATOM   2735  NE2 GLN   211      79.106 118.731  42.927  1.00  0.00           N  
ATOM   2736 HE21 GLN   211      78.481 119.415  43.328  1.00  0.00           H  
ATOM   2737 HE22 GLN   211      79.759 119.056  42.229  1.00  0.00           H  
ATOM   2738  C   GLN   211      78.417 112.771  43.568  1.00  0.00           C  
ATOM   2739  O   GLN   211      77.346 112.375  44.069  1.00  0.00           O  
ATOM   2740  N   ASP   212      79.056 112.103  42.597  1.00  0.00           N  
ATOM   2741  H   ASP   212      79.960 112.460  42.321  1.00  0.00           H  
ATOM   2742  CA  ASP   212      78.628 110.829  42.045  1.00  0.00           C  
ATOM   2743  HA  ASP   212      78.046 110.239  42.753  1.00  0.00           H  
ATOM   2744  CB  ASP   212      77.709 111.080  40.825  1.00  0.00           C  
ATOM   2745  HB2 ASP   212      76.892 111.658  41.256  1.00  0.00           H  
ATOM   2746  HB3 ASP   212      78.289 111.746  40.185  1.00  0.00           H  
ATOM   2747  CG  ASP   212      77.123 109.782  40.170  1.00  0.00           C  
ATOM   2748  OD1 ASP   212      77.208 109.717  38.921  1.00  0.00           O  
ATOM   2749  OD2 ASP   212      76.550 108.908  40.906  1.00  0.00           O  
ATOM   2750  C   ASP   212      79.847 109.957  41.683  1.00  0.00           C  
ATOM   2751  O   ASP   212      80.485 110.284  40.663  1.00  0.00           O  
ATOM   2752  N   ARG   213      80.031 108.847  42.341  1.00  0.00           N  
ATOM   2753  H   ARG   213      79.310 108.562  42.989  1.00  0.00           H  
ATOM   2754  CA  ARG   213      81.268 108.037  42.378  1.00  0.00           C  
ATOM   2755  HA  ARG   213      81.526 107.771  41.353  1.00  0.00           H  
ATOM   2756  CB  ARG   213      82.352 108.686  43.141  1.00  0.00           C  
ATOM   2757  HB2 ARG   213      82.081 109.023  44.142  1.00  0.00           H  
ATOM   2758  HB3 ARG   213      83.209 108.038  43.322  1.00  0.00           H  
ATOM   2759  CG  ARG   213      82.910 109.907  42.435  1.00  0.00           C  
ATOM   2760  HG2 ARG   213      82.847 109.801  41.352  1.00  0.00           H  
ATOM   2761  HG3 ARG   213      82.372 110.796  42.764  1.00  0.00           H  
ATOM   2762  CD  ARG   213      84.402 110.036  42.841  1.00  0.00           C  
ATOM   2763  HD2 ARG   213      84.740 110.953  42.360  1.00  0.00           H  
ATOM   2764  HD3 ARG   213      84.425 110.082  43.930  1.00  0.00           H  
ATOM   2765  NE  ARG   213      85.259 109.131  42.104  1.00  0.00           N  
ATOM   2766  HE  ARG   213      84.842 108.275  41.765  1.00  0.00           H  
ATOM   2767  CZ  ARG   213      86.552 109.063  41.874  1.00  0.00           C  
ATOM   2768  NH1 ARG   213      87.384 109.940  42.310  1.00  0.00           N  
ATOM   2769 HH11 ARG   213      88.315 109.554  42.234  1.00  0.00           H  
ATOM   2770 HH12 ARG   213      87.130 110.870  42.610  1.00  0.00           H  
ATOM   2771  NH2 ARG   213      87.018 108.019  41.265  1.00  0.00           N  
ATOM   2772 HH21 ARG   213      88.004 107.815  41.339  1.00  0.00           H  
ATOM   2773 HH22 ARG   213      86.347 107.333  40.949  1.00  0.00           H  
ATOM   2774  C   ARG   213      80.953 106.689  43.112  1.00  0.00           C  
ATOM   2775  O   ARG   213      80.151 106.742  44.062  1.00  0.00           O  
ATOM   2776  N   GLY   214      81.588 105.564  42.836  1.00  0.00           N  
ATOM   2777  H   GLY   214      81.279 104.773  43.382  1.00  0.00           H  
ATOM   2778  CA  GLY   214      82.690 105.311  41.842  1.00  0.00           C  
ATOM   2779  HA2 GLY   214      82.851 104.233  41.803  1.00  0.00           H  
ATOM   2780  HA3 GLY   214      82.404 105.750  40.886  1.00  0.00           H  
ATOM   2781  C   GLY   214      84.007 105.958  42.135  1.00  0.00           C  
ATOM   2782  O   GLY   214      84.411 105.975  43.355  1.00  0.00           O  
ATOM   2783  OXT GLY   214      84.573 106.539  41.223  1.00  0.00           O  
TER    2784      GLY   214 
END   
