# Supplementary material for: Visualization of oligomerization, clustering, and density transition of intrinsically disordered proteins
Source: Natl Sci Rev. 2026 Feb 14;13(7):nwag107. doi: 10.1093/nsr/nwag107 (PMC13114874; doi:10.1093/nsr/nwag107)
Supplement: nwag107_Supplemental_Files [file nwag107_supplemental_files.zip › SI-MD-Structures/MD-Sturctures/frame241.pdb]

CRYST1  135.020  149.175  136.783  90.00  90.00  90.00               1
ATOM      1  N   MET     1      35.933 103.215 107.048  1.00  0.00           N  
ATOM      2  H1  MET     1      36.426 103.311 107.924  1.00  0.00           H  
ATOM      3  H2  MET     1      36.513 103.820 106.484  1.00  0.00           H  
ATOM      4  H3  MET     1      35.042 103.688 107.103  1.00  0.00           H  
ATOM      5  CA  MET     1      35.882 101.825 106.583  1.00  0.00           C  
ATOM      6  HA  MET     1      36.869 101.368 106.516  1.00  0.00           H  
ATOM      7  CB  MET     1      35.229 101.025 107.680  1.00  0.00           C  
ATOM      8  HB2 MET     1      35.707 101.324 108.612  1.00  0.00           H  
ATOM      9  HB3 MET     1      34.189 101.349 107.719  1.00  0.00           H  
ATOM     10  CG  MET     1      35.272  99.458 107.545  1.00  0.00           C  
ATOM     11  HG2 MET     1      34.775  99.174 106.617  1.00  0.00           H  
ATOM     12  HG3 MET     1      36.319  99.158 107.511  1.00  0.00           H  
ATOM     13  SD  MET     1      34.310  98.692 108.876  1.00  0.00           S  
ATOM     14  CE  MET     1      35.553  98.924 110.221  1.00  0.00           C  
ATOM     15  HE1 MET     1      35.435  98.064 110.881  1.00  0.00           H  
ATOM     16  HE2 MET     1      36.529  98.939 109.737  1.00  0.00           H  
ATOM     17  HE3 MET     1      35.433  99.904 110.684  1.00  0.00           H  
ATOM     18  C   MET     1      35.230 101.711 105.203  1.00  0.00           C  
ATOM     19  O   MET     1      34.118 102.075 105.018  1.00  0.00           O  
ATOM     20  N   ALA     2      35.956 101.418 104.123  1.00  0.00           N  
ATOM     21  H   ALA     2      35.469 101.170 103.274  1.00  0.00           H  
ATOM     22  CA  ALA     2      37.415 101.188 103.950  1.00  0.00           C  
ATOM     23  HA  ALA     2      37.526 101.051 102.874  1.00  0.00           H  
ATOM     24  CB  ALA     2      38.219 102.411 104.467  1.00  0.00           C  
ATOM     25  HB1 ALA     2      39.279 102.322 104.230  1.00  0.00           H  
ATOM     26  HB2 ALA     2      37.875 103.374 104.089  1.00  0.00           H  
ATOM     27  HB3 ALA     2      38.255 102.443 105.556  1.00  0.00           H  
ATOM     28  C   ALA     2      37.966  99.908 104.606  1.00  0.00           C  
ATOM     29  O   ALA     2      37.575  99.516 105.671  1.00  0.00           O  
ATOM     30  N   SER     3      38.972  99.279 104.006  1.00  0.00           N  
ATOM     31  H   SER     3      39.340  98.541 104.588  1.00  0.00           H  
ATOM     32  CA  SER     3      39.657  99.606 102.713  1.00  0.00           C  
ATOM     33  HA  SER     3      39.981 100.646 102.665  1.00  0.00           H  
ATOM     34  CB  SER     3      40.933  98.748 102.629  1.00  0.00           C  
ATOM     35  HB2 SER     3      41.633  98.967 103.435  1.00  0.00           H  
ATOM     36  HB3 SER     3      40.669  97.694 102.718  1.00  0.00           H  
ATOM     37  OG  SER     3      41.605  99.129 101.464  1.00  0.00           O  
ATOM     38  HG  SER     3      41.164  98.916 100.639  1.00  0.00           H  
ATOM     39  C   SER     3      38.716  99.294 101.565  1.00  0.00           C  
ATOM     40  O   SER     3      37.897  98.385 101.492  1.00  0.00           O  
ATOM     41  N   ASN     4      38.869 100.069 100.484  1.00  0.00           N  
ATOM     42  H   ASN     4      39.581 100.781 100.568  1.00  0.00           H  
ATOM     43  CA  ASN     4      37.990 100.059  99.305  1.00  0.00           C  
ATOM     44  HA  ASN     4      37.287  99.227  99.276  1.00  0.00           H  
ATOM     45  CB  ASN     4      37.158 101.364  99.235  1.00  0.00           C  
ATOM     46  HB2 ASN     4      37.836 102.218  99.234  1.00  0.00           H  
ATOM     47  HB3 ASN     4      36.568 101.273  98.322  1.00  0.00           H  
ATOM     48  CG  ASN     4      36.306 101.631 100.503  1.00  0.00           C  
ATOM     49  OD1 ASN     4      35.619 100.742 100.918  1.00  0.00           O  
ATOM     50  ND2 ASN     4      36.271 102.848 100.958  1.00  0.00           N  
ATOM     51 HD21 ASN     4      35.557 103.152 101.604  1.00  0.00           H  
ATOM     52 HD22 ASN     4      36.969 103.450 100.546  1.00  0.00           H  
ATOM     53  C   ASN     4      38.869  99.994  98.019  1.00  0.00           C  
ATOM     54  O   ASN     4      39.529 100.978  97.679  1.00  0.00           O  
ATOM     55  N   ASP     5      38.838  98.919  97.231  1.00  0.00           N  
ATOM     56  H   ASP     5      39.387  98.972  96.385  1.00  0.00           H  
ATOM     57  CA  ASP     5      38.447  97.581  97.665  1.00  0.00           C  
ATOM     58  HA  ASP     5      37.415  97.711  97.989  1.00  0.00           H  
ATOM     59  CB  ASP     5      38.424  96.525  96.562  1.00  0.00           C  
ATOM     60  HB2 ASP     5      39.384  96.498  96.047  1.00  0.00           H  
ATOM     61  HB3 ASP     5      38.300  95.523  96.974  1.00  0.00           H  
ATOM     62  CG  ASP     5      37.406  96.766  95.483  1.00  0.00           C  
ATOM     63  OD1 ASP     5      36.731  95.772  95.023  1.00  0.00           O  
ATOM     64  OD2 ASP     5      37.127  97.918  95.113  1.00  0.00           O  
ATOM     65  C   ASP     5      39.196  96.982  98.908  1.00  0.00           C  
ATOM     66  O   ASP     5      40.333  97.401  99.226  1.00  0.00           O  
ATOM     67  N   TYR     6      38.604  96.034  99.648  1.00  0.00           N  
ATOM     68  H   TYR     6      37.688  95.878  99.252  1.00  0.00           H  
ATOM     69  CA  TYR     6      39.163  95.453 100.866  1.00  0.00           C  
ATOM     70  HA  TYR     6      39.428  96.139 101.671  1.00  0.00           H  
ATOM     71  CB  TYR     6      38.130  94.529 101.600  1.00  0.00           C  
ATOM     72  HB2 TYR     6      37.801  93.758 100.905  1.00  0.00           H  
ATOM     73  HB3 TYR     6      38.643  94.003 102.405  1.00  0.00           H  
ATOM     74  CG  TYR     6      36.925  95.082 102.306  1.00  0.00           C  
ATOM     75  CD1 TYR     6      35.594  94.691 102.045  1.00  0.00           C  
ATOM     76  HD1 TYR     6      35.369  94.032 101.219  1.00  0.00           H  
ATOM     77  CE1 TYR     6      34.501  95.067 102.922  1.00  0.00           C  
ATOM     78  HE1 TYR     6      33.478  94.761 102.756  1.00  0.00           H  
ATOM     79  CZ  TYR     6      34.791  96.024 103.917  1.00  0.00           C  
ATOM     80  OH  TYR     6      33.803  96.638 104.593  1.00  0.00           O  
ATOM     81  HH  TYR     6      32.877  96.598 104.345  1.00  0.00           H  
ATOM     82  CE2 TYR     6      36.180  96.434 104.183  1.00  0.00           C  
ATOM     83  HE2 TYR     6      36.360  97.192 104.932  1.00  0.00           H  
ATOM     84  CD2 TYR     6      37.220  95.903 103.404  1.00  0.00           C  
ATOM     85  HD2 TYR     6      38.192  96.234 103.737  1.00  0.00           H  
ATOM     86  C   TYR     6      40.542  94.712 100.598  1.00  0.00           C  
ATOM     87  O   TYR     6      41.457  94.863 101.413  1.00  0.00           O  
ATOM     88  N   THR     7      40.633  94.036  99.420  1.00  0.00           N  
ATOM     89  H   THR     7      39.962  94.301  98.713  1.00  0.00           H  
ATOM     90  CA  THR     7      41.799  93.422  98.913  1.00  0.00           C  
ATOM     91  HA  THR     7      42.641  93.914  99.401  1.00  0.00           H  
ATOM     92  CB  THR     7      41.894  91.932  99.374  1.00  0.00           C  
ATOM     93  HB  THR     7      41.911  91.913 100.464  1.00  0.00           H  
ATOM     94  CG2 THR     7      40.528  91.198  99.003  1.00  0.00           C  
ATOM     95 HG21 THR     7      39.670  91.547  99.578  1.00  0.00           H  
ATOM     96 HG22 THR     7      40.363  91.311  97.931  1.00  0.00           H  
ATOM     97 HG23 THR     7      40.738  90.141  99.168  1.00  0.00           H  
ATOM     98  OG1 THR     7      43.003  91.198  98.853  1.00  0.00           O  
ATOM     99  HG1 THR     7      42.778  90.288  99.057  1.00  0.00           H  
ATOM    100  C   THR     7      41.876  93.561  97.346  1.00  0.00           C  
ATOM    101  O   THR     7      40.834  93.612  96.677  1.00  0.00           O  
ATOM    102  N   GLN     8      43.074  93.724  96.818  1.00  0.00           N  
ATOM    103  H   GLN     8      43.860  93.705  97.453  1.00  0.00           H  
ATOM    104  CA  GLN     8      43.443  93.584  95.386  1.00  0.00           C  
ATOM    105  HA  GLN     8      43.283  94.577  94.964  1.00  0.00           H  
ATOM    106  CB  GLN     8      44.972  93.308  95.293  1.00  0.00           C  
ATOM    107  HB2 GLN     8      45.303  93.040  94.289  1.00  0.00           H  
ATOM    108  HB3 GLN     8      45.473  94.156  95.759  1.00  0.00           H  
ATOM    109  CG  GLN     8      45.217  91.980  96.055  1.00  0.00           C  
ATOM    110  HG2 GLN     8      44.320  91.629  96.565  1.00  0.00           H  
ATOM    111  HG3 GLN     8      45.462  91.295  95.244  1.00  0.00           H  
ATOM    112  CD  GLN     8      46.227  92.054  97.107  1.00  0.00           C  
ATOM    113  OE1 GLN     8      47.359  92.322  96.802  1.00  0.00           O  
ATOM    114  NE2 GLN     8      45.825  91.924  98.324  1.00  0.00           N  
ATOM    115 HE21 GLN     8      44.839  91.745  98.451  1.00  0.00           H  
ATOM    116 HE22 GLN     8      46.574  91.824  98.994  1.00  0.00           H  
ATOM    117  C   GLN     8      42.542  92.665  94.449  1.00  0.00           C  
ATOM    118  O   GLN     8      42.249  91.543  94.887  1.00  0.00           O  
ATOM    119  N   GLN     9      42.060  93.090  93.277  1.00  0.00           N  
ATOM    120  H   GLN     9      41.330  92.544  92.843  1.00  0.00           H  
ATOM    121  CA  GLN     9      42.390  94.381  92.576  1.00  0.00           C  
ATOM    122  HA  GLN     9      41.941  94.323  91.584  1.00  0.00           H  
ATOM    123  CB  GLN     9      41.625  95.691  93.111  1.00  0.00           C  
ATOM    124  HB2 GLN     9      42.004  95.794  94.128  1.00  0.00           H  
ATOM    125  HB3 GLN     9      41.798  96.589  92.518  1.00  0.00           H  
ATOM    126  CG  GLN     9      40.102  95.524  93.259  1.00  0.00           C  
ATOM    127  HG2 GLN     9      39.908  94.778  94.030  1.00  0.00           H  
ATOM    128  HG3 GLN     9      39.743  96.476  93.650  1.00  0.00           H  
ATOM    129  CD  GLN     9      39.293  95.104  91.965  1.00  0.00           C  
ATOM    130  OE1 GLN     9      39.632  94.166  91.238  1.00  0.00           O  
ATOM    131  NE2 GLN     9      38.165  95.740  91.751  1.00  0.00           N  
ATOM    132 HE21 GLN     9      37.853  96.346  92.496  1.00  0.00           H  
ATOM    133 HE22 GLN     9      37.670  95.689  90.873  1.00  0.00           H  
ATOM    134  C   GLN     9      43.913  94.642  92.363  1.00  0.00           C  
ATOM    135  O   GLN     9      44.391  95.733  92.698  1.00  0.00           O  
ATOM    136  N   ALA    10      44.723  93.757  91.760  1.00  0.00           N  
ATOM    137  H   ALA    10      45.719  93.927  91.755  1.00  0.00           H  
ATOM    138  CA  ALA    10      44.432  92.474  91.155  1.00  0.00           C  
ATOM    139  HA  ALA    10      43.608  92.031  91.713  1.00  0.00           H  
ATOM    140  CB  ALA    10      44.041  92.698  89.637  1.00  0.00           C  
ATOM    141  HB1 ALA    10      43.171  93.327  89.447  1.00  0.00           H  
ATOM    142  HB2 ALA    10      44.872  93.232  89.176  1.00  0.00           H  
ATOM    143  HB3 ALA    10      43.862  91.686  89.272  1.00  0.00           H  
ATOM    144  C   ALA    10      45.613  91.515  91.314  1.00  0.00           C  
ATOM    145  O   ALA    10      46.748  91.886  91.226  1.00  0.00           O  
ATOM    146  N   THR    11      45.348  90.212  91.458  1.00  0.00           N  
ATOM    147  H   THR    11      44.378  89.937  91.394  1.00  0.00           H  
ATOM    148  CA  THR    11      46.308  89.077  91.503  1.00  0.00           C  
ATOM    149  HA  THR    11      47.164  89.343  90.882  1.00  0.00           H  
ATOM    150  CB  THR    11      46.973  89.010  92.925  1.00  0.00           C  
ATOM    151  HB  THR    11      47.427  89.940  93.267  1.00  0.00           H  
ATOM    152  CG2 THR    11      46.067  88.556  94.020  1.00  0.00           C  
ATOM    153 HG21 THR    11      46.032  87.469  94.103  1.00  0.00           H  
ATOM    154 HG22 THR    11      46.539  88.969  94.911  1.00  0.00           H  
ATOM    155 HG23 THR    11      45.047  88.933  93.943  1.00  0.00           H  
ATOM    156  OG1 THR    11      48.013  88.077  92.853  1.00  0.00           O  
ATOM    157  HG1 THR    11      48.661  88.516  92.296  1.00  0.00           H  
ATOM    158  C   THR    11      45.673  87.775  91.032  1.00  0.00           C  
ATOM    159  O   THR    11      44.870  87.206  91.788  1.00  0.00           O  
ATOM    160  N   GLN    12      46.128  87.217  89.861  1.00  0.00           N  
ATOM    161  H   GLN    12      45.577  86.435  89.539  1.00  0.00           H  
ATOM    162  CA  GLN    12      47.065  87.715  88.788  1.00  0.00           C  
ATOM    163  HA  GLN    12      48.026  87.986  89.225  1.00  0.00           H  
ATOM    164  CB  GLN    12      47.299  86.550  87.832  1.00  0.00           C  
ATOM    165  HB2 GLN    12      48.149  86.854  87.220  1.00  0.00           H  
ATOM    166  HB3 GLN    12      47.617  85.624  88.312  1.00  0.00           H  
ATOM    167  CG  GLN    12      46.113  86.174  86.956  1.00  0.00           C  
ATOM    168  HG2 GLN    12      45.190  86.187  87.536  1.00  0.00           H  
ATOM    169  HG3 GLN    12      46.047  86.906  86.151  1.00  0.00           H  
ATOM    170  CD  GLN    12      46.201  84.850  86.260  1.00  0.00           C  
ATOM    171  OE1 GLN    12      47.154  84.118  86.382  1.00  0.00           O  
ATOM    172  NE2 GLN    12      45.245  84.562  85.357  1.00  0.00           N  
ATOM    173 HE21 GLN    12      45.246  83.735  84.777  1.00  0.00           H  
ATOM    174 HE22 GLN    12      44.401  85.113  85.295  1.00  0.00           H  
ATOM    175  C   GLN    12      46.603  89.065  88.193  1.00  0.00           C  
ATOM    176  O   GLN    12      45.408  89.336  88.041  1.00  0.00           O  
ATOM    177  N   SER    13      47.551  89.941  87.818  1.00  0.00           N  
ATOM    178  H   SER    13      48.512  89.655  87.944  1.00  0.00           H  
ATOM    179  CA  SER    13      47.196  91.097  86.944  1.00  0.00           C  
ATOM    180  HA  SER    13      46.333  91.579  87.404  1.00  0.00           H  
ATOM    181  CB  SER    13      48.356  92.140  86.861  1.00  0.00           C  
ATOM    182  HB2 SER    13      48.030  92.940  86.197  1.00  0.00           H  
ATOM    183  HB3 SER    13      48.718  92.571  87.795  1.00  0.00           H  
ATOM    184  OG  SER    13      49.388  91.562  86.130  1.00  0.00           O  
ATOM    185  HG  SER    13      49.745  90.905  86.733  1.00  0.00           H  
ATOM    186  C   SER    13      46.680  90.681  85.609  1.00  0.00           C  
ATOM    187  O   SER    13      46.962  89.533  85.297  1.00  0.00           O  
ATOM    188  N   TYR    14      46.075  91.488  84.805  1.00  0.00           N  
ATOM    189  H   TYR    14      45.911  92.447  85.075  1.00  0.00           H  
ATOM    190  CA  TYR    14      45.917  91.370  83.365  1.00  0.00           C  
ATOM    191  HA  TYR    14      45.893  90.285  83.264  1.00  0.00           H  
ATOM    192  CB  TYR    14      44.639  91.976  82.933  1.00  0.00           C  
ATOM    193  HB2 TYR    14      43.819  91.610  83.550  1.00  0.00           H  
ATOM    194  HB3 TYR    14      44.720  93.061  82.992  1.00  0.00           H  
ATOM    195  CG  TYR    14      44.307  91.789  81.458  1.00  0.00           C  
ATOM    196  CD1 TYR    14      43.738  90.560  81.032  1.00  0.00           C  
ATOM    197  HD1 TYR    14      43.617  89.724  81.705  1.00  0.00           H  
ATOM    198  CE1 TYR    14      43.409  90.479  79.619  1.00  0.00           C  
ATOM    199  HE1 TYR    14      42.983  89.578  79.203  1.00  0.00           H  
ATOM    200  CZ  TYR    14      43.448  91.640  78.803  1.00  0.00           C  
ATOM    201  OH  TYR    14      43.021  91.535  77.520  1.00  0.00           O  
ATOM    202  HH  TYR    14      42.364  90.837  77.474  1.00  0.00           H  
ATOM    203  CE2 TYR    14      44.023  92.834  79.312  1.00  0.00           C  
ATOM    204  HE2 TYR    14      44.179  93.701  78.687  1.00  0.00           H  
ATOM    205  CD2 TYR    14      44.490  92.898  80.628  1.00  0.00           C  
ATOM    206  HD2 TYR    14      44.842  93.847  81.005  1.00  0.00           H  
ATOM    207  C   TYR    14      47.136  92.011  82.674  1.00  0.00           C  
ATOM    208  O   TYR    14      47.579  93.047  83.099  1.00  0.00           O  
ATOM    209  N   GLY    15      47.669  91.460  81.567  1.00  0.00           N  
ATOM    210  H   GLY    15      48.609  91.721  81.307  1.00  0.00           H  
ATOM    211  CA  GLY    15      47.110  90.348  80.832  1.00  0.00           C  
ATOM    212  HA2 GLY    15      46.409  89.837  81.493  1.00  0.00           H  
ATOM    213  HA3 GLY    15      46.712  90.737  79.895  1.00  0.00           H  
ATOM    214  C   GLY    15      48.294  89.415  80.564  1.00  0.00           C  
ATOM    215  O   GLY    15      48.760  88.874  81.607  1.00  0.00           O  
ATOM    216  N   ALA    16      48.754  89.175  79.352  1.00  0.00           N  
ATOM    217  H   ALA    16      48.172  89.490  78.589  1.00  0.00           H  
ATOM    218  CA  ALA    16      49.945  88.250  79.180  1.00  0.00           C  
ATOM    219  HA  ALA    16      50.714  88.439  79.928  1.00  0.00           H  
ATOM    220  CB  ALA    16      49.528  86.736  79.412  1.00  0.00           C  
ATOM    221  HB1 ALA    16      48.658  86.545  78.784  1.00  0.00           H  
ATOM    222  HB2 ALA    16      50.343  86.149  78.987  1.00  0.00           H  
ATOM    223  HB3 ALA    16      49.207  86.414  80.403  1.00  0.00           H  
ATOM    224  C   ALA    16      50.609  88.358  77.800  1.00  0.00           C  
ATOM    225  O   ALA    16      49.935  88.706  76.831  1.00  0.00           O  
ATOM    226  N   TYR    17      51.956  88.071  77.657  1.00  0.00           N  
ATOM    227  H   TYR    17      52.379  87.596  78.442  1.00  0.00           H  
ATOM    228  CA  TYR    17      52.667  87.932  76.375  1.00  0.00           C  
ATOM    229  HA  TYR    17      52.175  87.253  75.679  1.00  0.00           H  
ATOM    230  CB  TYR    17      52.738  89.309  75.707  1.00  0.00           C  
ATOM    231  HB2 TYR    17      51.722  89.701  75.665  1.00  0.00           H  
ATOM    232  HB3 TYR    17      53.488  89.889  76.245  1.00  0.00           H  
ATOM    233  CG  TYR    17      53.143  89.199  74.219  1.00  0.00           C  
ATOM    234  CD1 TYR    17      54.093  90.120  73.685  1.00  0.00           C  
ATOM    235  HD1 TYR    17      54.407  90.963  74.284  1.00  0.00           H  
ATOM    236  CE1 TYR    17      54.429  89.994  72.352  1.00  0.00           C  
ATOM    237  HE1 TYR    17      55.077  90.758  71.950  1.00  0.00           H  
ATOM    238  CZ  TYR    17      53.902  88.940  71.551  1.00  0.00           C  
ATOM    239  OH  TYR    17      54.190  88.707  70.268  1.00  0.00           O  
ATOM    240  HH  TYR    17      54.728  89.490  70.125  1.00  0.00           H  
ATOM    241  CE2 TYR    17      52.934  88.085  72.032  1.00  0.00           C  
ATOM    242  HE2 TYR    17      52.574  87.249  71.451  1.00  0.00           H  
ATOM    243  CD2 TYR    17      52.567  88.226  73.377  1.00  0.00           C  
ATOM    244  HD2 TYR    17      51.865  87.524  73.804  1.00  0.00           H  
ATOM    245  C   TYR    17      54.081  87.377  76.690  1.00  0.00           C  
ATOM    246  O   TYR    17      54.902  88.065  77.302  1.00  0.00           O  
ATOM    247  N   PRO    18      54.392  86.137  76.264  1.00  0.00           N  
ATOM    248  CD  PRO    18      53.598  85.130  75.548  1.00  0.00           C  
ATOM    249  HD2 PRO    18      53.409  85.238  74.480  1.00  0.00           H  
ATOM    250  HD3 PRO    18      52.659  85.021  76.090  1.00  0.00           H  
ATOM    251  CG  PRO    18      54.401  83.875  75.717  1.00  0.00           C  
ATOM    252  HG2 PRO    18      54.119  83.112  74.991  1.00  0.00           H  
ATOM    253  HG3 PRO    18      54.114  83.526  76.709  1.00  0.00           H  
ATOM    254  CB  PRO    18      55.876  84.322  75.664  1.00  0.00           C  
ATOM    255  HB2 PRO    18      56.138  84.558  74.632  1.00  0.00           H  
ATOM    256  HB3 PRO    18      56.474  83.574  76.186  1.00  0.00           H  
ATOM    257  CA  PRO    18      55.788  85.628  76.413  1.00  0.00           C  
ATOM    258  HA  PRO    18      55.888  85.504  77.492  1.00  0.00           H  
ATOM    259  C   PRO    18      56.896  86.554  75.909  1.00  0.00           C  
ATOM    260  O   PRO    18      56.810  87.129  74.828  1.00  0.00           O  
ATOM    261  N   THR    19      57.890  86.747  76.689  1.00  0.00           N  
ATOM    262  H   THR    19      57.910  86.306  77.597  1.00  0.00           H  
ATOM    263  CA  THR    19      58.933  87.836  76.548  1.00  0.00           C  
ATOM    264  HA  THR    19      59.181  87.899  75.488  1.00  0.00           H  
ATOM    265  CB  THR    19      58.332  89.220  76.968  1.00  0.00           C  
ATOM    266  HB  THR    19      58.219  89.294  78.050  1.00  0.00           H  
ATOM    267  CG2 THR    19      59.164  90.400  76.687  1.00  0.00           C  
ATOM    268 HG21 THR    19      58.601  91.313  76.878  1.00  0.00           H  
ATOM    269 HG22 THR    19      59.996  90.398  77.391  1.00  0.00           H  
ATOM    270 HG23 THR    19      59.534  90.421  75.662  1.00  0.00           H  
ATOM    271  OG1 THR    19      57.146  89.523  76.374  1.00  0.00           O  
ATOM    272  HG1 THR    19      56.506  88.883  76.693  1.00  0.00           H  
ATOM    273  C   THR    19      60.174  87.652  77.437  1.00  0.00           C  
ATOM    274  O   THR    19      60.105  86.935  78.482  1.00  0.00           O  
ATOM    275  N   GLN    20      61.380  88.094  77.053  1.00  0.00           N  
ATOM    276  H   GLN    20      61.563  88.510  76.151  1.00  0.00           H  
ATOM    277  CA  GLN    20      62.572  87.914  77.929  1.00  0.00           C  
ATOM    278  HA  GLN    20      62.278  87.374  78.828  1.00  0.00           H  
ATOM    279  CB  GLN    20      63.647  87.102  77.142  1.00  0.00           C  
ATOM    280  HB2 GLN    20      64.013  87.652  76.276  1.00  0.00           H  
ATOM    281  HB3 GLN    20      64.481  87.081  77.844  1.00  0.00           H  
ATOM    282  CG  GLN    20      63.325  85.590  76.821  1.00  0.00           C  
ATOM    283  HG2 GLN    20      64.268  85.058  76.696  1.00  0.00           H  
ATOM    284  HG3 GLN    20      62.780  85.202  77.682  1.00  0.00           H  
ATOM    285  CD  GLN    20      62.551  85.347  75.569  1.00  0.00           C  
ATOM    286  OE1 GLN    20      61.405  84.938  75.656  1.00  0.00           O  
ATOM    287  NE2 GLN    20      63.143  85.577  74.396  1.00  0.00           N  
ATOM    288 HE21 GLN    20      64.020  86.077  74.363  1.00  0.00           H  
ATOM    289 HE22 GLN    20      62.657  85.406  73.527  1.00  0.00           H  
ATOM    290  C   GLN    20      63.151  89.270  78.395  1.00  0.00           C  
ATOM    291  O   GLN    20      62.930  90.269  77.670  1.00  0.00           O  
ATOM    292  N   PRO    21      63.911  89.370  79.567  1.00  0.00           N  
ATOM    293  CD  PRO    21      64.368  88.217  80.375  1.00  0.00           C  
ATOM    294  HD2 PRO    21      65.104  87.580  79.884  1.00  0.00           H  
ATOM    295  HD3 PRO    21      63.500  87.638  80.692  1.00  0.00           H  
ATOM    296  CG  PRO    21      64.891  88.842  81.661  1.00  0.00           C  
ATOM    297  HG2 PRO    21      65.978  88.874  81.587  1.00  0.00           H  
ATOM    298  HG3 PRO    21      64.684  88.309  82.589  1.00  0.00           H  
ATOM    299  CB  PRO    21      64.337  90.247  81.685  1.00  0.00           C  
ATOM    300  HB2 PRO    21      64.958  91.046  82.089  1.00  0.00           H  
ATOM    301  HB3 PRO    21      63.389  90.280  82.223  1.00  0.00           H  
ATOM    302  CA  PRO    21      64.159  90.605  80.250  1.00  0.00           C  
ATOM    303  HA  PRO    21      63.231  91.168  80.160  1.00  0.00           H  
ATOM    304  C   PRO    21      65.321  91.479  79.635  1.00  0.00           C  
ATOM    305  O   PRO    21      66.102  90.932  78.796  1.00  0.00           O  
ATOM    306  N   GLY    22      65.486  92.748  80.036  1.00  0.00           N  
ATOM    307  H   GLY    22      64.643  93.186  80.379  1.00  0.00           H  
ATOM    308  CA  GLY    22      66.618  93.593  79.881  1.00  0.00           C  
ATOM    309  HA2 GLY    22      66.807  93.524  78.810  1.00  0.00           H  
ATOM    310  HA3 GLY    22      66.367  94.575  80.282  1.00  0.00           H  
ATOM    311  C   GLY    22      67.804  92.990  80.715  1.00  0.00           C  
ATOM    312  O   GLY    22      67.635  92.300  81.716  1.00  0.00           O  
ATOM    313  N   GLN    23      69.040  93.332  80.282  1.00  0.00           N  
ATOM    314  H   GLN    23      69.215  93.896  79.463  1.00  0.00           H  
ATOM    315  CA  GLN    23      70.180  93.333  81.157  1.00  0.00           C  
ATOM    316  HA  GLN    23      70.199  92.423  81.756  1.00  0.00           H  
ATOM    317  CB  GLN    23      71.474  93.517  80.370  1.00  0.00           C  
ATOM    318  HB2 GLN    23      71.615  94.465  79.852  1.00  0.00           H  
ATOM    319  HB3 GLN    23      72.341  93.345  81.008  1.00  0.00           H  
ATOM    320  CG  GLN    23      71.642  92.425  79.265  1.00  0.00           C  
ATOM    321  HG2 GLN    23      71.609  91.451  79.753  1.00  0.00           H  
ATOM    322  HG3 GLN    23      70.913  92.652  78.488  1.00  0.00           H  
ATOM    323  CD  GLN    23      73.026  92.517  78.629  1.00  0.00           C  
ATOM    324  OE1 GLN    23      73.490  91.577  78.050  1.00  0.00           O  
ATOM    325  NE2 GLN    23      73.663  93.675  78.572  1.00  0.00           N  
ATOM    326 HE21 GLN    23      73.314  94.483  79.068  1.00  0.00           H  
ATOM    327 HE22 GLN    23      74.648  93.564  78.374  1.00  0.00           H  
ATOM    328  C   GLN    23      70.115  94.503  82.163  1.00  0.00           C  
ATOM    329  O   GLN    23      69.354  95.471  82.016  1.00  0.00           O  
ATOM    330  N   GLY    24      71.022  94.527  83.120  1.00  0.00           N  
ATOM    331  H   GLY    24      71.702  93.780  83.120  1.00  0.00           H  
ATOM    332  CA  GLY    24      71.231  95.633  84.031  1.00  0.00           C  
ATOM    333  HA2 GLY    24      70.308  96.211  84.073  1.00  0.00           H  
ATOM    334  HA3 GLY    24      71.344  95.215  85.031  1.00  0.00           H  
ATOM    335  C   GLY    24      72.315  96.639  83.611  1.00  0.00           C  
ATOM    336  O   GLY    24      72.570  96.816  82.408  1.00  0.00           O  
ATOM    337  N   TYR    25      72.877  97.392  84.589  1.00  0.00           N  
ATOM    338  H   TYR    25      72.702  97.151  85.554  1.00  0.00           H  
ATOM    339  CA  TYR    25      73.898  98.402  84.441  1.00  0.00           C  
ATOM    340  HA  TYR    25      74.722  98.017  83.840  1.00  0.00           H  
ATOM    341  CB  TYR    25      73.308  99.600  83.666  1.00  0.00           C  
ATOM    342  HB2 TYR    25      73.140  99.362  82.616  1.00  0.00           H  
ATOM    343  HB3 TYR    25      72.405  99.900  84.198  1.00  0.00           H  
ATOM    344  CG  TYR    25      74.204 100.839  83.657  1.00  0.00           C  
ATOM    345  CD1 TYR    25      75.404 100.648  82.913  1.00  0.00           C  
ATOM    346  HD1 TYR    25      75.528  99.713  82.387  1.00  0.00           H  
ATOM    347  CE1 TYR    25      76.414 101.663  82.902  1.00  0.00           C  
ATOM    348  HE1 TYR    25      77.342 101.502  82.373  1.00  0.00           H  
ATOM    349  CZ  TYR    25      76.137 102.878  83.550  1.00  0.00           C  
ATOM    350  OH  TYR    25      76.994 103.926  83.383  1.00  0.00           O  
ATOM    351  HH  TYR    25      77.796 103.738  82.891  1.00  0.00           H  
ATOM    352  CE2 TYR    25      74.898 103.097  84.166  1.00  0.00           C  
ATOM    353  HE2 TYR    25      74.674 104.075  84.567  1.00  0.00           H  
ATOM    354  CD2 TYR    25      73.940 102.041  84.319  1.00  0.00           C  
ATOM    355  HD2 TYR    25      73.030 102.152  84.891  1.00  0.00           H  
ATOM    356  C   TYR    25      74.493  98.932  85.772  1.00  0.00           C  
ATOM    357  O   TYR    25      73.760  99.019  86.734  1.00  0.00           O  
ATOM    358  N   SER    26      75.742  99.297  85.688  1.00  0.00           N  
ATOM    359  H   SER    26      76.194  99.243  84.787  1.00  0.00           H  
ATOM    360  CA  SER    26      76.376  99.988  86.779  1.00  0.00           C  
ATOM    361  HA  SER    26      75.607 100.701  87.076  1.00  0.00           H  
ATOM    362  CB  SER    26      76.823  99.043  87.893  1.00  0.00           C  
ATOM    363  HB2 SER    26      75.939  98.507  88.239  1.00  0.00           H  
ATOM    364  HB3 SER    26      77.681  98.494  87.506  1.00  0.00           H  
ATOM    365  OG  SER    26      77.280  99.789  88.944  1.00  0.00           O  
ATOM    366  HG  SER    26      76.615  99.892  89.628  1.00  0.00           H  
ATOM    367  C   SER    26      77.555 100.737  86.314  1.00  0.00           C  
ATOM    368  O   SER    26      78.419 100.177  85.677  1.00  0.00           O  
ATOM    369  N   GLN    27      77.662 102.097  86.512  1.00  0.00           N  
ATOM    370  H   GLN    27      76.953 102.565  87.058  1.00  0.00           H  
ATOM    371  CA  GLN    27      78.881 102.853  86.149  1.00  0.00           C  
ATOM    372  HA  GLN    27      78.927 102.803  85.062  1.00  0.00           H  
ATOM    373  CB  GLN    27      78.638 104.322  86.518  1.00  0.00           C  
ATOM    374  HB2 GLN    27      77.834 104.720  85.899  1.00  0.00           H  
ATOM    375  HB3 GLN    27      78.204 104.224  87.513  1.00  0.00           H  
ATOM    376  CG  GLN    27      79.765 105.329  86.507  1.00  0.00           C  
ATOM    377  HG2 GLN    27      79.455 106.210  87.069  1.00  0.00           H  
ATOM    378  HG3 GLN    27      80.628 104.878  86.997  1.00  0.00           H  
ATOM    379  CD  GLN    27      80.118 105.802  85.103  1.00  0.00           C  
ATOM    380  OE1 GLN    27      79.656 105.381  84.032  1.00  0.00           O  
ATOM    381  NE2 GLN    27      81.245 106.545  85.001  1.00  0.00           N  
ATOM    382 HE21 GLN    27      81.860 106.801  85.760  1.00  0.00           H  
ATOM    383 HE22 GLN    27      81.643 106.580  84.074  1.00  0.00           H  
ATOM    384  C   GLN    27      80.212 102.302  86.852  1.00  0.00           C  
ATOM    385  O   GLN    27      81.258 102.203  86.226  1.00  0.00           O  
ATOM    386  N   GLN    28      80.007 101.819  88.079  1.00  0.00           N  
ATOM    387  H   GLN    28      79.109 101.980  88.513  1.00  0.00           H  
ATOM    388  CA  GLN    28      81.131 101.237  88.919  1.00  0.00           C  
ATOM    389  HA  GLN    28      81.905 101.995  89.033  1.00  0.00           H  
ATOM    390  CB  GLN    28      80.574 100.882  90.337  1.00  0.00           C  
ATOM    391  HB2 GLN    28      80.199 101.862  90.633  1.00  0.00           H  
ATOM    392  HB3 GLN    28      79.716 100.213  90.283  1.00  0.00           H  
ATOM    393  CG  GLN    28      81.588 100.374  91.419  1.00  0.00           C  
ATOM    394  HG2 GLN    28      81.052 100.336  92.368  1.00  0.00           H  
ATOM    395  HG3 GLN    28      81.922  99.355  91.220  1.00  0.00           H  
ATOM    396  CD  GLN    28      82.772 101.343  91.686  1.00  0.00           C  
ATOM    397  OE1 GLN    28      83.666 101.617  90.870  1.00  0.00           O  
ATOM    398  NE2 GLN    28      82.937 101.880  92.874  1.00  0.00           N  
ATOM    399 HE21 GLN    28      83.843 102.206  93.179  1.00  0.00           H  
ATOM    400 HE22 GLN    28      82.286 101.604  93.595  1.00  0.00           H  
ATOM    401  C   GLN    28      81.678  99.955  88.212  1.00  0.00           C  
ATOM    402  O   GLN    28      82.862  99.655  88.432  1.00  0.00           O  
ATOM    403  N   SER    29      80.952  99.292  87.363  1.00  0.00           N  
ATOM    404  H   SER    29      80.083  99.755  87.136  1.00  0.00           H  
ATOM    405  CA  SER    29      81.218  97.940  86.817  1.00  0.00           C  
ATOM    406  HA  SER    29      81.558  97.386  87.693  1.00  0.00           H  
ATOM    407  CB  SER    29      79.946  97.340  86.207  1.00  0.00           C  
ATOM    408  HB2 SER    29      80.174  96.280  86.100  1.00  0.00           H  
ATOM    409  HB3 SER    29      79.074  97.370  86.860  1.00  0.00           H  
ATOM    410  OG  SER    29      79.737  97.706  84.866  1.00  0.00           O  
ATOM    411  HG  SER    29      79.601  98.654  84.789  1.00  0.00           H  
ATOM    412  C   SER    29      82.368  97.918  85.838  1.00  0.00           C  
ATOM    413  O   SER    29      82.746  96.779  85.490  1.00  0.00           O  
ATOM    414  N   SER    30      83.055  99.073  85.565  1.00  0.00           N  
ATOM    415  H   SER    30      82.706  99.905  86.019  1.00  0.00           H  
ATOM    416  CA  SER    30      84.249  99.229  84.783  1.00  0.00           C  
ATOM    417  HA  SER    30      84.715  98.258  84.613  1.00  0.00           H  
ATOM    418  CB  SER    30      83.825  99.903  83.492  1.00  0.00           C  
ATOM    419  HB2 SER    30      83.097  99.240  83.024  1.00  0.00           H  
ATOM    420  HB3 SER    30      83.210 100.751  83.796  1.00  0.00           H  
ATOM    421  OG  SER    30      84.912 100.214  82.620  1.00  0.00           O  
ATOM    422  HG  SER    30      85.106 101.149  82.719  1.00  0.00           H  
ATOM    423  C   SER    30      85.265 100.168  85.454  1.00  0.00           C  
ATOM    424  O   SER    30      84.823 101.188  85.986  1.00  0.00           O  
ATOM    425  N   GLN    31      86.517  99.870  85.586  1.00  0.00           N  
ATOM    426  H   GLN    31      87.091 100.584  86.011  1.00  0.00           H  
ATOM    427  CA  GLN    31      87.250  98.697  85.090  1.00  0.00           C  
ATOM    428  HA  GLN    31      87.051  98.599  84.023  1.00  0.00           H  
ATOM    429  CB  GLN    31      88.857  98.949  85.166  1.00  0.00           C  
ATOM    430  HB2 GLN    31      89.196  98.976  86.202  1.00  0.00           H  
ATOM    431  HB3 GLN    31      89.188  98.045  84.656  1.00  0.00           H  
ATOM    432  CG  GLN    31      89.223 100.232  84.355  1.00  0.00           C  
ATOM    433  HG2 GLN    31      88.839 101.092  84.903  1.00  0.00           H  
ATOM    434  HG3 GLN    31      90.301 100.356  84.466  1.00  0.00           H  
ATOM    435  CD  GLN    31      88.812 100.260  82.958  1.00  0.00           C  
ATOM    436  OE1 GLN    31      89.091  99.327  82.122  1.00  0.00           O  
ATOM    437  NE2 GLN    31      88.019 101.180  82.603  1.00  0.00           N  
ATOM    438 HE21 GLN    31      87.839 101.258  81.612  1.00  0.00           H  
ATOM    439 HE22 GLN    31      87.782 101.925  83.242  1.00  0.00           H  
ATOM    440  C   GLN    31      86.861  97.374  85.907  1.00  0.00           C  
ATOM    441  O   GLN    31      86.173  97.524  86.951  1.00  0.00           O  
ATOM    442  N   PRO    32      87.340  96.159  85.567  1.00  0.00           N  
ATOM    443  CD  PRO    32      87.904  95.709  84.342  1.00  0.00           C  
ATOM    444  HD2 PRO    32      88.638  96.387  83.907  1.00  0.00           H  
ATOM    445  HD3 PRO    32      87.116  95.595  83.598  1.00  0.00           H  
ATOM    446  CG  PRO    32      88.452  94.307  84.587  1.00  0.00           C  
ATOM    447  HG2 PRO    32      89.480  94.399  84.936  1.00  0.00           H  
ATOM    448  HG3 PRO    32      88.380  93.732  83.664  1.00  0.00           H  
ATOM    449  CB  PRO    32      87.577  93.840  85.773  1.00  0.00           C  
ATOM    450  HB2 PRO    32      88.125  93.100  86.356  1.00  0.00           H  
ATOM    451  HB3 PRO    32      86.641  93.467  85.359  1.00  0.00           H  
ATOM    452  CA  PRO    32      87.363  95.059  86.552  1.00  0.00           C  
ATOM    453  HA  PRO    32      86.350  94.883  86.916  1.00  0.00           H  
ATOM    454  C   PRO    32      88.454  95.214  87.686  1.00  0.00           C  
ATOM    455  O   PRO    32      89.610  95.572  87.347  1.00  0.00           O  
ATOM    456  N   TYR    33      87.981  95.052  88.927  1.00  0.00           N  
ATOM    457  H   TYR    33      87.082  94.591  88.956  1.00  0.00           H  
ATOM    458  CA  TYR    33      88.796  95.197  90.165  1.00  0.00           C  
ATOM    459  HA  TYR    33      89.827  95.138  89.818  1.00  0.00           H  
ATOM    460  CB  TYR    33      88.534  96.609  90.759  1.00  0.00           C  
ATOM    461  HB2 TYR    33      87.462  96.557  90.948  1.00  0.00           H  
ATOM    462  HB3 TYR    33      88.978  96.663  91.753  1.00  0.00           H  
ATOM    463  CG  TYR    33      88.831  97.855  89.958  1.00  0.00           C  
ATOM    464  CD1 TYR    33      90.104  98.058  89.325  1.00  0.00           C  
ATOM    465  HD1 TYR    33      90.862  97.290  89.288  1.00  0.00           H  
ATOM    466  CE1 TYR    33      90.353  99.228  88.659  1.00  0.00           C  
ATOM    467  HE1 TYR    33      91.272  99.257  88.093  1.00  0.00           H  
ATOM    468  CZ  TYR    33      89.400 100.277  88.569  1.00  0.00           C  
ATOM    469  OH  TYR    33      89.546 101.383  87.720  1.00  0.00           O  
ATOM    470  HH  TYR    33      90.353 101.335  87.202  1.00  0.00           H  
ATOM    471  CE2 TYR    33      88.166 100.016  89.268  1.00  0.00           C  
ATOM    472  HE2 TYR    33      87.365 100.734  89.183  1.00  0.00           H  
ATOM    473  CD2 TYR    33      87.881  98.828  90.031  1.00  0.00           C  
ATOM    474  HD2 TYR    33      86.889  98.608  90.399  1.00  0.00           H  
ATOM    475  C   TYR    33      88.718  93.976  91.147  1.00  0.00           C  
ATOM    476  O   TYR    33      89.301  93.983  92.284  1.00  0.00           O  
ATOM    477  N   GLY    34      88.011  92.940  90.762  1.00  0.00           N  
ATOM    478  H   GLY    34      87.476  93.035  89.910  1.00  0.00           H  
ATOM    479  CA  GLY    34      87.859  91.675  91.498  1.00  0.00           C  
ATOM    480  HA2 GLY    34      87.354  91.005  90.802  1.00  0.00           H  
ATOM    481  HA3 GLY    34      88.861  91.332  91.758  1.00  0.00           H  
ATOM    482  C   GLY    34      87.031  91.848  92.797  1.00  0.00           C  
ATOM    483  O   GLY    34      86.161  92.727  92.864  1.00  0.00           O  
ATOM    484  N   GLN    35      87.062  90.890  93.726  1.00  0.00           N  
ATOM    485  H   GLN    35      87.796  90.202  93.633  1.00  0.00           H  
ATOM    486  CA  GLN    35      86.145  90.722  94.871  1.00  0.00           C  
ATOM    487  HA  GLN    35      86.080  91.754  95.216  1.00  0.00           H  
ATOM    488  CB  GLN    35      84.693  90.272  94.427  1.00  0.00           C  
ATOM    489  HB2 GLN    35      84.301  91.090  93.823  1.00  0.00           H  
ATOM    490  HB3 GLN    35      84.719  89.439  93.724  1.00  0.00           H  
ATOM    491  CG  GLN    35      83.706  90.019  95.539  1.00  0.00           C  
ATOM    492  HG2 GLN    35      82.679  90.049  95.177  1.00  0.00           H  
ATOM    493  HG3 GLN    35      83.970  89.015  95.869  1.00  0.00           H  
ATOM    494  CD  GLN    35      83.748  90.972  96.663  1.00  0.00           C  
ATOM    495  OE1 GLN    35      83.616  92.177  96.620  1.00  0.00           O  
ATOM    496  NE2 GLN    35      84.089  90.522  97.869  1.00  0.00           N  
ATOM    497 HE21 GLN    35      84.371  89.552  97.847  1.00  0.00           H  
ATOM    498 HE22 GLN    35      84.424  91.198  98.539  1.00  0.00           H  
ATOM    499  C   GLN    35      86.804  89.923  96.000  1.00  0.00           C  
ATOM    500  O   GLN    35      87.001  88.786  95.704  1.00  0.00           O  
ATOM    501  N   GLN    36      87.307  90.492  97.153  1.00  0.00           N  
ATOM    502  H   GLN    36      87.772  89.906  97.832  1.00  0.00           H  
ATOM    503  CA  GLN    36      87.204  91.901  97.525  1.00  0.00           C  
ATOM    504  HA  GLN    36      86.122  92.034  97.534  1.00  0.00           H  
ATOM    505  CB  GLN    36      87.755  92.072  98.939  1.00  0.00           C  
ATOM    506  HB2 GLN    36      87.379  93.039  99.274  1.00  0.00           H  
ATOM    507  HB3 GLN    36      87.348  91.298  99.591  1.00  0.00           H  
ATOM    508  CG  GLN    36      89.320  92.138  99.176  1.00  0.00           C  
ATOM    509  HG2 GLN    36      89.793  92.900  98.557  1.00  0.00           H  
ATOM    510  HG3 GLN    36      89.447  92.462 100.209  1.00  0.00           H  
ATOM    511  CD  GLN    36      90.098  90.843  99.047  1.00  0.00           C  
ATOM    512  OE1 GLN    36      89.582  89.816  98.529  1.00  0.00           O  
ATOM    513  NE2 GLN    36      91.381  90.864  99.454  1.00  0.00           N  
ATOM    514 HE21 GLN    36      91.902  91.708  99.640  1.00  0.00           H  
ATOM    515 HE22 GLN    36      91.922  90.026  99.296  1.00  0.00           H  
ATOM    516  C   GLN    36      87.837  92.825  96.511  1.00  0.00           C  
ATOM    517  O   GLN    36      88.853  92.409  95.900  1.00  0.00           O  
ATOM    518  N   SER    37      87.219  93.979  96.248  1.00  0.00           N  
ATOM    519  H   SER    37      86.490  94.259  96.889  1.00  0.00           H  
ATOM    520  CA  SER    37      87.675  94.892  95.182  1.00  0.00           C  
ATOM    521  HA  SER    37      87.961  94.203  94.387  1.00  0.00           H  
ATOM    522  CB  SER    37      86.599  95.850  94.768  1.00  0.00           C  
ATOM    523  HB2 SER    37      85.751  95.272  94.399  1.00  0.00           H  
ATOM    524  HB3 SER    37      86.223  96.298  95.687  1.00  0.00           H  
ATOM    525  OG  SER    37      86.925  96.712  93.744  1.00  0.00           O  
ATOM    526  HG  SER    37      86.154  96.961  93.230  1.00  0.00           H  
ATOM    527  C   SER    37      88.979  95.700  95.571  1.00  0.00           C  
ATOM    528  O   SER    37      89.174  96.068  96.706  1.00  0.00           O  
ATOM    529  N   TYR    38      89.835  95.907  94.571  1.00  0.00           N  
ATOM    530  H   TYR    38      89.561  95.698  93.621  1.00  0.00           H  
ATOM    531  CA  TYR    38      91.123  96.649  94.692  1.00  0.00           C  
ATOM    532  HA  TYR    38      90.834  97.416  95.411  1.00  0.00           H  
ATOM    533  CB  TYR    38      92.090  95.683  95.396  1.00  0.00           C  
ATOM    534  HB2 TYR    38      91.702  95.531  96.403  1.00  0.00           H  
ATOM    535  HB3 TYR    38      92.050  94.811  94.743  1.00  0.00           H  
ATOM    536  CG  TYR    38      93.509  96.177  95.486  1.00  0.00           C  
ATOM    537  CD1 TYR    38      94.484  95.830  94.591  1.00  0.00           C  
ATOM    538  HD1 TYR    38      94.183  95.124  93.830  1.00  0.00           H  
ATOM    539  CE1 TYR    38      95.757  96.388  94.718  1.00  0.00           C  
ATOM    540  HE1 TYR    38      96.565  96.146  94.044  1.00  0.00           H  
ATOM    541  CZ  TYR    38      95.876  97.353  95.795  1.00  0.00           C  
ATOM    542  OH  TYR    38      97.053  97.924  96.042  1.00  0.00           O  
ATOM    543  HH  TYR    38      96.982  98.324  96.912  1.00  0.00           H  
ATOM    544  CE2 TYR    38      94.828  97.718  96.711  1.00  0.00           C  
ATOM    545  HE2 TYR    38      95.115  98.363  97.529  1.00  0.00           H  
ATOM    546  CD2 TYR    38      93.656  97.070  96.551  1.00  0.00           C  
ATOM    547  HD2 TYR    38      92.834  97.254  97.227  1.00  0.00           H  
ATOM    548  C   TYR    38      91.574  97.219  93.354  1.00  0.00           C  
ATOM    549  O   TYR    38      91.803  96.543  92.395  1.00  0.00           O  
ATOM    550  N   SER    39      91.617  98.529  93.364  1.00  0.00           N  
ATOM    551  H   SER    39      91.205  98.998  94.158  1.00  0.00           H  
ATOM    552  CA  SER    39      92.060  99.378  92.227  1.00  0.00           C  
ATOM    553  HA  SER    39      92.124  98.846  91.278  1.00  0.00           H  
ATOM    554  CB  SER    39      90.956 100.393  92.015  1.00  0.00           C  
ATOM    555  HB2 SER    39      90.018  99.895  91.769  1.00  0.00           H  
ATOM    556  HB3 SER    39      90.786 100.984  92.915  1.00  0.00           H  
ATOM    557  OG  SER    39      91.307 101.277  90.964  1.00  0.00           O  
ATOM    558  HG  SER    39      90.468 101.619  90.645  1.00  0.00           H  
ATOM    559  C   SER    39      93.422 100.020  92.527  1.00  0.00           C  
ATOM    560  O   SER    39      93.998 100.691  91.652  1.00  0.00           O  
ATOM    561  N   GLY    40      93.986  99.894  93.730  1.00  0.00           N  
ATOM    562  H   GLY    40      93.490  99.390  94.451  1.00  0.00           H  
ATOM    563  CA  GLY    40      95.328 100.308  94.093  1.00  0.00           C  
ATOM    564  HA2 GLY    40      95.334 101.395  94.018  1.00  0.00           H  
ATOM    565  HA3 GLY    40      95.453 100.017  95.136  1.00  0.00           H  
ATOM    566  C   GLY    40      96.616  99.890  93.336  1.00  0.00           C  
ATOM    567  O   GLY    40      96.617  98.976  92.567  1.00  0.00           O  
ATOM    568  N   TYR    41      97.782 100.523  93.606  1.00  0.00           N  
ATOM    569  H   TYR    41      98.604 100.031  93.285  1.00  0.00           H  
ATOM    570  CA  TYR    41      98.017 101.797  94.335  1.00  0.00           C  
ATOM    571  HA  TYR    41      97.182 102.491  94.244  1.00  0.00           H  
ATOM    572  CB  TYR    41      98.264 101.299  95.766  1.00  0.00           C  
ATOM    573  HB2 TYR    41      97.422 100.642  95.984  1.00  0.00           H  
ATOM    574  HB3 TYR    41      99.106 100.607  95.781  1.00  0.00           H  
ATOM    575  CG  TYR    41      98.445 102.460  96.754  1.00  0.00           C  
ATOM    576  CD1 TYR    41      99.721 102.781  97.207  1.00  0.00           C  
ATOM    577  HD1 TYR    41     100.620 102.254  96.926  1.00  0.00           H  
ATOM    578  CE1 TYR    41      99.876 103.745  98.236  1.00  0.00           C  
ATOM    579  HE1 TYR    41     100.813 103.854  98.763  1.00  0.00           H  
ATOM    580  CZ  TYR    41      98.805 104.598  98.579  1.00  0.00           C  
ATOM    581  OH  TYR    41      98.928 105.522  99.567  1.00  0.00           O  
ATOM    582  HH  TYR    41      99.834 105.526  99.886  1.00  0.00           H  
ATOM    583  CE2 TYR    41      97.497 104.373  98.075  1.00  0.00           C  
ATOM    584  HE2 TYR    41      96.649 104.987  98.338  1.00  0.00           H  
ATOM    585  CD2 TYR    41      97.348 103.354  97.103  1.00  0.00           C  
ATOM    586  HD2 TYR    41      96.381 103.215  96.641  1.00  0.00           H  
ATOM    587  C   TYR    41      99.329 102.480  93.954  1.00  0.00           C  
ATOM    588  O   TYR    41     100.270 101.743  93.672  1.00  0.00           O  
ATOM    589  N   SER    42      99.327 103.811  93.867  1.00  0.00           N  
ATOM    590  H   SER    42      98.459 104.282  94.080  1.00  0.00           H  
ATOM    591  CA  SER    42     100.489 104.543  93.323  1.00  0.00           C  
ATOM    592  HA  SER    42     101.167 103.884  92.781  1.00  0.00           H  
ATOM    593  CB  SER    42      99.924 105.546  92.314  1.00  0.00           C  
ATOM    594  HB2 SER    42      99.342 106.309  92.830  1.00  0.00           H  
ATOM    595  HB3 SER    42     100.771 106.127  91.949  1.00  0.00           H  
ATOM    596  OG  SER    42      99.308 105.055  91.146  1.00  0.00           O  
ATOM    597  HG  SER    42      98.525 104.610  91.478  1.00  0.00           H  
ATOM    598  C   SER    42     101.301 105.249  94.391  1.00  0.00           C  
ATOM    599  O   SER    42     100.822 105.883  95.349  1.00  0.00           O  
ATOM    600  N   GLN    43     102.607 105.256  94.183  1.00  0.00           N  
ATOM    601  H   GLN    43     102.920 104.724  93.383  1.00  0.00           H  
ATOM    602  CA  GLN    43     103.605 106.065  94.952  1.00  0.00           C  
ATOM    603  HA  GLN    43     103.022 106.505  95.761  1.00  0.00           H  
ATOM    604  CB  GLN    43     104.821 105.278  95.479  1.00  0.00           C  
ATOM    605  HB2 GLN    43     104.487 104.280  95.765  1.00  0.00           H  
ATOM    606  HB3 GLN    43     105.582 105.178  94.705  1.00  0.00           H  
ATOM    607  CG  GLN    43     105.413 106.066  96.687  1.00  0.00           C  
ATOM    608  HG2 GLN    43     106.310 105.505  96.950  1.00  0.00           H  
ATOM    609  HG3 GLN    43     105.679 107.082  96.393  1.00  0.00           H  
ATOM    610  CD  GLN    43     104.645 106.006  97.997  1.00  0.00           C  
ATOM    611  OE1 GLN    43     103.821 105.178  98.189  1.00  0.00           O  
ATOM    612  NE2 GLN    43     105.009 106.932  98.903  1.00  0.00           N  
ATOM    613 HE21 GLN    43     105.729 107.630  98.786  1.00  0.00           H  
ATOM    614 HE22 GLN    43     104.790 106.705  99.863  1.00  0.00           H  
ATOM    615  C   GLN    43     104.027 107.295  94.164  1.00  0.00           C  
ATOM    616  O   GLN    43     104.191 108.390  94.731  1.00  0.00           O  
ATOM    617  N   SER    44     104.272 107.195  92.862  1.00  0.00           N  
ATOM    618  H   SER    44     104.247 106.343  92.320  1.00  0.00           H  
ATOM    619  CA  SER    44     104.588 108.378  91.973  1.00  0.00           C  
ATOM    620  HA  SER    44     105.585 108.784  92.151  1.00  0.00           H  
ATOM    621  CB  SER    44     104.707 107.860  90.470  1.00  0.00           C  
ATOM    622  HB2 SER    44     105.261 106.923  90.520  1.00  0.00           H  
ATOM    623  HB3 SER    44     103.711 107.589  90.119  1.00  0.00           H  
ATOM    624  OG  SER    44     105.377 108.795  89.684  1.00  0.00           O  
ATOM    625  HG  SER    44     105.031 108.727  88.791  1.00  0.00           H  
ATOM    626  C   SER    44     103.574 109.546  92.107  1.00  0.00           C  
ATOM    627  O   SER    44     102.392 109.377  92.457  1.00  0.00           O  
ATOM    628  N   THR    45     104.127 110.738  91.916  1.00  0.00           N  
ATOM    629  H   THR    45     105.060 110.839  91.544  1.00  0.00           H  
ATOM    630  CA  THR    45     103.412 111.975  92.214  1.00  0.00           C  
ATOM    631  HA  THR    45     102.364 111.768  91.994  1.00  0.00           H  
ATOM    632  CB  THR    45     103.383 112.157  93.818  1.00  0.00           C  
ATOM    633  HB  THR    45     104.401 111.924  94.130  1.00  0.00           H  
ATOM    634  CG2 THR    45     103.060 113.658  94.152  1.00  0.00           C  
ATOM    635 HG21 THR    45     103.051 113.740  95.239  1.00  0.00           H  
ATOM    636 HG22 THR    45     103.825 114.366  93.831  1.00  0.00           H  
ATOM    637 HG23 THR    45     102.066 113.925  93.794  1.00  0.00           H  
ATOM    638  OG1 THR    45     102.299 111.495  94.334  1.00  0.00           O  
ATOM    639  HG1 THR    45     102.229 110.612  93.964  1.00  0.00           H  
ATOM    640  C   THR    45     103.949 113.160  91.360  1.00  0.00           C  
ATOM    641  O   THR    45     105.132 113.426  91.280  1.00  0.00           O  
ATOM    642  N   ASP    46     103.065 113.910  90.717  1.00  0.00           N  
ATOM    643  H   ASP    46     102.075 113.734  90.814  1.00  0.00           H  
ATOM    644  CA  ASP    46     103.401 115.163  89.952  1.00  0.00           C  
ATOM    645  HA  ASP    46     104.209 114.790  89.322  1.00  0.00           H  
ATOM    646  CB  ASP    46     102.101 115.631  89.196  1.00  0.00           C  
ATOM    647  HB2 ASP    46     101.851 114.772  88.572  1.00  0.00           H  
ATOM    648  HB3 ASP    46     101.341 115.917  89.923  1.00  0.00           H  
ATOM    649  CG  ASP    46     102.371 116.811  88.260  1.00  0.00           C  
ATOM    650  OD1 ASP    46     103.533 116.976  87.939  1.00  0.00           O  
ATOM    651  OD2 ASP    46     101.384 117.496  87.903  1.00  0.00           O  
ATOM    652  C   ASP    46     103.873 116.309  90.902  1.00  0.00           C  
ATOM    653  O   ASP    46     103.642 116.300  92.087  1.00  0.00           O  
ATOM    654  N   THR    47     104.690 117.160  90.365  1.00  0.00           N  
ATOM    655  H   THR    47     104.909 116.923  89.408  1.00  0.00           H  
ATOM    656  CA  THR    47     105.188 118.458  91.002  1.00  0.00           C  
ATOM    657  HA  THR    47     104.643 118.605  91.935  1.00  0.00           H  
ATOM    658  CB  THR    47     106.662 118.345  91.344  1.00  0.00           C  
ATOM    659  HB  THR    47     107.037 119.265  91.791  1.00  0.00           H  
ATOM    660  CG2 THR    47     107.012 117.409  92.494  1.00  0.00           C  
ATOM    661 HG21 THR    47     108.077 117.209  92.375  1.00  0.00           H  
ATOM    662 HG22 THR    47     106.898 117.918  93.452  1.00  0.00           H  
ATOM    663 HG23 THR    47     106.422 116.505  92.351  1.00  0.00           H  
ATOM    664  OG1 THR    47     107.514 118.118  90.221  1.00  0.00           O  
ATOM    665  HG1 THR    47     107.326 117.236  89.892  1.00  0.00           H  
ATOM    666  C   THR    47     104.975 119.745  90.155  1.00  0.00           C  
ATOM    667  O   THR    47     105.468 120.793  90.539  1.00  0.00           O  
ATOM    668  N   SER    48     104.359 119.664  88.955  1.00  0.00           N  
ATOM    669  H   SER    48     104.128 118.754  88.583  1.00  0.00           H  
ATOM    670  CA  SER    48     103.952 120.799  88.099  1.00  0.00           C  
ATOM    671  HA  SER    48     104.749 121.401  87.661  1.00  0.00           H  
ATOM    672  CB  SER    48     103.098 120.223  86.952  1.00  0.00           C  
ATOM    673  HB2 SER    48     102.886 121.049  86.274  1.00  0.00           H  
ATOM    674  HB3 SER    48     103.573 119.353  86.499  1.00  0.00           H  
ATOM    675  OG  SER    48     101.763 119.898  87.261  1.00  0.00           O  
ATOM    676  HG  SER    48     101.664 118.948  87.364  1.00  0.00           H  
ATOM    677  C   SER    48     103.148 121.812  88.878  1.00  0.00           C  
ATOM    678  O   SER    48     102.594 121.555  89.932  1.00  0.00           O  
ATOM    679  N   GLY    49     103.145 123.024  88.371  1.00  0.00           N  
ATOM    680  H   GLY    49     103.524 123.033  87.435  1.00  0.00           H  
ATOM    681  CA  GLY    49     102.403 124.202  88.943  1.00  0.00           C  
ATOM    682  HA2 GLY    49     102.701 125.138  88.470  1.00  0.00           H  
ATOM    683  HA3 GLY    49     101.332 124.079  88.783  1.00  0.00           H  
ATOM    684  C   GLY    49     102.709 124.320  90.464  1.00  0.00           C  
ATOM    685  O   GLY    49     103.889 124.213  90.879  1.00  0.00           O  
ATOM    686  N   TYR    50     101.773 124.728  91.303  1.00  0.00           N  
ATOM    687  H   TYR    50     102.035 124.837  92.272  1.00  0.00           H  
ATOM    688  CA  TYR    50     100.435 125.273  90.948  1.00  0.00           C  
ATOM    689  HA  TYR    50     100.360 125.536  89.893  1.00  0.00           H  
ATOM    690  CB  TYR    50      99.319 124.235  91.190  1.00  0.00           C  
ATOM    691  HB2 TYR    50      99.527 123.316  90.641  1.00  0.00           H  
ATOM    692  HB3 TYR    50      99.383 123.936  92.236  1.00  0.00           H  
ATOM    693  CG  TYR    50      97.884 124.624  90.897  1.00  0.00           C  
ATOM    694  CD1 TYR    50      97.133 125.204  91.945  1.00  0.00           C  
ATOM    695  HD1 TYR    50      97.590 125.439  92.895  1.00  0.00           H  
ATOM    696  CE1 TYR    50      95.790 125.556  91.746  1.00  0.00           C  
ATOM    697  HE1 TYR    50      95.275 125.974  92.598  1.00  0.00           H  
ATOM    698  CZ  TYR    50      95.206 125.421  90.446  1.00  0.00           C  
ATOM    699  OH  TYR    50      93.956 125.818  90.234  1.00  0.00           O  
ATOM    700  HH  TYR    50      93.256 125.732  90.885  1.00  0.00           H  
ATOM    701  CE2 TYR    50      95.987 124.910  89.382  1.00  0.00           C  
ATOM    702  HE2 TYR    50      95.650 125.134  88.381  1.00  0.00           H  
ATOM    703  CD2 TYR    50      97.315 124.445  89.603  1.00  0.00           C  
ATOM    704  HD2 TYR    50      97.818 124.003  88.756  1.00  0.00           H  
ATOM    705  C   TYR    50     100.179 126.643  91.610  1.00  0.00           C  
ATOM    706  O   TYR    50     100.827 126.880  92.629  1.00  0.00           O  
ATOM    707  N   GLY    51      99.426 127.577  91.074  1.00  0.00           N  
ATOM    708  H   GLY    51      99.225 128.406  91.615  1.00  0.00           H  
ATOM    709  CA  GLY    51      98.718 127.564  89.775  1.00  0.00           C  
ATOM    710  HA2 GLY    51      98.957 126.628  89.270  1.00  0.00           H  
ATOM    711  HA3 GLY    51      97.640 127.549  89.932  1.00  0.00           H  
ATOM    712  C   GLY    51      98.998 128.776  88.945  1.00  0.00           C  
ATOM    713  O   GLY    51      98.082 129.178  88.271  1.00  0.00           O  
ATOM    714  N   GLN    52     100.175 129.436  89.049  1.00  0.00           N  
ATOM    715  H   GLN    52     100.851 129.032  89.681  1.00  0.00           H  
ATOM    716  CA  GLN    52     100.591 130.549  88.267  1.00  0.00           C  
ATOM    717  HA  GLN    52      99.895 130.827  87.475  1.00  0.00           H  
ATOM    718  CB  GLN    52     100.540 131.743  89.143  1.00  0.00           C  
ATOM    719  HB2 GLN    52     101.047 131.602  90.098  1.00  0.00           H  
ATOM    720  HB3 GLN    52     101.006 132.500  88.512  1.00  0.00           H  
ATOM    721  CG  GLN    52      99.110 132.236  89.442  1.00  0.00           C  
ATOM    722  HG2 GLN    52      98.337 131.980  88.718  1.00  0.00           H  
ATOM    723  HG3 GLN    52      98.788 131.708  90.339  1.00  0.00           H  
ATOM    724  CD  GLN    52      98.968 133.751  89.730  1.00  0.00           C  
ATOM    725  OE1 GLN    52      99.261 134.237  90.812  1.00  0.00           O  
ATOM    726  NE2 GLN    52      98.564 134.510  88.744  1.00  0.00           N  
ATOM    727 HE21 GLN    52      98.515 134.043  87.850  1.00  0.00           H  
ATOM    728 HE22 GLN    52      98.462 135.512  88.827  1.00  0.00           H  
ATOM    729  C   GLN    52     101.841 130.337  87.482  1.00  0.00           C  
ATOM    730  O   GLN    52     102.921 130.773  87.946  1.00  0.00           O  
ATOM    731  N   SER    53     101.790 129.925  86.157  1.00  0.00           N  
ATOM    732  H   SER    53     102.662 130.080  85.672  1.00  0.00           H  
ATOM    733  CA  SER    53     100.792 129.140  85.475  1.00  0.00           C  
ATOM    734  HA  SER    53      99.810 129.607  85.553  1.00  0.00           H  
ATOM    735  CB  SER    53     101.095 128.982  83.979  1.00  0.00           C  
ATOM    736  HB2 SER    53     101.046 129.970  83.520  1.00  0.00           H  
ATOM    737  HB3 SER    53     102.116 128.622  83.855  1.00  0.00           H  
ATOM    738  OG  SER    53     100.190 128.160  83.314  1.00  0.00           O  
ATOM    739  HG  SER    53     100.165 128.413  82.388  1.00  0.00           H  
ATOM    740  C   SER    53     100.499 127.804  86.156  1.00  0.00           C  
ATOM    741  O   SER    53     101.261 127.282  86.967  1.00  0.00           O  
ATOM    742  N   SER    54      99.345 127.150  85.870  1.00  0.00           N  
ATOM    743  H   SER    54      98.717 127.599  85.219  1.00  0.00           H  
ATOM    744  CA  SER    54      99.044 125.759  86.192  1.00  0.00           C  
ATOM    745  HA  SER    54      99.077 125.809  87.280  1.00  0.00           H  
ATOM    746  CB  SER    54      97.616 125.309  85.786  1.00  0.00           C  
ATOM    747  HB2 SER    54      97.557 124.238  85.979  1.00  0.00           H  
ATOM    748  HB3 SER    54      96.852 125.762  86.418  1.00  0.00           H  
ATOM    749  OG  SER    54      97.248 125.477  84.474  1.00  0.00           O  
ATOM    750  HG  SER    54      97.173 126.409  84.258  1.00  0.00           H  
ATOM    751  C   SER    54     100.218 124.837  85.673  1.00  0.00           C  
ATOM    752  O   SER    54     100.672 123.906  86.328  1.00  0.00           O  
ATOM    753  N   TYR    55     100.585 125.000  84.412  1.00  0.00           N  
ATOM    754  H   TYR    55     100.157 125.755  83.894  1.00  0.00           H  
ATOM    755  CA  TYR    55     101.681 124.290  83.720  1.00  0.00           C  
ATOM    756  HA  TYR    55     102.256 123.652  84.391  1.00  0.00           H  
ATOM    757  CB  TYR    55     101.131 123.361  82.636  1.00  0.00           C  
ATOM    758  HB2 TYR    55     100.477 123.903  81.954  1.00  0.00           H  
ATOM    759  HB3 TYR    55     102.076 122.937  82.295  1.00  0.00           H  
ATOM    760  CG  TYR    55     100.376 122.195  83.193  1.00  0.00           C  
ATOM    761  CD1 TYR    55      99.000 122.042  83.167  1.00  0.00           C  
ATOM    762  HD1 TYR    55      98.380 122.880  82.886  1.00  0.00           H  
ATOM    763  CE1 TYR    55      98.315 120.865  83.528  1.00  0.00           C  
ATOM    764  HE1 TYR    55      97.239 120.856  83.436  1.00  0.00           H  
ATOM    765  CZ  TYR    55      99.079 119.738  83.945  1.00  0.00           C  
ATOM    766  OH  TYR    55      98.421 118.516  84.186  1.00  0.00           O  
ATOM    767  HH  TYR    55      97.488 118.741  84.154  1.00  0.00           H  
ATOM    768  CE2 TYR    55     100.520 119.820  83.987  1.00  0.00           C  
ATOM    769  HE2 TYR    55     101.137 118.948  84.145  1.00  0.00           H  
ATOM    770  CD2 TYR    55     101.137 121.096  83.662  1.00  0.00           C  
ATOM    771  HD2 TYR    55     102.216 121.089  83.708  1.00  0.00           H  
ATOM    772  C   TYR    55     102.530 125.396  83.024  1.00  0.00           C  
ATOM    773  O   TYR    55     102.210 125.976  81.987  1.00  0.00           O  
ATOM    774  N   SER    56     103.756 125.673  83.489  1.00  0.00           N  
ATOM    775  H   SER    56     104.245 126.257  82.826  1.00  0.00           H  
ATOM    776  CA  SER    56     104.543 125.347  84.707  1.00  0.00           C  
ATOM    777  HA  SER    56     105.472 125.860  84.456  1.00  0.00           H  
ATOM    778  CB  SER    56     103.830 125.907  85.985  1.00  0.00           C  
ATOM    779  HB2 SER    56     103.440 126.899  85.759  1.00  0.00           H  
ATOM    780  HB3 SER    56     103.028 125.216  86.247  1.00  0.00           H  
ATOM    781  OG  SER    56     104.807 126.133  87.019  1.00  0.00           O  
ATOM    782  HG  SER    56     105.016 127.068  86.965  1.00  0.00           H  
ATOM    783  C   SER    56     104.884 123.823  84.901  1.00  0.00           C  
ATOM    784  O   SER    56     104.324 123.212  85.829  1.00  0.00           O  
ATOM    785  N   SER    57     105.805 123.164  84.217  1.00  0.00           N  
ATOM    786  H   SER    57     105.874 122.164  84.341  1.00  0.00           H  
ATOM    787  CA  SER    57     106.506 123.609  83.020  1.00  0.00           C  
ATOM    788  HA  SER    57     106.828 124.646  83.115  1.00  0.00           H  
ATOM    789  CB  SER    57     107.659 122.744  82.665  1.00  0.00           C  
ATOM    790  HB2 SER    57     108.208 122.184  83.422  1.00  0.00           H  
ATOM    791  HB3 SER    57     107.345 122.098  81.845  1.00  0.00           H  
ATOM    792  OG  SER    57     108.691 123.562  82.101  1.00  0.00           O  
ATOM    793  HG  SER    57     109.128 124.146  82.726  1.00  0.00           H  
ATOM    794  C   SER    57     105.528 123.578  81.714  1.00  0.00           C  
ATOM    795  O   SER    57     104.626 122.771  81.574  1.00  0.00           O  
ATOM    796  N   TYR    58     105.840 124.499  80.750  1.00  0.00           N  
ATOM    797  H   TYR    58     106.608 125.147  80.841  1.00  0.00           H  
ATOM    798  CA  TYR    58     104.848 124.762  79.770  1.00  0.00           C  
ATOM    799  HA  TYR    58     103.871 124.794  80.252  1.00  0.00           H  
ATOM    800  CB  TYR    58     105.110 126.161  79.063  1.00  0.00           C  
ATOM    801  HB2 TYR    58     105.090 126.904  79.860  1.00  0.00           H  
ATOM    802  HB3 TYR    58     106.115 126.172  78.641  1.00  0.00           H  
ATOM    803  CG  TYR    58     104.067 126.548  78.041  1.00  0.00           C  
ATOM    804  CD1 TYR    58     104.324 126.303  76.689  1.00  0.00           C  
ATOM    805  HD1 TYR    58     105.218 125.782  76.378  1.00  0.00           H  
ATOM    806  CE1 TYR    58     103.403 126.773  75.721  1.00  0.00           C  
ATOM    807  HE1 TYR    58     103.512 126.636  74.655  1.00  0.00           H  
ATOM    808  CZ  TYR    58     102.221 127.449  76.147  1.00  0.00           C  
ATOM    809  OH  TYR    58     101.292 127.948  75.283  1.00  0.00           O  
ATOM    810  HH  TYR    58     101.424 127.488  74.451  1.00  0.00           H  
ATOM    811  CE2 TYR    58     102.080 127.837  77.511  1.00  0.00           C  
ATOM    812  HE2 TYR    58     101.203 128.389  77.817  1.00  0.00           H  
ATOM    813  CD2 TYR    58     103.025 127.409  78.482  1.00  0.00           C  
ATOM    814  HD2 TYR    58     102.913 127.619  79.535  1.00  0.00           H  
ATOM    815  C   TYR    58     104.883 123.583  78.776  1.00  0.00           C  
ATOM    816  O   TYR    58     105.946 122.974  78.585  1.00  0.00           O  
ATOM    817  N   GLY    59     103.779 123.272  78.174  1.00  0.00           N  
ATOM    818  H   GLY    59     103.820 122.523  77.498  1.00  0.00           H  
ATOM    819  CA  GLY    59     102.446 123.781  78.463  1.00  0.00           C  
ATOM    820  HA2 GLY    59     102.139 123.141  79.289  1.00  0.00           H  
ATOM    821  HA3 GLY    59     102.356 124.821  78.778  1.00  0.00           H  
ATOM    822  C   GLY    59     101.472 123.643  77.321  1.00  0.00           C  
ATOM    823  O   GLY    59     101.883 123.335  76.236  1.00  0.00           O  
ATOM    824  N   GLN    60     100.209 123.904  77.518  1.00  0.00           N  
ATOM    825  H   GLN    60      99.640 123.910  76.684  1.00  0.00           H  
ATOM    826  CA  GLN    60      99.538 124.102  78.835  1.00  0.00           C  
ATOM    827  HA  GLN    60     100.160 123.527  79.520  1.00  0.00           H  
ATOM    828  CB  GLN    60      99.541 125.649  79.064  1.00  0.00           C  
ATOM    829  HB2 GLN    60     100.537 126.040  79.274  1.00  0.00           H  
ATOM    830  HB3 GLN    60      99.237 126.109  78.124  1.00  0.00           H  
ATOM    831  CG  GLN    60      98.664 126.322  80.162  1.00  0.00           C  
ATOM    832  HG2 GLN    60      97.665 126.122  79.775  1.00  0.00           H  
ATOM    833  HG3 GLN    60      98.872 125.812  81.103  1.00  0.00           H  
ATOM    834  CD  GLN    60      99.012 127.756  80.365  1.00  0.00           C  
ATOM    835  OE1 GLN    60     100.142 128.235  80.484  1.00  0.00           O  
ATOM    836  NE2 GLN    60      98.043 128.527  80.693  1.00  0.00           N  
ATOM    837 HE21 GLN    60      97.083 128.213  80.692  1.00  0.00           H  
ATOM    838 HE22 GLN    60      98.291 129.296  81.298  1.00  0.00           H  
ATOM    839  C   GLN    60      98.161 123.481  78.882  1.00  0.00           C  
ATOM    840  O   GLN    60      97.701 123.078  79.982  1.00  0.00           O  
ATOM    841  N   SER    61      97.564 123.175  77.703  1.00  0.00           N  
ATOM    842  H   SER    61      98.054 123.476  76.873  1.00  0.00           H  
ATOM    843  CA  SER    61      96.170 122.579  77.469  1.00  0.00           C  
ATOM    844  HA  SER    61      96.081 121.820  78.246  1.00  0.00           H  
ATOM    845  CB  SER    61      95.116 123.602  77.857  1.00  0.00           C  
ATOM    846  HB2 SER    61      94.283 123.063  78.308  1.00  0.00           H  
ATOM    847  HB3 SER    61      95.504 124.344  78.554  1.00  0.00           H  
ATOM    848  OG  SER    61      94.728 124.362  76.738  1.00  0.00           O  
ATOM    849  HG  SER    61      93.963 124.878  77.001  1.00  0.00           H  
ATOM    850  C   SER    61      95.966 121.937  76.139  1.00  0.00           C  
ATOM    851  O   SER    61      96.842 121.925  75.282  1.00  0.00           O  
ATOM    852  N   GLN    62      94.752 121.333  75.949  1.00  0.00           N  
ATOM    853  H   GLN    62      94.093 121.492  76.698  1.00  0.00           H  
ATOM    854  CA  GLN    62      94.267 120.846  74.637  1.00  0.00           C  
ATOM    855  HA  GLN    62      95.079 120.332  74.123  1.00  0.00           H  
ATOM    856  CB  GLN    62      93.151 119.783  74.820  1.00  0.00           C  
ATOM    857  HB2 GLN    62      92.380 120.410  75.268  1.00  0.00           H  
ATOM    858  HB3 GLN    62      92.822 119.455  73.834  1.00  0.00           H  
ATOM    859  CG  GLN    62      93.535 118.591  75.699  1.00  0.00           C  
ATOM    860  HG2 GLN    62      94.246 117.938  75.191  1.00  0.00           H  
ATOM    861  HG3 GLN    62      93.927 119.003  76.628  1.00  0.00           H  
ATOM    862  CD  GLN    62      92.332 117.773  76.002  1.00  0.00           C  
ATOM    863  OE1 GLN    62      92.145 116.738  75.426  1.00  0.00           O  
ATOM    864  NE2 GLN    62      91.432 118.201  76.950  1.00  0.00           N  
ATOM    865 HE21 GLN    62      90.797 117.550  77.390  1.00  0.00           H  
ATOM    866 HE22 GLN    62      91.509 119.106  77.392  1.00  0.00           H  
ATOM    867  C   GLN    62      93.964 122.035  73.669  1.00  0.00           C  
ATOM    868  O   GLN    62      94.048 121.818  72.459  1.00  0.00           O  
ATOM    869  N   ASN    63      93.495 123.236  74.086  1.00  0.00           N  
ATOM    870  H   ASN    63      93.449 123.343  75.089  1.00  0.00           H  
ATOM    871  CA  ASN    63      93.226 124.381  73.216  1.00  0.00           C  
ATOM    872  HA  ASN    63      92.961 123.872  72.290  1.00  0.00           H  
ATOM    873  CB  ASN    63      91.910 125.049  73.683  1.00  0.00           C  
ATOM    874  HB2 ASN    63      91.867 125.203  74.761  1.00  0.00           H  
ATOM    875  HB3 ASN    63      92.037 125.973  73.119  1.00  0.00           H  
ATOM    876  CG  ASN    63      90.685 124.401  73.162  1.00  0.00           C  
ATOM    877  OD1 ASN    63      90.601 123.308  72.539  1.00  0.00           O  
ATOM    878  ND2 ASN    63      89.669 125.212  73.181  1.00  0.00           N  
ATOM    879 HD21 ASN    63      88.814 124.969  72.703  1.00  0.00           H  
ATOM    880 HD22 ASN    63      89.824 126.157  73.500  1.00  0.00           H  
ATOM    881  C   ASN    63      94.384 125.302  73.038  1.00  0.00           C  
ATOM    882  O   ASN    63      94.318 126.121  72.103  1.00  0.00           O  
ATOM    883  N   THR    64      95.486 125.091  73.756  1.00  0.00           N  
ATOM    884  H   THR    64      95.365 124.363  74.445  1.00  0.00           H  
ATOM    885  CA  THR    64      96.761 125.793  73.938  1.00  0.00           C  
ATOM    886  HA  THR    64      96.840 126.452  73.073  1.00  0.00           H  
ATOM    887  CB  THR    64      96.633 126.732  75.126  1.00  0.00           C  
ATOM    888  HB  THR    64      96.192 126.251  75.998  1.00  0.00           H  
ATOM    889  CG2 THR    64      97.842 127.537  75.590  1.00  0.00           C  
ATOM    890 HG21 THR    64      98.672 126.847  75.743  1.00  0.00           H  
ATOM    891 HG22 THR    64      97.966 128.291  74.812  1.00  0.00           H  
ATOM    892 HG23 THR    64      97.492 128.057  76.481  1.00  0.00           H  
ATOM    893  OG1 THR    64      95.701 127.796  74.771  1.00  0.00           O  
ATOM    894  HG1 THR    64      94.877 127.696  75.253  1.00  0.00           H  
ATOM    895  C   THR    64      97.952 124.845  74.150  1.00  0.00           C  
ATOM    896  O   THR    64      98.349 124.410  75.217  1.00  0.00           O  
ATOM    897  N   GLY    65      98.730 124.593  73.081  1.00  0.00           N  
ATOM    898  H   GLY    65      99.551 124.029  73.245  1.00  0.00           H  
ATOM    899  CA  GLY    65      98.345 124.876  71.665  1.00  0.00           C  
ATOM    900  HA2 GLY    65      98.285 125.951  71.496  1.00  0.00           H  
ATOM    901  HA3 GLY    65      99.146 124.608  70.976  1.00  0.00           H  
ATOM    902  C   GLY    65      97.064 124.246  71.213  1.00  0.00           C  
ATOM    903  O   GLY    65      96.607 123.258  71.787  1.00  0.00           O  
ATOM    904  N   TYR    66      96.462 124.656  70.148  1.00  0.00           N  
ATOM    905  H   TYR    66      96.788 125.485  69.671  1.00  0.00           H  
ATOM    906  CA  TYR    66      95.222 124.088  69.706  1.00  0.00           C  
ATOM    907  HA  TYR    66      94.507 123.982  70.523  1.00  0.00           H  
ATOM    908  CB  TYR    66      94.511 125.067  68.751  1.00  0.00           C  
ATOM    909  HB2 TYR    66      94.604 126.057  69.197  1.00  0.00           H  
ATOM    910  HB3 TYR    66      94.908 125.150  67.739  1.00  0.00           H  
ATOM    911  CG  TYR    66      93.012 124.877  68.708  1.00  0.00           C  
ATOM    912  CD1 TYR    66      92.437 124.211  67.617  1.00  0.00           C  
ATOM    913  HD1 TYR    66      93.056 124.002  66.756  1.00  0.00           H  
ATOM    914  CE1 TYR    66      91.042 123.971  67.641  1.00  0.00           C  
ATOM    915  HE1 TYR    66      90.566 123.540  66.772  1.00  0.00           H  
ATOM    916  CZ  TYR    66      90.240 124.397  68.758  1.00  0.00           C  
ATOM    917  OH  TYR    66      88.926 124.086  68.782  1.00  0.00           O  
ATOM    918  HH  TYR    66      88.592 123.805  67.926  1.00  0.00           H  
ATOM    919  CE2 TYR    66      90.787 124.881  69.888  1.00  0.00           C  
ATOM    920  HE2 TYR    66      90.238 125.115  70.788  1.00  0.00           H  
ATOM    921  CD2 TYR    66      92.156 125.259  69.787  1.00  0.00           C  
ATOM    922  HD2 TYR    66      92.505 125.897  70.586  1.00  0.00           H  
ATOM    923  C   TYR    66      95.442 122.779  68.919  1.00  0.00           C  
ATOM    924  O   TYR    66      95.847 122.799  67.732  1.00  0.00           O  
ATOM    925  N   GLY    67      95.150 121.566  69.535  1.00  0.00           N  
ATOM    926  H   GLY    67      94.908 121.546  70.515  1.00  0.00           H  
ATOM    927  CA  GLY    67      94.904 120.262  68.891  1.00  0.00           C  
ATOM    928  HA2 GLY    67      95.832 120.027  68.371  1.00  0.00           H  
ATOM    929  HA3 GLY    67      94.711 119.521  69.667  1.00  0.00           H  
ATOM    930  C   GLY    67      93.664 120.306  67.908  1.00  0.00           C  
ATOM    931  O   GLY    67      92.697 121.006  68.301  1.00  0.00           O  
ATOM    932  N   THR    68      93.667 119.643  66.825  1.00  0.00           N  
ATOM    933  H   THR    68      94.527 119.269  66.451  1.00  0.00           H  
ATOM    934  CA  THR    68      92.481 119.564  65.911  1.00  0.00           C  
ATOM    935  HA  THR    68      91.576 119.225  66.416  1.00  0.00           H  
ATOM    936  CB  THR    68      92.027 120.974  65.453  1.00  0.00           C  
ATOM    937  HB  THR    68      91.771 121.619  66.293  1.00  0.00           H  
ATOM    938  CG2 THR    68      93.062 121.775  64.575  1.00  0.00           C  
ATOM    939 HG21 THR    68      92.720 122.760  64.255  1.00  0.00           H  
ATOM    940 HG22 THR    68      93.971 121.930  65.158  1.00  0.00           H  
ATOM    941 HG23 THR    68      93.265 121.211  63.666  1.00  0.00           H  
ATOM    942  OG1 THR    68      90.923 120.856  64.586  1.00  0.00           O  
ATOM    943  HG1 THR    68      90.273 120.307  65.031  1.00  0.00           H  
ATOM    944  C   THR    68      92.654 118.481  64.812  1.00  0.00           C  
ATOM    945  O   THR    68      93.582 118.577  63.995  1.00  0.00           O  
ATOM    946  N   GLN    69      91.882 117.343  64.748  1.00  0.00           N  
ATOM    947  H   GLN    69      91.158 117.177  65.433  1.00  0.00           H  
ATOM    948  CA  GLN    69      91.941 116.455  63.573  1.00  0.00           C  
ATOM    949  HA  GLN    69      92.963 116.083  63.504  1.00  0.00           H  
ATOM    950  CB  GLN    69      91.119 115.140  63.992  1.00  0.00           C  
ATOM    951  HB2 GLN    69      90.307 115.345  64.689  1.00  0.00           H  
ATOM    952  HB3 GLN    69      90.694 114.696  63.092  1.00  0.00           H  
ATOM    953  CG  GLN    69      91.988 114.070  64.613  1.00  0.00           C  
ATOM    954  HG2 GLN    69      92.699 113.677  63.886  1.00  0.00           H  
ATOM    955  HG3 GLN    69      92.514 114.451  65.488  1.00  0.00           H  
ATOM    956  CD  GLN    69      91.227 112.845  65.095  1.00  0.00           C  
ATOM    957  OE1 GLN    69      91.307 112.362  66.218  1.00  0.00           O  
ATOM    958  NE2 GLN    69      90.324 112.437  64.328  1.00  0.00           N  
ATOM    959 HE21 GLN    69      89.939 112.890  63.512  1.00  0.00           H  
ATOM    960 HE22 GLN    69      89.686 111.802  64.786  1.00  0.00           H  
ATOM    961  C   GLN    69      91.427 117.122  62.323  1.00  0.00           C  
ATOM    962  O   GLN    69      90.396 117.693  62.303  1.00  0.00           O  
ATOM    963  N   SER    70      92.119 116.865  61.226  1.00  0.00           N  
ATOM    964  H   SER    70      93.013 116.409  61.339  1.00  0.00           H  
ATOM    965  CA  SER    70      91.698 117.336  59.892  1.00  0.00           C  
ATOM    966  HA  SER    70      91.657 118.426  59.892  1.00  0.00           H  
ATOM    967  CB  SER    70      92.643 116.830  58.822  1.00  0.00           C  
ATOM    968  HB2 SER    70      92.486 115.752  58.795  1.00  0.00           H  
ATOM    969  HB3 SER    70      92.372 117.201  57.833  1.00  0.00           H  
ATOM    970  OG  SER    70      94.010 117.055  59.050  1.00  0.00           O  
ATOM    971  HG  SER    70      94.230 116.509  59.808  1.00  0.00           H  
ATOM    972  C   SER    70      90.277 116.889  59.517  1.00  0.00           C  
ATOM    973  O   SER    70      89.624 117.645  58.867  1.00  0.00           O  
ATOM    974  N   THR    71      89.752 115.853  60.060  1.00  0.00           N  
ATOM    975  H   THR    71      90.375 115.327  60.655  1.00  0.00           H  
ATOM    976  CA  THR    71      88.437 115.183  59.730  1.00  0.00           C  
ATOM    977  HA  THR    71      87.972 115.871  59.024  1.00  0.00           H  
ATOM    978  CB  THR    71      88.782 113.901  59.014  1.00  0.00           C  
ATOM    979  HB  THR    71      87.926 113.227  58.992  1.00  0.00           H  
ATOM    980  CG2 THR    71      89.357 114.117  57.644  1.00  0.00           C  
ATOM    981 HG21 THR    71      89.571 113.164  57.161  1.00  0.00           H  
ATOM    982 HG22 THR    71      88.671 114.533  56.906  1.00  0.00           H  
ATOM    983 HG23 THR    71      90.293 114.674  57.697  1.00  0.00           H  
ATOM    984  OG1 THR    71      89.679 113.125  59.826  1.00  0.00           O  
ATOM    985  HG1 THR    71      89.195 112.675  60.522  1.00  0.00           H  
ATOM    986  C   THR    71      87.497 114.963  60.879  1.00  0.00           C  
ATOM    987  O   THR    71      87.960 114.956  62.031  1.00  0.00           O  
ATOM    988  N   PRO    72      86.142 114.943  60.555  1.00  0.00           N  
ATOM    989  CD  PRO    72      85.610 115.058  59.184  1.00  0.00           C  
ATOM    990  HD2 PRO    72      86.096 114.451  58.420  1.00  0.00           H  
ATOM    991  HD3 PRO    72      85.740 116.103  58.906  1.00  0.00           H  
ATOM    992  CG  PRO    72      84.102 114.810  59.365  1.00  0.00           C  
ATOM    993  HG2 PRO    72      83.767 113.785  59.209  1.00  0.00           H  
ATOM    994  HG3 PRO    72      83.511 115.406  58.671  1.00  0.00           H  
ATOM    995  CB  PRO    72      83.813 115.127  60.793  1.00  0.00           C  
ATOM    996  HB2 PRO    72      82.936 114.679  61.260  1.00  0.00           H  
ATOM    997  HB3 PRO    72      83.605 116.196  60.838  1.00  0.00           H  
ATOM    998  CA  PRO    72      85.082 114.756  61.511  1.00  0.00           C  
ATOM    999  HA  PRO    72      85.132 115.455  62.346  1.00  0.00           H  
ATOM   1000  C   PRO    72      85.020 113.315  62.069  1.00  0.00           C  
ATOM   1001  O   PRO    72      85.666 112.433  61.505  1.00  0.00           O  
ATOM   1002  N   GLN    73      84.223 113.009  63.106  1.00  0.00           N  
ATOM   1003  H   GLN    73      83.892 113.742  63.717  1.00  0.00           H  
ATOM   1004  CA  GLN    73      83.862 111.640  63.430  1.00  0.00           C  
ATOM   1005  HA  GLN    73      84.730 110.999  63.584  1.00  0.00           H  
ATOM   1006  CB  GLN    73      83.332 111.664  64.900  1.00  0.00           C  
ATOM   1007  HB2 GLN    73      83.248 110.607  65.155  1.00  0.00           H  
ATOM   1008  HB3 GLN    73      84.040 112.155  65.568  1.00  0.00           H  
ATOM   1009  CG  GLN    73      81.910 112.365  64.952  1.00  0.00           C  
ATOM   1010  HG2 GLN    73      81.943 113.449  65.058  1.00  0.00           H  
ATOM   1011  HG3 GLN    73      81.224 112.178  64.125  1.00  0.00           H  
ATOM   1012  CD  GLN    73      81.171 111.919  66.164  1.00  0.00           C  
ATOM   1013  OE1 GLN    73      80.354 110.982  66.080  1.00  0.00           O  
ATOM   1014  NE2 GLN    73      81.357 112.569  67.310  1.00  0.00           N  
ATOM   1015 HE21 GLN    73      81.886 113.429  67.352  1.00  0.00           H  
ATOM   1016 HE22 GLN    73      81.019 112.084  68.128  1.00  0.00           H  
ATOM   1017  C   GLN    73      82.928 111.037  62.434  1.00  0.00           C  
ATOM   1018  O   GLN    73      82.351 111.722  61.605  1.00  0.00           O  
ATOM   1019  N   GLY    74      82.713 109.764  62.529  1.00  0.00           N  
ATOM   1020  H   GLY    74      83.334 109.311  63.184  1.00  0.00           H  
ATOM   1021  CA  GLY    74      82.054 108.844  61.532  1.00  0.00           C  
ATOM   1022  HA2 GLY    74      82.227 109.275  60.546  1.00  0.00           H  
ATOM   1023  HA3 GLY    74      82.598 107.900  61.542  1.00  0.00           H  
ATOM   1024  C   GLY    74      80.589 108.585  61.801  1.00  0.00           C  
ATOM   1025  O   GLY    74      80.032 107.785  61.081  1.00  0.00           O  
ATOM   1026  N   TYR    75      79.917 109.231  62.740  1.00  0.00           N  
ATOM   1027  H   TYR    75      80.412 109.982  63.199  1.00  0.00           H  
ATOM   1028  CA  TYR    75      78.613 108.865  63.192  1.00  0.00           C  
ATOM   1029  HA  TYR    75      78.234 108.097  62.517  1.00  0.00           H  
ATOM   1030  CB  TYR    75      78.666 108.308  64.545  1.00  0.00           C  
ATOM   1031  HB2 TYR    75      78.871 109.109  65.256  1.00  0.00           H  
ATOM   1032  HB3 TYR    75      77.684 107.888  64.761  1.00  0.00           H  
ATOM   1033  CG  TYR    75      79.742 107.290  64.674  1.00  0.00           C  
ATOM   1034  CD1 TYR    75      80.989 107.641  65.206  1.00  0.00           C  
ATOM   1035  HD1 TYR    75      81.193 108.691  65.355  1.00  0.00           H  
ATOM   1036  CE1 TYR    75      82.066 106.719  65.202  1.00  0.00           C  
ATOM   1037  HE1 TYR    75      83.042 106.975  65.586  1.00  0.00           H  
ATOM   1038  CZ  TYR    75      81.755 105.328  64.940  1.00  0.00           C  
ATOM   1039  OH  TYR    75      82.624 104.337  64.980  1.00  0.00           O  
ATOM   1040  HH  TYR    75      82.255 103.537  64.598  1.00  0.00           H  
ATOM   1041  CE2 TYR    75      80.410 104.983  64.626  1.00  0.00           C  
ATOM   1042  HE2 TYR    75      80.127 103.996  64.293  1.00  0.00           H  
ATOM   1043  CD2 TYR    75      79.382 105.901  64.454  1.00  0.00           C  
ATOM   1044  HD2 TYR    75      78.435 105.567  64.058  1.00  0.00           H  
ATOM   1045  C   TYR    75      77.492 109.955  63.101  1.00  0.00           C  
ATOM   1046  O   TYR    75      76.425 109.742  63.704  1.00  0.00           O  
ATOM   1047  N   GLY    76      77.760 111.130  62.462  1.00  0.00           N  
ATOM   1048  H   GLY    76      78.615 111.279  61.944  1.00  0.00           H  
ATOM   1049  CA  GLY    76      77.018 112.423  62.727  1.00  0.00           C  
ATOM   1050  HA2 GLY    76      77.210 113.103  61.898  1.00  0.00           H  
ATOM   1051  HA3 GLY    76      75.955 112.184  62.680  1.00  0.00           H  
ATOM   1052  C   GLY    76      77.294 113.126  64.088  1.00  0.00           C  
ATOM   1053  O   GLY    76      77.994 112.630  64.998  1.00  0.00           O  
ATOM   1054  N   SER    77      76.647 114.286  64.226  1.00  0.00           N  
ATOM   1055  H   SER    77      76.086 114.667  63.478  1.00  0.00           H  
ATOM   1056  CA  SER    77      76.811 115.127  65.370  1.00  0.00           C  
ATOM   1057  HA  SER    77      77.876 115.124  65.602  1.00  0.00           H  
ATOM   1058  CB  SER    77      76.421 116.593  64.954  1.00  0.00           C  
ATOM   1059  HB2 SER    77      76.734 116.776  63.926  1.00  0.00           H  
ATOM   1060  HB3 SER    77      75.345 116.724  65.072  1.00  0.00           H  
ATOM   1061  OG  SER    77      77.064 117.464  65.844  1.00  0.00           O  
ATOM   1062  HG  SER    77      77.989 117.498  65.589  1.00  0.00           H  
ATOM   1063  C   SER    77      75.923 114.671  66.562  1.00  0.00           C  
ATOM   1064  O   SER    77      74.732 114.447  66.379  1.00  0.00           O  
ATOM   1065  N   THR    78      76.434 114.360  67.774  1.00  0.00           N  
ATOM   1066  H   THR    78      75.817 114.076  68.521  1.00  0.00           H  
ATOM   1067  CA  THR    78      77.849 114.155  68.145  1.00  0.00           C  
ATOM   1068  HA  THR    78      78.555 114.352  67.338  1.00  0.00           H  
ATOM   1069  CB  THR    78      78.100 115.103  69.269  1.00  0.00           C  
ATOM   1070  HB  THR    78      77.341 114.918  70.029  1.00  0.00           H  
ATOM   1071  CG2 THR    78      79.592 114.843  69.662  1.00  0.00           C  
ATOM   1072 HG21 THR    78      80.265 115.055  68.831  1.00  0.00           H  
ATOM   1073 HG22 THR    78      79.716 115.522  70.505  1.00  0.00           H  
ATOM   1074 HG23 THR    78      79.839 113.812  69.917  1.00  0.00           H  
ATOM   1075  OG1 THR    78      77.976 116.480  68.874  1.00  0.00           O  
ATOM   1076  HG1 THR    78      77.023 116.571  68.933  1.00  0.00           H  
ATOM   1077  C   THR    78      77.908 112.752  68.698  1.00  0.00           C  
ATOM   1078  O   THR    78      77.520 112.522  69.848  1.00  0.00           O  
ATOM   1079  N   GLY    79      78.179 111.812  67.843  1.00  0.00           N  
ATOM   1080  H   GLY    79      78.474 112.052  66.907  1.00  0.00           H  
ATOM   1081  CA  GLY    79      78.435 110.460  68.297  1.00  0.00           C  
ATOM   1082  HA2 GLY    79      77.608 110.235  68.970  1.00  0.00           H  
ATOM   1083  HA3 GLY    79      78.402 109.931  67.344  1.00  0.00           H  
ATOM   1084  C   GLY    79      79.695 110.192  69.033  1.00  0.00           C  
ATOM   1085  O   GLY    79      80.298 111.113  69.563  1.00  0.00           O  
ATOM   1086  N   GLY    80      80.260 108.984  68.920  1.00  0.00           N  
ATOM   1087  H   GLY    80      81.153 108.953  69.391  1.00  0.00           H  
ATOM   1088  CA  GLY    80      79.774 107.723  68.437  1.00  0.00           C  
ATOM   1089  HA2 GLY    80      79.706 107.692  67.349  1.00  0.00           H  
ATOM   1090  HA3 GLY    80      80.542 106.958  68.548  1.00  0.00           H  
ATOM   1091  C   GLY    80      78.472 107.247  69.040  1.00  0.00           C  
ATOM   1092  O   GLY    80      78.152 107.432  70.208  1.00  0.00           O  
ATOM   1093  N   TYR    81      77.715 106.554  68.184  1.00  0.00           N  
ATOM   1094  H   TYR    81      78.163 106.229  67.339  1.00  0.00           H  
ATOM   1095  CA  TYR    81      76.321 106.131  68.351  1.00  0.00           C  
ATOM   1096  HA  TYR    81      76.115 106.289  69.410  1.00  0.00           H  
ATOM   1097  CB  TYR    81      75.387 106.983  67.517  1.00  0.00           C  
ATOM   1098  HB2 TYR    81      75.822 107.133  66.529  1.00  0.00           H  
ATOM   1099  HB3 TYR    81      74.491 106.371  67.410  1.00  0.00           H  
ATOM   1100  CG  TYR    81      75.129 108.336  68.069  1.00  0.00           C  
ATOM   1101  CD1 TYR    81      74.516 108.426  69.313  1.00  0.00           C  
ATOM   1102  HD1 TYR    81      74.291 107.521  69.858  1.00  0.00           H  
ATOM   1103  CE1 TYR    81      74.371 109.715  69.861  1.00  0.00           C  
ATOM   1104  HE1 TYR    81      74.015 109.739  70.880  1.00  0.00           H  
ATOM   1105  CZ  TYR    81      74.540 110.886  69.064  1.00  0.00           C  
ATOM   1106  OH  TYR    81      74.332 112.121  69.591  1.00  0.00           O  
ATOM   1107  HH  TYR    81      74.856 112.172  70.394  1.00  0.00           H  
ATOM   1108  CE2 TYR    81      75.032 110.756  67.770  1.00  0.00           C  
ATOM   1109  HE2 TYR    81      75.297 111.637  67.204  1.00  0.00           H  
ATOM   1110  CD2 TYR    81      75.374 109.507  67.233  1.00  0.00           C  
ATOM   1111  HD2 TYR    81      75.771 109.468  66.229  1.00  0.00           H  
ATOM   1112  C   TYR    81      76.184 104.674  67.957  1.00  0.00           C  
ATOM   1113  O   TYR    81      76.780 104.291  66.934  1.00  0.00           O  
ATOM   1114  N   GLY    82      75.445 103.862  68.636  1.00  0.00           N  
ATOM   1115  H   GLY    82      75.262 102.993  68.155  1.00  0.00           H  
ATOM   1116  CA  GLY    82      74.618 104.002  69.848  1.00  0.00           C  
ATOM   1117  HA2 GLY    82      74.573 103.059  70.393  1.00  0.00           H  
ATOM   1118  HA3 GLY    82      75.103 104.689  70.542  1.00  0.00           H  
ATOM   1119  C   GLY    82      73.209 104.506  69.597  1.00  0.00           C  
ATOM   1120  O   GLY    82      72.984 105.425  68.807  1.00  0.00           O  
ATOM   1121  N   SER    83      72.293 104.030  70.385  1.00  0.00           N  
ATOM   1122  H   SER    83      72.537 103.385  71.123  1.00  0.00           H  
ATOM   1123  CA  SER    83      70.911 104.377  70.385  1.00  0.00           C  
ATOM   1124  HA  SER    83      70.255 103.740  70.977  1.00  0.00           H  
ATOM   1125  CB  SER    83      70.729 105.828  70.916  1.00  0.00           C  
ATOM   1126  HB2 SER    83      71.362 106.515  70.354  1.00  0.00           H  
ATOM   1127  HB3 SER    83      69.665 106.054  70.984  1.00  0.00           H  
ATOM   1128  OG  SER    83      71.105 105.931  72.272  1.00  0.00           O  
ATOM   1129  HG  SER    83      72.042 106.139  72.288  1.00  0.00           H  
ATOM   1130  C   SER    83      70.315 104.297  68.961  1.00  0.00           C  
ATOM   1131  O   SER    83      69.905 105.224  68.339  1.00  0.00           O  
ATOM   1132  N   SER    84      70.401 103.121  68.324  1.00  0.00           N  
ATOM   1133  H   SER    84      70.215 103.298  67.347  1.00  0.00           H  
ATOM   1134  CA  SER    84      70.512 101.789  68.901  1.00  0.00           C  
ATOM   1135  HA  SER    84      70.023 101.783  69.875  1.00  0.00           H  
ATOM   1136  CB  SER    84      69.619 100.870  68.022  1.00  0.00           C  
ATOM   1137  HB2 SER    84      68.647 101.353  67.923  1.00  0.00           H  
ATOM   1138  HB3 SER    84      70.118 100.591  67.094  1.00  0.00           H  
ATOM   1139  OG  SER    84      69.404  99.625  68.610  1.00  0.00           O  
ATOM   1140  HG  SER    84      68.623  99.665  69.167  1.00  0.00           H  
ATOM   1141  C   SER    84      71.963 101.210  69.043  1.00  0.00           C  
ATOM   1142  O   SER    84      72.812 101.623  68.318  1.00  0.00           O  
ATOM   1143  N   GLN    85      72.078 100.231  69.912  1.00  0.00           N  
ATOM   1144  H   GLN    85      71.322  99.850  70.463  1.00  0.00           H  
ATOM   1145  CA  GLN    85      73.387  99.590  70.232  1.00  0.00           C  
ATOM   1146  HA  GLN    85      74.062 100.424  70.422  1.00  0.00           H  
ATOM   1147  CB  GLN    85      73.244  98.860  71.572  1.00  0.00           C  
ATOM   1148  HB2 GLN    85      72.300  99.204  71.995  1.00  0.00           H  
ATOM   1149  HB3 GLN    85      73.159  97.779  71.458  1.00  0.00           H  
ATOM   1150  CG  GLN    85      74.315  99.089  72.542  1.00  0.00           C  
ATOM   1151  HG2 GLN    85      74.479 100.164  72.617  1.00  0.00           H  
ATOM   1152  HG3 GLN    85      73.956  98.719  73.503  1.00  0.00           H  
ATOM   1153  CD  GLN    85      75.608  98.351  72.359  1.00  0.00           C  
ATOM   1154  OE1 GLN    85      76.680  98.967  72.316  1.00  0.00           O  
ATOM   1155  NE2 GLN    85      75.494  97.050  72.342  1.00  0.00           N  
ATOM   1156 HE21 GLN    85      76.335  96.498  72.259  1.00  0.00           H  
ATOM   1157 HE22 GLN    85      74.627  96.589  72.578  1.00  0.00           H  
ATOM   1158  C   GLN    85      74.098  98.738  69.172  1.00  0.00           C  
ATOM   1159  O   GLN    85      75.284  98.466  69.203  1.00  0.00           O  
ATOM   1160  N   SER    86      73.357  98.269  68.189  1.00  0.00           N  
ATOM   1161  H   SER    86      72.404  98.591  68.101  1.00  0.00           H  
ATOM   1162  CA  SER    86      73.935  97.867  66.768  1.00  0.00           C  
ATOM   1163  HA  SER    86      73.226  97.198  66.282  1.00  0.00           H  
ATOM   1164  CB  SER    86      74.064  99.038  65.783  1.00  0.00           C  
ATOM   1165  HB2 SER    86      74.771  99.743  66.219  1.00  0.00           H  
ATOM   1166  HB3 SER    86      74.384  98.755  64.780  1.00  0.00           H  
ATOM   1167  OG  SER    86      72.768  99.539  65.658  1.00  0.00           O  
ATOM   1168  HG  SER    86      72.865 100.453  65.378  1.00  0.00           H  
ATOM   1169  C   SER    86      75.168  96.909  66.840  1.00  0.00           C  
ATOM   1170  O   SER    86      76.185  97.123  66.221  1.00  0.00           O  
ATOM   1171  N   SER    87      75.000  95.909  67.719  1.00  0.00           N  
ATOM   1172  H   SER    87      74.113  95.814  68.193  1.00  0.00           H  
ATOM   1173  CA  SER    87      76.106  95.026  68.050  1.00  0.00           C  
ATOM   1174  HA  SER    87      76.930  95.739  68.000  1.00  0.00           H  
ATOM   1175  CB  SER    87      76.083  94.335  69.465  1.00  0.00           C  
ATOM   1176  HB2 SER    87      77.052  93.886  69.679  1.00  0.00           H  
ATOM   1177  HB3 SER    87      75.900  95.117  70.202  1.00  0.00           H  
ATOM   1178  OG  SER    87      74.868  93.558  69.541  1.00  0.00           O  
ATOM   1179  HG  SER    87      74.924  93.209  70.433  1.00  0.00           H  
ATOM   1180  C   SER    87      76.557  93.962  66.962  1.00  0.00           C  
ATOM   1181  O   SER    87      77.757  93.615  67.018  1.00  0.00           O  
ATOM   1182  N   GLN    88      75.776  93.528  66.025  1.00  0.00           N  
ATOM   1183  H   GLN    88      74.846  93.905  66.142  1.00  0.00           H  
ATOM   1184  CA  GLN    88      76.001  92.617  64.918  1.00  0.00           C  
ATOM   1185  HA  GLN    88      75.197  92.721  64.189  1.00  0.00           H  
ATOM   1186  CB  GLN    88      77.290  92.884  63.982  1.00  0.00           C  
ATOM   1187  HB2 GLN    88      78.235  92.594  64.443  1.00  0.00           H  
ATOM   1188  HB3 GLN    88      77.209  92.216  63.125  1.00  0.00           H  
ATOM   1189  CG  GLN    88      77.230  94.306  63.405  1.00  0.00           C  
ATOM   1190  HG2 GLN    88      77.247  94.958  64.278  1.00  0.00           H  
ATOM   1191  HG3 GLN    88      78.114  94.571  62.826  1.00  0.00           H  
ATOM   1192  CD  GLN    88      75.987  94.708  62.625  1.00  0.00           C  
ATOM   1193  OE1 GLN    88      75.331  93.864  62.066  1.00  0.00           O  
ATOM   1194  NE2 GLN    88      75.462  95.928  62.803  1.00  0.00           N  
ATOM   1195 HE21 GLN    88      75.975  96.627  63.321  1.00  0.00           H  
ATOM   1196 HE22 GLN    88      74.517  96.183  62.552  1.00  0.00           H  
ATOM   1197  C   GLN    88      75.899  91.166  65.222  1.00  0.00           C  
ATOM   1198  O   GLN    88      75.793  90.332  64.307  1.00  0.00           O  
ATOM   1199  N   SER    89      75.849  90.813  66.548  1.00  0.00           N  
ATOM   1200  H   SER    89      76.268  91.474  67.186  1.00  0.00           H  
ATOM   1201  CA  SER    89      75.842  89.395  66.917  1.00  0.00           C  
ATOM   1202  HA  SER    89      76.622  89.056  66.236  1.00  0.00           H  
ATOM   1203  CB  SER    89      76.281  89.291  68.383  1.00  0.00           C  
ATOM   1204  HB2 SER    89      77.238  89.802  68.493  1.00  0.00           H  
ATOM   1205  HB3 SER    89      75.509  89.877  68.882  1.00  0.00           H  
ATOM   1206  OG  SER    89      76.222  88.006  68.880  1.00  0.00           O  
ATOM   1207  HG  SER    89      76.217  88.057  69.839  1.00  0.00           H  
ATOM   1208  C   SER    89      74.522  88.719  66.595  1.00  0.00           C  
ATOM   1209  O   SER    89      73.568  89.326  66.129  1.00  0.00           O  
ATOM   1210  N   SER    90      74.547  87.384  66.738  1.00  0.00           N  
ATOM   1211  H   SER    90      75.391  87.061  67.190  1.00  0.00           H  
ATOM   1212  CA  SER    90      73.582  86.358  66.357  1.00  0.00           C  
ATOM   1213  HA  SER    90      73.461  86.466  65.280  1.00  0.00           H  
ATOM   1214  CB  SER    90      74.201  85.015  66.576  1.00  0.00           C  
ATOM   1215  HB2 SER    90      74.394  85.034  67.648  1.00  0.00           H  
ATOM   1216  HB3 SER    90      73.497  84.251  66.245  1.00  0.00           H  
ATOM   1217  OG  SER    90      75.469  84.827  65.959  1.00  0.00           O  
ATOM   1218  HG  SER    90      75.481  83.900  65.710  1.00  0.00           H  
ATOM   1219  C   SER    90      72.140  86.413  66.877  1.00  0.00           C  
ATOM   1220  O   SER    90      71.329  85.577  66.410  1.00  0.00           O  
ATOM   1221  N   TYR    91      71.745  87.285  67.797  1.00  0.00           N  
ATOM   1222  H   TYR    91      72.339  88.067  68.035  1.00  0.00           H  
ATOM   1223  CA  TYR    91      70.486  87.176  68.457  1.00  0.00           C  
ATOM   1224  HA  TYR    91      69.873  86.428  67.954  1.00  0.00           H  
ATOM   1225  CB  TYR    91      70.689  86.879  69.909  1.00  0.00           C  
ATOM   1226  HB2 TYR    91      71.158  87.738  70.389  1.00  0.00           H  
ATOM   1227  HB3 TYR    91      69.716  86.729  70.375  1.00  0.00           H  
ATOM   1228  CG  TYR    91      71.540  85.565  70.076  1.00  0.00           C  
ATOM   1229  CD1 TYR    91      70.973  84.293  70.083  1.00  0.00           C  
ATOM   1230  HD1 TYR    91      69.934  84.151  69.821  1.00  0.00           H  
ATOM   1231  CE1 TYR    91      71.657  83.143  70.174  1.00  0.00           C  
ATOM   1232  HE1 TYR    91      71.164  82.182  70.189  1.00  0.00           H  
ATOM   1233  CZ  TYR    91      72.961  83.225  70.475  1.00  0.00           C  
ATOM   1234  OH  TYR    91      73.651  82.112  70.840  1.00  0.00           O  
ATOM   1235  HH  TYR    91      73.077  81.418  71.172  1.00  0.00           H  
ATOM   1236  CE2 TYR    91      73.690  84.440  70.473  1.00  0.00           C  
ATOM   1237  HE2 TYR    91      74.754  84.509  70.645  1.00  0.00           H  
ATOM   1238  CD2 TYR    91      72.959  85.613  70.244  1.00  0.00           C  
ATOM   1239  HD2 TYR    91      73.463  86.567  70.207  1.00  0.00           H  
ATOM   1240  C   TYR    91      69.682  88.488  68.356  1.00  0.00           C  
ATOM   1241  O   TYR    91      69.787  89.391  69.236  1.00  0.00           O  
ATOM   1242  N   GLY    92      69.027  88.795  67.300  1.00  0.00           N  
ATOM   1243  H   GLY    92      68.597  89.709  67.340  1.00  0.00           H  
ATOM   1244  CA  GLY    92      68.725  87.999  66.141  1.00  0.00           C  
ATOM   1245  HA2 GLY    92      68.289  88.660  65.392  1.00  0.00           H  
ATOM   1246  HA3 GLY    92      69.694  87.622  65.814  1.00  0.00           H  
ATOM   1247  C   GLY    92      67.894  86.700  66.334  1.00  0.00           C  
ATOM   1248  O   GLY    92      67.549  86.411  67.469  1.00  0.00           O  
ATOM   1249  N   GLN    93      67.582  85.881  65.334  1.00  0.00           N  
ATOM   1250  H   GLN    93      68.071  86.147  64.492  1.00  0.00           H  
ATOM   1251  CA  GLN    93      66.599  84.774  65.453  1.00  0.00           C  
ATOM   1252  HA  GLN    93      66.335  84.711  66.508  1.00  0.00           H  
ATOM   1253  CB  GLN    93      65.337  85.159  64.728  1.00  0.00           C  
ATOM   1254  HB2 GLN    93      65.233  86.192  65.061  1.00  0.00           H  
ATOM   1255  HB3 GLN    93      65.566  85.161  63.663  1.00  0.00           H  
ATOM   1256  CG  GLN    93      64.035  84.499  65.083  1.00  0.00           C  
ATOM   1257  HG2 GLN    93      63.974  84.218  66.134  1.00  0.00           H  
ATOM   1258  HG3 GLN    93      63.145  85.126  65.041  1.00  0.00           H  
ATOM   1259  CD  GLN    93      63.644  83.252  64.258  1.00  0.00           C  
ATOM   1260  OE1 GLN    93      64.020  83.061  63.152  1.00  0.00           O  
ATOM   1261  NE2 GLN    93      62.831  82.432  64.790  1.00  0.00           N  
ATOM   1262 HE21 GLN    93      62.472  81.616  64.316  1.00  0.00           H  
ATOM   1263 HE22 GLN    93      62.437  82.695  65.682  1.00  0.00           H  
ATOM   1264  C   GLN    93      67.180  83.365  65.136  1.00  0.00           C  
ATOM   1265  O   GLN    93      67.174  82.904  64.032  1.00  0.00           O  
ATOM   1266  N   GLN    94      67.723  82.739  66.152  1.00  0.00           N  
ATOM   1267  H   GLN    94      67.786  83.302  66.988  1.00  0.00           H  
ATOM   1268  CA  GLN    94      68.249  81.408  66.282  1.00  0.00           C  
ATOM   1269  HA  GLN    94      68.912  81.259  65.430  1.00  0.00           H  
ATOM   1270  CB  GLN    94      69.085  81.284  67.574  1.00  0.00           C  
ATOM   1271  HB2 GLN    94      69.679  82.170  67.802  1.00  0.00           H  
ATOM   1272  HB3 GLN    94      68.384  81.224  68.406  1.00  0.00           H  
ATOM   1273  CG  GLN    94      69.904  79.978  67.584  1.00  0.00           C  
ATOM   1274  HG2 GLN    94      69.332  79.058  67.464  1.00  0.00           H  
ATOM   1275  HG3 GLN    94      70.422  79.914  66.626  1.00  0.00           H  
ATOM   1276  CD  GLN    94      70.899  79.964  68.767  1.00  0.00           C  
ATOM   1277  OE1 GLN    94      71.992  80.471  68.665  1.00  0.00           O  
ATOM   1278  NE2 GLN    94      70.613  79.377  69.842  1.00  0.00           N  
ATOM   1279 HE21 GLN    94      69.663  79.045  69.928  1.00  0.00           H  
ATOM   1280 HE22 GLN    94      71.188  79.482  70.666  1.00  0.00           H  
ATOM   1281  C   GLN    94      67.304  80.282  66.139  1.00  0.00           C  
ATOM   1282  O   GLN    94      67.648  79.236  65.563  1.00  0.00           O  
ATOM   1283  N   SER    95      66.095  80.409  66.614  1.00  0.00           N  
ATOM   1284  H   SER    95      65.804  81.278  67.038  1.00  0.00           H  
ATOM   1285  CA  SER    95      65.157  79.263  66.557  1.00  0.00           C  
ATOM   1286  HA  SER    95      65.676  78.452  67.067  1.00  0.00           H  
ATOM   1287  CB  SER    95      63.877  79.612  67.364  1.00  0.00           C  
ATOM   1288  HB2 SER    95      64.141  79.917  68.377  1.00  0.00           H  
ATOM   1289  HB3 SER    95      63.375  80.484  66.946  1.00  0.00           H  
ATOM   1290  OG  SER    95      62.969  78.497  67.410  1.00  0.00           O  
ATOM   1291  HG  SER    95      63.164  77.887  68.124  1.00  0.00           H  
ATOM   1292  C   SER    95      64.724  78.936  65.072  1.00  0.00           C  
ATOM   1293  O   SER    95      64.530  79.760  64.217  1.00  0.00           O  
ATOM   1294  N   SER    96      64.750  77.654  64.738  1.00  0.00           N  
ATOM   1295  H   SER    96      64.896  77.020  65.510  1.00  0.00           H  
ATOM   1296  CA  SER    96      64.534  77.045  63.417  1.00  0.00           C  
ATOM   1297  HA  SER    96      64.910  77.794  62.720  1.00  0.00           H  
ATOM   1298  CB  SER    96      65.265  75.671  63.304  1.00  0.00           C  
ATOM   1299  HB2 SER    96      64.974  75.109  62.416  1.00  0.00           H  
ATOM   1300  HB3 SER    96      66.325  75.899  63.194  1.00  0.00           H  
ATOM   1301  OG  SER    96      65.162  74.856  64.479  1.00  0.00           O  
ATOM   1302  HG  SER    96      64.440  74.253  64.289  1.00  0.00           H  
ATOM   1303  C   SER    96      62.983  76.774  63.339  1.00  0.00           C  
ATOM   1304  O   SER    96      62.466  76.096  64.247  1.00  0.00           O  
ATOM   1305  N   TYR    97      62.215  77.171  62.345  1.00  0.00           N  
ATOM   1306  H   TYR    97      61.240  77.114  62.603  1.00  0.00           H  
ATOM   1307  CA  TYR    97      62.444  77.850  61.046  1.00  0.00           C  
ATOM   1308  HA  TYR    97      61.393  77.916  60.766  1.00  0.00           H  
ATOM   1309  CB  TYR    97      63.075  79.326  61.179  1.00  0.00           C  
ATOM   1310  HB2 TYR    97      62.318  79.925  61.685  1.00  0.00           H  
ATOM   1311  HB3 TYR    97      63.970  79.382  61.798  1.00  0.00           H  
ATOM   1312  CG  TYR    97      63.407  79.995  59.836  1.00  0.00           C  
ATOM   1313  CD1 TYR    97      64.635  79.756  59.247  1.00  0.00           C  
ATOM   1314  HD1 TYR    97      65.328  79.165  59.827  1.00  0.00           H  
ATOM   1315  CE1 TYR    97      64.881  80.179  57.892  1.00  0.00           C  
ATOM   1316  HE1 TYR    97      65.865  80.054  57.465  1.00  0.00           H  
ATOM   1317  CZ  TYR    97      63.935  80.879  57.163  1.00  0.00           C  
ATOM   1318  OH  TYR    97      64.212  81.170  55.877  1.00  0.00           O  
ATOM   1319  HH  TYR    97      65.068  80.825  55.615  1.00  0.00           H  
ATOM   1320  CE2 TYR    97      62.641  81.089  57.737  1.00  0.00           C  
ATOM   1321  HE2 TYR    97      61.875  81.527  57.116  1.00  0.00           H  
ATOM   1322  CD2 TYR    97      62.382  80.599  59.022  1.00  0.00           C  
ATOM   1323  HD2 TYR    97      61.409  80.628  59.491  1.00  0.00           H  
ATOM   1324  C   TYR    97      63.236  76.980  60.024  1.00  0.00           C  
ATOM   1325  O   TYR    97      64.302  76.432  60.399  1.00  0.00           O  
ATOM   1326  N   PRO    98      62.736  76.784  58.790  1.00  0.00           N  
ATOM   1327  CD  PRO    98      63.579  76.418  57.594  1.00  0.00           C  
ATOM   1328  HD2 PRO    98      63.225  75.414  57.358  1.00  0.00           H  
ATOM   1329  HD3 PRO    98      64.653  76.499  57.761  1.00  0.00           H  
ATOM   1330  CG  PRO    98      63.081  77.357  56.523  1.00  0.00           C  
ATOM   1331  HG2 PRO    98      63.369  76.935  55.560  1.00  0.00           H  
ATOM   1332  HG3 PRO    98      63.408  78.380  56.711  1.00  0.00           H  
ATOM   1333  CB  PRO    98      61.559  77.238  56.771  1.00  0.00           C  
ATOM   1334  HB2 PRO    98      61.115  76.297  56.446  1.00  0.00           H  
ATOM   1335  HB3 PRO    98      61.034  78.106  56.372  1.00  0.00           H  
ATOM   1336  CA  PRO    98      61.459  77.336  58.307  1.00  0.00           C  
ATOM   1337  HA  PRO    98      61.365  78.396  58.543  1.00  0.00           H  
ATOM   1338  C   PRO    98      60.167  76.675  58.843  1.00  0.00           C  
ATOM   1339  O   PRO    98      60.137  75.660  59.516  1.00  0.00           O  
ATOM   1340  N   GLY    99      59.017  77.235  58.426  1.00  0.00           N  
ATOM   1341  H   GLY    99      58.999  78.138  57.974  1.00  0.00           H  
ATOM   1342  CA  GLY    99      57.634  76.683  58.660  1.00  0.00           C  
ATOM   1343  HA2 GLY    99      57.623  76.472  59.729  1.00  0.00           H  
ATOM   1344  HA3 GLY    99      56.969  77.522  58.457  1.00  0.00           H  
ATOM   1345  C   GLY    99      57.360  75.386  57.817  1.00  0.00           C  
ATOM   1346  O   GLY    99      58.273  74.942  57.055  1.00  0.00           O  
ATOM   1347  N   TYR   100      56.137  74.814  57.858  1.00  0.00           N  
ATOM   1348  H   TYR   100      55.406  75.107  58.491  1.00  0.00           H  
ATOM   1349  CA  TYR   100      55.755  73.691  57.047  1.00  0.00           C  
ATOM   1350  HA  TYR   100      56.541  72.936  57.083  1.00  0.00           H  
ATOM   1351  CB  TYR   100      54.593  73.022  57.701  1.00  0.00           C  
ATOM   1352  HB2 TYR   100      54.861  72.654  58.691  1.00  0.00           H  
ATOM   1353  HB3 TYR   100      53.828  73.777  57.883  1.00  0.00           H  
ATOM   1354  CG  TYR   100      53.904  71.910  56.882  1.00  0.00           C  
ATOM   1355  CD1 TYR   100      54.516  70.661  56.701  1.00  0.00           C  
ATOM   1356  HD1 TYR   100      55.455  70.430  57.184  1.00  0.00           H  
ATOM   1357  CE1 TYR   100      53.917  69.606  55.972  1.00  0.00           C  
ATOM   1358  HE1 TYR   100      54.269  68.588  56.050  1.00  0.00           H  
ATOM   1359  CZ  TYR   100      52.744  69.925  55.251  1.00  0.00           C  
ATOM   1360  OH  TYR   100      52.278  68.975  54.400  1.00  0.00           O  
ATOM   1361  HH  TYR   100      51.365  69.127  54.145  1.00  0.00           H  
ATOM   1362  CE2 TYR   100      52.176  71.193  55.274  1.00  0.00           C  
ATOM   1363  HE2 TYR   100      51.325  71.383  54.637  1.00  0.00           H  
ATOM   1364  CD2 TYR   100      52.682  72.173  56.176  1.00  0.00           C  
ATOM   1365  HD2 TYR   100      52.190  73.132  56.247  1.00  0.00           H  
ATOM   1366  C   TYR   100      55.513  74.071  55.595  1.00  0.00           C  
ATOM   1367  O   TYR   100      56.196  73.428  54.782  1.00  0.00           O  
ATOM   1368  N   GLY   101      54.595  75.025  55.237  1.00  0.00           N  
ATOM   1369  H   GLY   101      54.125  75.371  56.061  1.00  0.00           H  
ATOM   1370  CA  GLY   101      54.181  75.301  53.828  1.00  0.00           C  
ATOM   1371  HA2 GLY   101      53.954  76.365  53.767  1.00  0.00           H  
ATOM   1372  HA3 GLY   101      54.925  75.013  53.086  1.00  0.00           H  
ATOM   1373  C   GLY   101      53.013  74.404  53.335  1.00  0.00           C  
ATOM   1374  O   GLY   101      52.006  74.385  53.951  1.00  0.00           O  
ATOM   1375  N   GLN   102      53.224  73.648  52.245  1.00  0.00           N  
ATOM   1376  H   GLN   102      54.154  73.719  51.856  1.00  0.00           H  
ATOM   1377  CA  GLN   102      52.430  72.573  51.772  1.00  0.00           C  
ATOM   1378  HA  GLN   102      51.640  72.317  52.479  1.00  0.00           H  
ATOM   1379  CB  GLN   102      51.816  72.991  50.429  1.00  0.00           C  
ATOM   1380  HB2 GLN   102      52.651  72.847  49.744  1.00  0.00           H  
ATOM   1381  HB3 GLN   102      51.039  72.273  50.165  1.00  0.00           H  
ATOM   1382  CG  GLN   102      51.273  74.418  50.296  1.00  0.00           C  
ATOM   1383  HG2 GLN   102      51.999  75.138  50.674  1.00  0.00           H  
ATOM   1384  HG3 GLN   102      50.987  74.530  49.250  1.00  0.00           H  
ATOM   1385  CD  GLN   102      49.974  74.711  51.006  1.00  0.00           C  
ATOM   1386  OE1 GLN   102      49.168  73.886  51.430  1.00  0.00           O  
ATOM   1387  NE2 GLN   102      49.695  76.020  51.202  1.00  0.00           N  
ATOM   1388 HE21 GLN   102      50.264  76.724  50.755  1.00  0.00           H  
ATOM   1389 HE22 GLN   102      48.842  76.347  51.633  1.00  0.00           H  
ATOM   1390  C   GLN   102      53.208  71.256  51.654  1.00  0.00           C  
ATOM   1391  O   GLN   102      52.660  70.292  51.109  1.00  0.00           O  
ATOM   1392  N   GLN   103      54.427  71.255  52.126  1.00  0.00           N  
ATOM   1393  H   GLN   103      54.783  72.085  52.578  1.00  0.00           H  
ATOM   1394  CA  GLN   103      55.261  70.023  51.887  1.00  0.00           C  
ATOM   1395  HA  GLN   103      54.570  69.279  51.492  1.00  0.00           H  
ATOM   1396  CB  GLN   103      56.266  70.329  50.838  1.00  0.00           C  
ATOM   1397  HB2 GLN   103      56.900  71.163  51.141  1.00  0.00           H  
ATOM   1398  HB3 GLN   103      56.846  69.423  50.666  1.00  0.00           H  
ATOM   1399  CG  GLN   103      55.600  70.643  49.471  1.00  0.00           C  
ATOM   1400  HG2 GLN   103      54.852  71.434  49.523  1.00  0.00           H  
ATOM   1401  HG3 GLN   103      56.410  70.971  48.820  1.00  0.00           H  
ATOM   1402  CD  GLN   103      54.944  69.498  48.705  1.00  0.00           C  
ATOM   1403  OE1 GLN   103      55.259  68.303  48.848  1.00  0.00           O  
ATOM   1404  NE2 GLN   103      54.053  69.820  47.778  1.00  0.00           N  
ATOM   1405 HE21 GLN   103      53.698  69.119  47.144  1.00  0.00           H  
ATOM   1406 HE22 GLN   103      53.657  70.745  47.689  1.00  0.00           H  
ATOM   1407  C   GLN   103      55.994  69.698  53.156  1.00  0.00           C  
ATOM   1408  O   GLN   103      56.572  70.591  53.816  1.00  0.00           O  
ATOM   1409  N   PRO   104      55.913  68.455  53.636  1.00  0.00           N  
ATOM   1410  CD  PRO   104      55.174  67.394  53.048  1.00  0.00           C  
ATOM   1411  HD2 PRO   104      55.338  67.235  51.982  1.00  0.00           H  
ATOM   1412  HD3 PRO   104      54.114  67.507  53.273  1.00  0.00           H  
ATOM   1413  CG  PRO   104      55.552  66.106  53.745  1.00  0.00           C  
ATOM   1414  HG2 PRO   104      56.254  65.619  53.068  1.00  0.00           H  
ATOM   1415  HG3 PRO   104      54.670  65.525  54.015  1.00  0.00           H  
ATOM   1416  CB  PRO   104      56.274  66.569  55.001  1.00  0.00           C  
ATOM   1417  HB2 PRO   104      57.170  65.996  55.237  1.00  0.00           H  
ATOM   1418  HB3 PRO   104      55.646  66.460  55.885  1.00  0.00           H  
ATOM   1419  CA  PRO   104      56.766  68.057  54.744  1.00  0.00           C  
ATOM   1420  HA  PRO   104      56.560  68.748  55.562  1.00  0.00           H  
ATOM   1421  C   PRO   104      58.229  68.110  54.373  1.00  0.00           C  
ATOM   1422  O   PRO   104      58.619  68.147  53.179  1.00  0.00           O  
ATOM   1423  N   ALA   105      59.055  68.230  55.386  1.00  0.00           N  
ATOM   1424  H   ALA   105      58.760  68.455  56.325  1.00  0.00           H  
ATOM   1425  CA  ALA   105      60.477  68.490  55.140  1.00  0.00           C  
ATOM   1426  HA  ALA   105      60.515  69.335  54.452  1.00  0.00           H  
ATOM   1427  CB  ALA   105      61.045  68.747  56.569  1.00  0.00           C  
ATOM   1428  HB1 ALA   105      62.029  69.165  56.353  1.00  0.00           H  
ATOM   1429  HB2 ALA   105      60.378  69.446  57.074  1.00  0.00           H  
ATOM   1430  HB3 ALA   105      61.164  67.825  57.138  1.00  0.00           H  
ATOM   1431  C   ALA   105      61.088  67.266  54.364  1.00  0.00           C  
ATOM   1432  O   ALA   105      60.586  66.163  54.568  1.00  0.00           O  
ATOM   1433  N   PRO   106      62.018  67.500  53.391  1.00  0.00           N  
ATOM   1434  CD  PRO   106      62.628  68.749  53.045  1.00  0.00           C  
ATOM   1435  HD2 PRO   106      62.894  69.289  53.954  1.00  0.00           H  
ATOM   1436  HD3 PRO   106      61.849  69.349  52.575  1.00  0.00           H  
ATOM   1437  CG  PRO   106      63.772  68.440  52.063  1.00  0.00           C  
ATOM   1438  HG2 PRO   106      64.688  68.317  52.641  1.00  0.00           H  
ATOM   1439  HG3 PRO   106      63.859  69.205  51.292  1.00  0.00           H  
ATOM   1440  CB  PRO   106      63.249  67.153  51.394  1.00  0.00           C  
ATOM   1441  HB2 PRO   106      64.074  66.585  50.963  1.00  0.00           H  
ATOM   1442  HB3 PRO   106      62.588  67.430  50.573  1.00  0.00           H  
ATOM   1443  CA  PRO   106      62.367  66.471  52.363  1.00  0.00           C  
ATOM   1444  HA  PRO   106      61.394  66.212  51.946  1.00  0.00           H  
ATOM   1445  C   PRO   106      62.879  65.169  52.935  1.00  0.00           C  
ATOM   1446  O   PRO   106      62.878  64.175  52.147  1.00  0.00           O  
ATOM   1447  N   SER   107      63.507  65.265  54.108  1.00  0.00           N  
ATOM   1448  H   SER   107      63.593  66.163  54.561  1.00  0.00           H  
ATOM   1449  CA  SER   107      63.962  64.087  54.892  1.00  0.00           C  
ATOM   1450  HA  SER   107      64.793  63.667  54.326  1.00  0.00           H  
ATOM   1451  CB  SER   107      64.615  64.620  56.209  1.00  0.00           C  
ATOM   1452  HB2 SER   107      63.950  65.236  56.815  1.00  0.00           H  
ATOM   1453  HB3 SER   107      64.955  63.837  56.885  1.00  0.00           H  
ATOM   1454  OG  SER   107      65.834  65.366  55.896  1.00  0.00           O  
ATOM   1455  HG  SER   107      66.318  65.445  56.721  1.00  0.00           H  
ATOM   1456  C   SER   107      62.845  63.117  55.292  1.00  0.00           C  
ATOM   1457  O   SER   107      61.711  63.411  55.650  1.00  0.00           O  
ATOM   1458  N   SER   108      63.281  61.851  55.413  1.00  0.00           N  
ATOM   1459  H   SER   108      64.252  61.583  55.334  1.00  0.00           H  
ATOM   1460  CA  SER   108      62.462  60.784  56.012  1.00  0.00           C  
ATOM   1461  HA  SER   108      61.406  61.016  55.869  1.00  0.00           H  
ATOM   1462  CB  SER   108      62.645  59.477  55.293  1.00  0.00           C  
ATOM   1463  HB2 SER   108      62.251  59.481  54.277  1.00  0.00           H  
ATOM   1464  HB3 SER   108      63.686  59.187  55.438  1.00  0.00           H  
ATOM   1465  OG  SER   108      61.891  58.495  55.840  1.00  0.00           O  
ATOM   1466  HG  SER   108      62.457  57.813  56.209  1.00  0.00           H  
ATOM   1467  C   SER   108      62.743  60.826  57.571  1.00  0.00           C  
ATOM   1468  O   SER   108      63.726  60.258  58.044  1.00  0.00           O  
ATOM   1469  N   THR   109      61.890  61.536  58.283  1.00  0.00           N  
ATOM   1470  H   THR   109      61.313  62.146  57.721  1.00  0.00           H  
ATOM   1471  CA  THR   109      61.948  61.744  59.776  1.00  0.00           C  
ATOM   1472  HA  THR   109      62.411  60.940  60.349  1.00  0.00           H  
ATOM   1473  CB  THR   109      62.707  63.017  60.194  1.00  0.00           C  
ATOM   1474  HB  THR   109      62.585  63.141  61.270  1.00  0.00           H  
ATOM   1475  CG2 THR   109      64.182  63.011  60.003  1.00  0.00           C  
ATOM   1476 HG21 THR   109      64.474  63.392  59.025  1.00  0.00           H  
ATOM   1477 HG22 THR   109      64.551  63.610  60.836  1.00  0.00           H  
ATOM   1478 HG23 THR   109      64.552  61.988  60.063  1.00  0.00           H  
ATOM   1479  OG1 THR   109      62.125  64.183  59.525  1.00  0.00           O  
ATOM   1480  HG1 THR   109      61.201  64.013  59.721  1.00  0.00           H  
ATOM   1481  C   THR   109      60.504  61.852  60.338  1.00  0.00           C  
ATOM   1482  O   THR   109      60.039  62.861  60.775  1.00  0.00           O  
ATOM   1483  N   SER   110      59.872  60.621  60.607  1.00  0.00           N  
ATOM   1484  H   SER   110      60.435  59.845  60.291  1.00  0.00           H  
ATOM   1485  CA  SER   110      58.527  60.487  61.329  1.00  0.00           C  
ATOM   1486  HA  SER   110      58.468  61.319  62.031  1.00  0.00           H  
ATOM   1487  CB  SER   110      57.395  60.574  60.296  1.00  0.00           C  
ATOM   1488  HB2 SER   110      57.538  59.727  59.625  1.00  0.00           H  
ATOM   1489  HB3 SER   110      56.534  60.377  60.934  1.00  0.00           H  
ATOM   1490  OG  SER   110      57.222  61.833  59.612  1.00  0.00           O  
ATOM   1491  HG  SER   110      56.821  62.452  60.226  1.00  0.00           H  
ATOM   1492  C   SER   110      58.487  59.154  62.085  1.00  0.00           C  
ATOM   1493  O   SER   110      58.503  58.113  61.377  1.00  0.00           O  
ATOM   1494  N   GLY   111      58.350  59.199  63.360  1.00  0.00           N  
ATOM   1495  H   GLY   111      58.403  60.136  63.735  1.00  0.00           H  
ATOM   1496  CA  GLY   111      58.190  57.967  64.216  1.00  0.00           C  
ATOM   1497  HA2 GLY   111      57.832  58.155  65.229  1.00  0.00           H  
ATOM   1498  HA3 GLY   111      57.424  57.419  63.666  1.00  0.00           H  
ATOM   1499  C   GLY   111      59.511  57.040  64.296  1.00  0.00           C  
ATOM   1500  O   GLY   111      60.478  57.189  63.570  1.00  0.00           O  
ATOM   1501  N   SER   112      59.394  56.010  65.120  1.00  0.00           N  
ATOM   1502  H   SER   112      60.302  55.578  65.210  1.00  0.00           H  
ATOM   1503  CA  SER   112      58.338  55.661  66.128  1.00  0.00           C  
ATOM   1504  HA  SER   112      58.441  54.620  66.435  1.00  0.00           H  
ATOM   1505  CB  SER   112      58.533  56.497  67.418  1.00  0.00           C  
ATOM   1506  HB2 SER   112      58.341  57.539  67.162  1.00  0.00           H  
ATOM   1507  HB3 SER   112      57.840  56.207  68.208  1.00  0.00           H  
ATOM   1508  OG  SER   112      59.768  56.325  67.956  1.00  0.00           O  
ATOM   1509  HG  SER   112      59.634  56.265  68.905  1.00  0.00           H  
ATOM   1510  C   SER   112      56.838  55.747  65.666  1.00  0.00           C  
ATOM   1511  O   SER   112      56.060  56.489  66.186  1.00  0.00           O  
ATOM   1512  N   TYR   113      56.388  55.025  64.612  1.00  0.00           N  
ATOM   1513  H   TYR   113      55.425  55.223  64.379  1.00  0.00           H  
ATOM   1514  CA  TYR   113      56.989  53.817  63.992  1.00  0.00           C  
ATOM   1515  HA  TYR   113      58.065  53.890  64.152  1.00  0.00           H  
ATOM   1516  CB  TYR   113      56.404  52.596  64.671  1.00  0.00           C  
ATOM   1517  HB2 TYR   113      55.464  52.287  64.212  1.00  0.00           H  
ATOM   1518  HB3 TYR   113      57.015  51.727  64.426  1.00  0.00           H  
ATOM   1519  CG  TYR   113      56.272  52.710  66.179  1.00  0.00           C  
ATOM   1520  CD1 TYR   113      55.205  53.421  66.798  1.00  0.00           C  
ATOM   1521  HD1 TYR   113      54.385  53.839  66.234  1.00  0.00           H  
ATOM   1522  CE1 TYR   113      55.139  53.564  68.203  1.00  0.00           C  
ATOM   1523  HE1 TYR   113      54.324  54.085  68.683  1.00  0.00           H  
ATOM   1524  CZ  TYR   113      56.122  52.981  69.013  1.00  0.00           C  
ATOM   1525  OH  TYR   113      56.014  53.038  70.368  1.00  0.00           O  
ATOM   1526  HH  TYR   113      56.802  52.723  70.818  1.00  0.00           H  
ATOM   1527  CE2 TYR   113      57.247  52.376  68.410  1.00  0.00           C  
ATOM   1528  HE2 TYR   113      58.028  51.977  69.041  1.00  0.00           H  
ATOM   1529  CD2 TYR   113      57.290  52.205  67.017  1.00  0.00           C  
ATOM   1530  HD2 TYR   113      58.159  51.721  66.597  1.00  0.00           H  
ATOM   1531  C   TYR   113      56.704  53.701  62.501  1.00  0.00           C  
ATOM   1532  O   TYR   113      55.659  54.120  62.018  1.00  0.00           O  
ATOM   1533  N   GLY   114      57.631  53.165  61.733  1.00  0.00           N  
ATOM   1534  H   GLY   114      58.454  52.790  62.184  1.00  0.00           H  
ATOM   1535  CA  GLY   114      57.494  52.716  60.323  1.00  0.00           C  
ATOM   1536  HA2 GLY   114      56.552  52.250  60.036  1.00  0.00           H  
ATOM   1537  HA3 GLY   114      57.503  53.621  59.716  1.00  0.00           H  
ATOM   1538  C   GLY   114      58.582  51.676  59.889  1.00  0.00           C  
ATOM   1539  O   GLY   114      59.089  50.947  60.775  1.00  0.00           O  
ATOM   1540  N   SER   115      59.059  51.618  58.598  1.00  0.00           N  
ATOM   1541  H   SER   115      59.786  50.933  58.451  1.00  0.00           H  
ATOM   1542  CA  SER   115      58.858  52.505  57.444  1.00  0.00           C  
ATOM   1543  HA  SER   115      59.256  53.464  57.778  1.00  0.00           H  
ATOM   1544  CB  SER   115      59.622  51.899  56.243  1.00  0.00           C  
ATOM   1545  HB2 SER   115      59.429  52.450  55.322  1.00  0.00           H  
ATOM   1546  HB3 SER   115      60.691  51.835  56.447  1.00  0.00           H  
ATOM   1547  OG  SER   115      59.175  50.539  56.088  1.00  0.00           O  
ATOM   1548  HG  SER   115      59.767  50.009  56.627  1.00  0.00           H  
ATOM   1549  C   SER   115      57.409  52.805  57.051  1.00  0.00           C  
ATOM   1550  O   SER   115      56.503  52.031  57.384  1.00  0.00           O  
ATOM   1551  N   SER   116      57.209  53.951  56.406  1.00  0.00           N  
ATOM   1552  H   SER   116      58.042  54.465  56.157  1.00  0.00           H  
ATOM   1553  CA  SER   116      55.925  54.511  56.102  1.00  0.00           C  
ATOM   1554  HA  SER   116      55.316  54.389  56.998  1.00  0.00           H  
ATOM   1555  CB  SER   116      56.065  55.998  55.640  1.00  0.00           C  
ATOM   1556  HB2 SER   116      56.598  56.448  56.478  1.00  0.00           H  
ATOM   1557  HB3 SER   116      56.561  56.098  54.674  1.00  0.00           H  
ATOM   1558  OG  SER   116      54.764  56.548  55.587  1.00  0.00           O  
ATOM   1559  HG  SER   116      54.476  56.361  54.691  1.00  0.00           H  
ATOM   1560  C   SER   116      55.194  53.622  55.027  1.00  0.00           C  
ATOM   1561  O   SER   116      55.853  52.986  54.166  1.00  0.00           O  
ATOM   1562  N   SER   117      53.861  53.590  55.100  1.00  0.00           N  
ATOM   1563  H   SER   117      53.480  54.162  55.840  1.00  0.00           H  
ATOM   1564  CA  SER   117      52.990  52.941  54.140  1.00  0.00           C  
ATOM   1565  HA  SER   117      53.282  53.140  53.109  1.00  0.00           H  
ATOM   1566  CB  SER   117      52.938  51.407  54.238  1.00  0.00           C  
ATOM   1567  HB2 SER   117      52.313  51.015  53.435  1.00  0.00           H  
ATOM   1568  HB3 SER   117      53.981  51.131  54.082  1.00  0.00           H  
ATOM   1569  OG  SER   117      52.437  50.981  55.491  1.00  0.00           O  
ATOM   1570  HG  SER   117      53.063  51.164  56.196  1.00  0.00           H  
ATOM   1571  C   SER   117      51.529  53.492  54.203  1.00  0.00           C  
ATOM   1572  O   SER   117      51.298  54.688  53.960  1.00  0.00           O  
ATOM   1573  N   GLN   118      50.512  52.713  54.553  1.00  0.00           N  
ATOM   1574  H   GLN   118      50.776  51.756  54.743  1.00  0.00           H  
ATOM   1575  CA  GLN   118      49.155  53.221  54.876  1.00  0.00           C  
ATOM   1576  HA  GLN   118      49.264  54.108  55.499  1.00  0.00           H  
ATOM   1577  CB  GLN   118      48.336  53.389  53.557  1.00  0.00           C  
ATOM   1578  HB2 GLN   118      48.924  54.084  52.957  1.00  0.00           H  
ATOM   1579  HB3 GLN   118      48.260  52.487  52.950  1.00  0.00           H  
ATOM   1580  CG  GLN   118      46.981  53.895  53.795  1.00  0.00           C  
ATOM   1581  HG2 GLN   118      46.642  54.208  52.807  1.00  0.00           H  
ATOM   1582  HG3 GLN   118      46.268  53.166  54.181  1.00  0.00           H  
ATOM   1583  CD  GLN   118      46.877  55.197  54.628  1.00  0.00           C  
ATOM   1584  OE1 GLN   118      47.717  56.029  54.713  1.00  0.00           O  
ATOM   1585  NE2 GLN   118      45.774  55.210  55.359  1.00  0.00           N  
ATOM   1586 HE21 GLN   118      45.119  54.443  55.309  1.00  0.00           H  
ATOM   1587 HE22 GLN   118      45.561  56.019  55.924  1.00  0.00           H  
ATOM   1588  C   GLN   118      48.375  52.234  55.663  1.00  0.00           C  
ATOM   1589  O   GLN   118      48.309  51.102  55.279  1.00  0.00           O  
ATOM   1590  N   SER   119      47.678  52.616  56.757  1.00  0.00           N  
ATOM   1591  H   SER   119      47.153  51.832  57.117  1.00  0.00           H  
ATOM   1592  CA  SER   119      47.836  53.846  57.630  1.00  0.00           C  
ATOM   1593  HA  SER   119      47.892  54.749  57.021  1.00  0.00           H  
ATOM   1594  CB  SER   119      46.591  53.904  58.572  1.00  0.00           C  
ATOM   1595  HB2 SER   119      46.623  54.861  59.092  1.00  0.00           H  
ATOM   1596  HB3 SER   119      45.611  53.907  58.093  1.00  0.00           H  
ATOM   1597  OG  SER   119      46.543  52.952  59.587  1.00  0.00           O  
ATOM   1598  HG  SER   119      46.315  52.171  59.078  1.00  0.00           H  
ATOM   1599  C   SER   119      49.225  53.970  58.356  1.00  0.00           C  
ATOM   1600  O   SER   119      50.105  53.149  58.157  1.00  0.00           O  
ATOM   1601  N   SER   120      49.449  55.096  59.098  1.00  0.00           N  
ATOM   1602  H   SER   120      48.607  55.618  59.293  1.00  0.00           H  
ATOM   1603  CA  SER   120      50.528  55.261  59.994  1.00  0.00           C  
ATOM   1604  HA  SER   120      51.395  54.639  59.774  1.00  0.00           H  
ATOM   1605  CB  SER   120      50.998  56.703  59.864  1.00  0.00           C  
ATOM   1606  HB2 SER   120      51.590  56.874  58.965  1.00  0.00           H  
ATOM   1607  HB3 SER   120      50.109  57.331  59.802  1.00  0.00           H  
ATOM   1608  OG  SER   120      51.697  57.157  61.051  1.00  0.00           O  
ATOM   1609  HG  SER   120      52.271  57.914  60.916  1.00  0.00           H  
ATOM   1610  C   SER   120      49.950  54.902  61.414  1.00  0.00           C  
ATOM   1611  O   SER   120      48.805  55.189  61.730  1.00  0.00           O  
ATOM   1612  N   SER   121      50.655  54.165  62.267  1.00  0.00           N  
ATOM   1613  H   SER   121      50.016  54.021  63.035  1.00  0.00           H  
ATOM   1614  CA  SER   121      52.039  53.781  62.149  1.00  0.00           C  
ATOM   1615  HA  SER   121      52.593  54.591  61.675  1.00  0.00           H  
ATOM   1616  CB  SER   121      52.672  53.577  63.501  1.00  0.00           C  
ATOM   1617  HB2 SER   121      52.202  52.695  63.935  1.00  0.00           H  
ATOM   1618  HB3 SER   121      53.743  53.453  63.339  1.00  0.00           H  
ATOM   1619  OG  SER   121      52.451  54.617  64.397  1.00  0.00           O  
ATOM   1620  HG  SER   121      53.037  55.367  64.270  1.00  0.00           H  
ATOM   1621  C   SER   121      52.229  52.594  61.276  1.00  0.00           C  
ATOM   1622  O   SER   121      53.220  52.557  60.504  1.00  0.00           O  
ATOM   1623  N   TYR   122      51.318  51.585  61.452  1.00  0.00           N  
ATOM   1624  H   TYR   122      50.578  51.605  62.139  1.00  0.00           H  
ATOM   1625  CA  TYR   122      51.330  50.317  60.807  1.00  0.00           C  
ATOM   1626  HA  TYR   122      51.998  50.490  59.963  1.00  0.00           H  
ATOM   1627  CB  TYR   122      51.940  49.189  61.681  1.00  0.00           C  
ATOM   1628  HB2 TYR   122      51.328  48.970  62.556  1.00  0.00           H  
ATOM   1629  HB3 TYR   122      51.767  48.227  61.199  1.00  0.00           H  
ATOM   1630  CG  TYR   122      53.438  49.218  62.013  1.00  0.00           C  
ATOM   1631  CD1 TYR   122      53.875  49.344  63.356  1.00  0.00           C  
ATOM   1632  HD1 TYR   122      53.246  49.555  64.207  1.00  0.00           H  
ATOM   1633  CE1 TYR   122      55.237  49.537  63.573  1.00  0.00           C  
ATOM   1634  HE1 TYR   122      55.586  49.705  64.581  1.00  0.00           H  
ATOM   1635  CZ  TYR   122      56.138  49.628  62.530  1.00  0.00           C  
ATOM   1636  OH  TYR   122      57.435  49.871  62.792  1.00  0.00           O  
ATOM   1637  HH  TYR   122      58.063  50.050  62.088  1.00  0.00           H  
ATOM   1638  CE2 TYR   122      55.648  49.531  61.220  1.00  0.00           C  
ATOM   1639  HE2 TYR   122      56.287  49.599  60.352  1.00  0.00           H  
ATOM   1640  CD2 TYR   122      54.270  49.367  60.947  1.00  0.00           C  
ATOM   1641  HD2 TYR   122      53.885  49.317  59.939  1.00  0.00           H  
ATOM   1642  C   TYR   122      49.895  49.997  60.314  1.00  0.00           C  
ATOM   1643  O   TYR   122      48.938  49.914  61.069  1.00  0.00           O  
ATOM   1644  N   GLY   123      49.588  49.839  59.024  1.00  0.00           N  
ATOM   1645  H   GLY   123      48.639  49.681  58.717  1.00  0.00           H  
ATOM   1646  CA  GLY   123      50.566  49.919  57.935  1.00  0.00           C  
ATOM   1647  HA2 GLY   123      50.006  50.092  57.016  1.00  0.00           H  
ATOM   1648  HA3 GLY   123      51.332  50.641  58.217  1.00  0.00           H  
ATOM   1649  C   GLY   123      51.255  48.551  57.721  1.00  0.00           C  
ATOM   1650  O   GLY   123      51.557  47.859  58.706  1.00  0.00           O  
ATOM   1651  N   GLN   124      51.610  48.267  56.454  1.00  0.00           N  
ATOM   1652  H   GLN   124      51.658  49.002  55.762  1.00  0.00           H  
ATOM   1653  CA  GLN   124      52.113  47.040  55.940  1.00  0.00           C  
ATOM   1654  HA  GLN   124      52.217  46.308  56.741  1.00  0.00           H  
ATOM   1655  CB  GLN   124      51.020  46.519  54.933  1.00  0.00           C  
ATOM   1656  HB2 GLN   124      50.167  46.192  55.527  1.00  0.00           H  
ATOM   1657  HB3 GLN   124      50.721  47.331  54.269  1.00  0.00           H  
ATOM   1658  CG  GLN   124      51.485  45.370  53.965  1.00  0.00           C  
ATOM   1659  HG2 GLN   124      52.291  45.749  53.336  1.00  0.00           H  
ATOM   1660  HG3 GLN   124      52.027  44.556  54.445  1.00  0.00           H  
ATOM   1661  CD  GLN   124      50.304  44.749  53.143  1.00  0.00           C  
ATOM   1662  OE1 GLN   124      49.164  45.199  53.212  1.00  0.00           O  
ATOM   1663  NE2 GLN   124      50.561  43.596  52.428  1.00  0.00           N  
ATOM   1664 HE21 GLN   124      51.401  43.044  52.520  1.00  0.00           H  
ATOM   1665 HE22 GLN   124      49.741  43.177  52.013  1.00  0.00           H  
ATOM   1666  C   GLN   124      53.418  47.171  55.207  1.00  0.00           C  
ATOM   1667  O   GLN   124      53.441  48.055  54.299  1.00  0.00           O  
ATOM   1668  N   PRO   125      54.502  46.464  55.516  1.00  0.00           N  
ATOM   1669  CD  PRO   125      55.601  46.316  54.621  1.00  0.00           C  
ATOM   1670  HD2 PRO   125      56.317  47.132  54.712  1.00  0.00           H  
ATOM   1671  HD3 PRO   125      55.220  46.283  53.600  1.00  0.00           H  
ATOM   1672  CG  PRO   125      56.366  44.981  54.874  1.00  0.00           C  
ATOM   1673  HG2 PRO   125      57.427  44.972  54.626  1.00  0.00           H  
ATOM   1674  HG3 PRO   125      55.752  44.176  54.471  1.00  0.00           H  
ATOM   1675  CB  PRO   125      56.050  44.945  56.362  1.00  0.00           C  
ATOM   1676  HB2 PRO   125      56.733  45.600  56.902  1.00  0.00           H  
ATOM   1677  HB3 PRO   125      56.180  43.896  56.630  1.00  0.00           H  
ATOM   1678  CA  PRO   125      54.628  45.395  56.488  1.00  0.00           C  
ATOM   1679  HA  PRO   125      53.968  44.548  56.299  1.00  0.00           H  
ATOM   1680  C   PRO   125      54.394  45.932  57.865  1.00  0.00           C  
ATOM   1681  O   PRO   125      54.890  46.965  58.312  1.00  0.00           O  
ATOM   1682  N   GLN   126      53.673  45.095  58.621  1.00  0.00           N  
ATOM   1683  H   GLN   126      53.183  44.316  58.206  1.00  0.00           H  
ATOM   1684  CA  GLN   126      53.469  45.263  60.071  1.00  0.00           C  
ATOM   1685  HA  GLN   126      53.046  46.259  60.204  1.00  0.00           H  
ATOM   1686  CB  GLN   126      52.629  44.088  60.534  1.00  0.00           C  
ATOM   1687  HB2 GLN   126      51.663  44.062  60.029  1.00  0.00           H  
ATOM   1688  HB3 GLN   126      53.185  43.181  60.299  1.00  0.00           H  
ATOM   1689  CG  GLN   126      52.463  43.971  62.060  1.00  0.00           C  
ATOM   1690  HG2 GLN   126      51.929  43.060  62.330  1.00  0.00           H  
ATOM   1691  HG3 GLN   126      53.482  43.859  62.430  1.00  0.00           H  
ATOM   1692  CD  GLN   126      51.759  45.225  62.583  1.00  0.00           C  
ATOM   1693  OE1 GLN   126      50.694  45.663  62.106  1.00  0.00           O  
ATOM   1694  NE2 GLN   126      52.358  45.882  63.522  1.00  0.00           N  
ATOM   1695 HE21 GLN   126      52.951  45.367  64.157  1.00  0.00           H  
ATOM   1696 HE22 GLN   126      51.821  46.632  63.934  1.00  0.00           H  
ATOM   1697  C   GLN   126      54.810  45.249  60.840  1.00  0.00           C  
ATOM   1698  O   GLN   126      55.675  44.400  60.596  1.00  0.00           O  
ATOM   1699  N   SER   127      55.052  46.217  61.705  1.00  0.00           N  
ATOM   1700  H   SER   127      54.296  46.865  61.874  1.00  0.00           H  
ATOM   1701  CA  SER   127      56.213  46.373  62.642  1.00  0.00           C  
ATOM   1702  HA  SER   127      55.869  47.183  63.286  1.00  0.00           H  
ATOM   1703  CB  SER   127      56.339  45.068  63.440  1.00  0.00           C  
ATOM   1704  HB2 SER   127      56.610  44.229  62.799  1.00  0.00           H  
ATOM   1705  HB3 SER   127      57.225  45.096  64.074  1.00  0.00           H  
ATOM   1706  OG  SER   127      55.091  44.790  64.196  1.00  0.00           O  
ATOM   1707  HG  SER   127      55.266  44.020  64.742  1.00  0.00           H  
ATOM   1708  C   SER   127      57.521  46.802  62.058  1.00  0.00           C  
ATOM   1709  O   SER   127      58.514  46.862  62.755  1.00  0.00           O  
ATOM   1710  N   GLY   128      57.647  47.104  60.772  1.00  0.00           N  
ATOM   1711  H   GLY   128      56.783  47.009  60.258  1.00  0.00           H  
ATOM   1712  CA  GLY   128      58.828  47.640  60.135  1.00  0.00           C  
ATOM   1713  HA2 GLY   128      58.601  48.411  59.398  1.00  0.00           H  
ATOM   1714  HA3 GLY   128      59.418  48.117  60.918  1.00  0.00           H  
ATOM   1715  C   GLY   128      59.618  46.502  59.408  1.00  0.00           C  
ATOM   1716  O   GLY   128      59.066  45.481  58.944  1.00  0.00           O  
ATOM   1717  N   SER   129      60.886  46.709  59.026  1.00  0.00           N  
ATOM   1718  H   SER   129      61.249  45.934  58.491  1.00  0.00           H  
ATOM   1719  CA  SER   129      61.860  47.723  59.420  1.00  0.00           C  
ATOM   1720  HA  SER   129      62.803  47.575  58.893  1.00  0.00           H  
ATOM   1721  CB  SER   129      61.444  49.185  59.019  1.00  0.00           C  
ATOM   1722  HB2 SER   129      60.586  49.270  59.686  1.00  0.00           H  
ATOM   1723  HB3 SER   129      62.215  49.934  59.203  1.00  0.00           H  
ATOM   1724  OG  SER   129      60.943  49.236  57.662  1.00  0.00           O  
ATOM   1725  HG  SER   129      61.638  49.188  57.001  1.00  0.00           H  
ATOM   1726  C   SER   129      62.343  47.666  60.879  1.00  0.00           C  
ATOM   1727  O   SER   129      62.471  48.708  61.521  1.00  0.00           O  
ATOM   1728  N   TYR   130      62.341  46.487  61.497  1.00  0.00           N  
ATOM   1729  H   TYR   130      62.310  45.657  60.923  1.00  0.00           H  
ATOM   1730  CA  TYR   130      62.242  46.318  62.945  1.00  0.00           C  
ATOM   1731  HA  TYR   130      61.334  46.738  63.377  1.00  0.00           H  
ATOM   1732  CB  TYR   130      62.399  44.844  63.316  1.00  0.00           C  
ATOM   1733  HB2 TYR   130      63.334  44.419  62.953  1.00  0.00           H  
ATOM   1734  HB3 TYR   130      62.431  44.771  64.403  1.00  0.00           H  
ATOM   1735  CG  TYR   130      61.362  43.792  62.936  1.00  0.00           C  
ATOM   1736  CD1 TYR   130      61.496  42.451  63.471  1.00  0.00           C  
ATOM   1737  HD1 TYR   130      62.332  42.246  64.122  1.00  0.00           H  
ATOM   1738  CE1 TYR   130      60.493  41.435  63.271  1.00  0.00           C  
ATOM   1739  HE1 TYR   130      60.461  40.450  63.711  1.00  0.00           H  
ATOM   1740  CZ  TYR   130      59.478  41.703  62.356  1.00  0.00           C  
ATOM   1741  OH  TYR   130      58.559  40.678  62.146  1.00  0.00           O  
ATOM   1742  HH  TYR   130      57.668  40.979  61.955  1.00  0.00           H  
ATOM   1743  CE2 TYR   130      59.306  43.028  61.881  1.00  0.00           C  
ATOM   1744  HE2 TYR   130      58.458  43.250  61.251  1.00  0.00           H  
ATOM   1745  CD2 TYR   130      60.198  44.129  62.142  1.00  0.00           C  
ATOM   1746  HD2 TYR   130      60.074  45.103  61.692  1.00  0.00           H  
ATOM   1747  C   TYR   130      63.300  47.211  63.593  1.00  0.00           C  
ATOM   1748  O   TYR   130      64.426  47.268  63.162  1.00  0.00           O  
ATOM   1749  N   SER   131      63.162  47.980  64.633  1.00  0.00           N  
ATOM   1750  H   SER   131      63.983  48.512  64.886  1.00  0.00           H  
ATOM   1751  CA  SER   131      62.020  48.175  65.510  1.00  0.00           C  
ATOM   1752  HA  SER   131      62.471  48.870  66.218  1.00  0.00           H  
ATOM   1753  CB  SER   131      60.911  49.046  64.778  1.00  0.00           C  
ATOM   1754  HB2 SER   131      60.266  48.337  64.257  1.00  0.00           H  
ATOM   1755  HB3 SER   131      60.274  49.594  65.472  1.00  0.00           H  
ATOM   1756  OG  SER   131      61.381  49.964  63.753  1.00  0.00           O  
ATOM   1757  HG  SER   131      61.766  49.414  63.067  1.00  0.00           H  
ATOM   1758  C   SER   131      61.464  46.938  66.232  1.00  0.00           C  
ATOM   1759  O   SER   131      60.416  46.371  65.930  1.00  0.00           O  
ATOM   1760  N   GLN   132      62.071  46.460  67.305  1.00  0.00           N  
ATOM   1761  H   GLN   132      61.501  45.766  67.768  1.00  0.00           H  
ATOM   1762  CA  GLN   132      63.421  46.925  67.883  1.00  0.00           C  
ATOM   1763  HA  GLN   132      64.021  47.388  67.099  1.00  0.00           H  
ATOM   1764  CB  GLN   132      63.206  48.055  68.973  1.00  0.00           C  
ATOM   1765  HB2 GLN   132      64.096  48.635  69.217  1.00  0.00           H  
ATOM   1766  HB3 GLN   132      62.432  48.732  68.609  1.00  0.00           H  
ATOM   1767  CG  GLN   132      62.770  47.531  70.320  1.00  0.00           C  
ATOM   1768  HG2 GLN   132      61.815  47.032  70.157  1.00  0.00           H  
ATOM   1769  HG3 GLN   132      63.471  46.858  70.814  1.00  0.00           H  
ATOM   1770  CD  GLN   132      62.449  48.695  71.229  1.00  0.00           C  
ATOM   1771  OE1 GLN   132      62.233  49.818  70.799  1.00  0.00           O  
ATOM   1772  NE2 GLN   132      62.285  48.429  72.544  1.00  0.00           N  
ATOM   1773 HE21 GLN   132      62.437  47.485  72.868  1.00  0.00           H  
ATOM   1774 HE22 GLN   132      62.153  49.111  73.277  1.00  0.00           H  
ATOM   1775  C   GLN   132      64.340  45.770  68.394  1.00  0.00           C  
ATOM   1776  O   GLN   132      63.826  44.716  68.798  1.00  0.00           O  
ATOM   1777  N   GLN   133      65.620  45.868  68.199  1.00  0.00           N  
ATOM   1778  H   GLN   133      65.958  46.711  67.756  1.00  0.00           H  
ATOM   1779  CA  GLN   133      66.552  44.990  68.899  1.00  0.00           C  
ATOM   1780  HA  GLN   133      67.521  45.432  68.667  1.00  0.00           H  
ATOM   1781  CB  GLN   133      66.416  45.234  70.397  1.00  0.00           C  
ATOM   1782  HB2 GLN   133      65.411  45.027  70.765  1.00  0.00           H  
ATOM   1783  HB3 GLN   133      67.083  44.501  70.853  1.00  0.00           H  
ATOM   1784  CG  GLN   133      66.646  46.636  70.879  1.00  0.00           C  
ATOM   1785  HG2 GLN   133      67.673  46.946  70.687  1.00  0.00           H  
ATOM   1786  HG3 GLN   133      65.958  47.219  70.266  1.00  0.00           H  
ATOM   1787  CD  GLN   133      66.185  47.016  72.307  1.00  0.00           C  
ATOM   1788  OE1 GLN   133      65.566  46.149  72.970  1.00  0.00           O  
ATOM   1789  NE2 GLN   133      66.470  48.180  72.757  1.00  0.00           N  
ATOM   1790 HE21 GLN   133      67.106  48.782  72.255  1.00  0.00           H  
ATOM   1791 HE22 GLN   133      66.006  48.583  73.559  1.00  0.00           H  
ATOM   1792  C   GLN   133      66.665  43.541  68.327  1.00  0.00           C  
ATOM   1793  O   GLN   133      66.352  42.521  69.011  1.00  0.00           O  
ATOM   1794  N   PRO   134      67.189  43.437  67.062  1.00  0.00           N  
ATOM   1795  CD  PRO   134      67.355  42.154  66.484  1.00  0.00           C  
ATOM   1796  HD2 PRO   134      66.444  41.559  66.538  1.00  0.00           H  
ATOM   1797  HD3 PRO   134      68.162  41.649  67.015  1.00  0.00           H  
ATOM   1798  CG  PRO   134      67.830  42.386  65.051  1.00  0.00           C  
ATOM   1799  HG2 PRO   134      66.968  42.414  64.384  1.00  0.00           H  
ATOM   1800  HG3 PRO   134      68.507  41.598  64.722  1.00  0.00           H  
ATOM   1801  CB  PRO   134      68.456  43.780  65.118  1.00  0.00           C  
ATOM   1802  HB2 PRO   134      68.658  44.314  64.190  1.00  0.00           H  
ATOM   1803  HB3 PRO   134      69.453  43.705  65.552  1.00  0.00           H  
ATOM   1804  CA  PRO   134      67.552  44.477  66.152  1.00  0.00           C  
ATOM   1805  HA  PRO   134      68.169  45.209  66.672  1.00  0.00           H  
ATOM   1806  C   PRO   134      66.371  45.205  65.452  1.00  0.00           C  
ATOM   1807  O   PRO   134      65.255  44.597  65.479  1.00  0.00           O  
ATOM   1808  N   SER   135      66.488  46.421  64.830  1.00  0.00           N  
ATOM   1809  H   SER   135      65.623  46.808  64.481  1.00  0.00           H  
ATOM   1810  CA  SER   135      67.698  47.320  64.834  1.00  0.00           C  
ATOM   1811  HA  SER   135      68.636  46.795  64.654  1.00  0.00           H  
ATOM   1812  CB  SER   135      67.483  48.478  63.795  1.00  0.00           C  
ATOM   1813  HB2 SER   135      68.370  49.110  63.755  1.00  0.00           H  
ATOM   1814  HB3 SER   135      67.280  47.987  62.843  1.00  0.00           H  
ATOM   1815  OG  SER   135      66.362  49.278  64.192  1.00  0.00           O  
ATOM   1816  HG  SER   135      65.813  49.263  63.405  1.00  0.00           H  
ATOM   1817  C   SER   135      67.929  47.848  66.233  1.00  0.00           C  
ATOM   1818  O   SER   135      67.086  47.780  67.128  1.00  0.00           O  
ATOM   1819  N   TYR   136      69.136  48.374  66.431  1.00  0.00           N  
ATOM   1820  H   TYR   136      69.724  48.279  65.615  1.00  0.00           H  
ATOM   1821  CA  TYR   136      69.694  48.960  67.680  1.00  0.00           C  
ATOM   1822  HA  TYR   136      68.925  48.834  68.442  1.00  0.00           H  
ATOM   1823  CB  TYR   136      70.893  48.083  68.060  1.00  0.00           C  
ATOM   1824  HB2 TYR   136      71.509  48.042  67.162  1.00  0.00           H  
ATOM   1825  HB3 TYR   136      71.397  48.546  68.909  1.00  0.00           H  
ATOM   1826  CG  TYR   136      70.562  46.661  68.381  1.00  0.00           C  
ATOM   1827  CD1 TYR   136      70.011  46.318  69.641  1.00  0.00           C  
ATOM   1828  HD1 TYR   136      69.818  47.153  70.298  1.00  0.00           H  
ATOM   1829  CE1 TYR   136      69.875  44.998  69.998  1.00  0.00           C  
ATOM   1830  HE1 TYR   136      69.482  44.656  70.944  1.00  0.00           H  
ATOM   1831  CZ  TYR   136      70.161  43.968  69.135  1.00  0.00           C  
ATOM   1832  OH  TYR   136      69.617  42.721  69.286  1.00  0.00           O  
ATOM   1833  HH  TYR   136      69.145  42.742  70.123  1.00  0.00           H  
ATOM   1834  CE2 TYR   136      70.665  44.251  67.841  1.00  0.00           C  
ATOM   1835  HE2 TYR   136      70.855  43.448  67.145  1.00  0.00           H  
ATOM   1836  CD2 TYR   136      70.912  45.582  67.528  1.00  0.00           C  
ATOM   1837  HD2 TYR   136      71.302  45.826  66.551  1.00  0.00           H  
ATOM   1838  C   TYR   136      69.888  50.444  67.552  1.00  0.00           C  
ATOM   1839  O   TYR   136      70.831  50.857  66.910  1.00  0.00           O  
ATOM   1840  N   GLY   137      69.072  51.334  68.124  1.00  0.00           N  
ATOM   1841  H   GLY   137      69.229  52.305  67.895  1.00  0.00           H  
ATOM   1842  CA  GLY   137      67.916  51.038  68.950  1.00  0.00           C  
ATOM   1843  HA2 GLY   137      67.197  51.831  68.747  1.00  0.00           H  
ATOM   1844  HA3 GLY   137      67.535  50.052  68.686  1.00  0.00           H  
ATOM   1845  C   GLY   137      68.216  51.012  70.433  1.00  0.00           C  
ATOM   1846  O   GLY   137      68.513  49.930  71.044  1.00  0.00           O  
ATOM   1847  N   GLY   138      67.890  52.129  71.130  1.00  0.00           N  
ATOM   1848  H   GLY   138      67.427  52.831  70.570  1.00  0.00           H  
ATOM   1849  CA  GLY   138      68.321  52.436  72.484  1.00  0.00           C  
ATOM   1850  HA2 GLY   138      68.216  53.512  72.623  1.00  0.00           H  
ATOM   1851  HA3 GLY   138      67.754  51.833  73.192  1.00  0.00           H  
ATOM   1852  C   GLY   138      69.794  52.209  72.725  1.00  0.00           C  
ATOM   1853  O   GLY   138      70.571  52.224  71.762  1.00  0.00           O  
ATOM   1854  N   GLN   139      70.345  52.220  73.970  1.00  0.00           N  
ATOM   1855  H   GLN   139      71.355  52.189  73.959  1.00  0.00           H  
ATOM   1856  CA  GLN   139      69.732  52.096  75.301  1.00  0.00           C  
ATOM   1857  HA  GLN   139      68.700  52.444  75.339  1.00  0.00           H  
ATOM   1858  CB  GLN   139      69.583  50.617  75.524  1.00  0.00           C  
ATOM   1859  HB2 GLN   139      69.079  50.199  74.653  1.00  0.00           H  
ATOM   1860  HB3 GLN   139      70.555  50.123  75.543  1.00  0.00           H  
ATOM   1861  CG  GLN   139      68.849  50.229  76.816  1.00  0.00           C  
ATOM   1862  HG2 GLN   139      69.520  50.450  77.646  1.00  0.00           H  
ATOM   1863  HG3 GLN   139      67.979  50.871  76.956  1.00  0.00           H  
ATOM   1864  CD  GLN   139      68.459  48.750  76.817  1.00  0.00           C  
ATOM   1865  OE1 GLN   139      69.240  47.926  76.313  1.00  0.00           O  
ATOM   1866  NE2 GLN   139      67.410  48.293  77.466  1.00  0.00           N  
ATOM   1867 HE21 GLN   139      66.652  48.869  77.804  1.00  0.00           H  
ATOM   1868 HE22 GLN   139      67.295  47.293  77.540  1.00  0.00           H  
ATOM   1869  C   GLN   139      70.592  52.785  76.403  1.00  0.00           C  
ATOM   1870  O   GLN   139      71.686  52.347  76.754  1.00  0.00           O  
ATOM   1871  N   GLN   140      70.138  53.979  76.913  1.00  0.00           N  
ATOM   1872  H   GLN   140      69.259  54.331  76.561  1.00  0.00           H  
ATOM   1873  CA  GLN   140      70.589  54.426  78.251  1.00  0.00           C  
ATOM   1874  HA  GLN   140      71.679  54.387  78.248  1.00  0.00           H  
ATOM   1875  CB  GLN   140      70.083  55.845  78.449  1.00  0.00           C  
ATOM   1876  HB2 GLN   140      69.025  55.853  78.185  1.00  0.00           H  
ATOM   1877  HB3 GLN   140      70.058  56.074  79.515  1.00  0.00           H  
ATOM   1878  CG  GLN   140      70.879  56.986  77.744  1.00  0.00           C  
ATOM   1879  HG2 GLN   140      71.841  57.139  78.232  1.00  0.00           H  
ATOM   1880  HG3 GLN   140      71.113  56.641  76.737  1.00  0.00           H  
ATOM   1881  CD  GLN   140      70.229  58.354  77.763  1.00  0.00           C  
ATOM   1882  OE1 GLN   140      69.029  58.478  78.175  1.00  0.00           O  
ATOM   1883  NE2 GLN   140      70.888  59.416  77.415  1.00  0.00           N  
ATOM   1884 HE21 GLN   140      71.866  59.417  77.165  1.00  0.00           H  
ATOM   1885 HE22 GLN   140      70.403  60.300  77.350  1.00  0.00           H  
ATOM   1886  C   GLN   140      70.232  53.445  79.316  1.00  0.00           C  
ATOM   1887  O   GLN   140      69.300  52.720  79.165  1.00  0.00           O  
ATOM   1888  N   GLN   141      70.976  53.439  80.456  1.00  0.00           N  
ATOM   1889  H   GLN   141      71.758  54.069  80.563  1.00  0.00           H  
ATOM   1890  CA  GLN   141      70.571  52.614  81.614  1.00  0.00           C  
ATOM   1891  HA  GLN   141      69.507  52.384  81.555  1.00  0.00           H  
ATOM   1892  CB  GLN   141      71.378  51.344  81.507  1.00  0.00           C  
ATOM   1893  HB2 GLN   141      72.429  51.578  81.675  1.00  0.00           H  
ATOM   1894  HB3 GLN   141      71.091  50.677  82.320  1.00  0.00           H  
ATOM   1895  CG  GLN   141      71.071  50.498  80.217  1.00  0.00           C  
ATOM   1896  HG2 GLN   141      69.989  50.381  80.172  1.00  0.00           H  
ATOM   1897  HG3 GLN   141      71.393  51.056  79.337  1.00  0.00           H  
ATOM   1898  CD  GLN   141      71.829  49.196  80.013  1.00  0.00           C  
ATOM   1899  OE1 GLN   141      71.275  48.137  79.765  1.00  0.00           O  
ATOM   1900  NE2 GLN   141      73.119  49.303  80.153  1.00  0.00           N  
ATOM   1901 HE21 GLN   141      73.615  50.098  80.529  1.00  0.00           H  
ATOM   1902 HE22 GLN   141      73.594  48.447  80.401  1.00  0.00           H  
ATOM   1903  C   GLN   141      70.799  53.388  82.873  1.00  0.00           C  
ATOM   1904  O   GLN   141      71.868  53.177  83.485  1.00  0.00           O  
ATOM   1905  N   SER   142      69.807  54.130  83.422  1.00  0.00           N  
ATOM   1906  H   SER   142      70.154  54.556  84.269  1.00  0.00           H  
ATOM   1907  CA  SER   142      68.425  54.347  83.044  1.00  0.00           C  
ATOM   1908  HA  SER   142      67.904  55.041  83.703  1.00  0.00           H  
ATOM   1909  CB  SER   142      68.322  55.146  81.726  1.00  0.00           C  
ATOM   1910  HB2 SER   142      68.769  54.586  80.905  1.00  0.00           H  
ATOM   1911  HB3 SER   142      67.280  55.143  81.408  1.00  0.00           H  
ATOM   1912  OG  SER   142      68.915  56.398  81.837  1.00  0.00           O  
ATOM   1913  HG  SER   142      68.364  56.924  82.422  1.00  0.00           H  
ATOM   1914  C   SER   142      67.587  53.080  82.998  1.00  0.00           C  
ATOM   1915  O   SER   142      66.676  52.873  82.184  1.00  0.00           O  
ATOM   1916  N   TYR   143      67.872  52.177  83.912  1.00  0.00           N  
ATOM   1917  H   TYR   143      68.599  52.446  84.558  1.00  0.00           H  
ATOM   1918  CA  TYR   143      67.261  50.839  83.975  1.00  0.00           C  
ATOM   1919  HA  TYR   143      67.431  50.304  83.041  1.00  0.00           H  
ATOM   1920  CB  TYR   143      68.005  49.998  85.082  1.00  0.00           C  
ATOM   1921  HB2 TYR   143      68.010  50.638  85.965  1.00  0.00           H  
ATOM   1922  HB3 TYR   143      67.392  49.133  85.332  1.00  0.00           H  
ATOM   1923  CG  TYR   143      69.363  49.550  84.811  1.00  0.00           C  
ATOM   1924  CD1 TYR   143      69.555  48.582  83.792  1.00  0.00           C  
ATOM   1925  HD1 TYR   143      68.710  48.203  83.237  1.00  0.00           H  
ATOM   1926  CE1 TYR   143      70.860  48.072  83.542  1.00  0.00           C  
ATOM   1927  HE1 TYR   143      70.901  47.364  82.728  1.00  0.00           H  
ATOM   1928  CZ  TYR   143      71.999  48.478  84.253  1.00  0.00           C  
ATOM   1929  OH  TYR   143      73.269  47.983  84.044  1.00  0.00           O  
ATOM   1930  HH  TYR   143      73.294  47.498  83.215  1.00  0.00           H  
ATOM   1931  CE2 TYR   143      71.755  49.500  85.194  1.00  0.00           C  
ATOM   1932  HE2 TYR   143      72.568  49.957  85.739  1.00  0.00           H  
ATOM   1933  CD2 TYR   143      70.465  49.990  85.508  1.00  0.00           C  
ATOM   1934  HD2 TYR   143      70.398  50.616  86.386  1.00  0.00           H  
ATOM   1935  C   TYR   143      65.683  50.794  84.333  1.00  0.00           C  
ATOM   1936  O   TYR   143      65.175  51.638  85.053  1.00  0.00           O  
ATOM   1937  N   GLY   144      65.068  49.740  83.852  1.00  0.00           N  
ATOM   1938  H   GLY   144      65.621  49.033  83.389  1.00  0.00           H  
ATOM   1939  CA  GLY   144      63.613  49.641  83.835  1.00  0.00           C  
ATOM   1940  HA2 GLY   144      63.387  48.618  83.536  1.00  0.00           H  
ATOM   1941  HA3 GLY   144      63.228  49.762  84.848  1.00  0.00           H  
ATOM   1942  C   GLY   144      62.818  50.527  82.891  1.00  0.00           C  
ATOM   1943  O   GLY   144      63.351  50.910  81.868  1.00  0.00           O  
ATOM   1944  N   GLN   145      61.537  50.881  83.087  1.00  0.00           N  
ATOM   1945  H   GLN   145      61.045  50.409  83.831  1.00  0.00           H  
ATOM   1946  CA  GLN   145      60.873  52.151  82.604  1.00  0.00           C  
ATOM   1947  HA  GLN   145      61.008  52.093  81.524  1.00  0.00           H  
ATOM   1948  CB  GLN   145      59.379  52.216  82.925  1.00  0.00           C  
ATOM   1949  HB2 GLN   145      59.253  52.301  84.004  1.00  0.00           H  
ATOM   1950  HB3 GLN   145      58.888  53.104  82.526  1.00  0.00           H  
ATOM   1951  CG  GLN   145      58.626  51.012  82.512  1.00  0.00           C  
ATOM   1952  HG2 GLN   145      59.156  50.093  82.761  1.00  0.00           H  
ATOM   1953  HG3 GLN   145      57.599  51.018  82.877  1.00  0.00           H  
ATOM   1954  CD  GLN   145      58.537  51.087  80.995  1.00  0.00           C  
ATOM   1955  OE1 GLN   145      59.493  50.676  80.323  1.00  0.00           O  
ATOM   1956  NE2 GLN   145      57.518  51.639  80.431  1.00  0.00           N  
ATOM   1957 HE21 GLN   145      57.527  51.765  79.429  1.00  0.00           H  
ATOM   1958 HE22 GLN   145      56.788  51.978  81.041  1.00  0.00           H  
ATOM   1959  C   GLN   145      61.581  53.396  83.200  1.00  0.00           C  
ATOM   1960  O   GLN   145      62.176  53.380  84.309  1.00  0.00           O  
ATOM   1961  N   GLN   146      61.473  54.418  82.329  1.00  0.00           N  
ATOM   1962  H   GLN   146      60.730  54.389  81.645  1.00  0.00           H  
ATOM   1963  CA  GLN   146      61.880  55.748  82.734  1.00  0.00           C  
ATOM   1964  HA  GLN   146      62.885  55.708  83.152  1.00  0.00           H  
ATOM   1965  CB  GLN   146      61.896  56.690  81.470  1.00  0.00           C  
ATOM   1966  HB2 GLN   146      60.875  56.683  81.087  1.00  0.00           H  
ATOM   1967  HB3 GLN   146      62.332  57.668  81.673  1.00  0.00           H  
ATOM   1968  CG  GLN   146      62.772  56.047  80.389  1.00  0.00           C  
ATOM   1969  HG2 GLN   146      62.332  55.264  79.771  1.00  0.00           H  
ATOM   1970  HG3 GLN   146      62.868  56.824  79.630  1.00  0.00           H  
ATOM   1971  CD  GLN   146      64.129  55.556  80.988  1.00  0.00           C  
ATOM   1972  OE1 GLN   146      64.783  56.258  81.769  1.00  0.00           O  
ATOM   1973  NE2 GLN   146      64.555  54.394  80.564  1.00  0.00           N  
ATOM   1974 HE21 GLN   146      63.845  53.884  80.059  1.00  0.00           H  
ATOM   1975 HE22 GLN   146      65.288  53.935  81.085  1.00  0.00           H  
ATOM   1976  C   GLN   146      60.971  56.333  83.812  1.00  0.00           C  
ATOM   1977  O   GLN   146      59.916  55.811  84.117  1.00  0.00           O  
ATOM   1978  N   GLN   147      61.444  57.418  84.480  1.00  0.00           N  
ATOM   1979  H   GLN   147      62.395  57.683  84.266  1.00  0.00           H  
ATOM   1980  CA  GLN   147      60.724  58.212  85.410  1.00  0.00           C  
ATOM   1981  HA  GLN   147      59.670  57.936  85.368  1.00  0.00           H  
ATOM   1982  CB  GLN   147      61.228  58.061  86.872  1.00  0.00           C  
ATOM   1983  HB2 GLN   147      62.300  58.246  86.813  1.00  0.00           H  
ATOM   1984  HB3 GLN   147      60.701  58.735  87.548  1.00  0.00           H  
ATOM   1985  CG  GLN   147      60.992  56.587  87.254  1.00  0.00           C  
ATOM   1986  HG2 GLN   147      60.144  56.522  87.935  1.00  0.00           H  
ATOM   1987  HG3 GLN   147      60.584  56.050  86.398  1.00  0.00           H  
ATOM   1988  CD  GLN   147      62.134  55.950  87.977  1.00  0.00           C  
ATOM   1989  OE1 GLN   147      62.320  54.712  87.821  1.00  0.00           O  
ATOM   1990  NE2 GLN   147      62.992  56.624  88.665  1.00  0.00           N  
ATOM   1991 HE21 GLN   147      62.833  57.584  88.934  1.00  0.00           H  
ATOM   1992 HE22 GLN   147      63.880  56.166  88.811  1.00  0.00           H  
ATOM   1993  C   GLN   147      60.824  59.647  85.007  1.00  0.00           C  
ATOM   1994  O   GLN   147      61.877  60.262  84.874  1.00  0.00           O  
ATOM   1995  N   SER   148      59.672  60.326  84.894  1.00  0.00           N  
ATOM   1996  H   SER   148      58.830  59.768  84.875  1.00  0.00           H  
ATOM   1997  CA  SER   148      59.539  61.752  84.560  1.00  0.00           C  
ATOM   1998  HA  SER   148      59.975  61.965  83.584  1.00  0.00           H  
ATOM   1999  CB  SER   148      58.016  62.015  84.433  1.00  0.00           C  
ATOM   2000  HB2 SER   148      57.637  61.266  83.738  1.00  0.00           H  
ATOM   2001  HB3 SER   148      57.602  61.901  85.435  1.00  0.00           H  
ATOM   2002  OG  SER   148      57.600  63.238  83.872  1.00  0.00           O  
ATOM   2003  HG  SER   148      57.073  63.122  83.078  1.00  0.00           H  
ATOM   2004  C   SER   148      60.227  62.708  85.432  1.00  0.00           C  
ATOM   2005  O   SER   148      60.695  62.303  86.509  1.00  0.00           O  
ATOM   2006  N   TYR   149      60.429  63.937  85.057  1.00  0.00           N  
ATOM   2007  H   TYR   149      60.320  64.191  84.086  1.00  0.00           H  
ATOM   2008  CA  TYR   149      60.992  64.969  85.898  1.00  0.00           C  
ATOM   2009  HA  TYR   149      61.117  64.677  86.940  1.00  0.00           H  
ATOM   2010  CB  TYR   149      62.451  65.304  85.450  1.00  0.00           C  
ATOM   2011  HB2 TYR   149      63.040  64.445  85.772  1.00  0.00           H  
ATOM   2012  HB3 TYR   149      62.452  65.447  84.369  1.00  0.00           H  
ATOM   2013  CG  TYR   149      63.020  66.599  86.114  1.00  0.00           C  
ATOM   2014  CD1 TYR   149      63.437  67.629  85.260  1.00  0.00           C  
ATOM   2015  HD1 TYR   149      63.344  67.533  84.189  1.00  0.00           H  
ATOM   2016  CE1 TYR   149      64.223  68.692  85.796  1.00  0.00           C  
ATOM   2017  HE1 TYR   149      64.587  69.486  85.161  1.00  0.00           H  
ATOM   2018  CZ  TYR   149      64.350  68.838  87.217  1.00  0.00           C  
ATOM   2019  OH  TYR   149      64.997  69.864  87.800  1.00  0.00           O  
ATOM   2020  HH  TYR   149      65.294  70.634  87.309  1.00  0.00           H  
ATOM   2021  CE2 TYR   149      63.864  67.838  88.051  1.00  0.00           C  
ATOM   2022  HE2 TYR   149      63.893  67.885  89.130  1.00  0.00           H  
ATOM   2023  CD2 TYR   149      63.242  66.700  87.492  1.00  0.00           C  
ATOM   2024  HD2 TYR   149      62.855  65.900  88.105  1.00  0.00           H  
ATOM   2025  C   TYR   149      60.098  66.216  86.019  1.00  0.00           C  
ATOM   2026  O   TYR   149      59.633  66.691  84.951  1.00  0.00           O  
ATOM   2027  N   ASN   150      59.858  66.682  87.223  1.00  0.00           N  
ATOM   2028  H   ASN   150      60.401  66.293  87.980  1.00  0.00           H  
ATOM   2029  CA  ASN   150      58.844  67.768  87.518  1.00  0.00           C  
ATOM   2030  HA  ASN   150      58.096  67.950  86.746  1.00  0.00           H  
ATOM   2031  CB  ASN   150      58.122  67.399  88.830  1.00  0.00           C  
ATOM   2032  HB2 ASN   150      58.872  66.880  89.427  1.00  0.00           H  
ATOM   2033  HB3 ASN   150      57.821  68.299  89.364  1.00  0.00           H  
ATOM   2034  CG  ASN   150      56.898  66.494  88.564  1.00  0.00           C  
ATOM   2035  OD1 ASN   150      57.011  65.338  88.155  1.00  0.00           O  
ATOM   2036  ND2 ASN   150      55.727  67.077  88.659  1.00  0.00           N  
ATOM   2037 HD21 ASN   150      54.916  66.514  88.445  1.00  0.00           H  
ATOM   2038 HD22 ASN   150      55.649  67.906  89.231  1.00  0.00           H  
ATOM   2039  C   ASN   150      59.546  69.151  87.701  1.00  0.00           C  
ATOM   2040  O   ASN   150      60.092  69.398  88.802  1.00  0.00           O  
ATOM   2041  N   PRO   151      59.700  70.073  86.718  1.00  0.00           N  
ATOM   2042  CD  PRO   151      59.046  70.178  85.483  1.00  0.00           C  
ATOM   2043  HD2 PRO   151      57.956  70.181  85.465  1.00  0.00           H  
ATOM   2044  HD3 PRO   151      59.311  69.331  84.849  1.00  0.00           H  
ATOM   2045  CG  PRO   151      59.537  71.490  84.931  1.00  0.00           C  
ATOM   2046  HG2 PRO   151      58.974  72.336  85.325  1.00  0.00           H  
ATOM   2047  HG3 PRO   151      59.492  71.548  83.844  1.00  0.00           H  
ATOM   2048  CB  PRO   151      60.949  71.639  85.480  1.00  0.00           C  
ATOM   2049  HB2 PRO   151      61.226  72.694  85.480  1.00  0.00           H  
ATOM   2050  HB3 PRO   151      61.787  71.141  84.994  1.00  0.00           H  
ATOM   2051  CA  PRO   151      60.741  71.059  86.855  1.00  0.00           C  
ATOM   2052  HA  PRO   151      61.664  70.650  87.266  1.00  0.00           H  
ATOM   2053  C   PRO   151      60.390  72.176  87.945  1.00  0.00           C  
ATOM   2054  O   PRO   151      59.226  72.360  88.235  1.00  0.00           O  
ATOM   2055  N   PRO   152      61.419  72.876  88.443  1.00  0.00           N  
ATOM   2056  CD  PRO   152      62.795  72.760  88.062  1.00  0.00           C  
ATOM   2057  HD2 PRO   152      62.977  72.560  87.006  1.00  0.00           H  
ATOM   2058  HD3 PRO   152      63.169  71.939  88.674  1.00  0.00           H  
ATOM   2059  CG  PRO   152      63.451  74.093  88.378  1.00  0.00           C  
ATOM   2060  HG2 PRO   152      63.456  74.652  87.443  1.00  0.00           H  
ATOM   2061  HG3 PRO   152      64.467  74.098  88.772  1.00  0.00           H  
ATOM   2062  CB  PRO   152      62.525  74.671  89.385  1.00  0.00           C  
ATOM   2063  HB2 PRO   152      62.606  75.754  89.483  1.00  0.00           H  
ATOM   2064  HB3 PRO   152      62.834  74.321  90.370  1.00  0.00           H  
ATOM   2065  CA  PRO   152      61.151  74.186  89.028  1.00  0.00           C  
ATOM   2066  HA  PRO   152      60.591  74.013  89.947  1.00  0.00           H  
ATOM   2067  C   PRO   152      60.364  75.149  88.120  1.00  0.00           C  
ATOM   2068  O   PRO   152      60.423  75.019  86.899  1.00  0.00           O  
ATOM   2069  N   GLN   153      59.554  76.058  88.695  1.00  0.00           N  
ATOM   2070  H   GLN   153      59.698  76.224  89.681  1.00  0.00           H  
ATOM   2071  CA  GLN   153      58.692  77.027  87.997  1.00  0.00           C  
ATOM   2072  HA  GLN   153      58.310  76.509  87.117  1.00  0.00           H  
ATOM   2073  CB  GLN   153      57.533  77.469  88.789  1.00  0.00           C  
ATOM   2074  HB2 GLN   153      56.854  77.848  88.025  1.00  0.00           H  
ATOM   2075  HB3 GLN   153      56.996  76.634  89.238  1.00  0.00           H  
ATOM   2076  CG  GLN   153      57.644  78.587  89.894  1.00  0.00           C  
ATOM   2077  HG2 GLN   153      57.935  79.529  89.431  1.00  0.00           H  
ATOM   2078  HG3 GLN   153      56.676  78.725  90.376  1.00  0.00           H  
ATOM   2079  CD  GLN   153      58.604  78.332  91.062  1.00  0.00           C  
ATOM   2080  OE1 GLN   153      58.852  77.171  91.350  1.00  0.00           O  
ATOM   2081  NE2 GLN   153      59.022  79.271  91.822  1.00  0.00           N  
ATOM   2082 HE21 GLN   153      58.576  80.169  91.692  1.00  0.00           H  
ATOM   2083 HE22 GLN   153      59.310  78.910  92.720  1.00  0.00           H  
ATOM   2084  C   GLN   153      59.452  78.234  87.343  1.00  0.00           C  
ATOM   2085  O   GLN   153      60.349  78.786  88.033  1.00  0.00           O  
ATOM   2086  N   GLY   154      59.096  78.597  86.154  1.00  0.00           N  
ATOM   2087  H   GLY   154      58.336  78.098  85.715  1.00  0.00           H  
ATOM   2088  CA  GLY   154      59.548  79.848  85.602  1.00  0.00           C  
ATOM   2089  HA2 GLY   154      60.617  79.954  85.785  1.00  0.00           H  
ATOM   2090  HA3 GLY   154      59.349  79.983  84.538  1.00  0.00           H  
ATOM   2091  C   GLY   154      58.909  81.031  86.411  1.00  0.00           C  
ATOM   2092  O   GLY   154      57.695  81.100  86.594  1.00  0.00           O  
ATOM   2093  N   TYR   155      59.742  81.984  86.702  1.00  0.00           N  
ATOM   2094  H   TYR   155      60.710  81.758  86.521  1.00  0.00           H  
ATOM   2095  CA  TYR   155      59.399  83.300  87.274  1.00  0.00           C  
ATOM   2096  HA  TYR   155      58.723  83.269  88.129  1.00  0.00           H  
ATOM   2097  CB  TYR   155      60.704  83.935  87.888  1.00  0.00           C  
ATOM   2098  HB2 TYR   155      61.379  84.051  87.040  1.00  0.00           H  
ATOM   2099  HB3 TYR   155      60.410  84.925  88.235  1.00  0.00           H  
ATOM   2100  CG  TYR   155      61.364  83.295  89.073  1.00  0.00           C  
ATOM   2101  CD1 TYR   155      62.423  84.016  89.722  1.00  0.00           C  
ATOM   2102  HD1 TYR   155      62.704  85.004  89.387  1.00  0.00           H  
ATOM   2103  CE1 TYR   155      63.191  83.320  90.685  1.00  0.00           C  
ATOM   2104  HE1 TYR   155      63.987  83.807  91.228  1.00  0.00           H  
ATOM   2105  CZ  TYR   155      62.934  82.035  90.978  1.00  0.00           C  
ATOM   2106  OH  TYR   155      63.607  81.471  92.046  1.00  0.00           O  
ATOM   2107  HH  TYR   155      63.148  80.665  92.293  1.00  0.00           H  
ATOM   2108  CE2 TYR   155      61.788  81.333  90.473  1.00  0.00           C  
ATOM   2109  HE2 TYR   155      61.539  80.363  90.877  1.00  0.00           H  
ATOM   2110  CD2 TYR   155      60.984  81.998  89.530  1.00  0.00           C  
ATOM   2111  HD2 TYR   155      60.106  81.473  89.184  1.00  0.00           H  
ATOM   2112  C   TYR   155      58.706  84.196  86.203  1.00  0.00           C  
ATOM   2113  O   TYR   155      58.942  83.996  85.005  1.00  0.00           O  
ATOM   2114  N   GLY   156      57.675  85.007  86.565  1.00  0.00           N  
ATOM   2115  H   GLY   156      57.121  85.426  85.832  1.00  0.00           H  
ATOM   2116  CA  GLY   156      57.115  85.305  87.813  1.00  0.00           C  
ATOM   2117  HA2 GLY   156      56.730  84.415  88.309  1.00  0.00           H  
ATOM   2118  HA3 GLY   156      57.827  85.789  88.482  1.00  0.00           H  
ATOM   2119  C   GLY   156      55.984  86.327  87.701  1.00  0.00           C  
ATOM   2120  O   GLY   156      55.303  86.451  86.609  1.00  0.00           O  
ATOM   2121  N   GLN   157      55.757  87.276  88.719  1.00  0.00           N  
ATOM   2122  H   GLN   157      56.357  87.229  89.531  1.00  0.00           H  
ATOM   2123  CA  GLN   157      54.690  88.243  88.727  1.00  0.00           C  
ATOM   2124  HA  GLN   157      54.270  88.432  87.739  1.00  0.00           H  
ATOM   2125  CB  GLN   157      53.509  87.504  89.409  1.00  0.00           C  
ATOM   2126  HB2 GLN   157      53.660  87.108  90.414  1.00  0.00           H  
ATOM   2127  HB3 GLN   157      52.840  88.359  89.503  1.00  0.00           H  
ATOM   2128  CG  GLN   157      52.882  86.348  88.592  1.00  0.00           C  
ATOM   2129  HG2 GLN   157      52.953  86.565  87.527  1.00  0.00           H  
ATOM   2130  HG3 GLN   157      53.388  85.446  88.937  1.00  0.00           H  
ATOM   2131  CD  GLN   157      51.422  86.231  88.820  1.00  0.00           C  
ATOM   2132  OE1 GLN   157      50.730  87.209  88.928  1.00  0.00           O  
ATOM   2133  NE2 GLN   157      50.933  85.003  89.054  1.00  0.00           N  
ATOM   2134 HE21 GLN   157      51.424  84.122  89.112  1.00  0.00           H  
ATOM   2135 HE22 GLN   157      49.940  85.010  89.238  1.00  0.00           H  
ATOM   2136  C   GLN   157      55.136  89.538  89.413  1.00  0.00           C  
ATOM   2137  O   GLN   157      56.128  89.494  90.063  1.00  0.00           O  
ATOM   2138  N   GLN   158      54.446  90.731  89.236  1.00  0.00           N  
ATOM   2139  H   GLN   158      54.775  91.559  89.713  1.00  0.00           H  
ATOM   2140  CA  GLN   158      53.348  91.028  88.331  1.00  0.00           C  
ATOM   2141  HA  GLN   158      52.585  90.278  88.543  1.00  0.00           H  
ATOM   2142  CB  GLN   158      52.617  92.262  88.826  1.00  0.00           C  
ATOM   2143  HB2 GLN   158      53.313  93.097  88.910  1.00  0.00           H  
ATOM   2144  HB3 GLN   158      51.988  92.632  88.017  1.00  0.00           H  
ATOM   2145  CG  GLN   158      51.883  92.295  90.191  1.00  0.00           C  
ATOM   2146  HG2 GLN   158      52.370  91.696  90.961  1.00  0.00           H  
ATOM   2147  HG3 GLN   158      51.807  93.339  90.496  1.00  0.00           H  
ATOM   2148  CD  GLN   158      50.391  91.849  90.032  1.00  0.00           C  
ATOM   2149  OE1 GLN   158      50.032  90.964  89.263  1.00  0.00           O  
ATOM   2150  NE2 GLN   158      49.380  92.446  90.595  1.00  0.00           N  
ATOM   2151 HE21 GLN   158      49.659  93.212  91.193  1.00  0.00           H  
ATOM   2152 HE22 GLN   158      48.432  92.116  90.483  1.00  0.00           H  
ATOM   2153  C   GLN   158      53.610  91.044  86.786  1.00  0.00           C  
ATOM   2154  O   GLN   158      54.817  91.135  86.408  1.00  0.00           O  
ATOM   2155  N   ASN   159      52.592  91.076  85.919  1.00  0.00           N  
ATOM   2156  H   ASN   159      51.649  91.062  86.281  1.00  0.00           H  
ATOM   2157  CA  ASN   159      52.789  91.207  84.457  1.00  0.00           C  
ATOM   2158  HA  ASN   159      53.649  90.565  84.267  1.00  0.00           H  
ATOM   2159  CB  ASN   159      51.572  90.607  83.728  1.00  0.00           C  
ATOM   2160  HB2 ASN   159      51.445  89.576  84.056  1.00  0.00           H  
ATOM   2161  HB3 ASN   159      50.672  91.068  84.132  1.00  0.00           H  
ATOM   2162  CG  ASN   159      51.565  90.919  82.209  1.00  0.00           C  
ATOM   2163  OD1 ASN   159      50.703  91.577  81.559  1.00  0.00           O  
ATOM   2164  ND2 ASN   159      52.534  90.242  81.575  1.00  0.00           N  
ATOM   2165 HD21 ASN   159      53.161  89.622  82.068  1.00  0.00           H  
ATOM   2166 HD22 ASN   159      52.566  90.309  80.567  1.00  0.00           H  
ATOM   2167  C   ASN   159      53.061  92.701  84.064  1.00  0.00           C  
ATOM   2168  O   ASN   159      52.269  93.514  84.613  1.00  0.00           O  
ATOM   2169  N   GLN   160      54.146  93.077  83.392  1.00  0.00           N  
ATOM   2170  H   GLN   160      54.282  94.067  83.539  1.00  0.00           H  
ATOM   2171  CA  GLN   160      55.129  92.313  82.697  1.00  0.00           C  
ATOM   2172  HA  GLN   160      54.649  91.395  82.358  1.00  0.00           H  
ATOM   2173  CB  GLN   160      55.586  92.942  81.354  1.00  0.00           C  
ATOM   2174  HB2 GLN   160      54.711  93.002  80.707  1.00  0.00           H  
ATOM   2175  HB3 GLN   160      56.042  93.881  81.667  1.00  0.00           H  
ATOM   2176  CG  GLN   160      56.826  92.284  80.610  1.00  0.00           C  
ATOM   2177  HG2 GLN   160      57.084  92.900  79.749  1.00  0.00           H  
ATOM   2178  HG3 GLN   160      57.698  92.130  81.245  1.00  0.00           H  
ATOM   2179  CD  GLN   160      56.411  90.974  80.076  1.00  0.00           C  
ATOM   2180  OE1 GLN   160      56.696  89.926  80.745  1.00  0.00           O  
ATOM   2181  NE2 GLN   160      55.767  90.869  78.969  1.00  0.00           N  
ATOM   2182 HE21 GLN   160      55.506  91.650  78.384  1.00  0.00           H  
ATOM   2183 HE22 GLN   160      55.664  89.901  78.700  1.00  0.00           H  
ATOM   2184  C   GLN   160      56.332  92.093  83.688  1.00  0.00           C  
ATOM   2185  O   GLN   160      57.158  92.973  84.084  1.00  0.00           O  
ATOM   2186  N   TYR   161      56.500  90.817  84.122  1.00  0.00           N  
ATOM   2187  H   TYR   161      55.828  90.120  83.835  1.00  0.00           H  
ATOM   2188  CA  TYR   161      57.639  90.426  85.004  1.00  0.00           C  
ATOM   2189  HA  TYR   161      57.598  91.133  85.832  1.00  0.00           H  
ATOM   2190  CB  TYR   161      57.446  89.048  85.554  1.00  0.00           C  
ATOM   2191  HB2 TYR   161      56.480  89.041  86.059  1.00  0.00           H  
ATOM   2192  HB3 TYR   161      57.431  88.337  84.729  1.00  0.00           H  
ATOM   2193  CG  TYR   161      58.539  88.639  86.547  1.00  0.00           C  
ATOM   2194  CD1 TYR   161      59.590  87.774  86.190  1.00  0.00           C  
ATOM   2195  HD1 TYR   161      59.814  87.513  85.166  1.00  0.00           H  
ATOM   2196  CE1 TYR   161      60.555  87.428  87.172  1.00  0.00           C  
ATOM   2197  HE1 TYR   161      61.437  86.919  86.811  1.00  0.00           H  
ATOM   2198  CZ  TYR   161      60.463  87.795  88.566  1.00  0.00           C  
ATOM   2199  OH  TYR   161      61.279  87.357  89.555  1.00  0.00           O  
ATOM   2200  HH  TYR   161      62.201  87.419  89.293  1.00  0.00           H  
ATOM   2201  CE2 TYR   161      59.398  88.701  88.877  1.00  0.00           C  
ATOM   2202  HE2 TYR   161      59.206  89.042  89.884  1.00  0.00           H  
ATOM   2203  CD2 TYR   161      58.429  89.036  87.922  1.00  0.00           C  
ATOM   2204  HD2 TYR   161      57.681  89.763  88.204  1.00  0.00           H  
ATOM   2205  C   TYR   161      59.041  90.592  84.175  1.00  0.00           C  
ATOM   2206  O   TYR   161      60.148  90.745  84.756  1.00  0.00           O  
ATOM   2207  N   ASN   162      59.069  90.467  82.839  1.00  0.00           N  
ATOM   2208  H   ASN   162      58.172  90.412  82.378  1.00  0.00           H  
ATOM   2209  CA  ASN   162      60.238  90.530  81.940  1.00  0.00           C  
ATOM   2210  HA  ASN   162      61.053  90.212  82.590  1.00  0.00           H  
ATOM   2211  CB  ASN   162      60.032  89.469  80.791  1.00  0.00           C  
ATOM   2212  HB2 ASN   162      59.182  89.737  80.163  1.00  0.00           H  
ATOM   2213  HB3 ASN   162      60.936  89.308  80.204  1.00  0.00           H  
ATOM   2214  CG  ASN   162      59.862  88.109  81.363  1.00  0.00           C  
ATOM   2215  OD1 ASN   162      60.830  87.379  81.710  1.00  0.00           O  
ATOM   2216  ND2 ASN   162      58.647  87.670  81.408  1.00  0.00           N  
ATOM   2217 HD21 ASN   162      58.562  86.679  81.582  1.00  0.00           H  
ATOM   2218 HD22 ASN   162      57.938  88.151  80.873  1.00  0.00           H  
ATOM   2219  C   ASN   162      60.482  91.973  81.372  1.00  0.00           C  
ATOM   2220  O   ASN   162      60.185  92.296  80.242  1.00  0.00           O  
ATOM   2221  N   SER   163      60.919  92.820  82.255  1.00  0.00           N  
ATOM   2222  H   SER   163      61.188  92.439  83.151  1.00  0.00           H  
ATOM   2223  CA  SER   163      60.941  94.251  82.054  1.00  0.00           C  
ATOM   2224  HA  SER   163      60.031  94.665  81.620  1.00  0.00           H  
ATOM   2225  CB  SER   163      61.119  95.005  83.365  1.00  0.00           C  
ATOM   2226  HB2 SER   163      60.587  94.529  84.188  1.00  0.00           H  
ATOM   2227  HB3 SER   163      62.189  95.130  83.535  1.00  0.00           H  
ATOM   2228  OG  SER   163      60.706  96.377  83.128  1.00  0.00           O  
ATOM   2229  HG  SER   163      59.773  96.485  83.329  1.00  0.00           H  
ATOM   2230  C   SER   163      62.187  94.590  81.151  1.00  0.00           C  
ATOM   2231  O   SER   163      63.029  93.684  80.943  1.00  0.00           O  
ATOM   2232  N   SER   164      62.275  95.742  80.574  1.00  0.00           N  
ATOM   2233  H   SER   164      61.688  96.467  80.963  1.00  0.00           H  
ATOM   2234  CA  SER   164      63.257  96.124  79.550  1.00  0.00           C  
ATOM   2235  HA  SER   164      62.866  97.044  79.115  1.00  0.00           H  
ATOM   2236  CB  SER   164      63.323  95.072  78.459  1.00  0.00           C  
ATOM   2237  HB2 SER   164      63.832  94.142  78.710  1.00  0.00           H  
ATOM   2238  HB3 SER   164      62.299  94.785  78.220  1.00  0.00           H  
ATOM   2239  OG  SER   164      63.853  95.715  77.332  1.00  0.00           O  
ATOM   2240  HG  SER   164      63.644  95.219  76.536  1.00  0.00           H  
ATOM   2241  C   SER   164      64.643  96.524  80.054  1.00  0.00           C  
ATOM   2242  O   SER   164      64.924  96.373  81.234  1.00  0.00           O  
ATOM   2243  N   SER   165      65.468  97.164  79.174  1.00  0.00           N  
ATOM   2244  H   SER   165      65.105  97.186  78.232  1.00  0.00           H  
ATOM   2245  CA  SER   165      66.853  97.562  79.382  1.00  0.00           C  
ATOM   2246  HA  SER   165      67.493  96.704  79.587  1.00  0.00           H  
ATOM   2247  CB  SER   165      67.462  98.193  78.113  1.00  0.00           C  
ATOM   2248  HB2 SER   165      66.788  98.975  77.764  1.00  0.00           H  
ATOM   2249  HB3 SER   165      68.496  98.433  78.363  1.00  0.00           H  
ATOM   2250  OG  SER   165      67.485  97.225  77.096  1.00  0.00           O  
ATOM   2251  HG  SER   165      67.928  97.624  76.344  1.00  0.00           H  
ATOM   2252  C   SER   165      67.115  98.530  80.616  1.00  0.00           C  
ATOM   2253  O   SER   165      66.300  99.406  80.828  1.00  0.00           O  
ATOM   2254  N   GLY   166      68.266  98.368  81.205  1.00  0.00           N  
ATOM   2255  H   GLY   166      68.974  97.857  80.698  1.00  0.00           H  
ATOM   2256  CA  GLY   166      68.837  99.271  82.166  1.00  0.00           C  
ATOM   2257  HA2 GLY   166      68.099  99.623  82.887  1.00  0.00           H  
ATOM   2258  HA3 GLY   166      69.586  98.732  82.745  1.00  0.00           H  
ATOM   2259  C   GLY   166      69.525 100.431  81.485  1.00  0.00           C  
ATOM   2260  O   GLY   166      69.374 100.609  80.246  1.00  0.00           O  
ATOM   2261  N   GLY   167      70.212 101.303  82.281  1.00  0.00           N  
ATOM   2262  H   GLY   167      70.299 101.199  83.281  1.00  0.00           H  
ATOM   2263  CA  GLY   167      71.217 102.324  81.849  1.00  0.00           C  
ATOM   2264  HA2 GLY   167      70.791 103.015  81.122  1.00  0.00           H  
ATOM   2265  HA3 GLY   167      71.567 102.899  82.707  1.00  0.00           H  
ATOM   2266  C   GLY   167      72.481 101.830  81.150  1.00  0.00           C  
ATOM   2267  O   GLY   167      72.634 100.686  80.679  1.00  0.00           O  
ATOM   2268  N   GLY   168      73.381 102.817  80.964  1.00  0.00           N  
ATOM   2269  H   GLY   168      73.159 103.686  81.429  1.00  0.00           H  
ATOM   2270  CA  GLY   168      74.610 102.836  80.208  1.00  0.00           C  
ATOM   2271  HA2 GLY   168      75.371 102.226  80.695  1.00  0.00           H  
ATOM   2272  HA3 GLY   168      74.425 102.356  79.247  1.00  0.00           H  
ATOM   2273  C   GLY   168      75.279 104.150  80.007  1.00  0.00           C  
ATOM   2274  O   GLY   168      74.716 105.190  80.294  1.00  0.00           O  
ATOM   2275  N   GLY   169      76.503 104.128  79.383  1.00  0.00           N  
ATOM   2276  H   GLY   169      76.848 105.054  79.173  1.00  0.00           H  
ATOM   2277  CA  GLY   169      77.202 102.918  78.934  1.00  0.00           C  
ATOM   2278  HA2 GLY   169      77.364 102.462  79.911  1.00  0.00           H  
ATOM   2279  HA3 GLY   169      76.515 102.367  78.292  1.00  0.00           H  
ATOM   2280  C   GLY   169      78.596 103.076  78.241  1.00  0.00           C  
ATOM   2281  O   GLY   169      78.841 104.083  77.523  1.00  0.00           O  
ATOM   2282  N   GLY   170      79.406 102.120  78.469  1.00  0.00           N  
ATOM   2283  H   GLY   170      79.151 101.231  78.875  1.00  0.00           H  
ATOM   2284  CA  GLY   170      80.853 102.347  78.224  1.00  0.00           C  
ATOM   2285  HA2 GLY   170      81.360 101.402  78.422  1.00  0.00           H  
ATOM   2286  HA3 GLY   170      80.913 102.512  77.148  1.00  0.00           H  
ATOM   2287  C   GLY   170      81.575 103.430  79.004  1.00  0.00           C  
ATOM   2288  O   GLY   170      80.979 104.022  79.911  1.00  0.00           O  
ATOM   2289  N   GLY   171      82.911 103.712  78.838  1.00  0.00           N  
ATOM   2290  H   GLY   171      83.168 104.481  79.439  1.00  0.00           H  
ATOM   2291  CA  GLY   171      83.790 102.920  78.011  1.00  0.00           C  
ATOM   2292  HA2 GLY   171      83.768 102.001  78.597  1.00  0.00           H  
ATOM   2293  HA3 GLY   171      83.393 102.529  77.074  1.00  0.00           H  
ATOM   2294  C   GLY   171      85.163 103.498  77.905  1.00  0.00           C  
ATOM   2295  O   GLY   171      85.555 104.469  78.600  1.00  0.00           O  
ATOM   2296  N   GLY   172      86.054 102.923  77.118  1.00  0.00           N  
ATOM   2297  H   GLY   172      86.893 103.459  76.948  1.00  0.00           H  
ATOM   2298  CA  GLY   172      85.746 101.757  76.312  1.00  0.00           C  
ATOM   2299  HA2 GLY   172      85.349 101.004  76.993  1.00  0.00           H  
ATOM   2300  HA3 GLY   172      84.979 101.894  75.550  1.00  0.00           H  
ATOM   2301  C   GLY   172      86.964 101.044  75.637  1.00  0.00           C  
ATOM   2302  O   GLY   172      88.072 101.513  75.821  1.00  0.00           O  
ATOM   2303  N   GLY   173      86.640  99.954  74.885  1.00  0.00           N  
ATOM   2304  H   GLY   173      85.654  99.739  74.937  1.00  0.00           H  
ATOM   2305  CA  GLY   173      87.543  98.950  74.248  1.00  0.00           C  
ATOM   2306  HA2 GLY   173      87.135  98.284  73.488  1.00  0.00           H  
ATOM   2307  HA3 GLY   173      88.303  99.462  73.657  1.00  0.00           H  
ATOM   2308  C   GLY   173      88.152  98.013  75.283  1.00  0.00           C  
ATOM   2309  O   GLY   173      87.777  98.040  76.448  1.00  0.00           O  
ATOM   2310  N   GLY   174      89.124  97.187  74.857  1.00  0.00           N  
ATOM   2311  H   GLY   174      89.602  96.638  75.556  1.00  0.00           H  
ATOM   2312  CA  GLY   174      89.380  96.871  73.452  1.00  0.00           C  
ATOM   2313  HA2 GLY   174      89.480  97.813  72.913  1.00  0.00           H  
ATOM   2314  HA3 GLY   174      90.306  96.305  73.347  1.00  0.00           H  
ATOM   2315  C   GLY   174      88.276  95.955  72.777  1.00  0.00           C  
ATOM   2316  O   GLY   174      87.342  95.487  73.499  1.00  0.00           O  
ATOM   2317  N   GLY   175      88.315  95.820  71.456  1.00  0.00           N  
ATOM   2318  H   GLY   175      89.115  96.244  71.009  1.00  0.00           H  
ATOM   2319  CA  GLY   175      87.217  95.286  70.657  1.00  0.00           C  
ATOM   2320  HA2 GLY   175      87.712  94.620  69.951  1.00  0.00           H  
ATOM   2321  HA3 GLY   175      86.550  94.717  71.305  1.00  0.00           H  
ATOM   2322  C   GLY   175      86.459  96.420  70.023  1.00  0.00           C  
ATOM   2323  O   GLY   175      86.830  97.601  70.206  1.00  0.00           O  
ATOM   2324  N   ASN   176      85.433  96.111  69.223  1.00  0.00           N  
ATOM   2325  H   ASN   176      85.393  95.118  69.042  1.00  0.00           H  
ATOM   2326  CA  ASN   176      84.722  97.160  68.401  1.00  0.00           C  
ATOM   2327  HA  ASN   176      85.374  97.643  67.673  1.00  0.00           H  
ATOM   2328  CB  ASN   176      83.535  96.372  67.788  1.00  0.00           C  
ATOM   2329  HB2 ASN   176      83.900  95.564  67.155  1.00  0.00           H  
ATOM   2330  HB3 ASN   176      82.993  96.004  68.659  1.00  0.00           H  
ATOM   2331  CG  ASN   176      82.623  97.201  66.830  1.00  0.00           C  
ATOM   2332  OD1 ASN   176      81.688  97.828  67.304  1.00  0.00           O  
ATOM   2333  ND2 ASN   176      82.911  97.188  65.512  1.00  0.00           N  
ATOM   2334 HD21 ASN   176      82.376  97.830  64.944  1.00  0.00           H  
ATOM   2335 HD22 ASN   176      83.719  96.708  65.141  1.00  0.00           H  
ATOM   2336  C   ASN   176      84.143  98.264  69.349  1.00  0.00           C  
ATOM   2337  O   ASN   176      83.738  98.057  70.453  1.00  0.00           O  
ATOM   2338  N   TYR   177      84.055  99.434  68.708  1.00  0.00           N  
ATOM   2339  H   TYR   177      84.373  99.433  67.750  1.00  0.00           H  
ATOM   2340  CA  TYR   177      83.469 100.691  69.155  1.00  0.00           C  
ATOM   2341  HA  TYR   177      83.170 100.600  70.199  1.00  0.00           H  
ATOM   2342  CB  TYR   177      84.499 101.813  69.164  1.00  0.00           C  
ATOM   2343  HB2 TYR   177      85.075 101.765  68.240  1.00  0.00           H  
ATOM   2344  HB3 TYR   177      83.991 102.776  69.213  1.00  0.00           H  
ATOM   2345  CG  TYR   177      85.519 101.763  70.242  1.00  0.00           C  
ATOM   2346  CD1 TYR   177      86.761 101.102  70.011  1.00  0.00           C  
ATOM   2347  HD1 TYR   177      86.995 100.430  69.199  1.00  0.00           H  
ATOM   2348  CE1 TYR   177      87.794 101.285  70.967  1.00  0.00           C  
ATOM   2349  HE1 TYR   177      88.699 100.722  70.792  1.00  0.00           H  
ATOM   2350  CZ  TYR   177      87.641 102.035  72.098  1.00  0.00           C  
ATOM   2351  OH  TYR   177      88.690 102.177  72.949  1.00  0.00           O  
ATOM   2352  HH  TYR   177      88.528 102.876  73.586  1.00  0.00           H  
ATOM   2353  CE2 TYR   177      86.426 102.689  72.330  1.00  0.00           C  
ATOM   2354  HE2 TYR   177      86.279 103.220  73.258  1.00  0.00           H  
ATOM   2355  CD2 TYR   177      85.415 102.548  71.374  1.00  0.00           C  
ATOM   2356  HD2 TYR   177      84.505 103.082  71.608  1.00  0.00           H  
ATOM   2357  C   TYR   177      82.254 101.020  68.221  1.00  0.00           C  
ATOM   2358  O   TYR   177      82.438 101.054  66.996  1.00  0.00           O  
ATOM   2359  N   GLY   178      81.046 101.284  68.773  1.00  0.00           N  
ATOM   2360  H   GLY   178      80.420 101.805  68.176  1.00  0.00           H  
ATOM   2361  CA  GLY   178      80.657 100.951  70.103  1.00  0.00           C  
ATOM   2362  HA2 GLY   178      79.653 100.533  70.179  1.00  0.00           H  
ATOM   2363  HA3 GLY   178      81.251 100.102  70.441  1.00  0.00           H  
ATOM   2364  C   GLY   178      80.787 102.059  71.201  1.00  0.00           C  
ATOM   2365  O   GLY   178      81.784 102.770  71.110  1.00  0.00           O  
ATOM   2366  N   GLN   179      79.846 102.135  72.109  1.00  0.00           N  
ATOM   2367  H   GLN   179      79.056 101.514  72.005  1.00  0.00           H  
ATOM   2368  CA  GLN   179      80.049 102.854  73.372  1.00  0.00           C  
ATOM   2369  HA  GLN   179      80.060 103.909  73.100  1.00  0.00           H  
ATOM   2370  CB  GLN   179      78.840 102.424  74.263  1.00  0.00           C  
ATOM   2371  HB2 GLN   179      78.842 103.264  74.958  1.00  0.00           H  
ATOM   2372  HB3 GLN   179      77.944 102.600  73.668  1.00  0.00           H  
ATOM   2373  CG  GLN   179      78.814 101.063  74.967  1.00  0.00           C  
ATOM   2374  HG2 GLN   179      78.944 100.191  74.325  1.00  0.00           H  
ATOM   2375  HG3 GLN   179      79.644 101.070  75.672  1.00  0.00           H  
ATOM   2376  CD  GLN   179      77.528 100.859  75.694  1.00  0.00           C  
ATOM   2377  OE1 GLN   179      76.580 101.644  75.763  1.00  0.00           O  
ATOM   2378  NE2 GLN   179      77.357  99.703  76.249  1.00  0.00           N  
ATOM   2379 HE21 GLN   179      78.123  99.047  76.194  1.00  0.00           H  
ATOM   2380 HE22 GLN   179      76.450  99.445  76.611  1.00  0.00           H  
ATOM   2381  C   GLN   179      81.379 102.677  74.066  1.00  0.00           C  
ATOM   2382  O   GLN   179      81.679 101.519  74.396  1.00  0.00           O  
ATOM   2383  N   ASP   180      82.123 103.684  74.450  1.00  0.00           N  
ATOM   2384  H   ASP   180      82.928 103.351  74.962  1.00  0.00           H  
ATOM   2385  CA  ASP   180      82.082 105.128  74.201  1.00  0.00           C  
ATOM   2386  HA  ASP   180      81.746 105.182  73.166  1.00  0.00           H  
ATOM   2387  CB  ASP   180      81.043 105.921  75.092  1.00  0.00           C  
ATOM   2388  HB2 ASP   180      80.115 105.352  75.051  1.00  0.00           H  
ATOM   2389  HB3 ASP   180      81.329 106.030  76.138  1.00  0.00           H  
ATOM   2390  CG  ASP   180      80.818 107.374  74.507  1.00  0.00           C  
ATOM   2391  OD1 ASP   180      81.387 107.758  73.460  1.00  0.00           O  
ATOM   2392  OD2 ASP   180      80.018 108.087  75.174  1.00  0.00           O  
ATOM   2393  C   ASP   180      83.480 105.743  74.308  1.00  0.00           C  
ATOM   2394  O   ASP   180      84.048 105.619  75.348  1.00  0.00           O  
ATOM   2395  N   GLN   181      83.854 106.405  73.193  1.00  0.00           N  
ATOM   2396  H   GLN   181      83.160 106.579  72.480  1.00  0.00           H  
ATOM   2397  CA  GLN   181      85.146 107.021  73.003  1.00  0.00           C  
ATOM   2398  HA  GLN   181      85.694 106.881  73.935  1.00  0.00           H  
ATOM   2399  CB  GLN   181      85.869 106.378  71.747  1.00  0.00           C  
ATOM   2400  HB2 GLN   181      86.855 106.809  71.577  1.00  0.00           H  
ATOM   2401  HB3 GLN   181      86.049 105.303  71.763  1.00  0.00           H  
ATOM   2402  CG  GLN   181      85.084 106.680  70.461  1.00  0.00           C  
ATOM   2403  HG2 GLN   181      84.110 106.238  70.669  1.00  0.00           H  
ATOM   2404  HG3 GLN   181      85.010 107.754  70.286  1.00  0.00           H  
ATOM   2405  CD  GLN   181      85.523 105.933  69.107  1.00  0.00           C  
ATOM   2406  OE1 GLN   181      86.688 105.601  68.922  1.00  0.00           O  
ATOM   2407  NE2 GLN   181      84.627 105.591  68.186  1.00  0.00           N  
ATOM   2408 HE21 GLN   181      83.666 105.646  68.492  1.00  0.00           H  
ATOM   2409 HE22 GLN   181      84.957 105.092  67.373  1.00  0.00           H  
ATOM   2410  C   GLN   181      85.036 108.544  72.973  1.00  0.00           C  
ATOM   2411  O   GLN   181      86.014 109.244  73.061  1.00  0.00           O  
ATOM   2412  N   SER   182      83.848 109.144  72.835  1.00  0.00           N  
ATOM   2413  H   SER   182      83.022 108.574  72.952  1.00  0.00           H  
ATOM   2414  CA  SER   182      83.643 110.598  72.950  1.00  0.00           C  
ATOM   2415  HA  SER   182      84.142 111.082  72.110  1.00  0.00           H  
ATOM   2416  CB  SER   182      82.184 110.981  72.829  1.00  0.00           C  
ATOM   2417  HB2 SER   182      81.801 110.535  71.911  1.00  0.00           H  
ATOM   2418  HB3 SER   182      81.606 110.649  73.691  1.00  0.00           H  
ATOM   2419  OG  SER   182      81.939 112.346  72.694  1.00  0.00           O  
ATOM   2420  HG  SER   182      80.980 112.369  72.735  1.00  0.00           H  
ATOM   2421  C   SER   182      84.273 111.146  74.286  1.00  0.00           C  
ATOM   2422  O   SER   182      84.110 110.571  75.432  1.00  0.00           O  
ATOM   2423  N   SER   183      84.855 112.380  74.283  1.00  0.00           N  
ATOM   2424  H   SER   183      85.231 112.610  75.191  1.00  0.00           H  
ATOM   2425  CA  SER   183      85.152 113.386  73.217  1.00  0.00           C  
ATOM   2426  HA  SER   183      84.173 113.597  72.787  1.00  0.00           H  
ATOM   2427  CB  SER   183      85.900 114.623  73.742  1.00  0.00           C  
ATOM   2428  HB2 SER   183      86.906 114.295  74.002  1.00  0.00           H  
ATOM   2429  HB3 SER   183      86.009 115.387  72.972  1.00  0.00           H  
ATOM   2430  OG  SER   183      85.285 115.112  74.916  1.00  0.00           O  
ATOM   2431  HG  SER   183      85.957 114.910  75.572  1.00  0.00           H  
ATOM   2432  C   SER   183      86.025 112.888  72.066  1.00  0.00           C  
ATOM   2433  O   SER   183      86.975 112.129  72.338  1.00  0.00           O  
ATOM   2434  N   MET   184      85.779 113.334  70.794  1.00  0.00           N  
ATOM   2435  H   MET   184      84.914 113.853  70.753  1.00  0.00           H  
ATOM   2436  CA  MET   184      86.618 112.956  69.643  1.00  0.00           C  
ATOM   2437  HA  MET   184      87.472 112.358  69.960  1.00  0.00           H  
ATOM   2438  CB  MET   184      85.805 112.135  68.641  1.00  0.00           C  
ATOM   2439  HB2 MET   184      84.743 112.364  68.736  1.00  0.00           H  
ATOM   2440  HB3 MET   184      86.086 112.290  67.600  1.00  0.00           H  
ATOM   2441  CG  MET   184      85.958 110.666  68.969  1.00  0.00           C  
ATOM   2442  HG2 MET   184      86.978 110.336  68.771  1.00  0.00           H  
ATOM   2443  HG3 MET   184      85.873 110.417  70.026  1.00  0.00           H  
ATOM   2444  SD  MET   184      85.057 109.485  67.915  1.00  0.00           S  
ATOM   2445  CE  MET   184      83.308 109.776  68.462  1.00  0.00           C  
ATOM   2446  HE1 MET   184      83.067 109.093  69.276  1.00  0.00           H  
ATOM   2447  HE2 MET   184      83.135 110.822  68.715  1.00  0.00           H  
ATOM   2448  HE3 MET   184      82.745 109.569  67.552  1.00  0.00           H  
ATOM   2449  C   MET   184      87.090 114.316  69.051  1.00  0.00           C  
ATOM   2450  O   MET   184      86.304 115.185  68.721  1.00  0.00           O  
ATOM   2451  N   SER   185      88.398 114.407  68.853  1.00  0.00           N  
ATOM   2452  H   SER   185      88.989 113.612  69.048  1.00  0.00           H  
ATOM   2453  CA  SER   185      88.985 115.422  68.024  1.00  0.00           C  
ATOM   2454  HA  SER   185      88.830 116.335  68.599  1.00  0.00           H  
ATOM   2455  CB  SER   185      90.466 115.186  68.047  1.00  0.00           C  
ATOM   2456  HB2 SER   185      90.817 115.006  69.063  1.00  0.00           H  
ATOM   2457  HB3 SER   185      90.570 114.251  67.497  1.00  0.00           H  
ATOM   2458  OG  SER   185      91.141 116.269  67.495  1.00  0.00           O  
ATOM   2459  HG  SER   185      90.997 116.959  68.147  1.00  0.00           H  
ATOM   2460  C   SER   185      88.402 115.547  66.582  1.00  0.00           C  
ATOM   2461  O   SER   185      88.153 114.498  65.981  1.00  0.00           O  
ATOM   2462  N   SER   186      88.386 116.766  66.002  1.00  0.00           N  
ATOM   2463  H   SER   186      88.533 117.478  66.704  1.00  0.00           H  
ATOM   2464  CA  SER   186      87.846 117.089  64.712  1.00  0.00           C  
ATOM   2465  HA  SER   186      88.390 116.546  63.939  1.00  0.00           H  
ATOM   2466  CB  SER   186      86.325 116.907  64.645  1.00  0.00           C  
ATOM   2467  HB2 SER   186      85.995 116.949  63.607  1.00  0.00           H  
ATOM   2468  HB3 SER   186      86.122 115.952  65.131  1.00  0.00           H  
ATOM   2469  OG  SER   186      85.526 117.892  65.353  1.00  0.00           O  
ATOM   2470  HG  SER   186      85.773 117.789  66.274  1.00  0.00           H  
ATOM   2471  C   SER   186      88.209 118.570  64.374  1.00  0.00           C  
ATOM   2472  O   SER   186      88.634 119.312  65.244  1.00  0.00           O  
ATOM   2473  N   GLY   187      87.971 119.136  63.138  1.00  0.00           N  
ATOM   2474  H   GLY   187      88.204 120.117  63.074  1.00  0.00           H  
ATOM   2475  CA  GLY   187      87.506 118.529  61.888  1.00  0.00           C  
ATOM   2476  HA2 GLY   187      88.026 119.065  61.094  1.00  0.00           H  
ATOM   2477  HA3 GLY   187      87.686 117.472  61.694  1.00  0.00           H  
ATOM   2478  C   GLY   187      85.954 118.610  61.575  1.00  0.00           C  
ATOM   2479  O   GLY   187      85.557 118.132  60.522  1.00  0.00           O  
ATOM   2480  N   GLY   188      85.160 119.159  62.527  1.00  0.00           N  
ATOM   2481  H   GLY   188      85.623 119.563  63.329  1.00  0.00           H  
ATOM   2482  CA  GLY   188      83.685 119.308  62.410  1.00  0.00           C  
ATOM   2483  HA2 GLY   188      83.277 118.375  62.023  1.00  0.00           H  
ATOM   2484  HA3 GLY   188      83.251 119.518  63.388  1.00  0.00           H  
ATOM   2485  C   GLY   188      83.353 120.519  61.523  1.00  0.00           C  
ATOM   2486  O   GLY   188      84.214 121.239  60.971  1.00  0.00           O  
ATOM   2487  N   GLY   189      82.036 120.770  61.241  1.00  0.00           N  
ATOM   2488  H   GLY   189      81.849 121.530  60.602  1.00  0.00           H  
ATOM   2489  CA  GLY   189      80.898 119.988  61.724  1.00  0.00           C  
ATOM   2490  HA2 GLY   189      81.085 119.595  62.724  1.00  0.00           H  
ATOM   2491  HA3 GLY   189      80.029 120.633  61.857  1.00  0.00           H  
ATOM   2492  C   GLY   189      80.479 118.751  60.946  1.00  0.00           C  
ATOM   2493  O   GLY   189      81.329 118.139  60.379  1.00  0.00           O  
ATOM   2494  N   SER   190      79.250 118.305  61.107  1.00  0.00           N  
ATOM   2495  H   SER   190      78.621 118.704  61.789  1.00  0.00           H  
ATOM   2496  CA  SER   190      78.670 117.124  60.374  1.00  0.00           C  
ATOM   2497  HA  SER   190      79.286 116.992  59.485  1.00  0.00           H  
ATOM   2498  CB  SER   190      78.624 115.839  61.217  1.00  0.00           C  
ATOM   2499  HB2 SER   190      78.615 116.109  62.273  1.00  0.00           H  
ATOM   2500  HB3 SER   190      77.890 115.097  60.905  1.00  0.00           H  
ATOM   2501  OG  SER   190      79.902 115.308  61.159  1.00  0.00           O  
ATOM   2502  HG  SER   190      79.949 114.522  60.610  1.00  0.00           H  
ATOM   2503  C   SER   190      77.168 117.294  59.939  1.00  0.00           C  
ATOM   2504  O   SER   190      76.266 117.481  60.786  1.00  0.00           O  
ATOM   2505  N   GLY   191      76.766 117.079  58.695  1.00  0.00           N  
ATOM   2506  H   GLY   191      75.757 117.093  58.661  1.00  0.00           H  
ATOM   2507  CA  GLY   191      77.641 117.138  57.486  1.00  0.00           C  
ATOM   2508  HA2 GLY   191      78.538 116.532  57.609  1.00  0.00           H  
ATOM   2509  HA3 GLY   191      77.118 116.890  56.562  1.00  0.00           H  
ATOM   2510  C   GLY   191      78.136 118.501  57.299  1.00  0.00           C  
ATOM   2511  O   GLY   191      77.380 119.389  57.539  1.00  0.00           O  
ATOM   2512  N   GLY   192      79.372 118.749  56.892  1.00  0.00           N  
ATOM   2513  H   GLY   192      80.031 117.984  56.859  1.00  0.00           H  
ATOM   2514  CA  GLY   192      79.917 120.058  56.652  1.00  0.00           C  
ATOM   2515  HA2 GLY   192      79.375 120.884  57.113  1.00  0.00           H  
ATOM   2516  HA3 GLY   192      80.892 120.062  57.140  1.00  0.00           H  
ATOM   2517  C   GLY   192      80.157 120.420  55.210  1.00  0.00           C  
ATOM   2518  O   GLY   192      79.310 120.054  54.423  1.00  0.00           O  
ATOM   2519  N   GLY   193      81.234 121.123  54.830  1.00  0.00           N  
ATOM   2520  H   GLY   193      81.965 121.322  55.498  1.00  0.00           H  
ATOM   2521  CA  GLY   193      81.327 121.523  53.462  1.00  0.00           C  
ATOM   2522  HA2 GLY   193      82.290 121.977  53.229  1.00  0.00           H  
ATOM   2523  HA3 GLY   193      81.474 120.693  52.771  1.00  0.00           H  
ATOM   2524  C   GLY   193      80.262 122.452  52.961  1.00  0.00           C  
ATOM   2525  O   GLY   193      80.057 123.422  53.700  1.00  0.00           O  
ATOM   2526  N   TYR   194      79.715 122.189  51.791  1.00  0.00           N  
ATOM   2527  H   TYR   194      79.890 121.432  51.146  1.00  0.00           H  
ATOM   2528  CA  TYR   194      79.047 123.339  51.116  1.00  0.00           C  
ATOM   2529  HA  TYR   194      79.768 124.155  51.065  1.00  0.00           H  
ATOM   2530  CB  TYR   194      78.732 122.833  49.646  1.00  0.00           C  
ATOM   2531  HB2 TYR   194      79.639 122.552  49.111  1.00  0.00           H  
ATOM   2532  HB3 TYR   194      78.034 122.011  49.808  1.00  0.00           H  
ATOM   2533  CG  TYR   194      78.002 123.853  48.776  1.00  0.00           C  
ATOM   2534  CD1 TYR   194      76.589 123.961  48.840  1.00  0.00           C  
ATOM   2535  HD1 TYR   194      76.073 123.280  49.500  1.00  0.00           H  
ATOM   2536  CE1 TYR   194      75.881 124.851  47.966  1.00  0.00           C  
ATOM   2537  HE1 TYR   194      74.813 124.997  47.902  1.00  0.00           H  
ATOM   2538  CZ  TYR   194      76.648 125.675  47.029  1.00  0.00           C  
ATOM   2539  OH  TYR   194      75.980 126.632  46.256  1.00  0.00           O  
ATOM   2540  HH  TYR   194      75.092 126.737  46.603  1.00  0.00           H  
ATOM   2541  CE2 TYR   194      78.037 125.613  47.012  1.00  0.00           C  
ATOM   2542  HE2 TYR   194      78.623 126.277  46.394  1.00  0.00           H  
ATOM   2543  CD2 TYR   194      78.725 124.661  47.811  1.00  0.00           C  
ATOM   2544  HD2 TYR   194      79.803 124.607  47.813  1.00  0.00           H  
ATOM   2545  C   TYR   194      77.823 123.888  51.830  1.00  0.00           C  
ATOM   2546  O   TYR   194      77.049 123.220  52.561  1.00  0.00           O  
ATOM   2547  N   GLY   195      77.713 125.248  51.857  1.00  0.00           N  
ATOM   2548  H   GLY   195      77.139 125.531  52.639  1.00  0.00           H  
ATOM   2549  CA  GLY   195      78.323 126.306  51.034  1.00  0.00           C  
ATOM   2550  HA2 GLY   195      79.083 126.743  51.681  1.00  0.00           H  
ATOM   2551  HA3 GLY   195      78.857 126.009  50.131  1.00  0.00           H  
ATOM   2552  C   GLY   195      77.142 127.232  50.596  1.00  0.00           C  
ATOM   2553  O   GLY   195      76.006 126.947  50.748  1.00  0.00           O  
ATOM   2554  N   ASN   196      77.522 128.479  50.242  1.00  0.00           N  
ATOM   2555  H   ASN   196      78.525 128.585  50.290  1.00  0.00           H  
ATOM   2556  CA  ASN   196      76.613 129.535  49.917  1.00  0.00           C  
ATOM   2557  HA  ASN   196      77.223 130.431  49.811  1.00  0.00           H  
ATOM   2558  CB  ASN   196      76.073 129.293  48.514  1.00  0.00           C  
ATOM   2559  HB2 ASN   196      75.643 128.303  48.359  1.00  0.00           H  
ATOM   2560  HB3 ASN   196      75.277 130.022  48.364  1.00  0.00           H  
ATOM   2561  CG  ASN   196      77.198 129.348  47.401  1.00  0.00           C  
ATOM   2562  OD1 ASN   196      78.119 128.560  47.489  1.00  0.00           O  
ATOM   2563  ND2 ASN   196      77.220 130.218  46.397  1.00  0.00           N  
ATOM   2564 HD21 ASN   196      77.891 130.098  45.651  1.00  0.00           H  
ATOM   2565 HD22 ASN   196      76.437 130.849  46.298  1.00  0.00           H  
ATOM   2566  C   ASN   196      75.519 129.674  51.048  1.00  0.00           C  
ATOM   2567  O   ASN   196      74.310 129.958  50.752  1.00  0.00           O  
ATOM   2568  N   GLN   197      75.986 129.507  52.314  1.00  0.00           N  
ATOM   2569  H   GLN   197      76.956 129.243  52.408  1.00  0.00           H  
ATOM   2570  CA  GLN   197      75.202 129.555  53.559  1.00  0.00           C  
ATOM   2571  HA  GLN   197      74.671 128.605  53.626  1.00  0.00           H  
ATOM   2572  CB  GLN   197      76.110 129.767  54.700  1.00  0.00           C  
ATOM   2573  HB2 GLN   197      76.952 129.093  54.544  1.00  0.00           H  
ATOM   2574  HB3 GLN   197      76.534 130.769  54.628  1.00  0.00           H  
ATOM   2575  CG  GLN   197      75.404 129.489  56.059  1.00  0.00           C  
ATOM   2576  HG2 GLN   197      74.349 129.284  55.877  1.00  0.00           H  
ATOM   2577  HG3 GLN   197      75.892 128.604  56.468  1.00  0.00           H  
ATOM   2578  CD  GLN   197      75.516 130.644  56.985  1.00  0.00           C  
ATOM   2579  OE1 GLN   197      76.623 131.062  57.327  1.00  0.00           O  
ATOM   2580  NE2 GLN   197      74.364 131.189  57.424  1.00  0.00           N  
ATOM   2581 HE21 GLN   197      73.473 130.799  57.153  1.00  0.00           H  
ATOM   2582 HE22 GLN   197      74.435 132.138  57.762  1.00  0.00           H  
ATOM   2583  C   GLN   197      74.187 130.750  53.563  1.00  0.00           C  
ATOM   2584  O   GLN   197      74.598 131.738  52.979  1.00  0.00           O  
ATOM   2585  N   ASP   198      73.037 130.683  54.143  1.00  0.00           N  
ATOM   2586  H   ASP   198      72.705 129.771  54.422  1.00  0.00           H  
ATOM   2587  CA  ASP   198      72.073 131.785  54.258  1.00  0.00           C  
ATOM   2588  HA  ASP   198      72.655 132.699  54.380  1.00  0.00           H  
ATOM   2589  CB  ASP   198      71.401 131.910  52.877  1.00  0.00           C  
ATOM   2590  HB2 ASP   198      72.181 131.816  52.121  1.00  0.00           H  
ATOM   2591  HB3 ASP   198      70.691 131.083  52.855  1.00  0.00           H  
ATOM   2592  CG  ASP   198      70.702 133.265  52.559  1.00  0.00           C  
ATOM   2593  OD1 ASP   198      69.912 133.757  53.341  1.00  0.00           O  
ATOM   2594  OD2 ASP   198      70.939 133.836  51.456  1.00  0.00           O  
ATOM   2595  C   ASP   198      71.250 131.538  55.579  1.00  0.00           C  
ATOM   2596  O   ASP   198      71.693 130.719  56.408  1.00  0.00           O  
ATOM   2597  N   GLN   199      70.098 132.097  55.741  1.00  0.00           N  
ATOM   2598  H   GLN   199      69.812 132.751  55.027  1.00  0.00           H  
ATOM   2599  CA  GLN   199      69.067 131.453  56.608  1.00  0.00           C  
ATOM   2600  HA  GLN   199      69.551 131.234  57.560  1.00  0.00           H  
ATOM   2601  CB  GLN   199      67.955 132.558  56.949  1.00  0.00           C  
ATOM   2602  HB2 GLN   199      67.569 133.066  56.065  1.00  0.00           H  
ATOM   2603  HB3 GLN   199      67.080 132.046  57.348  1.00  0.00           H  
ATOM   2604  CG  GLN   199      68.411 133.664  57.978  1.00  0.00           C  
ATOM   2605  HG2 GLN   199      68.610 133.219  58.953  1.00  0.00           H  
ATOM   2606  HG3 GLN   199      69.309 134.135  57.578  1.00  0.00           H  
ATOM   2607  CD  GLN   199      67.404 134.761  58.224  1.00  0.00           C  
ATOM   2608  OE1 GLN   199      66.204 134.556  58.048  1.00  0.00           O  
ATOM   2609  NE2 GLN   199      67.727 135.958  58.768  1.00  0.00           N  
ATOM   2610 HE21 GLN   199      68.696 136.069  59.032  1.00  0.00           H  
ATOM   2611 HE22 GLN   199      67.038 136.662  58.990  1.00  0.00           H  
ATOM   2612  C   GLN   199      68.458 130.196  55.988  1.00  0.00           C  
ATOM   2613  O   GLN   199      68.130 130.174  54.794  1.00  0.00           O  
ATOM   2614  N   SER   200      68.134 129.148  56.751  1.00  0.00           N  
ATOM   2615  H   SER   200      67.670 128.369  56.306  1.00  0.00           H  
ATOM   2616  CA  SER   200      68.652 128.842  58.095  1.00  0.00           C  
ATOM   2617  HA  SER   200      68.439 129.727  58.695  1.00  0.00           H  
ATOM   2618  CB  SER   200      67.720 127.688  58.579  1.00  0.00           C  
ATOM   2619  HB2 SER   200      66.670 127.935  58.738  1.00  0.00           H  
ATOM   2620  HB3 SER   200      67.811 126.840  57.902  1.00  0.00           H  
ATOM   2621  OG  SER   200      68.281 127.267  59.798  1.00  0.00           O  
ATOM   2622  HG  SER   200      67.556 127.135  60.413  1.00  0.00           H  
ATOM   2623  C   SER   200      70.135 128.521  58.122  1.00  0.00           C  
ATOM   2624  O   SER   200      70.627 127.785  57.287  1.00  0.00           O  
ATOM   2625  N   GLY   201      70.798 128.975  59.160  1.00  0.00           N  
ATOM   2626  H   GLY   201      70.242 129.565  59.763  1.00  0.00           H  
ATOM   2627  CA  GLY   201      72.201 128.599  59.505  1.00  0.00           C  
ATOM   2628  HA2 GLY   201      72.375 127.591  59.880  1.00  0.00           H  
ATOM   2629  HA3 GLY   201      72.778 128.444  58.593  1.00  0.00           H  
ATOM   2630  C   GLY   201      72.847 129.637  60.334  1.00  0.00           C  
ATOM   2631  O   GLY   201      72.274 130.590  60.730  1.00  0.00           O  
ATOM   2632  N   GLY   202      74.197 129.568  60.570  1.00  0.00           N  
ATOM   2633  H   GLY   202      74.432 130.395  61.100  1.00  0.00           H  
ATOM   2634  CA  GLY   202      75.122 128.478  60.180  1.00  0.00           C  
ATOM   2635  HA2 GLY   202      75.034 128.393  59.097  1.00  0.00           H  
ATOM   2636  HA3 GLY   202      76.167 128.637  60.446  1.00  0.00           H  
ATOM   2637  C   GLY   202      74.820 127.070  60.749  1.00  0.00           C  
ATOM   2638  O   GLY   202      74.165 127.037  61.805  1.00  0.00           O  
ATOM   2639  N   GLY   203      75.229 125.978  60.133  1.00  0.00           N  
ATOM   2640  H   GLY   203      74.973 125.099  60.558  1.00  0.00           H  
ATOM   2641  CA  GLY   203      75.818 125.848  58.844  1.00  0.00           C  
ATOM   2642  HA2 GLY   203      76.384 126.762  58.661  1.00  0.00           H  
ATOM   2643  HA3 GLY   203      76.421 124.941  58.809  1.00  0.00           H  
ATOM   2644  C   GLY   203      74.852 125.706  57.675  1.00  0.00           C  
ATOM   2645  O   GLY   203      73.759 126.313  57.749  1.00  0.00           O  
ATOM   2646  N   GLY   204      75.234 124.978  56.653  1.00  0.00           N  
ATOM   2647  H   GLY   204      76.208 124.720  56.576  1.00  0.00           H  
ATOM   2648  CA  GLY   204      74.520 124.851  55.355  1.00  0.00           C  
ATOM   2649  HA2 GLY   204      74.072 123.891  55.099  1.00  0.00           H  
ATOM   2650  HA3 GLY   204      73.599 125.407  55.531  1.00  0.00           H  
ATOM   2651  C   GLY   204      75.164 125.602  54.171  1.00  0.00           C  
ATOM   2652  O   GLY   204      76.211 126.150  54.236  1.00  0.00           O  
ATOM   2653  N   SER   205      74.549 125.537  52.963  1.00  0.00           N  
ATOM   2654  H   SER   205      75.044 126.080  52.269  1.00  0.00           H  
ATOM   2655  CA  SER   205      73.168 125.165  52.649  1.00  0.00           C  
ATOM   2656  HA  SER   205      72.477 125.350  53.472  1.00  0.00           H  
ATOM   2657  CB  SER   205      72.603 126.161  51.564  1.00  0.00           C  
ATOM   2658  HB2 SER   205      71.530 126.057  51.402  1.00  0.00           H  
ATOM   2659  HB3 SER   205      72.767 127.212  51.803  1.00  0.00           H  
ATOM   2660  OG  SER   205      73.223 125.742  50.409  1.00  0.00           O  
ATOM   2661  HG  SER   205      74.142 126.010  50.488  1.00  0.00           H  
ATOM   2662  C   SER   205      72.855 123.665  52.482  1.00  0.00           C  
ATOM   2663  O   SER   205      71.690 123.351  52.463  1.00  0.00           O  
ATOM   2664  N   GLY   206      73.883 122.741  52.424  1.00  0.00           N  
ATOM   2665  H   GLY   206      74.828 123.040  52.618  1.00  0.00           H  
ATOM   2666  CA  GLY   206      73.728 121.375  51.952  1.00  0.00           C  
ATOM   2667  HA2 GLY   206      74.643 120.874  52.270  1.00  0.00           H  
ATOM   2668  HA3 GLY   206      72.942 120.957  52.581  1.00  0.00           H  
ATOM   2669  C   GLY   206      73.427 121.147  50.527  1.00  0.00           C  
ATOM   2670  O   GLY   206      72.957 122.079  49.851  1.00  0.00           O  
ATOM   2671  N   GLY   207      73.702 120.006  49.995  1.00  0.00           N  
ATOM   2672  H   GLY   207      73.654 119.962  48.987  1.00  0.00           H  
ATOM   2673  CA  GLY   207      74.363 118.849  50.579  1.00  0.00           C  
ATOM   2674  HA2 GLY   207      73.984 118.457  51.523  1.00  0.00           H  
ATOM   2675  HA3 GLY   207      74.248 118.041  49.856  1.00  0.00           H  
ATOM   2676  C   GLY   207      75.858 119.091  50.684  1.00  0.00           C  
ATOM   2677  O   GLY   207      76.460 119.731  49.791  1.00  0.00           O  
ATOM   2678  N   TYR   208      76.458 118.513  51.734  1.00  0.00           N  
ATOM   2679  H   TYR   208      75.824 118.224  52.466  1.00  0.00           H  
ATOM   2680  CA  TYR   208      77.948 118.244  51.812  1.00  0.00           C  
ATOM   2681  HA  TYR   208      78.492 119.188  51.822  1.00  0.00           H  
ATOM   2682  CB  TYR   208      78.098 117.490  53.134  1.00  0.00           C  
ATOM   2683  HB2 TYR   208      77.789 118.114  53.972  1.00  0.00           H  
ATOM   2684  HB3 TYR   208      77.277 116.775  53.084  1.00  0.00           H  
ATOM   2685  CG  TYR   208      79.441 116.779  53.340  1.00  0.00           C  
ATOM   2686  CD1 TYR   208      79.456 115.434  53.682  1.00  0.00           C  
ATOM   2687  HD1 TYR   208      78.570 114.954  54.072  1.00  0.00           H  
ATOM   2688  CE1 TYR   208      80.663 114.823  53.814  1.00  0.00           C  
ATOM   2689  HE1 TYR   208      80.711 113.787  54.113  1.00  0.00           H  
ATOM   2690  CZ  TYR   208      81.891 115.415  53.482  1.00  0.00           C  
ATOM   2691  OH  TYR   208      83.085 114.793  53.636  1.00  0.00           O  
ATOM   2692  HH  TYR   208      83.790 115.179  53.111  1.00  0.00           H  
ATOM   2693  CE2 TYR   208      81.813 116.802  53.102  1.00  0.00           C  
ATOM   2694  HE2 TYR   208      82.724 117.343  52.895  1.00  0.00           H  
ATOM   2695  CD2 TYR   208      80.617 117.475  52.991  1.00  0.00           C  
ATOM   2696  HD2 TYR   208      80.654 118.507  52.674  1.00  0.00           H  
ATOM   2697  C   TYR   208      78.349 117.330  50.662  1.00  0.00           C  
ATOM   2698  O   TYR   208      77.498 116.593  50.119  1.00  0.00           O  
ATOM   2699  N   GLY   209      79.590 117.389  50.184  1.00  0.00           N  
ATOM   2700  H   GLY   209      80.025 118.262  50.443  1.00  0.00           H  
ATOM   2701  CA  GLY   209      80.163 116.503  49.135  1.00  0.00           C  
ATOM   2702  HA2 GLY   209      80.728 115.715  49.633  1.00  0.00           H  
ATOM   2703  HA3 GLY   209      79.381 116.112  48.484  1.00  0.00           H  
ATOM   2704  C   GLY   209      81.194 117.117  48.137  1.00  0.00           C  
ATOM   2705  O   GLY   209      81.155 118.329  47.941  1.00  0.00           O  
ATOM   2706  N   GLN   210      81.833 116.390  47.214  1.00  0.00           N  
ATOM   2707  H   GLN   210      82.330 116.935  46.525  1.00  0.00           H  
ATOM   2708  CA  GLN   210      81.809 114.961  46.951  1.00  0.00           C  
ATOM   2709  HA  GLN   210      82.170 114.826  45.931  1.00  0.00           H  
ATOM   2710  CB  GLN   210      82.829 114.114  47.819  1.00  0.00           C  
ATOM   2711  HB2 GLN   210      82.543 114.315  48.851  1.00  0.00           H  
ATOM   2712  HB3 GLN   210      82.661 113.078  47.525  1.00  0.00           H  
ATOM   2713  CG  GLN   210      84.252 114.552  47.578  1.00  0.00           C  
ATOM   2714  HG2 GLN   210      84.424 114.646  46.506  1.00  0.00           H  
ATOM   2715  HG3 GLN   210      84.385 115.515  48.071  1.00  0.00           H  
ATOM   2716  CD  GLN   210      85.317 113.621  48.046  1.00  0.00           C  
ATOM   2717  OE1 GLN   210      85.138 112.510  48.562  1.00  0.00           O  
ATOM   2718  NE2 GLN   210      86.566 113.914  47.725  1.00  0.00           N  
ATOM   2719 HE21 GLN   210      87.310 113.256  47.910  1.00  0.00           H  
ATOM   2720 HE22 GLN   210      86.737 114.846  47.377  1.00  0.00           H  
ATOM   2721  C   GLN   210      80.394 114.301  46.799  1.00  0.00           C  
ATOM   2722  O   GLN   210      80.193 113.228  47.366  1.00  0.00           O  
ATOM   2723  N   GLN   211      79.391 114.916  46.158  1.00  0.00           N  
ATOM   2724  H   GLN   211      79.502 115.824  45.728  1.00  0.00           H  
ATOM   2725  CA  GLN   211      78.015 114.525  46.296  1.00  0.00           C  
ATOM   2726  HA  GLN   211      77.728 114.452  47.344  1.00  0.00           H  
ATOM   2727  CB  GLN   211      77.132 115.610  45.709  1.00  0.00           C  
ATOM   2728  HB2 GLN   211      77.369 115.764  44.656  1.00  0.00           H  
ATOM   2729  HB3 GLN   211      76.117 115.220  45.795  1.00  0.00           H  
ATOM   2730  CG  GLN   211      77.071 116.915  46.576  1.00  0.00           C  
ATOM   2731  HG2 GLN   211      76.080 117.361  46.494  1.00  0.00           H  
ATOM   2732  HG3 GLN   211      77.274 116.546  47.582  1.00  0.00           H  
ATOM   2733  CD  GLN   211      78.158 117.863  46.324  1.00  0.00           C  
ATOM   2734  OE1 GLN   211      78.881 117.730  45.400  1.00  0.00           O  
ATOM   2735  NE2 GLN   211      78.252 118.968  47.063  1.00  0.00           N  
ATOM   2736 HE21 GLN   211      77.672 119.195  47.859  1.00  0.00           H  
ATOM   2737 HE22 GLN   211      79.016 119.586  46.831  1.00  0.00           H  
ATOM   2738  C   GLN   211      77.682 113.203  45.622  1.00  0.00           C  
ATOM   2739  O   GLN   211      76.735 112.543  46.062  1.00  0.00           O  
ATOM   2740  N   ASP   212      78.319 112.747  44.575  1.00  0.00           N  
ATOM   2741  H   ASP   212      79.149 113.235  44.269  1.00  0.00           H  
ATOM   2742  CA  ASP   212      78.028 111.437  43.931  1.00  0.00           C  
ATOM   2743  HA  ASP   212      77.430 110.802  44.585  1.00  0.00           H  
ATOM   2744  CB  ASP   212      77.320 111.700  42.605  1.00  0.00           C  
ATOM   2745  HB2 ASP   212      76.510 112.405  42.792  1.00  0.00           H  
ATOM   2746  HB3 ASP   212      78.035 112.138  41.909  1.00  0.00           H  
ATOM   2747  CG  ASP   212      76.592 110.503  41.970  1.00  0.00           C  
ATOM   2748  OD1 ASP   212      75.825 110.632  40.960  1.00  0.00           O  
ATOM   2749  OD2 ASP   212      76.814 109.371  42.489  1.00  0.00           O  
ATOM   2750  C   ASP   212      79.362 110.737  43.572  1.00  0.00           C  
ATOM   2751  O   ASP   212      80.079 111.221  42.705  1.00  0.00           O  
ATOM   2752  N   ARG   213      79.617 109.656  44.241  1.00  0.00           N  
ATOM   2753  H   ARG   213      78.936 109.398  44.940  1.00  0.00           H  
ATOM   2754  CA  ARG   213      80.783 108.790  44.069  1.00  0.00           C  
ATOM   2755  HA  ARG   213      81.188 109.137  43.117  1.00  0.00           H  
ATOM   2756  CB  ARG   213      81.728 109.030  45.248  1.00  0.00           C  
ATOM   2757  HB2 ARG   213      81.206 108.880  46.193  1.00  0.00           H  
ATOM   2758  HB3 ARG   213      82.456 108.221  45.180  1.00  0.00           H  
ATOM   2759  CG  ARG   213      82.252 110.534  45.232  1.00  0.00           C  
ATOM   2760  HG2 ARG   213      82.365 110.878  44.204  1.00  0.00           H  
ATOM   2761  HG3 ARG   213      81.498 111.183  45.678  1.00  0.00           H  
ATOM   2762  CD  ARG   213      83.650 110.674  45.862  1.00  0.00           C  
ATOM   2763  HD2 ARG   213      83.968 111.717  45.874  1.00  0.00           H  
ATOM   2764  HD3 ARG   213      83.629 110.340  46.900  1.00  0.00           H  
ATOM   2765  NE  ARG   213      84.678 109.818  45.161  1.00  0.00           N  
ATOM   2766  HE  ARG   213      84.526 109.401  44.254  1.00  0.00           H  
ATOM   2767  CZ  ARG   213      85.893 109.724  45.677  1.00  0.00           C  
ATOM   2768  NH1 ARG   213      86.242 110.394  46.764  1.00  0.00           N  
ATOM   2769 HH11 ARG   213      87.203 110.226  47.024  1.00  0.00           H  
ATOM   2770 HH12 ARG   213      85.650 111.010  47.303  1.00  0.00           H  
ATOM   2771  NH2 ARG   213      86.901 109.097  45.104  1.00  0.00           N  
ATOM   2772 HH21 ARG   213      87.808 109.126  45.548  1.00  0.00           H  
ATOM   2773 HH22 ARG   213      86.735 108.544  44.275  1.00  0.00           H  
ATOM   2774  C   ARG   213      80.530 107.194  43.894  1.00  0.00           C  
ATOM   2775  O   ARG   213      79.671 106.577  44.480  1.00  0.00           O  
ATOM   2776  N   GLY   214      81.343 106.414  43.136  1.00  0.00           N  
ATOM   2777  H   GLY   214      81.070 105.454  43.290  1.00  0.00           H  
ATOM   2778  CA  GLY   214      82.404 106.759  42.244  1.00  0.00           C  
ATOM   2779  HA2 GLY   214      82.625 105.820  41.736  1.00  0.00           H  
ATOM   2780  HA3 GLY   214      82.038 107.528  41.563  1.00  0.00           H  
ATOM   2781  C   GLY   214      83.572 107.254  43.006  1.00  0.00           C  
ATOM   2782  O   GLY   214      84.081 106.374  43.746  1.00  0.00           O  
ATOM   2783  OXT GLY   214      83.915 108.448  42.967  1.00  0.00           O  
TER    2784      GLY   214 
END   
