# Supplementary material for: Visualization of oligomerization, clustering, and density transition of intrinsically disordered proteins
Source: Natl Sci Rev. 2026 Feb 14;13(7):nwag107. doi: 10.1093/nsr/nwag107 (PMC13114874; doi:10.1093/nsr/nwag107)
Supplement: nwag107_Supplemental_Files [file nwag107_supplemental_files.zip › SI-MD-Structures/MD-Sturctures/frame242.pdb]

CRYST1  135.052  149.210  136.815  90.00  90.00  90.00               1
ATOM      1  N   MET     1      35.094 105.026 105.443  1.00  0.00           N  
ATOM      2  H1  MET     1      34.237 104.496 105.506  1.00  0.00           H  
ATOM      3  H2  MET     1      35.406 105.463 106.298  1.00  0.00           H  
ATOM      4  H3  MET     1      35.105 105.852 104.862  1.00  0.00           H  
ATOM      5  CA  MET     1      36.234 104.245 105.051  1.00  0.00           C  
ATOM      6  HA  MET     1      37.170 104.720 105.344  1.00  0.00           H  
ATOM      7  CB  MET     1      36.064 102.939 105.768  1.00  0.00           C  
ATOM      8  HB2 MET     1      36.159 103.123 106.838  1.00  0.00           H  
ATOM      9  HB3 MET     1      35.054 102.568 105.593  1.00  0.00           H  
ATOM     10  CG  MET     1      36.950 101.739 105.465  1.00  0.00           C  
ATOM     11  HG2 MET     1      36.732 101.373 104.461  1.00  0.00           H  
ATOM     12  HG3 MET     1      37.995 101.975 105.667  1.00  0.00           H  
ATOM     13  SD  MET     1      36.624 100.256 106.530  1.00  0.00           S  
ATOM     14  CE  MET     1      37.086 100.680 108.241  1.00  0.00           C  
ATOM     15  HE1 MET     1      38.173 100.636 108.303  1.00  0.00           H  
ATOM     16  HE2 MET     1      36.728 101.664 108.544  1.00  0.00           H  
ATOM     17  HE3 MET     1      36.603 100.044 108.982  1.00  0.00           H  
ATOM     18  C   MET     1      36.228 103.943 103.547  1.00  0.00           C  
ATOM     19  O   MET     1      35.212 103.539 102.961  1.00  0.00           O  
ATOM     20  N   ALA     2      37.229 104.071 102.748  1.00  0.00           N  
ATOM     21  H   ALA     2      37.021 103.880 101.779  1.00  0.00           H  
ATOM     22  CA  ALA     2      38.596 104.609 102.898  1.00  0.00           C  
ATOM     23  HA  ALA     2      39.037 104.683 101.904  1.00  0.00           H  
ATOM     24  CB  ALA     2      38.565 106.080 103.407  1.00  0.00           C  
ATOM     25  HB1 ALA     2      38.150 106.133 104.414  1.00  0.00           H  
ATOM     26  HB2 ALA     2      39.592 106.441 103.450  1.00  0.00           H  
ATOM     27  HB3 ALA     2      37.987 106.775 102.798  1.00  0.00           H  
ATOM     28  C   ALA     2      39.528 103.617 103.585  1.00  0.00           C  
ATOM     29  O   ALA     2      39.638 103.606 104.778  1.00  0.00           O  
ATOM     30  N   SER     3      40.151 102.682 102.962  1.00  0.00           N  
ATOM     31  H   SER     3      40.574 101.983 103.555  1.00  0.00           H  
ATOM     32  CA  SER     3      40.370 102.603 101.476  1.00  0.00           C  
ATOM     33  HA  SER     3      40.870 103.527 101.187  1.00  0.00           H  
ATOM     34  CB  SER     3      41.365 101.403 101.142  1.00  0.00           C  
ATOM     35  HB2 SER     3      42.328 101.619 101.605  1.00  0.00           H  
ATOM     36  HB3 SER     3      41.034 100.481 101.621  1.00  0.00           H  
ATOM     37  OG  SER     3      41.687 101.326  99.733  1.00  0.00           O  
ATOM     38  HG  SER     3      40.988 100.812  99.322  1.00  0.00           H  
ATOM     39  C   SER     3      39.091 102.419 100.672  1.00  0.00           C  
ATOM     40  O   SER     3      38.089 101.808 101.123  1.00  0.00           O  
ATOM     41  N   ASN     4      39.124 102.713  99.376  1.00  0.00           N  
ATOM     42  H   ASN     4      40.036 103.046  99.100  1.00  0.00           H  
ATOM     43  CA  ASN     4      38.135 102.438  98.353  1.00  0.00           C  
ATOM     44  HA  ASN     4      37.325 101.909  98.854  1.00  0.00           H  
ATOM     45  CB  ASN     4      37.544 103.781  97.905  1.00  0.00           C  
ATOM     46  HB2 ASN     4      38.341 104.345  97.420  1.00  0.00           H  
ATOM     47  HB3 ASN     4      36.704 103.631  97.227  1.00  0.00           H  
ATOM     48  CG  ASN     4      36.891 104.606  99.030  1.00  0.00           C  
ATOM     49  OD1 ASN     4      36.182 104.080  99.900  1.00  0.00           O  
ATOM     50  ND2 ASN     4      37.110 105.921  98.962  1.00  0.00           N  
ATOM     51 HD21 ASN     4      36.695 106.538  99.646  1.00  0.00           H  
ATOM     52 HD22 ASN     4      37.640 106.300  98.190  1.00  0.00           H  
ATOM     53  C   ASN     4      38.748 101.625  97.139  1.00  0.00           C  
ATOM     54  O   ASN     4      39.567 102.264  96.424  1.00  0.00           O  
ATOM     55  N   ASP     5      38.494 100.355  96.859  1.00  0.00           N  
ATOM     56  H   ASP     5      39.151  99.973  96.194  1.00  0.00           H  
ATOM     57  CA  ASP     5      37.844  99.424  97.827  1.00  0.00           C  
ATOM     58  HA  ASP     5      36.977  99.990  98.169  1.00  0.00           H  
ATOM     59  CB  ASP     5      37.374  98.206  97.055  1.00  0.00           C  
ATOM     60  HB2 ASP     5      38.236  97.762  96.558  1.00  0.00           H  
ATOM     61  HB3 ASP     5      36.981  97.498  97.784  1.00  0.00           H  
ATOM     62  CG  ASP     5      36.226  98.399  96.084  1.00  0.00           C  
ATOM     63  OD1 ASP     5      35.607  99.504  96.075  1.00  0.00           O  
ATOM     64  OD2 ASP     5      35.980  97.479  95.276  1.00  0.00           O  
ATOM     65  C   ASP     5      38.769  99.023  98.972  1.00  0.00           C  
ATOM     66  O   ASP     5      39.953  99.321  98.908  1.00  0.00           O  
ATOM     67  N   TYR     6      38.121  98.519 100.040  1.00  0.00           N  
ATOM     68  H   TYR     6      37.123  98.409  99.923  1.00  0.00           H  
ATOM     69  CA  TYR     6      38.702  98.010 101.336  1.00  0.00           C  
ATOM     70  HA  TYR     6      38.796  98.873 101.996  1.00  0.00           H  
ATOM     71  CB  TYR     6      37.733  97.047 102.031  1.00  0.00           C  
ATOM     72  HB2 TYR     6      37.554  96.194 101.377  1.00  0.00           H  
ATOM     73  HB3 TYR     6      38.278  96.701 102.909  1.00  0.00           H  
ATOM     74  CG  TYR     6      36.338  97.618 102.397  1.00  0.00           C  
ATOM     75  CD1 TYR     6      35.195  96.819 102.246  1.00  0.00           C  
ATOM     76  HD1 TYR     6      35.325  95.750 102.158  1.00  0.00           H  
ATOM     77  CE1 TYR     6      33.870  97.360 102.269  1.00  0.00           C  
ATOM     78  HE1 TYR     6      32.956  96.786 102.308  1.00  0.00           H  
ATOM     79  CZ  TYR     6      33.784  98.744 102.595  1.00  0.00           C  
ATOM     80  OH  TYR     6      32.517  99.294 102.605  1.00  0.00           O  
ATOM     81  HH  TYR     6      31.888  98.655 102.261  1.00  0.00           H  
ATOM     82  CE2 TYR     6      34.903  99.565 102.776  1.00  0.00           C  
ATOM     83  HE2 TYR     6      34.833 100.632 102.927  1.00  0.00           H  
ATOM     84  CD2 TYR     6      36.177  98.986 102.751  1.00  0.00           C  
ATOM     85  HD2 TYR     6      37.009  99.674 102.707  1.00  0.00           H  
ATOM     86  C   TYR     6      40.075  97.310 101.215  1.00  0.00           C  
ATOM     87  O   TYR     6      41.001  97.570 101.964  1.00  0.00           O  
ATOM     88  N   THR     7      40.206  96.435 100.249  1.00  0.00           N  
ATOM     89  H   THR     7      39.428  96.374  99.608  1.00  0.00           H  
ATOM     90  CA  THR     7      41.396  95.712  99.901  1.00  0.00           C  
ATOM     91  HA  THR     7      42.343  96.207 100.116  1.00  0.00           H  
ATOM     92  CB  THR     7      41.576  94.482 100.813  1.00  0.00           C  
ATOM     93  HB  THR     7      41.550  94.832 101.845  1.00  0.00           H  
ATOM     94  CG2 THR     7      40.519  93.419 100.713  1.00  0.00           C  
ATOM     95 HG21 THR     7      40.500  92.944  99.732  1.00  0.00           H  
ATOM     96 HG22 THR     7      40.835  92.584 101.338  1.00  0.00           H  
ATOM     97 HG23 THR     7      39.502  93.701 100.985  1.00  0.00           H  
ATOM     98  OG1 THR     7      42.726  93.786 100.466  1.00  0.00           O  
ATOM     99  HG1 THR     7      42.441  92.953 100.085  1.00  0.00           H  
ATOM    100  C   THR     7      41.555  95.553  98.405  1.00  0.00           C  
ATOM    101  O   THR     7      40.680  95.883  97.646  1.00  0.00           O  
ATOM    102  N   GLN     8      42.654  94.915  97.978  1.00  0.00           N  
ATOM    103  H   GLN     8      43.366  94.575  98.608  1.00  0.00           H  
ATOM    104  CA  GLN     8      42.959  94.617  96.557  1.00  0.00           C  
ATOM    105  HA  GLN     8      43.013  95.600  96.090  1.00  0.00           H  
ATOM    106  CB  GLN     8      44.403  94.006  96.497  1.00  0.00           C  
ATOM    107  HB2 GLN     8      44.786  94.015  95.476  1.00  0.00           H  
ATOM    108  HB3 GLN     8      44.977  94.749  97.051  1.00  0.00           H  
ATOM    109  CG  GLN     8      44.678  92.606  96.910  1.00  0.00           C  
ATOM    110  HG2 GLN     8      44.376  92.371  97.930  1.00  0.00           H  
ATOM    111  HG3 GLN     8      44.048  91.930  96.331  1.00  0.00           H  
ATOM    112  CD  GLN     8      46.143  92.125  96.896  1.00  0.00           C  
ATOM    113  OE1 GLN     8      47.135  92.607  96.279  1.00  0.00           O  
ATOM    114  NE2 GLN     8      46.434  91.029  97.561  1.00  0.00           N  
ATOM    115 HE21 GLN     8      45.709  90.398  97.871  1.00  0.00           H  
ATOM    116 HE22 GLN     8      47.415  90.793  97.616  1.00  0.00           H  
ATOM    117  C   GLN     8      41.948  93.733  95.846  1.00  0.00           C  
ATOM    118  O   GLN     8      41.530  92.728  96.449  1.00  0.00           O  
ATOM    119  N   GLN     9      41.378  94.081  94.690  1.00  0.00           N  
ATOM    120  H   GLN     9      40.588  93.496  94.457  1.00  0.00           H  
ATOM    121  CA  GLN     9      41.826  95.163  93.725  1.00  0.00           C  
ATOM    122  HA  GLN     9      41.356  95.025  92.751  1.00  0.00           H  
ATOM    123  CB  GLN     9      41.334  96.525  94.135  1.00  0.00           C  
ATOM    124  HB2 GLN     9      41.710  96.760  95.131  1.00  0.00           H  
ATOM    125  HB3 GLN     9      41.817  97.317  93.564  1.00  0.00           H  
ATOM    126  CG  GLN     9      39.806  96.721  94.337  1.00  0.00           C  
ATOM    127  HG2 GLN     9      39.479  95.957  95.042  1.00  0.00           H  
ATOM    128  HG3 GLN     9      39.605  97.639  94.889  1.00  0.00           H  
ATOM    129  CD  GLN     9      38.951  96.589  93.064  1.00  0.00           C  
ATOM    130  OE1 GLN     9      39.441  96.652  91.924  1.00  0.00           O  
ATOM    131  NE2 GLN     9      37.618  96.725  93.135  1.00  0.00           N  
ATOM    132 HE21 GLN     9      37.156  96.938  94.008  1.00  0.00           H  
ATOM    133 HE22 GLN     9      37.027  96.760  92.317  1.00  0.00           H  
ATOM    134  C   GLN     9      43.342  95.125  93.412  1.00  0.00           C  
ATOM    135  O   GLN     9      44.045  96.076  93.700  1.00  0.00           O  
ATOM    136  N   ALA    10      43.952  93.946  93.080  1.00  0.00           N  
ATOM    137  H   ALA    10      44.946  94.042  92.930  1.00  0.00           H  
ATOM    138  CA  ALA    10      43.434  92.648  92.692  1.00  0.00           C  
ATOM    139  HA  ALA    10      42.663  92.347  93.401  1.00  0.00           H  
ATOM    140  CB  ALA    10      42.896  92.804  91.220  1.00  0.00           C  
ATOM    141  HB1 ALA    10      43.615  93.427  90.688  1.00  0.00           H  
ATOM    142  HB2 ALA    10      42.827  91.811  90.777  1.00  0.00           H  
ATOM    143  HB3 ALA    10      41.928  93.298  91.135  1.00  0.00           H  
ATOM    144  C   ALA    10      44.474  91.513  92.736  1.00  0.00           C  
ATOM    145  O   ALA    10      45.697  91.777  92.607  1.00  0.00           O  
ATOM    146  N   THR    11      43.982  90.271  92.815  1.00  0.00           N  
ATOM    147  H   THR    11      42.983  90.151  92.727  1.00  0.00           H  
ATOM    148  CA  THR    11      44.873  89.055  92.595  1.00  0.00           C  
ATOM    149  HA  THR    11      45.680  89.331  91.918  1.00  0.00           H  
ATOM    150  CB  THR    11      45.541  88.733  93.967  1.00  0.00           C  
ATOM    151  HB  THR    11      45.960  89.627  94.429  1.00  0.00           H  
ATOM    152  CG2 THR    11      44.486  88.239  94.970  1.00  0.00           C  
ATOM    153 HG21 THR    11      43.715  89.010  94.959  1.00  0.00           H  
ATOM    154 HG22 THR    11      44.054  87.274  94.706  1.00  0.00           H  
ATOM    155 HG23 THR    11      44.833  88.198  96.003  1.00  0.00           H  
ATOM    156  OG1 THR    11      46.534  87.765  93.816  1.00  0.00           O  
ATOM    157  HG1 THR    11      47.196  88.378  93.487  1.00  0.00           H  
ATOM    158  C   THR    11      44.099  87.840  92.055  1.00  0.00           C  
ATOM    159  O   THR    11      43.051  87.485  92.510  1.00  0.00           O  
ATOM    160  N   GLN    12      44.486  87.306  90.934  1.00  0.00           N  
ATOM    161  H   GLN    12      44.032  86.433  90.709  1.00  0.00           H  
ATOM    162  CA  GLN    12      45.299  87.939  89.840  1.00  0.00           C  
ATOM    163  HA  GLN    12      46.264  88.153  90.301  1.00  0.00           H  
ATOM    164  CB  GLN    12      45.490  86.873  88.662  1.00  0.00           C  
ATOM    165  HB2 GLN    12      46.350  87.108  88.035  1.00  0.00           H  
ATOM    166  HB3 GLN    12      45.744  85.958  89.197  1.00  0.00           H  
ATOM    167  CG  GLN    12      44.182  86.552  87.910  1.00  0.00           C  
ATOM    168  HG2 GLN    12      43.436  86.237  88.640  1.00  0.00           H  
ATOM    169  HG3 GLN    12      43.829  87.409  87.336  1.00  0.00           H  
ATOM    170  CD  GLN    12      44.327  85.414  86.889  1.00  0.00           C  
ATOM    171  OE1 GLN    12      45.445  85.079  86.574  1.00  0.00           O  
ATOM    172  NE2 GLN    12      43.305  84.772  86.360  1.00  0.00           N  
ATOM    173 HE21 GLN    12      43.519  84.005  85.739  1.00  0.00           H  
ATOM    174 HE22 GLN    12      42.357  85.035  86.589  1.00  0.00           H  
ATOM    175  C   GLN    12      44.770  89.348  89.350  1.00  0.00           C  
ATOM    176  O   GLN    12      43.556  89.684  89.521  1.00  0.00           O  
ATOM    177  N   SER    13      45.696  90.104  88.734  1.00  0.00           N  
ATOM    178  H   SER    13      46.597  89.699  88.526  1.00  0.00           H  
ATOM    179  CA  SER    13      45.527  91.415  88.177  1.00  0.00           C  
ATOM    180  HA  SER    13      44.670  91.917  88.625  1.00  0.00           H  
ATOM    181  CB  SER    13      46.768  92.291  88.514  1.00  0.00           C  
ATOM    182  HB2 SER    13      46.567  93.330  88.254  1.00  0.00           H  
ATOM    183  HB3 SER    13      46.953  92.110  89.572  1.00  0.00           H  
ATOM    184  OG  SER    13      47.945  91.804  87.844  1.00  0.00           O  
ATOM    185  HG  SER    13      48.355  91.064  88.298  1.00  0.00           H  
ATOM    186  C   SER    13      45.168  91.333  86.714  1.00  0.00           C  
ATOM    187  O   SER    13      44.341  90.436  86.497  1.00  0.00           O  
ATOM    188  N   TYR    14      45.731  92.148  85.897  1.00  0.00           N  
ATOM    189  H   TYR    14      46.380  92.839  86.246  1.00  0.00           H  
ATOM    190  CA  TYR    14      45.496  92.167  84.504  1.00  0.00           C  
ATOM    191  HA  TYR    14      45.234  91.182  84.119  1.00  0.00           H  
ATOM    192  CB  TYR    14      44.281  93.046  84.196  1.00  0.00           C  
ATOM    193  HB2 TYR    14      43.550  92.749  84.948  1.00  0.00           H  
ATOM    194  HB3 TYR    14      44.409  94.093  84.470  1.00  0.00           H  
ATOM    195  CG  TYR    14      43.731  93.084  82.747  1.00  0.00           C  
ATOM    196  CD1 TYR    14      43.296  91.876  82.178  1.00  0.00           C  
ATOM    197  HD1 TYR    14      43.212  91.078  82.901  1.00  0.00           H  
ATOM    198  CE1 TYR    14      42.851  91.859  80.851  1.00  0.00           C  
ATOM    199  HE1 TYR    14      42.519  90.924  80.424  1.00  0.00           H  
ATOM    200  CZ  TYR    14      42.996  92.989  80.077  1.00  0.00           C  
ATOM    201  OH  TYR    14      42.539  92.860  78.851  1.00  0.00           O  
ATOM    202  HH  TYR    14      42.177  91.973  78.789  1.00  0.00           H  
ATOM    203  CE2 TYR    14      43.441  94.206  80.581  1.00  0.00           C  
ATOM    204  HE2 TYR    14      43.581  95.077  79.957  1.00  0.00           H  
ATOM    205  CD2 TYR    14      43.843  94.173  81.963  1.00  0.00           C  
ATOM    206  HD2 TYR    14      44.300  95.082  82.326  1.00  0.00           H  
ATOM    207  C   TYR    14      46.638  92.726  83.582  1.00  0.00           C  
ATOM    208  O   TYR    14      47.214  93.752  83.907  1.00  0.00           O  
ATOM    209  N   GLY    15      46.851  92.178  82.373  1.00  0.00           N  
ATOM    210  H   GLY    15      47.619  92.601  81.871  1.00  0.00           H  
ATOM    211  CA  GLY    15      46.474  90.800  81.828  1.00  0.00           C  
ATOM    212  HA2 GLY    15      45.492  90.494  82.189  1.00  0.00           H  
ATOM    213  HA3 GLY    15      46.425  90.998  80.757  1.00  0.00           H  
ATOM    214  C   GLY    15      47.533  89.710  82.083  1.00  0.00           C  
ATOM    215  O   GLY    15      47.999  89.628  83.225  1.00  0.00           O  
ATOM    216  N   ALA    16      47.953  88.891  81.161  1.00  0.00           N  
ATOM    217  H   ALA    16      47.529  88.920  80.245  1.00  0.00           H  
ATOM    218  CA  ALA    16      49.086  88.007  81.345  1.00  0.00           C  
ATOM    219  HA  ALA    16      49.896  88.619  81.742  1.00  0.00           H  
ATOM    220  CB  ALA    16      48.808  86.858  82.384  1.00  0.00           C  
ATOM    221  HB1 ALA    16      47.837  86.374  82.277  1.00  0.00           H  
ATOM    222  HB2 ALA    16      49.520  86.032  82.372  1.00  0.00           H  
ATOM    223  HB3 ALA    16      48.846  87.203  83.417  1.00  0.00           H  
ATOM    224  C   ALA    16      49.550  87.372  80.061  1.00  0.00           C  
ATOM    225  O   ALA    16      48.702  86.839  79.301  1.00  0.00           O  
ATOM    226  N   TYR    17      50.884  87.374  79.843  1.00  0.00           N  
ATOM    227  H   TYR    17      51.455  87.869  80.512  1.00  0.00           H  
ATOM    228  CA  TYR    17      51.614  86.971  78.638  1.00  0.00           C  
ATOM    229  HA  TYR    17      51.268  85.957  78.438  1.00  0.00           H  
ATOM    230  CB  TYR    17      51.327  87.989  77.513  1.00  0.00           C  
ATOM    231  HB2 TYR    17      50.302  87.716  77.260  1.00  0.00           H  
ATOM    232  HB3 TYR    17      51.268  89.013  77.881  1.00  0.00           H  
ATOM    233  CG  TYR    17      52.221  87.903  76.269  1.00  0.00           C  
ATOM    234  CD1 TYR    17      53.008  88.989  75.757  1.00  0.00           C  
ATOM    235  HD1 TYR    17      53.118  89.866  76.377  1.00  0.00           H  
ATOM    236  CE1 TYR    17      53.722  88.923  74.515  1.00  0.00           C  
ATOM    237  HE1 TYR    17      54.212  89.805  74.129  1.00  0.00           H  
ATOM    238  CZ  TYR    17      53.660  87.722  73.796  1.00  0.00           C  
ATOM    239  OH  TYR    17      54.203  87.765  72.568  1.00  0.00           O  
ATOM    240  HH  TYR    17      53.965  86.978  72.074  1.00  0.00           H  
ATOM    241  CE2 TYR    17      52.934  86.624  74.266  1.00  0.00           C  
ATOM    242  HE2 TYR    17      52.806  85.754  73.639  1.00  0.00           H  
ATOM    243  CD2 TYR    17      52.096  86.769  75.409  1.00  0.00           C  
ATOM    244  HD2 TYR    17      51.437  85.950  75.656  1.00  0.00           H  
ATOM    245  C   TYR    17      53.142  86.927  78.735  1.00  0.00           C  
ATOM    246  O   TYR    17      53.758  87.919  79.131  1.00  0.00           O  
ATOM    247  N   PRO    18      53.816  85.856  78.263  1.00  0.00           N  
ATOM    248  CD  PRO    18      53.341  84.602  77.670  1.00  0.00           C  
ATOM    249  HD2 PRO    18      53.336  84.699  76.584  1.00  0.00           H  
ATOM    250  HD3 PRO    18      52.439  84.352  78.228  1.00  0.00           H  
ATOM    251  CG  PRO    18      54.325  83.471  77.937  1.00  0.00           C  
ATOM    252  HG2 PRO    18      54.153  82.897  77.027  1.00  0.00           H  
ATOM    253  HG3 PRO    18      54.206  82.934  78.878  1.00  0.00           H  
ATOM    254  CB  PRO    18      55.586  84.340  77.885  1.00  0.00           C  
ATOM    255  HB2 PRO    18      55.901  84.483  76.851  1.00  0.00           H  
ATOM    256  HB3 PRO    18      56.341  83.783  78.440  1.00  0.00           H  
ATOM    257  CA  PRO    18      55.225  85.621  78.503  1.00  0.00           C  
ATOM    258  HA  PRO    18      55.390  85.547  79.578  1.00  0.00           H  
ATOM    259  C   PRO    18      56.154  86.732  78.018  1.00  0.00           C  
ATOM    260  O   PRO    18      56.064  87.144  76.888  1.00  0.00           O  
ATOM    261  N   THR    19      56.948  87.304  78.978  1.00  0.00           N  
ATOM    262  H   THR    19      57.014  86.747  79.818  1.00  0.00           H  
ATOM    263  CA  THR    19      57.930  88.414  78.741  1.00  0.00           C  
ATOM    264  HA  THR    19      57.978  88.743  77.703  1.00  0.00           H  
ATOM    265  CB  THR    19      57.426  89.661  79.630  1.00  0.00           C  
ATOM    266  HB  THR    19      57.448  89.272  80.648  1.00  0.00           H  
ATOM    267  CG2 THR    19      58.252  90.895  79.602  1.00  0.00           C  
ATOM    268 HG21 THR    19      58.220  91.410  78.642  1.00  0.00           H  
ATOM    269 HG22 THR    19      57.882  91.601  80.345  1.00  0.00           H  
ATOM    270 HG23 THR    19      59.301  90.707  79.830  1.00  0.00           H  
ATOM    271  OG1 THR    19      56.174  90.020  79.036  1.00  0.00           O  
ATOM    272  HG1 THR    19      55.597  89.276  79.220  1.00  0.00           H  
ATOM    273  C   THR    19      59.314  87.926  79.270  1.00  0.00           C  
ATOM    274  O   THR    19      59.405  87.466  80.431  1.00  0.00           O  
ATOM    275  N   GLN    20      60.376  88.037  78.509  1.00  0.00           N  
ATOM    276  H   GLN    20      60.269  88.346  77.554  1.00  0.00           H  
ATOM    277  CA  GLN    20      61.696  87.661  78.939  1.00  0.00           C  
ATOM    278  HA  GLN    20      61.527  86.712  79.448  1.00  0.00           H  
ATOM    279  CB  GLN    20      62.570  87.502  77.761  1.00  0.00           C  
ATOM    280  HB2 GLN    20      62.790  88.345  77.106  1.00  0.00           H  
ATOM    281  HB3 GLN    20      63.582  87.355  78.139  1.00  0.00           H  
ATOM    282  CG  GLN    20      62.330  86.402  76.749  1.00  0.00           C  
ATOM    283  HG2 GLN    20      63.259  86.435  76.180  1.00  0.00           H  
ATOM    284  HG3 GLN    20      62.325  85.430  77.243  1.00  0.00           H  
ATOM    285  CD  GLN    20      61.254  86.665  75.690  1.00  0.00           C  
ATOM    286  OE1 GLN    20      60.490  87.591  75.826  1.00  0.00           O  
ATOM    287  NE2 GLN    20      61.126  85.876  74.691  1.00  0.00           N  
ATOM    288 HE21 GLN    20      61.771  85.128  74.477  1.00  0.00           H  
ATOM    289 HE22 GLN    20      60.449  86.117  73.981  1.00  0.00           H  
ATOM    290  C   GLN    20      62.298  88.698  79.901  1.00  0.00           C  
ATOM    291  O   GLN    20      62.161  89.904  79.623  1.00  0.00           O  
ATOM    292  N   PRO    21      62.937  88.342  80.996  1.00  0.00           N  
ATOM    293  CD  PRO    21      62.973  86.974  81.569  1.00  0.00           C  
ATOM    294  HD2 PRO    21      63.527  86.286  80.929  1.00  0.00           H  
ATOM    295  HD3 PRO    21      61.959  86.637  81.784  1.00  0.00           H  
ATOM    296  CG  PRO    21      63.809  87.150  82.833  1.00  0.00           C  
ATOM    297  HG2 PRO    21      64.807  86.872  82.494  1.00  0.00           H  
ATOM    298  HG3 PRO    21      63.346  86.466  83.545  1.00  0.00           H  
ATOM    299  CB  PRO    21      63.865  88.631  83.197  1.00  0.00           C  
ATOM    300  HB2 PRO    21      64.831  88.729  83.692  1.00  0.00           H  
ATOM    301  HB3 PRO    21      63.012  88.881  83.828  1.00  0.00           H  
ATOM    302  CA  PRO    21      63.740  89.253  81.825  1.00  0.00           C  
ATOM    303  HA  PRO    21      63.219  90.199  81.964  1.00  0.00           H  
ATOM    304  C   PRO    21      64.943  89.650  81.046  1.00  0.00           C  
ATOM    305  O   PRO    21      65.509  88.807  80.334  1.00  0.00           O  
ATOM    306  N   GLY    22      65.463  90.869  81.220  1.00  0.00           N  
ATOM    307  H   GLY    22      64.959  91.527  81.797  1.00  0.00           H  
ATOM    308  CA  GLY    22      66.845  91.308  80.867  1.00  0.00           C  
ATOM    309  HA2 GLY    22      67.394  90.814  80.065  1.00  0.00           H  
ATOM    310  HA3 GLY    22      66.626  92.367  80.735  1.00  0.00           H  
ATOM    311  C   GLY    22      67.714  91.160  82.122  1.00  0.00           C  
ATOM    312  O   GLY    22      67.660  90.110  82.764  1.00  0.00           O  
ATOM    313  N   GLN    23      68.456  92.229  82.461  1.00  0.00           N  
ATOM    314  H   GLN    23      68.621  92.982  81.809  1.00  0.00           H  
ATOM    315  CA  GLN    23      69.382  92.238  83.631  1.00  0.00           C  
ATOM    316  HA  GLN    23      68.933  91.683  84.454  1.00  0.00           H  
ATOM    317  CB  GLN    23      70.723  91.619  83.192  1.00  0.00           C  
ATOM    318  HB2 GLN    23      71.340  91.520  84.085  1.00  0.00           H  
ATOM    319  HB3 GLN    23      70.443  90.637  82.812  1.00  0.00           H  
ATOM    320  CG  GLN    23      71.668  92.287  82.159  1.00  0.00           C  
ATOM    321  HG2 GLN    23      71.110  92.476  81.242  1.00  0.00           H  
ATOM    322  HG3 GLN    23      72.052  93.231  82.546  1.00  0.00           H  
ATOM    323  CD  GLN    23      72.870  91.451  81.740  1.00  0.00           C  
ATOM    324  OE1 GLN    23      72.967  90.225  82.044  1.00  0.00           O  
ATOM    325  NE2 GLN    23      73.809  92.060  81.066  1.00  0.00           N  
ATOM    326 HE21 GLN    23      73.628  93.036  80.879  1.00  0.00           H  
ATOM    327 HE22 GLN    23      74.657  91.553  80.856  1.00  0.00           H  
ATOM    328  C   GLN    23      69.677  93.697  84.013  1.00  0.00           C  
ATOM    329  O   GLN    23      69.835  94.599  83.188  1.00  0.00           O  
ATOM    330  N   GLY    24      69.625  94.066  85.271  1.00  0.00           N  
ATOM    331  H   GLY    24      69.485  93.351  85.970  1.00  0.00           H  
ATOM    332  CA  GLY    24      69.813  95.411  85.710  1.00  0.00           C  
ATOM    333  HA2 GLY    24      69.326  96.126  85.046  1.00  0.00           H  
ATOM    334  HA3 GLY    24      69.310  95.531  86.670  1.00  0.00           H  
ATOM    335  C   GLY    24      71.283  95.753  85.813  1.00  0.00           C  
ATOM    336  O   GLY    24      72.099  94.865  86.143  1.00  0.00           O  
ATOM    337  N   TYR    25      71.605  97.023  85.682  1.00  0.00           N  
ATOM    338  H   TYR    25      70.872  97.714  85.617  1.00  0.00           H  
ATOM    339  CA  TYR    25      72.993  97.492  85.537  1.00  0.00           C  
ATOM    340  HA  TYR    25      73.636  96.621  85.415  1.00  0.00           H  
ATOM    341  CB  TYR    25      72.889  98.414  84.330  1.00  0.00           C  
ATOM    342  HB2 TYR    25      72.692  97.843  83.423  1.00  0.00           H  
ATOM    343  HB3 TYR    25      72.084  99.141  84.438  1.00  0.00           H  
ATOM    344  CG  TYR    25      74.142  99.365  84.233  1.00  0.00           C  
ATOM    345  CD1 TYR    25      75.271  98.766  83.662  1.00  0.00           C  
ATOM    346  HD1 TYR    25      75.220  97.725  83.380  1.00  0.00           H  
ATOM    347  CE1 TYR    25      76.351  99.559  83.349  1.00  0.00           C  
ATOM    348  HE1 TYR    25      77.127  99.182  82.699  1.00  0.00           H  
ATOM    349  CZ  TYR    25      76.373 100.921  83.710  1.00  0.00           C  
ATOM    350  OH  TYR    25      77.423 101.644  83.296  1.00  0.00           O  
ATOM    351  HH  TYR    25      77.389 102.591  83.449  1.00  0.00           H  
ATOM    352  CE2 TYR    25      75.244 101.531  84.253  1.00  0.00           C  
ATOM    353  HE2 TYR    25      75.163 102.593  84.426  1.00  0.00           H  
ATOM    354  CD2 TYR    25      74.062 100.751  84.478  1.00  0.00           C  
ATOM    355  HD2 TYR    25      73.093 101.172  84.702  1.00  0.00           H  
ATOM    356  C   TYR    25      73.369  98.250  86.815  1.00  0.00           C  
ATOM    357  O   TYR    25      72.511  98.778  87.491  1.00  0.00           O  
ATOM    358  N   SER    26      74.701  98.240  87.064  1.00  0.00           N  
ATOM    359  H   SER    26      75.251  97.775  86.356  1.00  0.00           H  
ATOM    360  CA  SER    26      75.300  98.755  88.246  1.00  0.00           C  
ATOM    361  HA  SER    26      74.737  99.571  88.700  1.00  0.00           H  
ATOM    362  CB  SER    26      75.332  97.687  89.383  1.00  0.00           C  
ATOM    363  HB2 SER    26      74.344  97.311  89.648  1.00  0.00           H  
ATOM    364  HB3 SER    26      76.045  96.963  88.990  1.00  0.00           H  
ATOM    365  OG  SER    26      75.874  98.230  90.538  1.00  0.00           O  
ATOM    366  HG  SER    26      76.126  97.468  91.066  1.00  0.00           H  
ATOM    367  C   SER    26      76.775  99.276  87.935  1.00  0.00           C  
ATOM    368  O   SER    26      77.533  98.654  87.188  1.00  0.00           O  
ATOM    369  N   GLN    27      77.136 100.389  88.620  1.00  0.00           N  
ATOM    370  H   GLN    27      76.401 100.806  89.173  1.00  0.00           H  
ATOM    371  CA  GLN    27      78.400 101.091  88.580  1.00  0.00           C  
ATOM    372  HA  GLN    27      78.680 101.311  87.550  1.00  0.00           H  
ATOM    373  CB  GLN    27      78.213 102.426  89.366  1.00  0.00           C  
ATOM    374  HB2 GLN    27      77.484 103.074  88.882  1.00  0.00           H  
ATOM    375  HB3 GLN    27      77.806 102.330  90.373  1.00  0.00           H  
ATOM    376  CG  GLN    27      79.372 103.352  89.685  1.00  0.00           C  
ATOM    377  HG2 GLN    27      79.041 104.079  90.427  1.00  0.00           H  
ATOM    378  HG3 GLN    27      80.147 102.772  90.187  1.00  0.00           H  
ATOM    379  CD  GLN    27      79.952 104.046  88.444  1.00  0.00           C  
ATOM    380  OE1 GLN    27      79.120 104.299  87.507  1.00  0.00           O  
ATOM    381  NE2 GLN    27      81.181 104.554  88.427  1.00  0.00           N  
ATOM    382 HE21 GLN    27      81.709 104.558  89.288  1.00  0.00           H  
ATOM    383 HE22 GLN    27      81.391 105.088  87.596  1.00  0.00           H  
ATOM    384  C   GLN    27      79.521 100.270  89.189  1.00  0.00           C  
ATOM    385  O   GLN    27      80.683 100.563  88.957  1.00  0.00           O  
ATOM    386  N   GLN    28      79.235  99.328  90.047  1.00  0.00           N  
ATOM    387  H   GLN    28      78.267  99.064  90.167  1.00  0.00           H  
ATOM    388  CA  GLN    28      80.188  98.290  90.449  1.00  0.00           C  
ATOM    389  HA  GLN    28      81.055  98.881  90.744  1.00  0.00           H  
ATOM    390  CB  GLN    28      79.610  97.553  91.678  1.00  0.00           C  
ATOM    391  HB2 GLN    28      79.227  98.319  92.352  1.00  0.00           H  
ATOM    392  HB3 GLN    28      78.671  97.079  91.397  1.00  0.00           H  
ATOM    393  CG  GLN    28      80.479  96.531  92.398  1.00  0.00           C  
ATOM    394  HG2 GLN    28      80.472  95.587  91.853  1.00  0.00           H  
ATOM    395  HG3 GLN    28      81.514  96.872  92.353  1.00  0.00           H  
ATOM    396  CD  GLN    28      80.068  96.382  93.898  1.00  0.00           C  
ATOM    397  OE1 GLN    28      79.392  95.463  94.343  1.00  0.00           O  
ATOM    398  NE2 GLN    28      80.358  97.422  94.652  1.00  0.00           N  
ATOM    399 HE21 GLN    28      80.136  97.308  95.631  1.00  0.00           H  
ATOM    400 HE22 GLN    28      80.918  98.176  94.281  1.00  0.00           H  
ATOM    401  C   GLN    28      80.698  97.338  89.359  1.00  0.00           C  
ATOM    402  O   GLN    28      81.754  96.740  89.410  1.00  0.00           O  
ATOM    403  N   SER    29      79.967  97.250  88.220  1.00  0.00           N  
ATOM    404  H   SER    29      79.197  97.897  88.125  1.00  0.00           H  
ATOM    405  CA  SER    29      80.341  96.370  87.096  1.00  0.00           C  
ATOM    406  HA  SER    29      80.290  95.340  87.449  1.00  0.00           H  
ATOM    407  CB  SER    29      79.143  96.336  86.123  1.00  0.00           C  
ATOM    408  HB2 SER    29      79.324  95.518  85.426  1.00  0.00           H  
ATOM    409  HB3 SER    29      78.196  96.253  86.657  1.00  0.00           H  
ATOM    410  OG  SER    29      78.921  97.397  85.247  1.00  0.00           O  
ATOM    411  HG  SER    29      78.243  97.975  85.604  1.00  0.00           H  
ATOM    412  C   SER    29      81.717  96.528  86.371  1.00  0.00           C  
ATOM    413  O   SER    29      82.255  95.533  85.825  1.00  0.00           O  
ATOM    414  N   SER    30      82.170  97.792  86.424  1.00  0.00           N  
ATOM    415  H   SER    30      81.421  98.442  86.616  1.00  0.00           H  
ATOM    416  CA  SER    30      83.437  98.252  85.746  1.00  0.00           C  
ATOM    417  HA  SER    30      83.973  97.332  85.514  1.00  0.00           H  
ATOM    418  CB  SER    30      83.019  98.751  84.390  1.00  0.00           C  
ATOM    419  HB2 SER    30      82.439  98.056  83.784  1.00  0.00           H  
ATOM    420  HB3 SER    30      82.459  99.659  84.617  1.00  0.00           H  
ATOM    421  OG  SER    30      84.004  99.313  83.528  1.00  0.00           O  
ATOM    422  HG  SER    30      84.239 100.181  83.863  1.00  0.00           H  
ATOM    423  C   SER    30      84.267  99.267  86.551  1.00  0.00           C  
ATOM    424  O   SER    30      83.588  99.959  87.322  1.00  0.00           O  
ATOM    425  N   GLN    31      85.617  99.387  86.475  1.00  0.00           N  
ATOM    426  H   GLN    31      86.081  99.943  87.179  1.00  0.00           H  
ATOM    427  CA  GLN    31      86.536  98.409  85.858  1.00  0.00           C  
ATOM    428  HA  GLN    31      86.178  98.282  84.837  1.00  0.00           H  
ATOM    429  CB  GLN    31      87.928  99.144  85.796  1.00  0.00           C  
ATOM    430  HB2 GLN    31      88.198  99.455  86.805  1.00  0.00           H  
ATOM    431  HB3 GLN    31      88.648  98.440  85.379  1.00  0.00           H  
ATOM    432  CG  GLN    31      87.992 100.420  84.878  1.00  0.00           C  
ATOM    433  HG2 GLN    31      87.389 101.274  85.189  1.00  0.00           H  
ATOM    434  HG3 GLN    31      89.057 100.636  84.804  1.00  0.00           H  
ATOM    435  CD  GLN    31      87.661 100.041  83.370  1.00  0.00           C  
ATOM    436  OE1 GLN    31      88.328  99.190  82.784  1.00  0.00           O  
ATOM    437  NE2 GLN    31      86.641 100.620  82.717  1.00  0.00           N  
ATOM    438 HE21 GLN    31      86.505 100.453  81.730  1.00  0.00           H  
ATOM    439 HE22 GLN    31      86.120 101.374  83.141  1.00  0.00           H  
ATOM    440  C   GLN    31      86.601  96.922  86.527  1.00  0.00           C  
ATOM    441  O   GLN    31      86.143  96.712  87.648  1.00  0.00           O  
ATOM    442  N   PRO    32      87.025  95.860  85.786  1.00  0.00           N  
ATOM    443  CD  PRO    32      87.626  95.961  84.490  1.00  0.00           C  
ATOM    444  HD2 PRO    32      88.572  96.502  84.507  1.00  0.00           H  
ATOM    445  HD3 PRO    32      86.883  96.323  83.780  1.00  0.00           H  
ATOM    446  CG  PRO    32      88.153  94.550  84.214  1.00  0.00           C  
ATOM    447  HG2 PRO    32      89.169  94.511  84.605  1.00  0.00           H  
ATOM    448  HG3 PRO    32      88.145  94.258  83.164  1.00  0.00           H  
ATOM    449  CB  PRO    32      87.262  93.669  85.085  1.00  0.00           C  
ATOM    450  HB2 PRO    32      87.766  92.728  85.302  1.00  0.00           H  
ATOM    451  HB3 PRO    32      86.322  93.647  84.534  1.00  0.00           H  
ATOM    452  CA  PRO    32      87.119  94.550  86.361  1.00  0.00           C  
ATOM    453  HA  PRO    32      86.260  94.293  86.981  1.00  0.00           H  
ATOM    454  C   PRO    32      88.319  94.336  87.255  1.00  0.00           C  
ATOM    455  O   PRO    32      89.426  94.872  86.974  1.00  0.00           O  
ATOM    456  N   TYR    33      88.103  93.763  88.461  1.00  0.00           N  
ATOM    457  H   TYR    33      87.185  93.454  88.749  1.00  0.00           H  
ATOM    458  CA  TYR    33      89.130  93.688  89.462  1.00  0.00           C  
ATOM    459  HA  TYR    33      90.135  93.970  89.148  1.00  0.00           H  
ATOM    460  CB  TYR    33      88.789  94.687  90.593  1.00  0.00           C  
ATOM    461  HB2 TYR    33      87.918  94.316  91.133  1.00  0.00           H  
ATOM    462  HB3 TYR    33      89.511  94.773  91.406  1.00  0.00           H  
ATOM    463  CG  TYR    33      88.712  96.199  90.223  1.00  0.00           C  
ATOM    464  CD1 TYR    33      89.695  96.808  89.397  1.00  0.00           C  
ATOM    465  HD1 TYR    33      90.590  96.215  89.280  1.00  0.00           H  
ATOM    466  CE1 TYR    33      89.585  98.164  89.107  1.00  0.00           C  
ATOM    467  HE1 TYR    33      90.324  98.744  88.575  1.00  0.00           H  
ATOM    468  CZ  TYR    33      88.463  98.849  89.583  1.00  0.00           C  
ATOM    469  OH  TYR    33      88.428 100.134  89.344  1.00  0.00           O  
ATOM    470  HH  TYR    33      89.199 100.387  88.831  1.00  0.00           H  
ATOM    471  CE2 TYR    33      87.473  98.232  90.251  1.00  0.00           C  
ATOM    472  HE2 TYR    33      86.546  98.763  90.410  1.00  0.00           H  
ATOM    473  CD2 TYR    33      87.559  96.879  90.586  1.00  0.00           C  
ATOM    474  HD2 TYR    33      86.703  96.292  90.884  1.00  0.00           H  
ATOM    475  C   TYR    33      89.280  92.291  90.084  1.00  0.00           C  
ATOM    476  O   TYR    33      90.220  92.040  90.822  1.00  0.00           O  
ATOM    477  N   GLY    34      88.361  91.376  89.769  1.00  0.00           N  
ATOM    478  H   GLY    34      87.673  91.542  89.048  1.00  0.00           H  
ATOM    479  CA  GLY    34      88.261  90.141  90.536  1.00  0.00           C  
ATOM    480  HA2 GLY    34      87.549  89.498  90.019  1.00  0.00           H  
ATOM    481  HA3 GLY    34      89.250  89.685  90.496  1.00  0.00           H  
ATOM    482  C   GLY    34      87.676  90.291  91.967  1.00  0.00           C  
ATOM    483  O   GLY    34      87.142  91.354  92.315  1.00  0.00           O  
ATOM    484  N   GLN    35      87.907  89.282  92.753  1.00  0.00           N  
ATOM    485  H   GLN    35      88.396  88.491  92.360  1.00  0.00           H  
ATOM    486  CA  GLN    35      87.082  89.085  93.998  1.00  0.00           C  
ATOM    487  HA  GLN    35      87.043  90.040  94.522  1.00  0.00           H  
ATOM    488  CB  GLN    35      85.621  88.628  93.655  1.00  0.00           C  
ATOM    489  HB2 GLN    35      85.149  89.568  93.368  1.00  0.00           H  
ATOM    490  HB3 GLN    35      85.407  87.868  92.904  1.00  0.00           H  
ATOM    491  CG  GLN    35      85.022  88.192  94.969  1.00  0.00           C  
ATOM    492  HG2 GLN    35      85.302  87.159  95.180  1.00  0.00           H  
ATOM    493  HG3 GLN    35      85.296  88.815  95.820  1.00  0.00           H  
ATOM    494  CD  GLN    35      83.481  88.172  94.906  1.00  0.00           C  
ATOM    495  OE1 GLN    35      82.910  88.516  93.931  1.00  0.00           O  
ATOM    496  NE2 GLN    35      82.767  87.608  95.874  1.00  0.00           N  
ATOM    497 HE21 GLN    35      83.060  87.478  96.832  1.00  0.00           H  
ATOM    498 HE22 GLN    35      81.771  87.582  95.710  1.00  0.00           H  
ATOM    499  C   GLN    35      87.826  88.038  94.912  1.00  0.00           C  
ATOM    500  O   GLN    35      87.847  86.877  94.541  1.00  0.00           O  
ATOM    501  N   GLN    36      88.458  88.388  96.022  1.00  0.00           N  
ATOM    502  H   GLN    36      88.807  87.611  96.563  1.00  0.00           H  
ATOM    503  CA  GLN    36      88.694  89.738  96.530  1.00  0.00           C  
ATOM    504  HA  GLN    36      87.793  90.210  96.921  1.00  0.00           H  
ATOM    505  CB  GLN    36      89.839  89.745  97.552  1.00  0.00           C  
ATOM    506  HB2 GLN    36      90.799  89.528  97.082  1.00  0.00           H  
ATOM    507  HB3 GLN    36      90.006  90.732  97.985  1.00  0.00           H  
ATOM    508  CG  GLN    36      89.706  88.947  98.865  1.00  0.00           C  
ATOM    509  HG2 GLN    36      88.929  89.428  99.459  1.00  0.00           H  
ATOM    510  HG3 GLN    36      89.337  87.932  98.722  1.00  0.00           H  
ATOM    511  CD  GLN    36      91.127  88.844  99.466  1.00  0.00           C  
ATOM    512  OE1 GLN    36      91.384  89.442 100.511  1.00  0.00           O  
ATOM    513  NE2 GLN    36      92.034  88.152  98.880  1.00  0.00           N  
ATOM    514 HE21 GLN    36      91.784  87.526  98.128  1.00  0.00           H  
ATOM    515 HE22 GLN    36      92.966  88.233  99.260  1.00  0.00           H  
ATOM    516  C   GLN    36      89.163  90.722  95.463  1.00  0.00           C  
ATOM    517  O   GLN    36      90.012  90.403  94.553  1.00  0.00           O  
ATOM    518  N   SER    37      88.563  91.891  95.416  1.00  0.00           N  
ATOM    519  H   SER    37      87.911  92.046  96.172  1.00  0.00           H  
ATOM    520  CA  SER    37      88.833  92.974  94.483  1.00  0.00           C  
ATOM    521  HA  SER    37      89.054  92.599  93.484  1.00  0.00           H  
ATOM    522  CB  SER    37      87.592  93.727  94.247  1.00  0.00           C  
ATOM    523  HB2 SER    37      87.801  94.372  93.393  1.00  0.00           H  
ATOM    524  HB3 SER    37      86.850  92.988  93.946  1.00  0.00           H  
ATOM    525  OG  SER    37      87.063  94.422  95.340  1.00  0.00           O  
ATOM    526  HG  SER    37      86.143  94.626  95.155  1.00  0.00           H  
ATOM    527  C   SER    37      90.033  93.788  94.862  1.00  0.00           C  
ATOM    528  O   SER    37      90.492  93.940  96.045  1.00  0.00           O  
ATOM    529  N   TYR    38      90.701  94.380  93.818  1.00  0.00           N  
ATOM    530  H   TYR    38      90.282  94.328  92.901  1.00  0.00           H  
ATOM    531  CA  TYR    38      91.912  95.160  93.944  1.00  0.00           C  
ATOM    532  HA  TYR    38      91.845  95.819  94.810  1.00  0.00           H  
ATOM    533  CB  TYR    38      93.155  94.291  94.188  1.00  0.00           C  
ATOM    534  HB2 TYR    38      92.883  93.616  94.999  1.00  0.00           H  
ATOM    535  HB3 TYR    38      93.317  93.699  93.287  1.00  0.00           H  
ATOM    536  CG  TYR    38      94.316  95.149  94.594  1.00  0.00           C  
ATOM    537  CD1 TYR    38      95.295  95.412  93.668  1.00  0.00           C  
ATOM    538  HD1 TYR    38      95.275  95.192  92.611  1.00  0.00           H  
ATOM    539  CE1 TYR    38      96.447  96.074  94.204  1.00  0.00           C  
ATOM    540  HE1 TYR    38      97.270  96.382  93.576  1.00  0.00           H  
ATOM    541  CZ  TYR    38      96.516  96.541  95.544  1.00  0.00           C  
ATOM    542  OH  TYR    38      97.623  97.233  95.953  1.00  0.00           O  
ATOM    543  HH  TYR    38      97.403  97.808  96.689  1.00  0.00           H  
ATOM    544  CE2 TYR    38      95.439  96.310  96.369  1.00  0.00           C  
ATOM    545  HE2 TYR    38      95.357  96.710  97.369  1.00  0.00           H  
ATOM    546  CD2 TYR    38      94.320  95.545  95.963  1.00  0.00           C  
ATOM    547  HD2 TYR    38      93.620  95.161  96.690  1.00  0.00           H  
ATOM    548  C   TYR    38      92.137  95.999  92.686  1.00  0.00           C  
ATOM    549  O   TYR    38      91.859  95.495  91.625  1.00  0.00           O  
ATOM    550  N   SER    39      92.680  97.240  92.885  1.00  0.00           N  
ATOM    551  H   SER    39      93.011  97.408  93.825  1.00  0.00           H  
ATOM    552  CA  SER    39      92.710  98.258  91.857  1.00  0.00           C  
ATOM    553  HA  SER    39      92.523  97.824  90.875  1.00  0.00           H  
ATOM    554  CB  SER    39      91.552  99.266  92.129  1.00  0.00           C  
ATOM    555  HB2 SER    39      90.571  98.804  92.013  1.00  0.00           H  
ATOM    556  HB3 SER    39      91.645  99.787  93.082  1.00  0.00           H  
ATOM    557  OG  SER    39      91.732 100.268  91.134  1.00  0.00           O  
ATOM    558  HG  SER    39      91.197 101.054  91.265  1.00  0.00           H  
ATOM    559  C   SER    39      94.064  98.981  91.810  1.00  0.00           C  
ATOM    560  O   SER    39      94.467  99.562  90.838  1.00  0.00           O  
ATOM    561  N   GLY    40      94.767  98.960  92.933  1.00  0.00           N  
ATOM    562  H   GLY    40      94.228  98.659  93.733  1.00  0.00           H  
ATOM    563  CA  GLY    40      96.247  99.292  93.095  1.00  0.00           C  
ATOM    564  HA2 GLY    40      96.385 100.366  93.218  1.00  0.00           H  
ATOM    565  HA3 GLY    40      96.456  98.861  94.074  1.00  0.00           H  
ATOM    566  C   GLY    40      97.240  98.755  92.011  1.00  0.00           C  
ATOM    567  O   GLY    40      96.832  97.945  91.151  1.00  0.00           O  
ATOM    568  N   TYR    41      98.398  99.311  91.876  1.00  0.00           N  
ATOM    569  H   TYR    41      98.922  99.069  91.047  1.00  0.00           H  
ATOM    570  CA  TYR    41      99.091 100.257  92.725  1.00  0.00           C  
ATOM    571  HA  TYR    41      98.597 101.219  92.860  1.00  0.00           H  
ATOM    572  CB  TYR    41      99.471  99.663  94.105  1.00  0.00           C  
ATOM    573  HB2 TYR    41      98.555  99.176  94.442  1.00  0.00           H  
ATOM    574  HB3 TYR    41     100.224  98.888  93.962  1.00  0.00           H  
ATOM    575  CG  TYR    41     100.117 100.604  95.105  1.00  0.00           C  
ATOM    576  CD1 TYR    41     101.510 100.756  95.282  1.00  0.00           C  
ATOM    577  HD1 TYR    41     102.261 100.156  94.788  1.00  0.00           H  
ATOM    578  CE1 TYR    41     101.996 101.706  96.201  1.00  0.00           C  
ATOM    579  HE1 TYR    41     103.026 102.030  96.198  1.00  0.00           H  
ATOM    580  CZ  TYR    41     101.099 102.462  96.998  1.00  0.00           C  
ATOM    581  OH  TYR    41     101.604 103.348  97.977  1.00  0.00           O  
ATOM    582  HH  TYR    41     102.563 103.350  97.937  1.00  0.00           H  
ATOM    583  CE2 TYR    41      99.726 102.278  96.814  1.00  0.00           C  
ATOM    584  HE2 TYR    41      99.024 102.794  97.452  1.00  0.00           H  
ATOM    585  CD2 TYR    41      99.242 101.326  95.878  1.00  0.00           C  
ATOM    586  HD2 TYR    41      98.182 101.248  95.683  1.00  0.00           H  
ATOM    587  C   TYR    41     100.424 100.702  92.015  1.00  0.00           C  
ATOM    588  O   TYR    41     101.203  99.862  91.468  1.00  0.00           O  
ATOM    589  N   SER    42     100.702 101.982  92.037  1.00  0.00           N  
ATOM    590  H   SER    42      99.931 102.584  92.290  1.00  0.00           H  
ATOM    591  CA  SER    42     101.818 102.640  91.452  1.00  0.00           C  
ATOM    592  HA  SER    42     102.686 101.987  91.365  1.00  0.00           H  
ATOM    593  CB  SER    42     101.494 103.241  90.052  1.00  0.00           C  
ATOM    594  HB2 SER    42     100.481 103.620  90.192  1.00  0.00           H  
ATOM    595  HB3 SER    42     102.138 104.079  89.785  1.00  0.00           H  
ATOM    596  OG  SER    42     101.627 102.204  89.070  1.00  0.00           O  
ATOM    597  HG  SER    42     101.424 102.606  88.223  1.00  0.00           H  
ATOM    598  C   SER    42     102.260 103.782  92.426  1.00  0.00           C  
ATOM    599  O   SER    42     101.449 104.648  92.748  1.00  0.00           O  
ATOM    600  N   GLN    43     103.501 103.704  93.013  1.00  0.00           N  
ATOM    601  H   GLN    43     104.125 102.950  92.765  1.00  0.00           H  
ATOM    602  CA  GLN    43     103.951 104.686  93.931  1.00  0.00           C  
ATOM    603  HA  GLN    43     103.174 104.849  94.679  1.00  0.00           H  
ATOM    604  CB  GLN    43     105.100 104.065  94.799  1.00  0.00           C  
ATOM    605  HB2 GLN    43     104.735 103.129  95.221  1.00  0.00           H  
ATOM    606  HB3 GLN    43     105.949 103.948  94.125  1.00  0.00           H  
ATOM    607  CG  GLN    43     105.577 105.030  95.923  1.00  0.00           C  
ATOM    608  HG2 GLN    43     106.399 104.577  96.476  1.00  0.00           H  
ATOM    609  HG3 GLN    43     106.004 105.994  95.645  1.00  0.00           H  
ATOM    610  CD  GLN    43     104.490 105.257  96.963  1.00  0.00           C  
ATOM    611  OE1 GLN    43     104.169 104.501  97.889  1.00  0.00           O  
ATOM    612  NE2 GLN    43     103.784 106.355  96.836  1.00  0.00           N  
ATOM    613 HE21 GLN    43     103.887 106.833  95.952  1.00  0.00           H  
ATOM    614 HE22 GLN    43     103.016 106.618  97.436  1.00  0.00           H  
ATOM    615  C   GLN    43     104.152 106.152  93.389  1.00  0.00           C  
ATOM    616  O   GLN    43     104.031 107.145  94.070  1.00  0.00           O  
ATOM    617  N   SER    44     104.559 106.223  92.103  1.00  0.00           N  
ATOM    618  H   SER    44     104.594 105.386  91.538  1.00  0.00           H  
ATOM    619  CA  SER    44     104.662 107.416  91.272  1.00  0.00           C  
ATOM    620  HA  SER    44     105.666 107.767  91.510  1.00  0.00           H  
ATOM    621  CB  SER    44     104.757 107.005  89.845  1.00  0.00           C  
ATOM    622  HB2 SER    44     105.274 106.052  89.730  1.00  0.00           H  
ATOM    623  HB3 SER    44     103.761 106.686  89.539  1.00  0.00           H  
ATOM    624  OG  SER    44     105.116 108.018  88.915  1.00  0.00           O  
ATOM    625  HG  SER    44     104.729 107.708  88.093  1.00  0.00           H  
ATOM    626  C   SER    44     103.538 108.422  91.581  1.00  0.00           C  
ATOM    627  O   SER    44     102.364 108.098  91.545  1.00  0.00           O  
ATOM    628  N   THR    45     103.939 109.671  91.828  1.00  0.00           N  
ATOM    629  H   THR    45     104.899 109.925  92.012  1.00  0.00           H  
ATOM    630  CA  THR    45     103.045 110.769  92.118  1.00  0.00           C  
ATOM    631  HA  THR    45     101.983 110.565  91.982  1.00  0.00           H  
ATOM    632  CB  THR    45     103.170 111.240  93.590  1.00  0.00           C  
ATOM    633  HB  THR    45     104.118 111.749  93.761  1.00  0.00           H  
ATOM    634  CG2 THR    45     102.114 112.254  94.051  1.00  0.00           C  
ATOM    635 HG21 THR    45     102.496 112.784  94.924  1.00  0.00           H  
ATOM    636 HG22 THR    45     101.946 112.983  93.259  1.00  0.00           H  
ATOM    637 HG23 THR    45     101.186 111.773  94.361  1.00  0.00           H  
ATOM    638  OG1 THR    45     103.017 110.072  94.430  1.00  0.00           O  
ATOM    639  HG1 THR    45     103.758 109.473  94.321  1.00  0.00           H  
ATOM    640  C   THR    45     103.247 111.943  91.129  1.00  0.00           C  
ATOM    641  O   THR    45     104.358 112.505  90.927  1.00  0.00           O  
ATOM    642  N   ASP    46     102.097 112.341  90.559  1.00  0.00           N  
ATOM    643  H   ASP    46     101.242 111.824  90.708  1.00  0.00           H  
ATOM    644  CA  ASP    46     102.017 113.569  89.730  1.00  0.00           C  
ATOM    645  HA  ASP    46     102.611 113.439  88.825  1.00  0.00           H  
ATOM    646  CB  ASP    46     100.560 113.926  89.362  1.00  0.00           C  
ATOM    647  HB2 ASP    46     100.112 113.144  88.749  1.00  0.00           H  
ATOM    648  HB3 ASP    46     100.049 113.707  90.300  1.00  0.00           H  
ATOM    649  CG  ASP    46     100.438 115.240  88.686  1.00  0.00           C  
ATOM    650  OD1 ASP    46     101.419 115.709  88.057  1.00  0.00           O  
ATOM    651  OD2 ASP    46      99.423 115.920  88.899  1.00  0.00           O  
ATOM    652  C   ASP    46     102.531 114.723  90.549  1.00  0.00           C  
ATOM    653  O   ASP    46     101.976 115.219  91.516  1.00  0.00           O  
ATOM    654  N   THR    47     103.577 115.327  89.924  1.00  0.00           N  
ATOM    655  H   THR    47     103.847 114.951  89.026  1.00  0.00           H  
ATOM    656  CA  THR    47     104.337 116.453  90.432  1.00  0.00           C  
ATOM    657  HA  THR    47     104.536 116.465  91.503  1.00  0.00           H  
ATOM    658  CB  THR    47     105.824 116.288  89.852  1.00  0.00           C  
ATOM    659  HB  THR    47     106.386 117.152  90.208  1.00  0.00           H  
ATOM    660  CG2 THR    47     106.431 114.924  90.175  1.00  0.00           C  
ATOM    661 HG21 THR    47     106.061 114.685  91.172  1.00  0.00           H  
ATOM    662 HG22 THR    47     106.044 114.141  89.523  1.00  0.00           H  
ATOM    663 HG23 THR    47     107.514 114.989  90.288  1.00  0.00           H  
ATOM    664  OG1 THR    47     105.767 116.388  88.424  1.00  0.00           O  
ATOM    665  HG1 THR    47     106.667 116.671  88.244  1.00  0.00           H  
ATOM    666  C   THR    47     103.878 117.942  90.046  1.00  0.00           C  
ATOM    667  O   THR    47     104.664 118.918  90.145  1.00  0.00           O  
ATOM    668  N   SER    48     102.667 118.079  89.570  1.00  0.00           N  
ATOM    669  H   SER    48     102.092 117.251  89.493  1.00  0.00           H  
ATOM    670  CA  SER    48     102.249 119.229  88.785  1.00  0.00           C  
ATOM    671  HA  SER    48     103.143 119.574  88.266  1.00  0.00           H  
ATOM    672  CB  SER    48     101.137 118.915  87.834  1.00  0.00           C  
ATOM    673  HB2 SER    48     100.805 119.766  87.240  1.00  0.00           H  
ATOM    674  HB3 SER    48     101.384 118.100  87.153  1.00  0.00           H  
ATOM    675  OG  SER    48      99.902 118.522  88.426  1.00  0.00           O  
ATOM    676  HG  SER    48      99.931 117.570  88.548  1.00  0.00           H  
ATOM    677  C   SER    48     101.728 120.288  89.701  1.00  0.00           C  
ATOM    678  O   SER    48     101.462 120.056  90.882  1.00  0.00           O  
ATOM    679  N   GLY    49     101.354 121.496  89.187  1.00  0.00           N  
ATOM    680  H   GLY    49     101.676 121.592  88.235  1.00  0.00           H  
ATOM    681  CA  GLY    49     100.793 122.649  89.830  1.00  0.00           C  
ATOM    682  HA2 GLY    49     100.369 123.286  89.054  1.00  0.00           H  
ATOM    683  HA3 GLY    49      99.958 122.238  90.397  1.00  0.00           H  
ATOM    684  C   GLY    49     101.857 123.297  90.691  1.00  0.00           C  
ATOM    685  O   GLY    49     103.064 123.157  90.568  1.00  0.00           O  
ATOM    686  N   TYR    50     101.441 124.186  91.586  1.00  0.00           N  
ATOM    687  H   TYR    50     102.196 124.686  92.033  1.00  0.00           H  
ATOM    688  CA  TYR    50      99.978 124.503  91.933  1.00  0.00           C  
ATOM    689  HA  TYR    50      99.335 124.527  91.053  1.00  0.00           H  
ATOM    690  CB  TYR    50      99.544 123.552  93.078  1.00  0.00           C  
ATOM    691  HB2 TYR    50      99.716 122.506  92.825  1.00  0.00           H  
ATOM    692  HB3 TYR    50     100.246 123.600  93.910  1.00  0.00           H  
ATOM    693  CG  TYR    50      98.126 123.734  93.497  1.00  0.00           C  
ATOM    694  CD1 TYR    50      97.758 124.427  94.664  1.00  0.00           C  
ATOM    695  HD1 TYR    50      98.555 124.819  95.279  1.00  0.00           H  
ATOM    696  CE1 TYR    50      96.412 124.570  95.101  1.00  0.00           C  
ATOM    697  HE1 TYR    50      96.085 125.021  96.026  1.00  0.00           H  
ATOM    698  CZ  TYR    50      95.398 123.996  94.321  1.00  0.00           C  
ATOM    699  OH  TYR    50      94.094 123.936  94.688  1.00  0.00           O  
ATOM    700  HH  TYR    50      93.692 123.336  94.056  1.00  0.00           H  
ATOM    701  CE2 TYR    50      95.781 123.096  93.290  1.00  0.00           C  
ATOM    702  HE2 TYR    50      95.032 122.563  92.722  1.00  0.00           H  
ATOM    703  CD2 TYR    50      97.130 122.940  92.921  1.00  0.00           C  
ATOM    704  HD2 TYR    50      97.379 122.248  92.129  1.00  0.00           H  
ATOM    705  C   TYR    50      99.918 125.969  92.567  1.00  0.00           C  
ATOM    706  O   TYR    50     100.911 126.412  93.125  1.00  0.00           O  
ATOM    707  N   GLY    51      98.846 126.742  92.432  1.00  0.00           N  
ATOM    708  H   GLY    51      98.802 127.484  93.116  1.00  0.00           H  
ATOM    709  CA  GLY    51      97.668 126.525  91.617  1.00  0.00           C  
ATOM    710  HA2 GLY    51      97.357 125.480  91.627  1.00  0.00           H  
ATOM    711  HA3 GLY    51      96.836 127.090  92.036  1.00  0.00           H  
ATOM    712  C   GLY    51      97.859 127.114  90.232  1.00  0.00           C  
ATOM    713  O   GLY    51      97.354 126.560  89.220  1.00  0.00           O  
ATOM    714  N   GLN    52      98.572 128.212  90.166  1.00  0.00           N  
ATOM    715  H   GLN    52      99.100 128.572  90.948  1.00  0.00           H  
ATOM    716  CA  GLN    52      98.693 128.947  88.922  1.00  0.00           C  
ATOM    717  HA  GLN    52      98.139 128.627  88.039  1.00  0.00           H  
ATOM    718  CB  GLN    52      98.288 130.359  89.212  1.00  0.00           C  
ATOM    719  HB2 GLN    52      98.871 130.676  90.077  1.00  0.00           H  
ATOM    720  HB3 GLN    52      98.547 130.983  88.357  1.00  0.00           H  
ATOM    721  CG  GLN    52      96.800 130.548  89.458  1.00  0.00           C  
ATOM    722  HG2 GLN    52      96.395 130.916  88.515  1.00  0.00           H  
ATOM    723  HG3 GLN    52      96.265 129.630  89.699  1.00  0.00           H  
ATOM    724  CD  GLN    52      96.429 131.509  90.583  1.00  0.00           C  
ATOM    725  OE1 GLN    52      96.997 131.433  91.638  1.00  0.00           O  
ATOM    726  NE2 GLN    52      95.320 132.194  90.467  1.00  0.00           N  
ATOM    727 HE21 GLN    52      94.636 132.057  89.736  1.00  0.00           H  
ATOM    728 HE22 GLN    52      95.214 132.956  91.121  1.00  0.00           H  
ATOM    729  C   GLN    52     100.211 128.909  88.481  1.00  0.00           C  
ATOM    730  O   GLN    52     101.007 129.622  89.096  1.00  0.00           O  
ATOM    731  N   SER    53     100.622 128.314  87.421  1.00  0.00           N  
ATOM    732  H   SER    53     101.598 128.485  87.228  1.00  0.00           H  
ATOM    733  CA  SER    53      99.938 127.396  86.450  1.00  0.00           C  
ATOM    734  HA  SER    53      99.069 127.966  86.120  1.00  0.00           H  
ATOM    735  CB  SER    53     100.818 127.219  85.215  1.00  0.00           C  
ATOM    736  HB2 SER    53     101.071 128.211  84.841  1.00  0.00           H  
ATOM    737  HB3 SER    53     101.714 126.648  85.457  1.00  0.00           H  
ATOM    738  OG  SER    53     100.016 126.710  84.192  1.00  0.00           O  
ATOM    739  HG  SER    53     100.483 126.799  83.358  1.00  0.00           H  
ATOM    740  C   SER    53      99.598 126.147  87.117  1.00  0.00           C  
ATOM    741  O   SER    53     100.184 125.718  88.065  1.00  0.00           O  
ATOM    742  N   SER    54      98.617 125.450  86.585  1.00  0.00           N  
ATOM    743  H   SER    54      98.066 125.927  85.886  1.00  0.00           H  
ATOM    744  CA  SER    54      98.144 124.117  86.867  1.00  0.00           C  
ATOM    745  HA  SER    54      98.206 124.032  87.951  1.00  0.00           H  
ATOM    746  CB  SER    54      96.790 123.872  86.245  1.00  0.00           C  
ATOM    747  HB2 SER    54      96.515 122.845  86.488  1.00  0.00           H  
ATOM    748  HB3 SER    54      96.055 124.482  86.770  1.00  0.00           H  
ATOM    749  OG  SER    54      96.617 124.221  84.899  1.00  0.00           O  
ATOM    750  HG  SER    54      96.782 125.161  84.799  1.00  0.00           H  
ATOM    751  C   SER    54      99.139 123.095  86.233  1.00  0.00           C  
ATOM    752  O   SER    54      99.223 121.969  86.743  1.00  0.00           O  
ATOM    753  N   TYR    55      99.920 123.462  85.198  1.00  0.00           N  
ATOM    754  H   TYR    55      99.599 124.286  84.709  1.00  0.00           H  
ATOM    755  CA  TYR    55     101.047 122.838  84.522  1.00  0.00           C  
ATOM    756  HA  TYR    55     101.599 122.260  85.263  1.00  0.00           H  
ATOM    757  CB  TYR    55     100.584 121.932  83.409  1.00  0.00           C  
ATOM    758  HB2 TYR    55     100.079 122.477  82.612  1.00  0.00           H  
ATOM    759  HB3 TYR    55     101.435 121.339  83.072  1.00  0.00           H  
ATOM    760  CG  TYR    55      99.634 120.899  83.832  1.00  0.00           C  
ATOM    761  CD1 TYR    55      98.310 120.912  83.472  1.00  0.00           C  
ATOM    762  HD1 TYR    55      97.995 121.778  82.910  1.00  0.00           H  
ATOM    763  CE1 TYR    55      97.421 119.865  83.806  1.00  0.00           C  
ATOM    764  HE1 TYR    55      96.402 119.916  83.452  1.00  0.00           H  
ATOM    765  CZ  TYR    55      97.847 118.773  84.469  1.00  0.00           C  
ATOM    766  OH  TYR    55      97.026 117.772  84.932  1.00  0.00           O  
ATOM    767  HH  TYR    55      97.232 117.579  85.849  1.00  0.00           H  
ATOM    768  CE2 TYR    55      99.132 118.799  84.973  1.00  0.00           C  
ATOM    769  HE2 TYR    55      99.359 117.993  85.655  1.00  0.00           H  
ATOM    770  CD2 TYR    55     100.070 119.851  84.581  1.00  0.00           C  
ATOM    771  HD2 TYR    55     101.085 119.885  84.949  1.00  0.00           H  
ATOM    772  C   TYR    55     102.045 123.862  83.979  1.00  0.00           C  
ATOM    773  O   TYR    55     101.871 124.313  82.829  1.00  0.00           O  
ATOM    774  N   SER    56     103.124 124.213  84.651  1.00  0.00           N  
ATOM    775  H   SER    56     103.796 124.758  84.130  1.00  0.00           H  
ATOM    776  CA  SER    56     103.658 123.737  85.943  1.00  0.00           C  
ATOM    777  HA  SER    56     104.581 124.297  86.089  1.00  0.00           H  
ATOM    778  CB  SER    56     102.761 124.135  87.150  1.00  0.00           C  
ATOM    779  HB2 SER    56     101.716 123.822  87.158  1.00  0.00           H  
ATOM    780  HB3 SER    56     103.110 123.854  88.143  1.00  0.00           H  
ATOM    781  OG  SER    56     102.637 125.504  87.208  1.00  0.00           O  
ATOM    782  HG  SER    56     101.982 125.791  87.848  1.00  0.00           H  
ATOM    783  C   SER    56     104.011 122.270  86.085  1.00  0.00           C  
ATOM    784  O   SER    56     103.442 121.562  86.913  1.00  0.00           O  
ATOM    785  N   SER    57     104.832 121.673  85.279  1.00  0.00           N  
ATOM    786  H   SER    57     104.917 120.671  85.371  1.00  0.00           H  
ATOM    787  CA  SER    57     105.546 122.194  84.122  1.00  0.00           C  
ATOM    788  HA  SER    57     105.844 123.233  84.263  1.00  0.00           H  
ATOM    789  CB  SER    57     106.703 121.307  83.962  1.00  0.00           C  
ATOM    790  HB2 SER    57     107.414 121.521  84.761  1.00  0.00           H  
ATOM    791  HB3 SER    57     106.370 120.270  83.918  1.00  0.00           H  
ATOM    792  OG  SER    57     107.383 121.504  82.730  1.00  0.00           O  
ATOM    793  HG  SER    57     108.327 121.535  82.901  1.00  0.00           H  
ATOM    794  C   SER    57     104.638 122.144  82.938  1.00  0.00           C  
ATOM    795  O   SER    57     103.781 121.300  82.776  1.00  0.00           O  
ATOM    796  N   TYR    58     104.983 123.045  82.017  1.00  0.00           N  
ATOM    797  H   TYR    58     105.891 123.479  82.104  1.00  0.00           H  
ATOM    798  CA  TYR    58     104.364 123.317  80.769  1.00  0.00           C  
ATOM    799  HA  TYR    58     103.276 123.338  80.831  1.00  0.00           H  
ATOM    800  CB  TYR    58     104.898 124.742  80.214  1.00  0.00           C  
ATOM    801  HB2 TYR    58     104.657 125.435  81.020  1.00  0.00           H  
ATOM    802  HB3 TYR    58     105.983 124.653  80.158  1.00  0.00           H  
ATOM    803  CG  TYR    58     104.206 125.013  78.969  1.00  0.00           C  
ATOM    804  CD1 TYR    58     104.725 124.483  77.818  1.00  0.00           C  
ATOM    805  HD1 TYR    58     105.681 123.982  77.849  1.00  0.00           H  
ATOM    806  CE1 TYR    58     104.175 124.876  76.574  1.00  0.00           C  
ATOM    807  HE1 TYR    58     104.642 124.549  75.656  1.00  0.00           H  
ATOM    808  CZ  TYR    58     102.970 125.632  76.488  1.00  0.00           C  
ATOM    809  OH  TYR    58     102.503 125.902  75.237  1.00  0.00           O  
ATOM    810  HH  TYR    58     102.908 125.417  74.514  1.00  0.00           H  
ATOM    811  CE2 TYR    58     102.422 126.168  77.683  1.00  0.00           C  
ATOM    812  HE2 TYR    58     101.601 126.870  77.710  1.00  0.00           H  
ATOM    813  CD2 TYR    58     103.062 125.820  78.878  1.00  0.00           C  
ATOM    814  HD2 TYR    58     102.622 126.198  79.789  1.00  0.00           H  
ATOM    815  C   TYR    58     104.732 122.111  79.789  1.00  0.00           C  
ATOM    816  O   TYR    58     105.916 121.882  79.487  1.00  0.00           O  
ATOM    817  N   GLY    59     103.797 121.381  79.202  1.00  0.00           N  
ATOM    818  H   GLY    59     104.144 120.549  78.747  1.00  0.00           H  
ATOM    819  CA  GLY    59     102.390 121.493  79.334  1.00  0.00           C  
ATOM    820  HA2 GLY    59     102.107 120.462  79.545  1.00  0.00           H  
ATOM    821  HA3 GLY    59     102.098 122.102  80.190  1.00  0.00           H  
ATOM    822  C   GLY    59     101.596 121.835  78.053  1.00  0.00           C  
ATOM    823  O   GLY    59     102.176 121.786  76.992  1.00  0.00           O  
ATOM    824  N   GLN    60     100.373 122.283  78.089  1.00  0.00           N  
ATOM    825  H   GLN    60     100.034 122.563  77.180  1.00  0.00           H  
ATOM    826  CA  GLN    60      99.438 122.627  79.207  1.00  0.00           C  
ATOM    827  HA  GLN    60      99.747 122.329  80.209  1.00  0.00           H  
ATOM    828  CB  GLN    60      99.341 124.188  79.158  1.00  0.00           C  
ATOM    829  HB2 GLN    60     100.342 124.563  79.374  1.00  0.00           H  
ATOM    830  HB3 GLN    60      99.355 124.604  78.150  1.00  0.00           H  
ATOM    831  CG  GLN    60      98.290 124.965  80.037  1.00  0.00           C  
ATOM    832  HG2 GLN    60      97.299 124.733  79.647  1.00  0.00           H  
ATOM    833  HG3 GLN    60      98.317 124.581  81.057  1.00  0.00           H  
ATOM    834  CD  GLN    60      98.624 126.431  80.150  1.00  0.00           C  
ATOM    835  OE1 GLN    60      99.681 126.931  79.813  1.00  0.00           O  
ATOM    836  NE2 GLN    60      97.697 127.207  80.667  1.00  0.00           N  
ATOM    837 HE21 GLN    60      96.870 126.738  81.009  1.00  0.00           H  
ATOM    838 HE22 GLN    60      97.854 128.203  80.712  1.00  0.00           H  
ATOM    839  C   GLN    60      97.983 122.087  79.014  1.00  0.00           C  
ATOM    840  O   GLN    60      97.257 121.779  79.949  1.00  0.00           O  
ATOM    841  N   SER    61      97.616 121.901  77.746  1.00  0.00           N  
ATOM    842  H   SER    61      98.146 122.282  76.975  1.00  0.00           H  
ATOM    843  CA  SER    61      96.429 121.223  77.495  1.00  0.00           C  
ATOM    844  HA  SER    61      96.400 120.335  78.126  1.00  0.00           H  
ATOM    845  CB  SER    61      95.252 122.191  77.839  1.00  0.00           C  
ATOM    846  HB2 SER    61      94.335 121.612  77.727  1.00  0.00           H  
ATOM    847  HB3 SER    61      95.377 122.581  78.849  1.00  0.00           H  
ATOM    848  OG  SER    61      95.163 123.273  76.934  1.00  0.00           O  
ATOM    849  HG  SER    61      94.858 124.049  77.411  1.00  0.00           H  
ATOM    850  C   SER    61      96.297 120.807  76.007  1.00  0.00           C  
ATOM    851  O   SER    61      97.246 121.095  75.219  1.00  0.00           O  
ATOM    852  N   GLN    62      95.142 120.308  75.514  1.00  0.00           N  
ATOM    853  H   GLN    62      94.384 120.146  76.161  1.00  0.00           H  
ATOM    854  CA  GLN    62      94.827 120.103  74.055  1.00  0.00           C  
ATOM    855  HA  GLN    62      95.760 119.789  73.585  1.00  0.00           H  
ATOM    856  CB  GLN    62      93.909 118.965  73.711  1.00  0.00           C  
ATOM    857  HB2 GLN    62      93.008 119.212  74.273  1.00  0.00           H  
ATOM    858  HB3 GLN    62      93.617 118.982  72.661  1.00  0.00           H  
ATOM    859  CG  GLN    62      94.431 117.544  74.117  1.00  0.00           C  
ATOM    860  HG2 GLN    62      94.975 117.497  75.060  1.00  0.00           H  
ATOM    861  HG3 GLN    62      93.598 116.854  74.249  1.00  0.00           H  
ATOM    862  CD  GLN    62      95.401 116.977  73.015  1.00  0.00           C  
ATOM    863  OE1 GLN    62      96.052 117.665  72.256  1.00  0.00           O  
ATOM    864  NE2 GLN    62      95.497 115.673  72.931  1.00  0.00           N  
ATOM    865 HE21 GLN    62      96.249 115.228  72.425  1.00  0.00           H  
ATOM    866 HE22 GLN    62      95.152 115.172  73.737  1.00  0.00           H  
ATOM    867  C   GLN    62      94.518 121.368  73.268  1.00  0.00           C  
ATOM    868  O   GLN    62      94.323 121.240  72.082  1.00  0.00           O  
ATOM    869  N   ASN    63      94.278 122.580  73.863  1.00  0.00           N  
ATOM    870  H   ASN    63      94.148 122.571  74.865  1.00  0.00           H  
ATOM    871  CA  ASN    63      94.066 123.894  73.209  1.00  0.00           C  
ATOM    872  HA  ASN    63      94.004 123.795  72.126  1.00  0.00           H  
ATOM    873  CB  ASN    63      92.797 124.511  73.758  1.00  0.00           C  
ATOM    874  HB2 ASN    63      93.033 124.822  74.775  1.00  0.00           H  
ATOM    875  HB3 ASN    63      92.525 125.358  73.128  1.00  0.00           H  
ATOM    876  CG  ASN    63      91.561 123.645  73.751  1.00  0.00           C  
ATOM    877  OD1 ASN    63      90.938 123.366  72.749  1.00  0.00           O  
ATOM    878  ND2 ASN    63      91.085 123.179  74.922  1.00  0.00           N  
ATOM    879 HD21 ASN    63      90.251 122.609  74.909  1.00  0.00           H  
ATOM    880 HD22 ASN    63      91.597 123.429  75.756  1.00  0.00           H  
ATOM    881  C   ASN    63      95.333 124.790  73.405  1.00  0.00           C  
ATOM    882  O   ASN    63      95.525 125.721  72.607  1.00  0.00           O  
ATOM    883  N   THR    64      96.207 124.388  74.355  1.00  0.00           N  
ATOM    884  H   THR    64      95.904 123.680  75.008  1.00  0.00           H  
ATOM    885  CA  THR    64      97.468 125.106  74.644  1.00  0.00           C  
ATOM    886  HA  THR    64      97.775 125.778  73.842  1.00  0.00           H  
ATOM    887  CB  THR    64      97.497 125.930  75.936  1.00  0.00           C  
ATOM    888  HB  THR    64      97.256 125.385  76.849  1.00  0.00           H  
ATOM    889  CG2 THR    64      98.862 126.669  76.050  1.00  0.00           C  
ATOM    890 HG21 THR    64      98.847 127.353  76.899  1.00  0.00           H  
ATOM    891 HG22 THR    64      99.673 125.941  76.043  1.00  0.00           H  
ATOM    892 HG23 THR    64      98.887 127.383  75.226  1.00  0.00           H  
ATOM    893  OG1 THR    64      96.523 126.976  75.847  1.00  0.00           O  
ATOM    894  HG1 THR    64      95.658 126.643  76.096  1.00  0.00           H  
ATOM    895  C   THR    64      98.564 124.033  74.743  1.00  0.00           C  
ATOM    896  O   THR    64      98.939 123.648  75.821  1.00  0.00           O  
ATOM    897  N   GLY    65      99.213 123.617  73.652  1.00  0.00           N  
ATOM    898  H   GLY    65      99.696 122.762  73.888  1.00  0.00           H  
ATOM    899  CA  GLY    65      99.024 123.981  72.226  1.00  0.00           C  
ATOM    900  HA2 GLY    65      98.976 125.056  72.052  1.00  0.00           H  
ATOM    901  HA3 GLY    65      99.897 123.508  71.777  1.00  0.00           H  
ATOM    902  C   GLY    65      97.808 123.334  71.590  1.00  0.00           C  
ATOM    903  O   GLY    65      97.322 122.315  72.045  1.00  0.00           O  
ATOM    904  N   TYR    66      97.319 123.898  70.483  1.00  0.00           N  
ATOM    905  H   TYR    66      97.882 124.659  70.132  1.00  0.00           H  
ATOM    906  CA  TYR    66      96.006 123.522  69.918  1.00  0.00           C  
ATOM    907  HA  TYR    66      95.404 123.086  70.715  1.00  0.00           H  
ATOM    908  CB  TYR    66      95.206 124.700  69.351  1.00  0.00           C  
ATOM    909  HB2 TYR    66      95.308 125.552  70.022  1.00  0.00           H  
ATOM    910  HB3 TYR    66      95.635 124.948  68.381  1.00  0.00           H  
ATOM    911  CG  TYR    66      93.723 124.358  69.117  1.00  0.00           C  
ATOM    912  CD1 TYR    66      93.341 123.572  68.081  1.00  0.00           C  
ATOM    913  HD1 TYR    66      94.139 123.199  67.456  1.00  0.00           H  
ATOM    914  CE1 TYR    66      91.941 123.201  67.905  1.00  0.00           C  
ATOM    915  HE1 TYR    66      91.667 122.506  67.125  1.00  0.00           H  
ATOM    916  CZ  TYR    66      90.971 123.734  68.809  1.00  0.00           C  
ATOM    917  OH  TYR    66      89.688 123.427  68.499  1.00  0.00           O  
ATOM    918  HH  TYR    66      89.610 122.817  67.761  1.00  0.00           H  
ATOM    919  CE2 TYR    66      91.366 124.607  69.817  1.00  0.00           C  
ATOM    920  HE2 TYR    66      90.672 124.968  70.562  1.00  0.00           H  
ATOM    921  CD2 TYR    66      92.728 124.917  69.989  1.00  0.00           C  
ATOM    922  HD2 TYR    66      93.103 125.533  70.793  1.00  0.00           H  
ATOM    923  C   TYR    66      95.984 122.328  68.968  1.00  0.00           C  
ATOM    924  O   TYR    66      96.360 122.457  67.825  1.00  0.00           O  
ATOM    925  N   GLY    67      95.599 121.152  69.429  1.00  0.00           N  
ATOM    926  H   GLY    67      95.261 121.064  70.377  1.00  0.00           H  
ATOM    927  CA  GLY    67      95.597 119.877  68.704  1.00  0.00           C  
ATOM    928  HA2 GLY    67      96.616 119.759  68.334  1.00  0.00           H  
ATOM    929  HA3 GLY    67      95.387 119.042  69.372  1.00  0.00           H  
ATOM    930  C   GLY    67      94.561 119.996  67.564  1.00  0.00           C  
ATOM    931  O   GLY    67      93.450 120.524  67.721  1.00  0.00           O  
ATOM    932  N   THR    68      94.903 119.469  66.424  1.00  0.00           N  
ATOM    933  H   THR    68      95.729 118.894  66.341  1.00  0.00           H  
ATOM    934  CA  THR    68      94.090 119.518  65.199  1.00  0.00           C  
ATOM    935  HA  THR    68      93.065 119.396  65.551  1.00  0.00           H  
ATOM    936  CB  THR    68      94.177 120.954  64.638  1.00  0.00           C  
ATOM    937  HB  THR    68      93.806 121.634  65.405  1.00  0.00           H  
ATOM    938  CG2 THR    68      95.490 121.566  64.300  1.00  0.00           C  
ATOM    939 HG21 THR    68      95.237 122.462  63.733  1.00  0.00           H  
ATOM    940 HG22 THR    68      96.034 121.847  65.201  1.00  0.00           H  
ATOM    941 HG23 THR    68      96.018 120.875  63.643  1.00  0.00           H  
ATOM    942  OG1 THR    68      93.458 121.014  63.453  1.00  0.00           O  
ATOM    943  HG1 THR    68      92.577 121.242  63.760  1.00  0.00           H  
ATOM    944  C   THR    68      94.405 118.424  64.207  1.00  0.00           C  
ATOM    945  O   THR    68      95.491 117.801  64.307  1.00  0.00           O  
ATOM    946  N   GLN    69      93.422 118.095  63.334  1.00  0.00           N  
ATOM    947  H   GLN    69      92.632 118.716  63.430  1.00  0.00           H  
ATOM    948  CA  GLN    69      93.557 117.111  62.172  1.00  0.00           C  
ATOM    949  HA  GLN    69      94.595 116.974  61.869  1.00  0.00           H  
ATOM    950  CB  GLN    69      92.891 115.791  62.546  1.00  0.00           C  
ATOM    951  HB2 GLN    69      91.835 115.963  62.751  1.00  0.00           H  
ATOM    952  HB3 GLN    69      92.817 115.204  61.631  1.00  0.00           H  
ATOM    953  CG  GLN    69      93.559 114.939  63.648  1.00  0.00           C  
ATOM    954  HG2 GLN    69      94.646 115.015  63.662  1.00  0.00           H  
ATOM    955  HG3 GLN    69      93.211 115.335  64.602  1.00  0.00           H  
ATOM    956  CD  GLN    69      93.167 113.478  63.520  1.00  0.00           C  
ATOM    957  OE1 GLN    69      93.904 112.609  63.058  1.00  0.00           O  
ATOM    958  NE2 GLN    69      91.913 113.181  63.807  1.00  0.00           N  
ATOM    959 HE21 GLN    69      91.307 113.965  64.004  1.00  0.00           H  
ATOM    960 HE22 GLN    69      91.555 112.238  63.752  1.00  0.00           H  
ATOM    961  C   GLN    69      92.691 117.779  61.012  1.00  0.00           C  
ATOM    962  O   GLN    69      91.876 118.631  61.193  1.00  0.00           O  
ATOM    963  N   SER    70      92.623 117.135  59.783  1.00  0.00           N  
ATOM    964  H   SER    70      93.210 116.314  59.735  1.00  0.00           H  
ATOM    965  CA  SER    70      92.151 117.839  58.573  1.00  0.00           C  
ATOM    966  HA  SER    70      92.607 118.819  58.433  1.00  0.00           H  
ATOM    967  CB  SER    70      92.673 117.031  57.300  1.00  0.00           C  
ATOM    968  HB2 SER    70      92.067 116.136  57.161  1.00  0.00           H  
ATOM    969  HB3 SER    70      92.581 117.821  56.555  1.00  0.00           H  
ATOM    970  OG  SER    70      94.055 116.750  57.251  1.00  0.00           O  
ATOM    971  HG  SER    70      94.228 115.992  57.814  1.00  0.00           H  
ATOM    972  C   SER    70      90.642 117.966  58.397  1.00  0.00           C  
ATOM    973  O   SER    70      90.179 118.766  57.575  1.00  0.00           O  
ATOM    974  N   THR    71      89.830 117.090  59.049  1.00  0.00           N  
ATOM    975  H   THR    71      90.261 116.348  59.582  1.00  0.00           H  
ATOM    976  CA  THR    71      88.368 116.960  58.843  1.00  0.00           C  
ATOM    977  HA  THR    71      88.030 117.809  58.248  1.00  0.00           H  
ATOM    978  CB  THR    71      88.086 115.747  57.935  1.00  0.00           C  
ATOM    979  HB  THR    71      87.049 115.764  57.601  1.00  0.00           H  
ATOM    980  CG2 THR    71      88.978 115.737  56.744  1.00  0.00           C  
ATOM    981 HG21 THR    71      88.811 116.763  56.417  1.00  0.00           H  
ATOM    982 HG22 THR    71      89.986 115.457  57.052  1.00  0.00           H  
ATOM    983 HG23 THR    71      88.609 115.100  55.941  1.00  0.00           H  
ATOM    984  OG1 THR    71      88.381 114.530  58.663  1.00  0.00           O  
ATOM    985  HG1 THR    71      88.018 113.823  58.124  1.00  0.00           H  
ATOM    986  C   THR    71      87.481 116.945  60.077  1.00  0.00           C  
ATOM    987  O   THR    71      87.915 116.546  61.138  1.00  0.00           O  
ATOM    988  N   PRO    72      86.192 117.409  60.022  1.00  0.00           N  
ATOM    989  CD  PRO    72      85.587 118.003  58.862  1.00  0.00           C  
ATOM    990  HD2 PRO    72      85.272 117.193  58.205  1.00  0.00           H  
ATOM    991  HD3 PRO    72      86.260 118.649  58.298  1.00  0.00           H  
ATOM    992  CG  PRO    72      84.404 118.797  59.304  1.00  0.00           C  
ATOM    993  HG2 PRO    72      83.621 118.968  58.566  1.00  0.00           H  
ATOM    994  HG3 PRO    72      84.762 119.707  59.784  1.00  0.00           H  
ATOM    995  CB  PRO    72      83.898 117.958  60.435  1.00  0.00           C  
ATOM    996  HB2 PRO    72      83.232 117.237  59.962  1.00  0.00           H  
ATOM    997  HB3 PRO    72      83.326 118.569  61.134  1.00  0.00           H  
ATOM    998  CA  PRO    72      85.229 117.420  61.057  1.00  0.00           C  
ATOM    999  HA  PRO    72      85.662 118.058  61.827  1.00  0.00           H  
ATOM   1000  C   PRO    72      84.987 115.997  61.477  1.00  0.00           C  
ATOM   1001  O   PRO    72      84.701 115.222  60.563  1.00  0.00           O  
ATOM   1002  N   GLN    73      85.059 115.694  62.768  1.00  0.00           N  
ATOM   1003  H   GLN    73      85.237 116.396  63.473  1.00  0.00           H  
ATOM   1004  CA  GLN    73      84.846 114.380  63.221  1.00  0.00           C  
ATOM   1005  HA  GLN    73      85.637 113.828  62.713  1.00  0.00           H  
ATOM   1006  CB  GLN    73      85.027 114.354  64.734  1.00  0.00           C  
ATOM   1007  HB2 GLN    73      85.172 113.308  65.004  1.00  0.00           H  
ATOM   1008  HB3 GLN    73      85.918 114.844  65.125  1.00  0.00           H  
ATOM   1009  CG  GLN    73      83.785 114.970  65.447  1.00  0.00           C  
ATOM   1010  HG2 GLN    73      84.185 115.661  66.189  1.00  0.00           H  
ATOM   1011  HG3 GLN    73      83.112 115.525  64.793  1.00  0.00           H  
ATOM   1012  CD  GLN    73      82.919 113.952  66.203  1.00  0.00           C  
ATOM   1013  OE1 GLN    73      82.600 112.948  65.629  1.00  0.00           O  
ATOM   1014  NE2 GLN    73      82.496 114.043  67.445  1.00  0.00           N  
ATOM   1015 HE21 GLN    73      82.847 114.754  68.071  1.00  0.00           H  
ATOM   1016 HE22 GLN    73      81.772 113.394  67.718  1.00  0.00           H  
ATOM   1017  C   GLN    73      83.651 113.628  62.740  1.00  0.00           C  
ATOM   1018  O   GLN    73      82.506 114.096  62.664  1.00  0.00           O  
ATOM   1019  N   GLY    74      83.841 112.334  62.475  1.00  0.00           N  
ATOM   1020  H   GLY    74      84.704 111.877  62.731  1.00  0.00           H  
ATOM   1021  CA  GLY    74      83.009 111.565  61.596  1.00  0.00           C  
ATOM   1022  HA2 GLY    74      82.983 112.084  60.638  1.00  0.00           H  
ATOM   1023  HA3 GLY    74      83.421 110.575  61.398  1.00  0.00           H  
ATOM   1024  C   GLY    74      81.535 111.389  62.008  1.00  0.00           C  
ATOM   1025  O   GLY    74      80.751 111.015  61.124  1.00  0.00           O  
ATOM   1026  N   TYR    75      81.280 111.547  63.320  1.00  0.00           N  
ATOM   1027  H   TYR    75      82.016 111.921  63.902  1.00  0.00           H  
ATOM   1028  CA  TYR    75      79.920 111.410  63.900  1.00  0.00           C  
ATOM   1029  HA  TYR    75      79.274 110.878  63.201  1.00  0.00           H  
ATOM   1030  CB  TYR    75      80.059 110.492  65.092  1.00  0.00           C  
ATOM   1031  HB2 TYR    75      80.886 110.925  65.656  1.00  0.00           H  
ATOM   1032  HB3 TYR    75      79.186 110.553  65.743  1.00  0.00           H  
ATOM   1033  CG  TYR    75      80.390 109.062  64.778  1.00  0.00           C  
ATOM   1034  CD1 TYR    75      81.731 108.625  64.905  1.00  0.00           C  
ATOM   1035  HD1 TYR    75      82.451 109.416  65.050  1.00  0.00           H  
ATOM   1036  CE1 TYR    75      82.007 107.305  64.785  1.00  0.00           C  
ATOM   1037  HE1 TYR    75      83.031 106.992  64.922  1.00  0.00           H  
ATOM   1038  CZ  TYR    75      80.962 106.339  64.640  1.00  0.00           C  
ATOM   1039  OH  TYR    75      81.297 105.019  64.550  1.00  0.00           O  
ATOM   1040  HH  TYR    75      82.256 105.008  64.493  1.00  0.00           H  
ATOM   1041  CE2 TYR    75      79.608 106.763  64.590  1.00  0.00           C  
ATOM   1042  HE2 TYR    75      78.808 106.037  64.613  1.00  0.00           H  
ATOM   1043  CD2 TYR    75      79.371 108.138  64.617  1.00  0.00           C  
ATOM   1044  HD2 TYR    75      78.401 108.591  64.472  1.00  0.00           H  
ATOM   1045  C   TYR    75      79.194 112.739  64.252  1.00  0.00           C  
ATOM   1046  O   TYR    75      78.007 112.797  64.545  1.00  0.00           O  
ATOM   1047  N   GLY    76      79.884 113.905  64.131  1.00  0.00           N  
ATOM   1048  H   GLY    76      80.887 113.885  64.019  1.00  0.00           H  
ATOM   1049  CA  GLY    76      79.342 115.126  64.662  1.00  0.00           C  
ATOM   1050  HA2 GLY    76      79.898 116.009  64.345  1.00  0.00           H  
ATOM   1051  HA3 GLY    76      78.306 115.181  64.330  1.00  0.00           H  
ATOM   1052  C   GLY    76      79.151 115.326  66.227  1.00  0.00           C  
ATOM   1053  O   GLY    76      79.412 114.380  66.971  1.00  0.00           O  
ATOM   1054  N   SER    77      78.814 116.530  66.670  1.00  0.00           N  
ATOM   1055  H   SER    77      78.566 117.349  66.134  1.00  0.00           H  
ATOM   1056  CA  SER    77      78.523 116.711  68.076  1.00  0.00           C  
ATOM   1057  HA  SER    77      79.486 116.524  68.551  1.00  0.00           H  
ATOM   1058  CB  SER    77      78.172 118.202  68.323  1.00  0.00           C  
ATOM   1059  HB2 SER    77      78.881 118.885  67.855  1.00  0.00           H  
ATOM   1060  HB3 SER    77      77.186 118.366  67.888  1.00  0.00           H  
ATOM   1061  OG  SER    77      78.016 118.497  69.664  1.00  0.00           O  
ATOM   1062  HG  SER    77      78.413 119.367  69.746  1.00  0.00           H  
ATOM   1063  C   SER    77      77.391 115.847  68.527  1.00  0.00           C  
ATOM   1064  O   SER    77      76.304 115.986  67.939  1.00  0.00           O  
ATOM   1065  N   THR    78      77.538 115.017  69.536  1.00  0.00           N  
ATOM   1066  H   THR    78      76.640 114.774  69.930  1.00  0.00           H  
ATOM   1067  CA  THR    78      78.830 114.749  70.300  1.00  0.00           C  
ATOM   1068  HA  THR    78      79.763 115.127  69.882  1.00  0.00           H  
ATOM   1069  CB  THR    78      78.677 115.455  71.659  1.00  0.00           C  
ATOM   1070  HB  THR    78      77.910 114.828  72.112  1.00  0.00           H  
ATOM   1071  CG2 THR    78      79.981 115.518  72.489  1.00  0.00           C  
ATOM   1072 HG21 THR    78      80.732 116.058  71.912  1.00  0.00           H  
ATOM   1073 HG22 THR    78      79.872 116.163  73.361  1.00  0.00           H  
ATOM   1074 HG23 THR    78      80.347 114.518  72.722  1.00  0.00           H  
ATOM   1075  OG1 THR    78      78.215 116.777  71.784  1.00  0.00           O  
ATOM   1076  HG1 THR    78      77.911 117.104  70.934  1.00  0.00           H  
ATOM   1077  C   THR    78      79.096 113.217  70.508  1.00  0.00           C  
ATOM   1078  O   THR    78      79.089 112.655  71.572  1.00  0.00           O  
ATOM   1079  N   GLY    79      79.395 112.532  69.391  1.00  0.00           N  
ATOM   1080  H   GLY    79      79.252 113.051  68.536  1.00  0.00           H  
ATOM   1081  CA  GLY    79      79.606 111.069  69.281  1.00  0.00           C  
ATOM   1082  HA2 GLY    79      78.710 110.594  69.681  1.00  0.00           H  
ATOM   1083  HA3 GLY    79      79.503 110.921  68.206  1.00  0.00           H  
ATOM   1084  C   GLY    79      80.869 110.399  69.847  1.00  0.00           C  
ATOM   1085  O   GLY    79      81.589 111.105  70.568  1.00  0.00           O  
ATOM   1086  N   GLY    80      81.275 109.162  69.410  1.00  0.00           N  
ATOM   1087  H   GLY    80      82.076 108.853  69.941  1.00  0.00           H  
ATOM   1088  CA  GLY    80      80.660 108.190  68.606  1.00  0.00           C  
ATOM   1089  HA2 GLY    80      80.575 108.555  67.583  1.00  0.00           H  
ATOM   1090  HA3 GLY    80      81.316 107.334  68.450  1.00  0.00           H  
ATOM   1091  C   GLY    80      79.309 107.590  69.108  1.00  0.00           C  
ATOM   1092  O   GLY    80      78.857 108.062  70.127  1.00  0.00           O  
ATOM   1093  N   TYR    81      78.709 106.693  68.397  1.00  0.00           N  
ATOM   1094  H   TYR    81      79.253 106.263  67.662  1.00  0.00           H  
ATOM   1095  CA  TYR    81      77.411 106.028  68.597  1.00  0.00           C  
ATOM   1096  HA  TYR    81      77.205 106.080  69.666  1.00  0.00           H  
ATOM   1097  CB  TYR    81      76.341 106.757  67.740  1.00  0.00           C  
ATOM   1098  HB2 TYR    81      76.575 106.589  66.688  1.00  0.00           H  
ATOM   1099  HB3 TYR    81      75.444 106.184  67.973  1.00  0.00           H  
ATOM   1100  CG  TYR    81      76.275 108.287  67.899  1.00  0.00           C  
ATOM   1101  CD1 TYR    81      76.147 108.915  69.153  1.00  0.00           C  
ATOM   1102  HD1 TYR    81      75.989 108.275  70.008  1.00  0.00           H  
ATOM   1103  CE1 TYR    81      76.103 110.261  69.312  1.00  0.00           C  
ATOM   1104  HE1 TYR    81      75.846 110.642  70.289  1.00  0.00           H  
ATOM   1105  CZ  TYR    81      76.267 111.110  68.236  1.00  0.00           C  
ATOM   1106  OH  TYR    81      76.202 112.407  68.354  1.00  0.00           O  
ATOM   1107  HH  TYR    81      76.357 112.906  67.548  1.00  0.00           H  
ATOM   1108  CE2 TYR    81      76.435 110.567  66.936  1.00  0.00           C  
ATOM   1109  HE2 TYR    81      76.652 111.194  66.084  1.00  0.00           H  
ATOM   1110  CD2 TYR    81      76.348 109.155  66.813  1.00  0.00           C  
ATOM   1111  HD2 TYR    81      76.384 108.730  65.820  1.00  0.00           H  
ATOM   1112  C   TYR    81      77.342 104.493  68.121  1.00  0.00           C  
ATOM   1113  O   TYR    81      77.863 104.241  67.082  1.00  0.00           O  
ATOM   1114  N   GLY    82      76.628 103.604  68.816  1.00  0.00           N  
ATOM   1115  H   GLY    82      76.642 102.655  68.471  1.00  0.00           H  
ATOM   1116  CA  GLY    82      75.716 103.707  69.978  1.00  0.00           C  
ATOM   1117  HA2 GLY    82      75.931 102.859  70.628  1.00  0.00           H  
ATOM   1118  HA3 GLY    82      75.969 104.562  70.604  1.00  0.00           H  
ATOM   1119  C   GLY    82      74.150 103.834  69.619  1.00  0.00           C  
ATOM   1120  O   GLY    82      73.854 104.179  68.471  1.00  0.00           O  
ATOM   1121  N   SER    83      73.247 103.516  70.584  1.00  0.00           N  
ATOM   1122  H   SER    83      73.656 103.190  71.448  1.00  0.00           H  
ATOM   1123  CA  SER    83      71.793 103.727  70.546  1.00  0.00           C  
ATOM   1124  HA  SER    83      71.274 103.113  71.282  1.00  0.00           H  
ATOM   1125  CB  SER    83      71.488 105.171  70.887  1.00  0.00           C  
ATOM   1126  HB2 SER    83      72.084 105.511  71.734  1.00  0.00           H  
ATOM   1127  HB3 SER    83      71.758 105.878  70.102  1.00  0.00           H  
ATOM   1128  OG  SER    83      70.114 105.456  71.153  1.00  0.00           O  
ATOM   1129  HG  SER    83      69.676 105.303  70.312  1.00  0.00           H  
ATOM   1130  C   SER    83      71.049 103.439  69.215  1.00  0.00           C  
ATOM   1131  O   SER    83      70.516 104.349  68.592  1.00  0.00           O  
ATOM   1132  N   SER    84      70.990 102.186  68.678  1.00  0.00           N  
ATOM   1133  H   SER    84      70.456 102.098  67.825  1.00  0.00           H  
ATOM   1134  CA  SER    84      71.324 100.894  69.257  1.00  0.00           C  
ATOM   1135  HA  SER    84      71.080 100.790  70.314  1.00  0.00           H  
ATOM   1136  CB  SER    84      70.558  99.832  68.552  1.00  0.00           C  
ATOM   1137  HB2 SER    84      69.549 100.185  68.338  1.00  0.00           H  
ATOM   1138  HB3 SER    84      70.953  99.533  67.581  1.00  0.00           H  
ATOM   1139  OG  SER    84      70.534  98.653  69.353  1.00  0.00           O  
ATOM   1140  HG  SER    84      70.087  98.953  70.147  1.00  0.00           H  
ATOM   1141  C   SER    84      72.842 100.561  69.327  1.00  0.00           C  
ATOM   1142  O   SER    84      73.627 100.860  68.401  1.00  0.00           O  
ATOM   1143  N   GLN    85      73.305  99.895  70.386  1.00  0.00           N  
ATOM   1144  H   GLN    85      72.655  99.924  71.158  1.00  0.00           H  
ATOM   1145  CA  GLN    85      74.698  99.609  70.662  1.00  0.00           C  
ATOM   1146  HA  GLN    85      75.215 100.558  70.518  1.00  0.00           H  
ATOM   1147  CB  GLN    85      74.819  99.049  72.132  1.00  0.00           C  
ATOM   1148  HB2 GLN    85      74.184  99.665  72.767  1.00  0.00           H  
ATOM   1149  HB3 GLN    85      74.466  98.022  72.224  1.00  0.00           H  
ATOM   1150  CG  GLN    85      76.186  99.228  72.802  1.00  0.00           C  
ATOM   1151  HG2 GLN    85      76.600 100.191  72.504  1.00  0.00           H  
ATOM   1152  HG3 GLN    85      76.015  99.262  73.878  1.00  0.00           H  
ATOM   1153  CD  GLN    85      77.223  98.182  72.452  1.00  0.00           C  
ATOM   1154  OE1 GLN    85      78.232  98.431  71.772  1.00  0.00           O  
ATOM   1155  NE2 GLN    85      77.026  96.985  73.057  1.00  0.00           N  
ATOM   1156 HE21 GLN    85      77.658  96.217  72.882  1.00  0.00           H  
ATOM   1157 HE22 GLN    85      76.153  96.840  73.544  1.00  0.00           H  
ATOM   1158  C   GLN    85      75.196  98.578  69.635  1.00  0.00           C  
ATOM   1159  O   GLN    85      76.385  98.602  69.282  1.00  0.00           O  
ATOM   1160  N   SER    86      74.255  97.876  69.024  1.00  0.00           N  
ATOM   1161  H   SER    86      73.278  98.085  69.174  1.00  0.00           H  
ATOM   1162  CA  SER    86      74.411  96.843  68.007  1.00  0.00           C  
ATOM   1163  HA  SER    86      73.595  96.122  68.055  1.00  0.00           H  
ATOM   1164  CB  SER    86      74.362  97.576  66.651  1.00  0.00           C  
ATOM   1165  HB2 SER    86      75.246  98.197  66.501  1.00  0.00           H  
ATOM   1166  HB3 SER    86      74.376  96.910  65.789  1.00  0.00           H  
ATOM   1167  OG  SER    86      73.103  98.220  66.567  1.00  0.00           O  
ATOM   1168  HG  SER    86      73.156  99.093  66.171  1.00  0.00           H  
ATOM   1169  C   SER    86      75.640  95.947  68.142  1.00  0.00           C  
ATOM   1170  O   SER    86      76.612  96.010  67.429  1.00  0.00           O  
ATOM   1171  N   SER    87      75.613  95.043  69.163  1.00  0.00           N  
ATOM   1172  H   SER    87      74.736  94.843  69.622  1.00  0.00           H  
ATOM   1173  CA  SER    87      76.728  94.180  69.618  1.00  0.00           C  
ATOM   1174  HA  SER    87      77.516  94.877  69.904  1.00  0.00           H  
ATOM   1175  CB  SER    87      76.255  93.195  70.705  1.00  0.00           C  
ATOM   1176  HB2 SER    87      77.005  92.559  71.174  1.00  0.00           H  
ATOM   1177  HB3 SER    87      75.790  93.771  71.505  1.00  0.00           H  
ATOM   1178  OG  SER    87      75.237  92.340  70.055  1.00  0.00           O  
ATOM   1179  HG  SER    87      74.730  91.962  70.777  1.00  0.00           H  
ATOM   1180  C   SER    87      77.296  93.261  68.544  1.00  0.00           C  
ATOM   1181  O   SER    87      78.452  92.864  68.744  1.00  0.00           O  
ATOM   1182  N   GLN    88      76.562  92.813  67.527  1.00  0.00           N  
ATOM   1183  H   GLN    88      75.645  93.236  67.504  1.00  0.00           H  
ATOM   1184  CA  GLN    88      76.918  91.835  66.483  1.00  0.00           C  
ATOM   1185  HA  GLN    88      75.971  91.733  65.953  1.00  0.00           H  
ATOM   1186  CB  GLN    88      77.967  92.248  65.401  1.00  0.00           C  
ATOM   1187  HB2 GLN    88      78.955  92.308  65.858  1.00  0.00           H  
ATOM   1188  HB3 GLN    88      78.109  91.495  64.626  1.00  0.00           H  
ATOM   1189  CG  GLN    88      77.740  93.678  64.787  1.00  0.00           C  
ATOM   1190  HG2 GLN    88      77.531  94.438  65.540  1.00  0.00           H  
ATOM   1191  HG3 GLN    88      78.728  93.862  64.365  1.00  0.00           H  
ATOM   1192  CD  GLN    88      76.695  93.690  63.656  1.00  0.00           C  
ATOM   1193  OE1 GLN    88      76.238  92.654  63.157  1.00  0.00           O  
ATOM   1194  NE2 GLN    88      76.257  94.851  63.224  1.00  0.00           N  
ATOM   1195 HE21 GLN    88      76.668  95.728  63.512  1.00  0.00           H  
ATOM   1196 HE22 GLN    88      75.790  94.932  62.332  1.00  0.00           H  
ATOM   1197  C   GLN    88      77.184  90.439  67.150  1.00  0.00           C  
ATOM   1198  O   GLN    88      78.137  89.731  66.811  1.00  0.00           O  
ATOM   1199  N   SER    89      76.427  90.069  68.188  1.00  0.00           N  
ATOM   1200  H   SER    89      75.647  90.642  68.477  1.00  0.00           H  
ATOM   1201  CA  SER    89      76.321  88.715  68.727  1.00  0.00           C  
ATOM   1202  HA  SER    89      77.283  88.421  69.147  1.00  0.00           H  
ATOM   1203  CB  SER    89      75.330  88.634  69.860  1.00  0.00           C  
ATOM   1204  HB2 SER    89      75.536  89.465  70.535  1.00  0.00           H  
ATOM   1205  HB3 SER    89      74.286  88.794  69.591  1.00  0.00           H  
ATOM   1206  OG  SER    89      75.342  87.380  70.526  1.00  0.00           O  
ATOM   1207  HG  SER    89      74.878  87.413  71.366  1.00  0.00           H  
ATOM   1208  C   SER    89      76.009  87.682  67.649  1.00  0.00           C  
ATOM   1209  O   SER    89      75.196  87.811  66.697  1.00  0.00           O  
ATOM   1210  N   SER    90      76.728  86.514  67.888  1.00  0.00           N  
ATOM   1211  H   SER    90      77.361  86.510  68.675  1.00  0.00           H  
ATOM   1212  CA  SER    90      76.453  85.308  67.129  1.00  0.00           C  
ATOM   1213  HA  SER    90      76.296  85.601  66.091  1.00  0.00           H  
ATOM   1214  CB  SER    90      77.642  84.221  67.179  1.00  0.00           C  
ATOM   1215  HB2 SER    90      77.550  83.578  68.054  1.00  0.00           H  
ATOM   1216  HB3 SER    90      77.439  83.501  66.386  1.00  0.00           H  
ATOM   1217  OG  SER    90      78.918  84.807  66.912  1.00  0.00           O  
ATOM   1218  HG  SER    90      79.297  84.240  66.237  1.00  0.00           H  
ATOM   1219  C   SER    90      75.115  84.728  67.613  1.00  0.00           C  
ATOM   1220  O   SER    90      74.321  84.268  66.689  1.00  0.00           O  
ATOM   1221  N   TYR    91      74.691  84.725  68.851  1.00  0.00           N  
ATOM   1222  H   TYR    91      75.362  85.048  69.533  1.00  0.00           H  
ATOM   1223  CA  TYR    91      73.306  84.396  69.234  1.00  0.00           C  
ATOM   1224  HA  TYR    91      73.148  83.369  68.904  1.00  0.00           H  
ATOM   1225  CB  TYR    91      73.326  84.540  70.760  1.00  0.00           C  
ATOM   1226  HB2 TYR    91      73.694  85.530  71.028  1.00  0.00           H  
ATOM   1227  HB3 TYR    91      72.260  84.505  70.987  1.00  0.00           H  
ATOM   1228  CG  TYR    91      73.906  83.443  71.572  1.00  0.00           C  
ATOM   1229  CD1 TYR    91      73.051  82.336  71.898  1.00  0.00           C  
ATOM   1230  HD1 TYR    91      72.026  82.369  71.558  1.00  0.00           H  
ATOM   1231  CE1 TYR    91      73.480  81.347  72.712  1.00  0.00           C  
ATOM   1232  HE1 TYR    91      72.914  80.456  72.941  1.00  0.00           H  
ATOM   1233  CZ  TYR    91      74.801  81.356  73.214  1.00  0.00           C  
ATOM   1234  OH  TYR    91      75.173  80.262  73.958  1.00  0.00           O  
ATOM   1235  HH  TYR    91      76.006  80.490  74.378  1.00  0.00           H  
ATOM   1236  CE2 TYR    91      75.729  82.383  72.731  1.00  0.00           C  
ATOM   1237  HE2 TYR    91      76.791  82.343  72.924  1.00  0.00           H  
ATOM   1238  CD2 TYR    91      75.245  83.475  71.918  1.00  0.00           C  
ATOM   1239  HD2 TYR    91      75.811  84.355  71.648  1.00  0.00           H  
ATOM   1240  C   TYR    91      72.147  85.295  68.710  1.00  0.00           C  
ATOM   1241  O   TYR    91      72.375  86.447  68.484  1.00  0.00           O  
ATOM   1242  N   GLY    92      70.981  84.747  68.260  1.00  0.00           N  
ATOM   1243  H   GLY    92      70.246  85.402  68.031  1.00  0.00           H  
ATOM   1244  CA  GLY    92      70.652  83.330  68.134  1.00  0.00           C  
ATOM   1245  HA2 GLY    92      71.309  82.767  67.470  1.00  0.00           H  
ATOM   1246  HA3 GLY    92      70.863  82.994  69.149  1.00  0.00           H  
ATOM   1247  C   GLY    92      69.219  83.054  67.759  1.00  0.00           C  
ATOM   1248  O   GLY    92      68.293  83.710  68.238  1.00  0.00           O  
ATOM   1249  N   GLN    93      69.014  81.974  67.024  1.00  0.00           N  
ATOM   1250  H   GLN    93      69.872  81.529  66.729  1.00  0.00           H  
ATOM   1251  CA  GLN    93      67.723  81.209  66.871  1.00  0.00           C  
ATOM   1252  HA  GLN    93      67.264  81.094  67.853  1.00  0.00           H  
ATOM   1253  CB  GLN    93      66.698  81.851  65.926  1.00  0.00           C  
ATOM   1254  HB2 GLN    93      66.669  82.935  66.042  1.00  0.00           H  
ATOM   1255  HB3 GLN    93      66.982  81.733  64.881  1.00  0.00           H  
ATOM   1256  CG  GLN    93      65.250  81.367  66.120  1.00  0.00           C  
ATOM   1257  HG2 GLN    93      65.111  81.199  67.188  1.00  0.00           H  
ATOM   1258  HG3 GLN    93      64.641  82.164  65.694  1.00  0.00           H  
ATOM   1259  CD  GLN    93      64.997  80.093  65.338  1.00  0.00           C  
ATOM   1260  OE1 GLN    93      65.893  79.271  65.006  1.00  0.00           O  
ATOM   1261  NE2 GLN    93      63.775  79.766  65.098  1.00  0.00           N  
ATOM   1262 HE21 GLN    93      63.604  78.957  64.518  1.00  0.00           H  
ATOM   1263 HE22 GLN    93      63.017  80.364  65.393  1.00  0.00           H  
ATOM   1264  C   GLN    93      68.172  79.734  66.505  1.00  0.00           C  
ATOM   1265  O   GLN    93      68.970  79.474  65.648  1.00  0.00           O  
ATOM   1266  N   GLN    94      67.744  78.735  67.320  1.00  0.00           N  
ATOM   1267  H   GLN    94      67.096  78.954  68.063  1.00  0.00           H  
ATOM   1268  CA  GLN    94      68.183  77.295  67.319  1.00  0.00           C  
ATOM   1269  HA  GLN    94      68.821  77.249  66.436  1.00  0.00           H  
ATOM   1270  CB  GLN    94      68.902  76.861  68.636  1.00  0.00           C  
ATOM   1271  HB2 GLN    94      68.170  76.827  69.443  1.00  0.00           H  
ATOM   1272  HB3 GLN    94      69.206  75.844  68.389  1.00  0.00           H  
ATOM   1273  CG  GLN    94      70.150  77.666  68.976  1.00  0.00           C  
ATOM   1274  HG2 GLN    94      70.987  77.182  69.478  1.00  0.00           H  
ATOM   1275  HG3 GLN    94      70.570  77.923  68.004  1.00  0.00           H  
ATOM   1276  CD  GLN    94      69.915  78.960  69.806  1.00  0.00           C  
ATOM   1277  OE1 GLN    94      69.430  79.037  70.933  1.00  0.00           O  
ATOM   1278  NE2 GLN    94      70.335  80.079  69.178  1.00  0.00           N  
ATOM   1279 HE21 GLN    94      70.759  80.113  68.261  1.00  0.00           H  
ATOM   1280 HE22 GLN    94      70.144  80.890  69.747  1.00  0.00           H  
ATOM   1281  C   GLN    94      67.142  76.223  66.861  1.00  0.00           C  
ATOM   1282  O   GLN    94      67.373  75.038  67.036  1.00  0.00           O  
ATOM   1283  N   SER    95      65.977  76.654  66.366  1.00  0.00           N  
ATOM   1284  H   SER    95      65.838  77.648  66.478  1.00  0.00           H  
ATOM   1285  CA  SER    95      64.840  75.791  66.029  1.00  0.00           C  
ATOM   1286  HA  SER    95      65.180  74.758  66.098  1.00  0.00           H  
ATOM   1287  CB  SER    95      63.679  75.876  66.986  1.00  0.00           C  
ATOM   1288  HB2 SER    95      64.004  75.708  68.013  1.00  0.00           H  
ATOM   1289  HB3 SER    95      63.303  76.898  66.944  1.00  0.00           H  
ATOM   1290  OG  SER    95      62.690  74.873  66.690  1.00  0.00           O  
ATOM   1291  HG  SER    95      61.794  75.124  66.924  1.00  0.00           H  
ATOM   1292  C   SER    95      64.600  76.060  64.550  1.00  0.00           C  
ATOM   1293  O   SER    95      63.962  76.982  64.034  1.00  0.00           O  
ATOM   1294  N   SER    96      65.257  75.245  63.682  1.00  0.00           N  
ATOM   1295  H   SER    96      65.705  74.439  64.096  1.00  0.00           H  
ATOM   1296  CA  SER    96      65.073  75.141  62.216  1.00  0.00           C  
ATOM   1297  HA  SER    96      65.471  76.044  61.753  1.00  0.00           H  
ATOM   1298  CB  SER    96      65.951  73.873  61.752  1.00  0.00           C  
ATOM   1299  HB2 SER    96      66.005  73.799  60.666  1.00  0.00           H  
ATOM   1300  HB3 SER    96      66.958  73.872  62.168  1.00  0.00           H  
ATOM   1301  OG  SER    96      65.257  72.668  62.193  1.00  0.00           O  
ATOM   1302  HG  SER    96      65.494  72.420  63.090  1.00  0.00           H  
ATOM   1303  C   SER    96      63.552  75.037  61.809  1.00  0.00           C  
ATOM   1304  O   SER    96      62.760  74.551  62.602  1.00  0.00           O  
ATOM   1305  N   TYR    97      63.059  75.491  60.676  1.00  0.00           N  
ATOM   1306  H   TYR    97      62.082  75.293  60.514  1.00  0.00           H  
ATOM   1307  CA  TYR    97      63.608  76.401  59.704  1.00  0.00           C  
ATOM   1308  HA  TYR    97      62.831  76.714  59.007  1.00  0.00           H  
ATOM   1309  CB  TYR    97      63.968  77.813  60.317  1.00  0.00           C  
ATOM   1310  HB2 TYR    97      63.221  78.255  60.977  1.00  0.00           H  
ATOM   1311  HB3 TYR    97      64.915  77.692  60.842  1.00  0.00           H  
ATOM   1312  CG  TYR    97      64.278  78.920  59.296  1.00  0.00           C  
ATOM   1313  CD1 TYR    97      65.545  78.962  58.642  1.00  0.00           C  
ATOM   1314  HD1 TYR    97      66.253  78.208  58.954  1.00  0.00           H  
ATOM   1315  CE1 TYR    97      65.852  80.090  57.823  1.00  0.00           C  
ATOM   1316  HE1 TYR    97      66.875  80.236  57.509  1.00  0.00           H  
ATOM   1317  CZ  TYR    97      64.851  80.997  57.418  1.00  0.00           C  
ATOM   1318  OH  TYR    97      65.159  82.087  56.633  1.00  0.00           O  
ATOM   1319  HH  TYR    97      66.096  82.127  56.429  1.00  0.00           H  
ATOM   1320  CE2 TYR    97      63.518  80.900  57.997  1.00  0.00           C  
ATOM   1321  HE2 TYR    97      62.705  81.573  57.767  1.00  0.00           H  
ATOM   1322  CD2 TYR    97      63.316  79.887  58.945  1.00  0.00           C  
ATOM   1323  HD2 TYR    97      62.339  79.834  59.403  1.00  0.00           H  
ATOM   1324  C   TYR    97      64.579  75.696  58.750  1.00  0.00           C  
ATOM   1325  O   TYR    97      65.722  75.571  59.208  1.00  0.00           O  
ATOM   1326  N   PRO    98      64.244  75.169  57.581  1.00  0.00           N  
ATOM   1327  CD  PRO    98      65.201  74.455  56.712  1.00  0.00           C  
ATOM   1328  HD2 PRO    98      65.737  73.610  57.143  1.00  0.00           H  
ATOM   1329  HD3 PRO    98      65.936  75.159  56.321  1.00  0.00           H  
ATOM   1330  CG  PRO    98      64.410  73.862  55.566  1.00  0.00           C  
ATOM   1331  HG2 PRO    98      64.001  72.866  55.733  1.00  0.00           H  
ATOM   1332  HG3 PRO    98      64.995  73.824  54.647  1.00  0.00           H  
ATOM   1333  CB  PRO    98      63.225  74.782  55.402  1.00  0.00           C  
ATOM   1334  HB2 PRO    98      62.328  74.209  55.164  1.00  0.00           H  
ATOM   1335  HB3 PRO    98      63.486  75.574  54.699  1.00  0.00           H  
ATOM   1336  CA  PRO    98      63.039  75.456  56.794  1.00  0.00           C  
ATOM   1337  HA  PRO    98      62.931  76.533  56.671  1.00  0.00           H  
ATOM   1338  C   PRO    98      61.702  74.889  57.402  1.00  0.00           C  
ATOM   1339  O   PRO    98      61.642  73.730  57.878  1.00  0.00           O  
ATOM   1340  N   GLY    99      60.658  75.694  57.234  1.00  0.00           N  
ATOM   1341  H   GLY    99      60.801  76.597  56.804  1.00  0.00           H  
ATOM   1342  CA  GLY    99      59.303  75.219  57.492  1.00  0.00           C  
ATOM   1343  HA2 GLY    99      59.268  74.793  58.495  1.00  0.00           H  
ATOM   1344  HA3 GLY    99      58.679  76.110  57.428  1.00  0.00           H  
ATOM   1345  C   GLY    99      58.618  74.167  56.589  1.00  0.00           C  
ATOM   1346  O   GLY    99      58.920  74.145  55.387  1.00  0.00           O  
ATOM   1347  N   TYR   100      57.670  73.383  57.187  1.00  0.00           N  
ATOM   1348  H   TYR   100      57.429  73.575  58.149  1.00  0.00           H  
ATOM   1349  CA  TYR   100      57.077  72.174  56.541  1.00  0.00           C  
ATOM   1350  HA  TYR   100      57.964  71.597  56.280  1.00  0.00           H  
ATOM   1351  CB  TYR   100      56.223  71.530  57.649  1.00  0.00           C  
ATOM   1352  HB2 TYR   100      56.840  71.361  58.531  1.00  0.00           H  
ATOM   1353  HB3 TYR   100      55.518  72.307  57.945  1.00  0.00           H  
ATOM   1354  CG  TYR   100      55.471  70.227  57.355  1.00  0.00           C  
ATOM   1355  CD1 TYR   100      55.855  69.041  58.026  1.00  0.00           C  
ATOM   1356  HD1 TYR   100      56.698  69.148  58.692  1.00  0.00           H  
ATOM   1357  CE1 TYR   100      55.178  67.815  57.834  1.00  0.00           C  
ATOM   1358  HE1 TYR   100      55.373  66.905  58.382  1.00  0.00           H  
ATOM   1359  CZ  TYR   100      54.117  67.777  56.877  1.00  0.00           C  
ATOM   1360  OH  TYR   100      53.394  66.650  56.603  1.00  0.00           O  
ATOM   1361  HH  TYR   100      53.642  65.822  57.019  1.00  0.00           H  
ATOM   1362  CE2 TYR   100      53.634  69.002  56.288  1.00  0.00           C  
ATOM   1363  HE2 TYR   100      52.728  69.036  55.701  1.00  0.00           H  
ATOM   1364  CD2 TYR   100      54.391  70.194  56.527  1.00  0.00           C  
ATOM   1365  HD2 TYR   100      54.095  71.129  56.074  1.00  0.00           H  
ATOM   1366  C   TYR   100      56.451  72.387  55.192  1.00  0.00           C  
ATOM   1367  O   TYR   100      56.629  71.678  54.187  1.00  0.00           O  
ATOM   1368  N   GLY   101      55.782  73.550  55.119  1.00  0.00           N  
ATOM   1369  H   GLY   101      55.698  74.011  56.013  1.00  0.00           H  
ATOM   1370  CA  GLY   101      55.026  74.047  53.977  1.00  0.00           C  
ATOM   1371  HA2 GLY   101      54.697  75.077  54.118  1.00  0.00           H  
ATOM   1372  HA3 GLY   101      55.676  73.903  53.114  1.00  0.00           H  
ATOM   1373  C   GLY   101      53.823  73.097  53.885  1.00  0.00           C  
ATOM   1374  O   GLY   101      52.793  73.313  54.539  1.00  0.00           O  
ATOM   1375  N   GLN   102      53.859  72.030  53.072  1.00  0.00           N  
ATOM   1376  H   GLN   102      54.724  71.997  52.552  1.00  0.00           H  
ATOM   1377  CA  GLN   102      52.811  71.039  52.724  1.00  0.00           C  
ATOM   1378  HA  GLN   102      52.175  71.008  53.608  1.00  0.00           H  
ATOM   1379  CB  GLN   102      51.979  71.324  51.430  1.00  0.00           C  
ATOM   1380  HB2 GLN   102      52.728  71.404  50.642  1.00  0.00           H  
ATOM   1381  HB3 GLN   102      51.282  70.497  51.298  1.00  0.00           H  
ATOM   1382  CG  GLN   102      51.322  72.694  51.533  1.00  0.00           C  
ATOM   1383  HG2 GLN   102      50.662  72.805  52.393  1.00  0.00           H  
ATOM   1384  HG3 GLN   102      52.010  73.511  51.751  1.00  0.00           H  
ATOM   1385  CD  GLN   102      50.464  73.023  50.270  1.00  0.00           C  
ATOM   1386  OE1 GLN   102      49.932  72.238  49.510  1.00  0.00           O  
ATOM   1387  NE2 GLN   102      50.179  74.275  50.093  1.00  0.00           N  
ATOM   1388 HE21 GLN   102      50.691  74.951  50.643  1.00  0.00           H  
ATOM   1389 HE22 GLN   102      49.702  74.540  49.244  1.00  0.00           H  
ATOM   1390  C   GLN   102      53.366  69.588  52.759  1.00  0.00           C  
ATOM   1391  O   GLN   102      52.542  68.649  52.744  1.00  0.00           O  
ATOM   1392  N   GLN   103      54.661  69.321  52.820  1.00  0.00           N  
ATOM   1393  H   GLN   103      55.240  70.110  53.069  1.00  0.00           H  
ATOM   1394  CA  GLN   103      55.370  68.020  52.756  1.00  0.00           C  
ATOM   1395  HA  GLN   103      54.562  67.291  52.819  1.00  0.00           H  
ATOM   1396  CB  GLN   103      56.052  67.748  51.375  1.00  0.00           C  
ATOM   1397  HB2 GLN   103      56.814  68.478  51.101  1.00  0.00           H  
ATOM   1398  HB3 GLN   103      56.556  66.782  51.400  1.00  0.00           H  
ATOM   1399  CG  GLN   103      55.011  67.736  50.159  1.00  0.00           C  
ATOM   1400  HG2 GLN   103      54.603  68.747  50.144  1.00  0.00           H  
ATOM   1401  HG3 GLN   103      55.511  67.452  49.233  1.00  0.00           H  
ATOM   1402  CD  GLN   103      53.862  66.767  50.458  1.00  0.00           C  
ATOM   1403  OE1 GLN   103      53.978  65.751  51.160  1.00  0.00           O  
ATOM   1404  NE2 GLN   103      52.757  67.132  49.855  1.00  0.00           N  
ATOM   1405 HE21 GLN   103      51.926  66.626  50.125  1.00  0.00           H  
ATOM   1406 HE22 GLN   103      52.674  67.913  49.221  1.00  0.00           H  
ATOM   1407  C   GLN   103      56.488  67.905  53.805  1.00  0.00           C  
ATOM   1408  O   GLN   103      57.135  68.911  54.086  1.00  0.00           O  
ATOM   1409  N   PRO   104      56.661  66.694  54.374  1.00  0.00           N  
ATOM   1410  CD  PRO   104      55.841  65.475  54.142  1.00  0.00           C  
ATOM   1411  HD2 PRO   104      55.871  65.224  53.082  1.00  0.00           H  
ATOM   1412  HD3 PRO   104      54.848  65.604  54.573  1.00  0.00           H  
ATOM   1413  CG  PRO   104      56.538  64.342  54.950  1.00  0.00           C  
ATOM   1414  HG2 PRO   104      57.204  63.844  54.246  1.00  0.00           H  
ATOM   1415  HG3 PRO   104      55.771  63.622  55.236  1.00  0.00           H  
ATOM   1416  CB  PRO   104      57.271  65.071  56.023  1.00  0.00           C  
ATOM   1417  HB2 PRO   104      58.081  64.508  56.486  1.00  0.00           H  
ATOM   1418  HB3 PRO   104      56.589  65.404  56.806  1.00  0.00           H  
ATOM   1419  CA  PRO   104      57.752  66.347  55.328  1.00  0.00           C  
ATOM   1420  HA  PRO   104      57.791  67.203  56.003  1.00  0.00           H  
ATOM   1421  C   PRO   104      59.105  66.201  54.648  1.00  0.00           C  
ATOM   1422  O   PRO   104      59.218  65.437  53.640  1.00  0.00           O  
ATOM   1423  N   ALA   105      60.147  66.845  55.140  1.00  0.00           N  
ATOM   1424  H   ALA   105      59.890  67.608  55.751  1.00  0.00           H  
ATOM   1425  CA  ALA   105      61.587  66.663  54.732  1.00  0.00           C  
ATOM   1426  HA  ALA   105      61.595  67.121  53.743  1.00  0.00           H  
ATOM   1427  CB  ALA   105      62.415  67.497  55.693  1.00  0.00           C  
ATOM   1428  HB1 ALA   105      63.463  67.371  55.421  1.00  0.00           H  
ATOM   1429  HB2 ALA   105      62.228  68.558  55.533  1.00  0.00           H  
ATOM   1430  HB3 ALA   105      62.299  67.235  56.744  1.00  0.00           H  
ATOM   1431  C   ALA   105      62.044  65.217  54.594  1.00  0.00           C  
ATOM   1432  O   ALA   105      61.635  64.383  55.345  1.00  0.00           O  
ATOM   1433  N   PRO   106      63.067  64.911  53.748  1.00  0.00           N  
ATOM   1434  CD  PRO   106      63.661  65.853  52.792  1.00  0.00           C  
ATOM   1435  HD2 PRO   106      64.298  66.596  53.272  1.00  0.00           H  
ATOM   1436  HD3 PRO   106      62.913  66.411  52.229  1.00  0.00           H  
ATOM   1437  CG  PRO   106      64.576  65.082  51.854  1.00  0.00           C  
ATOM   1438  HG2 PRO   106      65.492  65.665  51.757  1.00  0.00           H  
ATOM   1439  HG3 PRO   106      64.058  64.922  50.908  1.00  0.00           H  
ATOM   1440  CB  PRO   106      64.801  63.765  52.439  1.00  0.00           C  
ATOM   1441  HB2 PRO   106      65.791  63.788  52.895  1.00  0.00           H  
ATOM   1442  HB3 PRO   106      64.793  62.930  51.738  1.00  0.00           H  
ATOM   1443  CA  PRO   106      63.694  63.583  53.553  1.00  0.00           C  
ATOM   1444  HA  PRO   106      62.920  62.918  53.171  1.00  0.00           H  
ATOM   1445  C   PRO   106      64.242  62.979  54.828  1.00  0.00           C  
ATOM   1446  O   PRO   106      64.387  61.769  54.852  1.00  0.00           O  
ATOM   1447  N   SER   107      64.432  63.709  55.927  1.00  0.00           N  
ATOM   1448  H   SER   107      64.198  64.690  55.874  1.00  0.00           H  
ATOM   1449  CA  SER   107      64.984  63.203  57.193  1.00  0.00           C  
ATOM   1450  HA  SER   107      66.002  62.901  56.945  1.00  0.00           H  
ATOM   1451  CB  SER   107      64.961  64.308  58.249  1.00  0.00           C  
ATOM   1452  HB2 SER   107      63.915  64.466  58.511  1.00  0.00           H  
ATOM   1453  HB3 SER   107      65.536  63.962  59.107  1.00  0.00           H  
ATOM   1454  OG  SER   107      65.474  65.559  57.865  1.00  0.00           O  
ATOM   1455  HG  SER   107      65.383  66.150  58.616  1.00  0.00           H  
ATOM   1456  C   SER   107      64.025  62.038  57.682  1.00  0.00           C  
ATOM   1457  O   SER   107      62.796  62.387  57.796  1.00  0.00           O  
ATOM   1458  N   SER   108      64.508  60.863  58.018  1.00  0.00           N  
ATOM   1459  H   SER   108      65.499  60.689  57.925  1.00  0.00           H  
ATOM   1460  CA  SER   108      63.609  59.722  58.353  1.00  0.00           C  
ATOM   1461  HA  SER   108      62.587  59.891  58.016  1.00  0.00           H  
ATOM   1462  CB  SER   108      64.088  58.439  57.607  1.00  0.00           C  
ATOM   1463  HB2 SER   108      64.345  58.660  56.571  1.00  0.00           H  
ATOM   1464  HB3 SER   108      64.994  58.038  58.063  1.00  0.00           H  
ATOM   1465  OG  SER   108      63.120  57.435  57.671  1.00  0.00           O  
ATOM   1466  HG  SER   108      62.328  57.771  57.247  1.00  0.00           H  
ATOM   1467  C   SER   108      63.429  59.627  59.849  1.00  0.00           C  
ATOM   1468  O   SER   108      64.293  59.112  60.530  1.00  0.00           O  
ATOM   1469  N   THR   109      62.369  60.260  60.387  1.00  0.00           N  
ATOM   1470  H   THR   109      61.772  60.854  59.829  1.00  0.00           H  
ATOM   1471  CA  THR   109      62.145  60.648  61.804  1.00  0.00           C  
ATOM   1472  HA  THR   109      62.917  60.354  62.516  1.00  0.00           H  
ATOM   1473  CB  THR   109      62.034  62.211  61.884  1.00  0.00           C  
ATOM   1474  HB  THR   109      61.632  62.453  62.868  1.00  0.00           H  
ATOM   1475  CG2 THR   109      63.354  62.913  61.675  1.00  0.00           C  
ATOM   1476 HG21 THR   109      63.745  62.802  60.664  1.00  0.00           H  
ATOM   1477 HG22 THR   109      63.177  63.982  61.798  1.00  0.00           H  
ATOM   1478 HG23 THR   109      64.035  62.538  62.439  1.00  0.00           H  
ATOM   1479  OG1 THR   109      61.183  62.723  60.921  1.00  0.00           O  
ATOM   1480  HG1 THR   109      60.371  62.283  61.183  1.00  0.00           H  
ATOM   1481  C   THR   109      60.797  60.213  62.494  1.00  0.00           C  
ATOM   1482  O   THR   109      60.596  60.374  63.690  1.00  0.00           O  
ATOM   1483  N   SER   110      59.870  59.546  61.741  1.00  0.00           N  
ATOM   1484  H   SER   110      60.009  59.346  60.761  1.00  0.00           H  
ATOM   1485  CA  SER   110      58.581  59.128  62.392  1.00  0.00           C  
ATOM   1486  HA  SER   110      58.176  60.028  62.855  1.00  0.00           H  
ATOM   1487  CB  SER   110      57.591  58.685  61.378  1.00  0.00           C  
ATOM   1488  HB2 SER   110      57.945  57.862  60.757  1.00  0.00           H  
ATOM   1489  HB3 SER   110      56.759  58.338  61.991  1.00  0.00           H  
ATOM   1490  OG  SER   110      57.211  59.797  60.485  1.00  0.00           O  
ATOM   1491  HG  SER   110      56.254  59.832  60.424  1.00  0.00           H  
ATOM   1492  C   SER   110      58.676  58.032  63.445  1.00  0.00           C  
ATOM   1493  O   SER   110      59.269  56.994  63.148  1.00  0.00           O  
ATOM   1494  N   GLY   111      58.106  58.233  64.599  1.00  0.00           N  
ATOM   1495  H   GLY   111      57.770  59.181  64.691  1.00  0.00           H  
ATOM   1496  CA  GLY   111      57.910  57.249  65.712  1.00  0.00           C  
ATOM   1497  HA2 GLY   111      57.519  57.742  66.603  1.00  0.00           H  
ATOM   1498  HA3 GLY   111      57.145  56.547  65.381  1.00  0.00           H  
ATOM   1499  C   GLY   111      59.079  56.384  66.202  1.00  0.00           C  
ATOM   1500  O   GLY   111      60.198  56.694  65.721  1.00  0.00           O  
ATOM   1501  N   SER   112      58.949  55.458  67.148  1.00  0.00           N  
ATOM   1502  H   SER   112      59.829  55.151  67.536  1.00  0.00           H  
ATOM   1503  CA  SER   112      57.735  54.972  67.896  1.00  0.00           C  
ATOM   1504  HA  SER   112      58.054  54.087  68.447  1.00  0.00           H  
ATOM   1505  CB  SER   112      57.268  55.999  68.911  1.00  0.00           C  
ATOM   1506  HB2 SER   112      57.074  56.932  68.382  1.00  0.00           H  
ATOM   1507  HB3 SER   112      56.357  55.645  69.393  1.00  0.00           H  
ATOM   1508  OG  SER   112      58.171  56.150  69.911  1.00  0.00           O  
ATOM   1509  HG  SER   112      57.701  56.266  70.740  1.00  0.00           H  
ATOM   1510  C   SER   112      56.543  54.480  67.045  1.00  0.00           C  
ATOM   1511  O   SER   112      55.388  54.947  67.093  1.00  0.00           O  
ATOM   1512  N   TYR   113      56.627  53.485  66.150  1.00  0.00           N  
ATOM   1513  H   TYR   113      55.849  53.340  65.523  1.00  0.00           H  
ATOM   1514  CA  TYR   113      57.697  52.492  66.032  1.00  0.00           C  
ATOM   1515  HA  TYR   113      58.639  52.886  66.414  1.00  0.00           H  
ATOM   1516  CB  TYR   113      57.318  51.184  66.752  1.00  0.00           C  
ATOM   1517  HB2 TYR   113      56.404  50.832  66.274  1.00  0.00           H  
ATOM   1518  HB3 TYR   113      58.123  50.467  66.593  1.00  0.00           H  
ATOM   1519  CG  TYR   113      57.103  51.324  68.247  1.00  0.00           C  
ATOM   1520  CD1 TYR   113      55.832  51.379  68.784  1.00  0.00           C  
ATOM   1521  HD1 TYR   113      54.966  51.284  68.145  1.00  0.00           H  
ATOM   1522  CE1 TYR   113      55.627  51.671  70.201  1.00  0.00           C  
ATOM   1523  HE1 TYR   113      54.651  51.928  70.587  1.00  0.00           H  
ATOM   1524  CZ  TYR   113      56.819  51.756  70.997  1.00  0.00           C  
ATOM   1525  OH  TYR   113      56.752  52.091  72.308  1.00  0.00           O  
ATOM   1526  HH  TYR   113      57.595  52.106  72.768  1.00  0.00           H  
ATOM   1527  CE2 TYR   113      58.085  51.663  70.412  1.00  0.00           C  
ATOM   1528  HE2 TYR   113      58.921  51.622  71.094  1.00  0.00           H  
ATOM   1529  CD2 TYR   113      58.278  51.485  69.066  1.00  0.00           C  
ATOM   1530  HD2 TYR   113      59.291  51.258  68.768  1.00  0.00           H  
ATOM   1531  C   TYR   113      57.913  52.221  64.514  1.00  0.00           C  
ATOM   1532  O   TYR   113      56.974  52.199  63.740  1.00  0.00           O  
ATOM   1533  N   GLY   114      59.196  51.842  64.205  1.00  0.00           N  
ATOM   1534  H   GLY   114      59.889  51.619  64.905  1.00  0.00           H  
ATOM   1535  CA  GLY   114      59.741  51.874  62.790  1.00  0.00           C  
ATOM   1536  HA2 GLY   114      58.857  51.974  62.160  1.00  0.00           H  
ATOM   1537  HA3 GLY   114      60.370  52.757  62.681  1.00  0.00           H  
ATOM   1538  C   GLY   114      60.601  50.631  62.408  1.00  0.00           C  
ATOM   1539  O   GLY   114      60.759  49.763  63.191  1.00  0.00           O  
ATOM   1540  N   SER   115      61.230  50.649  61.188  1.00  0.00           N  
ATOM   1541  H   SER   115      61.711  49.803  60.919  1.00  0.00           H  
ATOM   1542  CA  SER   115      61.097  51.737  60.220  1.00  0.00           C  
ATOM   1543  HA  SER   115      61.387  52.729  60.566  1.00  0.00           H  
ATOM   1544  CB  SER   115      62.037  51.519  59.022  1.00  0.00           C  
ATOM   1545  HB2 SER   115      62.023  52.315  58.277  1.00  0.00           H  
ATOM   1546  HB3 SER   115      63.028  51.563  59.473  1.00  0.00           H  
ATOM   1547  OG  SER   115      61.779  50.237  58.476  1.00  0.00           O  
ATOM   1548  HG  SER   115      62.505  49.737  58.856  1.00  0.00           H  
ATOM   1549  C   SER   115      59.573  51.759  59.687  1.00  0.00           C  
ATOM   1550  O   SER   115      58.716  50.847  59.830  1.00  0.00           O  
ATOM   1551  N   SER   116      59.188  52.830  59.027  1.00  0.00           N  
ATOM   1552  H   SER   116      59.818  53.615  59.110  1.00  0.00           H  
ATOM   1553  CA  SER   116      57.920  53.172  58.435  1.00  0.00           C  
ATOM   1554  HA  SER   116      57.156  53.073  59.206  1.00  0.00           H  
ATOM   1555  CB  SER   116      58.044  54.681  58.148  1.00  0.00           C  
ATOM   1556  HB2 SER   116      57.205  55.016  57.539  1.00  0.00           H  
ATOM   1557  HB3 SER   116      57.901  55.276  59.050  1.00  0.00           H  
ATOM   1558  OG  SER   116      59.311  55.062  57.645  1.00  0.00           O  
ATOM   1559  HG  SER   116      59.089  55.699  56.961  1.00  0.00           H  
ATOM   1560  C   SER   116      57.410  52.213  57.305  1.00  0.00           C  
ATOM   1561  O   SER   116      58.195  51.747  56.449  1.00  0.00           O  
ATOM   1562  N   SER   117      56.097  52.043  57.132  1.00  0.00           N  
ATOM   1563  H   SER   117      55.551  52.525  57.833  1.00  0.00           H  
ATOM   1564  CA  SER   117      55.342  51.166  56.180  1.00  0.00           C  
ATOM   1565  HA  SER   117      55.659  51.262  55.142  1.00  0.00           H  
ATOM   1566  CB  SER   117      55.560  49.663  56.408  1.00  0.00           C  
ATOM   1567  HB2 SER   117      55.198  49.067  55.570  1.00  0.00           H  
ATOM   1568  HB3 SER   117      56.635  49.498  56.484  1.00  0.00           H  
ATOM   1569  OG  SER   117      54.941  49.177  57.628  1.00  0.00           O  
ATOM   1570  HG  SER   117      55.418  49.553  58.372  1.00  0.00           H  
ATOM   1571  C   SER   117      53.904  51.598  56.164  1.00  0.00           C  
ATOM   1572  O   SER   117      53.710  52.804  55.996  1.00  0.00           O  
ATOM   1573  N   GLN   118      52.920  50.712  56.234  1.00  0.00           N  
ATOM   1574  H   GLN   118      53.172  49.743  56.367  1.00  0.00           H  
ATOM   1575  CA  GLN   118      51.545  51.056  56.201  1.00  0.00           C  
ATOM   1576  HA  GLN   118      51.391  51.855  56.926  1.00  0.00           H  
ATOM   1577  CB  GLN   118      51.077  51.492  54.842  1.00  0.00           C  
ATOM   1578  HB2 GLN   118      51.429  52.500  54.623  1.00  0.00           H  
ATOM   1579  HB3 GLN   118      51.388  50.826  54.037  1.00  0.00           H  
ATOM   1580  CG  GLN   118      49.510  51.606  54.877  1.00  0.00           C  
ATOM   1581  HG2 GLN   118      49.292  51.902  53.851  1.00  0.00           H  
ATOM   1582  HG3 GLN   118      48.963  50.748  55.269  1.00  0.00           H  
ATOM   1583  CD  GLN   118      48.906  52.792  55.689  1.00  0.00           C  
ATOM   1584  OE1 GLN   118      49.615  53.596  56.340  1.00  0.00           O  
ATOM   1585  NE2 GLN   118      47.593  52.990  55.719  1.00  0.00           N  
ATOM   1586 HE21 GLN   118      46.895  52.320  55.428  1.00  0.00           H  
ATOM   1587 HE22 GLN   118      47.302  53.845  56.170  1.00  0.00           H  
ATOM   1588  C   GLN   118      50.949  49.777  56.784  1.00  0.00           C  
ATOM   1589  O   GLN   118      51.245  48.708  56.191  1.00  0.00           O  
ATOM   1590  N   SER   119      50.014  49.798  57.724  1.00  0.00           N  
ATOM   1591  H   SER   119      49.418  48.988  57.624  1.00  0.00           H  
ATOM   1592  CA  SER   119      49.538  50.877  58.571  1.00  0.00           C  
ATOM   1593  HA  SER   119      49.100  51.642  57.929  1.00  0.00           H  
ATOM   1594  CB  SER   119      48.392  50.400  59.446  1.00  0.00           C  
ATOM   1595  HB2 SER   119      47.896  51.268  59.880  1.00  0.00           H  
ATOM   1596  HB3 SER   119      47.679  49.983  58.734  1.00  0.00           H  
ATOM   1597  OG  SER   119      48.631  49.518  60.463  1.00  0.00           O  
ATOM   1598  HG  SER   119      49.063  48.751  60.080  1.00  0.00           H  
ATOM   1599  C   SER   119      50.654  51.496  59.476  1.00  0.00           C  
ATOM   1600  O   SER   119      51.809  51.017  59.622  1.00  0.00           O  
ATOM   1601  N   SER   120      50.150  52.579  60.072  1.00  0.00           N  
ATOM   1602  H   SER   120      49.257  52.916  59.739  1.00  0.00           H  
ATOM   1603  CA  SER   120      50.805  53.259  61.195  1.00  0.00           C  
ATOM   1604  HA  SER   120      51.889  53.266  61.078  1.00  0.00           H  
ATOM   1605  CB  SER   120      50.334  54.701  61.348  1.00  0.00           C  
ATOM   1606  HB2 SER   120      50.670  55.292  60.496  1.00  0.00           H  
ATOM   1607  HB3 SER   120      49.250  54.759  61.254  1.00  0.00           H  
ATOM   1608  OG  SER   120      50.720  55.276  62.566  1.00  0.00           O  
ATOM   1609  HG  SER   120      50.534  56.218  62.555  1.00  0.00           H  
ATOM   1610  C   SER   120      50.419  52.390  62.455  1.00  0.00           C  
ATOM   1611  O   SER   120      49.240  52.002  62.599  1.00  0.00           O  
ATOM   1612  N   SER   121      51.369  52.287  63.467  1.00  0.00           N  
ATOM   1613  H   SER   121      51.124  51.866  64.351  1.00  0.00           H  
ATOM   1614  CA  SER   121      52.787  52.395  63.396  1.00  0.00           C  
ATOM   1615  HA  SER   121      53.083  53.390  63.066  1.00  0.00           H  
ATOM   1616  CB  SER   121      53.414  52.255  64.766  1.00  0.00           C  
ATOM   1617  HB2 SER   121      53.364  51.225  65.119  1.00  0.00           H  
ATOM   1618  HB3 SER   121      54.425  52.650  64.861  1.00  0.00           H  
ATOM   1619  OG  SER   121      52.660  52.863  65.791  1.00  0.00           O  
ATOM   1620  HG  SER   121      52.531  53.786  65.562  1.00  0.00           H  
ATOM   1621  C   SER   121      53.368  51.252  62.487  1.00  0.00           C  
ATOM   1622  O   SER   121      54.323  51.430  61.706  1.00  0.00           O  
ATOM   1623  N   TYR   122      52.672  50.111  62.486  1.00  0.00           N  
ATOM   1624  H   TYR   122      51.848  50.155  63.069  1.00  0.00           H  
ATOM   1625  CA  TYR   122      53.005  48.840  61.769  1.00  0.00           C  
ATOM   1626  HA  TYR   122      53.710  49.147  60.997  1.00  0.00           H  
ATOM   1627  CB  TYR   122      53.774  47.917  62.734  1.00  0.00           C  
ATOM   1628  HB2 TYR   122      53.057  47.800  63.547  1.00  0.00           H  
ATOM   1629  HB3 TYR   122      53.929  46.935  62.287  1.00  0.00           H  
ATOM   1630  CG  TYR   122      55.159  48.252  63.222  1.00  0.00           C  
ATOM   1631  CD1 TYR   122      55.444  48.006  64.602  1.00  0.00           C  
ATOM   1632  HD1 TYR   122      54.644  47.663  65.242  1.00  0.00           H  
ATOM   1633  CE1 TYR   122      56.701  48.109  65.110  1.00  0.00           C  
ATOM   1634  HE1 TYR   122      56.883  47.870  66.147  1.00  0.00           H  
ATOM   1635  CZ  TYR   122      57.799  48.456  64.274  1.00  0.00           C  
ATOM   1636  OH  TYR   122      59.026  48.472  64.797  1.00  0.00           O  
ATOM   1637  HH  TYR   122      59.663  49.006  64.317  1.00  0.00           H  
ATOM   1638  CE2 TYR   122      57.567  48.592  62.875  1.00  0.00           C  
ATOM   1639  HE2 TYR   122      58.414  48.914  62.288  1.00  0.00           H  
ATOM   1640  CD2 TYR   122      56.275  48.431  62.281  1.00  0.00           C  
ATOM   1641  HD2 TYR   122      56.152  48.562  61.217  1.00  0.00           H  
ATOM   1642  C   TYR   122      51.741  48.151  61.187  1.00  0.00           C  
ATOM   1643  O   TYR   122      50.643  48.273  61.837  1.00  0.00           O  
ATOM   1644  N   GLY   123      51.785  47.499  60.039  1.00  0.00           N  
ATOM   1645  H   GLY   123      51.027  46.901  59.740  1.00  0.00           H  
ATOM   1646  CA  GLY   123      52.836  47.571  59.020  1.00  0.00           C  
ATOM   1647  HA2 GLY   123      52.651  48.417  58.359  1.00  0.00           H  
ATOM   1648  HA3 GLY   123      53.781  47.764  59.528  1.00  0.00           H  
ATOM   1649  C   GLY   123      53.004  46.327  58.214  1.00  0.00           C  
ATOM   1650  O   GLY   123      52.210  45.401  58.221  1.00  0.00           O  
ATOM   1651  N   GLN   124      54.162  46.333  57.491  1.00  0.00           N  
ATOM   1652  H   GLN   124      54.816  47.096  57.586  1.00  0.00           H  
ATOM   1653  CA  GLN   124      54.488  45.342  56.500  1.00  0.00           C  
ATOM   1654  HA  GLN   124      53.960  44.431  56.783  1.00  0.00           H  
ATOM   1655  CB  GLN   124      53.994  45.780  55.119  1.00  0.00           C  
ATOM   1656  HB2 GLN   124      54.574  46.684  54.939  1.00  0.00           H  
ATOM   1657  HB3 GLN   124      54.285  45.007  54.407  1.00  0.00           H  
ATOM   1658  CG  GLN   124      52.455  45.877  54.973  1.00  0.00           C  
ATOM   1659  HG2 GLN   124      52.053  44.863  54.974  1.00  0.00           H  
ATOM   1660  HG3 GLN   124      51.897  46.255  55.830  1.00  0.00           H  
ATOM   1661  CD  GLN   124      52.173  46.641  53.669  1.00  0.00           C  
ATOM   1662  OE1 GLN   124      52.583  46.188  52.611  1.00  0.00           O  
ATOM   1663  NE2 GLN   124      51.488  47.743  53.693  1.00  0.00           N  
ATOM   1664 HE21 GLN   124      51.355  48.232  54.568  1.00  0.00           H  
ATOM   1665 HE22 GLN   124      51.359  48.120  52.765  1.00  0.00           H  
ATOM   1666  C   GLN   124      56.031  45.053  56.610  1.00  0.00           C  
ATOM   1667  O   GLN   124      56.860  45.759  56.004  1.00  0.00           O  
ATOM   1668  N   PRO   125      56.379  44.014  57.402  1.00  0.00           N  
ATOM   1669  CD  PRO   125      57.782  43.676  57.538  1.00  0.00           C  
ATOM   1670  HD2 PRO   125      58.356  44.530  57.897  1.00  0.00           H  
ATOM   1671  HD3 PRO   125      58.190  43.183  56.656  1.00  0.00           H  
ATOM   1672  CG  PRO   125      57.924  42.721  58.713  1.00  0.00           C  
ATOM   1673  HG2 PRO   125      58.195  43.368  59.547  1.00  0.00           H  
ATOM   1674  HG3 PRO   125      58.577  41.889  58.451  1.00  0.00           H  
ATOM   1675  CB  PRO   125      56.529  42.112  58.950  1.00  0.00           C  
ATOM   1676  HB2 PRO   125      56.345  42.040  60.022  1.00  0.00           H  
ATOM   1677  HB3 PRO   125      56.475  41.100  58.547  1.00  0.00           H  
ATOM   1678  CA  PRO   125      55.591  43.144  58.296  1.00  0.00           C  
ATOM   1679  HA  PRO   125      54.832  42.594  57.740  1.00  0.00           H  
ATOM   1680  C   PRO   125      54.872  43.841  59.443  1.00  0.00           C  
ATOM   1681  O   PRO   125      55.333  44.901  59.871  1.00  0.00           O  
ATOM   1682  N   GLN   126      53.820  43.186  59.954  1.00  0.00           N  
ATOM   1683  H   GLN   126      53.595  42.306  59.512  1.00  0.00           H  
ATOM   1684  CA  GLN   126      53.026  43.631  61.147  1.00  0.00           C  
ATOM   1685  HA  GLN   126      52.801  44.684  60.979  1.00  0.00           H  
ATOM   1686  CB  GLN   126      51.710  42.854  61.261  1.00  0.00           C  
ATOM   1687  HB2 GLN   126      51.063  43.054  60.407  1.00  0.00           H  
ATOM   1688  HB3 GLN   126      51.913  41.789  61.380  1.00  0.00           H  
ATOM   1689  CG  GLN   126      50.883  43.247  62.503  1.00  0.00           C  
ATOM   1690  HG2 GLN   126      49.942  42.696  62.494  1.00  0.00           H  
ATOM   1691  HG3 GLN   126      51.488  42.932  63.353  1.00  0.00           H  
ATOM   1692  CD  GLN   126      50.550  44.825  62.506  1.00  0.00           C  
ATOM   1693  OE1 GLN   126      51.218  45.553  63.211  1.00  0.00           O  
ATOM   1694  NE2 GLN   126      49.484  45.266  61.924  1.00  0.00           N  
ATOM   1695 HE21 GLN   126      48.850  44.663  61.421  1.00  0.00           H  
ATOM   1696 HE22 GLN   126      49.308  46.248  62.082  1.00  0.00           H  
ATOM   1697  C   GLN   126      53.900  43.493  62.399  1.00  0.00           C  
ATOM   1698  O   GLN   126      54.577  42.488  62.548  1.00  0.00           O  
ATOM   1699  N   SER   127      53.962  44.517  63.297  1.00  0.00           N  
ATOM   1700  H   SER   127      53.306  45.273  63.163  1.00  0.00           H  
ATOM   1701  CA  SER   127      54.735  44.584  64.596  1.00  0.00           C  
ATOM   1702  HA  SER   127      54.634  45.600  64.975  1.00  0.00           H  
ATOM   1703  CB  SER   127      54.091  43.600  65.586  1.00  0.00           C  
ATOM   1704  HB2 SER   127      54.387  42.592  65.297  1.00  0.00           H  
ATOM   1705  HB3 SER   127      54.439  43.853  66.588  1.00  0.00           H  
ATOM   1706  OG  SER   127      52.722  43.839  65.504  1.00  0.00           O  
ATOM   1707  HG  SER   127      52.332  43.377  66.249  1.00  0.00           H  
ATOM   1708  C   SER   127      56.278  44.428  64.596  1.00  0.00           C  
ATOM   1709  O   SER   127      56.794  43.727  65.458  1.00  0.00           O  
ATOM   1710  N   GLY   128      56.892  44.973  63.639  1.00  0.00           N  
ATOM   1711  H   GLY   128      56.398  45.726  63.183  1.00  0.00           H  
ATOM   1712  CA  GLY   128      58.433  44.933  63.521  1.00  0.00           C  
ATOM   1713  HA2 GLY   128      58.701  45.904  63.104  1.00  0.00           H  
ATOM   1714  HA3 GLY   128      58.871  44.912  64.519  1.00  0.00           H  
ATOM   1715  C   GLY   128      58.904  43.740  62.659  1.00  0.00           C  
ATOM   1716  O   GLY   128      58.136  42.775  62.512  1.00  0.00           O  
ATOM   1717  N   SER   129      59.974  43.779  61.942  1.00  0.00           N  
ATOM   1718  H   SER   129      60.073  42.974  61.339  1.00  0.00           H  
ATOM   1719  CA  SER   129      61.145  44.685  61.835  1.00  0.00           C  
ATOM   1720  HA  SER   129      61.947  44.044  61.470  1.00  0.00           H  
ATOM   1721  CB  SER   129      60.904  45.976  60.974  1.00  0.00           C  
ATOM   1722  HB2 SER   129      60.312  46.751  61.461  1.00  0.00           H  
ATOM   1723  HB3 SER   129      61.861  46.447  60.750  1.00  0.00           H  
ATOM   1724  OG  SER   129      60.196  45.435  59.760  1.00  0.00           O  
ATOM   1725  HG  SER   129      59.270  45.394  60.008  1.00  0.00           H  
ATOM   1726  C   SER   129      61.529  45.103  63.335  1.00  0.00           C  
ATOM   1727  O   SER   129      61.442  46.298  63.663  1.00  0.00           O  
ATOM   1728  N   TYR   130      61.681  44.148  64.209  1.00  0.00           N  
ATOM   1729  H   TYR   130      61.567  43.205  63.867  1.00  0.00           H  
ATOM   1730  CA  TYR   130      61.870  44.266  65.640  1.00  0.00           C  
ATOM   1731  HA  TYR   130      60.918  44.636  66.018  1.00  0.00           H  
ATOM   1732  CB  TYR   130      62.331  42.888  66.192  1.00  0.00           C  
ATOM   1733  HB2 TYR   130      63.374  42.797  65.892  1.00  0.00           H  
ATOM   1734  HB3 TYR   130      62.248  42.844  67.279  1.00  0.00           H  
ATOM   1735  CG  TYR   130      61.424  41.708  65.808  1.00  0.00           C  
ATOM   1736  CD1 TYR   130      61.928  40.575  65.167  1.00  0.00           C  
ATOM   1737  HD1 TYR   130      62.995  40.415  65.219  1.00  0.00           H  
ATOM   1738  CE1 TYR   130      61.023  39.704  64.514  1.00  0.00           C  
ATOM   1739  HE1 TYR   130      61.405  38.834  64.001  1.00  0.00           H  
ATOM   1740  CZ  TYR   130      59.605  39.928  64.515  1.00  0.00           C  
ATOM   1741  OH  TYR   130      58.678  39.120  63.914  1.00  0.00           O  
ATOM   1742  HH  TYR   130      57.953  39.654  63.580  1.00  0.00           H  
ATOM   1743  CE2 TYR   130      59.098  41.019  65.281  1.00  0.00           C  
ATOM   1744  HE2 TYR   130      58.026  41.106  65.382  1.00  0.00           H  
ATOM   1745  CD2 TYR   130      60.021  41.855  65.921  1.00  0.00           C  
ATOM   1746  HD2 TYR   130      59.650  42.733  66.429  1.00  0.00           H  
ATOM   1747  C   TYR   130      62.912  45.291  66.024  1.00  0.00           C  
ATOM   1748  O   TYR   130      63.953  45.354  65.370  1.00  0.00           O  
ATOM   1749  N   SER   131      62.760  46.116  67.063  1.00  0.00           N  
ATOM   1750  H   SER   131      63.482  46.822  67.090  1.00  0.00           H  
ATOM   1751  CA  SER   131      61.695  46.228  68.060  1.00  0.00           C  
ATOM   1752  HA  SER   131      62.062  47.021  68.712  1.00  0.00           H  
ATOM   1753  CB  SER   131      60.432  46.964  67.534  1.00  0.00           C  
ATOM   1754  HB2 SER   131      59.948  46.383  66.749  1.00  0.00           H  
ATOM   1755  HB3 SER   131      59.777  47.128  68.390  1.00  0.00           H  
ATOM   1756  OG  SER   131      60.797  48.139  67.013  1.00  0.00           O  
ATOM   1757  HG  SER   131      60.291  48.179  66.198  1.00  0.00           H  
ATOM   1758  C   SER   131      61.475  44.992  68.914  1.00  0.00           C  
ATOM   1759  O   SER   131      60.549  44.236  68.686  1.00  0.00           O  
ATOM   1760  N   GLN   132      62.340  44.733  69.923  1.00  0.00           N  
ATOM   1761  H   GLN   132      62.264  43.860  70.425  1.00  0.00           H  
ATOM   1762  CA  GLN   132      63.556  45.470  70.375  1.00  0.00           C  
ATOM   1763  HA  GLN   132      63.907  46.128  69.580  1.00  0.00           H  
ATOM   1764  CB  GLN   132      63.224  46.366  71.574  1.00  0.00           C  
ATOM   1765  HB2 GLN   132      64.145  46.752  72.011  1.00  0.00           H  
ATOM   1766  HB3 GLN   132      62.627  47.221  71.256  1.00  0.00           H  
ATOM   1767  CG  GLN   132      62.672  45.594  72.747  1.00  0.00           C  
ATOM   1768  HG2 GLN   132      62.545  44.527  72.564  1.00  0.00           H  
ATOM   1769  HG3 GLN   132      63.474  45.609  73.485  1.00  0.00           H  
ATOM   1770  CD  GLN   132      61.347  46.072  73.360  1.00  0.00           C  
ATOM   1771  OE1 GLN   132      60.906  47.136  72.926  1.00  0.00           O  
ATOM   1772  NE2 GLN   132      60.795  45.347  74.284  1.00  0.00           N  
ATOM   1773 HE21 GLN   132      61.329  44.553  74.608  1.00  0.00           H  
ATOM   1774 HE22 GLN   132      59.970  45.742  74.714  1.00  0.00           H  
ATOM   1775  C   GLN   132      64.714  44.531  70.609  1.00  0.00           C  
ATOM   1776  O   GLN   132      64.540  43.525  71.236  1.00  0.00           O  
ATOM   1777  N   GLN   133      65.950  44.918  70.289  1.00  0.00           N  
ATOM   1778  H   GLN   133      66.073  45.804  69.820  1.00  0.00           H  
ATOM   1779  CA  GLN   133      67.314  44.372  70.589  1.00  0.00           C  
ATOM   1780  HA  GLN   133      68.004  44.912  69.941  1.00  0.00           H  
ATOM   1781  CB  GLN   133      67.613  44.625  72.068  1.00  0.00           C  
ATOM   1782  HB2 GLN   133      66.822  44.149  72.648  1.00  0.00           H  
ATOM   1783  HB3 GLN   133      68.523  44.056  72.258  1.00  0.00           H  
ATOM   1784  CG  GLN   133      67.944  46.044  72.530  1.00  0.00           C  
ATOM   1785  HG2 GLN   133      68.701  46.527  71.911  1.00  0.00           H  
ATOM   1786  HG3 GLN   133      67.074  46.679  72.363  1.00  0.00           H  
ATOM   1787  CD  GLN   133      68.269  46.072  73.989  1.00  0.00           C  
ATOM   1788  OE1 GLN   133      67.894  45.272  74.771  1.00  0.00           O  
ATOM   1789  NE2 GLN   133      69.136  46.949  74.473  1.00  0.00           N  
ATOM   1790 HE21 GLN   133      69.571  47.603  73.838  1.00  0.00           H  
ATOM   1791 HE22 GLN   133      69.514  46.770  75.392  1.00  0.00           H  
ATOM   1792  C   GLN   133      67.415  42.861  70.277  1.00  0.00           C  
ATOM   1793  O   GLN   133      67.281  42.029  71.206  1.00  0.00           O  
ATOM   1794  N   PRO   134      67.402  42.563  68.941  1.00  0.00           N  
ATOM   1795  CD  PRO   134      67.564  41.162  68.550  1.00  0.00           C  
ATOM   1796  HD2 PRO   134      67.037  40.458  69.194  1.00  0.00           H  
ATOM   1797  HD3 PRO   134      68.623  40.904  68.571  1.00  0.00           H  
ATOM   1798  CG  PRO   134      66.930  41.185  67.176  1.00  0.00           C  
ATOM   1799  HG2 PRO   134      65.843  41.271  67.158  1.00  0.00           H  
ATOM   1800  HG3 PRO   134      67.214  40.279  66.641  1.00  0.00           H  
ATOM   1801  CB  PRO   134      67.648  42.424  66.689  1.00  0.00           C  
ATOM   1802  HB2 PRO   134      67.395  42.763  65.684  1.00  0.00           H  
ATOM   1803  HB3 PRO   134      68.723  42.269  66.603  1.00  0.00           H  
ATOM   1804  CA  PRO   134      67.421  43.448  67.797  1.00  0.00           C  
ATOM   1805  HA  PRO   134      68.336  44.033  67.886  1.00  0.00           H  
ATOM   1806  C   PRO   134      66.153  44.279  67.480  1.00  0.00           C  
ATOM   1807  O   PRO   134      65.074  43.801  67.770  1.00  0.00           O  
ATOM   1808  N   SER   135      66.156  45.374  66.836  1.00  0.00           N  
ATOM   1809  H   SER   135      65.261  45.662  66.466  1.00  0.00           H  
ATOM   1810  CA  SER   135      67.427  46.123  66.368  1.00  0.00           C  
ATOM   1811  HA  SER   135      68.157  45.412  65.981  1.00  0.00           H  
ATOM   1812  CB  SER   135      67.031  47.199  65.243  1.00  0.00           C  
ATOM   1813  HB2 SER   135      67.903  47.850  65.176  1.00  0.00           H  
ATOM   1814  HB3 SER   135      66.710  46.669  64.347  1.00  0.00           H  
ATOM   1815  OG  SER   135      66.006  48.014  65.829  1.00  0.00           O  
ATOM   1816  HG  SER   135      65.646  48.609  65.167  1.00  0.00           H  
ATOM   1817  C   SER   135      68.140  46.845  67.494  1.00  0.00           C  
ATOM   1818  O   SER   135      67.671  46.905  68.632  1.00  0.00           O  
ATOM   1819  N   TYR   136      69.264  47.423  67.108  1.00  0.00           N  
ATOM   1820  H   TYR   136      69.634  47.254  66.184  1.00  0.00           H  
ATOM   1821  CA  TYR   136      70.157  48.310  67.816  1.00  0.00           C  
ATOM   1822  HA  TYR   136      69.520  48.577  68.659  1.00  0.00           H  
ATOM   1823  CB  TYR   136      71.402  47.501  68.240  1.00  0.00           C  
ATOM   1824  HB2 TYR   136      72.149  47.465  67.447  1.00  0.00           H  
ATOM   1825  HB3 TYR   136      71.904  48.011  69.062  1.00  0.00           H  
ATOM   1826  CG  TYR   136      71.167  46.077  68.799  1.00  0.00           C  
ATOM   1827  CD1 TYR   136      71.033  45.843  70.191  1.00  0.00           C  
ATOM   1828  HD1 TYR   136      71.069  46.680  70.873  1.00  0.00           H  
ATOM   1829  CE1 TYR   136      70.766  44.537  70.710  1.00  0.00           C  
ATOM   1830  HE1 TYR   136      70.515  44.445  71.757  1.00  0.00           H  
ATOM   1831  CZ  TYR   136      71.033  43.473  69.854  1.00  0.00           C  
ATOM   1832  OH  TYR   136      70.823  42.237  70.349  1.00  0.00           O  
ATOM   1833  HH  TYR   136      70.371  42.205  71.195  1.00  0.00           H  
ATOM   1834  CE2 TYR   136      71.248  43.690  68.432  1.00  0.00           C  
ATOM   1835  HE2 TYR   136      71.263  42.898  67.698  1.00  0.00           H  
ATOM   1836  CD2 TYR   136      71.336  45.039  67.947  1.00  0.00           C  
ATOM   1837  HD2 TYR   136      71.473  45.252  66.897  1.00  0.00           H  
ATOM   1838  C   TYR   136      70.626  49.629  67.128  1.00  0.00           C  
ATOM   1839  O   TYR   136      71.362  49.553  66.134  1.00  0.00           O  
ATOM   1840  N   GLY   137      70.036  50.770  67.516  1.00  0.00           N  
ATOM   1841  H   GLY   137      70.265  51.638  67.053  1.00  0.00           H  
ATOM   1842  CA  GLY   137      69.177  51.005  68.637  1.00  0.00           C  
ATOM   1843  HA2 GLY   137      68.565  51.895  68.490  1.00  0.00           H  
ATOM   1844  HA3 GLY   137      68.374  50.273  68.716  1.00  0.00           H  
ATOM   1845  C   GLY   137      69.889  51.017  70.030  1.00  0.00           C  
ATOM   1846  O   GLY   137      70.819  50.237  70.405  1.00  0.00           O  
ATOM   1847  N   GLY   138      69.378  51.889  70.903  1.00  0.00           N  
ATOM   1848  H   GLY   138      68.472  52.272  70.676  1.00  0.00           H  
ATOM   1849  CA  GLY   138      69.944  52.202  72.197  1.00  0.00           C  
ATOM   1850  HA2 GLY   138      69.243  52.767  72.810  1.00  0.00           H  
ATOM   1851  HA3 GLY   138      69.948  51.221  72.672  1.00  0.00           H  
ATOM   1852  C   GLY   138      71.404  52.737  72.209  1.00  0.00           C  
ATOM   1853  O   GLY   138      71.894  53.038  71.098  1.00  0.00           O  
ATOM   1854  N   GLN   139      72.107  52.932  73.374  1.00  0.00           N  
ATOM   1855  H   GLN   139      72.937  53.495  73.255  1.00  0.00           H  
ATOM   1856  CA  GLN   139      71.625  52.657  74.725  1.00  0.00           C  
ATOM   1857  HA  GLN   139      70.566  52.399  74.729  1.00  0.00           H  
ATOM   1858  CB  GLN   139      72.258  51.276  75.153  1.00  0.00           C  
ATOM   1859  HB2 GLN   139      71.924  50.459  74.514  1.00  0.00           H  
ATOM   1860  HB3 GLN   139      73.334  51.448  75.145  1.00  0.00           H  
ATOM   1861  CG  GLN   139      71.925  50.877  76.598  1.00  0.00           C  
ATOM   1862  HG2 GLN   139      72.556  51.428  77.296  1.00  0.00           H  
ATOM   1863  HG3 GLN   139      70.907  51.115  76.906  1.00  0.00           H  
ATOM   1864  CD  GLN   139      72.198  49.407  76.871  1.00  0.00           C  
ATOM   1865  OE1 GLN   139      72.941  48.899  77.691  1.00  0.00           O  
ATOM   1866  NE2 GLN   139      71.543  48.510  76.176  1.00  0.00           N  
ATOM   1867 HE21 GLN   139      71.095  48.869  75.344  1.00  0.00           H  
ATOM   1868 HE22 GLN   139      72.009  47.619  76.078  1.00  0.00           H  
ATOM   1869  C   GLN   139      71.978  53.681  75.788  1.00  0.00           C  
ATOM   1870  O   GLN   139      73.093  54.224  75.913  1.00  0.00           O  
ATOM   1871  N   GLN   140      70.907  54.060  76.475  1.00  0.00           N  
ATOM   1872  H   GLN   140      70.044  53.569  76.295  1.00  0.00           H  
ATOM   1873  CA  GLN   140      71.007  55.029  77.591  1.00  0.00           C  
ATOM   1874  HA  GLN   140      71.987  54.935  78.057  1.00  0.00           H  
ATOM   1875  CB  GLN   140      71.056  56.491  77.001  1.00  0.00           C  
ATOM   1876  HB2 GLN   140      71.669  56.617  76.109  1.00  0.00           H  
ATOM   1877  HB3 GLN   140      70.048  56.817  76.745  1.00  0.00           H  
ATOM   1878  CG  GLN   140      71.623  57.519  78.084  1.00  0.00           C  
ATOM   1879  HG2 GLN   140      70.864  57.522  78.866  1.00  0.00           H  
ATOM   1880  HG3 GLN   140      72.516  57.121  78.565  1.00  0.00           H  
ATOM   1881  CD  GLN   140      71.785  58.925  77.675  1.00  0.00           C  
ATOM   1882  OE1 GLN   140      71.736  59.341  76.538  1.00  0.00           O  
ATOM   1883  NE2 GLN   140      72.006  59.756  78.636  1.00  0.00           N  
ATOM   1884 HE21 GLN   140      72.047  59.402  79.581  1.00  0.00           H  
ATOM   1885 HE22 GLN   140      72.171  60.738  78.469  1.00  0.00           H  
ATOM   1886  C   GLN   140      69.951  54.731  78.722  1.00  0.00           C  
ATOM   1887  O   GLN   140      68.780  54.387  78.557  1.00  0.00           O  
ATOM   1888  N   GLN   141      70.425  54.781  79.987  1.00  0.00           N  
ATOM   1889  H   GLN   141      71.424  54.783  80.136  1.00  0.00           H  
ATOM   1890  CA  GLN   141      69.682  54.297  81.149  1.00  0.00           C  
ATOM   1891  HA  GLN   141      68.615  54.350  80.931  1.00  0.00           H  
ATOM   1892  CB  GLN   141      70.032  52.753  81.340  1.00  0.00           C  
ATOM   1893  HB2 GLN   141      71.083  52.595  81.585  1.00  0.00           H  
ATOM   1894  HB3 GLN   141      69.553  52.429  82.264  1.00  0.00           H  
ATOM   1895  CG  GLN   141      69.671  51.820  80.179  1.00  0.00           C  
ATOM   1896  HG2 GLN   141      68.618  51.793  79.898  1.00  0.00           H  
ATOM   1897  HG3 GLN   141      70.194  52.136  79.277  1.00  0.00           H  
ATOM   1898  CD  GLN   141      70.272  50.414  80.391  1.00  0.00           C  
ATOM   1899  OE1 GLN   141      69.595  49.459  80.675  1.00  0.00           O  
ATOM   1900  NE2 GLN   141      71.560  50.190  80.120  1.00  0.00           N  
ATOM   1901 HE21 GLN   141      72.175  50.971  79.942  1.00  0.00           H  
ATOM   1902 HE22 GLN   141      71.991  49.278  80.060  1.00  0.00           H  
ATOM   1903  C   GLN   141      70.192  55.022  82.476  1.00  0.00           C  
ATOM   1904  O   GLN   141      71.399  55.113  82.672  1.00  0.00           O  
ATOM   1905  N   SER   142      69.473  55.432  83.480  1.00  0.00           N  
ATOM   1906  H   SER   142      70.039  55.566  84.305  1.00  0.00           H  
ATOM   1907  CA  SER   142      68.025  55.522  83.641  1.00  0.00           C  
ATOM   1908  HA  SER   142      67.777  55.695  84.689  1.00  0.00           H  
ATOM   1909  CB  SER   142      67.464  56.597  82.707  1.00  0.00           C  
ATOM   1910  HB2 SER   142      67.783  56.473  81.672  1.00  0.00           H  
ATOM   1911  HB3 SER   142      66.381  56.600  82.584  1.00  0.00           H  
ATOM   1912  OG  SER   142      68.081  57.836  83.084  1.00  0.00           O  
ATOM   1913  HG  SER   142      67.733  57.852  83.979  1.00  0.00           H  
ATOM   1914  C   SER   142      67.349  54.154  83.387  1.00  0.00           C  
ATOM   1915  O   SER   142      66.613  53.938  82.377  1.00  0.00           O  
ATOM   1916  N   TYR   143      67.648  53.270  84.376  1.00  0.00           N  
ATOM   1917  H   TYR   143      68.297  53.665  85.042  1.00  0.00           H  
ATOM   1918  CA  TYR   143      67.008  51.936  84.526  1.00  0.00           C  
ATOM   1919  HA  TYR   143      67.115  51.437  83.563  1.00  0.00           H  
ATOM   1920  CB  TYR   143      67.772  51.127  85.585  1.00  0.00           C  
ATOM   1921  HB2 TYR   143      67.623  51.561  86.574  1.00  0.00           H  
ATOM   1922  HB3 TYR   143      67.411  50.099  85.552  1.00  0.00           H  
ATOM   1923  CG  TYR   143      69.203  51.100  85.332  1.00  0.00           C  
ATOM   1924  CD1 TYR   143      69.549  50.454  84.133  1.00  0.00           C  
ATOM   1925  HD1 TYR   143      68.781  49.870  83.649  1.00  0.00           H  
ATOM   1926  CE1 TYR   143      70.901  50.446  83.716  1.00  0.00           C  
ATOM   1927  HE1 TYR   143      71.154  49.817  82.875  1.00  0.00           H  
ATOM   1928  CZ  TYR   143      71.890  51.157  84.411  1.00  0.00           C  
ATOM   1929  OH  TYR   143      73.191  51.122  84.116  1.00  0.00           O  
ATOM   1930  HH  TYR   143      73.416  50.509  83.411  1.00  0.00           H  
ATOM   1931  CE2 TYR   143      71.501  51.884  85.541  1.00  0.00           C  
ATOM   1932  HE2 TYR   143      72.205  52.425  86.157  1.00  0.00           H  
ATOM   1933  CD2 TYR   143      70.173  51.807  86.034  1.00  0.00           C  
ATOM   1934  HD2 TYR   143      69.947  52.208  87.012  1.00  0.00           H  
ATOM   1935  C   TYR   143      65.526  51.953  84.950  1.00  0.00           C  
ATOM   1936  O   TYR   143      65.127  52.988  85.498  1.00  0.00           O  
ATOM   1937  N   GLY   144      64.620  50.960  84.725  1.00  0.00           N  
ATOM   1938  H   GLY   144      65.092  50.246  84.188  1.00  0.00           H  
ATOM   1939  CA  GLY   144      63.153  51.059  84.965  1.00  0.00           C  
ATOM   1940  HA2 GLY   144      62.741  50.076  84.739  1.00  0.00           H  
ATOM   1941  HA3 GLY   144      62.965  51.133  86.036  1.00  0.00           H  
ATOM   1942  C   GLY   144      62.412  52.140  84.179  1.00  0.00           C  
ATOM   1943  O   GLY   144      62.816  52.546  83.079  1.00  0.00           O  
ATOM   1944  N   GLN   145      61.277  52.646  84.746  1.00  0.00           N  
ATOM   1945  H   GLN   145      61.190  52.408  85.724  1.00  0.00           H  
ATOM   1946  CA  GLN   145      60.410  53.638  84.031  1.00  0.00           C  
ATOM   1947  HA  GLN   145      60.277  53.336  82.992  1.00  0.00           H  
ATOM   1948  CB  GLN   145      58.999  53.963  84.663  1.00  0.00           C  
ATOM   1949  HB2 GLN   145      59.210  54.348  85.660  1.00  0.00           H  
ATOM   1950  HB3 GLN   145      58.496  54.752  84.104  1.00  0.00           H  
ATOM   1951  CG  GLN   145      58.020  52.750  84.751  1.00  0.00           C  
ATOM   1952  HG2 GLN   145      58.506  52.017  85.395  1.00  0.00           H  
ATOM   1953  HG3 GLN   145      57.136  53.168  85.233  1.00  0.00           H  
ATOM   1954  CD  GLN   145      57.719  52.174  83.389  1.00  0.00           C  
ATOM   1955  OE1 GLN   145      57.838  52.793  82.357  1.00  0.00           O  
ATOM   1956  NE2 GLN   145      57.358  50.937  83.228  1.00  0.00           N  
ATOM   1957 HE21 GLN   145      56.977  50.698  82.324  1.00  0.00           H  
ATOM   1958 HE22 GLN   145      57.158  50.462  84.097  1.00  0.00           H  
ATOM   1959  C   GLN   145      61.200  55.025  83.987  1.00  0.00           C  
ATOM   1960  O   GLN   145      61.982  55.315  84.922  1.00  0.00           O  
ATOM   1961  N   GLN   146      61.175  55.810  82.940  1.00  0.00           N  
ATOM   1962  H   GLN   146      60.610  55.417  82.201  1.00  0.00           H  
ATOM   1963  CA  GLN   146      61.537  57.244  82.884  1.00  0.00           C  
ATOM   1964  HA  GLN   146      62.619  57.376  82.915  1.00  0.00           H  
ATOM   1965  CB  GLN   146      61.127  57.759  81.483  1.00  0.00           C  
ATOM   1966  HB2 GLN   146      60.057  57.608  81.337  1.00  0.00           H  
ATOM   1967  HB3 GLN   146      61.328  58.825  81.595  1.00  0.00           H  
ATOM   1968  CG  GLN   146      61.853  57.053  80.364  1.00  0.00           C  
ATOM   1969  HG2 GLN   146      62.841  57.512  80.317  1.00  0.00           H  
ATOM   1970  HG3 GLN   146      61.949  55.981  80.535  1.00  0.00           H  
ATOM   1971  CD  GLN   146      61.202  57.321  78.983  1.00  0.00           C  
ATOM   1972  OE1 GLN   146      60.436  58.266  78.845  1.00  0.00           O  
ATOM   1973  NE2 GLN   146      61.576  56.582  77.989  1.00  0.00           N  
ATOM   1974 HE21 GLN   146      62.194  55.810  78.195  1.00  0.00           H  
ATOM   1975 HE22 GLN   146      61.111  56.641  77.094  1.00  0.00           H  
ATOM   1976  C   GLN   146      60.820  58.113  83.998  1.00  0.00           C  
ATOM   1977  O   GLN   146      59.763  57.632  84.466  1.00  0.00           O  
ATOM   1978  N   GLN   147      61.391  59.241  84.416  1.00  0.00           N  
ATOM   1979  H   GLN   147      62.191  59.712  84.020  1.00  0.00           H  
ATOM   1980  CA  GLN   147      60.849  60.040  85.532  1.00  0.00           C  
ATOM   1981  HA  GLN   147      59.842  59.729  85.809  1.00  0.00           H  
ATOM   1982  CB  GLN   147      61.806  60.021  86.769  1.00  0.00           C  
ATOM   1983  HB2 GLN   147      62.852  60.162  86.496  1.00  0.00           H  
ATOM   1984  HB3 GLN   147      61.519  60.752  87.525  1.00  0.00           H  
ATOM   1985  CG  GLN   147      61.684  58.725  87.586  1.00  0.00           C  
ATOM   1986  HG2 GLN   147      62.183  57.961  86.991  1.00  0.00           H  
ATOM   1987  HG3 GLN   147      62.305  58.879  88.469  1.00  0.00           H  
ATOM   1988  CD  GLN   147      60.310  58.270  87.901  1.00  0.00           C  
ATOM   1989  OE1 GLN   147      59.536  59.100  88.372  1.00  0.00           O  
ATOM   1990  NE2 GLN   147      59.854  57.094  87.672  1.00  0.00           N  
ATOM   1991 HE21 GLN   147      60.493  56.473  87.196  1.00  0.00           H  
ATOM   1992 HE22 GLN   147      58.889  56.881  87.880  1.00  0.00           H  
ATOM   1993  C   GLN   147      60.517  61.406  84.968  1.00  0.00           C  
ATOM   1994  O   GLN   147      61.344  61.952  84.238  1.00  0.00           O  
ATOM   1995  N   SER   148      59.411  62.049  85.326  1.00  0.00           N  
ATOM   1996  H   SER   148      58.917  61.621  86.096  1.00  0.00           H  
ATOM   1997  CA  SER   148      59.030  63.383  84.924  1.00  0.00           C  
ATOM   1998  HA  SER   148      59.083  63.559  83.850  1.00  0.00           H  
ATOM   1999  CB  SER   148      57.593  63.516  85.400  1.00  0.00           C  
ATOM   2000  HB2 SER   148      57.036  62.736  84.881  1.00  0.00           H  
ATOM   2001  HB3 SER   148      57.520  63.326  86.470  1.00  0.00           H  
ATOM   2002  OG  SER   148      56.940  64.792  84.968  1.00  0.00           O  
ATOM   2003  HG  SER   148      56.465  65.147  85.723  1.00  0.00           H  
ATOM   2004  C   SER   148      59.950  64.457  85.589  1.00  0.00           C  
ATOM   2005  O   SER   148      60.356  64.263  86.762  1.00  0.00           O  
ATOM   2006  N   TYR   149      60.149  65.538  84.910  1.00  0.00           N  
ATOM   2007  H   TYR   149      59.621  65.579  84.050  1.00  0.00           H  
ATOM   2008  CA  TYR   149      60.885  66.733  85.304  1.00  0.00           C  
ATOM   2009  HA  TYR   149      60.393  67.100  86.205  1.00  0.00           H  
ATOM   2010  CB  TYR   149      62.401  66.479  85.642  1.00  0.00           C  
ATOM   2011  HB2 TYR   149      62.532  65.617  86.296  1.00  0.00           H  
ATOM   2012  HB3 TYR   149      62.914  66.328  84.692  1.00  0.00           H  
ATOM   2013  CG  TYR   149      63.068  67.700  86.264  1.00  0.00           C  
ATOM   2014  CD1 TYR   149      64.143  68.353  85.587  1.00  0.00           C  
ATOM   2015  HD1 TYR   149      64.540  67.945  84.669  1.00  0.00           H  
ATOM   2016  CE1 TYR   149      64.704  69.565  86.098  1.00  0.00           C  
ATOM   2017  HE1 TYR   149      65.473  70.122  85.584  1.00  0.00           H  
ATOM   2018  CZ  TYR   149      64.220  70.054  87.276  1.00  0.00           C  
ATOM   2019  OH  TYR   149      64.676  71.282  87.772  1.00  0.00           O  
ATOM   2020  HH  TYR   149      65.582  71.547  87.596  1.00  0.00           H  
ATOM   2021  CE2 TYR   149      63.293  69.338  88.036  1.00  0.00           C  
ATOM   2022  HE2 TYR   149      62.959  69.827  88.939  1.00  0.00           H  
ATOM   2023  CD2 TYR   149      62.716  68.166  87.545  1.00  0.00           C  
ATOM   2024  HD2 TYR   149      61.947  67.713  88.153  1.00  0.00           H  
ATOM   2025  C   TYR   149      60.690  67.865  84.192  1.00  0.00           C  
ATOM   2026  O   TYR   149      61.016  67.752  83.036  1.00  0.00           O  
ATOM   2027  N   ASN   150      60.169  69.024  84.652  1.00  0.00           N  
ATOM   2028  H   ASN   150      59.878  69.021  85.619  1.00  0.00           H  
ATOM   2029  CA  ASN   150      59.789  70.169  83.878  1.00  0.00           C  
ATOM   2030  HA  ASN   150      60.335  70.122  82.936  1.00  0.00           H  
ATOM   2031  CB  ASN   150      58.224  70.275  83.602  1.00  0.00           C  
ATOM   2032  HB2 ASN   150      57.722  70.311  84.569  1.00  0.00           H  
ATOM   2033  HB3 ASN   150      58.005  71.182  83.039  1.00  0.00           H  
ATOM   2034  CG  ASN   150      57.703  69.103  82.799  1.00  0.00           C  
ATOM   2035  OD1 ASN   150      57.973  68.994  81.626  1.00  0.00           O  
ATOM   2036  ND2 ASN   150      56.904  68.268  83.382  1.00  0.00           N  
ATOM   2037 HD21 ASN   150      56.679  67.537  82.721  1.00  0.00           H  
ATOM   2038 HD22 ASN   150      56.631  68.260  84.355  1.00  0.00           H  
ATOM   2039  C   ASN   150      60.307  71.427  84.708  1.00  0.00           C  
ATOM   2040  O   ASN   150      60.510  71.346  85.931  1.00  0.00           O  
ATOM   2041  N   PRO   151      60.450  72.589  84.064  1.00  0.00           N  
ATOM   2042  CD  PRO   151      60.056  72.883  82.684  1.00  0.00           C  
ATOM   2043  HD2 PRO   151      58.982  73.037  82.576  1.00  0.00           H  
ATOM   2044  HD3 PRO   151      60.201  72.059  81.986  1.00  0.00           H  
ATOM   2045  CG  PRO   151      60.753  74.165  82.195  1.00  0.00           C  
ATOM   2046  HG2 PRO   151      60.128  74.821  81.589  1.00  0.00           H  
ATOM   2047  HG3 PRO   151      61.732  74.080  81.724  1.00  0.00           H  
ATOM   2048  CB  PRO   151      60.960  74.831  83.524  1.00  0.00           C  
ATOM   2049  HB2 PRO   151      60.072  75.425  83.741  1.00  0.00           H  
ATOM   2050  HB3 PRO   151      61.843  75.454  83.666  1.00  0.00           H  
ATOM   2051  CA  PRO   151      61.209  73.747  84.646  1.00  0.00           C  
ATOM   2052  HA  PRO   151      62.281  73.573  84.727  1.00  0.00           H  
ATOM   2053  C   PRO   151      60.512  74.219  85.940  1.00  0.00           C  
ATOM   2054  O   PRO   151      59.266  74.074  86.134  1.00  0.00           O  
ATOM   2055  N   PRO   152      61.250  74.897  86.809  1.00  0.00           N  
ATOM   2056  CD  PRO   152      62.703  74.878  86.760  1.00  0.00           C  
ATOM   2057  HD2 PRO   152      63.037  75.182  85.768  1.00  0.00           H  
ATOM   2058  HD3 PRO   152      63.115  73.882  86.921  1.00  0.00           H  
ATOM   2059  CG  PRO   152      63.194  75.767  87.834  1.00  0.00           C  
ATOM   2060  HG2 PRO   152      63.925  76.470  87.435  1.00  0.00           H  
ATOM   2061  HG3 PRO   152      63.657  75.218  88.654  1.00  0.00           H  
ATOM   2062  CB  PRO   152      61.943  76.330  88.419  1.00  0.00           C  
ATOM   2063  HB2 PRO   152      61.767  77.344  88.061  1.00  0.00           H  
ATOM   2064  HB3 PRO   152      62.070  76.413  89.499  1.00  0.00           H  
ATOM   2065  CA  PRO   152      60.753  75.517  88.030  1.00  0.00           C  
ATOM   2066  HA  PRO   152      60.555  74.807  88.834  1.00  0.00           H  
ATOM   2067  C   PRO   152      59.585  76.455  87.777  1.00  0.00           C  
ATOM   2068  O   PRO   152      59.337  76.948  86.705  1.00  0.00           O  
ATOM   2069  N   GLN   153      58.905  76.800  88.883  1.00  0.00           N  
ATOM   2070  H   GLN   153      59.116  76.411  89.791  1.00  0.00           H  
ATOM   2071  CA  GLN   153      58.038  77.911  88.951  1.00  0.00           C  
ATOM   2072  HA  GLN   153      57.101  77.686  88.442  1.00  0.00           H  
ATOM   2073  CB  GLN   153      57.613  78.290  90.391  1.00  0.00           C  
ATOM   2074  HB2 GLN   153      56.703  78.889  90.360  1.00  0.00           H  
ATOM   2075  HB3 GLN   153      57.346  77.409  90.975  1.00  0.00           H  
ATOM   2076  CG  GLN   153      58.523  79.061  91.253  1.00  0.00           C  
ATOM   2077  HG2 GLN   153      58.554  80.094  90.908  1.00  0.00           H  
ATOM   2078  HG3 GLN   153      58.178  79.159  92.282  1.00  0.00           H  
ATOM   2079  CD  GLN   153      59.969  78.453  91.411  1.00  0.00           C  
ATOM   2080  OE1 GLN   153      60.215  77.287  91.652  1.00  0.00           O  
ATOM   2081  NE2 GLN   153      60.996  79.272  91.248  1.00  0.00           N  
ATOM   2082 HE21 GLN   153      60.908  80.224  90.922  1.00  0.00           H  
ATOM   2083 HE22 GLN   153      61.883  78.856  91.494  1.00  0.00           H  
ATOM   2084  C   GLN   153      58.498  79.148  88.174  1.00  0.00           C  
ATOM   2085  O   GLN   153      59.665  79.532  88.282  1.00  0.00           O  
ATOM   2086  N   GLY   154      57.602  79.744  87.407  1.00  0.00           N  
ATOM   2087  H   GLY   154      56.656  79.392  87.435  1.00  0.00           H  
ATOM   2088  CA  GLY   154      57.754  81.093  86.904  1.00  0.00           C  
ATOM   2089  HA2 GLY   154      58.626  81.141  86.252  1.00  0.00           H  
ATOM   2090  HA3 GLY   154      56.909  81.332  86.259  1.00  0.00           H  
ATOM   2091  C   GLY   154      57.773  82.242  87.879  1.00  0.00           C  
ATOM   2092  O   GLY   154      57.522  82.070  89.074  1.00  0.00           O  
ATOM   2093  N   TYR   155      57.948  83.449  87.373  1.00  0.00           N  
ATOM   2094  H   TYR   155      58.104  83.550  86.380  1.00  0.00           H  
ATOM   2095  CA  TYR   155      57.714  84.706  88.147  1.00  0.00           C  
ATOM   2096  HA  TYR   155      57.054  84.539  88.999  1.00  0.00           H  
ATOM   2097  CB  TYR   155      58.997  85.191  88.864  1.00  0.00           C  
ATOM   2098  HB2 TYR   155      59.779  85.283  88.111  1.00  0.00           H  
ATOM   2099  HB3 TYR   155      58.744  86.165  89.283  1.00  0.00           H  
ATOM   2100  CG  TYR   155      59.493  84.197  89.959  1.00  0.00           C  
ATOM   2101  CD1 TYR   155      60.622  83.279  89.819  1.00  0.00           C  
ATOM   2102  HD1 TYR   155      61.209  83.183  88.917  1.00  0.00           H  
ATOM   2103  CE1 TYR   155      60.922  82.351  90.884  1.00  0.00           C  
ATOM   2104  HE1 TYR   155      61.770  81.693  90.765  1.00  0.00           H  
ATOM   2105  CZ  TYR   155      60.080  82.321  92.007  1.00  0.00           C  
ATOM   2106  OH  TYR   155      60.337  81.456  93.014  1.00  0.00           O  
ATOM   2107  HH  TYR   155      59.607  81.122  93.541  1.00  0.00           H  
ATOM   2108  CE2 TYR   155      59.063  83.300  92.142  1.00  0.00           C  
ATOM   2109  HE2 TYR   155      58.489  83.320  93.057  1.00  0.00           H  
ATOM   2110  CD2 TYR   155      58.895  84.340  91.180  1.00  0.00           C  
ATOM   2111  HD2 TYR   155      58.238  85.159  91.434  1.00  0.00           H  
ATOM   2112  C   TYR   155      57.109  85.892  87.370  1.00  0.00           C  
ATOM   2113  O   TYR   155      57.491  85.945  86.205  1.00  0.00           O  
ATOM   2114  N   GLY   156      56.174  86.727  87.879  1.00  0.00           N  
ATOM   2115  H   GLY   156      55.795  87.492  87.339  1.00  0.00           H  
ATOM   2116  CA  GLY   156      55.441  86.574  89.108  1.00  0.00           C  
ATOM   2117  HA2 GLY   156      55.128  85.541  89.265  1.00  0.00           H  
ATOM   2118  HA3 GLY   156      56.168  86.766  89.896  1.00  0.00           H  
ATOM   2119  C   GLY   156      54.223  87.475  89.216  1.00  0.00           C  
ATOM   2120  O   GLY   156      53.505  87.666  88.297  1.00  0.00           O  
ATOM   2121  N   GLN   157      54.015  88.089  90.468  1.00  0.00           N  
ATOM   2122  H   GLN   157      54.700  87.893  91.184  1.00  0.00           H  
ATOM   2123  CA  GLN   157      52.905  89.023  90.855  1.00  0.00           C  
ATOM   2124  HA  GLN   157      52.393  89.282  89.929  1.00  0.00           H  
ATOM   2125  CB  GLN   157      52.048  88.329  91.938  1.00  0.00           C  
ATOM   2126  HB2 GLN   157      52.601  88.191  92.867  1.00  0.00           H  
ATOM   2127  HB3 GLN   157      51.135  88.883  92.158  1.00  0.00           H  
ATOM   2128  CG  GLN   157      51.570  86.971  91.424  1.00  0.00           C  
ATOM   2129  HG2 GLN   157      50.873  87.191  90.615  1.00  0.00           H  
ATOM   2130  HG3 GLN   157      52.297  86.316  90.943  1.00  0.00           H  
ATOM   2131  CD  GLN   157      50.844  86.194  92.465  1.00  0.00           C  
ATOM   2132  OE1 GLN   157      49.764  86.565  92.826  1.00  0.00           O  
ATOM   2133  NE2 GLN   157      51.378  85.040  92.761  1.00  0.00           N  
ATOM   2134 HE21 GLN   157      52.117  84.669  92.180  1.00  0.00           H  
ATOM   2135 HE22 GLN   157      50.652  84.411  93.072  1.00  0.00           H  
ATOM   2136  C   GLN   157      53.487  90.375  91.413  1.00  0.00           C  
ATOM   2137  O   GLN   157      54.443  90.352  92.212  1.00  0.00           O  
ATOM   2138  N   GLN   158      53.028  91.546  91.021  1.00  0.00           N  
ATOM   2139  H   GLN   158      53.244  92.424  91.471  1.00  0.00           H  
ATOM   2140  CA  GLN   158      51.842  91.717  90.200  1.00  0.00           C  
ATOM   2141  HA  GLN   158      51.133  90.911  90.388  1.00  0.00           H  
ATOM   2142  CB  GLN   158      51.178  93.030  90.483  1.00  0.00           C  
ATOM   2143  HB2 GLN   158      51.918  93.812  90.313  1.00  0.00           H  
ATOM   2144  HB3 GLN   158      50.407  93.216  89.735  1.00  0.00           H  
ATOM   2145  CG  GLN   158      50.666  93.273  91.945  1.00  0.00           C  
ATOM   2146  HG2 GLN   158      51.404  93.169  92.741  1.00  0.00           H  
ATOM   2147  HG3 GLN   158      50.389  94.325  92.007  1.00  0.00           H  
ATOM   2148  CD  GLN   158      49.504  92.397  92.200  1.00  0.00           C  
ATOM   2149  OE1 GLN   158      49.515  91.198  92.041  1.00  0.00           O  
ATOM   2150  NE2 GLN   158      48.425  92.919  92.740  1.00  0.00           N  
ATOM   2151 HE21 GLN   158      48.399  93.928  92.700  1.00  0.00           H  
ATOM   2152 HE22 GLN   158      47.583  92.360  92.737  1.00  0.00           H  
ATOM   2153  C   GLN   158      52.299  91.628  88.730  1.00  0.00           C  
ATOM   2154  O   GLN   158      53.362  92.072  88.346  1.00  0.00           O  
ATOM   2155  N   ASN   159      51.451  91.168  87.758  1.00  0.00           N  
ATOM   2156  H   ASN   159      50.578  90.740  88.030  1.00  0.00           H  
ATOM   2157  CA  ASN   159      51.814  91.141  86.381  1.00  0.00           C  
ATOM   2158  HA  ASN   159      52.778  90.637  86.322  1.00  0.00           H  
ATOM   2159  CB  ASN   159      50.804  90.119  85.719  1.00  0.00           C  
ATOM   2160  HB2 ASN   159      50.691  89.235  86.345  1.00  0.00           H  
ATOM   2161  HB3 ASN   159      49.830  90.608  85.700  1.00  0.00           H  
ATOM   2162  CG  ASN   159      51.201  89.695  84.327  1.00  0.00           C  
ATOM   2163  OD1 ASN   159      51.213  90.458  83.417  1.00  0.00           O  
ATOM   2164  ND2 ASN   159      51.721  88.505  84.185  1.00  0.00           N  
ATOM   2165 HD21 ASN   159      51.576  87.926  85.000  1.00  0.00           H  
ATOM   2166 HD22 ASN   159      52.002  88.096  83.305  1.00  0.00           H  
ATOM   2167  C   ASN   159      51.818  92.559  85.625  1.00  0.00           C  
ATOM   2168  O   ASN   159      50.965  93.454  85.756  1.00  0.00           O  
ATOM   2169  N   GLN   160      52.825  92.822  84.771  1.00  0.00           N  
ATOM   2170  H   GLN   160      52.783  93.729  84.330  1.00  0.00           H  
ATOM   2171  CA  GLN   160      54.012  91.993  84.357  1.00  0.00           C  
ATOM   2172  HA  GLN   160      53.770  90.937  84.474  1.00  0.00           H  
ATOM   2173  CB  GLN   160      54.212  92.216  82.850  1.00  0.00           C  
ATOM   2174  HB2 GLN   160      53.289  91.896  82.367  1.00  0.00           H  
ATOM   2175  HB3 GLN   160      54.292  93.292  82.696  1.00  0.00           H  
ATOM   2176  CG  GLN   160      55.431  91.520  82.280  1.00  0.00           C  
ATOM   2177  HG2 GLN   160      55.534  91.843  81.244  1.00  0.00           H  
ATOM   2178  HG3 GLN   160      56.271  91.940  82.833  1.00  0.00           H  
ATOM   2179  CD  GLN   160      55.475  89.960  82.507  1.00  0.00           C  
ATOM   2180  OE1 GLN   160      56.419  89.374  83.006  1.00  0.00           O  
ATOM   2181  NE2 GLN   160      54.363  89.288  82.312  1.00  0.00           N  
ATOM   2182 HE21 GLN   160      53.716  89.753  81.692  1.00  0.00           H  
ATOM   2183 HE22 GLN   160      54.351  88.299  82.516  1.00  0.00           H  
ATOM   2184  C   GLN   160      55.144  92.422  85.223  1.00  0.00           C  
ATOM   2185  O   GLN   160      55.402  93.615  85.258  1.00  0.00           O  
ATOM   2186  N   TYR   161      55.861  91.393  85.726  1.00  0.00           N  
ATOM   2187  H   TYR   161      55.492  90.485  85.483  1.00  0.00           H  
ATOM   2188  CA  TYR   161      56.928  91.498  86.735  1.00  0.00           C  
ATOM   2189  HA  TYR   161      56.864  92.464  87.236  1.00  0.00           H  
ATOM   2190  CB  TYR   161      56.542  90.620  87.895  1.00  0.00           C  
ATOM   2191  HB2 TYR   161      55.719  91.100  88.424  1.00  0.00           H  
ATOM   2192  HB3 TYR   161      56.310  89.596  87.601  1.00  0.00           H  
ATOM   2193  CG  TYR   161      57.625  90.465  88.982  1.00  0.00           C  
ATOM   2194  CD1 TYR   161      58.657  89.543  88.806  1.00  0.00           C  
ATOM   2195  HD1 TYR   161      58.813  88.920  87.938  1.00  0.00           H  
ATOM   2196  CE1 TYR   161      59.651  89.410  89.859  1.00  0.00           C  
ATOM   2197  HE1 TYR   161      60.448  88.727  89.608  1.00  0.00           H  
ATOM   2198  CZ  TYR   161      59.586  90.281  90.991  1.00  0.00           C  
ATOM   2199  OH  TYR   161      60.498  90.224  91.958  1.00  0.00           O  
ATOM   2200  HH  TYR   161      60.195  90.465  92.837  1.00  0.00           H  
ATOM   2201  CE2 TYR   161      58.536  91.223  91.076  1.00  0.00           C  
ATOM   2202  HE2 TYR   161      58.477  91.904  91.912  1.00  0.00           H  
ATOM   2203  CD2 TYR   161      57.538  91.305  90.094  1.00  0.00           C  
ATOM   2204  HD2 TYR   161      56.907  92.178  90.176  1.00  0.00           H  
ATOM   2205  C   TYR   161      58.300  91.379  86.125  1.00  0.00           C  
ATOM   2206  O   TYR   161      59.383  91.732  86.674  1.00  0.00           O  
ATOM   2207  N   ASN   162      58.376  90.621  84.964  1.00  0.00           N  
ATOM   2208  H   ASN   162      57.599  90.352  84.378  1.00  0.00           H  
ATOM   2209  CA  ASN   162      59.668  90.557  84.238  1.00  0.00           C  
ATOM   2210  HA  ASN   162      60.555  90.443  84.861  1.00  0.00           H  
ATOM   2211  CB  ASN   162      59.672  89.339  83.305  1.00  0.00           C  
ATOM   2212  HB2 ASN   162      58.868  89.370  82.570  1.00  0.00           H  
ATOM   2213  HB3 ASN   162      60.602  89.280  82.740  1.00  0.00           H  
ATOM   2214  CG  ASN   162      59.508  88.100  84.164  1.00  0.00           C  
ATOM   2215  OD1 ASN   162      60.349  87.803  84.969  1.00  0.00           O  
ATOM   2216  ND2 ASN   162      58.459  87.341  83.959  1.00  0.00           N  
ATOM   2217 HD21 ASN   162      58.346  86.475  84.465  1.00  0.00           H  
ATOM   2218 HD22 ASN   162      57.726  87.723  83.379  1.00  0.00           H  
ATOM   2219  C   ASN   162      59.783  91.868  83.503  1.00  0.00           C  
ATOM   2220  O   ASN   162      58.839  92.586  83.251  1.00  0.00           O  
ATOM   2221  N   SER   163      61.010  92.150  83.040  1.00  0.00           N  
ATOM   2222  H   SER   163      61.698  91.410  83.035  1.00  0.00           H  
ATOM   2223  CA  SER   163      61.321  93.487  82.411  1.00  0.00           C  
ATOM   2224  HA  SER   163      60.505  93.725  81.729  1.00  0.00           H  
ATOM   2225  CB  SER   163      61.364  94.557  83.561  1.00  0.00           C  
ATOM   2226  HB2 SER   163      60.503  94.394  84.209  1.00  0.00           H  
ATOM   2227  HB3 SER   163      62.288  94.549  84.137  1.00  0.00           H  
ATOM   2228  OG  SER   163      61.365  95.823  82.921  1.00  0.00           O  
ATOM   2229  HG  SER   163      60.468  96.158  82.847  1.00  0.00           H  
ATOM   2230  C   SER   163      62.640  93.520  81.657  1.00  0.00           C  
ATOM   2231  O   SER   163      63.560  92.706  81.881  1.00  0.00           O  
ATOM   2232  N   SER   164      62.725  94.574  80.805  1.00  0.00           N  
ATOM   2233  H   SER   164      61.895  95.137  80.688  1.00  0.00           H  
ATOM   2234  CA  SER   164      63.929  94.967  80.127  1.00  0.00           C  
ATOM   2235  HA  SER   164      63.713  95.952  79.712  1.00  0.00           H  
ATOM   2236  CB  SER   164      64.250  94.041  78.960  1.00  0.00           C  
ATOM   2237  HB2 SER   164      64.611  93.083  79.334  1.00  0.00           H  
ATOM   2238  HB3 SER   164      63.361  93.751  78.400  1.00  0.00           H  
ATOM   2239  OG  SER   164      65.094  94.488  77.925  1.00  0.00           O  
ATOM   2240  HG  SER   164      65.258  93.751  77.333  1.00  0.00           H  
ATOM   2241  C   SER   164      65.157  95.257  80.974  1.00  0.00           C  
ATOM   2242  O   SER   164      65.012  95.435  82.192  1.00  0.00           O  
ATOM   2243  N   SER   165      66.355  95.329  80.289  1.00  0.00           N  
ATOM   2244  H   SER   165      66.392  95.042  79.322  1.00  0.00           H  
ATOM   2245  CA  SER   165      67.635  95.472  80.963  1.00  0.00           C  
ATOM   2246  HA  SER   165      67.619  94.788  81.811  1.00  0.00           H  
ATOM   2247  CB  SER   165      68.707  94.983  79.962  1.00  0.00           C  
ATOM   2248  HB2 SER   165      68.622  95.592  79.063  1.00  0.00           H  
ATOM   2249  HB3 SER   165      69.748  95.020  80.282  1.00  0.00           H  
ATOM   2250  OG  SER   165      68.480  93.622  79.645  1.00  0.00           O  
ATOM   2251  HG  SER   165      68.469  93.536  78.688  1.00  0.00           H  
ATOM   2252  C   SER   165      67.904  96.904  81.481  1.00  0.00           C  
ATOM   2253  O   SER   165      67.179  97.832  81.368  1.00  0.00           O  
ATOM   2254  N   GLY   166      69.095  97.010  82.104  1.00  0.00           N  
ATOM   2255  H   GLY   166      69.615  96.163  82.288  1.00  0.00           H  
ATOM   2256  CA  GLY   166      69.718  98.296  82.434  1.00  0.00           C  
ATOM   2257  HA2 GLY   166      68.921  98.885  82.886  1.00  0.00           H  
ATOM   2258  HA3 GLY   166      70.458  98.182  83.227  1.00  0.00           H  
ATOM   2259  C   GLY   166      70.476  99.002  81.323  1.00  0.00           C  
ATOM   2260  O   GLY   166      70.244  98.767  80.156  1.00  0.00           O  
ATOM   2261  N   GLY   167      71.319  99.969  81.745  1.00  0.00           N  
ATOM   2262  H   GLY   167      71.411 100.207  82.722  1.00  0.00           H  
ATOM   2263  CA  GLY   167      72.094 100.730  80.687  1.00  0.00           C  
ATOM   2264  HA2 GLY   167      71.665 100.722  79.684  1.00  0.00           H  
ATOM   2265  HA3 GLY   167      72.000 101.774  80.984  1.00  0.00           H  
ATOM   2266  C   GLY   167      73.581 100.468  80.641  1.00  0.00           C  
ATOM   2267  O   GLY   167      73.997  99.339  80.436  1.00  0.00           O  
ATOM   2268  N   GLY   168      74.402 101.496  80.803  1.00  0.00           N  
ATOM   2269  H   GLY   168      74.112 102.419  81.092  1.00  0.00           H  
ATOM   2270  CA  GLY   168      75.773 101.485  80.494  1.00  0.00           C  
ATOM   2271  HA2 GLY   168      76.146 102.435  80.878  1.00  0.00           H  
ATOM   2272  HA3 GLY   168      76.265 100.657  81.003  1.00  0.00           H  
ATOM   2273  C   GLY   168      76.040 101.269  78.967  1.00  0.00           C  
ATOM   2274  O   GLY   168      75.178 101.504  78.125  1.00  0.00           O  
ATOM   2275  N   GLY   169      77.203 100.815  78.569  1.00  0.00           N  
ATOM   2276  H   GLY   169      77.332 100.678  77.576  1.00  0.00           H  
ATOM   2277  CA  GLY   169      78.328 100.532  79.413  1.00  0.00           C  
ATOM   2278  HA2 GLY   169      78.381 101.381  80.094  1.00  0.00           H  
ATOM   2279  HA3 GLY   169      78.092  99.638  79.990  1.00  0.00           H  
ATOM   2280  C   GLY   169      79.649 100.554  78.729  1.00  0.00           C  
ATOM   2281  O   GLY   169      79.832 101.049  77.598  1.00  0.00           O  
ATOM   2282  N   GLY   170      80.733 100.122  79.388  1.00  0.00           N  
ATOM   2283  H   GLY   170      80.647  99.896  80.369  1.00  0.00           H  
ATOM   2284  CA  GLY   170      82.062 100.213  78.761  1.00  0.00           C  
ATOM   2285  HA2 GLY   170      82.746  99.509  79.235  1.00  0.00           H  
ATOM   2286  HA3 GLY   170      81.946  99.919  77.718  1.00  0.00           H  
ATOM   2287  C   GLY   170      82.609 101.637  78.741  1.00  0.00           C  
ATOM   2288  O   GLY   170      82.002 102.501  79.362  1.00  0.00           O  
ATOM   2289  N   GLY   171      83.641 101.925  77.936  1.00  0.00           N  
ATOM   2290  H   GLY   171      84.064 102.841  77.971  1.00  0.00           H  
ATOM   2291  CA  GLY   171      84.317 101.050  77.052  1.00  0.00           C  
ATOM   2292  HA2 GLY   171      84.395 100.058  77.496  1.00  0.00           H  
ATOM   2293  HA3 GLY   171      83.852 100.998  76.068  1.00  0.00           H  
ATOM   2294  C   GLY   171      85.718 101.614  76.745  1.00  0.00           C  
ATOM   2295  O   GLY   171      86.148 102.586  77.328  1.00  0.00           O  
ATOM   2296  N   GLY   172      86.563 100.952  75.926  1.00  0.00           N  
ATOM   2297  H   GLY   172      87.534 101.226  75.906  1.00  0.00           H  
ATOM   2298  CA  GLY   172      86.111 100.009  74.930  1.00  0.00           C  
ATOM   2299  HA2 GLY   172      85.486  99.291  75.461  1.00  0.00           H  
ATOM   2300  HA3 GLY   172      85.672 100.587  74.117  1.00  0.00           H  
ATOM   2301  C   GLY   172      87.196  99.150  74.344  1.00  0.00           C  
ATOM   2302  O   GLY   172      88.321  99.130  74.846  1.00  0.00           O  
ATOM   2303  N   GLY   173      86.847  98.444  73.303  1.00  0.00           N  
ATOM   2304  H   GLY   173      85.881  98.487  73.010  1.00  0.00           H  
ATOM   2305  CA  GLY   173      87.692  97.601  72.442  1.00  0.00           C  
ATOM   2306  HA2 GLY   173      87.109  97.540  71.524  1.00  0.00           H  
ATOM   2307  HA3 GLY   173      88.648  98.114  72.339  1.00  0.00           H  
ATOM   2308  C   GLY   173      87.907  96.150  72.999  1.00  0.00           C  
ATOM   2309  O   GLY   173      87.292  95.884  74.050  1.00  0.00           O  
ATOM   2310  N   GLY   174      88.672  95.260  72.345  1.00  0.00           N  
ATOM   2311  H   GLY   174      88.716  94.374  72.828  1.00  0.00           H  
ATOM   2312  CA  GLY   174      89.422  95.423  71.124  1.00  0.00           C  
ATOM   2313  HA2 GLY   174      89.874  96.414  71.175  1.00  0.00           H  
ATOM   2314  HA3 GLY   174      90.180  94.641  71.071  1.00  0.00           H  
ATOM   2315  C   GLY   174      88.570  95.503  69.852  1.00  0.00           C  
ATOM   2316  O   GLY   174      87.357  95.401  69.904  1.00  0.00           O  
ATOM   2317  N   GLY   175      89.267  95.652  68.745  1.00  0.00           N  
ATOM   2318  H   GLY   175      90.252  95.862  68.823  1.00  0.00           H  
ATOM   2319  CA  GLY   175      88.700  95.708  67.340  1.00  0.00           C  
ATOM   2320  HA2 GLY   175      89.509  95.790  66.614  1.00  0.00           H  
ATOM   2321  HA3 GLY   175      88.179  94.764  67.182  1.00  0.00           H  
ATOM   2322  C   GLY   175      87.776  96.944  67.093  1.00  0.00           C  
ATOM   2323  O   GLY   175      88.220  98.055  67.426  1.00  0.00           O  
ATOM   2324  N   ASN   176      86.611  96.748  66.483  1.00  0.00           N  
ATOM   2325  H   ASN   176      86.299  95.794  66.366  1.00  0.00           H  
ATOM   2326  CA  ASN   176      85.899  97.907  65.934  1.00  0.00           C  
ATOM   2327  HA  ASN   176      86.566  98.538  65.347  1.00  0.00           H  
ATOM   2328  CB  ASN   176      84.798  97.349  65.002  1.00  0.00           C  
ATOM   2329  HB2 ASN   176      85.295  96.646  64.333  1.00  0.00           H  
ATOM   2330  HB3 ASN   176      84.124  96.730  65.594  1.00  0.00           H  
ATOM   2331  CG  ASN   176      84.018  98.398  64.240  1.00  0.00           C  
ATOM   2332  OD1 ASN   176      82.795  98.553  64.351  1.00  0.00           O  
ATOM   2333  ND2 ASN   176      84.620  99.155  63.393  1.00  0.00           N  
ATOM   2334 HD21 ASN   176      83.984  99.653  62.786  1.00  0.00           H  
ATOM   2335 HD22 ASN   176      85.588  99.041  63.128  1.00  0.00           H  
ATOM   2336  C   ASN   176      85.116  98.727  67.058  1.00  0.00           C  
ATOM   2337  O   ASN   176      84.359  98.100  67.740  1.00  0.00           O  
ATOM   2338  N   TYR   177      85.412 100.072  67.146  1.00  0.00           N  
ATOM   2339  H   TYR   177      85.987 100.575  66.486  1.00  0.00           H  
ATOM   2340  CA  TYR   177      84.716 100.966  68.090  1.00  0.00           C  
ATOM   2341  HA  TYR   177      84.526 100.445  69.029  1.00  0.00           H  
ATOM   2342  CB  TYR   177      85.553 102.216  68.460  1.00  0.00           C  
ATOM   2343  HB2 TYR   177      86.067 102.574  67.568  1.00  0.00           H  
ATOM   2344  HB3 TYR   177      84.839 102.935  68.861  1.00  0.00           H  
ATOM   2345  CG  TYR   177      86.678 101.843  69.400  1.00  0.00           C  
ATOM   2346  CD1 TYR   177      87.779 101.062  68.987  1.00  0.00           C  
ATOM   2347  HD1 TYR   177      87.860 100.612  68.009  1.00  0.00           H  
ATOM   2348  CE1 TYR   177      88.757 100.652  69.940  1.00  0.00           C  
ATOM   2349  HE1 TYR   177      89.597 100.101  69.545  1.00  0.00           H  
ATOM   2350  CZ  TYR   177      88.662 101.043  71.305  1.00  0.00           C  
ATOM   2351  OH  TYR   177      89.647 100.595  72.128  1.00  0.00           O  
ATOM   2352  HH  TYR   177      89.747 101.115  72.928  1.00  0.00           H  
ATOM   2353  CE2 TYR   177      87.526 101.824  71.692  1.00  0.00           C  
ATOM   2354  HE2 TYR   177      87.481 102.067  72.743  1.00  0.00           H  
ATOM   2355  CD2 TYR   177      86.483 102.204  70.777  1.00  0.00           C  
ATOM   2356  HD2 TYR   177      85.613 102.804  71.000  1.00  0.00           H  
ATOM   2357  C   TYR   177      83.481 101.635  67.420  1.00  0.00           C  
ATOM   2358  O   TYR   177      83.585 102.135  66.357  1.00  0.00           O  
ATOM   2359  N   GLY   178      82.286 101.577  67.999  1.00  0.00           N  
ATOM   2360  H   GLY   178      81.617 102.210  67.585  1.00  0.00           H  
ATOM   2361  CA  GLY   178      81.913 101.023  69.268  1.00  0.00           C  
ATOM   2362  HA2 GLY   178      80.844 100.816  69.302  1.00  0.00           H  
ATOM   2363  HA3 GLY   178      82.398 100.049  69.338  1.00  0.00           H  
ATOM   2364  C   GLY   178      82.222 101.837  70.510  1.00  0.00           C  
ATOM   2365  O   GLY   178      83.040 102.800  70.524  1.00  0.00           O  
ATOM   2366  N   GLN   179      81.521 101.477  71.607  1.00  0.00           N  
ATOM   2367  H   GLN   179      80.801 100.769  71.578  1.00  0.00           H  
ATOM   2368  CA  GLN   179      81.708 102.164  72.908  1.00  0.00           C  
ATOM   2369  HA  GLN   179      81.668 103.221  72.648  1.00  0.00           H  
ATOM   2370  CB  GLN   179      80.510 101.776  73.751  1.00  0.00           C  
ATOM   2371  HB2 GLN   179      80.300 102.482  74.555  1.00  0.00           H  
ATOM   2372  HB3 GLN   179      79.671 101.955  73.080  1.00  0.00           H  
ATOM   2373  CG  GLN   179      80.417 100.333  74.291  1.00  0.00           C  
ATOM   2374  HG2 GLN   179      80.724  99.674  73.478  1.00  0.00           H  
ATOM   2375  HG3 GLN   179      81.221 100.196  75.014  1.00  0.00           H  
ATOM   2376  CD  GLN   179      78.988 100.052  74.780  1.00  0.00           C  
ATOM   2377  OE1 GLN   179      78.132 100.912  74.955  1.00  0.00           O  
ATOM   2378  NE2 GLN   179      78.715  98.815  75.064  1.00  0.00           N  
ATOM   2379 HE21 GLN   179      79.372  98.072  74.869  1.00  0.00           H  
ATOM   2380 HE22 GLN   179      77.856  98.759  75.592  1.00  0.00           H  
ATOM   2381  C   GLN   179      83.016 101.799  73.587  1.00  0.00           C  
ATOM   2382  O   GLN   179      83.348 100.587  73.650  1.00  0.00           O  
ATOM   2383  N   ASP   180      83.808 102.714  74.139  1.00  0.00           N  
ATOM   2384  H   ASP   180      84.700 102.352  74.445  1.00  0.00           H  
ATOM   2385  CA  ASP   180      83.757 104.176  73.940  1.00  0.00           C  
ATOM   2386  HA  ASP   180      83.164 104.472  73.075  1.00  0.00           H  
ATOM   2387  CB  ASP   180      82.959 104.748  75.170  1.00  0.00           C  
ATOM   2388  HB2 ASP   180      82.086 104.149  75.427  1.00  0.00           H  
ATOM   2389  HB3 ASP   180      83.576 104.668  76.065  1.00  0.00           H  
ATOM   2390  CG  ASP   180      82.455 106.198  75.002  1.00  0.00           C  
ATOM   2391  OD1 ASP   180      82.755 106.856  73.986  1.00  0.00           O  
ATOM   2392  OD2 ASP   180      81.689 106.569  75.955  1.00  0.00           O  
ATOM   2393  C   ASP   180      85.124 104.862  73.818  1.00  0.00           C  
ATOM   2394  O   ASP   180      86.132 104.156  74.020  1.00  0.00           O  
ATOM   2395  N   GLN   181      85.192 106.093  73.278  1.00  0.00           N  
ATOM   2396  H   GLN   181      84.312 106.531  73.045  1.00  0.00           H  
ATOM   2397  CA  GLN   181      86.393 106.856  73.028  1.00  0.00           C  
ATOM   2398  HA  GLN   181      87.012 106.728  73.916  1.00  0.00           H  
ATOM   2399  CB  GLN   181      87.205 106.179  71.898  1.00  0.00           C  
ATOM   2400  HB2 GLN   181      88.143 106.725  71.795  1.00  0.00           H  
ATOM   2401  HB3 GLN   181      87.262 105.113  72.116  1.00  0.00           H  
ATOM   2402  CG  GLN   181      86.395 106.427  70.560  1.00  0.00           C  
ATOM   2403  HG2 GLN   181      85.443 105.924  70.728  1.00  0.00           H  
ATOM   2404  HG3 GLN   181      86.237 107.487  70.360  1.00  0.00           H  
ATOM   2405  CD  GLN   181      87.080 105.867  69.311  1.00  0.00           C  
ATOM   2406  OE1 GLN   181      88.287 105.641  69.235  1.00  0.00           O  
ATOM   2407  NE2 GLN   181      86.316 105.684  68.215  1.00  0.00           N  
ATOM   2408 HE21 GLN   181      85.315 105.810  68.178  1.00  0.00           H  
ATOM   2409 HE22 GLN   181      86.788 105.187  67.473  1.00  0.00           H  
ATOM   2410  C   GLN   181      86.174 108.342  72.762  1.00  0.00           C  
ATOM   2411  O   GLN   181      87.162 108.998  72.305  1.00  0.00           O  
ATOM   2412  N   SER   182      85.005 108.950  73.032  1.00  0.00           N  
ATOM   2413  H   SER   182      84.156 108.410  73.129  1.00  0.00           H  
ATOM   2414  CA  SER   182      84.623 110.376  72.770  1.00  0.00           C  
ATOM   2415  HA  SER   182      84.615 110.616  71.707  1.00  0.00           H  
ATOM   2416  CB  SER   182      83.248 110.618  73.367  1.00  0.00           C  
ATOM   2417  HB2 SER   182      82.557 109.798  73.171  1.00  0.00           H  
ATOM   2418  HB3 SER   182      83.339 110.629  74.454  1.00  0.00           H  
ATOM   2419  OG  SER   182      82.720 111.771  72.803  1.00  0.00           O  
ATOM   2420  HG  SER   182      82.195 111.529  72.037  1.00  0.00           H  
ATOM   2421  C   SER   182      85.518 111.440  73.311  1.00  0.00           C  
ATOM   2422  O   SER   182      85.864 111.439  74.491  1.00  0.00           O  
ATOM   2423  N   SER   183      85.947 112.487  72.644  1.00  0.00           N  
ATOM   2424  H   SER   183      86.706 112.926  73.145  1.00  0.00           H  
ATOM   2425  CA  SER   183      85.789 112.815  71.153  1.00  0.00           C  
ATOM   2426  HA  SER   183      85.274 112.016  70.619  1.00  0.00           H  
ATOM   2427  CB  SER   183      85.155 114.294  70.964  1.00  0.00           C  
ATOM   2428  HB2 SER   183      85.580 114.916  71.752  1.00  0.00           H  
ATOM   2429  HB3 SER   183      85.454 114.699  69.997  1.00  0.00           H  
ATOM   2430  OG  SER   183      83.775 114.382  71.055  1.00  0.00           O  
ATOM   2431  HG  SER   183      83.590 114.634  71.962  1.00  0.00           H  
ATOM   2432  C   SER   183      87.138 112.833  70.511  1.00  0.00           C  
ATOM   2433  O   SER   183      88.135 113.134  71.172  1.00  0.00           O  
ATOM   2434  N   MET   184      87.179 112.577  69.192  1.00  0.00           N  
ATOM   2435  H   MET   184      86.353 112.514  68.615  1.00  0.00           H  
ATOM   2436  CA  MET   184      88.327 112.763  68.359  1.00  0.00           C  
ATOM   2437  HA  MET   184      89.209 112.354  68.854  1.00  0.00           H  
ATOM   2438  CB  MET   184      88.133 111.987  67.014  1.00  0.00           C  
ATOM   2439  HB2 MET   184      87.270 112.433  66.518  1.00  0.00           H  
ATOM   2440  HB3 MET   184      88.983 112.112  66.344  1.00  0.00           H  
ATOM   2441  CG  MET   184      87.870 110.484  67.105  1.00  0.00           C  
ATOM   2442  HG2 MET   184      88.768 109.952  66.793  1.00  0.00           H  
ATOM   2443  HG3 MET   184      87.828 110.172  68.148  1.00  0.00           H  
ATOM   2444  SD  MET   184      86.448 109.714  66.222  1.00  0.00           S  
ATOM   2445  CE  MET   184      85.037 110.582  66.940  1.00  0.00           C  
ATOM   2446  HE1 MET   184      84.133 110.109  66.556  1.00  0.00           H  
ATOM   2447  HE2 MET   184      84.992 110.380  68.010  1.00  0.00           H  
ATOM   2448  HE3 MET   184      85.161 111.654  66.781  1.00  0.00           H  
ATOM   2449  C   MET   184      88.762 114.231  68.012  1.00  0.00           C  
ATOM   2450  O   MET   184      87.934 115.153  67.901  1.00  0.00           O  
ATOM   2451  N   SER   185      90.078 114.464  67.820  1.00  0.00           N  
ATOM   2452  H   SER   185      90.806 113.829  68.114  1.00  0.00           H  
ATOM   2453  CA  SER   185      90.731 115.731  67.393  1.00  0.00           C  
ATOM   2454  HA  SER   185      90.375 116.553  68.014  1.00  0.00           H  
ATOM   2455  CB  SER   185      92.289 115.501  67.418  1.00  0.00           C  
ATOM   2456  HB2 SER   185      92.599 115.194  68.417  1.00  0.00           H  
ATOM   2457  HB3 SER   185      92.514 114.705  66.708  1.00  0.00           H  
ATOM   2458  OG  SER   185      93.063 116.674  67.061  1.00  0.00           O  
ATOM   2459  HG  SER   185      93.968 116.358  67.023  1.00  0.00           H  
ATOM   2460  C   SER   185      90.318 116.198  66.007  1.00  0.00           C  
ATOM   2461  O   SER   185      90.287 115.386  65.058  1.00  0.00           O  
ATOM   2462  N   SER   186      90.030 117.459  65.918  1.00  0.00           N  
ATOM   2463  H   SER   186      90.168 118.033  66.738  1.00  0.00           H  
ATOM   2464  CA  SER   186      89.509 118.081  64.694  1.00  0.00           C  
ATOM   2465  HA  SER   186      89.776 117.390  63.894  1.00  0.00           H  
ATOM   2466  CB  SER   186      87.940 118.080  64.817  1.00  0.00           C  
ATOM   2467  HB2 SER   186      87.514 117.958  63.822  1.00  0.00           H  
ATOM   2468  HB3 SER   186      87.637 117.197  65.381  1.00  0.00           H  
ATOM   2469  OG  SER   186      87.487 119.194  65.520  1.00  0.00           O  
ATOM   2470  HG  SER   186      87.436 119.003  66.460  1.00  0.00           H  
ATOM   2471  C   SER   186      90.045 119.540  64.522  1.00  0.00           C  
ATOM   2472  O   SER   186      90.704 120.075  65.426  1.00  0.00           O  
ATOM   2473  N   GLY   187      89.735 120.223  63.402  1.00  0.00           N  
ATOM   2474  H   GLY   187      90.070 121.175  63.441  1.00  0.00           H  
ATOM   2475  CA  GLY   187      89.227 119.696  62.111  1.00  0.00           C  
ATOM   2476  HA2 GLY   187      89.964 120.157  61.453  1.00  0.00           H  
ATOM   2477  HA3 GLY   187      89.313 118.615  62.010  1.00  0.00           H  
ATOM   2478  C   GLY   187      87.908 120.189  61.668  1.00  0.00           C  
ATOM   2479  O   GLY   187      87.583 119.963  60.533  1.00  0.00           O  
ATOM   2480  N   GLY   188      87.156 120.798  62.614  1.00  0.00           N  
ATOM   2481  H   GLY   188      87.544 121.022  63.519  1.00  0.00           H  
ATOM   2482  CA  GLY   188      85.741 121.245  62.403  1.00  0.00           C  
ATOM   2483  HA2 GLY   188      85.151 120.449  61.947  1.00  0.00           H  
ATOM   2484  HA3 GLY   188      85.240 121.396  63.360  1.00  0.00           H  
ATOM   2485  C   GLY   188      85.628 122.536  61.584  1.00  0.00           C  
ATOM   2486  O   GLY   188      86.604 123.043  60.981  1.00  0.00           O  
ATOM   2487  N   GLY   189      84.409 123.166  61.534  1.00  0.00           N  
ATOM   2488  H   GLY   189      84.329 123.981  60.943  1.00  0.00           H  
ATOM   2489  CA  GLY   189      83.188 122.729  62.234  1.00  0.00           C  
ATOM   2490  HA2 GLY   189      83.372 122.282  63.211  1.00  0.00           H  
ATOM   2491  HA3 GLY   189      82.626 123.568  62.645  1.00  0.00           H  
ATOM   2492  C   GLY   189      82.190 121.846  61.390  1.00  0.00           C  
ATOM   2493  O   GLY   189      82.353 121.724  60.177  1.00  0.00           O  
ATOM   2494  N   SER   190      81.157 121.301  62.001  1.00  0.00           N  
ATOM   2495  H   SER   190      81.006 121.524  62.974  1.00  0.00           H  
ATOM   2496  CA  SER   190      80.241 120.299  61.403  1.00  0.00           C  
ATOM   2497  HA  SER   190      80.719 119.702  60.626  1.00  0.00           H  
ATOM   2498  CB  SER   190      79.802 119.216  62.451  1.00  0.00           C  
ATOM   2499  HB2 SER   190      79.232 119.574  63.308  1.00  0.00           H  
ATOM   2500  HB3 SER   190      79.200 118.467  61.937  1.00  0.00           H  
ATOM   2501  OG  SER   190      80.846 118.571  63.075  1.00  0.00           O  
ATOM   2502  HG  SER   190      80.726 117.667  62.775  1.00  0.00           H  
ATOM   2503  C   SER   190      78.979 120.955  60.804  1.00  0.00           C  
ATOM   2504  O   SER   190      78.297 121.723  61.519  1.00  0.00           O  
ATOM   2505  N   GLY   191      78.585 120.890  59.534  1.00  0.00           N  
ATOM   2506  H   GLY   191      77.802 121.477  59.283  1.00  0.00           H  
ATOM   2507  CA  GLY   191      79.317 120.321  58.428  1.00  0.00           C  
ATOM   2508  HA2 GLY   191      79.658 119.347  58.779  1.00  0.00           H  
ATOM   2509  HA3 GLY   191      78.507 120.353  57.699  1.00  0.00           H  
ATOM   2510  C   GLY   191      80.429 121.144  57.877  1.00  0.00           C  
ATOM   2511  O   GLY   191      80.447 122.349  58.085  1.00  0.00           O  
ATOM   2512  N   GLY   192      81.189 120.577  56.929  1.00  0.00           N  
ATOM   2513  H   GLY   192      81.056 119.595  56.733  1.00  0.00           H  
ATOM   2514  CA  GLY   192      82.171 121.362  56.051  1.00  0.00           C  
ATOM   2515  HA2 GLY   192      82.065 122.443  56.149  1.00  0.00           H  
ATOM   2516  HA3 GLY   192      83.191 121.044  56.265  1.00  0.00           H  
ATOM   2517  C   GLY   192      81.972 121.050  54.592  1.00  0.00           C  
ATOM   2518  O   GLY   192      80.907 120.638  54.244  1.00  0.00           O  
ATOM   2519  N   GLY   193      82.965 121.383  53.717  1.00  0.00           N  
ATOM   2520  H   GLY   193      83.850 121.702  54.085  1.00  0.00           H  
ATOM   2521  CA  GLY   193      82.831 121.373  52.257  1.00  0.00           C  
ATOM   2522  HA2 GLY   193      83.708 121.878  51.851  1.00  0.00           H  
ATOM   2523  HA3 GLY   193      82.587 120.357  51.946  1.00  0.00           H  
ATOM   2524  C   GLY   193      81.695 122.305  51.839  1.00  0.00           C  
ATOM   2525  O   GLY   193      81.658 123.408  52.320  1.00  0.00           O  
ATOM   2526  N   TYR   194      80.956 121.937  50.843  1.00  0.00           N  
ATOM   2527  H   TYR   194      81.055 120.966  50.584  1.00  0.00           H  
ATOM   2528  CA  TYR   194      80.027 122.784  50.102  1.00  0.00           C  
ATOM   2529  HA  TYR   194      80.601 123.670  49.829  1.00  0.00           H  
ATOM   2530  CB  TYR   194      79.454 121.943  48.943  1.00  0.00           C  
ATOM   2531  HB2 TYR   194      80.294 121.666  48.306  1.00  0.00           H  
ATOM   2532  HB3 TYR   194      79.110 120.981  49.323  1.00  0.00           H  
ATOM   2533  CG  TYR   194      78.349 122.709  48.206  1.00  0.00           C  
ATOM   2534  CD1 TYR   194      77.022 122.280  48.306  1.00  0.00           C  
ATOM   2535  HD1 TYR   194      76.921 121.345  48.838  1.00  0.00           H  
ATOM   2536  CE1 TYR   194      76.087 123.077  47.653  1.00  0.00           C  
ATOM   2537  HE1 TYR   194      75.055 122.758  47.653  1.00  0.00           H  
ATOM   2538  CZ  TYR   194      76.443 124.283  46.886  1.00  0.00           C  
ATOM   2539  OH  TYR   194      75.458 124.963  46.336  1.00  0.00           O  
ATOM   2540  HH  TYR   194      75.802 125.612  45.718  1.00  0.00           H  
ATOM   2541  CE2 TYR   194      77.790 124.569  46.688  1.00  0.00           C  
ATOM   2542  HE2 TYR   194      78.056 125.456  46.133  1.00  0.00           H  
ATOM   2543  CD2 TYR   194      78.712 123.765  47.316  1.00  0.00           C  
ATOM   2544  HD2 TYR   194      79.746 124.025  47.143  1.00  0.00           H  
ATOM   2545  C   TYR   194      78.901 123.259  51.076  1.00  0.00           C  
ATOM   2546  O   TYR   194      78.496 122.524  51.953  1.00  0.00           O  
ATOM   2547  N   GLY   195      78.331 124.485  51.008  1.00  0.00           N  
ATOM   2548  H   GLY   195      77.726 124.894  51.706  1.00  0.00           H  
ATOM   2549  CA  GLY   195      78.681 125.505  50.037  1.00  0.00           C  
ATOM   2550  HA2 GLY   195      79.605 125.914  50.445  1.00  0.00           H  
ATOM   2551  HA3 GLY   195      79.128 125.228  49.082  1.00  0.00           H  
ATOM   2552  C   GLY   195      77.612 126.561  49.818  1.00  0.00           C  
ATOM   2553  O   GLY   195      76.448 126.206  49.783  1.00  0.00           O  
ATOM   2554  N   ASN   196      77.951 127.812  49.632  1.00  0.00           N  
ATOM   2555  H   ASN   196      78.935 128.034  49.673  1.00  0.00           H  
ATOM   2556  CA  ASN   196      77.065 128.935  49.172  1.00  0.00           C  
ATOM   2557  HA  ASN   196      77.677 129.836  49.152  1.00  0.00           H  
ATOM   2558  CB  ASN   196      76.585 128.727  47.684  1.00  0.00           C  
ATOM   2559  HB2 ASN   196      76.129 127.737  47.674  1.00  0.00           H  
ATOM   2560  HB3 ASN   196      75.866 129.505  47.425  1.00  0.00           H  
ATOM   2561  CG  ASN   196      77.780 128.793  46.744  1.00  0.00           C  
ATOM   2562  OD1 ASN   196      78.848 129.243  47.121  1.00  0.00           O  
ATOM   2563  ND2 ASN   196      77.480 128.372  45.532  1.00  0.00           N  
ATOM   2564 HD21 ASN   196      78.260 128.373  44.890  1.00  0.00           H  
ATOM   2565 HD22 ASN   196      76.548 128.036  45.336  1.00  0.00           H  
ATOM   2566  C   ASN   196      75.995 129.216  50.232  1.00  0.00           C  
ATOM   2567  O   ASN   196      74.789 129.386  49.838  1.00  0.00           O  
ATOM   2568  N   GLN   197      76.293 129.188  51.516  1.00  0.00           N  
ATOM   2569  H   GLN   197      77.281 129.280  51.707  1.00  0.00           H  
ATOM   2570  CA  GLN   197      75.324 129.260  52.594  1.00  0.00           C  
ATOM   2571  HA  GLN   197      74.842 128.297  52.427  1.00  0.00           H  
ATOM   2572  CB  GLN   197      76.052 129.274  53.944  1.00  0.00           C  
ATOM   2573  HB2 GLN   197      76.862 128.545  53.979  1.00  0.00           H  
ATOM   2574  HB3 GLN   197      76.449 130.283  54.055  1.00  0.00           H  
ATOM   2575  CG  GLN   197      75.017 129.057  55.084  1.00  0.00           C  
ATOM   2576  HG2 GLN   197      74.015 129.301  54.731  1.00  0.00           H  
ATOM   2577  HG3 GLN   197      74.863 128.013  55.355  1.00  0.00           H  
ATOM   2578  CD  GLN   197      75.265 129.904  56.266  1.00  0.00           C  
ATOM   2579  OE1 GLN   197      76.222 129.785  56.939  1.00  0.00           O  
ATOM   2580  NE2 GLN   197      74.385 130.863  56.563  1.00  0.00           N  
ATOM   2581 HE21 GLN   197      73.599 131.107  55.977  1.00  0.00           H  
ATOM   2582 HE22 GLN   197      74.502 131.249  57.489  1.00  0.00           H  
ATOM   2583  C   GLN   197      74.295 130.416  52.468  1.00  0.00           C  
ATOM   2584  O   GLN   197      74.798 131.551  52.370  1.00  0.00           O  
ATOM   2585  N   ASP   198      73.035 130.126  52.625  1.00  0.00           N  
ATOM   2586  H   ASP   198      72.665 129.194  52.746  1.00  0.00           H  
ATOM   2587  CA  ASP   198      72.031 131.165  52.740  1.00  0.00           C  
ATOM   2588  HA  ASP   198      72.502 132.141  52.629  1.00  0.00           H  
ATOM   2589  CB  ASP   198      70.958 131.036  51.640  1.00  0.00           C  
ATOM   2590  HB2 ASP   198      71.444 130.888  50.676  1.00  0.00           H  
ATOM   2591  HB3 ASP   198      70.284 130.209  51.865  1.00  0.00           H  
ATOM   2592  CG  ASP   198      70.107 132.291  51.440  1.00  0.00           C  
ATOM   2593  OD1 ASP   198      69.916 133.115  52.342  1.00  0.00           O  
ATOM   2594  OD2 ASP   198      69.528 132.322  50.338  1.00  0.00           O  
ATOM   2595  C   ASP   198      71.471 131.274  54.132  1.00  0.00           C  
ATOM   2596  O   ASP   198      72.166 131.822  54.994  1.00  0.00           O  
ATOM   2597  N   GLN   199      70.289 130.807  54.462  1.00  0.00           N  
ATOM   2598  H   GLN   199      69.670 130.579  53.698  1.00  0.00           H  
ATOM   2599  CA  GLN   199      69.616 130.946  55.731  1.00  0.00           C  
ATOM   2600  HA  GLN   199      70.376 131.127  56.491  1.00  0.00           H  
ATOM   2601  CB  GLN   199      68.737 132.225  55.510  1.00  0.00           C  
ATOM   2602  HB2 GLN   199      69.459 132.904  55.056  1.00  0.00           H  
ATOM   2603  HB3 GLN   199      67.852 132.029  54.904  1.00  0.00           H  
ATOM   2604  CG  GLN   199      68.142 132.834  56.802  1.00  0.00           C  
ATOM   2605  HG2 GLN   199      67.567 132.109  57.379  1.00  0.00           H  
ATOM   2606  HG3 GLN   199      68.944 133.085  57.496  1.00  0.00           H  
ATOM   2607  CD  GLN   199      67.358 134.146  56.576  1.00  0.00           C  
ATOM   2608  OE1 GLN   199      67.779 135.014  55.810  1.00  0.00           O  
ATOM   2609  NE2 GLN   199      66.256 134.361  57.281  1.00  0.00           N  
ATOM   2610 HE21 GLN   199      65.942 133.684  57.962  1.00  0.00           H  
ATOM   2611 HE22 GLN   199      65.593 135.096  57.078  1.00  0.00           H  
ATOM   2612  C   GLN   199      68.646 129.803  55.997  1.00  0.00           C  
ATOM   2613  O   GLN   199      67.791 129.450  55.142  1.00  0.00           O  
ATOM   2614  N   SER   200      68.688 129.226  57.254  1.00  0.00           N  
ATOM   2615  H   SER   200      67.961 128.558  57.467  1.00  0.00           H  
ATOM   2616  CA  SER   200      69.679 129.395  58.335  1.00  0.00           C  
ATOM   2617  HA  SER   200      69.938 130.454  58.335  1.00  0.00           H  
ATOM   2618  CB  SER   200      68.926 129.243  59.664  1.00  0.00           C  
ATOM   2619  HB2 SER   200      68.057 129.901  59.649  1.00  0.00           H  
ATOM   2620  HB3 SER   200      68.664 128.191  59.776  1.00  0.00           H  
ATOM   2621  OG  SER   200      69.675 129.647  60.768  1.00  0.00           O  
ATOM   2622  HG  SER   200      70.203 128.932  61.131  1.00  0.00           H  
ATOM   2623  C   SER   200      70.908 128.411  58.222  1.00  0.00           C  
ATOM   2624  O   SER   200      70.738 127.305  57.711  1.00  0.00           O  
ATOM   2625  N   GLY   201      72.098 128.781  58.747  1.00  0.00           N  
ATOM   2626  H   GLY   201      72.169 129.702  59.156  1.00  0.00           H  
ATOM   2627  CA  GLY   201      73.315 127.963  58.861  1.00  0.00           C  
ATOM   2628  HA2 GLY   201      73.047 126.988  59.267  1.00  0.00           H  
ATOM   2629  HA3 GLY   201      73.600 127.593  57.876  1.00  0.00           H  
ATOM   2630  C   GLY   201      74.527 128.628  59.582  1.00  0.00           C  
ATOM   2631  O   GLY   201      74.384 129.739  60.058  1.00  0.00           O  
ATOM   2632  N   GLY   202      75.773 128.084  59.468  1.00  0.00           N  
ATOM   2633  H   GLY   202      76.327 128.626  60.115  1.00  0.00           H  
ATOM   2634  CA  GLY   202      76.345 126.806  59.015  1.00  0.00           C  
ATOM   2635  HA2 GLY   202      76.196 126.732  57.938  1.00  0.00           H  
ATOM   2636  HA3 GLY   202      77.422 126.753  59.173  1.00  0.00           H  
ATOM   2637  C   GLY   202      75.571 125.720  59.827  1.00  0.00           C  
ATOM   2638  O   GLY   202      75.119 125.792  60.969  1.00  0.00           O  
ATOM   2639  N   GLY   203      75.611 124.461  59.279  1.00  0.00           N  
ATOM   2640  H   GLY   203      75.018 123.755  59.691  1.00  0.00           H  
ATOM   2641  CA  GLY   203      75.902 124.106  57.903  1.00  0.00           C  
ATOM   2642  HA2 GLY   203      76.900 124.435  57.614  1.00  0.00           H  
ATOM   2643  HA3 GLY   203      75.834 123.021  57.827  1.00  0.00           H  
ATOM   2644  C   GLY   203      74.978 124.585  56.870  1.00  0.00           C  
ATOM   2645  O   GLY   203      73.984 125.225  57.181  1.00  0.00           O  
ATOM   2646  N   GLY   204      75.265 124.417  55.566  1.00  0.00           N  
ATOM   2647  H   GLY   204      76.132 123.990  55.273  1.00  0.00           H  
ATOM   2648  CA  GLY   204      74.556 125.000  54.408  1.00  0.00           C  
ATOM   2649  HA2 GLY   204      73.913 124.199  54.042  1.00  0.00           H  
ATOM   2650  HA3 GLY   204      74.053 125.940  54.635  1.00  0.00           H  
ATOM   2651  C   GLY   204      75.466 125.232  53.146  1.00  0.00           C  
ATOM   2652  O   GLY   204      76.658 125.424  53.263  1.00  0.00           O  
ATOM   2653  N   SER   205      74.897 125.293  51.910  1.00  0.00           N  
ATOM   2654  H   SER   205      75.427 125.696  51.150  1.00  0.00           H  
ATOM   2655  CA  SER   205      73.500 124.867  51.576  1.00  0.00           C  
ATOM   2656  HA  SER   205      72.876 125.159  52.421  1.00  0.00           H  
ATOM   2657  CB  SER   205      73.112 125.577  50.308  1.00  0.00           C  
ATOM   2658  HB2 SER   205      72.028 125.498  50.227  1.00  0.00           H  
ATOM   2659  HB3 SER   205      73.410 126.624  50.361  1.00  0.00           H  
ATOM   2660  OG  SER   205      73.747 125.048  49.220  1.00  0.00           O  
ATOM   2661  HG  SER   205      74.630 125.426  49.244  1.00  0.00           H  
ATOM   2662  C   SER   205      73.294 123.355  51.249  1.00  0.00           C  
ATOM   2663  O   SER   205      72.179 122.867  51.331  1.00  0.00           O  
ATOM   2664  N   GLY   206      74.360 122.615  51.023  1.00  0.00           N  
ATOM   2665  H   GLY   206      75.269 123.052  51.066  1.00  0.00           H  
ATOM   2666  CA  GLY   206      74.465 121.189  50.905  1.00  0.00           C  
ATOM   2667  HA2 GLY   206      75.514 120.893  50.904  1.00  0.00           H  
ATOM   2668  HA3 GLY   206      74.022 120.740  51.794  1.00  0.00           H  
ATOM   2669  C   GLY   206      73.782 120.458  49.774  1.00  0.00           C  
ATOM   2670  O   GLY   206      73.003 121.077  49.038  1.00  0.00           O  
ATOM   2671  N   GLY   207      73.908 119.127  49.618  1.00  0.00           N  
ATOM   2672  H   GLY   207      73.306 118.803  48.874  1.00  0.00           H  
ATOM   2673  CA  GLY   207      74.749 118.215  50.379  1.00  0.00           C  
ATOM   2674  HA2 GLY   207      74.785 118.529  51.423  1.00  0.00           H  
ATOM   2675  HA3 GLY   207      74.458 117.165  50.351  1.00  0.00           H  
ATOM   2676  C   GLY   207      76.197 118.129  49.883  1.00  0.00           C  
ATOM   2677  O   GLY   207      76.566 118.609  48.814  1.00  0.00           O  
ATOM   2678  N   TYR   208      77.062 117.737  50.776  1.00  0.00           N  
ATOM   2679  H   TYR   208      76.738 117.481  51.698  1.00  0.00           H  
ATOM   2680  CA  TYR   208      78.543 117.639  50.591  1.00  0.00           C  
ATOM   2681  HA  TYR   208      78.863 118.656  50.368  1.00  0.00           H  
ATOM   2682  CB  TYR   208      79.147 117.273  51.901  1.00  0.00           C  
ATOM   2683  HB2 TYR   208      79.078 118.116  52.588  1.00  0.00           H  
ATOM   2684  HB3 TYR   208      78.521 116.434  52.203  1.00  0.00           H  
ATOM   2685  CG  TYR   208      80.602 116.846  51.888  1.00  0.00           C  
ATOM   2686  CD1 TYR   208      80.890 115.467  51.709  1.00  0.00           C  
ATOM   2687  HD1 TYR   208      80.115 114.748  51.488  1.00  0.00           H  
ATOM   2688  CE1 TYR   208      82.243 115.045  51.689  1.00  0.00           C  
ATOM   2689  HE1 TYR   208      82.443 114.015  51.433  1.00  0.00           H  
ATOM   2690  CZ  TYR   208      83.243 116.029  51.980  1.00  0.00           C  
ATOM   2691  OH  TYR   208      84.539 115.682  51.889  1.00  0.00           O  
ATOM   2692  HH  TYR   208      85.184 116.210  51.412  1.00  0.00           H  
ATOM   2693  CE2 TYR   208      82.929 117.352  52.284  1.00  0.00           C  
ATOM   2694  HE2 TYR   208      83.690 117.991  52.706  1.00  0.00           H  
ATOM   2695  CD2 TYR   208      81.607 117.771  52.328  1.00  0.00           C  
ATOM   2696  HD2 TYR   208      81.354 118.714  52.789  1.00  0.00           H  
ATOM   2697  C   TYR   208      79.012 116.718  49.417  1.00  0.00           C  
ATOM   2698  O   TYR   208      78.162 115.936  48.936  1.00  0.00           O  
ATOM   2699  N   GLY   209      80.199 116.895  48.927  1.00  0.00           N  
ATOM   2700  H   GLY   209      80.876 117.523  49.337  1.00  0.00           H  
ATOM   2701  CA  GLY   209      80.718 116.113  47.783  1.00  0.00           C  
ATOM   2702  HA2 GLY   209      81.740 115.836  48.040  1.00  0.00           H  
ATOM   2703  HA3 GLY   209      80.177 115.173  47.676  1.00  0.00           H  
ATOM   2704  C   GLY   209      80.802 117.007  46.515  1.00  0.00           C  
ATOM   2705  O   GLY   209      81.026 118.218  46.639  1.00  0.00           O  
ATOM   2706  N   GLN   210      80.503 116.493  45.302  1.00  0.00           N  
ATOM   2707  H   GLN   210      80.461 117.199  44.580  1.00  0.00           H  
ATOM   2708  CA  GLN   210      80.505 115.115  44.816  1.00  0.00           C  
ATOM   2709  HA  GLN   210      80.428 115.205  43.732  1.00  0.00           H  
ATOM   2710  CB  GLN   210      81.950 114.496  45.087  1.00  0.00           C  
ATOM   2711  HB2 GLN   210      82.154 114.451  46.156  1.00  0.00           H  
ATOM   2712  HB3 GLN   210      81.988 113.505  44.635  1.00  0.00           H  
ATOM   2713  CG  GLN   210      83.092 115.280  44.401  1.00  0.00           C  
ATOM   2714  HG2 GLN   210      82.865 115.573  43.376  1.00  0.00           H  
ATOM   2715  HG3 GLN   210      83.183 116.220  44.944  1.00  0.00           H  
ATOM   2716  CD  GLN   210      84.468 114.635  44.567  1.00  0.00           C  
ATOM   2717  OE1 GLN   210      84.973 114.258  45.640  1.00  0.00           O  
ATOM   2718  NE2 GLN   210      85.174 114.433  43.481  1.00  0.00           N  
ATOM   2719 HE21 GLN   210      86.160 114.222  43.535  1.00  0.00           H  
ATOM   2720 HE22 GLN   210      84.694 114.759  42.654  1.00  0.00           H  
ATOM   2721  C   GLN   210      79.409 114.196  45.426  1.00  0.00           C  
ATOM   2722  O   GLN   210      79.607 113.058  46.004  1.00  0.00           O  
ATOM   2723  N   GLN   211      78.196 114.659  45.325  1.00  0.00           N  
ATOM   2724  H   GLN   211      78.081 115.470  44.735  1.00  0.00           H  
ATOM   2725  CA  GLN   211      76.955 114.036  45.878  1.00  0.00           C  
ATOM   2726  HA  GLN   211      77.121 113.832  46.935  1.00  0.00           H  
ATOM   2727  CB  GLN   211      75.822 115.111  45.573  1.00  0.00           C  
ATOM   2728  HB2 GLN   211      75.836 115.241  44.491  1.00  0.00           H  
ATOM   2729  HB3 GLN   211      74.832 114.735  45.832  1.00  0.00           H  
ATOM   2730  CG  GLN   211      76.034 116.451  46.226  1.00  0.00           C  
ATOM   2731  HG2 GLN   211      75.046 116.791  46.535  1.00  0.00           H  
ATOM   2732  HG3 GLN   211      76.589 116.334  47.157  1.00  0.00           H  
ATOM   2733  CD  GLN   211      76.635 117.582  45.423  1.00  0.00           C  
ATOM   2734  OE1 GLN   211      76.902 117.458  44.225  1.00  0.00           O  
ATOM   2735  NE2 GLN   211      76.815 118.736  45.975  1.00  0.00           N  
ATOM   2736 HE21 GLN   211      76.757 118.865  46.975  1.00  0.00           H  
ATOM   2737 HE22 GLN   211      77.249 119.495  45.470  1.00  0.00           H  
ATOM   2738  C   GLN   211      76.600 112.632  45.250  1.00  0.00           C  
ATOM   2739  O   GLN   211      75.988 111.736  45.842  1.00  0.00           O  
ATOM   2740  N   ASP   212      76.976 112.505  43.966  1.00  0.00           N  
ATOM   2741  H   ASP   212      77.609 113.175  43.554  1.00  0.00           H  
ATOM   2742  CA  ASP   212      76.803 111.260  43.189  1.00  0.00           C  
ATOM   2743  HA  ASP   212      75.889 110.763  43.514  1.00  0.00           H  
ATOM   2744  CB  ASP   212      76.494 111.571  41.700  1.00  0.00           C  
ATOM   2745  HB2 ASP   212      75.922 112.482  41.525  1.00  0.00           H  
ATOM   2746  HB3 ASP   212      77.412 111.935  41.238  1.00  0.00           H  
ATOM   2747  CG  ASP   212      75.973 110.326  40.967  1.00  0.00           C  
ATOM   2748  OD1 ASP   212      75.805 110.352  39.715  1.00  0.00           O  
ATOM   2749  OD2 ASP   212      75.650 109.322  41.583  1.00  0.00           O  
ATOM   2750  C   ASP   212      77.972 110.347  43.339  1.00  0.00           C  
ATOM   2751  O   ASP   212      78.849 110.257  42.462  1.00  0.00           O  
ATOM   2752  N   ARG   213      77.906 109.511  44.373  1.00  0.00           N  
ATOM   2753  H   ARG   213      77.163 109.544  45.056  1.00  0.00           H  
ATOM   2754  CA  ARG   213      79.052 108.565  44.626  1.00  0.00           C  
ATOM   2755  HA  ARG   213      79.427 108.266  43.647  1.00  0.00           H  
ATOM   2756  CB  ARG   213      80.206 109.272  45.425  1.00  0.00           C  
ATOM   2757  HB2 ARG   213      79.774 109.897  46.207  1.00  0.00           H  
ATOM   2758  HB3 ARG   213      80.855 108.567  45.946  1.00  0.00           H  
ATOM   2759  CG  ARG   213      81.179 110.088  44.474  1.00  0.00           C  
ATOM   2760  HG2 ARG   213      81.155 109.679  43.464  1.00  0.00           H  
ATOM   2761  HG3 ARG   213      80.818 111.117  44.489  1.00  0.00           H  
ATOM   2762  CD  ARG   213      82.625 110.120  45.031  1.00  0.00           C  
ATOM   2763  HD2 ARG   213      83.122 110.758  44.300  1.00  0.00           H  
ATOM   2764  HD3 ARG   213      82.633 110.551  46.033  1.00  0.00           H  
ATOM   2765  NE  ARG   213      83.191 108.729  45.203  1.00  0.00           N  
ATOM   2766  HE  ARG   213      82.574 107.987  44.904  1.00  0.00           H  
ATOM   2767  CZ  ARG   213      84.357 108.380  45.659  1.00  0.00           C  
ATOM   2768  NH1 ARG   213      85.311 109.265  45.815  1.00  0.00           N  
ATOM   2769 HH11 ARG   213      86.264 109.120  46.115  1.00  0.00           H  
ATOM   2770 HH12 ARG   213      85.185 110.209  45.478  1.00  0.00           H  
ATOM   2771  NH2 ARG   213      84.585 107.159  45.839  1.00  0.00           N  
ATOM   2772 HH21 ARG   213      85.509 106.930  46.177  1.00  0.00           H  
ATOM   2773 HH22 ARG   213      84.002 106.412  45.488  1.00  0.00           H  
ATOM   2774  C   ARG   213      78.436 107.341  45.358  1.00  0.00           C  
ATOM   2775  O   ARG   213      77.763 107.520  46.375  1.00  0.00           O  
ATOM   2776  N   GLY   214      78.852 106.134  45.105  1.00  0.00           N  
ATOM   2777  H   GLY   214      78.423 105.499  45.762  1.00  0.00           H  
ATOM   2778  CA  GLY   214      79.703 105.610  44.010  1.00  0.00           C  
ATOM   2779  HA2 GLY   214      79.622 104.524  43.951  1.00  0.00           H  
ATOM   2780  HA3 GLY   214      79.282 105.871  43.039  1.00  0.00           H  
ATOM   2781  C   GLY   214      81.166 106.050  44.068  1.00  0.00           C  
ATOM   2782  O   GLY   214      81.764 106.018  45.189  1.00  0.00           O  
ATOM   2783  OXT GLY   214      81.729 106.266  42.996  1.00  0.00           O  
TER    2784      GLY   214 
END   
