# Supplementary material for: Visualization of oligomerization, clustering, and density transition of intrinsically disordered proteins
Source: Natl Sci Rev. 2026 Feb 14;13(7):nwag107. doi: 10.1093/nsr/nwag107 (PMC13114874; doi:10.1093/nsr/nwag107)
Supplement: nwag107_Supplemental_Files [file nwag107_supplemental_files.zip › SI-MD-Structures/MD-Sturctures/frame243.pdb]

CRYST1  135.092  149.255  136.856  90.00  90.00  90.00               1
ATOM      1  N   MET     1      35.186  95.432 104.385  1.00  0.00           N  
ATOM      2  H1  MET     1      34.657  94.896 103.713  1.00  0.00           H  
ATOM      3  H2  MET     1      35.744  94.850 104.993  1.00  0.00           H  
ATOM      4  H3  MET     1      34.578  96.042 104.913  1.00  0.00           H  
ATOM      5  CA  MET     1      36.172  96.313 103.710  1.00  0.00           C  
ATOM      6  HA  MET     1      36.803  96.830 104.433  1.00  0.00           H  
ATOM      7  CB  MET     1      37.173  95.505 102.864  1.00  0.00           C  
ATOM      8  HB2 MET     1      36.656  94.843 102.170  1.00  0.00           H  
ATOM      9  HB3 MET     1      37.640  96.270 102.244  1.00  0.00           H  
ATOM     10  CG  MET     1      38.246  94.693 103.706  1.00  0.00           C  
ATOM     11  HG2 MET     1      38.832  95.463 104.207  1.00  0.00           H  
ATOM     12  HG3 MET     1      37.823  94.039 104.468  1.00  0.00           H  
ATOM     13  SD  MET     1      39.420  93.891 102.599  1.00  0.00           S  
ATOM     14  CE  MET     1      40.194  95.291 101.749  1.00  0.00           C  
ATOM     15  HE1 MET     1      41.274  95.233 101.614  1.00  0.00           H  
ATOM     16  HE2 MET     1      39.777  95.441 100.753  1.00  0.00           H  
ATOM     17  HE3 MET     1      39.980  96.203 102.307  1.00  0.00           H  
ATOM     18  C   MET     1      35.439  97.339 102.882  1.00  0.00           C  
ATOM     19  O   MET     1      34.456  97.003 102.266  1.00  0.00           O  
ATOM     20  N   ALA     2      35.937  98.564 102.729  1.00  0.00           N  
ATOM     21  H   ALA     2      35.416  99.201 102.143  1.00  0.00           H  
ATOM     22  CA  ALA     2      36.969  99.353 103.508  1.00  0.00           C  
ATOM     23  HA  ALA     2      37.113 100.339 103.068  1.00  0.00           H  
ATOM     24  CB  ALA     2      36.585  99.539 104.938  1.00  0.00           C  
ATOM     25  HB1 ALA     2      37.229 100.370 105.223  1.00  0.00           H  
ATOM     26  HB2 ALA     2      35.514  99.636 105.116  1.00  0.00           H  
ATOM     27  HB3 ALA     2      36.942  98.751 105.601  1.00  0.00           H  
ATOM     28  C   ALA     2      38.425  98.812 103.336  1.00  0.00           C  
ATOM     29  O   ALA     2      38.914  98.016 104.219  1.00  0.00           O  
ATOM     30  N   SER     3      39.176  99.108 102.306  1.00  0.00           N  
ATOM     31  H   SER     3      40.107  98.736 102.427  1.00  0.00           H  
ATOM     32  CA  SER     3      38.823  99.893 101.063  1.00  0.00           C  
ATOM     33  HA  SER     3      38.234 100.729 101.440  1.00  0.00           H  
ATOM     34  CB  SER     3      40.092 100.485 100.549  1.00  0.00           C  
ATOM     35  HB2 SER     3      40.590 101.082 101.312  1.00  0.00           H  
ATOM     36  HB3 SER     3      40.755  99.701 100.182  1.00  0.00           H  
ATOM     37  OG  SER     3      39.878 101.388  99.519  1.00  0.00           O  
ATOM     38  HG  SER     3      39.405 102.139  99.884  1.00  0.00           H  
ATOM     39  C   SER     3      38.014  99.185  99.917  1.00  0.00           C  
ATOM     40  O   SER     3      37.686  97.999 100.003  1.00  0.00           O  
ATOM     41  N   ASN     4      37.634  99.847  98.898  1.00  0.00           N  
ATOM     42  H   ASN     4      37.788 100.845  98.931  1.00  0.00           H  
ATOM     43  CA  ASN     4      36.912  99.344  97.713  1.00  0.00           C  
ATOM     44  HA  ASN     4      36.948  98.263  97.578  1.00  0.00           H  
ATOM     45  CB  ASN     4      35.471  99.784  97.789  1.00  0.00           C  
ATOM     46  HB2 ASN     4      35.397 100.839  97.524  1.00  0.00           H  
ATOM     47  HB3 ASN     4      34.814  99.279  97.081  1.00  0.00           H  
ATOM     48  CG  ASN     4      34.805  99.572  99.185  1.00  0.00           C  
ATOM     49  OD1 ASN     4      34.343  98.527  99.483  1.00  0.00           O  
ATOM     50  ND2 ASN     4      34.761 100.617  99.981  1.00  0.00           N  
ATOM     51 HD21 ASN     4      34.248 100.445 100.834  1.00  0.00           H  
ATOM     52 HD22 ASN     4      35.058 101.518  99.633  1.00  0.00           H  
ATOM     53  C   ASN     4      37.649  99.834  96.392  1.00  0.00           C  
ATOM     54  O   ASN     4      37.771 101.090  96.253  1.00  0.00           O  
ATOM     55  N   ASP     5      38.104  99.028  95.389  1.00  0.00           N  
ATOM     56  H   ASP     5      38.337  99.566  94.567  1.00  0.00           H  
ATOM     57  CA  ASP     5      37.975  97.612  95.258  1.00  0.00           C  
ATOM     58  HA  ASP     5      36.911  97.400  95.370  1.00  0.00           H  
ATOM     59  CB  ASP     5      38.361  97.178  93.789  1.00  0.00           C  
ATOM     60  HB2 ASP     5      39.423  97.326  93.593  1.00  0.00           H  
ATOM     61  HB3 ASP     5      38.188  96.103  93.831  1.00  0.00           H  
ATOM     62  CG  ASP     5      37.687  97.835  92.601  1.00  0.00           C  
ATOM     63  OD1 ASP     5      37.340  97.079  91.696  1.00  0.00           O  
ATOM     64  OD2 ASP     5      37.505  99.034  92.658  1.00  0.00           O  
ATOM     65  C   ASP     5      38.729  96.912  96.296  1.00  0.00           C  
ATOM     66  O   ASP     5      39.648  97.433  96.900  1.00  0.00           O  
ATOM     67  N   TYR     6      38.381  95.657  96.509  1.00  0.00           N  
ATOM     68  H   TYR     6      37.457  95.405  96.189  1.00  0.00           H  
ATOM     69  CA  TYR     6      38.973  94.772  97.578  1.00  0.00           C  
ATOM     70  HA  TYR     6      38.990  95.399  98.469  1.00  0.00           H  
ATOM     71  CB  TYR     6      38.334  93.562  97.940  1.00  0.00           C  
ATOM     72  HB2 TYR     6      38.421  92.816  97.149  1.00  0.00           H  
ATOM     73  HB3 TYR     6      38.881  93.079  98.749  1.00  0.00           H  
ATOM     74  CG  TYR     6      36.861  93.759  98.295  1.00  0.00           C  
ATOM     75  CD1 TYR     6      35.865  92.803  97.885  1.00  0.00           C  
ATOM     76  HD1 TYR     6      36.125  91.950  97.276  1.00  0.00           H  
ATOM     77  CE1 TYR     6      34.518  92.924  98.170  1.00  0.00           C  
ATOM     78  HE1 TYR     6      33.797  92.161  97.914  1.00  0.00           H  
ATOM     79  CZ  TYR     6      34.153  94.064  98.977  1.00  0.00           C  
ATOM     80  OH  TYR     6      32.833  94.175  99.386  1.00  0.00           O  
ATOM     81  HH  TYR     6      32.342  93.400  99.103  1.00  0.00           H  
ATOM     82  CE2 TYR     6      35.110  94.965  99.503  1.00  0.00           C  
ATOM     83  HE2 TYR     6      34.803  95.727 100.205  1.00  0.00           H  
ATOM     84  CD2 TYR     6      36.445  94.761  99.170  1.00  0.00           C  
ATOM     85  HD2 TYR     6      37.179  95.424  99.604  1.00  0.00           H  
ATOM     86  C   TYR     6      40.356  94.273  97.225  1.00  0.00           C  
ATOM     87  O   TYR     6      41.204  94.172  98.159  1.00  0.00           O  
ATOM     88  N   THR     7      40.608  93.908  95.975  1.00  0.00           N  
ATOM     89  H   THR     7      39.812  93.953  95.354  1.00  0.00           H  
ATOM     90  CA  THR     7      41.826  93.308  95.470  1.00  0.00           C  
ATOM     91  HA  THR     7      42.674  93.929  95.761  1.00  0.00           H  
ATOM     92  CB  THR     7      42.053  91.931  96.222  1.00  0.00           C  
ATOM     93  HB  THR     7      41.806  92.053  97.277  1.00  0.00           H  
ATOM     94  CG2 THR     7      41.279  90.770  95.547  1.00  0.00           C  
ATOM     95 HG21 THR     7      41.614  89.785  95.875  1.00  0.00           H  
ATOM     96 HG22 THR     7      40.205  90.841  95.722  1.00  0.00           H  
ATOM     97 HG23 THR     7      41.409  90.780  94.465  1.00  0.00           H  
ATOM     98  OG1 THR     7      43.459  91.657  96.092  1.00  0.00           O  
ATOM     99  HG1 THR     7      43.600  91.084  96.850  1.00  0.00           H  
ATOM    100  C   THR     7      41.788  93.322  93.963  1.00  0.00           C  
ATOM    101  O   THR     7      40.797  93.756  93.339  1.00  0.00           O  
ATOM    102  N   GLN     8      42.899  92.833  93.376  1.00  0.00           N  
ATOM    103  H   GLN     8      43.591  92.434  93.994  1.00  0.00           H  
ATOM    104  CA  GLN     8      43.106  92.661  91.952  1.00  0.00           C  
ATOM    105  HA  GLN     8      43.459  93.607  91.540  1.00  0.00           H  
ATOM    106  CB  GLN     8      44.298  91.715  91.716  1.00  0.00           C  
ATOM    107  HB2 GLN     8      44.408  91.415  90.674  1.00  0.00           H  
ATOM    108  HB3 GLN     8      45.143  92.259  92.138  1.00  0.00           H  
ATOM    109  CG  GLN     8      44.282  90.412  92.501  1.00  0.00           C  
ATOM    110  HG2 GLN     8      44.309  90.673  93.559  1.00  0.00           H  
ATOM    111  HG3 GLN     8      43.309  89.969  92.290  1.00  0.00           H  
ATOM    112  CD  GLN     8      45.328  89.401  92.222  1.00  0.00           C  
ATOM    113  OE1 GLN     8      46.302  89.626  91.646  1.00  0.00           O  
ATOM    114  NE2 GLN     8      45.158  88.227  92.820  1.00  0.00           N  
ATOM    115 HE21 GLN     8      44.367  88.060  93.426  1.00  0.00           H  
ATOM    116 HE22 GLN     8      45.973  87.634  92.751  1.00  0.00           H  
ATOM    117  C   GLN     8      41.783  92.153  91.249  1.00  0.00           C  
ATOM    118  O   GLN     8      41.027  91.291  91.726  1.00  0.00           O  
ATOM    119  N   GLN     9      41.395  92.665  90.068  1.00  0.00           N  
ATOM    120  H   GLN     9      40.461  92.457  89.743  1.00  0.00           H  
ATOM    121  CA  GLN     9      42.071  93.689  89.261  1.00  0.00           C  
ATOM    122  HA  GLN     9      41.537  93.700  88.311  1.00  0.00           H  
ATOM    123  CB  GLN     9      41.975  95.174  89.868  1.00  0.00           C  
ATOM    124  HB2 GLN     9      42.608  95.342  90.739  1.00  0.00           H  
ATOM    125  HB3 GLN     9      42.383  95.728  89.023  1.00  0.00           H  
ATOM    126  CG  GLN     9      40.522  95.622  90.120  1.00  0.00           C  
ATOM    127  HG2 GLN     9      40.050  94.771  90.612  1.00  0.00           H  
ATOM    128  HG3 GLN     9      40.571  96.315  90.961  1.00  0.00           H  
ATOM    129  CD  GLN     9      39.605  96.047  88.962  1.00  0.00           C  
ATOM    130  OE1 GLN     9      40.093  96.032  87.824  1.00  0.00           O  
ATOM    131  NE2 GLN     9      38.400  96.436  89.254  1.00  0.00           N  
ATOM    132 HE21 GLN     9      38.116  96.402  90.222  1.00  0.00           H  
ATOM    133 HE22 GLN     9      37.796  96.812  88.538  1.00  0.00           H  
ATOM    134  C   GLN     9      43.486  93.406  88.651  1.00  0.00           C  
ATOM    135  O   GLN     9      44.388  94.200  88.762  1.00  0.00           O  
ATOM    136  N   ALA    10      43.803  92.209  88.087  1.00  0.00           N  
ATOM    137  H   ALA    10      44.799  92.048  88.037  1.00  0.00           H  
ATOM    138  CA  ALA    10      43.011  91.033  87.711  1.00  0.00           C  
ATOM    139  HA  ALA    10      42.106  90.978  88.316  1.00  0.00           H  
ATOM    140  CB  ALA    10      42.672  91.230  86.216  1.00  0.00           C  
ATOM    141  HB1 ALA    10      42.203  90.374  85.731  1.00  0.00           H  
ATOM    142  HB2 ALA    10      41.976  92.048  86.028  1.00  0.00           H  
ATOM    143  HB3 ALA    10      43.605  91.460  85.700  1.00  0.00           H  
ATOM    144  C   ALA    10      43.802  89.808  88.088  1.00  0.00           C  
ATOM    145  O   ALA    10      45.005  89.913  88.474  1.00  0.00           O  
ATOM    146  N   THR    11      43.120  88.678  87.935  1.00  0.00           N  
ATOM    147  H   THR    11      42.127  88.726  87.758  1.00  0.00           H  
ATOM    148  CA  THR    11      43.724  87.360  88.196  1.00  0.00           C  
ATOM    149  HA  THR    11      44.729  87.227  87.797  1.00  0.00           H  
ATOM    150  CB  THR    11      43.936  86.982  89.672  1.00  0.00           C  
ATOM    151  HB  THR    11      44.906  87.436  89.874  1.00  0.00           H  
ATOM    152  CG2 THR    11      42.837  87.423  90.598  1.00  0.00           C  
ATOM    153 HG21 THR    11      43.002  87.117  91.631  1.00  0.00           H  
ATOM    154 HG22 THR    11      42.763  88.511  90.606  1.00  0.00           H  
ATOM    155 HG23 THR    11      41.820  87.236  90.254  1.00  0.00           H  
ATOM    156  OG1 THR    11      44.242  85.629  89.752  1.00  0.00           O  
ATOM    157  HG1 THR    11      45.041  85.495  89.237  1.00  0.00           H  
ATOM    158  C   THR    11      42.814  86.276  87.485  1.00  0.00           C  
ATOM    159  O   THR    11      41.641  86.150  87.883  1.00  0.00           O  
ATOM    160  N   GLN    12      43.141  85.693  86.340  1.00  0.00           N  
ATOM    161  H   GLN    12      42.452  85.156  85.832  1.00  0.00           H  
ATOM    162  CA  GLN    12      44.307  86.019  85.425  1.00  0.00           C  
ATOM    163  HA  GLN    12      45.171  85.736  86.026  1.00  0.00           H  
ATOM    164  CB  GLN    12      44.326  85.110  84.149  1.00  0.00           C  
ATOM    165  HB2 GLN    12      45.303  85.294  83.703  1.00  0.00           H  
ATOM    166  HB3 GLN    12      44.202  84.070  84.453  1.00  0.00           H  
ATOM    167  CG  GLN    12      43.271  85.476  83.103  1.00  0.00           C  
ATOM    168  HG2 GLN    12      42.276  85.228  83.473  1.00  0.00           H  
ATOM    169  HG3 GLN    12      43.326  86.538  82.867  1.00  0.00           H  
ATOM    170  CD  GLN    12      43.493  84.828  81.759  1.00  0.00           C  
ATOM    171  OE1 GLN    12      44.232  83.829  81.576  1.00  0.00           O  
ATOM    172  NE2 GLN    12      42.848  85.306  80.713  1.00  0.00           N  
ATOM    173 HE21 GLN    12      42.844  84.672  79.927  1.00  0.00           H  
ATOM    174 HE22 GLN    12      42.141  86.016  80.837  1.00  0.00           H  
ATOM    175  C   GLN    12      44.387  87.480  85.100  1.00  0.00           C  
ATOM    176  O   GLN    12      43.331  88.027  84.921  1.00  0.00           O  
ATOM    177  N   SER    13      45.617  87.957  85.041  1.00  0.00           N  
ATOM    178  H   SER    13      46.426  87.367  85.174  1.00  0.00           H  
ATOM    179  CA  SER    13      45.972  89.288  84.622  1.00  0.00           C  
ATOM    180  HA  SER    13      45.479  90.030  85.250  1.00  0.00           H  
ATOM    181  CB  SER    13      47.480  89.557  84.828  1.00  0.00           C  
ATOM    182  HB2 SER    13      47.735  90.602  84.655  1.00  0.00           H  
ATOM    183  HB3 SER    13      47.586  89.302  85.883  1.00  0.00           H  
ATOM    184  OG  SER    13      48.285  88.780  84.005  1.00  0.00           O  
ATOM    185  HG  SER    13      48.009  87.863  84.065  1.00  0.00           H  
ATOM    186  C   SER    13      45.461  89.543  83.180  1.00  0.00           C  
ATOM    187  O   SER    13      44.691  88.771  82.563  1.00  0.00           O  
ATOM    188  N   TYR    14      45.825  90.752  82.596  1.00  0.00           N  
ATOM    189  H   TYR    14      46.446  91.393  83.070  1.00  0.00           H  
ATOM    190  CA  TYR    14      45.501  90.991  81.225  1.00  0.00           C  
ATOM    191  HA  TYR    14      45.374  90.025  80.737  1.00  0.00           H  
ATOM    192  CB  TYR    14      44.138  91.752  81.199  1.00  0.00           C  
ATOM    193  HB2 TYR    14      43.404  91.295  81.862  1.00  0.00           H  
ATOM    194  HB3 TYR    14      44.464  92.720  81.579  1.00  0.00           H  
ATOM    195  CG  TYR    14      43.504  92.072  79.878  1.00  0.00           C  
ATOM    196  CD1 TYR    14      42.341  91.489  79.514  1.00  0.00           C  
ATOM    197  HD1 TYR    14      41.897  90.761  80.176  1.00  0.00           H  
ATOM    198  CE1 TYR    14      41.711  91.693  78.272  1.00  0.00           C  
ATOM    199  HE1 TYR    14      40.749  91.246  78.067  1.00  0.00           H  
ATOM    200  CZ  TYR    14      42.351  92.467  77.297  1.00  0.00           C  
ATOM    201  OH  TYR    14      41.853  92.392  76.062  1.00  0.00           O  
ATOM    202  HH  TYR    14      42.268  93.091  75.552  1.00  0.00           H  
ATOM    203  CE2 TYR    14      43.571  93.158  77.660  1.00  0.00           C  
ATOM    204  HE2 TYR    14      44.093  93.708  76.891  1.00  0.00           H  
ATOM    205  CD2 TYR    14      44.135  92.991  78.984  1.00  0.00           C  
ATOM    206  HD2 TYR    14      45.062  93.490  79.224  1.00  0.00           H  
ATOM    207  C   TYR    14      46.656  91.690  80.533  1.00  0.00           C  
ATOM    208  O   TYR    14      47.108  92.700  81.029  1.00  0.00           O  
ATOM    209  N   GLY    15      47.344  91.302  79.475  1.00  0.00           N  
ATOM    210  H   GLY    15      48.144  91.887  79.278  1.00  0.00           H  
ATOM    211  CA  GLY    15      46.945  90.206  78.535  1.00  0.00           C  
ATOM    212  HA2 GLY    15      45.878  90.106  78.732  1.00  0.00           H  
ATOM    213  HA3 GLY    15      47.166  90.607  77.546  1.00  0.00           H  
ATOM    214  C   GLY    15      47.692  88.879  78.829  1.00  0.00           C  
ATOM    215  O   GLY    15      47.818  88.428  79.984  1.00  0.00           O  
ATOM    216  N   ALA    16      48.205  88.312  77.751  1.00  0.00           N  
ATOM    217  H   ALA    16      48.206  88.690  76.814  1.00  0.00           H  
ATOM    218  CA  ALA    16      48.926  87.065  77.929  1.00  0.00           C  
ATOM    219  HA  ALA    16      49.440  86.921  78.879  1.00  0.00           H  
ATOM    220  CB  ALA    16      47.991  85.842  77.913  1.00  0.00           C  
ATOM    221  HB1 ALA    16      47.386  86.000  77.020  1.00  0.00           H  
ATOM    222  HB2 ALA    16      48.621  84.967  78.069  1.00  0.00           H  
ATOM    223  HB3 ALA    16      47.314  85.938  78.762  1.00  0.00           H  
ATOM    224  C   ALA    16      50.112  86.910  76.982  1.00  0.00           C  
ATOM    225  O   ALA    16      50.664  85.819  76.715  1.00  0.00           O  
ATOM    226  N   TYR    17      50.587  87.997  76.364  1.00  0.00           N  
ATOM    227  H   TYR    17      50.165  88.910  76.461  1.00  0.00           H  
ATOM    228  CA  TYR    17      51.618  87.931  75.308  1.00  0.00           C  
ATOM    229  HA  TYR    17      51.169  87.239  74.596  1.00  0.00           H  
ATOM    230  CB  TYR    17      51.693  89.294  74.537  1.00  0.00           C  
ATOM    231  HB2 TYR    17      50.693  89.641  74.274  1.00  0.00           H  
ATOM    232  HB3 TYR    17      52.182  90.051  75.149  1.00  0.00           H  
ATOM    233  CG  TYR    17      52.410  89.142  73.191  1.00  0.00           C  
ATOM    234  CD1 TYR    17      53.777  89.591  73.123  1.00  0.00           C  
ATOM    235  HD1 TYR    17      54.340  89.971  73.962  1.00  0.00           H  
ATOM    236  CE1 TYR    17      54.416  89.439  71.876  1.00  0.00           C  
ATOM    237  HE1 TYR    17      55.389  89.897  71.775  1.00  0.00           H  
ATOM    238  CZ  TYR    17      53.744  88.875  70.732  1.00  0.00           C  
ATOM    239  OH  TYR    17      54.457  88.696  69.553  1.00  0.00           O  
ATOM    240  HH  TYR    17      55.410  88.713  69.670  1.00  0.00           H  
ATOM    241  CE2 TYR    17      52.398  88.501  70.851  1.00  0.00           C  
ATOM    242  HE2 TYR    17      51.912  88.018  70.017  1.00  0.00           H  
ATOM    243  CD2 TYR    17      51.716  88.639  72.035  1.00  0.00           C  
ATOM    244  HD2 TYR    17      50.667  88.382  72.037  1.00  0.00           H  
ATOM    245  C   TYR    17      52.991  87.397  75.810  1.00  0.00           C  
ATOM    246  O   TYR    17      53.499  87.928  76.811  1.00  0.00           O  
ATOM    247  N   PRO    18      53.557  86.317  75.219  1.00  0.00           N  
ATOM    248  CD  PRO    18      53.075  85.706  73.962  1.00  0.00           C  
ATOM    249  HD2 PRO    18      53.278  86.443  73.185  1.00  0.00           H  
ATOM    250  HD3 PRO    18      52.011  85.493  74.066  1.00  0.00           H  
ATOM    251  CG  PRO    18      53.922  84.485  73.832  1.00  0.00           C  
ATOM    252  HG2 PRO    18      54.662  84.661  73.051  1.00  0.00           H  
ATOM    253  HG3 PRO    18      53.292  83.610  73.674  1.00  0.00           H  
ATOM    254  CB  PRO    18      54.676  84.256  75.125  1.00  0.00           C  
ATOM    255  HB2 PRO    18      55.676  83.880  74.910  1.00  0.00           H  
ATOM    256  HB3 PRO    18      54.089  83.653  75.817  1.00  0.00           H  
ATOM    257  CA  PRO    18      54.734  85.634  75.741  1.00  0.00           C  
ATOM    258  HA  PRO    18      54.679  85.548  76.827  1.00  0.00           H  
ATOM    259  C   PRO    18      56.024  86.406  75.411  1.00  0.00           C  
ATOM    260  O   PRO    18      56.266  86.885  74.258  1.00  0.00           O  
ATOM    261  N   THR    19      56.951  86.528  76.363  1.00  0.00           N  
ATOM    262  H   THR    19      56.791  86.166  77.292  1.00  0.00           H  
ATOM    263  CA  THR    19      58.187  87.309  76.102  1.00  0.00           C  
ATOM    264  HA  THR    19      58.298  87.350  75.018  1.00  0.00           H  
ATOM    265  CB  THR    19      58.015  88.766  76.484  1.00  0.00           C  
ATOM    266  HB  THR    19      57.614  88.861  77.494  1.00  0.00           H  
ATOM    267  CG2 THR    19      59.160  89.634  76.320  1.00  0.00           C  
ATOM    268 HG21 THR    19      59.807  89.349  77.150  1.00  0.00           H  
ATOM    269 HG22 THR    19      59.628  89.490  75.345  1.00  0.00           H  
ATOM    270 HG23 THR    19      58.809  90.664  76.386  1.00  0.00           H  
ATOM    271  OG1 THR    19      56.971  89.373  75.717  1.00  0.00           O  
ATOM    272  HG1 THR    19      56.266  89.350  76.367  1.00  0.00           H  
ATOM    273  C   THR    19      59.453  86.726  76.791  1.00  0.00           C  
ATOM    274  O   THR    19      59.234  86.148  77.838  1.00  0.00           O  
ATOM    275  N   GLN    20      60.609  86.691  76.204  1.00  0.00           N  
ATOM    276  H   GLN    20      60.609  87.121  75.290  1.00  0.00           H  
ATOM    277  CA  GLN    20      61.849  86.279  76.854  1.00  0.00           C  
ATOM    278  HA  GLN    20      61.627  85.570  77.652  1.00  0.00           H  
ATOM    279  CB  GLN    20      62.843  85.703  75.871  1.00  0.00           C  
ATOM    280  HB2 GLN    20      63.082  86.484  75.150  1.00  0.00           H  
ATOM    281  HB3 GLN    20      63.744  85.606  76.477  1.00  0.00           H  
ATOM    282  CG  GLN    20      62.297  84.359  75.298  1.00  0.00           C  
ATOM    283  HG2 GLN    20      61.207  84.366  75.301  1.00  0.00           H  
ATOM    284  HG3 GLN    20      62.534  84.399  74.234  1.00  0.00           H  
ATOM    285  CD  GLN    20      62.862  83.035  75.916  1.00  0.00           C  
ATOM    286  OE1 GLN    20      63.720  82.994  76.762  1.00  0.00           O  
ATOM    287  NE2 GLN    20      62.376  81.926  75.442  1.00  0.00           N  
ATOM    288 HE21 GLN    20      61.707  81.885  74.687  1.00  0.00           H  
ATOM    289 HE22 GLN    20      62.927  81.128  75.723  1.00  0.00           H  
ATOM    290  C   GLN    20      62.500  87.572  77.456  1.00  0.00           C  
ATOM    291  O   GLN    20      62.457  88.606  76.870  1.00  0.00           O  
ATOM    292  N   PRO    21      63.058  87.515  78.685  1.00  0.00           N  
ATOM    293  CD  PRO    21      62.804  86.434  79.612  1.00  0.00           C  
ATOM    294  HD2 PRO    21      63.139  85.456  79.265  1.00  0.00           H  
ATOM    295  HD3 PRO    21      61.753  86.327  79.879  1.00  0.00           H  
ATOM    296  CG  PRO    21      63.507  86.666  80.983  1.00  0.00           C  
ATOM    297  HG2 PRO    21      64.545  86.350  80.880  1.00  0.00           H  
ATOM    298  HG3 PRO    21      62.993  86.192  81.819  1.00  0.00           H  
ATOM    299  CB  PRO    21      63.477  88.246  80.891  1.00  0.00           C  
ATOM    300  HB2 PRO    21      64.303  88.691  81.446  1.00  0.00           H  
ATOM    301  HB3 PRO    21      62.640  88.585  81.500  1.00  0.00           H  
ATOM    302  CA  PRO    21      63.571  88.711  79.383  1.00  0.00           C  
ATOM    303  HA  PRO    21      62.918  89.558  79.171  1.00  0.00           H  
ATOM    304  C   PRO    21      65.043  89.070  79.067  1.00  0.00           C  
ATOM    305  O   PRO    21      65.874  88.113  79.116  1.00  0.00           O  
ATOM    306  N   GLY    22      65.325  90.338  78.715  1.00  0.00           N  
ATOM    307  H   GLY    22      64.565  91.002  78.754  1.00  0.00           H  
ATOM    308  CA  GLY    22      66.704  90.939  78.670  1.00  0.00           C  
ATOM    309  HA2 GLY    22      67.413  90.378  78.060  1.00  0.00           H  
ATOM    310  HA3 GLY    22      66.806  91.902  78.170  1.00  0.00           H  
ATOM    311  C   GLY    22      67.330  91.085  80.115  1.00  0.00           C  
ATOM    312  O   GLY    22      66.559  91.143  81.103  1.00  0.00           O  
ATOM    313  N   GLN    23      68.670  91.078  80.254  1.00  0.00           N  
ATOM    314  H   GLN    23      69.186  90.898  79.404  1.00  0.00           H  
ATOM    315  CA  GLN    23      69.502  91.084  81.416  1.00  0.00           C  
ATOM    316  HA  GLN    23      69.112  90.241  81.986  1.00  0.00           H  
ATOM    317  CB  GLN    23      71.004  90.832  81.083  1.00  0.00           C  
ATOM    318  HB2 GLN    23      71.582  90.582  81.972  1.00  0.00           H  
ATOM    319  HB3 GLN    23      71.094  90.065  80.314  1.00  0.00           H  
ATOM    320  CG  GLN    23      71.612  92.061  80.279  1.00  0.00           C  
ATOM    321  HG2 GLN    23      71.200  92.048  79.270  1.00  0.00           H  
ATOM    322  HG3 GLN    23      71.227  92.969  80.744  1.00  0.00           H  
ATOM    323  CD  GLN    23      73.103  92.115  80.175  1.00  0.00           C  
ATOM    324  OE1 GLN    23      73.793  91.140  80.310  1.00  0.00           O  
ATOM    325  NE2 GLN    23      73.690  93.232  79.853  1.00  0.00           N  
ATOM    326 HE21 GLN    23      73.225  94.105  80.060  1.00  0.00           H  
ATOM    327 HE22 GLN    23      74.662  93.156  79.589  1.00  0.00           H  
ATOM    328  C   GLN    23      69.310  92.362  82.291  1.00  0.00           C  
ATOM    329  O   GLN    23      68.830  93.399  81.854  1.00  0.00           O  
ATOM    330  N   GLY    24      69.573  92.166  83.557  1.00  0.00           N  
ATOM    331  H   GLY    24      69.842  91.253  83.895  1.00  0.00           H  
ATOM    332  CA  GLY    24      69.431  93.195  84.621  1.00  0.00           C  
ATOM    333  HA2 GLY    24      68.517  93.783  84.537  1.00  0.00           H  
ATOM    334  HA3 GLY    24      69.444  92.732  85.607  1.00  0.00           H  
ATOM    335  C   GLY    24      70.645  94.220  84.444  1.00  0.00           C  
ATOM    336  O   GLY    24      71.380  94.304  83.478  1.00  0.00           O  
ATOM    337  N   TYR    25      70.854  95.050  85.530  1.00  0.00           N  
ATOM    338  H   TYR    25      70.279  94.979  86.357  1.00  0.00           H  
ATOM    339  CA  TYR    25      71.994  95.978  85.696  1.00  0.00           C  
ATOM    340  HA  TYR    25      72.912  95.477  85.388  1.00  0.00           H  
ATOM    341  CB  TYR    25      71.838  97.196  84.717  1.00  0.00           C  
ATOM    342  HB2 TYR    25      71.510  96.844  83.739  1.00  0.00           H  
ATOM    343  HB3 TYR    25      70.954  97.759  85.017  1.00  0.00           H  
ATOM    344  CG  TYR    25      72.996  98.199  84.665  1.00  0.00           C  
ATOM    345  CD1 TYR    25      74.319  97.817  84.333  1.00  0.00           C  
ATOM    346  HD1 TYR    25      74.412  96.765  84.107  1.00  0.00           H  
ATOM    347  CE1 TYR    25      75.296  98.818  84.326  1.00  0.00           C  
ATOM    348  HE1 TYR    25      76.255  98.509  83.938  1.00  0.00           H  
ATOM    349  CZ  TYR    25      75.026 100.135  84.725  1.00  0.00           C  
ATOM    350  OH  TYR    25      76.039 101.061  84.736  1.00  0.00           O  
ATOM    351  HH  TYR    25      75.612 101.890  84.964  1.00  0.00           H  
ATOM    352  CE2 TYR    25      73.733 100.462  85.089  1.00  0.00           C  
ATOM    353  HE2 TYR    25      73.475 101.432  85.489  1.00  0.00           H  
ATOM    354  CD2 TYR    25      72.704  99.530  85.055  1.00  0.00           C  
ATOM    355  HD2 TYR    25      71.732  99.874  85.377  1.00  0.00           H  
ATOM    356  C   TYR    25      72.222  96.381  87.182  1.00  0.00           C  
ATOM    357  O   TYR    25      71.307  96.338  88.039  1.00  0.00           O  
ATOM    358  N   SER    26      73.453  96.813  87.431  1.00  0.00           N  
ATOM    359  H   SER    26      74.003  96.866  86.585  1.00  0.00           H  
ATOM    360  CA  SER    26      73.901  97.409  88.671  1.00  0.00           C  
ATOM    361  HA  SER    26      73.025  97.660  89.270  1.00  0.00           H  
ATOM    362  CB  SER    26      74.697  96.463  89.531  1.00  0.00           C  
ATOM    363  HB2 SER    26      73.961  95.862  90.066  1.00  0.00           H  
ATOM    364  HB3 SER    26      75.304  95.819  88.896  1.00  0.00           H  
ATOM    365  OG  SER    26      75.557  97.018  90.535  1.00  0.00           O  
ATOM    366  HG  SER    26      75.239  96.705  91.385  1.00  0.00           H  
ATOM    367  C   SER    26      74.615  98.826  88.431  1.00  0.00           C  
ATOM    368  O   SER    26      75.709  98.891  87.862  1.00  0.00           O  
ATOM    369  N   GLN    27      74.029  99.927  88.966  1.00  0.00           N  
ATOM    370  H   GLN    27      73.131  99.862  89.425  1.00  0.00           H  
ATOM    371  CA  GLN    27      74.655 101.255  88.935  1.00  0.00           C  
ATOM    372  HA  GLN    27      74.696 101.598  87.901  1.00  0.00           H  
ATOM    373  CB  GLN    27      73.841 102.194  89.716  1.00  0.00           C  
ATOM    374  HB2 GLN    27      72.845 102.406  89.327  1.00  0.00           H  
ATOM    375  HB3 GLN    27      73.754 101.756  90.710  1.00  0.00           H  
ATOM    376  CG  GLN    27      74.570 103.536  89.927  1.00  0.00           C  
ATOM    377  HG2 GLN    27      74.013 104.176  90.611  1.00  0.00           H  
ATOM    378  HG3 GLN    27      75.459 103.317  90.519  1.00  0.00           H  
ATOM    379  CD  GLN    27      74.866 104.323  88.662  1.00  0.00           C  
ATOM    380  OE1 GLN    27      74.215 104.107  87.635  1.00  0.00           O  
ATOM    381  NE2 GLN    27      75.707 105.311  88.659  1.00  0.00           N  
ATOM    382 HE21 GLN    27      76.209 105.625  89.477  1.00  0.00           H  
ATOM    383 HE22 GLN    27      75.929 105.760  87.782  1.00  0.00           H  
ATOM    384  C   GLN    27      76.134 101.106  89.390  1.00  0.00           C  
ATOM    385  O   GLN    27      77.023 101.825  88.915  1.00  0.00           O  
ATOM    386  N   GLN    28      76.476 100.278  90.354  1.00  0.00           N  
ATOM    387  H   GLN    28      75.744  99.850  90.903  1.00  0.00           H  
ATOM    388  CA  GLN    28      77.776 100.126  91.022  1.00  0.00           C  
ATOM    389  HA  GLN    28      78.372 101.029  90.894  1.00  0.00           H  
ATOM    390  CB  GLN    28      77.629  99.832  92.543  1.00  0.00           C  
ATOM    391  HB2 GLN    28      76.885  99.049  92.686  1.00  0.00           H  
ATOM    392  HB3 GLN    28      78.570  99.394  92.876  1.00  0.00           H  
ATOM    393  CG  GLN    28      77.482 101.138  93.369  1.00  0.00           C  
ATOM    394  HG2 GLN    28      78.055 101.932  92.892  1.00  0.00           H  
ATOM    395  HG3 GLN    28      76.458 101.510  93.326  1.00  0.00           H  
ATOM    396  CD  GLN    28      77.788 101.074  94.857  1.00  0.00           C  
ATOM    397  OE1 GLN    28      78.978 100.879  95.242  1.00  0.00           O  
ATOM    398  NE2 GLN    28      76.788 101.322  95.782  1.00  0.00           N  
ATOM    399 HE21 GLN    28      76.957 100.937  96.700  1.00  0.00           H  
ATOM    400 HE22 GLN    28      75.843 101.490  95.468  1.00  0.00           H  
ATOM    401  C   GLN    28      78.606  99.096  90.365  1.00  0.00           C  
ATOM    402  O   GLN    28      79.768  98.957  90.755  1.00  0.00           O  
ATOM    403  N   SER    29      78.145  98.334  89.323  1.00  0.00           N  
ATOM    404  H   SER    29      77.289  98.643  88.885  1.00  0.00           H  
ATOM    405  CA  SER    29      78.984  97.262  88.696  1.00  0.00           C  
ATOM    406  HA  SER    29      79.106  96.505  89.471  1.00  0.00           H  
ATOM    407  CB  SER    29      78.077  96.747  87.529  1.00  0.00           C  
ATOM    408  HB2 SER    29      78.588  95.864  87.145  1.00  0.00           H  
ATOM    409  HB3 SER    29      77.226  96.352  88.082  1.00  0.00           H  
ATOM    410  OG  SER    29      77.737  97.657  86.463  1.00  0.00           O  
ATOM    411  HG  SER    29      76.976  98.189  86.706  1.00  0.00           H  
ATOM    412  C   SER    29      80.363  97.552  88.133  1.00  0.00           C  
ATOM    413  O   SER    29      81.123  96.543  88.058  1.00  0.00           O  
ATOM    414  N   SER    30      80.622  98.793  87.684  1.00  0.00           N  
ATOM    415  H   SER    30      79.884  99.479  87.620  1.00  0.00           H  
ATOM    416  CA  SER    30      81.831  99.248  87.117  1.00  0.00           C  
ATOM    417  HA  SER    30      82.589  98.466  87.093  1.00  0.00           H  
ATOM    418  CB  SER    30      81.462  99.649  85.667  1.00  0.00           C  
ATOM    419  HB2 SER    30      81.026  98.814  85.118  1.00  0.00           H  
ATOM    420  HB3 SER    30      80.703 100.430  85.716  1.00  0.00           H  
ATOM    421  OG  SER    30      82.725 100.071  85.067  1.00  0.00           O  
ATOM    422  HG  SER    30      82.748  99.893  84.124  1.00  0.00           H  
ATOM    423  C   SER    30      82.406 100.466  87.905  1.00  0.00           C  
ATOM    424  O   SER    30      81.682 101.307  88.452  1.00  0.00           O  
ATOM    425  N   GLN    31      83.715 100.652  88.024  1.00  0.00           N  
ATOM    426  H   GLN    31      84.052 101.473  88.507  1.00  0.00           H  
ATOM    427  CA  GLN    31      84.777  99.738  87.614  1.00  0.00           C  
ATOM    428  HA  GLN    31      84.451  99.289  86.676  1.00  0.00           H  
ATOM    429  CB  GLN    31      86.089 100.491  87.512  1.00  0.00           C  
ATOM    430  HB2 GLN    31      86.400 100.724  88.530  1.00  0.00           H  
ATOM    431  HB3 GLN    31      86.863  99.881  87.047  1.00  0.00           H  
ATOM    432  CG  GLN    31      86.068 101.779  86.684  1.00  0.00           C  
ATOM    433  HG2 GLN    31      85.373 102.492  87.128  1.00  0.00           H  
ATOM    434  HG3 GLN    31      87.018 102.313  86.677  1.00  0.00           H  
ATOM    435  CD  GLN    31      85.744 101.550  85.224  1.00  0.00           C  
ATOM    436  OE1 GLN    31      85.847 100.423  84.757  1.00  0.00           O  
ATOM    437  NE2 GLN    31      85.394 102.542  84.464  1.00  0.00           N  
ATOM    438 HE21 GLN    31      85.159 102.394  83.493  1.00  0.00           H  
ATOM    439 HE22 GLN    31      85.609 103.499  84.705  1.00  0.00           H  
ATOM    440  C   GLN    31      84.940  98.557  88.527  1.00  0.00           C  
ATOM    441  O   GLN    31      85.108  98.783  89.751  1.00  0.00           O  
ATOM    442  N   PRO    32      84.961  97.332  88.012  1.00  0.00           N  
ATOM    443  CD  PRO    32      84.844  96.889  86.636  1.00  0.00           C  
ATOM    444  HD2 PRO    32      85.506  97.471  85.995  1.00  0.00           H  
ATOM    445  HD3 PRO    32      83.868  96.979  86.158  1.00  0.00           H  
ATOM    446  CG  PRO    32      85.326  95.407  86.603  1.00  0.00           C  
ATOM    447  HG2 PRO    32      86.393  95.318  86.403  1.00  0.00           H  
ATOM    448  HG3 PRO    32      84.712  94.831  85.911  1.00  0.00           H  
ATOM    449  CB  PRO    32      84.866  95.027  88.000  1.00  0.00           C  
ATOM    450  HB2 PRO    32      85.445  94.166  88.331  1.00  0.00           H  
ATOM    451  HB3 PRO    32      83.802  94.792  87.981  1.00  0.00           H  
ATOM    452  CA  PRO    32      85.200  96.199  88.892  1.00  0.00           C  
ATOM    453  HA  PRO    32      84.462  96.296  89.688  1.00  0.00           H  
ATOM    454  C   PRO    32      86.685  96.275  89.499  1.00  0.00           C  
ATOM    455  O   PRO    32      87.663  96.109  88.804  1.00  0.00           O  
ATOM    456  N   TYR    33      86.789  96.370  90.821  1.00  0.00           N  
ATOM    457  H   TYR    33      86.011  96.405  91.465  1.00  0.00           H  
ATOM    458  CA  TYR    33      88.061  96.203  91.443  1.00  0.00           C  
ATOM    459  HA  TYR    33      88.900  96.214  90.748  1.00  0.00           H  
ATOM    460  CB  TYR    33      88.307  97.472  92.304  1.00  0.00           C  
ATOM    461  HB2 TYR    33      87.482  97.542  93.013  1.00  0.00           H  
ATOM    462  HB3 TYR    33      89.187  97.373  92.940  1.00  0.00           H  
ATOM    463  CG  TYR    33      88.356  98.733  91.451  1.00  0.00           C  
ATOM    464  CD1 TYR    33      89.443  98.893  90.452  1.00  0.00           C  
ATOM    465  HD1 TYR    33      90.153  98.086  90.347  1.00  0.00           H  
ATOM    466  CE1 TYR    33      89.451 100.048  89.638  1.00  0.00           C  
ATOM    467  HE1 TYR    33      90.256 100.272  88.954  1.00  0.00           H  
ATOM    468  CZ  TYR    33      88.436 101.026  89.787  1.00  0.00           C  
ATOM    469  OH  TYR    33      88.463 102.157  89.028  1.00  0.00           O  
ATOM    470  HH  TYR    33      88.915 102.069  88.186  1.00  0.00           H  
ATOM    471  CE2 TYR    33      87.441 100.931  90.804  1.00  0.00           C  
ATOM    472  HE2 TYR    33      86.742 101.752  90.865  1.00  0.00           H  
ATOM    473  CD2 TYR    33      87.478  99.826  91.667  1.00  0.00           C  
ATOM    474  HD2 TYR    33      86.714  99.733  92.423  1.00  0.00           H  
ATOM    475  C   TYR    33      88.116  94.970  92.386  1.00  0.00           C  
ATOM    476  O   TYR    33      89.010  94.919  93.199  1.00  0.00           O  
ATOM    477  N   GLY    34      87.134  94.096  92.334  1.00  0.00           N  
ATOM    478  H   GLY    34      86.441  94.295  91.626  1.00  0.00           H  
ATOM    479  CA  GLY    34      86.789  93.008  93.287  1.00  0.00           C  
ATOM    480  HA2 GLY    34      86.115  92.275  92.844  1.00  0.00           H  
ATOM    481  HA3 GLY    34      87.718  92.481  93.506  1.00  0.00           H  
ATOM    482  C   GLY    34      86.178  93.466  94.659  1.00  0.00           C  
ATOM    483  O   GLY    34      85.683  94.615  94.733  1.00  0.00           O  
ATOM    484  N   GLN    35      86.077  92.603  95.598  1.00  0.00           N  
ATOM    485  H   GLN    35      86.599  91.749  95.461  1.00  0.00           H  
ATOM    486  CA  GLN    35      85.354  92.779  96.847  1.00  0.00           C  
ATOM    487  HA  GLN    35      85.412  93.787  97.258  1.00  0.00           H  
ATOM    488  CB  GLN    35      83.890  92.449  96.642  1.00  0.00           C  
ATOM    489  HB2 GLN    35      83.626  92.896  95.684  1.00  0.00           H  
ATOM    490  HB3 GLN    35      83.784  91.399  96.371  1.00  0.00           H  
ATOM    491  CG  GLN    35      83.032  92.895  97.870  1.00  0.00           C  
ATOM    492  HG2 GLN    35      83.626  92.762  98.774  1.00  0.00           H  
ATOM    493  HG3 GLN    35      82.766  93.952  97.840  1.00  0.00           H  
ATOM    494  CD  GLN    35      81.857  91.976  98.230  1.00  0.00           C  
ATOM    495  OE1 GLN    35      81.494  91.156  97.354  1.00  0.00           O  
ATOM    496  NE2 GLN    35      81.188  92.037  99.384  1.00  0.00           N  
ATOM    497 HE21 GLN    35      81.572  92.724 100.017  1.00  0.00           H  
ATOM    498 HE22 GLN    35      80.492  91.358  99.657  1.00  0.00           H  
ATOM    499  C   GLN    35      86.011  91.864  97.905  1.00  0.00           C  
ATOM    500  O   GLN    35      85.781  90.635  97.961  1.00  0.00           O  
ATOM    501  N   GLN    36      86.868  92.385  98.816  1.00  0.00           N  
ATOM    502  H   GLN    36      87.223  91.709  99.478  1.00  0.00           H  
ATOM    503  CA  GLN    36      87.438  93.772  99.030  1.00  0.00           C  
ATOM    504  HA  GLN    36      86.628  94.422  99.363  1.00  0.00           H  
ATOM    505  CB  GLN    36      88.488  93.669 100.165  1.00  0.00           C  
ATOM    506  HB2 GLN    36      89.217  92.921  99.854  1.00  0.00           H  
ATOM    507  HB3 GLN    36      88.998  94.627 100.261  1.00  0.00           H  
ATOM    508  CG  GLN    36      87.926  93.303 101.537  1.00  0.00           C  
ATOM    509  HG2 GLN    36      87.237  94.033 101.963  1.00  0.00           H  
ATOM    510  HG3 GLN    36      87.306  92.413 101.644  1.00  0.00           H  
ATOM    511  CD  GLN    36      89.058  93.185 102.548  1.00  0.00           C  
ATOM    512  OE1 GLN    36      89.375  94.194 103.193  1.00  0.00           O  
ATOM    513  NE2 GLN    36      89.927  92.166 102.482  1.00  0.00           N  
ATOM    514 HE21 GLN    36      89.864  91.493 101.731  1.00  0.00           H  
ATOM    515 HE22 GLN    36      90.619  92.083 103.213  1.00  0.00           H  
ATOM    516  C   GLN    36      88.070  94.304  97.737  1.00  0.00           C  
ATOM    517  O   GLN    36      88.947  93.654  97.214  1.00  0.00           O  
ATOM    518  N   SER    37      87.719  95.506  97.364  1.00  0.00           N  
ATOM    519  H   SER    37      87.034  96.059  97.858  1.00  0.00           H  
ATOM    520  CA  SER    37      88.412  96.192  96.267  1.00  0.00           C  
ATOM    521  HA  SER    37      88.242  95.681  95.319  1.00  0.00           H  
ATOM    522  CB  SER    37      87.737  97.593  96.030  1.00  0.00           C  
ATOM    523  HB2 SER    37      88.158  98.030  95.125  1.00  0.00           H  
ATOM    524  HB3 SER    37      86.689  97.411  95.791  1.00  0.00           H  
ATOM    525  OG  SER    37      88.014  98.437  97.136  1.00  0.00           O  
ATOM    526  HG  SER    37      88.856  98.843  96.917  1.00  0.00           H  
ATOM    527  C   SER    37      89.965  96.384  96.525  1.00  0.00           C  
ATOM    528  O   SER    37      90.454  96.159  97.621  1.00  0.00           O  
ATOM    529  N   TYR    38      90.668  96.913  95.515  1.00  0.00           N  
ATOM    530  H   TYR    38      90.227  97.154  94.639  1.00  0.00           H  
ATOM    531  CA  TYR    38      92.103  97.066  95.573  1.00  0.00           C  
ATOM    532  HA  TYR    38      92.340  97.387  96.587  1.00  0.00           H  
ATOM    533  CB  TYR    38      92.815  95.738  95.169  1.00  0.00           C  
ATOM    534  HB2 TYR    38      92.538  95.038  95.958  1.00  0.00           H  
ATOM    535  HB3 TYR    38      92.522  95.488  94.149  1.00  0.00           H  
ATOM    536  CG  TYR    38      94.316  95.815  95.026  1.00  0.00           C  
ATOM    537  CD1 TYR    38      94.996  95.782  93.804  1.00  0.00           C  
ATOM    538  HD1 TYR    38      94.477  95.551  92.885  1.00  0.00           H  
ATOM    539  CE1 TYR    38      96.405  95.924  93.795  1.00  0.00           C  
ATOM    540  HE1 TYR    38      96.961  95.733  92.889  1.00  0.00           H  
ATOM    541  CZ  TYR    38      97.108  96.184  95.000  1.00  0.00           C  
ATOM    542  OH  TYR    38      98.466  96.376  94.975  1.00  0.00           O  
ATOM    543  HH  TYR    38      98.944  96.591  95.779  1.00  0.00           H  
ATOM    544  CE2 TYR    38      96.418  96.185  96.193  1.00  0.00           C  
ATOM    545  HE2 TYR    38      96.952  96.498  97.078  1.00  0.00           H  
ATOM    546  CD2 TYR    38      95.055  95.923  96.201  1.00  0.00           C  
ATOM    547  HD2 TYR    38      94.511  95.936  97.134  1.00  0.00           H  
ATOM    548  C   TYR    38      92.542  98.195  94.576  1.00  0.00           C  
ATOM    549  O   TYR    38      91.899  98.418  93.543  1.00  0.00           O  
ATOM    550  N   SER    39      93.637  98.927  94.910  1.00  0.00           N  
ATOM    551  H   SER    39      94.109  98.770  95.790  1.00  0.00           H  
ATOM    552  CA  SER    39      94.331 100.008  94.129  1.00  0.00           C  
ATOM    553  HA  SER    39      94.306  99.675  93.091  1.00  0.00           H  
ATOM    554  CB  SER    39      93.667 101.343  94.409  1.00  0.00           C  
ATOM    555  HB2 SER    39      92.616 101.412  94.129  1.00  0.00           H  
ATOM    556  HB3 SER    39      93.654 101.612  95.465  1.00  0.00           H  
ATOM    557  OG  SER    39      94.290 102.389  93.695  1.00  0.00           O  
ATOM    558  HG  SER    39      93.836 102.196  92.871  1.00  0.00           H  
ATOM    559  C   SER    39      95.781 100.101  94.517  1.00  0.00           C  
ATOM    560  O   SER    39      96.195  99.879  95.689  1.00  0.00           O  
ATOM    561  N   GLY    40      96.703 100.470  93.594  1.00  0.00           N  
ATOM    562  H   GLY    40      96.253 100.847  92.773  1.00  0.00           H  
ATOM    563  CA  GLY    40      98.183 100.376  93.764  1.00  0.00           C  
ATOM    564  HA2 GLY    40      98.544 101.404  93.726  1.00  0.00           H  
ATOM    565  HA3 GLY    40      98.397  99.947  94.743  1.00  0.00           H  
ATOM    566  C   GLY    40      98.965  99.456  92.744  1.00  0.00           C  
ATOM    567  O   GLY    40      98.408  98.569  92.188  1.00  0.00           O  
ATOM    568  N   TYR    41     100.222  99.779  92.368  1.00  0.00           N  
ATOM    569  H   TYR    41     100.529  99.332  91.516  1.00  0.00           H  
ATOM    570  CA  TYR    41     101.204 100.788  92.932  1.00  0.00           C  
ATOM    571  HA  TYR    41     100.651 101.728  92.934  1.00  0.00           H  
ATOM    572  CB  TYR    41     101.726 100.343  94.340  1.00  0.00           C  
ATOM    573  HB2 TYR    41     100.868 100.197  94.996  1.00  0.00           H  
ATOM    574  HB3 TYR    41     102.219  99.377  94.233  1.00  0.00           H  
ATOM    575  CG  TYR    41     102.660 101.303  95.027  1.00  0.00           C  
ATOM    576  CD1 TYR    41     104.058 101.154  94.862  1.00  0.00           C  
ATOM    577  HD1 TYR    41     104.508 100.450  94.179  1.00  0.00           H  
ATOM    578  CE1 TYR    41     105.017 101.950  95.525  1.00  0.00           C  
ATOM    579  HE1 TYR    41     106.077 101.805  95.383  1.00  0.00           H  
ATOM    580  CZ  TYR    41     104.504 103.037  96.277  1.00  0.00           C  
ATOM    581  OH  TYR    41     105.309 103.934  96.843  1.00  0.00           O  
ATOM    582  HH  TYR    41     106.208 103.634  96.692  1.00  0.00           H  
ATOM    583  CE2 TYR    41     103.091 103.216  96.451  1.00  0.00           C  
ATOM    584  HE2 TYR    41     102.675 103.920  97.156  1.00  0.00           H  
ATOM    585  CD2 TYR    41     102.200 102.292  95.858  1.00  0.00           C  
ATOM    586  HD2 TYR    41     101.125 102.274  95.966  1.00  0.00           H  
ATOM    587  C   TYR    41     102.437 101.039  91.995  1.00  0.00           C  
ATOM    588  O   TYR    41     102.932 100.044  91.444  1.00  0.00           O  
ATOM    589  N   SER    42     103.006 102.191  92.025  1.00  0.00           N  
ATOM    590  H   SER    42     102.600 102.993  92.485  1.00  0.00           H  
ATOM    591  CA  SER    42     104.301 102.474  91.468  1.00  0.00           C  
ATOM    592  HA  SER    42     104.931 101.585  91.496  1.00  0.00           H  
ATOM    593  CB  SER    42     104.114 102.888  89.971  1.00  0.00           C  
ATOM    594  HB2 SER    42     103.542 103.815  89.938  1.00  0.00           H  
ATOM    595  HB3 SER    42     105.101 103.152  89.591  1.00  0.00           H  
ATOM    596  OG  SER    42     103.525 101.905  89.135  1.00  0.00           O  
ATOM    597  HG  SER    42     104.169 101.233  88.902  1.00  0.00           H  
ATOM    598  C   SER    42     105.068 103.575  92.265  1.00  0.00           C  
ATOM    599  O   SER    42     104.416 104.514  92.693  1.00  0.00           O  
ATOM    600  N   GLN    43     106.358 103.472  92.479  1.00  0.00           N  
ATOM    601  H   GLN    43     106.706 102.542  92.293  1.00  0.00           H  
ATOM    602  CA  GLN    43     107.182 104.372  93.296  1.00  0.00           C  
ATOM    603  HA  GLN    43     106.620 104.531  94.216  1.00  0.00           H  
ATOM    604  CB  GLN    43     108.482 103.611  93.658  1.00  0.00           C  
ATOM    605  HB2 GLN    43     108.243 102.552  93.760  1.00  0.00           H  
ATOM    606  HB3 GLN    43     109.064 103.688  92.740  1.00  0.00           H  
ATOM    607  CG  GLN    43     109.348 104.169  94.780  1.00  0.00           C  
ATOM    608  HG2 GLN    43     110.374 103.808  94.716  1.00  0.00           H  
ATOM    609  HG3 GLN    43     109.598 105.206  94.554  1.00  0.00           H  
ATOM    610  CD  GLN    43     108.861 104.089  96.175  1.00  0.00           C  
ATOM    611  OE1 GLN    43     107.893 103.420  96.544  1.00  0.00           O  
ATOM    612  NE2 GLN    43     109.419 104.831  97.114  1.00  0.00           N  
ATOM    613 HE21 GLN    43     110.117 105.530  96.905  1.00  0.00           H  
ATOM    614 HE22 GLN    43     108.951 104.840  98.009  1.00  0.00           H  
ATOM    615  C   GLN    43     107.428 105.733  92.611  1.00  0.00           C  
ATOM    616  O   GLN    43     107.616 106.726  93.292  1.00  0.00           O  
ATOM    617  N   SER    44     107.453 105.717  91.278  1.00  0.00           N  
ATOM    618  H   SER    44     107.413 104.860  90.745  1.00  0.00           H  
ATOM    619  CA  SER    44     107.669 106.974  90.543  1.00  0.00           C  
ATOM    620  HA  SER    44     108.695 107.328  90.643  1.00  0.00           H  
ATOM    621  CB  SER    44     107.425 106.749  89.093  1.00  0.00           C  
ATOM    622  HB2 SER    44     108.190 106.151  88.597  1.00  0.00           H  
ATOM    623  HB3 SER    44     106.382 106.452  88.983  1.00  0.00           H  
ATOM    624  OG  SER    44     107.594 107.947  88.336  1.00  0.00           O  
ATOM    625  HG  SER    44     108.489 107.840  88.007  1.00  0.00           H  
ATOM    626  C   SER    44     106.762 108.060  91.060  1.00  0.00           C  
ATOM    627  O   SER    44     105.608 107.891  91.474  1.00  0.00           O  
ATOM    628  N   THR    45     107.221 109.331  91.149  1.00  0.00           N  
ATOM    629  H   THR    45     108.174 109.599  90.951  1.00  0.00           H  
ATOM    630  CA  THR    45     106.405 110.477  91.644  1.00  0.00           C  
ATOM    631  HA  THR    45     105.330 110.297  91.623  1.00  0.00           H  
ATOM    632  CB  THR    45     106.711 110.651  93.166  1.00  0.00           C  
ATOM    633  HB  THR    45     107.786 110.650  93.343  1.00  0.00           H  
ATOM    634  CG2 THR    45     106.080 111.899  93.770  1.00  0.00           C  
ATOM    635 HG21 THR    45     106.668 112.782  93.519  1.00  0.00           H  
ATOM    636 HG22 THR    45     105.046 112.103  93.490  1.00  0.00           H  
ATOM    637 HG23 THR    45     106.102 111.745  94.849  1.00  0.00           H  
ATOM    638  OG1 THR    45     106.346 109.509  93.910  1.00  0.00           O  
ATOM    639  HG1 THR    45     106.821 108.731  93.610  1.00  0.00           H  
ATOM    640  C   THR    45     106.771 111.726  90.761  1.00  0.00           C  
ATOM    641  O   THR    45     107.949 112.045  90.637  1.00  0.00           O  
ATOM    642  N   ASP    46     105.712 112.319  90.221  1.00  0.00           N  
ATOM    643  H   ASP    46     104.851 111.981  90.624  1.00  0.00           H  
ATOM    644  CA  ASP    46     105.681 113.610  89.529  1.00  0.00           C  
ATOM    645  HA  ASP    46     106.497 113.566  88.807  1.00  0.00           H  
ATOM    646  CB  ASP    46     104.316 113.563  88.732  1.00  0.00           C  
ATOM    647  HB2 ASP    46     104.396 112.895  87.874  1.00  0.00           H  
ATOM    648  HB3 ASP    46     103.552 113.110  89.364  1.00  0.00           H  
ATOM    649  CG  ASP    46     103.861 114.991  88.302  1.00  0.00           C  
ATOM    650  OD1 ASP    46     104.312 115.372  87.196  1.00  0.00           O  
ATOM    651  OD2 ASP    46     103.141 115.748  89.013  1.00  0.00           O  
ATOM    652  C   ASP    46     105.996 114.807  90.474  1.00  0.00           C  
ATOM    653  O   ASP    46     105.466 114.877  91.597  1.00  0.00           O  
ATOM    654  N   THR    47     106.676 115.811  89.933  1.00  0.00           N  
ATOM    655  H   THR    47     106.948 115.660  88.972  1.00  0.00           H  
ATOM    656  CA  THR    47     107.102 117.099  90.537  1.00  0.00           C  
ATOM    657  HA  THR    47     106.648 117.207  91.522  1.00  0.00           H  
ATOM    658  CB  THR    47     108.601 117.084  90.749  1.00  0.00           C  
ATOM    659  HB  THR    47     108.870 117.985  91.299  1.00  0.00           H  
ATOM    660  CG2 THR    47     109.210 115.835  91.396  1.00  0.00           C  
ATOM    661 HG21 THR    47     108.815 115.653  92.396  1.00  0.00           H  
ATOM    662 HG22 THR    47     109.160 114.986  90.715  1.00  0.00           H  
ATOM    663 HG23 THR    47     110.271 116.060  91.507  1.00  0.00           H  
ATOM    664  OG1 THR    47     109.293 117.239  89.546  1.00  0.00           O  
ATOM    665  HG1 THR    47     109.052 117.983  88.989  1.00  0.00           H  
ATOM    666  C   THR    47     106.582 118.368  89.763  1.00  0.00           C  
ATOM    667  O   THR    47     107.069 119.418  90.070  1.00  0.00           O  
ATOM    668  N   SER    48     105.611 118.134  88.910  1.00  0.00           N  
ATOM    669  H   SER    48     105.230 117.224  88.696  1.00  0.00           H  
ATOM    670  CA  SER    48     105.087 119.222  88.115  1.00  0.00           C  
ATOM    671  HA  SER    48     105.922 119.853  87.809  1.00  0.00           H  
ATOM    672  CB  SER    48     104.378 118.610  86.877  1.00  0.00           C  
ATOM    673  HB2 SER    48     104.149 119.460  86.234  1.00  0.00           H  
ATOM    674  HB3 SER    48     105.060 117.914  86.388  1.00  0.00           H  
ATOM    675  OG  SER    48     103.228 117.953  87.256  1.00  0.00           O  
ATOM    676  HG  SER    48     103.570 117.059  87.340  1.00  0.00           H  
ATOM    677  C   SER    48     104.205 120.178  88.869  1.00  0.00           C  
ATOM    678  O   SER    48     103.809 119.918  90.012  1.00  0.00           O  
ATOM    679  N   GLY    49     103.926 121.361  88.364  1.00  0.00           N  
ATOM    680  H   GLY    49     103.989 121.507  87.366  1.00  0.00           H  
ATOM    681  CA  GLY    49     103.282 122.405  88.974  1.00  0.00           C  
ATOM    682  HA2 GLY    49     103.089 123.178  88.229  1.00  0.00           H  
ATOM    683  HA3 GLY    49     102.337 122.016  89.354  1.00  0.00           H  
ATOM    684  C   GLY    49     103.969 123.072  90.165  1.00  0.00           C  
ATOM    685  O   GLY    49     105.152 122.922  90.450  1.00  0.00           O  
ATOM    686  N   TYR    50     103.210 123.752  91.080  1.00  0.00           N  
ATOM    687  H   TYR    50     103.712 124.091  91.889  1.00  0.00           H  
ATOM    688  CA  TYR    50     101.720 123.797  91.115  1.00  0.00           C  
ATOM    689  HA  TYR    50     101.414 123.841  90.069  1.00  0.00           H  
ATOM    690  CB  TYR    50     101.207 122.490  91.842  1.00  0.00           C  
ATOM    691  HB2 TYR    50     101.354 121.656  91.157  1.00  0.00           H  
ATOM    692  HB3 TYR    50     101.766 122.346  92.766  1.00  0.00           H  
ATOM    693  CG  TYR    50      99.755 122.569  92.259  1.00  0.00           C  
ATOM    694  CD1 TYR    50      99.419 123.113  93.457  1.00  0.00           C  
ATOM    695  HD1 TYR    50     100.150 123.614  94.075  1.00  0.00           H  
ATOM    696  CE1 TYR    50      98.042 123.223  93.965  1.00  0.00           C  
ATOM    697  HE1 TYR    50      97.771 123.715  94.887  1.00  0.00           H  
ATOM    698  CZ  TYR    50      97.117 122.484  93.214  1.00  0.00           C  
ATOM    699  OH  TYR    50      95.859 122.248  93.617  1.00  0.00           O  
ATOM    700  HH  TYR    50      95.784 122.429  94.557  1.00  0.00           H  
ATOM    701  CE2 TYR    50      97.466 121.869  92.003  1.00  0.00           C  
ATOM    702  HE2 TYR    50      96.772 121.258  91.445  1.00  0.00           H  
ATOM    703  CD2 TYR    50      98.759 121.988  91.541  1.00  0.00           C  
ATOM    704  HD2 TYR    50      99.000 121.632  90.550  1.00  0.00           H  
ATOM    705  C   TYR    50     101.270 125.088  91.863  1.00  0.00           C  
ATOM    706  O   TYR    50     101.934 125.595  92.748  1.00  0.00           O  
ATOM    707  N   GLY    51     100.126 125.704  91.565  1.00  0.00           N  
ATOM    708  H   GLY    51      99.852 126.478  92.154  1.00  0.00           H  
ATOM    709  CA  GLY    51      99.105 125.205  90.640  1.00  0.00           C  
ATOM    710  HA2 GLY    51      99.442 124.279  90.173  1.00  0.00           H  
ATOM    711  HA3 GLY    51      98.104 125.182  91.071  1.00  0.00           H  
ATOM    712  C   GLY    51      98.851 126.052  89.406  1.00  0.00           C  
ATOM    713  O   GLY    51      98.070 125.678  88.526  1.00  0.00           O  
ATOM    714  N   GLN    52      99.587 127.154  89.198  1.00  0.00           N  
ATOM    715  H   GLN    52     100.269 127.393  89.903  1.00  0.00           H  
ATOM    716  CA  GLN    52      99.334 128.203  88.148  1.00  0.00           C  
ATOM    717  HA  GLN    52      98.734 127.778  87.342  1.00  0.00           H  
ATOM    718  CB  GLN    52      98.515 129.378  88.682  1.00  0.00           C  
ATOM    719  HB2 GLN    52      98.897 129.753  89.631  1.00  0.00           H  
ATOM    720  HB3 GLN    52      98.388 130.186  87.960  1.00  0.00           H  
ATOM    721  CG  GLN    52      97.060 128.893  89.034  1.00  0.00           C  
ATOM    722  HG2 GLN    52      96.663 128.442  88.125  1.00  0.00           H  
ATOM    723  HG3 GLN    52      97.065 128.244  89.910  1.00  0.00           H  
ATOM    724  CD  GLN    52      96.032 130.004  89.421  1.00  0.00           C  
ATOM    725  OE1 GLN    52      96.260 131.203  89.543  1.00  0.00           O  
ATOM    726  NE2 GLN    52      94.839 129.618  89.698  1.00  0.00           N  
ATOM    727 HE21 GLN    52      94.592 128.642  89.781  1.00  0.00           H  
ATOM    728 HE22 GLN    52      94.148 130.264  90.051  1.00  0.00           H  
ATOM    729  C   GLN    52     100.630 128.765  87.488  1.00  0.00           C  
ATOM    730  O   GLN    52     101.209 129.730  87.982  1.00  0.00           O  
ATOM    731  N   SER    53     101.134 128.185  86.365  1.00  0.00           N  
ATOM    732  H   SER    53     102.098 128.470  86.268  1.00  0.00           H  
ATOM    733  CA  SER    53     100.629 127.026  85.589  1.00  0.00           C  
ATOM    734  HA  SER    53      99.566 127.119  85.368  1.00  0.00           H  
ATOM    735  CB  SER    53     101.351 127.059  84.282  1.00  0.00           C  
ATOM    736  HB2 SER    53     101.432 128.038  83.809  1.00  0.00           H  
ATOM    737  HB3 SER    53     102.351 126.818  84.642  1.00  0.00           H  
ATOM    738  OG  SER    53     100.970 125.982  83.517  1.00  0.00           O  
ATOM    739  HG  SER    53     100.689 126.232  82.634  1.00  0.00           H  
ATOM    740  C   SER    53     100.848 125.709  86.312  1.00  0.00           C  
ATOM    741  O   SER    53     101.791 125.410  86.972  1.00  0.00           O  
ATOM    742  N   SER    54     100.032 124.713  86.024  1.00  0.00           N  
ATOM    743  H   SER    54      99.321 124.993  85.363  1.00  0.00           H  
ATOM    744  CA  SER    54     100.170 123.298  86.312  1.00  0.00           C  
ATOM    745  HA  SER    54     100.395 123.203  87.374  1.00  0.00           H  
ATOM    746  CB  SER    54      98.873 122.595  85.977  1.00  0.00           C  
ATOM    747  HB2 SER    54      98.998 121.517  86.071  1.00  0.00           H  
ATOM    748  HB3 SER    54      98.102 122.921  86.675  1.00  0.00           H  
ATOM    749  OG  SER    54      98.505 122.833  84.605  1.00  0.00           O  
ATOM    750  HG  SER    54      97.621 123.205  84.553  1.00  0.00           H  
ATOM    751  C   SER    54     101.379 122.687  85.561  1.00  0.00           C  
ATOM    752  O   SER    54     101.826 121.672  86.050  1.00  0.00           O  
ATOM    753  N   TYR    55     101.743 123.191  84.407  1.00  0.00           N  
ATOM    754  H   TYR    55     101.097 123.850  83.996  1.00  0.00           H  
ATOM    755  CA  TYR    55     102.866 122.727  83.546  1.00  0.00           C  
ATOM    756  HA  TYR    55     103.576 122.083  84.065  1.00  0.00           H  
ATOM    757  CB  TYR    55     102.271 121.828  82.417  1.00  0.00           C  
ATOM    758  HB2 TYR    55     101.541 122.363  81.810  1.00  0.00           H  
ATOM    759  HB3 TYR    55     103.094 121.704  81.713  1.00  0.00           H  
ATOM    760  CG  TYR    55     101.947 120.363  82.833  1.00  0.00           C  
ATOM    761  CD1 TYR    55     100.584 119.880  82.852  1.00  0.00           C  
ATOM    762  HD1 TYR    55      99.777 120.509  82.506  1.00  0.00           H  
ATOM    763  CE1 TYR    55     100.320 118.532  83.087  1.00  0.00           C  
ATOM    764  HE1 TYR    55      99.285 118.247  82.972  1.00  0.00           H  
ATOM    765  CZ  TYR    55     101.328 117.662  83.525  1.00  0.00           C  
ATOM    766  OH  TYR    55     101.069 116.391  83.930  1.00  0.00           O  
ATOM    767  HH  TYR    55     101.814 116.085  84.452  1.00  0.00           H  
ATOM    768  CE2 TYR    55     102.630 118.173  83.579  1.00  0.00           C  
ATOM    769  HE2 TYR    55     103.390 117.487  83.925  1.00  0.00           H  
ATOM    770  CD2 TYR    55     102.946 119.457  83.123  1.00  0.00           C  
ATOM    771  HD2 TYR    55     103.998 119.694  83.073  1.00  0.00           H  
ATOM    772  C   TYR    55     103.613 123.955  83.115  1.00  0.00           C  
ATOM    773  O   TYR    55     103.159 124.606  82.233  1.00  0.00           O  
ATOM    774  N   SER    56     104.812 124.246  83.578  1.00  0.00           N  
ATOM    775  H   SER    56     105.241 124.944  82.987  1.00  0.00           H  
ATOM    776  CA  SER    56     105.704 123.832  84.642  1.00  0.00           C  
ATOM    777  HA  SER    56     106.759 124.096  84.561  1.00  0.00           H  
ATOM    778  CB  SER    56     105.196 124.406  85.966  1.00  0.00           C  
ATOM    779  HB2 SER    56     104.204 124.011  86.188  1.00  0.00           H  
ATOM    780  HB3 SER    56     105.875 124.065  86.747  1.00  0.00           H  
ATOM    781  OG  SER    56     105.166 125.861  85.887  1.00  0.00           O  
ATOM    782  HG  SER    56     104.818 126.122  86.743  1.00  0.00           H  
ATOM    783  C   SER    56     105.875 122.318  84.747  1.00  0.00           C  
ATOM    784  O   SER    56     105.416 121.655  85.655  1.00  0.00           O  
ATOM    785  N   SER    57     106.531 121.688  83.778  1.00  0.00           N  
ATOM    786  H   SER    57     106.621 120.707  83.997  1.00  0.00           H  
ATOM    787  CA  SER    57     107.064 122.074  82.524  1.00  0.00           C  
ATOM    788  HA  SER    57     107.488 123.069  82.660  1.00  0.00           H  
ATOM    789  CB  SER    57     108.260 121.215  82.238  1.00  0.00           C  
ATOM    790  HB2 SER    57     109.024 121.374  83.000  1.00  0.00           H  
ATOM    791  HB3 SER    57     107.893 120.203  82.070  1.00  0.00           H  
ATOM    792  OG  SER    57     108.896 121.722  81.066  1.00  0.00           O  
ATOM    793  HG  SER    57     109.476 122.429  81.357  1.00  0.00           H  
ATOM    794  C   SER    57     106.064 122.015  81.357  1.00  0.00           C  
ATOM    795  O   SER    57     105.369 121.100  81.246  1.00  0.00           O  
ATOM    796  N   TYR    58     106.002 123.120  80.533  1.00  0.00           N  
ATOM    797  H   TYR    58     106.649 123.838  80.828  1.00  0.00           H  
ATOM    798  CA  TYR    58     105.027 123.308  79.436  1.00  0.00           C  
ATOM    799  HA  TYR    58     104.038 123.313  79.895  1.00  0.00           H  
ATOM    800  CB  TYR    58     105.100 124.788  78.949  1.00  0.00           C  
ATOM    801  HB2 TYR    58     105.133 125.482  79.789  1.00  0.00           H  
ATOM    802  HB3 TYR    58     106.020 124.865  78.371  1.00  0.00           H  
ATOM    803  CG  TYR    58     103.959 125.244  78.030  1.00  0.00           C  
ATOM    804  CD1 TYR    58     104.066 125.201  76.639  1.00  0.00           C  
ATOM    805  HD1 TYR    58     104.985 124.953  76.128  1.00  0.00           H  
ATOM    806  CE1 TYR    58     102.960 125.594  75.882  1.00  0.00           C  
ATOM    807  HE1 TYR    58     103.008 125.645  74.804  1.00  0.00           H  
ATOM    808  CZ  TYR    58     101.744 125.881  76.547  1.00  0.00           C  
ATOM    809  OH  TYR    58     100.653 126.215  75.804  1.00  0.00           O  
ATOM    810  HH  TYR    58      99.818 126.145  76.273  1.00  0.00           H  
ATOM    811  CE2 TYR    58     101.673 125.944  77.941  1.00  0.00           C  
ATOM    812  HE2 TYR    58     100.766 126.077  78.512  1.00  0.00           H  
ATOM    813  CD2 TYR    58     102.839 125.653  78.719  1.00  0.00           C  
ATOM    814  HD2 TYR    58     102.803 125.627  79.798  1.00  0.00           H  
ATOM    815  C   TYR    58     105.111 122.172  78.412  1.00  0.00           C  
ATOM    816  O   TYR    58     106.240 121.850  78.036  1.00  0.00           O  
ATOM    817  N   GLY    59     103.991 121.524  78.064  1.00  0.00           N  
ATOM    818  H   GLY    59     104.082 120.817  77.348  1.00  0.00           H  
ATOM    819  CA  GLY    59     102.583 121.598  78.573  1.00  0.00           C  
ATOM    820  HA2 GLY    59     102.427 120.718  79.197  1.00  0.00           H  
ATOM    821  HA3 GLY    59     102.357 122.456  79.206  1.00  0.00           H  
ATOM    822  C   GLY    59     101.502 121.381  77.526  1.00  0.00           C  
ATOM    823  O   GLY    59     101.700 121.099  76.375  1.00  0.00           O  
ATOM    824  N   GLN    60     100.300 121.685  77.920  1.00  0.00           N  
ATOM    825  H   GLN    60      99.622 121.666  77.171  1.00  0.00           H  
ATOM    826  CA  GLN    60      99.724 121.758  79.331  1.00  0.00           C  
ATOM    827  HA  GLN    60     100.437 121.299  80.016  1.00  0.00           H  
ATOM    828  CB  GLN    60      99.513 123.266  79.638  1.00  0.00           C  
ATOM    829  HB2 GLN    60     100.509 123.611  79.917  1.00  0.00           H  
ATOM    830  HB3 GLN    60      99.148 123.827  78.778  1.00  0.00           H  
ATOM    831  CG  GLN    60      98.656 123.641  80.911  1.00  0.00           C  
ATOM    832  HG2 GLN    60      97.750 123.054  81.062  1.00  0.00           H  
ATOM    833  HG3 GLN    60      99.200 123.424  81.830  1.00  0.00           H  
ATOM    834  CD  GLN    60      98.304 125.085  81.017  1.00  0.00           C  
ATOM    835  OE1 GLN    60      99.175 125.950  80.928  1.00  0.00           O  
ATOM    836  NE2 GLN    60      97.065 125.448  81.171  1.00  0.00           N  
ATOM    837 HE21 GLN    60      96.309 124.780  81.121  1.00  0.00           H  
ATOM    838 HE22 GLN    60      96.861 126.433  81.269  1.00  0.00           H  
ATOM    839  C   GLN    60      98.521 120.888  79.491  1.00  0.00           C  
ATOM    840  O   GLN    60      98.335 120.331  80.535  1.00  0.00           O  
ATOM    841  N   SER    61      97.612 120.713  78.479  1.00  0.00           N  
ATOM    842  H   SER    61      97.722 121.309  77.672  1.00  0.00           H  
ATOM    843  CA  SER    61      96.478 119.819  78.555  1.00  0.00           C  
ATOM    844  HA  SER    61      96.878 118.917  79.017  1.00  0.00           H  
ATOM    845  CB  SER    61      95.501 120.431  79.536  1.00  0.00           C  
ATOM    846  HB2 SER    61      94.665 119.796  79.830  1.00  0.00           H  
ATOM    847  HB3 SER    61      96.028 120.709  80.449  1.00  0.00           H  
ATOM    848  OG  SER    61      94.854 121.623  78.979  1.00  0.00           O  
ATOM    849  HG  SER    61      94.570 122.093  79.766  1.00  0.00           H  
ATOM    850  C   SER    61      95.853 119.468  77.208  1.00  0.00           C  
ATOM    851  O   SER    61      96.306 119.934  76.169  1.00  0.00           O  
ATOM    852  N   GLN    62      94.843 118.613  77.283  1.00  0.00           N  
ATOM    853  H   GLN    62      94.414 118.295  78.140  1.00  0.00           H  
ATOM    854  CA  GLN    62      94.061 118.328  76.057  1.00  0.00           C  
ATOM    855  HA  GLN    62      94.767 117.996  75.296  1.00  0.00           H  
ATOM    856  CB  GLN    62      92.992 117.226  76.377  1.00  0.00           C  
ATOM    857  HB2 GLN    62      92.057 117.709  76.658  1.00  0.00           H  
ATOM    858  HB3 GLN    62      92.903 116.755  75.398  1.00  0.00           H  
ATOM    859  CG  GLN    62      93.432 116.087  77.321  1.00  0.00           C  
ATOM    860  HG2 GLN    62      94.483 115.890  77.111  1.00  0.00           H  
ATOM    861  HG3 GLN    62      93.351 116.483  78.333  1.00  0.00           H  
ATOM    862  CD  GLN    62      92.618 114.901  76.896  1.00  0.00           C  
ATOM    863  OE1 GLN    62      93.117 113.966  76.311  1.00  0.00           O  
ATOM    864  NE2 GLN    62      91.373 114.887  77.121  1.00  0.00           N  
ATOM    865 HE21 GLN    62      90.972 113.965  77.031  1.00  0.00           H  
ATOM    866 HE22 GLN    62      90.811 115.621  77.528  1.00  0.00           H  
ATOM    867  C   GLN    62      93.286 119.519  75.360  1.00  0.00           C  
ATOM    868  O   GLN    62      92.884 119.395  74.237  1.00  0.00           O  
ATOM    869  N   ASN    63      93.068 120.560  76.179  1.00  0.00           N  
ATOM    870  H   ASN    63      93.559 120.573  77.061  1.00  0.00           H  
ATOM    871  CA  ASN    63      92.516 121.836  75.742  1.00  0.00           C  
ATOM    872  HA  ASN    63      92.005 121.704  74.788  1.00  0.00           H  
ATOM    873  CB  ASN    63      91.331 122.068  76.751  1.00  0.00           C  
ATOM    874  HB2 ASN    63      91.758 122.044  77.754  1.00  0.00           H  
ATOM    875  HB3 ASN    63      90.954 123.069  76.540  1.00  0.00           H  
ATOM    876  CG  ASN    63      90.054 121.207  76.694  1.00  0.00           C  
ATOM    877  OD1 ASN    63      89.664 120.685  75.697  1.00  0.00           O  
ATOM    878  ND2 ASN    63      89.453 120.872  77.865  1.00  0.00           N  
ATOM    879 HD21 ASN    63      88.651 120.259  77.824  1.00  0.00           H  
ATOM    880 HD22 ASN    63      89.626 121.402  78.707  1.00  0.00           H  
ATOM    881  C   ASN    63      93.585 123.010  75.645  1.00  0.00           C  
ATOM    882  O   ASN    63      93.247 124.071  75.170  1.00  0.00           O  
ATOM    883  N   THR    64      94.830 122.781  76.139  1.00  0.00           N  
ATOM    884  H   THR    64      94.904 121.875  76.579  1.00  0.00           H  
ATOM    885  CA  THR    64      95.902 123.639  76.035  1.00  0.00           C  
ATOM    886  HA  THR    64      95.736 124.506  75.396  1.00  0.00           H  
ATOM    887  CB  THR    64      96.321 124.351  77.354  1.00  0.00           C  
ATOM    888  HB  THR    64      96.902 123.661  77.966  1.00  0.00           H  
ATOM    889  CG2 THR    64      96.963 125.768  77.100  1.00  0.00           C  
ATOM    890 HG21 THR    64      97.177 126.295  78.030  1.00  0.00           H  
ATOM    891 HG22 THR    64      97.890 125.681  76.533  1.00  0.00           H  
ATOM    892 HG23 THR    64      96.278 126.434  76.575  1.00  0.00           H  
ATOM    893  OG1 THR    64      95.154 124.532  78.077  1.00  0.00           O  
ATOM    894  HG1 THR    64      94.940 123.703  78.512  1.00  0.00           H  
ATOM    895  C   THR    64      97.124 122.865  75.441  1.00  0.00           C  
ATOM    896  O   THR    64      97.943 122.384  76.189  1.00  0.00           O  
ATOM    897  N   GLY    65      97.447 122.859  74.141  1.00  0.00           N  
ATOM    898  H   GLY    65      98.160 122.184  73.902  1.00  0.00           H  
ATOM    899  CA  GLY    65      96.640 123.325  73.114  1.00  0.00           C  
ATOM    900  HA2 GLY    65      96.334 124.353  73.305  1.00  0.00           H  
ATOM    901  HA3 GLY    65      97.231 123.117  72.222  1.00  0.00           H  
ATOM    902  C   GLY    65      95.351 122.528  72.907  1.00  0.00           C  
ATOM    903  O   GLY    65      95.296 121.366  73.344  1.00  0.00           O  
ATOM    904  N   TYR    66      94.324 122.991  72.233  1.00  0.00           N  
ATOM    905  H   TYR    66      94.502 123.835  71.708  1.00  0.00           H  
ATOM    906  CA  TYR    66      93.094 122.187  71.902  1.00  0.00           C  
ATOM    907  HA  TYR    66      92.841 121.528  72.732  1.00  0.00           H  
ATOM    908  CB  TYR    66      91.974 123.149  71.592  1.00  0.00           C  
ATOM    909  HB2 TYR    66      91.871 123.909  72.367  1.00  0.00           H  
ATOM    910  HB3 TYR    66      92.282 123.676  70.689  1.00  0.00           H  
ATOM    911  CG  TYR    66      90.558 122.578  71.373  1.00  0.00           C  
ATOM    912  CD1 TYR    66      89.838 122.829  70.170  1.00  0.00           C  
ATOM    913  HD1 TYR    66      90.186 123.561  69.456  1.00  0.00           H  
ATOM    914  CE1 TYR    66      88.633 122.140  69.890  1.00  0.00           C  
ATOM    915  HE1 TYR    66      88.115 122.303  68.956  1.00  0.00           H  
ATOM    916  CZ  TYR    66      88.127 121.181  70.816  1.00  0.00           C  
ATOM    917  OH  TYR    66      86.996 120.443  70.505  1.00  0.00           O  
ATOM    918  HH  TYR    66      86.957 119.591  70.945  1.00  0.00           H  
ATOM    919  CE2 TYR    66      88.788 120.950  72.041  1.00  0.00           C  
ATOM    920  HE2 TYR    66      88.402 120.198  72.713  1.00  0.00           H  
ATOM    921  CD2 TYR    66      89.974 121.621  72.348  1.00  0.00           C  
ATOM    922  HD2 TYR    66      90.485 121.312  73.248  1.00  0.00           H  
ATOM    923  C   TYR    66      93.416 121.281  70.669  1.00  0.00           C  
ATOM    924  O   TYR    66      93.890 121.787  69.642  1.00  0.00           O  
ATOM    925  N   GLY    67      93.313 119.948  70.824  1.00  0.00           N  
ATOM    926  H   GLY    67      93.000 119.594  71.717  1.00  0.00           H  
ATOM    927  CA  GLY    67      93.295 118.934  69.781  1.00  0.00           C  
ATOM    928  HA2 GLY    67      93.631 119.384  68.847  1.00  0.00           H  
ATOM    929  HA3 GLY    67      93.979 118.131  70.055  1.00  0.00           H  
ATOM    930  C   GLY    67      91.923 118.325  69.494  1.00  0.00           C  
ATOM    931  O   GLY    67      91.134 118.005  70.367  1.00  0.00           O  
ATOM    932  N   THR    68      91.687 118.056  68.203  1.00  0.00           N  
ATOM    933  H   THR    68      92.402 118.249  67.516  1.00  0.00           H  
ATOM    934  CA  THR    68      90.427 117.474  67.660  1.00  0.00           C  
ATOM    935  HA  THR    68      90.342 116.484  68.108  1.00  0.00           H  
ATOM    936  CB  THR    68      89.096 118.257  67.887  1.00  0.00           C  
ATOM    937  HB  THR    68      88.836 118.346  68.942  1.00  0.00           H  
ATOM    938  CG2 THR    68      89.013 119.644  67.308  1.00  0.00           C  
ATOM    939 HG21 THR    68      89.322 119.652  66.263  1.00  0.00           H  
ATOM    940 HG22 THR    68      88.001 120.014  67.474  1.00  0.00           H  
ATOM    941 HG23 THR    68      89.674 120.275  67.903  1.00  0.00           H  
ATOM    942  OG1 THR    68      88.000 117.502  67.434  1.00  0.00           O  
ATOM    943  HG1 THR    68      87.654 117.058  68.212  1.00  0.00           H  
ATOM    944  C   THR    68      90.575 117.254  66.152  1.00  0.00           C  
ATOM    945  O   THR    68      91.139 118.104  65.458  1.00  0.00           O  
ATOM    946  N   GLN    69      90.016 116.202  65.605  1.00  0.00           N  
ATOM    947  H   GLN    69      89.293 115.662  66.058  1.00  0.00           H  
ATOM    948  CA  GLN    69      90.098 115.975  64.153  1.00  0.00           C  
ATOM    949  HA  GLN    69      91.071 116.298  63.783  1.00  0.00           H  
ATOM    950  CB  GLN    69      89.986 114.459  63.694  1.00  0.00           C  
ATOM    951  HB2 GLN    69      89.035 114.209  64.165  1.00  0.00           H  
ATOM    952  HB3 GLN    69      90.029 114.290  62.618  1.00  0.00           H  
ATOM    953  CG  GLN    69      91.155 113.723  64.279  1.00  0.00           C  
ATOM    954  HG2 GLN    69      92.042 114.277  63.972  1.00  0.00           H  
ATOM    955  HG3 GLN    69      91.031 113.635  65.358  1.00  0.00           H  
ATOM    956  CD  GLN    69      91.247 112.220  63.838  1.00  0.00           C  
ATOM    957  OE1 GLN    69      91.591 111.777  62.705  1.00  0.00           O  
ATOM    958  NE2 GLN    69      91.068 111.375  64.815  1.00  0.00           N  
ATOM    959 HE21 GLN    69      90.968 111.606  65.793  1.00  0.00           H  
ATOM    960 HE22 GLN    69      91.075 110.403  64.540  1.00  0.00           H  
ATOM    961  C   GLN    69      89.115 116.872  63.471  1.00  0.00           C  
ATOM    962  O   GLN    69      88.110 117.244  64.082  1.00  0.00           O  
ATOM    963  N   SER    70      89.479 117.253  62.261  1.00  0.00           N  
ATOM    964  H   SER    70      90.207 116.696  61.839  1.00  0.00           H  
ATOM    965  CA  SER    70      88.831 118.345  61.447  1.00  0.00           C  
ATOM    966  HA  SER    70      88.636 119.210  62.080  1.00  0.00           H  
ATOM    967  CB  SER    70      90.022 118.887  60.589  1.00  0.00           C  
ATOM    968  HB2 SER    70      90.334 118.189  59.811  1.00  0.00           H  
ATOM    969  HB3 SER    70      89.628 119.773  60.092  1.00  0.00           H  
ATOM    970  OG  SER    70      91.097 119.291  61.417  1.00  0.00           O  
ATOM    971  HG  SER    70      90.750 119.807  62.148  1.00  0.00           H  
ATOM    972  C   SER    70      87.672 118.039  60.469  1.00  0.00           C  
ATOM    973  O   SER    70      87.416 118.822  59.491  1.00  0.00           O  
ATOM    974  N   THR    71      87.062 116.840  60.529  1.00  0.00           N  
ATOM    975  H   THR    71      87.327 116.205  61.269  1.00  0.00           H  
ATOM    976  CA  THR    71      85.992 116.341  59.712  1.00  0.00           C  
ATOM    977  HA  THR    71      85.433 117.169  59.276  1.00  0.00           H  
ATOM    978  CB  THR    71      86.562 115.378  58.657  1.00  0.00           C  
ATOM    979  HB  THR    71      85.737 114.838  58.193  1.00  0.00           H  
ATOM    980  CG2 THR    71      87.183 116.097  57.415  1.00  0.00           C  
ATOM    981 HG21 THR    71      87.861 115.400  56.923  1.00  0.00           H  
ATOM    982 HG22 THR    71      86.438 116.294  56.643  1.00  0.00           H  
ATOM    983 HG23 THR    71      87.639 117.052  57.676  1.00  0.00           H  
ATOM    984  OG1 THR    71      87.595 114.527  59.124  1.00  0.00           O  
ATOM    985  HG1 THR    71      88.404 115.015  59.295  1.00  0.00           H  
ATOM    986  C   THR    71      84.898 115.577  60.508  1.00  0.00           C  
ATOM    987  O   THR    71      85.320 114.965  61.485  1.00  0.00           O  
ATOM    988  N   PRO    72      83.565 115.718  60.222  1.00  0.00           N  
ATOM    989  CD  PRO    72      82.925 116.437  59.101  1.00  0.00           C  
ATOM    990  HD2 PRO    72      83.031 115.802  58.221  1.00  0.00           H  
ATOM    991  HD3 PRO    72      83.386 117.423  59.039  1.00  0.00           H  
ATOM    992  CG  PRO    72      81.476 116.490  59.363  1.00  0.00           C  
ATOM    993  HG2 PRO    72      80.939 116.562  58.417  1.00  0.00           H  
ATOM    994  HG3 PRO    72      81.256 117.332  60.020  1.00  0.00           H  
ATOM    995  CB  PRO    72      81.198 115.217  60.185  1.00  0.00           C  
ATOM    996  HB2 PRO    72      81.061 114.337  59.557  1.00  0.00           H  
ATOM    997  HB3 PRO    72      80.347 115.419  60.835  1.00  0.00           H  
ATOM    998  CA  PRO    72      82.526 115.043  60.985  1.00  0.00           C  
ATOM    999  HA  PRO    72      82.404 115.570  61.931  1.00  0.00           H  
ATOM   1000  C   PRO    72      82.727 113.499  61.241  1.00  0.00           C  
ATOM   1001  O   PRO    72      83.284 112.805  60.331  1.00  0.00           O  
ATOM   1002  N   GLN    73      82.227 112.948  62.399  1.00  0.00           N  
ATOM   1003  H   GLN    73      81.813 113.529  63.115  1.00  0.00           H  
ATOM   1004  CA  GLN    73      82.187 111.563  62.673  1.00  0.00           C  
ATOM   1005  HA  GLN    73      82.997 111.095  62.113  1.00  0.00           H  
ATOM   1006  CB  GLN    73      82.299 111.187  64.142  1.00  0.00           C  
ATOM   1007  HB2 GLN    73      81.930 110.193  64.394  1.00  0.00           H  
ATOM   1008  HB3 GLN    73      83.346 110.988  64.367  1.00  0.00           H  
ATOM   1009  CG  GLN    73      81.700 112.034  65.343  1.00  0.00           C  
ATOM   1010  HG2 GLN    73      82.500 112.036  66.083  1.00  0.00           H  
ATOM   1011  HG3 GLN    73      81.499 113.035  64.961  1.00  0.00           H  
ATOM   1012  CD  GLN    73      80.435 111.448  65.941  1.00  0.00           C  
ATOM   1013  OE1 GLN    73      79.751 110.649  65.384  1.00  0.00           O  
ATOM   1014  NE2 GLN    73      80.152 111.876  67.178  1.00  0.00           N  
ATOM   1015 HE21 GLN    73      80.722 112.554  67.665  1.00  0.00           H  
ATOM   1016 HE22 GLN    73      79.375 111.504  67.706  1.00  0.00           H  
ATOM   1017  C   GLN    73      80.859 111.083  62.141  1.00  0.00           C  
ATOM   1018  O   GLN    73      79.902 111.792  61.855  1.00  0.00           O  
ATOM   1019  N   GLY    74      80.715 109.773  61.744  1.00  0.00           N  
ATOM   1020  H   GLY    74      81.495 109.184  62.001  1.00  0.00           H  
ATOM   1021  CA  GLY    74      79.684 109.141  61.002  1.00  0.00           C  
ATOM   1022  HA2 GLY    74      79.374 109.829  60.215  1.00  0.00           H  
ATOM   1023  HA3 GLY    74      80.029 108.151  60.702  1.00  0.00           H  
ATOM   1024  C   GLY    74      78.376 108.878  61.764  1.00  0.00           C  
ATOM   1025  O   GLY    74      77.457 108.249  61.179  1.00  0.00           O  
ATOM   1026  N   TYR    75      78.096 109.322  63.003  1.00  0.00           N  
ATOM   1027  H   TYR    75      78.761 109.888  63.512  1.00  0.00           H  
ATOM   1028  CA  TYR    75      76.710 109.406  63.536  1.00  0.00           C  
ATOM   1029  HA  TYR    75      75.963 108.909  62.916  1.00  0.00           H  
ATOM   1030  CB  TYR    75      76.629 108.769  64.901  1.00  0.00           C  
ATOM   1031  HB2 TYR    75      77.312 109.243  65.605  1.00  0.00           H  
ATOM   1032  HB3 TYR    75      75.628 108.965  65.285  1.00  0.00           H  
ATOM   1033  CG  TYR    75      76.857 107.327  65.056  1.00  0.00           C  
ATOM   1034  CD1 TYR    75      78.079 106.818  65.585  1.00  0.00           C  
ATOM   1035  HD1 TYR    75      78.987 107.392  65.695  1.00  0.00           H  
ATOM   1036  CE1 TYR    75      78.221 105.425  65.795  1.00  0.00           C  
ATOM   1037  HE1 TYR    75      79.145 104.941  66.075  1.00  0.00           H  
ATOM   1038  CZ  TYR    75      77.065 104.610  65.574  1.00  0.00           C  
ATOM   1039  OH  TYR    75      77.107 103.287  65.848  1.00  0.00           O  
ATOM   1040  HH  TYR    75      77.951 103.009  66.213  1.00  0.00           H  
ATOM   1041  CE2 TYR    75      75.785 105.139  65.181  1.00  0.00           C  
ATOM   1042  HE2 TYR    75      74.865 104.575  65.132  1.00  0.00           H  
ATOM   1043  CD2 TYR    75      75.692 106.477  64.881  1.00  0.00           C  
ATOM   1044  HD2 TYR    75      74.755 106.902  64.551  1.00  0.00           H  
ATOM   1045  C   TYR    75      76.207 110.891  63.639  1.00  0.00           C  
ATOM   1046  O   TYR    75      75.043 111.105  63.343  1.00  0.00           O  
ATOM   1047  N   GLY    76      77.111 111.834  63.947  1.00  0.00           N  
ATOM   1048  H   GLY    76      77.958 111.551  64.419  1.00  0.00           H  
ATOM   1049  CA  GLY    76      76.920 113.271  64.049  1.00  0.00           C  
ATOM   1050  HA2 GLY    76      77.864 113.686  63.694  1.00  0.00           H  
ATOM   1051  HA3 GLY    76      76.125 113.630  63.395  1.00  0.00           H  
ATOM   1052  C   GLY    76      76.803 113.870  65.495  1.00  0.00           C  
ATOM   1053  O   GLY    76      76.740 113.118  66.477  1.00  0.00           O  
ATOM   1054  N   SER    77      76.597 115.124  65.658  1.00  0.00           N  
ATOM   1055  H   SER    77      76.541 115.619  64.779  1.00  0.00           H  
ATOM   1056  CA  SER    77      76.514 115.941  66.880  1.00  0.00           C  
ATOM   1057  HA  SER    77      77.497 115.914  67.351  1.00  0.00           H  
ATOM   1058  CB  SER    77      76.158 117.430  66.577  1.00  0.00           C  
ATOM   1059  HB2 SER    77      76.920 117.855  65.924  1.00  0.00           H  
ATOM   1060  HB3 SER    77      75.226 117.404  66.014  1.00  0.00           H  
ATOM   1061  OG  SER    77      76.062 118.177  67.804  1.00  0.00           O  
ATOM   1062  HG  SER    77      76.912 118.263  68.242  1.00  0.00           H  
ATOM   1063  C   SER    77      75.445 115.311  67.883  1.00  0.00           C  
ATOM   1064  O   SER    77      74.217 115.284  67.607  1.00  0.00           O  
ATOM   1065  N   THR    78      75.763 114.809  69.093  1.00  0.00           N  
ATOM   1066  H   THR    78      75.044 114.478  69.719  1.00  0.00           H  
ATOM   1067  CA  THR    78      77.074 114.576  69.647  1.00  0.00           C  
ATOM   1068  HA  THR    78      77.877 114.695  68.920  1.00  0.00           H  
ATOM   1069  CB  THR    78      77.366 115.568  70.809  1.00  0.00           C  
ATOM   1070  HB  THR    78      76.811 115.350  71.722  1.00  0.00           H  
ATOM   1071  CG2 THR    78      78.837 115.589  71.200  1.00  0.00           C  
ATOM   1072 HG21 THR    78      79.087 116.432  71.844  1.00  0.00           H  
ATOM   1073 HG22 THR    78      79.124 114.628  71.626  1.00  0.00           H  
ATOM   1074 HG23 THR    78      79.402 115.896  70.320  1.00  0.00           H  
ATOM   1075  OG1 THR    78      77.012 116.938  70.441  1.00  0.00           O  
ATOM   1076  HG1 THR    78      76.065 117.090  70.489  1.00  0.00           H  
ATOM   1077  C   THR    78      77.181 113.113  70.096  1.00  0.00           C  
ATOM   1078  O   THR    78      76.850 112.770  71.211  1.00  0.00           O  
ATOM   1079  N   GLY    79      77.427 112.236  69.146  1.00  0.00           N  
ATOM   1080  H   GLY    79      77.612 112.646  68.242  1.00  0.00           H  
ATOM   1081  CA  GLY    79      77.161 110.824  69.242  1.00  0.00           C  
ATOM   1082  HA2 GLY    79      76.295 110.571  69.854  1.00  0.00           H  
ATOM   1083  HA3 GLY    79      77.033 110.442  68.229  1.00  0.00           H  
ATOM   1084  C   GLY    79      78.438 110.081  69.767  1.00  0.00           C  
ATOM   1085  O   GLY    79      79.344 110.676  70.402  1.00  0.00           O  
ATOM   1086  N   GLY    80      78.670 108.813  69.490  1.00  0.00           N  
ATOM   1087  H   GLY    80      79.593 108.490  69.742  1.00  0.00           H  
ATOM   1088  CA  GLY    80      77.744 107.923  68.717  1.00  0.00           C  
ATOM   1089  HA2 GLY    80      77.511 108.463  67.799  1.00  0.00           H  
ATOM   1090  HA3 GLY    80      78.296 107.072  68.318  1.00  0.00           H  
ATOM   1091  C   GLY    80      76.500 107.499  69.443  1.00  0.00           C  
ATOM   1092  O   GLY    80      76.291 107.851  70.619  1.00  0.00           O  
ATOM   1093  N   TYR    81      75.748 106.773  68.684  1.00  0.00           N  
ATOM   1094  H   TYR    81      76.001 106.597  67.722  1.00  0.00           H  
ATOM   1095  CA  TYR    81      74.372 106.546  69.117  1.00  0.00           C  
ATOM   1096  HA  TYR    81      74.328 106.703  70.195  1.00  0.00           H  
ATOM   1097  CB  TYR    81      73.367 107.543  68.406  1.00  0.00           C  
ATOM   1098  HB2 TYR    81      73.619 107.554  67.345  1.00  0.00           H  
ATOM   1099  HB3 TYR    81      72.369 107.160  68.617  1.00  0.00           H  
ATOM   1100  CG  TYR    81      73.558 108.947  68.901  1.00  0.00           C  
ATOM   1101  CD1 TYR    81      73.201 109.296  70.200  1.00  0.00           C  
ATOM   1102  HD1 TYR    81      72.806 108.541  70.864  1.00  0.00           H  
ATOM   1103  CE1 TYR    81      73.321 110.541  70.659  1.00  0.00           C  
ATOM   1104  HE1 TYR    81      73.005 110.791  71.661  1.00  0.00           H  
ATOM   1105  CZ  TYR    81      73.776 111.641  69.802  1.00  0.00           C  
ATOM   1106  OH  TYR    81      73.703 112.942  70.143  1.00  0.00           O  
ATOM   1107  HH  TYR    81      73.271 113.023  70.997  1.00  0.00           H  
ATOM   1108  CE2 TYR    81      74.207 111.295  68.500  1.00  0.00           C  
ATOM   1109  HE2 TYR    81      74.627 111.984  67.782  1.00  0.00           H  
ATOM   1110  CD2 TYR    81      74.153 109.919  68.054  1.00  0.00           C  
ATOM   1111  HD2 TYR    81      74.527 109.721  67.060  1.00  0.00           H  
ATOM   1112  C   TYR    81      73.888 105.088  68.905  1.00  0.00           C  
ATOM   1113  O   TYR    81      74.428 104.391  67.995  1.00  0.00           O  
ATOM   1114  N   GLY    82      72.972 104.516  69.723  1.00  0.00           N  
ATOM   1115  H   GLY    82      72.806 103.576  69.395  1.00  0.00           H  
ATOM   1116  CA  GLY    82      72.269 104.900  71.012  1.00  0.00           C  
ATOM   1117  HA2 GLY    82      72.517 104.082  71.688  1.00  0.00           H  
ATOM   1118  HA3 GLY    82      72.812 105.805  71.287  1.00  0.00           H  
ATOM   1119  C   GLY    82      70.788 105.085  70.944  1.00  0.00           C  
ATOM   1120  O   GLY    82      70.291 105.751  70.078  1.00  0.00           O  
ATOM   1121  N   SER    83      70.050 104.546  71.975  1.00  0.00           N  
ATOM   1122  H   SER    83      70.589 103.887  72.518  1.00  0.00           H  
ATOM   1123  CA  SER    83      68.534 104.765  72.078  1.00  0.00           C  
ATOM   1124  HA  SER    83      67.951 104.173  72.783  1.00  0.00           H  
ATOM   1125  CB  SER    83      68.149 106.166  72.565  1.00  0.00           C  
ATOM   1126  HB2 SER    83      68.609 106.281  73.546  1.00  0.00           H  
ATOM   1127  HB3 SER    83      68.482 106.925  71.856  1.00  0.00           H  
ATOM   1128  OG  SER    83      66.757 106.301  72.835  1.00  0.00           O  
ATOM   1129  HG  SER    83      66.663 107.208  73.134  1.00  0.00           H  
ATOM   1130  C   SER    83      67.889 104.569  70.690  1.00  0.00           C  
ATOM   1131  O   SER    83      67.435 105.530  70.006  1.00  0.00           O  
ATOM   1132  N   SER    84      67.926 103.427  70.086  1.00  0.00           N  
ATOM   1133  H   SER    84      67.428 103.403  69.208  1.00  0.00           H  
ATOM   1134  CA  SER    84      68.334 102.137  70.537  1.00  0.00           C  
ATOM   1135  HA  SER    84      68.175 102.149  71.615  1.00  0.00           H  
ATOM   1136  CB  SER    84      67.471 100.961  70.018  1.00  0.00           C  
ATOM   1137  HB2 SER    84      66.406 101.161  70.136  1.00  0.00           H  
ATOM   1138  HB3 SER    84      67.629 100.927  68.940  1.00  0.00           H  
ATOM   1139  OG  SER    84      67.753  99.705  70.651  1.00  0.00           O  
ATOM   1140  HG  SER    84      66.866  99.342  70.597  1.00  0.00           H  
ATOM   1141  C   SER    84      69.817 101.850  70.180  1.00  0.00           C  
ATOM   1142  O   SER    84      70.365 102.581  69.318  1.00  0.00           O  
ATOM   1143  N   GLN    85      70.441 100.817  70.766  1.00  0.00           N  
ATOM   1144  H   GLN    85      69.842 100.121  71.188  1.00  0.00           H  
ATOM   1145  CA  GLN    85      71.885 100.593  70.455  1.00  0.00           C  
ATOM   1146  HA  GLN    85      72.282 101.606  70.525  1.00  0.00           H  
ATOM   1147  CB  GLN    85      72.487  99.862  71.635  1.00  0.00           C  
ATOM   1148  HB2 GLN    85      72.149 100.505  72.447  1.00  0.00           H  
ATOM   1149  HB3 GLN    85      72.009  98.895  71.793  1.00  0.00           H  
ATOM   1150  CG  GLN    85      74.004  99.765  71.601  1.00  0.00           C  
ATOM   1151  HG2 GLN    85      74.361  98.860  71.109  1.00  0.00           H  
ATOM   1152  HG3 GLN    85      74.280 100.740  71.198  1.00  0.00           H  
ATOM   1153  CD  GLN    85      74.592  99.834  73.040  1.00  0.00           C  
ATOM   1154  OE1 GLN    85      75.366  98.968  73.441  1.00  0.00           O  
ATOM   1155  NE2 GLN    85      74.167 100.808  73.835  1.00  0.00           N  
ATOM   1156 HE21 GLN    85      74.560 100.856  74.764  1.00  0.00           H  
ATOM   1157 HE22 GLN    85      73.821 101.682  73.466  1.00  0.00           H  
ATOM   1158  C   GLN    85      72.209 100.009  69.101  1.00  0.00           C  
ATOM   1159  O   GLN    85      73.214 100.329  68.518  1.00  0.00           O  
ATOM   1160  N   SER    86      71.359  99.089  68.667  1.00  0.00           N  
ATOM   1161  H   SER    86      70.609  98.793  69.276  1.00  0.00           H  
ATOM   1162  CA  SER    86      71.287  98.541  67.312  1.00  0.00           C  
ATOM   1163  HA  SER    86      70.581  97.711  67.281  1.00  0.00           H  
ATOM   1164  CB  SER    86      70.694  99.598  66.298  1.00  0.00           C  
ATOM   1165  HB2 SER    86      71.393 100.424  66.162  1.00  0.00           H  
ATOM   1166  HB3 SER    86      70.842  99.170  65.307  1.00  0.00           H  
ATOM   1167  OG  SER    86      69.433 100.116  66.688  1.00  0.00           O  
ATOM   1168  HG  SER    86      68.772  99.447  66.491  1.00  0.00           H  
ATOM   1169  C   SER    86      72.606  98.004  66.706  1.00  0.00           C  
ATOM   1170  O   SER    86      72.964  98.077  65.549  1.00  0.00           O  
ATOM   1171  N   SER    87      73.449  97.396  67.582  1.00  0.00           N  
ATOM   1172  H   SER    87      73.150  97.273  68.539  1.00  0.00           H  
ATOM   1173  CA  SER    87      74.812  96.894  67.268  1.00  0.00           C  
ATOM   1174  HA  SER    87      75.336  97.769  66.881  1.00  0.00           H  
ATOM   1175  CB  SER    87      75.472  96.513  68.597  1.00  0.00           C  
ATOM   1176  HB2 SER    87      76.489  96.148  68.449  1.00  0.00           H  
ATOM   1177  HB3 SER    87      75.539  97.394  69.234  1.00  0.00           H  
ATOM   1178  OG  SER    87      74.733  95.415  69.155  1.00  0.00           O  
ATOM   1179  HG  SER    87      73.844  95.648  69.433  1.00  0.00           H  
ATOM   1180  C   SER    87      75.022  95.778  66.223  1.00  0.00           C  
ATOM   1181  O   SER    87      76.181  95.488  65.918  1.00  0.00           O  
ATOM   1182  N   GLN    88      73.902  95.174  65.771  1.00  0.00           N  
ATOM   1183  H   GLN    88      72.995  95.469  66.106  1.00  0.00           H  
ATOM   1184  CA  GLN    88      73.909  94.013  64.747  1.00  0.00           C  
ATOM   1185  HA  GLN    88      72.877  93.787  64.478  1.00  0.00           H  
ATOM   1186  CB  GLN    88      74.610  94.486  63.489  1.00  0.00           C  
ATOM   1187  HB2 GLN    88      75.677  94.669  63.619  1.00  0.00           H  
ATOM   1188  HB3 GLN    88      74.481  93.638  62.816  1.00  0.00           H  
ATOM   1189  CG  GLN    88      73.959  95.729  62.906  1.00  0.00           C  
ATOM   1190  HG2 GLN    88      73.906  96.517  63.658  1.00  0.00           H  
ATOM   1191  HG3 GLN    88      74.608  96.028  62.083  1.00  0.00           H  
ATOM   1192  CD  GLN    88      72.576  95.502  62.222  1.00  0.00           C  
ATOM   1193  OE1 GLN    88      72.186  94.444  61.693  1.00  0.00           O  
ATOM   1194  NE2 GLN    88      71.724  96.531  62.262  1.00  0.00           N  
ATOM   1195 HE21 GLN    88      72.045  97.403  62.657  1.00  0.00           H  
ATOM   1196 HE22 GLN    88      70.983  96.666  61.589  1.00  0.00           H  
ATOM   1197  C   GLN    88      74.405  92.699  65.428  1.00  0.00           C  
ATOM   1198  O   GLN    88      75.171  91.944  64.803  1.00  0.00           O  
ATOM   1199  N   SER    89      74.001  92.437  66.715  1.00  0.00           N  
ATOM   1200  H   SER    89      73.489  93.208  67.118  1.00  0.00           H  
ATOM   1201  CA  SER    89      74.332  91.255  67.450  1.00  0.00           C  
ATOM   1202  HA  SER    89      75.391  91.308  67.703  1.00  0.00           H  
ATOM   1203  CB  SER    89      73.549  91.310  68.795  1.00  0.00           C  
ATOM   1204  HB2 SER    89      73.924  92.151  69.377  1.00  0.00           H  
ATOM   1205  HB3 SER    89      72.544  91.467  68.404  1.00  0.00           H  
ATOM   1206  OG  SER    89      73.774  90.094  69.505  1.00  0.00           O  
ATOM   1207  HG  SER    89      74.632  90.177  69.926  1.00  0.00           H  
ATOM   1208  C   SER    89      73.942  89.981  66.633  1.00  0.00           C  
ATOM   1209  O   SER    89      72.796  89.769  66.245  1.00  0.00           O  
ATOM   1210  N   SER    90      74.938  89.062  66.442  1.00  0.00           N  
ATOM   1211  H   SER    90      75.842  89.338  66.799  1.00  0.00           H  
ATOM   1212  CA  SER    90      74.888  87.995  65.410  1.00  0.00           C  
ATOM   1213  HA  SER    90      74.254  88.341  64.594  1.00  0.00           H  
ATOM   1214  CB  SER    90      76.280  87.674  64.770  1.00  0.00           C  
ATOM   1215  HB2 SER    90      76.923  87.146  65.475  1.00  0.00           H  
ATOM   1216  HB3 SER    90      76.236  87.094  63.849  1.00  0.00           H  
ATOM   1217  OG  SER    90      76.965  88.853  64.514  1.00  0.00           O  
ATOM   1218  HG  SER    90      76.323  89.398  64.052  1.00  0.00           H  
ATOM   1219  C   SER    90      74.327  86.671  65.954  1.00  0.00           C  
ATOM   1220  O   SER    90      74.981  85.621  65.979  1.00  0.00           O  
ATOM   1221  N   TYR    91      73.081  86.666  66.432  1.00  0.00           N  
ATOM   1222  H   TYR    91      72.675  87.542  66.136  1.00  0.00           H  
ATOM   1223  CA  TYR    91      72.331  85.505  67.042  1.00  0.00           C  
ATOM   1224  HA  TYR    91      72.465  84.678  66.344  1.00  0.00           H  
ATOM   1225  CB  TYR    91      72.931  85.005  68.372  1.00  0.00           C  
ATOM   1226  HB2 TYR    91      72.279  84.192  68.691  1.00  0.00           H  
ATOM   1227  HB3 TYR    91      73.862  84.515  68.086  1.00  0.00           H  
ATOM   1228  CG  TYR    91      73.224  85.914  69.572  1.00  0.00           C  
ATOM   1229  CD1 TYR    91      74.546  86.372  69.796  1.00  0.00           C  
ATOM   1230  HD1 TYR    91      75.331  86.262  69.062  1.00  0.00           H  
ATOM   1231  CE1 TYR    91      74.814  87.138  70.887  1.00  0.00           C  
ATOM   1232  HE1 TYR    91      75.832  87.441  71.085  1.00  0.00           H  
ATOM   1233  CZ  TYR    91      73.783  87.632  71.698  1.00  0.00           C  
ATOM   1234  OH  TYR    91      73.992  88.538  72.749  1.00  0.00           O  
ATOM   1235  HH  TYR    91      74.819  88.515  73.236  1.00  0.00           H  
ATOM   1236  CE2 TYR    91      72.477  87.151  71.576  1.00  0.00           C  
ATOM   1237  HE2 TYR    91      71.647  87.554  72.136  1.00  0.00           H  
ATOM   1238  CD2 TYR    91      72.179  86.238  70.490  1.00  0.00           C  
ATOM   1239  HD2 TYR    91      71.170  85.985  70.202  1.00  0.00           H  
ATOM   1240  C   TYR    91      70.856  85.828  67.356  1.00  0.00           C  
ATOM   1241  O   TYR    91      70.511  86.874  67.946  1.00  0.00           O  
ATOM   1242  N   GLY    92      69.916  84.924  67.109  1.00  0.00           N  
ATOM   1243  H   GLY    92      68.976  85.051  67.456  1.00  0.00           H  
ATOM   1244  CA  GLY    92      69.967  83.809  66.160  1.00  0.00           C  
ATOM   1245  HA2 GLY    92      70.110  84.180  65.145  1.00  0.00           H  
ATOM   1246  HA3 GLY    92      70.805  83.125  66.295  1.00  0.00           H  
ATOM   1247  C   GLY    92      68.722  82.929  66.257  1.00  0.00           C  
ATOM   1248  O   GLY    92      67.688  83.427  66.674  1.00  0.00           O  
ATOM   1249  N   GLN    93      68.683  81.649  65.778  1.00  0.00           N  
ATOM   1250  H   GLN    93      69.546  81.149  65.620  1.00  0.00           H  
ATOM   1251  CA  GLN    93      67.445  80.785  65.793  1.00  0.00           C  
ATOM   1252  HA  GLN    93      66.735  81.305  66.436  1.00  0.00           H  
ATOM   1253  CB  GLN    93      66.915  80.820  64.336  1.00  0.00           C  
ATOM   1254  HB2 GLN    93      67.241  81.721  63.816  1.00  0.00           H  
ATOM   1255  HB3 GLN    93      67.367  80.028  63.739  1.00  0.00           H  
ATOM   1256  CG  GLN    93      65.377  80.861  64.142  1.00  0.00           C  
ATOM   1257  HG2 GLN    93      64.922  81.739  64.601  1.00  0.00           H  
ATOM   1258  HG3 GLN    93      65.250  81.008  63.069  1.00  0.00           H  
ATOM   1259  CD  GLN    93      64.673  79.619  64.702  1.00  0.00           C  
ATOM   1260  OE1 GLN    93      65.291  78.599  64.955  1.00  0.00           O  
ATOM   1261  NE2 GLN    93      63.331  79.653  64.801  1.00  0.00           N  
ATOM   1262 HE21 GLN    93      62.773  78.849  65.051  1.00  0.00           H  
ATOM   1263 HE22 GLN    93      62.740  80.440  64.571  1.00  0.00           H  
ATOM   1264  C   GLN    93      67.699  79.279  66.272  1.00  0.00           C  
ATOM   1265  O   GLN    93      68.399  78.470  65.660  1.00  0.00           O  
ATOM   1266  N   GLN    94      67.228  78.897  67.437  1.00  0.00           N  
ATOM   1267  H   GLN    94      66.554  79.499  67.889  1.00  0.00           H  
ATOM   1268  CA  GLN    94      67.569  77.560  68.046  1.00  0.00           C  
ATOM   1269  HA  GLN    94      68.248  76.931  67.471  1.00  0.00           H  
ATOM   1270  CB  GLN    94      68.251  77.788  69.421  1.00  0.00           C  
ATOM   1271  HB2 GLN    94      67.459  78.314  69.954  1.00  0.00           H  
ATOM   1272  HB3 GLN    94      68.447  76.783  69.795  1.00  0.00           H  
ATOM   1273  CG  GLN    94      69.512  78.756  69.424  1.00  0.00           C  
ATOM   1274  HG2 GLN    94      70.034  78.483  70.341  1.00  0.00           H  
ATOM   1275  HG3 GLN    94      70.088  78.654  68.504  1.00  0.00           H  
ATOM   1276  CD  GLN    94      69.143  80.185  69.609  1.00  0.00           C  
ATOM   1277  OE1 GLN    94      68.347  80.572  70.458  1.00  0.00           O  
ATOM   1278  NE2 GLN    94      69.799  81.080  68.952  1.00  0.00           N  
ATOM   1279 HE21 GLN    94      70.586  80.806  68.383  1.00  0.00           H  
ATOM   1280 HE22 GLN    94      69.677  82.023  69.294  1.00  0.00           H  
ATOM   1281  C   GLN    94      66.311  76.689  68.184  1.00  0.00           C  
ATOM   1282  O   GLN    94      66.299  75.825  69.112  1.00  0.00           O  
ATOM   1283  N   SER    95      65.287  76.882  67.287  1.00  0.00           N  
ATOM   1284  H   SER    95      65.338  77.548  66.529  1.00  0.00           H  
ATOM   1285  CA  SER    95      64.056  76.107  67.316  1.00  0.00           C  
ATOM   1286  HA  SER    95      64.384  75.084  67.502  1.00  0.00           H  
ATOM   1287  CB  SER    95      63.134  76.654  68.473  1.00  0.00           C  
ATOM   1288  HB2 SER    95      63.699  76.854  69.383  1.00  0.00           H  
ATOM   1289  HB3 SER    95      62.688  77.536  68.012  1.00  0.00           H  
ATOM   1290  OG  SER    95      62.245  75.601  68.717  1.00  0.00           O  
ATOM   1291  HG  SER    95      62.093  75.715  69.658  1.00  0.00           H  
ATOM   1292  C   SER    95      63.288  76.071  65.952  1.00  0.00           C  
ATOM   1293  O   SER    95      62.515  76.993  65.564  1.00  0.00           O  
ATOM   1294  N   SER    96      63.671  75.143  65.088  1.00  0.00           N  
ATOM   1295  H   SER    96      64.506  74.593  65.232  1.00  0.00           H  
ATOM   1296  CA  SER    96      63.228  75.098  63.714  1.00  0.00           C  
ATOM   1297  HA  SER    96      63.608  75.979  63.197  1.00  0.00           H  
ATOM   1298  CB  SER    96      63.783  73.812  62.961  1.00  0.00           C  
ATOM   1299  HB2 SER    96      63.293  73.669  61.998  1.00  0.00           H  
ATOM   1300  HB3 SER    96      64.859  73.955  62.855  1.00  0.00           H  
ATOM   1301  OG  SER    96      63.466  72.610  63.738  1.00  0.00           O  
ATOM   1302  HG  SER    96      64.097  72.647  64.460  1.00  0.00           H  
ATOM   1303  C   SER    96      61.701  74.978  63.628  1.00  0.00           C  
ATOM   1304  O   SER    96      61.174  74.319  64.489  1.00  0.00           O  
ATOM   1305  N   TYR    97      60.987  75.548  62.644  1.00  0.00           N  
ATOM   1306  H   TYR    97      60.013  75.278  62.644  1.00  0.00           H  
ATOM   1307  CA  TYR    97      61.282  76.706  61.776  1.00  0.00           C  
ATOM   1308  HA  TYR    97      60.249  76.813  61.443  1.00  0.00           H  
ATOM   1309  CB  TYR    97      61.650  77.980  62.496  1.00  0.00           C  
ATOM   1310  HB2 TYR    97      60.894  78.142  63.265  1.00  0.00           H  
ATOM   1311  HB3 TYR    97      62.633  77.882  62.955  1.00  0.00           H  
ATOM   1312  CG  TYR    97      61.730  79.185  61.603  1.00  0.00           C  
ATOM   1313  CD1 TYR    97      62.887  79.489  60.862  1.00  0.00           C  
ATOM   1314  HD1 TYR    97      63.759  78.857  60.944  1.00  0.00           H  
ATOM   1315  CE1 TYR    97      63.100  80.762  60.271  1.00  0.00           C  
ATOM   1316  HE1 TYR    97      64.030  81.092  59.832  1.00  0.00           H  
ATOM   1317  CZ  TYR    97      61.974  81.583  60.058  1.00  0.00           C  
ATOM   1318  OH  TYR    97      62.033  82.795  59.441  1.00  0.00           O  
ATOM   1319  HH  TYR    97      61.196  83.261  59.366  1.00  0.00           H  
ATOM   1320  CE2 TYR    97      60.695  81.147  60.573  1.00  0.00           C  
ATOM   1321  HE2 TYR    97      59.824  81.732  60.317  1.00  0.00           H  
ATOM   1322  CD2 TYR    97      60.644  80.055  61.459  1.00  0.00           C  
ATOM   1323  HD2 TYR    97      59.716  79.732  61.908  1.00  0.00           H  
ATOM   1324  C   TYR    97      62.067  76.362  60.508  1.00  0.00           C  
ATOM   1325  O   TYR    97      63.207  75.994  60.677  1.00  0.00           O  
ATOM   1326  N   PRO    98      61.579  76.579  59.276  1.00  0.00           N  
ATOM   1327  CD  PRO    98      62.270  76.433  58.058  1.00  0.00           C  
ATOM   1328  HD2 PRO    98      61.881  75.573  57.513  1.00  0.00           H  
ATOM   1329  HD3 PRO    98      63.341  76.312  58.224  1.00  0.00           H  
ATOM   1330  CG  PRO    98      61.868  77.677  57.341  1.00  0.00           C  
ATOM   1331  HG2 PRO    98      62.167  77.691  56.293  1.00  0.00           H  
ATOM   1332  HG3 PRO    98      62.236  78.565  57.854  1.00  0.00           H  
ATOM   1333  CB  PRO    98      60.379  77.573  57.546  1.00  0.00           C  
ATOM   1334  HB2 PRO    98      59.891  76.832  56.914  1.00  0.00           H  
ATOM   1335  HB3 PRO    98      59.996  78.585  57.417  1.00  0.00           H  
ATOM   1336  CA  PRO    98      60.274  77.121  58.986  1.00  0.00           C  
ATOM   1337  HA  PRO    98      60.224  77.928  59.717  1.00  0.00           H  
ATOM   1338  C   PRO    98      59.146  76.110  59.208  1.00  0.00           C  
ATOM   1339  O   PRO    98      59.308  74.892  59.392  1.00  0.00           O  
ATOM   1340  N   GLY    99      57.915  76.678  59.089  1.00  0.00           N  
ATOM   1341  H   GLY    99      57.876  77.686  59.148  1.00  0.00           H  
ATOM   1342  CA  GLY    99      56.606  76.033  59.177  1.00  0.00           C  
ATOM   1343  HA2 GLY    99      56.428  75.770  60.220  1.00  0.00           H  
ATOM   1344  HA3 GLY    99      55.987  76.852  58.811  1.00  0.00           H  
ATOM   1345  C   GLY    99      56.483  74.771  58.310  1.00  0.00           C  
ATOM   1346  O   GLY    99      57.308  74.266  57.504  1.00  0.00           O  
ATOM   1347  N   TYR   100      55.420  74.082  58.531  1.00  0.00           N  
ATOM   1348  H   TYR   100      54.874  74.471  59.286  1.00  0.00           H  
ATOM   1349  CA  TYR   100      55.120  72.677  58.000  1.00  0.00           C  
ATOM   1350  HA  TYR   100      55.939  72.025  58.304  1.00  0.00           H  
ATOM   1351  CB  TYR   100      53.901  72.095  58.688  1.00  0.00           C  
ATOM   1352  HB2 TYR   100      54.156  72.165  59.745  1.00  0.00           H  
ATOM   1353  HB3 TYR   100      53.066  72.776  58.525  1.00  0.00           H  
ATOM   1354  CG  TYR   100      53.452  70.684  58.317  1.00  0.00           C  
ATOM   1355  CD1 TYR   100      54.286  69.587  58.799  1.00  0.00           C  
ATOM   1356  HD1 TYR   100      55.198  69.661  59.373  1.00  0.00           H  
ATOM   1357  CE1 TYR   100      53.796  68.280  58.546  1.00  0.00           C  
ATOM   1358  HE1 TYR   100      54.430  67.440  58.786  1.00  0.00           H  
ATOM   1359  CZ  TYR   100      52.584  68.042  57.891  1.00  0.00           C  
ATOM   1360  OH  TYR   100      52.182  66.729  57.709  1.00  0.00           O  
ATOM   1361  HH  TYR   100      52.756  66.039  58.052  1.00  0.00           H  
ATOM   1362  CE2 TYR   100      51.811  69.146  57.452  1.00  0.00           C  
ATOM   1363  HE2 TYR   100      50.856  68.859  57.037  1.00  0.00           H  
ATOM   1364  CD2 TYR   100      52.279  70.488  57.604  1.00  0.00           C  
ATOM   1365  HD2 TYR   100      51.752  71.309  57.141  1.00  0.00           H  
ATOM   1366  C   TYR   100      55.047  72.600  56.497  1.00  0.00           C  
ATOM   1367  O   TYR   100      55.456  71.587  55.926  1.00  0.00           O  
ATOM   1368  N   GLY   101      54.587  73.716  55.933  1.00  0.00           N  
ATOM   1369  H   GLY   101      54.466  74.444  56.622  1.00  0.00           H  
ATOM   1370  CA  GLY   101      54.560  74.153  54.493  1.00  0.00           C  
ATOM   1371  HA2 GLY   101      54.569  75.243  54.478  1.00  0.00           H  
ATOM   1372  HA3 GLY   101      55.479  73.888  53.970  1.00  0.00           H  
ATOM   1373  C   GLY   101      53.287  73.741  53.667  1.00  0.00           C  
ATOM   1374  O   GLY   101      52.369  73.055  54.151  1.00  0.00           O  
ATOM   1375  N   GLN   102      53.159  74.227  52.402  1.00  0.00           N  
ATOM   1376  H   GLN   102      53.683  75.050  52.143  1.00  0.00           H  
ATOM   1377  CA  GLN   102      52.158  73.670  51.454  1.00  0.00           C  
ATOM   1378  HA  GLN   102      51.261  73.726  52.071  1.00  0.00           H  
ATOM   1379  CB  GLN   102      52.059  74.647  50.292  1.00  0.00           C  
ATOM   1380  HB2 GLN   102      53.052  74.673  49.844  1.00  0.00           H  
ATOM   1381  HB3 GLN   102      51.437  74.118  49.570  1.00  0.00           H  
ATOM   1382  CG  GLN   102      51.505  76.031  50.797  1.00  0.00           C  
ATOM   1383  HG2 GLN   102      50.947  75.850  51.715  1.00  0.00           H  
ATOM   1384  HG3 GLN   102      52.305  76.664  51.180  1.00  0.00           H  
ATOM   1385  CD  GLN   102      50.466  76.719  49.849  1.00  0.00           C  
ATOM   1386  OE1 GLN   102      49.765  76.176  48.989  1.00  0.00           O  
ATOM   1387  NE2 GLN   102      50.379  77.981  49.839  1.00  0.00           N  
ATOM   1388 HE21 GLN   102      50.835  78.463  50.600  1.00  0.00           H  
ATOM   1389 HE22 GLN   102      49.570  78.454  49.462  1.00  0.00           H  
ATOM   1390  C   GLN   102      52.353  72.238  51.091  1.00  0.00           C  
ATOM   1391  O   GLN   102      51.462  71.368  51.283  1.00  0.00           O  
ATOM   1392  N   GLN   103      53.498  71.915  50.577  1.00  0.00           N  
ATOM   1393  H   GLN   103      54.163  72.674  50.552  1.00  0.00           H  
ATOM   1394  CA  GLN   103      53.931  70.469  50.718  1.00  0.00           C  
ATOM   1395  HA  GLN   103      53.041  69.847  50.617  1.00  0.00           H  
ATOM   1396  CB  GLN   103      55.122  70.217  49.732  1.00  0.00           C  
ATOM   1397  HB2 GLN   103      55.918  70.962  49.720  1.00  0.00           H  
ATOM   1398  HB3 GLN   103      55.620  69.279  49.978  1.00  0.00           H  
ATOM   1399  CG  GLN   103      54.670  70.182  48.309  1.00  0.00           C  
ATOM   1400  HG2 GLN   103      54.026  71.013  48.020  1.00  0.00           H  
ATOM   1401  HG3 GLN   103      55.558  70.342  47.697  1.00  0.00           H  
ATOM   1402  CD  GLN   103      53.977  68.877  48.047  1.00  0.00           C  
ATOM   1403  OE1 GLN   103      54.638  67.809  48.161  1.00  0.00           O  
ATOM   1404  NE2 GLN   103      52.680  68.766  48.074  1.00  0.00           N  
ATOM   1405 HE21 GLN   103      52.355  67.811  48.118  1.00  0.00           H  
ATOM   1406 HE22 GLN   103      51.982  69.490  47.978  1.00  0.00           H  
ATOM   1407  C   GLN   103      54.409  70.288  52.143  1.00  0.00           C  
ATOM   1408  O   GLN   103      55.191  71.145  52.570  1.00  0.00           O  
ATOM   1409  N   PRO   104      53.965  69.221  52.871  1.00  0.00           N  
ATOM   1410  CD  PRO   104      52.926  68.288  52.505  1.00  0.00           C  
ATOM   1411  HD2 PRO   104      53.167  67.642  51.661  1.00  0.00           H  
ATOM   1412  HD3 PRO   104      52.038  68.877  52.277  1.00  0.00           H  
ATOM   1413  CG  PRO   104      52.660  67.435  53.758  1.00  0.00           C  
ATOM   1414  HG2 PRO   104      52.374  66.461  53.361  1.00  0.00           H  
ATOM   1415  HG3 PRO   104      51.869  67.924  54.327  1.00  0.00           H  
ATOM   1416  CB  PRO   104      53.992  67.432  54.438  1.00  0.00           C  
ATOM   1417  HB2 PRO   104      54.626  66.617  54.089  1.00  0.00           H  
ATOM   1418  HB3 PRO   104      53.842  67.295  55.509  1.00  0.00           H  
ATOM   1419  CA  PRO   104      54.594  68.769  54.133  1.00  0.00           C  
ATOM   1420  HA  PRO   104      54.353  69.459  54.941  1.00  0.00           H  
ATOM   1421  C   PRO   104      56.123  68.613  54.023  1.00  0.00           C  
ATOM   1422  O   PRO   104      56.690  68.371  52.959  1.00  0.00           O  
ATOM   1423  N   ALA   105      56.751  68.995  55.161  1.00  0.00           N  
ATOM   1424  H   ALA   105      56.143  69.412  55.851  1.00  0.00           H  
ATOM   1425  CA  ALA   105      58.136  68.706  55.512  1.00  0.00           C  
ATOM   1426  HA  ALA   105      58.788  69.431  55.023  1.00  0.00           H  
ATOM   1427  CB  ALA   105      58.187  68.950  57.020  1.00  0.00           C  
ATOM   1428  HB1 ALA   105      57.680  69.879  57.277  1.00  0.00           H  
ATOM   1429  HB2 ALA   105      57.598  68.196  57.542  1.00  0.00           H  
ATOM   1430  HB3 ALA   105      59.206  69.074  57.388  1.00  0.00           H  
ATOM   1431  C   ALA   105      58.534  67.307  55.219  1.00  0.00           C  
ATOM   1432  O   ALA   105      57.637  66.438  55.388  1.00  0.00           O  
ATOM   1433  N   PRO   106      59.683  66.930  54.725  1.00  0.00           N  
ATOM   1434  CD  PRO   106      60.655  67.885  54.226  1.00  0.00           C  
ATOM   1435  HD2 PRO   106      60.871  68.629  54.993  1.00  0.00           H  
ATOM   1436  HD3 PRO   106      60.262  68.374  53.335  1.00  0.00           H  
ATOM   1437  CG  PRO   106      61.920  67.038  53.835  1.00  0.00           C  
ATOM   1438  HG2 PRO   106      62.512  66.760  54.707  1.00  0.00           H  
ATOM   1439  HG3 PRO   106      62.612  67.556  53.171  1.00  0.00           H  
ATOM   1440  CB  PRO   106      61.315  65.667  53.477  1.00  0.00           C  
ATOM   1441  HB2 PRO   106      61.991  64.814  53.528  1.00  0.00           H  
ATOM   1442  HB3 PRO   106      60.943  65.691  52.453  1.00  0.00           H  
ATOM   1443  CA  PRO   106      60.134  65.586  54.519  1.00  0.00           C  
ATOM   1444  HA  PRO   106      59.341  64.997  54.059  1.00  0.00           H  
ATOM   1445  C   PRO   106      60.398  64.801  55.775  1.00  0.00           C  
ATOM   1446  O   PRO   106      60.913  63.721  55.643  1.00  0.00           O  
ATOM   1447  N   SER   107      60.124  65.341  56.912  1.00  0.00           N  
ATOM   1448  H   SER   107      59.696  66.255  56.906  1.00  0.00           H  
ATOM   1449  CA  SER   107      60.287  64.706  58.177  1.00  0.00           C  
ATOM   1450  HA  SER   107      61.274  64.244  58.202  1.00  0.00           H  
ATOM   1451  CB  SER   107      60.169  65.802  59.237  1.00  0.00           C  
ATOM   1452  HB2 SER   107      60.966  66.544  59.200  1.00  0.00           H  
ATOM   1453  HB3 SER   107      59.220  66.321  59.100  1.00  0.00           H  
ATOM   1454  OG  SER   107      60.232  65.166  60.515  1.00  0.00           O  
ATOM   1455  HG  SER   107      61.058  65.390  60.949  1.00  0.00           H  
ATOM   1456  C   SER   107      59.304  63.630  58.390  1.00  0.00           C  
ATOM   1457  O   SER   107      58.145  63.726  58.084  1.00  0.00           O  
ATOM   1458  N   SER   108      59.862  62.579  58.952  1.00  0.00           N  
ATOM   1459  H   SER   108      60.816  62.647  59.275  1.00  0.00           H  
ATOM   1460  CA  SER   108      59.291  61.217  59.167  1.00  0.00           C  
ATOM   1461  HA  SER   108      58.971  60.695  58.265  1.00  0.00           H  
ATOM   1462  CB  SER   108      60.378  60.258  59.806  1.00  0.00           C  
ATOM   1463  HB2 SER   108      61.231  60.238  59.128  1.00  0.00           H  
ATOM   1464  HB3 SER   108      60.747  60.661  60.749  1.00  0.00           H  
ATOM   1465  OG  SER   108      59.986  58.878  60.076  1.00  0.00           O  
ATOM   1466  HG  SER   108      60.723  58.351  59.760  1.00  0.00           H  
ATOM   1467  C   SER   108      58.117  61.132  60.079  1.00  0.00           C  
ATOM   1468  O   SER   108      58.021  61.905  61.086  1.00  0.00           O  
ATOM   1469  N   THR   109      57.230  60.188  59.793  1.00  0.00           N  
ATOM   1470  H   THR   109      57.448  59.632  58.979  1.00  0.00           H  
ATOM   1471  CA  THR   109      56.185  59.623  60.630  1.00  0.00           C  
ATOM   1472  HA  THR   109      56.070  60.084  61.610  1.00  0.00           H  
ATOM   1473  CB  THR   109      54.828  59.835  59.917  1.00  0.00           C  
ATOM   1474  HB  THR   109      54.107  59.256  60.495  1.00  0.00           H  
ATOM   1475  CG2 THR   109      54.421  61.317  59.798  1.00  0.00           C  
ATOM   1476 HG21 THR   109      54.509  61.700  60.814  1.00  0.00           H  
ATOM   1477 HG22 THR   109      54.964  61.918  59.069  1.00  0.00           H  
ATOM   1478 HG23 THR   109      53.393  61.376  59.440  1.00  0.00           H  
ATOM   1479  OG1 THR   109      54.922  59.422  58.568  1.00  0.00           O  
ATOM   1480  HG1 THR   109      54.822  58.468  58.609  1.00  0.00           H  
ATOM   1481  C   THR   109      56.354  58.165  60.996  1.00  0.00           C  
ATOM   1482  O   THR   109      55.395  57.516  61.264  1.00  0.00           O  
ATOM   1483  N   SER   110      57.546  57.762  61.292  1.00  0.00           N  
ATOM   1484  H   SER   110      58.357  58.330  61.093  1.00  0.00           H  
ATOM   1485  CA  SER   110      57.797  56.407  61.738  1.00  0.00           C  
ATOM   1486  HA  SER   110      56.868  55.836  61.717  1.00  0.00           H  
ATOM   1487  CB  SER   110      58.885  55.754  60.873  1.00  0.00           C  
ATOM   1488  HB2 SER   110      59.894  56.111  61.081  1.00  0.00           H  
ATOM   1489  HB3 SER   110      58.991  54.688  61.075  1.00  0.00           H  
ATOM   1490  OG  SER   110      58.472  55.885  59.525  1.00  0.00           O  
ATOM   1491  HG  SER   110      59.112  55.530  58.904  1.00  0.00           H  
ATOM   1492  C   SER   110      58.191  56.316  63.216  1.00  0.00           C  
ATOM   1493  O   SER   110      58.604  55.279  63.680  1.00  0.00           O  
ATOM   1494  N   GLY   111      57.940  57.376  63.979  1.00  0.00           N  
ATOM   1495  H   GLY   111      57.523  58.142  63.469  1.00  0.00           H  
ATOM   1496  CA  GLY   111      58.123  57.575  65.424  1.00  0.00           C  
ATOM   1497  HA2 GLY   111      58.346  58.624  65.620  1.00  0.00           H  
ATOM   1498  HA3 GLY   111      57.162  57.301  65.859  1.00  0.00           H  
ATOM   1499  C   GLY   111      59.280  56.762  65.970  1.00  0.00           C  
ATOM   1500  O   GLY   111      60.408  56.875  65.556  1.00  0.00           O  
ATOM   1501  N   SER   112      59.018  55.866  66.938  1.00  0.00           N  
ATOM   1502  H   SER   112      59.829  55.719  67.522  1.00  0.00           H  
ATOM   1503  CA  SER   112      57.759  55.314  67.588  1.00  0.00           C  
ATOM   1504  HA  SER   112      58.037  54.487  68.242  1.00  0.00           H  
ATOM   1505  CB  SER   112      56.992  56.347  68.498  1.00  0.00           C  
ATOM   1506  HB2 SER   112      56.750  57.304  68.036  1.00  0.00           H  
ATOM   1507  HB3 SER   112      56.050  55.941  68.869  1.00  0.00           H  
ATOM   1508  OG  SER   112      57.790  56.565  69.624  1.00  0.00           O  
ATOM   1509  HG  SER   112      58.485  57.204  69.448  1.00  0.00           H  
ATOM   1510  C   SER   112      56.682  54.801  66.577  1.00  0.00           C  
ATOM   1511  O   SER   112      55.569  55.398  66.557  1.00  0.00           O  
ATOM   1512  N   TYR   113      56.922  53.779  65.692  1.00  0.00           N  
ATOM   1513  H   TYR   113      56.217  53.685  64.975  1.00  0.00           H  
ATOM   1514  CA  TYR   113      57.940  52.687  65.793  1.00  0.00           C  
ATOM   1515  HA  TYR   113      58.864  53.221  66.017  1.00  0.00           H  
ATOM   1516  CB  TYR   113      57.641  51.640  66.885  1.00  0.00           C  
ATOM   1517  HB2 TYR   113      56.893  50.927  66.537  1.00  0.00           H  
ATOM   1518  HB3 TYR   113      58.515  50.999  67.003  1.00  0.00           H  
ATOM   1519  CG  TYR   113      57.185  52.109  68.214  1.00  0.00           C  
ATOM   1520  CD1 TYR   113      55.765  52.133  68.435  1.00  0.00           C  
ATOM   1521  HD1 TYR   113      55.074  52.092  67.605  1.00  0.00           H  
ATOM   1522  CE1 TYR   113      55.371  52.653  69.729  1.00  0.00           C  
ATOM   1523  HE1 TYR   113      54.338  52.909  69.914  1.00  0.00           H  
ATOM   1524  CZ  TYR   113      56.269  52.821  70.788  1.00  0.00           C  
ATOM   1525  OH  TYR   113      55.915  53.236  71.976  1.00  0.00           O  
ATOM   1526  HH  TYR   113      55.200  53.873  71.900  1.00  0.00           H  
ATOM   1527  CE2 TYR   113      57.654  52.624  70.605  1.00  0.00           C  
ATOM   1528  HE2 TYR   113      58.392  52.831  71.366  1.00  0.00           H  
ATOM   1529  CD2 TYR   113      58.078  52.283  69.303  1.00  0.00           C  
ATOM   1530  HD2 TYR   113      59.141  52.248  69.116  1.00  0.00           H  
ATOM   1531  C   TYR   113      58.162  52.020  64.449  1.00  0.00           C  
ATOM   1532  O   TYR   113      57.249  51.934  63.545  1.00  0.00           O  
ATOM   1533  N   GLY   114      59.372  51.419  64.257  1.00  0.00           N  
ATOM   1534  H   GLY   114      59.973  51.370  65.067  1.00  0.00           H  
ATOM   1535  CA  GLY   114      59.858  50.876  63.004  1.00  0.00           C  
ATOM   1536  HA2 GLY   114      59.121  50.377  62.376  1.00  0.00           H  
ATOM   1537  HA3 GLY   114      60.289  51.691  62.422  1.00  0.00           H  
ATOM   1538  C   GLY   114      61.089  49.948  63.240  1.00  0.00           C  
ATOM   1539  O   GLY   114      61.319  49.480  64.337  1.00  0.00           O  
ATOM   1540  N   SER   115      61.911  49.658  62.264  1.00  0.00           N  
ATOM   1541  H   SER   115      62.706  49.133  62.600  1.00  0.00           H  
ATOM   1542  CA  SER   115      61.829  50.058  60.852  1.00  0.00           C  
ATOM   1543  HA  SER   115      61.925  51.140  60.939  1.00  0.00           H  
ATOM   1544  CB  SER   115      63.059  49.541  60.089  1.00  0.00           C  
ATOM   1545  HB2 SER   115      62.962  49.841  59.046  1.00  0.00           H  
ATOM   1546  HB3 SER   115      63.889  49.921  60.685  1.00  0.00           H  
ATOM   1547  OG  SER   115      63.203  48.134  60.150  1.00  0.00           O  
ATOM   1548  HG  SER   115      63.254  47.822  61.057  1.00  0.00           H  
ATOM   1549  C   SER   115      60.564  49.719  60.155  1.00  0.00           C  
ATOM   1550  O   SER   115      60.054  48.628  60.245  1.00  0.00           O  
ATOM   1551  N   SER   116      60.185  50.660  59.285  1.00  0.00           N  
ATOM   1552  H   SER   116      60.694  51.528  59.372  1.00  0.00           H  
ATOM   1553  CA  SER   116      58.854  50.772  58.746  1.00  0.00           C  
ATOM   1554  HA  SER   116      58.150  50.572  59.553  1.00  0.00           H  
ATOM   1555  CB  SER   116      58.635  52.223  58.280  1.00  0.00           C  
ATOM   1556  HB2 SER   116      57.590  52.251  57.972  1.00  0.00           H  
ATOM   1557  HB3 SER   116      58.759  52.939  59.093  1.00  0.00           H  
ATOM   1558  OG  SER   116      59.519  52.627  57.207  1.00  0.00           O  
ATOM   1559  HG  SER   116      59.090  52.412  56.376  1.00  0.00           H  
ATOM   1560  C   SER   116      58.565  49.779  57.625  1.00  0.00           C  
ATOM   1561  O   SER   116      59.472  49.561  56.729  1.00  0.00           O  
ATOM   1562  N   SER   117      57.312  49.290  57.539  1.00  0.00           N  
ATOM   1563  H   SER   117      56.672  49.557  58.273  1.00  0.00           H  
ATOM   1564  CA  SER   117      56.684  48.580  56.435  1.00  0.00           C  
ATOM   1565  HA  SER   117      57.053  48.963  55.483  1.00  0.00           H  
ATOM   1566  CB  SER   117      57.018  47.035  56.401  1.00  0.00           C  
ATOM   1567  HB2 SER   117      56.583  46.579  55.511  1.00  0.00           H  
ATOM   1568  HB3 SER   117      58.083  46.807  56.346  1.00  0.00           H  
ATOM   1569  OG  SER   117      56.430  46.449  57.550  1.00  0.00           O  
ATOM   1570  HG  SER   117      57.097  46.506  58.239  1.00  0.00           H  
ATOM   1571  C   SER   117      55.151  48.986  56.290  1.00  0.00           C  
ATOM   1572  O   SER   117      54.775  50.166  56.230  1.00  0.00           O  
ATOM   1573  N   GLN   118      54.313  48.013  56.246  1.00  0.00           N  
ATOM   1574  H   GLN   118      54.660  47.066  56.295  1.00  0.00           H  
ATOM   1575  CA  GLN   118      52.792  48.132  56.190  1.00  0.00           C  
ATOM   1576  HA  GLN   118      52.505  49.133  56.513  1.00  0.00           H  
ATOM   1577  CB  GLN   118      52.392  48.149  54.678  1.00  0.00           C  
ATOM   1578  HB2 GLN   118      53.011  48.797  54.058  1.00  0.00           H  
ATOM   1579  HB3 GLN   118      52.687  47.158  54.333  1.00  0.00           H  
ATOM   1580  CG  GLN   118      50.954  48.581  54.344  1.00  0.00           C  
ATOM   1581  HG2 GLN   118      50.888  48.432  53.266  1.00  0.00           H  
ATOM   1582  HG3 GLN   118      50.215  47.906  54.777  1.00  0.00           H  
ATOM   1583  CD  GLN   118      50.610  50.049  54.603  1.00  0.00           C  
ATOM   1584  OE1 GLN   118      51.354  50.901  55.074  1.00  0.00           O  
ATOM   1585  NE2 GLN   118      49.375  50.522  54.414  1.00  0.00           N  
ATOM   1586 HE21 GLN   118      48.670  49.980  53.936  1.00  0.00           H  
ATOM   1587 HE22 GLN   118      49.151  51.503  54.497  1.00  0.00           H  
ATOM   1588  C   GLN   118      51.939  47.020  56.997  1.00  0.00           C  
ATOM   1589  O   GLN   118      52.173  45.832  56.839  1.00  0.00           O  
ATOM   1590  N   SER   119      50.888  47.462  57.758  1.00  0.00           N  
ATOM   1591  H   SER   119      50.361  46.733  58.217  1.00  0.00           H  
ATOM   1592  CA  SER   119      50.534  48.811  58.268  1.00  0.00           C  
ATOM   1593  HA  SER   119      50.229  49.450  57.439  1.00  0.00           H  
ATOM   1594  CB  SER   119      49.239  48.677  59.168  1.00  0.00           C  
ATOM   1595  HB2 SER   119      48.656  49.592  59.070  1.00  0.00           H  
ATOM   1596  HB3 SER   119      48.659  47.904  58.665  1.00  0.00           H  
ATOM   1597  OG  SER   119      49.429  48.587  60.584  1.00  0.00           O  
ATOM   1598  HG  SER   119      48.643  48.604  61.135  1.00  0.00           H  
ATOM   1599  C   SER   119      51.601  49.489  59.115  1.00  0.00           C  
ATOM   1600  O   SER   119      52.692  48.981  59.340  1.00  0.00           O  
ATOM   1601  N   SER   120      51.360  50.742  59.469  1.00  0.00           N  
ATOM   1602  H   SER   120      50.453  51.120  59.238  1.00  0.00           H  
ATOM   1603  CA  SER   120      52.110  51.460  60.552  1.00  0.00           C  
ATOM   1604  HA  SER   120      53.153  51.143  60.557  1.00  0.00           H  
ATOM   1605  CB  SER   120      52.076  52.956  60.356  1.00  0.00           C  
ATOM   1606  HB2 SER   120      52.441  53.139  59.345  1.00  0.00           H  
ATOM   1607  HB3 SER   120      51.043  53.274  60.497  1.00  0.00           H  
ATOM   1608  OG  SER   120      52.958  53.622  61.177  1.00  0.00           O  
ATOM   1609  HG  SER   120      53.024  54.573  61.070  1.00  0.00           H  
ATOM   1610  C   SER   120      51.552  51.178  61.981  1.00  0.00           C  
ATOM   1611  O   SER   120      50.375  51.259  62.036  1.00  0.00           O  
ATOM   1612  N   SER   121      52.296  50.960  63.080  1.00  0.00           N  
ATOM   1613  H   SER   121      51.790  50.939  63.954  1.00  0.00           H  
ATOM   1614  CA  SER   121      53.776  50.827  63.182  1.00  0.00           C  
ATOM   1615  HA  SER   121      54.224  51.663  62.646  1.00  0.00           H  
ATOM   1616  CB  SER   121      54.233  50.871  64.666  1.00  0.00           C  
ATOM   1617  HB2 SER   121      54.126  49.887  65.122  1.00  0.00           H  
ATOM   1618  HB3 SER   121      55.269  51.210  64.655  1.00  0.00           H  
ATOM   1619  OG  SER   121      53.404  51.689  65.411  1.00  0.00           O  
ATOM   1620  HG  SER   121      52.570  51.255  65.605  1.00  0.00           H  
ATOM   1621  C   SER   121      54.290  49.520  62.546  1.00  0.00           C  
ATOM   1622  O   SER   121      55.337  49.518  61.894  1.00  0.00           O  
ATOM   1623  N   TYR   122      53.436  48.495  62.467  1.00  0.00           N  
ATOM   1624  H   TYR   122      52.708  48.464  63.166  1.00  0.00           H  
ATOM   1625  CA  TYR   122      53.831  47.165  61.879  1.00  0.00           C  
ATOM   1626  HA  TYR   122      54.578  47.340  61.105  1.00  0.00           H  
ATOM   1627  CB  TYR   122      54.420  46.218  63.021  1.00  0.00           C  
ATOM   1628  HB2 TYR   122      53.764  46.168  63.890  1.00  0.00           H  
ATOM   1629  HB3 TYR   122      54.515  45.213  62.610  1.00  0.00           H  
ATOM   1630  CG  TYR   122      55.652  46.777  63.584  1.00  0.00           C  
ATOM   1631  CD1 TYR   122      55.458  47.558  64.739  1.00  0.00           C  
ATOM   1632  HD1 TYR   122      54.495  47.705  65.204  1.00  0.00           H  
ATOM   1633  CE1 TYR   122      56.586  48.148  65.370  1.00  0.00           C  
ATOM   1634  HE1 TYR   122      56.402  48.708  66.275  1.00  0.00           H  
ATOM   1635  CZ  TYR   122      57.854  48.092  64.775  1.00  0.00           C  
ATOM   1636  OH  TYR   122      58.842  48.588  65.478  1.00  0.00           O  
ATOM   1637  HH  TYR   122      59.688  48.601  65.024  1.00  0.00           H  
ATOM   1638  CE2 TYR   122      58.018  47.452  63.499  1.00  0.00           C  
ATOM   1639  HE2 TYR   122      59.027  47.382  63.121  1.00  0.00           H  
ATOM   1640  CD2 TYR   122      56.934  46.709  62.951  1.00  0.00           C  
ATOM   1641  HD2 TYR   122      56.967  46.204  61.997  1.00  0.00           H  
ATOM   1642  C   TYR   122      52.592  46.509  61.258  1.00  0.00           C  
ATOM   1643  O   TYR   122      51.448  46.742  61.719  1.00  0.00           O  
ATOM   1644  N   GLY   123      52.750  45.673  60.236  1.00  0.00           N  
ATOM   1645  H   GLY   123      51.930  45.270  59.805  1.00  0.00           H  
ATOM   1646  CA  GLY   123      53.959  45.341  59.473  1.00  0.00           C  
ATOM   1647  HA2 GLY   123      54.064  46.126  58.723  1.00  0.00           H  
ATOM   1648  HA3 GLY   123      54.829  45.447  60.122  1.00  0.00           H  
ATOM   1649  C   GLY   123      53.949  44.023  58.788  1.00  0.00           C  
ATOM   1650  O   GLY   123      53.045  43.173  59.047  1.00  0.00           O  
ATOM   1651  N   GLN   124      54.997  43.956  57.958  1.00  0.00           N  
ATOM   1652  H   GLN   124      55.469  44.845  57.887  1.00  0.00           H  
ATOM   1653  CA  GLN   124      55.431  42.844  57.109  1.00  0.00           C  
ATOM   1654  HA  GLN   124      54.951  41.905  57.382  1.00  0.00           H  
ATOM   1655  CB  GLN   124      55.029  43.047  55.655  1.00  0.00           C  
ATOM   1656  HB2 GLN   124      55.441  43.984  55.282  1.00  0.00           H  
ATOM   1657  HB3 GLN   124      55.558  42.313  55.047  1.00  0.00           H  
ATOM   1658  CG  GLN   124      53.556  42.847  55.432  1.00  0.00           C  
ATOM   1659  HG2 GLN   124      53.220  41.867  55.772  1.00  0.00           H  
ATOM   1660  HG3 GLN   124      53.061  43.601  56.044  1.00  0.00           H  
ATOM   1661  CD  GLN   124      53.120  42.991  53.965  1.00  0.00           C  
ATOM   1662  OE1 GLN   124      53.821  43.085  52.944  1.00  0.00           O  
ATOM   1663  NE2 GLN   124      51.877  43.144  53.708  1.00  0.00           N  
ATOM   1664 HE21 GLN   124      51.260  43.134  54.507  1.00  0.00           H  
ATOM   1665 HE22 GLN   124      51.584  43.203  52.743  1.00  0.00           H  
ATOM   1666  C   GLN   124      56.893  42.641  57.461  1.00  0.00           C  
ATOM   1667  O   GLN   124      57.764  43.309  56.855  1.00  0.00           O  
ATOM   1668  N   PRO   125      57.273  41.672  58.309  1.00  0.00           N  
ATOM   1669  CD  PRO   125      58.635  41.140  58.278  1.00  0.00           C  
ATOM   1670  HD2 PRO   125      59.420  41.850  58.018  1.00  0.00           H  
ATOM   1671  HD3 PRO   125      58.628  40.282  57.606  1.00  0.00           H  
ATOM   1672  CG  PRO   125      58.764  40.666  59.762  1.00  0.00           C  
ATOM   1673  HG2 PRO   125      58.681  41.487  60.473  1.00  0.00           H  
ATOM   1674  HG3 PRO   125      59.697  40.103  59.778  1.00  0.00           H  
ATOM   1675  CB  PRO   125      57.490  39.878  59.868  1.00  0.00           C  
ATOM   1676  HB2 PRO   125      57.241  39.716  60.916  1.00  0.00           H  
ATOM   1677  HB3 PRO   125      57.602  38.922  59.357  1.00  0.00           H  
ATOM   1678  CA  PRO   125      56.487  40.892  59.281  1.00  0.00           C  
ATOM   1679  HA  PRO   125      55.614  40.327  58.958  1.00  0.00           H  
ATOM   1680  C   PRO   125      55.864  41.791  60.368  1.00  0.00           C  
ATOM   1681  O   PRO   125      56.498  42.817  60.665  1.00  0.00           O  
ATOM   1682  N   GLN   126      54.756  41.410  60.945  1.00  0.00           N  
ATOM   1683  H   GLN   126      54.374  40.508  60.696  1.00  0.00           H  
ATOM   1684  CA  GLN   126      54.004  42.009  62.105  1.00  0.00           C  
ATOM   1685  HA  GLN   126      53.583  42.923  61.686  1.00  0.00           H  
ATOM   1686  CB  GLN   126      52.746  41.176  62.329  1.00  0.00           C  
ATOM   1687  HB2 GLN   126      52.181  41.080  61.402  1.00  0.00           H  
ATOM   1688  HB3 GLN   126      52.953  40.172  62.700  1.00  0.00           H  
ATOM   1689  CG  GLN   126      51.729  41.747  63.330  1.00  0.00           C  
ATOM   1690  HG2 GLN   126      50.914  41.024  63.337  1.00  0.00           H  
ATOM   1691  HG3 GLN   126      52.131  41.673  64.340  1.00  0.00           H  
ATOM   1692  CD  GLN   126      51.268  43.179  63.021  1.00  0.00           C  
ATOM   1693  OE1 GLN   126      51.897  44.179  63.334  1.00  0.00           O  
ATOM   1694  NE2 GLN   126      50.090  43.449  62.526  1.00  0.00           N  
ATOM   1695 HE21 GLN   126      49.399  42.739  62.333  1.00  0.00           H  
ATOM   1696 HE22 GLN   126      49.847  44.422  62.402  1.00  0.00           H  
ATOM   1697  C   GLN   126      54.831  42.123  63.375  1.00  0.00           C  
ATOM   1698  O   GLN   126      55.590  41.257  63.668  1.00  0.00           O  
ATOM   1699  N   SER   127      54.697  43.220  64.154  1.00  0.00           N  
ATOM   1700  H   SER   127      53.952  43.877  63.973  1.00  0.00           H  
ATOM   1701  CA  SER   127      55.433  43.406  65.398  1.00  0.00           C  
ATOM   1702  HA  SER   127      55.221  44.429  65.708  1.00  0.00           H  
ATOM   1703  CB  SER   127      54.906  42.510  66.485  1.00  0.00           C  
ATOM   1704  HB2 SER   127      55.092  41.471  66.216  1.00  0.00           H  
ATOM   1705  HB3 SER   127      55.351  42.775  67.444  1.00  0.00           H  
ATOM   1706  OG  SER   127      53.465  42.680  66.470  1.00  0.00           O  
ATOM   1707  HG  SER   127      53.218  43.593  66.635  1.00  0.00           H  
ATOM   1708  C   SER   127      56.995  43.351  65.401  1.00  0.00           C  
ATOM   1709  O   SER   127      57.556  43.248  66.501  1.00  0.00           O  
ATOM   1710  N   GLY   128      57.716  43.504  64.285  1.00  0.00           N  
ATOM   1711  H   GLY   128      57.333  43.565  63.353  1.00  0.00           H  
ATOM   1712  CA  GLY   128      59.197  43.598  64.481  1.00  0.00           C  
ATOM   1713  HA2 GLY   128      59.546  44.630  64.434  1.00  0.00           H  
ATOM   1714  HA3 GLY   128      59.465  43.090  65.408  1.00  0.00           H  
ATOM   1715  C   GLY   128      60.037  42.767  63.518  1.00  0.00           C  
ATOM   1716  O   GLY   128      59.564  41.710  63.088  1.00  0.00           O  
ATOM   1717  N   SER   129      61.296  43.101  63.141  1.00  0.00           N  
ATOM   1718  H   SER   129      61.878  42.376  62.747  1.00  0.00           H  
ATOM   1719  CA  SER   129      61.886  44.445  63.253  1.00  0.00           C  
ATOM   1720  HA  SER   129      62.881  44.380  62.813  1.00  0.00           H  
ATOM   1721  CB  SER   129      61.284  45.578  62.393  1.00  0.00           C  
ATOM   1722  HB2 SER   129      60.225  45.726  62.606  1.00  0.00           H  
ATOM   1723  HB3 SER   129      61.772  46.461  62.805  1.00  0.00           H  
ATOM   1724  OG  SER   129      61.524  45.457  60.973  1.00  0.00           O  
ATOM   1725  HG  SER   129      61.101  44.630  60.732  1.00  0.00           H  
ATOM   1726  C   SER   129      62.223  44.882  64.660  1.00  0.00           C  
ATOM   1727  O   SER   129      61.843  45.976  65.156  1.00  0.00           O  
ATOM   1728  N   TYR   130      62.905  44.031  65.419  1.00  0.00           N  
ATOM   1729  H   TYR   130      63.180  43.129  65.057  1.00  0.00           H  
ATOM   1730  CA  TYR   130      62.933  44.205  66.868  1.00  0.00           C  
ATOM   1731  HA  TYR   130      62.011  44.564  67.324  1.00  0.00           H  
ATOM   1732  CB  TYR   130      63.160  42.834  67.542  1.00  0.00           C  
ATOM   1733  HB2 TYR   130      64.231  42.674  67.416  1.00  0.00           H  
ATOM   1734  HB3 TYR   130      62.962  42.938  68.609  1.00  0.00           H  
ATOM   1735  CG  TYR   130      62.315  41.706  67.029  1.00  0.00           C  
ATOM   1736  CD1 TYR   130      62.921  40.730  66.146  1.00  0.00           C  
ATOM   1737  HD1 TYR   130      63.975  40.741  65.907  1.00  0.00           H  
ATOM   1738  CE1 TYR   130      62.099  39.706  65.575  1.00  0.00           C  
ATOM   1739  HE1 TYR   130      62.483  38.954  64.901  1.00  0.00           H  
ATOM   1740  CZ  TYR   130      60.743  39.697  65.800  1.00  0.00           C  
ATOM   1741  OH  TYR   130      59.951  38.813  65.163  1.00  0.00           O  
ATOM   1742  HH  TYR   130      59.021  39.053  65.166  1.00  0.00           H  
ATOM   1743  CE2 TYR   130      60.171  40.664  66.735  1.00  0.00           C  
ATOM   1744  HE2 TYR   130      59.139  40.535  67.027  1.00  0.00           H  
ATOM   1745  CD2 TYR   130      60.992  41.593  67.358  1.00  0.00           C  
ATOM   1746  HD2 TYR   130      60.627  42.210  68.166  1.00  0.00           H  
ATOM   1747  C   TYR   130      64.017  45.257  67.341  1.00  0.00           C  
ATOM   1748  O   TYR   130      65.092  45.263  66.877  1.00  0.00           O  
ATOM   1749  N   SER   131      63.706  46.218  68.185  1.00  0.00           N  
ATOM   1750  H   SER   131      64.546  46.733  68.408  1.00  0.00           H  
ATOM   1751  CA  SER   131      62.457  46.418  68.968  1.00  0.00           C  
ATOM   1752  HA  SER   131      62.681  47.178  69.717  1.00  0.00           H  
ATOM   1753  CB  SER   131      61.338  47.044  68.226  1.00  0.00           C  
ATOM   1754  HB2 SER   131      60.619  46.432  67.681  1.00  0.00           H  
ATOM   1755  HB3 SER   131      60.719  47.602  68.928  1.00  0.00           H  
ATOM   1756  OG  SER   131      61.802  48.000  67.232  1.00  0.00           O  
ATOM   1757  HG  SER   131      62.178  47.573  66.459  1.00  0.00           H  
ATOM   1758  C   SER   131      61.958  45.226  69.816  1.00  0.00           C  
ATOM   1759  O   SER   131      60.978  44.577  69.549  1.00  0.00           O  
ATOM   1760  N   GLN   132      62.724  44.858  70.849  1.00  0.00           N  
ATOM   1761  H   GLN   132      62.363  44.033  71.307  1.00  0.00           H  
ATOM   1762  CA  GLN   132      63.956  45.515  71.387  1.00  0.00           C  
ATOM   1763  HA  GLN   132      64.399  46.012  70.524  1.00  0.00           H  
ATOM   1764  CB  GLN   132      63.588  46.679  72.313  1.00  0.00           C  
ATOM   1765  HB2 GLN   132      64.522  47.200  72.522  1.00  0.00           H  
ATOM   1766  HB3 GLN   132      62.879  47.338  71.812  1.00  0.00           H  
ATOM   1767  CG  GLN   132      62.823  46.344  73.617  1.00  0.00           C  
ATOM   1768  HG2 GLN   132      61.821  46.773  73.642  1.00  0.00           H  
ATOM   1769  HG3 GLN   132      62.572  45.285  73.563  1.00  0.00           H  
ATOM   1770  CD  GLN   132      63.698  46.665  74.843  1.00  0.00           C  
ATOM   1771  OE1 GLN   132      64.321  47.691  74.964  1.00  0.00           O  
ATOM   1772  NE2 GLN   132      63.736  45.782  75.812  1.00  0.00           N  
ATOM   1773 HE21 GLN   132      62.873  45.265  75.903  1.00  0.00           H  
ATOM   1774 HE22 GLN   132      64.308  45.962  76.626  1.00  0.00           H  
ATOM   1775  C   GLN   132      64.978  44.511  71.997  1.00  0.00           C  
ATOM   1776  O   GLN   132      64.653  43.469  72.551  1.00  0.00           O  
ATOM   1777  N   GLN   133      66.266  44.890  71.998  1.00  0.00           N  
ATOM   1778  H   GLN   133      66.477  45.734  71.484  1.00  0.00           H  
ATOM   1779  CA  GLN   133      67.408  44.298  72.734  1.00  0.00           C  
ATOM   1780  HA  GLN   133      68.329  44.650  72.269  1.00  0.00           H  
ATOM   1781  CB  GLN   133      67.291  44.718  74.217  1.00  0.00           C  
ATOM   1782  HB2 GLN   133      66.293  44.438  74.554  1.00  0.00           H  
ATOM   1783  HB3 GLN   133      68.060  44.198  74.789  1.00  0.00           H  
ATOM   1784  CG  GLN   133      67.415  46.253  74.517  1.00  0.00           C  
ATOM   1785  HG2 GLN   133      68.340  46.713  74.168  1.00  0.00           H  
ATOM   1786  HG3 GLN   133      66.560  46.734  74.043  1.00  0.00           H  
ATOM   1787  CD  GLN   133      67.270  46.468  76.008  1.00  0.00           C  
ATOM   1788  OE1 GLN   133      67.216  45.594  76.774  1.00  0.00           O  
ATOM   1789  NE2 GLN   133      67.246  47.676  76.446  1.00  0.00           N  
ATOM   1790 HE21 GLN   133      67.182  48.373  75.717  1.00  0.00           H  
ATOM   1791 HE22 GLN   133      67.089  47.834  77.431  1.00  0.00           H  
ATOM   1792  C   GLN   133      67.551  42.715  72.683  1.00  0.00           C  
ATOM   1793  O   GLN   133      67.360  42.070  73.749  1.00  0.00           O  
ATOM   1794  N   PRO   134      67.715  42.090  71.487  1.00  0.00           N  
ATOM   1795  CD  PRO   134      67.739  40.654  71.532  1.00  0.00           C  
ATOM   1796  HD2 PRO   134      66.723  40.294  71.695  1.00  0.00           H  
ATOM   1797  HD3 PRO   134      68.434  40.346  72.313  1.00  0.00           H  
ATOM   1798  CG  PRO   134      68.168  40.272  70.144  1.00  0.00           C  
ATOM   1799  HG2 PRO   134      67.298  40.050  69.527  1.00  0.00           H  
ATOM   1800  HG3 PRO   134      68.791  39.387  70.276  1.00  0.00           H  
ATOM   1801  CB  PRO   134      68.892  41.446  69.626  1.00  0.00           C  
ATOM   1802  HB2 PRO   134      69.094  41.350  68.560  1.00  0.00           H  
ATOM   1803  HB3 PRO   134      69.902  41.395  70.032  1.00  0.00           H  
ATOM   1804  CA  PRO   134      68.147  42.653  70.204  1.00  0.00           C  
ATOM   1805  HA  PRO   134      68.879  43.429  70.427  1.00  0.00           H  
ATOM   1806  C   PRO   134      67.022  43.252  69.240  1.00  0.00           C  
ATOM   1807  O   PRO   134      65.857  42.857  69.465  1.00  0.00           O  
ATOM   1808  N   SER   135      67.374  44.103  68.280  1.00  0.00           N  
ATOM   1809  H   SER   135      66.677  44.138  67.550  1.00  0.00           H  
ATOM   1810  CA  SER   135      68.710  44.720  67.955  1.00  0.00           C  
ATOM   1811  HA  SER   135      69.526  43.997  67.938  1.00  0.00           H  
ATOM   1812  CB  SER   135      68.647  45.589  66.663  1.00  0.00           C  
ATOM   1813  HB2 SER   135      69.575  46.112  66.431  1.00  0.00           H  
ATOM   1814  HB3 SER   135      68.445  45.051  65.737  1.00  0.00           H  
ATOM   1815  OG  SER   135      67.604  46.548  66.865  1.00  0.00           O  
ATOM   1816  HG  SER   135      66.763  46.096  66.961  1.00  0.00           H  
ATOM   1817  C   SER   135      69.036  45.671  69.098  1.00  0.00           C  
ATOM   1818  O   SER   135      68.179  46.162  69.857  1.00  0.00           O  
ATOM   1819  N   TYR   136      70.300  46.058  69.266  1.00  0.00           N  
ATOM   1820  H   TYR   136      70.916  45.540  68.656  1.00  0.00           H  
ATOM   1821  CA  TYR   136      70.852  47.092  70.228  1.00  0.00           C  
ATOM   1822  HA  TYR   136      70.037  47.353  70.903  1.00  0.00           H  
ATOM   1823  CB  TYR   136      72.043  46.497  70.970  1.00  0.00           C  
ATOM   1824  HB2 TYR   136      72.756  45.962  70.343  1.00  0.00           H  
ATOM   1825  HB3 TYR   136      72.590  47.299  71.465  1.00  0.00           H  
ATOM   1826  CG  TYR   136      71.542  45.563  72.055  1.00  0.00           C  
ATOM   1827  CD1 TYR   136      71.326  46.138  73.304  1.00  0.00           C  
ATOM   1828  HD1 TYR   136      71.331  47.214  73.405  1.00  0.00           H  
ATOM   1829  CE1 TYR   136      70.931  45.330  74.371  1.00  0.00           C  
ATOM   1830  HE1 TYR   136      70.862  45.805  75.339  1.00  0.00           H  
ATOM   1831  CZ  TYR   136      70.883  43.910  74.232  1.00  0.00           C  
ATOM   1832  OH  TYR   136      70.625  43.112  75.289  1.00  0.00           O  
ATOM   1833  HH  TYR   136      70.300  43.576  76.065  1.00  0.00           H  
ATOM   1834  CE2 TYR   136      71.119  43.393  72.935  1.00  0.00           C  
ATOM   1835  HE2 TYR   136      71.022  42.324  72.818  1.00  0.00           H  
ATOM   1836  CD2 TYR   136      71.410  44.215  71.813  1.00  0.00           C  
ATOM   1837  HD2 TYR   136      71.539  43.746  70.849  1.00  0.00           H  
ATOM   1838  C   TYR   136      71.269  48.355  69.477  1.00  0.00           C  
ATOM   1839  O   TYR   136      72.203  48.173  68.705  1.00  0.00           O  
ATOM   1840  N   GLY   137      70.793  49.534  69.783  1.00  0.00           N  
ATOM   1841  H   GLY   137      71.293  50.277  69.315  1.00  0.00           H  
ATOM   1842  CA  GLY   137      69.748  50.047  70.641  1.00  0.00           C  
ATOM   1843  HA2 GLY   137      69.274  50.981  70.338  1.00  0.00           H  
ATOM   1844  HA3 GLY   137      68.910  49.351  70.636  1.00  0.00           H  
ATOM   1845  C   GLY   137      70.259  50.281  72.104  1.00  0.00           C  
ATOM   1846  O   GLY   137      71.226  49.638  72.470  1.00  0.00           O  
ATOM   1847  N   GLY   138      69.672  51.172  72.924  1.00  0.00           N  
ATOM   1848  H   GLY   138      68.803  51.576  72.605  1.00  0.00           H  
ATOM   1849  CA  GLY   138      70.121  51.493  74.274  1.00  0.00           C  
ATOM   1850  HA2 GLY   138      69.345  52.103  74.737  1.00  0.00           H  
ATOM   1851  HA3 GLY   138      70.072  50.584  74.874  1.00  0.00           H  
ATOM   1852  C   GLY   138      71.497  52.150  74.325  1.00  0.00           C  
ATOM   1853  O   GLY   138      71.952  52.768  73.360  1.00  0.00           O  
ATOM   1854  N   GLN   139      72.166  52.057  75.469  1.00  0.00           N  
ATOM   1855  H   GLN   139      72.989  52.629  75.597  1.00  0.00           H  
ATOM   1856  CA  GLN   139      71.822  51.265  76.700  1.00  0.00           C  
ATOM   1857  HA  GLN   139      70.738  51.287  76.809  1.00  0.00           H  
ATOM   1858  CB  GLN   139      72.189  49.844  76.414  1.00  0.00           C  
ATOM   1859  HB2 GLN   139      71.590  49.422  75.607  1.00  0.00           H  
ATOM   1860  HB3 GLN   139      73.205  49.635  76.079  1.00  0.00           H  
ATOM   1861  CG  GLN   139      71.828  49.023  77.677  1.00  0.00           C  
ATOM   1862  HG2 GLN   139      72.456  48.132  77.657  1.00  0.00           H  
ATOM   1863  HG3 GLN   139      72.199  49.528  78.569  1.00  0.00           H  
ATOM   1864  CD  GLN   139      70.377  48.654  77.859  1.00  0.00           C  
ATOM   1865  OE1 GLN   139      69.446  49.405  77.649  1.00  0.00           O  
ATOM   1866  NE2 GLN   139      70.034  47.422  78.275  1.00  0.00           N  
ATOM   1867 HE21 GLN   139      70.715  46.709  78.494  1.00  0.00           H  
ATOM   1868 HE22 GLN   139      69.049  47.199  78.253  1.00  0.00           H  
ATOM   1869  C   GLN   139      72.445  51.876  77.966  1.00  0.00           C  
ATOM   1870  O   GLN   139      73.625  51.774  78.312  1.00  0.00           O  
ATOM   1871  N   GLN   140      71.543  52.411  78.707  1.00  0.00           N  
ATOM   1872  H   GLN   140      70.644  52.714  78.361  1.00  0.00           H  
ATOM   1873  CA  GLN   140      71.805  52.661  80.106  1.00  0.00           C  
ATOM   1874  HA  GLN   140      72.711  52.184  80.480  1.00  0.00           H  
ATOM   1875  CB  GLN   140      71.955  54.218  80.271  1.00  0.00           C  
ATOM   1876  HB2 GLN   140      73.001  54.477  80.106  1.00  0.00           H  
ATOM   1877  HB3 GLN   140      71.298  54.676  79.531  1.00  0.00           H  
ATOM   1878  CG  GLN   140      71.602  54.770  81.680  1.00  0.00           C  
ATOM   1879  HG2 GLN   140      71.954  55.801  81.697  1.00  0.00           H  
ATOM   1880  HG3 GLN   140      70.520  54.678  81.775  1.00  0.00           H  
ATOM   1881  CD  GLN   140      72.248  54.196  82.891  1.00  0.00           C  
ATOM   1882  OE1 GLN   140      73.128  53.392  82.798  1.00  0.00           O  
ATOM   1883  NE2 GLN   140      71.746  54.481  84.039  1.00  0.00           N  
ATOM   1884 HE21 GLN   140      71.188  55.319  84.125  1.00  0.00           H  
ATOM   1885 HE22 GLN   140      72.187  54.049  84.838  1.00  0.00           H  
ATOM   1886  C   GLN   140      70.582  52.195  80.911  1.00  0.00           C  
ATOM   1887  O   GLN   140      69.474  52.522  80.483  1.00  0.00           O  
ATOM   1888  N   GLN   141      70.748  51.524  82.060  1.00  0.00           N  
ATOM   1889  H   GLN   141      71.684  51.243  82.317  1.00  0.00           H  
ATOM   1890  CA  GLN   141      69.690  51.007  82.947  1.00  0.00           C  
ATOM   1891  HA  GLN   141      68.694  51.147  82.526  1.00  0.00           H  
ATOM   1892  CB  GLN   141      69.790  49.407  83.179  1.00  0.00           C  
ATOM   1893  HB2 GLN   141      70.762  49.223  83.638  1.00  0.00           H  
ATOM   1894  HB3 GLN   141      69.031  48.983  83.836  1.00  0.00           H  
ATOM   1895  CG  GLN   141      69.827  48.695  81.873  1.00  0.00           C  
ATOM   1896  HG2 GLN   141      69.394  49.322  81.093  1.00  0.00           H  
ATOM   1897  HG3 GLN   141      70.862  48.548  81.562  1.00  0.00           H  
ATOM   1898  CD  GLN   141      69.154  47.333  82.022  1.00  0.00           C  
ATOM   1899  OE1 GLN   141      68.022  47.053  81.770  1.00  0.00           O  
ATOM   1900  NE2 GLN   141      69.922  46.390  82.499  1.00  0.00           N  
ATOM   1901 HE21 GLN   141      70.837  46.611  82.865  1.00  0.00           H  
ATOM   1902 HE22 GLN   141      69.570  45.453  82.632  1.00  0.00           H  
ATOM   1903  C   GLN   141      69.785  51.640  84.343  1.00  0.00           C  
ATOM   1904  O   GLN   141      70.854  51.551  84.948  1.00  0.00           O  
ATOM   1905  N   SER   142      68.815  52.417  84.955  1.00  0.00           N  
ATOM   1906  H   SER   142      69.000  52.733  85.896  1.00  0.00           H  
ATOM   1907  CA  SER   142      67.471  52.619  84.493  1.00  0.00           C  
ATOM   1908  HA  SER   142      67.011  53.214  85.281  1.00  0.00           H  
ATOM   1909  CB  SER   142      67.432  53.506  83.200  1.00  0.00           C  
ATOM   1910  HB2 SER   142      67.945  53.083  82.336  1.00  0.00           H  
ATOM   1911  HB3 SER   142      66.413  53.710  82.870  1.00  0.00           H  
ATOM   1912  OG  SER   142      68.184  54.714  83.428  1.00  0.00           O  
ATOM   1913  HG  SER   142      68.755  54.711  84.200  1.00  0.00           H  
ATOM   1914  C   SER   142      66.574  51.406  84.368  1.00  0.00           C  
ATOM   1915  O   SER   142      66.061  51.169  83.286  1.00  0.00           O  
ATOM   1916  N   TYR   143      66.525  50.607  85.450  1.00  0.00           N  
ATOM   1917  H   TYR   143      66.964  51.000  86.270  1.00  0.00           H  
ATOM   1918  CA  TYR   143      65.806  49.383  85.470  1.00  0.00           C  
ATOM   1919  HA  TYR   143      66.063  48.820  84.573  1.00  0.00           H  
ATOM   1920  CB  TYR   143      66.173  48.525  86.720  1.00  0.00           C  
ATOM   1921  HB2 TYR   143      66.034  49.145  87.606  1.00  0.00           H  
ATOM   1922  HB3 TYR   143      65.405  47.769  86.883  1.00  0.00           H  
ATOM   1923  CG  TYR   143      67.576  47.836  86.668  1.00  0.00           C  
ATOM   1924  CD1 TYR   143      67.731  46.514  86.147  1.00  0.00           C  
ATOM   1925  HD1 TYR   143      66.826  46.019  85.830  1.00  0.00           H  
ATOM   1926  CE1 TYR   143      69.047  45.989  86.037  1.00  0.00           C  
ATOM   1927  HE1 TYR   143      69.162  44.953  85.754  1.00  0.00           H  
ATOM   1928  CZ  TYR   143      70.123  46.719  86.428  1.00  0.00           C  
ATOM   1929  OH  TYR   143      71.372  46.192  86.427  1.00  0.00           O  
ATOM   1930  HH  TYR   143      72.028  46.846  86.177  1.00  0.00           H  
ATOM   1931  CE2 TYR   143      70.008  48.015  86.900  1.00  0.00           C  
ATOM   1932  HE2 TYR   143      70.801  48.555  87.395  1.00  0.00           H  
ATOM   1933  CD2 TYR   143      68.749  48.575  87.055  1.00  0.00           C  
ATOM   1934  HD2 TYR   143      68.711  49.605  87.377  1.00  0.00           H  
ATOM   1935  C   TYR   143      64.303  49.731  85.507  1.00  0.00           C  
ATOM   1936  O   TYR   143      63.921  50.637  86.253  1.00  0.00           O  
ATOM   1937  N   GLY   144      63.445  48.943  84.936  1.00  0.00           N  
ATOM   1938  H   GLY   144      63.812  48.212  84.344  1.00  0.00           H  
ATOM   1939  CA  GLY   144      61.981  49.118  84.852  1.00  0.00           C  
ATOM   1940  HA2 GLY   144      61.649  48.269  84.254  1.00  0.00           H  
ATOM   1941  HA3 GLY   144      61.496  49.124  85.828  1.00  0.00           H  
ATOM   1942  C   GLY   144      61.540  50.312  83.999  1.00  0.00           C  
ATOM   1943  O   GLY   144      62.234  50.803  83.102  1.00  0.00           O  
ATOM   1944  N   GLN   145      60.356  50.839  84.333  1.00  0.00           N  
ATOM   1945  H   GLN   145      59.754  50.307  84.945  1.00  0.00           H  
ATOM   1946  CA  GLN   145      59.804  52.004  83.729  1.00  0.00           C  
ATOM   1947  HA  GLN   145      59.708  51.765  82.670  1.00  0.00           H  
ATOM   1948  CB  GLN   145      58.506  52.332  84.383  1.00  0.00           C  
ATOM   1949  HB2 GLN   145      58.803  52.964  85.220  1.00  0.00           H  
ATOM   1950  HB3 GLN   145      58.019  52.997  83.670  1.00  0.00           H  
ATOM   1951  CG  GLN   145      57.511  51.205  84.668  1.00  0.00           C  
ATOM   1952  HG2 GLN   145      57.664  50.753  85.647  1.00  0.00           H  
ATOM   1953  HG3 GLN   145      56.533  51.677  84.757  1.00  0.00           H  
ATOM   1954  CD  GLN   145      57.410  50.142  83.594  1.00  0.00           C  
ATOM   1955  OE1 GLN   145      58.369  49.487  83.107  1.00  0.00           O  
ATOM   1956  NE2 GLN   145      56.151  49.863  83.173  1.00  0.00           N  
ATOM   1957 HE21 GLN   145      56.101  49.038  82.591  1.00  0.00           H  
ATOM   1958 HE22 GLN   145      55.318  50.299  83.540  1.00  0.00           H  
ATOM   1959  C   GLN   145      60.780  53.162  83.590  1.00  0.00           C  
ATOM   1960  O   GLN   145      61.430  53.557  84.582  1.00  0.00           O  
ATOM   1961  N   GLN   146      60.656  53.919  82.518  1.00  0.00           N  
ATOM   1962  H   GLN   146      59.936  53.758  81.828  1.00  0.00           H  
ATOM   1963  CA  GLN   146      61.441  55.171  82.309  1.00  0.00           C  
ATOM   1964  HA  GLN   146      62.304  55.196  82.973  1.00  0.00           H  
ATOM   1965  CB  GLN   146      61.819  55.238  80.894  1.00  0.00           C  
ATOM   1966  HB2 GLN   146      60.902  55.229  80.304  1.00  0.00           H  
ATOM   1967  HB3 GLN   146      62.296  56.208  80.753  1.00  0.00           H  
ATOM   1968  CG  GLN   146      62.691  54.064  80.464  1.00  0.00           C  
ATOM   1969  HG2 GLN   146      62.101  53.162  80.305  1.00  0.00           H  
ATOM   1970  HG3 GLN   146      63.047  54.241  79.449  1.00  0.00           H  
ATOM   1971  CD  GLN   146      63.993  53.800  81.298  1.00  0.00           C  
ATOM   1972  OE1 GLN   146      64.997  54.484  81.067  1.00  0.00           O  
ATOM   1973  NE2 GLN   146      63.966  52.912  82.246  1.00  0.00           N  
ATOM   1974 HE21 GLN   146      63.121  52.464  82.570  1.00  0.00           H  
ATOM   1975 HE22 GLN   146      64.784  52.487  82.657  1.00  0.00           H  
ATOM   1976  C   GLN   146      60.629  56.485  82.589  1.00  0.00           C  
ATOM   1977  O   GLN   146      59.429  56.595  82.349  1.00  0.00           O  
ATOM   1978  N   GLN   147      61.323  57.354  83.341  1.00  0.00           N  
ATOM   1979  H   GLN   147      62.321  57.210  83.381  1.00  0.00           H  
ATOM   1980  CA  GLN   147      60.809  58.327  84.251  1.00  0.00           C  
ATOM   1981  HA  GLN   147      59.951  57.773  84.634  1.00  0.00           H  
ATOM   1982  CB  GLN   147      61.970  58.661  85.320  1.00  0.00           C  
ATOM   1983  HB2 GLN   147      62.883  59.065  84.883  1.00  0.00           H  
ATOM   1984  HB3 GLN   147      61.659  59.471  85.979  1.00  0.00           H  
ATOM   1985  CG  GLN   147      62.327  57.544  86.324  1.00  0.00           C  
ATOM   1986  HG2 GLN   147      62.837  56.721  85.823  1.00  0.00           H  
ATOM   1987  HG3 GLN   147      62.945  58.046  87.067  1.00  0.00           H  
ATOM   1988  CD  GLN   147      61.052  57.009  86.914  1.00  0.00           C  
ATOM   1989  OE1 GLN   147      60.280  57.774  87.517  1.00  0.00           O  
ATOM   1990  NE2 GLN   147      60.905  55.675  86.874  1.00  0.00           N  
ATOM   1991 HE21 GLN   147      61.648  55.097  86.508  1.00  0.00           H  
ATOM   1992 HE22 GLN   147      60.119  55.225  87.322  1.00  0.00           H  
ATOM   1993  C   GLN   147      60.335  59.589  83.596  1.00  0.00           C  
ATOM   1994  O   GLN   147      60.832  59.949  82.533  1.00  0.00           O  
ATOM   1995  N   SER   148      59.419  60.301  84.265  1.00  0.00           N  
ATOM   1996  H   SER   148      58.918  59.820  84.997  1.00  0.00           H  
ATOM   1997  CA  SER   148      59.009  61.607  83.798  1.00  0.00           C  
ATOM   1998  HA  SER   148      58.912  61.576  82.713  1.00  0.00           H  
ATOM   1999  CB  SER   148      57.596  61.860  84.340  1.00  0.00           C  
ATOM   2000  HB2 SER   148      57.080  60.907  84.455  1.00  0.00           H  
ATOM   2001  HB3 SER   148      57.622  62.245  85.360  1.00  0.00           H  
ATOM   2002  OG  SER   148      56.974  62.823  83.616  1.00  0.00           O  
ATOM   2003  HG  SER   148      56.158  63.052  84.068  1.00  0.00           H  
ATOM   2004  C   SER   148      59.966  62.663  84.234  1.00  0.00           C  
ATOM   2005  O   SER   148      60.956  62.400  84.947  1.00  0.00           O  
ATOM   2006  N   TYR   149      59.667  63.922  83.827  1.00  0.00           N  
ATOM   2007  H   TYR   149      58.918  63.984  83.152  1.00  0.00           H  
ATOM   2008  CA  TYR   149      60.283  65.204  84.342  1.00  0.00           C  
ATOM   2009  HA  TYR   149      60.563  65.209  85.395  1.00  0.00           H  
ATOM   2010  CB  TYR   149      61.528  65.553  83.445  1.00  0.00           C  
ATOM   2011  HB2 TYR   149      62.350  64.843  83.531  1.00  0.00           H  
ATOM   2012  HB3 TYR   149      61.104  65.513  82.441  1.00  0.00           H  
ATOM   2013  CG  TYR   149      62.235  66.928  83.585  1.00  0.00           C  
ATOM   2014  CD1 TYR   149      62.401  67.731  82.458  1.00  0.00           C  
ATOM   2015  HD1 TYR   149      62.019  67.352  81.522  1.00  0.00           H  
ATOM   2016  CE1 TYR   149      62.906  69.068  82.541  1.00  0.00           C  
ATOM   2017  HE1 TYR   149      62.995  69.636  81.626  1.00  0.00           H  
ATOM   2018  CZ  TYR   149      63.413  69.541  83.803  1.00  0.00           C  
ATOM   2019  OH  TYR   149      63.975  70.711  84.079  1.00  0.00           O  
ATOM   2020  HH  TYR   149      63.725  71.424  83.486  1.00  0.00           H  
ATOM   2021  CE2 TYR   149      63.231  68.708  84.956  1.00  0.00           C  
ATOM   2022  HE2 TYR   149      63.636  69.082  85.885  1.00  0.00           H  
ATOM   2023  CD2 TYR   149      62.590  67.465  84.825  1.00  0.00           C  
ATOM   2024  HD2 TYR   149      62.471  66.872  85.720  1.00  0.00           H  
ATOM   2025  C   TYR   149      59.327  66.321  84.330  1.00  0.00           C  
ATOM   2026  O   TYR   149      58.519  66.357  83.308  1.00  0.00           O  
ATOM   2027  N   ASN   150      59.220  67.111  85.409  1.00  0.00           N  
ATOM   2028  H   ASN   150      59.842  66.833  86.154  1.00  0.00           H  
ATOM   2029  CA  ASN   150      58.195  68.047  85.573  1.00  0.00           C  
ATOM   2030  HA  ASN   150      57.583  68.026  84.671  1.00  0.00           H  
ATOM   2031  CB  ASN   150      57.393  67.536  86.773  1.00  0.00           C  
ATOM   2032  HB2 ASN   150      58.139  67.344  87.544  1.00  0.00           H  
ATOM   2033  HB3 ASN   150      56.697  68.320  87.071  1.00  0.00           H  
ATOM   2034  CG  ASN   150      56.651  66.267  86.569  1.00  0.00           C  
ATOM   2035  OD1 ASN   150      56.879  65.141  87.124  1.00  0.00           O  
ATOM   2036  ND2 ASN   150      55.552  66.282  85.809  1.00  0.00           N  
ATOM   2037 HD21 ASN   150      55.154  65.368  85.647  1.00  0.00           H  
ATOM   2038 HD22 ASN   150      55.161  67.132  85.427  1.00  0.00           H  
ATOM   2039  C   ASN   150      58.983  69.359  85.861  1.00  0.00           C  
ATOM   2040  O   ASN   150      59.355  69.722  86.978  1.00  0.00           O  
ATOM   2041  N   PRO   151      59.294  70.194  84.873  1.00  0.00           N  
ATOM   2042  CD  PRO   151      59.117  69.966  83.440  1.00  0.00           C  
ATOM   2043  HD2 PRO   151      58.122  69.620  83.159  1.00  0.00           H  
ATOM   2044  HD3 PRO   151      59.845  69.235  83.087  1.00  0.00           H  
ATOM   2045  CG  PRO   151      59.274  71.349  82.697  1.00  0.00           C  
ATOM   2046  HG2 PRO   151      58.274  71.719  82.469  1.00  0.00           H  
ATOM   2047  HG3 PRO   151      59.827  71.260  81.762  1.00  0.00           H  
ATOM   2048  CB  PRO   151      60.061  72.141  83.734  1.00  0.00           C  
ATOM   2049  HB2 PRO   151      59.915  73.221  83.727  1.00  0.00           H  
ATOM   2050  HB3 PRO   151      61.133  72.047  83.565  1.00  0.00           H  
ATOM   2051  CA  PRO   151      59.831  71.567  85.109  1.00  0.00           C  
ATOM   2052  HA  PRO   151      60.794  71.451  85.607  1.00  0.00           H  
ATOM   2053  C   PRO   151      58.770  72.423  85.868  1.00  0.00           C  
ATOM   2054  O   PRO   151      57.633  72.458  85.474  1.00  0.00           O  
ATOM   2055  N   PRO   152      59.229  73.043  86.992  1.00  0.00           N  
ATOM   2056  CD  PRO   152      60.512  72.807  87.697  1.00  0.00           C  
ATOM   2057  HD2 PRO   152      61.275  73.263  87.066  1.00  0.00           H  
ATOM   2058  HD3 PRO   152      60.688  71.734  87.774  1.00  0.00           H  
ATOM   2059  CG  PRO   152      60.432  73.461  89.050  1.00  0.00           C  
ATOM   2060  HG2 PRO   152      61.386  73.821  89.436  1.00  0.00           H  
ATOM   2061  HG3 PRO   152      59.804  72.899  89.741  1.00  0.00           H  
ATOM   2062  CB  PRO   152      59.614  74.642  88.688  1.00  0.00           C  
ATOM   2063  HB2 PRO   152      60.273  75.404  88.271  1.00  0.00           H  
ATOM   2064  HB3 PRO   152      59.239  75.155  89.574  1.00  0.00           H  
ATOM   2065  CA  PRO   152      58.554  74.067  87.746  1.00  0.00           C  
ATOM   2066  HA  PRO   152      57.781  73.565  88.328  1.00  0.00           H  
ATOM   2067  C   PRO   152      57.932  75.261  87.010  1.00  0.00           C  
ATOM   2068  O   PRO   152      58.469  75.649  85.969  1.00  0.00           O  
ATOM   2069  N   GLN   153      56.845  75.873  87.566  1.00  0.00           N  
ATOM   2070  H   GLN   153      56.455  75.619  88.462  1.00  0.00           H  
ATOM   2071  CA  GLN   153      56.332  77.095  86.964  1.00  0.00           C  
ATOM   2072  HA  GLN   153      56.092  76.917  85.915  1.00  0.00           H  
ATOM   2073  CB  GLN   153      55.050  77.535  87.636  1.00  0.00           C  
ATOM   2074  HB2 GLN   153      54.618  78.246  86.931  1.00  0.00           H  
ATOM   2075  HB3 GLN   153      54.325  76.755  87.403  1.00  0.00           H  
ATOM   2076  CG  GLN   153      55.094  78.007  89.067  1.00  0.00           C  
ATOM   2077  HG2 GLN   153      56.015  78.573  89.209  1.00  0.00           H  
ATOM   2078  HG3 GLN   153      54.215  78.626  89.246  1.00  0.00           H  
ATOM   2079  CD  GLN   153      54.999  76.812  90.053  1.00  0.00           C  
ATOM   2080  OE1 GLN   153      54.681  75.686  89.713  1.00  0.00           O  
ATOM   2081  NE2 GLN   153      55.157  77.016  91.317  1.00  0.00           N  
ATOM   2082 HE21 GLN   153      55.398  77.949  91.618  1.00  0.00           H  
ATOM   2083 HE22 GLN   153      54.824  76.339  91.988  1.00  0.00           H  
ATOM   2084  C   GLN   153      57.407  78.256  86.933  1.00  0.00           C  
ATOM   2085  O   GLN   153      58.226  78.402  87.914  1.00  0.00           O  
ATOM   2086  N   GLY   154      57.427  79.061  85.881  1.00  0.00           N  
ATOM   2087  H   GLY   154      56.886  78.683  85.117  1.00  0.00           H  
ATOM   2088  CA  GLY   154      58.319  80.219  85.791  1.00  0.00           C  
ATOM   2089  HA2 GLY   154      59.205  80.165  86.424  1.00  0.00           H  
ATOM   2090  HA3 GLY   154      58.739  80.227  84.785  1.00  0.00           H  
ATOM   2091  C   GLY   154      57.745  81.562  86.228  1.00  0.00           C  
ATOM   2092  O   GLY   154      56.827  81.637  87.067  1.00  0.00           O  
ATOM   2093  N   TYR   155      58.222  82.563  85.516  1.00  0.00           N  
ATOM   2094  H   TYR   155      59.007  82.330  84.925  1.00  0.00           H  
ATOM   2095  CA  TYR   155      57.750  83.897  85.657  1.00  0.00           C  
ATOM   2096  HA  TYR   155      56.869  83.833  86.295  1.00  0.00           H  
ATOM   2097  CB  TYR   155      58.701  84.738  86.598  1.00  0.00           C  
ATOM   2098  HB2 TYR   155      59.632  85.045  86.123  1.00  0.00           H  
ATOM   2099  HB3 TYR   155      58.087  85.584  86.905  1.00  0.00           H  
ATOM   2100  CG  TYR   155      59.145  84.068  87.870  1.00  0.00           C  
ATOM   2101  CD1 TYR   155      60.411  83.453  87.856  1.00  0.00           C  
ATOM   2102  HD1 TYR   155      61.061  83.642  87.015  1.00  0.00           H  
ATOM   2103  CE1 TYR   155      60.812  82.779  89.018  1.00  0.00           C  
ATOM   2104  HE1 TYR   155      61.790  82.349  89.181  1.00  0.00           H  
ATOM   2105  CZ  TYR   155      59.972  82.688  90.158  1.00  0.00           C  
ATOM   2106  OH  TYR   155      60.352  82.096  91.328  1.00  0.00           O  
ATOM   2107  HH  TYR   155      59.638  82.079  91.969  1.00  0.00           H  
ATOM   2108  CE2 TYR   155      58.687  83.193  90.098  1.00  0.00           C  
ATOM   2109  HE2 TYR   155      58.078  83.124  90.988  1.00  0.00           H  
ATOM   2110  CD2 TYR   155      58.277  83.973  89.027  1.00  0.00           C  
ATOM   2111  HD2 TYR   155      57.261  84.326  88.925  1.00  0.00           H  
ATOM   2112  C   TYR   155      57.386  84.530  84.236  1.00  0.00           C  
ATOM   2113  O   TYR   155      58.176  84.691  83.318  1.00  0.00           O  
ATOM   2114  N   GLY   156      56.223  85.264  84.227  1.00  0.00           N  
ATOM   2115  H   GLY   156      56.119  85.792  83.373  1.00  0.00           H  
ATOM   2116  CA  GLY   156      55.262  85.317  85.333  1.00  0.00           C  
ATOM   2117  HA2 GLY   156      54.857  84.318  85.492  1.00  0.00           H  
ATOM   2118  HA3 GLY   156      55.650  85.731  86.263  1.00  0.00           H  
ATOM   2119  C   GLY   156      54.128  86.305  85.054  1.00  0.00           C  
ATOM   2120  O   GLY   156      53.780  86.488  83.916  1.00  0.00           O  
ATOM   2121  N   GLN   157      53.677  87.018  86.079  1.00  0.00           N  
ATOM   2122  H   GLN   157      54.148  86.894  86.964  1.00  0.00           H  
ATOM   2123  CA  GLN   157      52.555  87.975  86.122  1.00  0.00           C  
ATOM   2124  HA  GLN   157      52.357  88.449  85.161  1.00  0.00           H  
ATOM   2125  CB  GLN   157      51.237  87.268  86.288  1.00  0.00           C  
ATOM   2126  HB2 GLN   157      50.434  87.974  86.075  1.00  0.00           H  
ATOM   2127  HB3 GLN   157      51.076  86.542  85.492  1.00  0.00           H  
ATOM   2128  CG  GLN   157      51.193  86.450  87.646  1.00  0.00           C  
ATOM   2129  HG2 GLN   157      52.057  85.786  87.681  1.00  0.00           H  
ATOM   2130  HG3 GLN   157      51.318  87.086  88.522  1.00  0.00           H  
ATOM   2131  CD  GLN   157      50.018  85.550  87.890  1.00  0.00           C  
ATOM   2132  OE1 GLN   157      48.835  85.907  87.745  1.00  0.00           O  
ATOM   2133  NE2 GLN   157      50.324  84.369  88.367  1.00  0.00           N  
ATOM   2134 HE21 GLN   157      51.263  84.014  88.475  1.00  0.00           H  
ATOM   2135 HE22 GLN   157      49.535  83.775  88.581  1.00  0.00           H  
ATOM   2136  C   GLN   157      52.753  89.044  87.296  1.00  0.00           C  
ATOM   2137  O   GLN   157      53.635  88.891  88.158  1.00  0.00           O  
ATOM   2138  N   GLN   158      52.039  90.168  87.347  1.00  0.00           N  
ATOM   2139  H   GLN   158      52.412  90.854  87.987  1.00  0.00           H  
ATOM   2140  CA  GLN   158      50.985  90.683  86.330  1.00  0.00           C  
ATOM   2141  HA  GLN   158      50.171  89.969  86.207  1.00  0.00           H  
ATOM   2142  CB  GLN   158      50.442  92.079  86.781  1.00  0.00           C  
ATOM   2143  HB2 GLN   158      51.205  92.849  86.666  1.00  0.00           H  
ATOM   2144  HB3 GLN   158      49.654  92.275  86.054  1.00  0.00           H  
ATOM   2145  CG  GLN   158      49.884  92.048  88.246  1.00  0.00           C  
ATOM   2146  HG2 GLN   158      50.762  92.185  88.878  1.00  0.00           H  
ATOM   2147  HG3 GLN   158      49.312  92.968  88.363  1.00  0.00           H  
ATOM   2148  CD  GLN   158      49.022  90.826  88.503  1.00  0.00           C  
ATOM   2149  OE1 GLN   158      49.544  89.982  89.258  1.00  0.00           O  
ATOM   2150  NE2 GLN   158      47.795  90.757  87.951  1.00  0.00           N  
ATOM   2151 HE21 GLN   158      47.463  91.496  87.349  1.00  0.00           H  
ATOM   2152 HE22 GLN   158      47.227  89.947  88.153  1.00  0.00           H  
ATOM   2153  C   GLN   158      51.477  90.703  84.874  1.00  0.00           C  
ATOM   2154  O   GLN   158      52.666  90.941  84.649  1.00  0.00           O  
ATOM   2155  N   ASN   159      50.620  90.540  83.845  1.00  0.00           N  
ATOM   2156  H   ASN   159      49.669  90.283  84.065  1.00  0.00           H  
ATOM   2157  CA  ASN   159      51.086  90.862  82.525  1.00  0.00           C  
ATOM   2158  HA  ASN   159      51.982  90.276  82.318  1.00  0.00           H  
ATOM   2159  CB  ASN   159      50.047  90.450  81.440  1.00  0.00           C  
ATOM   2160  HB2 ASN   159      49.866  89.383  81.574  1.00  0.00           H  
ATOM   2161  HB3 ASN   159      49.160  91.028  81.697  1.00  0.00           H  
ATOM   2162  CG  ASN   159      50.437  90.835  80.039  1.00  0.00           C  
ATOM   2163  OD1 ASN   159      50.104  91.923  79.604  1.00  0.00           O  
ATOM   2164  ND2 ASN   159      51.058  89.927  79.250  1.00  0.00           N  
ATOM   2165 HD21 ASN   159      51.297  89.065  79.720  1.00  0.00           H  
ATOM   2166 HD22 ASN   159      51.201  90.268  78.310  1.00  0.00           H  
ATOM   2167  C   ASN   159      51.442  92.377  82.362  1.00  0.00           C  
ATOM   2168  O   ASN   159      50.808  93.201  83.000  1.00  0.00           O  
ATOM   2169  N   GLN   160      52.534  92.808  81.738  1.00  0.00           N  
ATOM   2170  H   GLN   160      52.596  93.806  81.876  1.00  0.00           H  
ATOM   2171  CA  GLN   160      53.511  92.121  81.025  1.00  0.00           C  
ATOM   2172  HA  GLN   160      53.159  91.113  80.807  1.00  0.00           H  
ATOM   2173  CB  GLN   160      53.797  92.920  79.649  1.00  0.00           C  
ATOM   2174  HB2 GLN   160      52.955  92.820  78.964  1.00  0.00           H  
ATOM   2175  HB3 GLN   160      53.929  93.974  79.891  1.00  0.00           H  
ATOM   2176  CG  GLN   160      55.009  92.375  78.838  1.00  0.00           C  
ATOM   2177  HG2 GLN   160      54.867  92.870  77.877  1.00  0.00           H  
ATOM   2178  HG3 GLN   160      55.900  92.606  79.422  1.00  0.00           H  
ATOM   2179  CD  GLN   160      54.984  90.882  78.505  1.00  0.00           C  
ATOM   2180  OE1 GLN   160      55.502  90.117  79.300  1.00  0.00           O  
ATOM   2181  NE2 GLN   160      54.442  90.424  77.371  1.00  0.00           N  
ATOM   2182 HE21 GLN   160      53.843  90.961  76.760  1.00  0.00           H  
ATOM   2183 HE22 GLN   160      54.147  89.459  77.332  1.00  0.00           H  
ATOM   2184  C   GLN   160      54.846  91.898  81.909  1.00  0.00           C  
ATOM   2185  O   GLN   160      55.470  92.920  82.272  1.00  0.00           O  
ATOM   2186  N   TYR   161      55.216  90.669  82.273  1.00  0.00           N  
ATOM   2187  H   TYR   161      54.677  89.846  82.043  1.00  0.00           H  
ATOM   2188  CA  TYR   161      56.345  90.357  83.105  1.00  0.00           C  
ATOM   2189  HA  TYR   161      56.264  90.968  84.004  1.00  0.00           H  
ATOM   2190  CB  TYR   161      56.272  88.905  83.700  1.00  0.00           C  
ATOM   2191  HB2 TYR   161      55.239  88.722  83.997  1.00  0.00           H  
ATOM   2192  HB3 TYR   161      56.588  88.221  82.913  1.00  0.00           H  
ATOM   2193  CG  TYR   161      57.116  88.710  84.978  1.00  0.00           C  
ATOM   2194  CD1 TYR   161      58.461  88.306  84.959  1.00  0.00           C  
ATOM   2195  HD1 TYR   161      58.914  88.095  84.002  1.00  0.00           H  
ATOM   2196  CE1 TYR   161      59.192  88.362  86.139  1.00  0.00           C  
ATOM   2197  HE1 TYR   161      60.241  88.118  86.054  1.00  0.00           H  
ATOM   2198  CZ  TYR   161      58.600  88.833  87.350  1.00  0.00           C  
ATOM   2199  OH  TYR   161      59.302  88.785  88.512  1.00  0.00           O  
ATOM   2200  HH  TYR   161      60.244  88.729  88.338  1.00  0.00           H  
ATOM   2201  CE2 TYR   161      57.279  89.232  87.417  1.00  0.00           C  
ATOM   2202  HE2 TYR   161      56.846  89.574  88.346  1.00  0.00           H  
ATOM   2203  CD2 TYR   161      56.574  89.113  86.218  1.00  0.00           C  
ATOM   2204  HD2 TYR   161      55.535  89.403  86.167  1.00  0.00           H  
ATOM   2205  C   TYR   161      57.652  90.672  82.491  1.00  0.00           C  
ATOM   2206  O   TYR   161      58.466  91.118  83.151  1.00  0.00           O  
ATOM   2207  N   ASN   162      57.905  90.480  81.202  1.00  0.00           N  
ATOM   2208  H   ASN   162      57.155  90.095  80.646  1.00  0.00           H  
ATOM   2209  CA  ASN   162      59.205  90.313  80.597  1.00  0.00           C  
ATOM   2210  HA  ASN   162      59.943  90.371  81.398  1.00  0.00           H  
ATOM   2211  CB  ASN   162      59.358  88.893  80.028  1.00  0.00           C  
ATOM   2212  HB2 ASN   162      58.622  88.670  79.256  1.00  0.00           H  
ATOM   2213  HB3 ASN   162      60.346  88.797  79.576  1.00  0.00           H  
ATOM   2214  CG  ASN   162      59.375  87.899  81.165  1.00  0.00           C  
ATOM   2215  OD1 ASN   162      60.252  87.850  81.976  1.00  0.00           O  
ATOM   2216  ND2 ASN   162      58.519  86.922  81.261  1.00  0.00           N  
ATOM   2217 HD21 ASN   162      58.513  86.255  82.020  1.00  0.00           H  
ATOM   2218 HD22 ASN   162      57.625  86.975  80.794  1.00  0.00           H  
ATOM   2219  C   ASN   162      59.359  91.471  79.612  1.00  0.00           C  
ATOM   2220  O   ASN   162      58.447  91.783  78.846  1.00  0.00           O  
ATOM   2221  N   SER   163      60.569  92.025  79.501  1.00  0.00           N  
ATOM   2222  H   SER   163      61.245  91.781  80.210  1.00  0.00           H  
ATOM   2223  CA  SER   163      60.921  93.147  78.588  1.00  0.00           C  
ATOM   2224  HA  SER   163      60.269  93.172  77.715  1.00  0.00           H  
ATOM   2225  CB  SER   163      60.578  94.497  79.288  1.00  0.00           C  
ATOM   2226  HB2 SER   163      59.699  94.295  79.901  1.00  0.00           H  
ATOM   2227  HB3 SER   163      61.399  94.859  79.907  1.00  0.00           H  
ATOM   2228  OG  SER   163      60.205  95.549  78.346  1.00  0.00           O  
ATOM   2229  HG  SER   163      59.827  96.330  78.756  1.00  0.00           H  
ATOM   2230  C   SER   163      62.383  93.131  78.207  1.00  0.00           C  
ATOM   2231  O   SER   163      63.095  92.285  78.689  1.00  0.00           O  
ATOM   2232  N   SER   164      62.809  94.161  77.506  1.00  0.00           N  
ATOM   2233  H   SER   164      62.122  94.893  77.396  1.00  0.00           H  
ATOM   2234  CA  SER   164      64.164  94.465  77.122  1.00  0.00           C  
ATOM   2235  HA  SER   164      64.117  95.508  76.810  1.00  0.00           H  
ATOM   2236  CB  SER   164      64.638  93.441  76.078  1.00  0.00           C  
ATOM   2237  HB2 SER   164      64.540  92.431  76.475  1.00  0.00           H  
ATOM   2238  HB3 SER   164      63.951  93.471  75.232  1.00  0.00           H  
ATOM   2239  OG  SER   164      65.886  93.517  75.571  1.00  0.00           O  
ATOM   2240  HG  SER   164      65.847  92.842  74.890  1.00  0.00           H  
ATOM   2241  C   SER   164      65.133  94.522  78.376  1.00  0.00           C  
ATOM   2242  O   SER   164      64.694  94.669  79.547  1.00  0.00           O  
ATOM   2243  N   SER   165      66.472  94.574  78.128  1.00  0.00           N  
ATOM   2244  H   SER   165      66.803  94.592  77.174  1.00  0.00           H  
ATOM   2245  CA  SER   165      67.571  94.693  79.131  1.00  0.00           C  
ATOM   2246  HA  SER   165      67.423  93.932  79.898  1.00  0.00           H  
ATOM   2247  CB  SER   165      68.938  94.477  78.474  1.00  0.00           C  
ATOM   2248  HB2 SER   165      69.284  95.452  78.132  1.00  0.00           H  
ATOM   2249  HB3 SER   165      69.538  94.105  79.305  1.00  0.00           H  
ATOM   2250  OG  SER   165      68.818  93.539  77.452  1.00  0.00           O  
ATOM   2251  HG  SER   165      68.803  94.162  76.722  1.00  0.00           H  
ATOM   2252  C   SER   165      67.557  95.999  79.954  1.00  0.00           C  
ATOM   2253  O   SER   165      66.736  96.869  79.762  1.00  0.00           O  
ATOM   2254  N   GLY   166      68.367  96.125  80.948  1.00  0.00           N  
ATOM   2255  H   GLY   166      68.968  95.340  81.157  1.00  0.00           H  
ATOM   2256  CA  GLY   166      68.319  97.176  81.983  1.00  0.00           C  
ATOM   2257  HA2 GLY   166      67.303  97.563  82.057  1.00  0.00           H  
ATOM   2258  HA3 GLY   166      68.551  96.683  82.927  1.00  0.00           H  
ATOM   2259  C   GLY   166      69.118  98.448  81.654  1.00  0.00           C  
ATOM   2260  O   GLY   166      69.336  98.752  80.463  1.00  0.00           O  
ATOM   2261  N   GLY   167      69.633  99.181  82.659  1.00  0.00           N  
ATOM   2262  H   GLY   167      69.566  98.867  83.617  1.00  0.00           H  
ATOM   2263  CA  GLY   167      70.660 100.277  82.460  1.00  0.00           C  
ATOM   2264  HA2 GLY   167      70.138 100.902  81.735  1.00  0.00           H  
ATOM   2265  HA3 GLY   167      70.809 100.798  83.406  1.00  0.00           H  
ATOM   2266  C   GLY   167      72.059  99.739  82.016  1.00  0.00           C  
ATOM   2267  O   GLY   167      72.164  98.577  81.806  1.00  0.00           O  
ATOM   2268  N   GLY   168      73.046 100.628  81.983  1.00  0.00           N  
ATOM   2269  H   GLY   168      72.890 101.602  82.201  1.00  0.00           H  
ATOM   2270  CA  GLY   168      74.363 100.296  81.487  1.00  0.00           C  
ATOM   2271  HA2 GLY   168      75.080 100.625  82.240  1.00  0.00           H  
ATOM   2272  HA3 GLY   168      74.537  99.230  81.346  1.00  0.00           H  
ATOM   2273  C   GLY   168      74.630 101.009  80.131  1.00  0.00           C  
ATOM   2274  O   GLY   168      73.738 101.168  79.295  1.00  0.00           O  
ATOM   2275  N   GLY   169      75.861 101.314  79.779  1.00  0.00           N  
ATOM   2276  H   GLY   169      76.045 101.692  78.861  1.00  0.00           H  
ATOM   2277  CA  GLY   169      77.043 100.983  80.583  1.00  0.00           C  
ATOM   2278  HA2 GLY   169      77.027 101.436  81.574  1.00  0.00           H  
ATOM   2279  HA3 GLY   169      77.087  99.903  80.728  1.00  0.00           H  
ATOM   2280  C   GLY   169      78.376 101.377  79.866  1.00  0.00           C  
ATOM   2281  O   GLY   169      78.420 102.125  78.888  1.00  0.00           O  
ATOM   2282  N   GLY   170      79.376 100.633  80.234  1.00  0.00           N  
ATOM   2283  H   GLY   170      79.336 100.237  81.162  1.00  0.00           H  
ATOM   2284  CA  GLY   170      80.609 100.743  79.513  1.00  0.00           C  
ATOM   2285  HA2 GLY   170      81.181  99.878  79.849  1.00  0.00           H  
ATOM   2286  HA3 GLY   170      80.375 100.596  78.458  1.00  0.00           H  
ATOM   2287  C   GLY   170      81.350 102.079  79.769  1.00  0.00           C  
ATOM   2288  O   GLY   170      80.913 102.960  80.525  1.00  0.00           O  
ATOM   2289  N   GLY   171      82.530 102.240  79.152  1.00  0.00           N  
ATOM   2290  H   GLY   171      82.985 103.138  79.233  1.00  0.00           H  
ATOM   2291  CA  GLY   171      83.306 101.394  78.235  1.00  0.00           C  
ATOM   2292  HA2 GLY   171      83.589 100.498  78.787  1.00  0.00           H  
ATOM   2293  HA3 GLY   171      82.692 101.160  77.365  1.00  0.00           H  
ATOM   2294  C   GLY   171      84.540 102.113  77.628  1.00  0.00           C  
ATOM   2295  O   GLY   171      84.770 103.308  77.835  1.00  0.00           O  
ATOM   2296  N   GLY   172      85.425 101.440  76.928  1.00  0.00           N  
ATOM   2297  H   GLY   172      86.230 101.952  76.596  1.00  0.00           H  
ATOM   2298  CA  GLY   172      85.356 100.061  76.392  1.00  0.00           C  
ATOM   2299  HA2 GLY   172      85.037  99.359  77.163  1.00  0.00           H  
ATOM   2300  HA3 GLY   172      84.565 100.094  75.642  1.00  0.00           H  
ATOM   2301  C   GLY   172      86.576  99.458  75.691  1.00  0.00           C  
ATOM   2302  O   GLY   172      87.652  99.782  76.105  1.00  0.00           O  
ATOM   2303  N   GLY   173      86.300  98.740  74.623  1.00  0.00           N  
ATOM   2304  H   GLY   173      85.422  98.692  74.126  1.00  0.00           H  
ATOM   2305  CA  GLY   173      87.378  98.128  73.792  1.00  0.00           C  
ATOM   2306  HA2 GLY   173      86.991  97.798  72.828  1.00  0.00           H  
ATOM   2307  HA3 GLY   173      88.226  98.722  73.452  1.00  0.00           H  
ATOM   2308  C   GLY   173      88.031  96.969  74.526  1.00  0.00           C  
ATOM   2309  O   GLY   173      88.202  97.105  75.767  1.00  0.00           O  
ATOM   2310  N   GLY   174      88.506  95.953  73.815  1.00  0.00           N  
ATOM   2311  H   GLY   174      88.641  95.209  74.484  1.00  0.00           H  
ATOM   2312  CA  GLY   174      88.558  95.778  72.342  1.00  0.00           C  
ATOM   2313  HA2 GLY   174      89.020  96.672  71.924  1.00  0.00           H  
ATOM   2314  HA3 GLY   174      89.073  94.842  72.123  1.00  0.00           H  
ATOM   2315  C   GLY   174      87.165  95.581  71.715  1.00  0.00           C  
ATOM   2316  O   GLY   174      86.167  95.611  72.438  1.00  0.00           O  
ATOM   2317  N   GLY   175      87.108  95.382  70.362  1.00  0.00           N  
ATOM   2318  H   GLY   175      87.955  95.305  69.818  1.00  0.00           H  
ATOM   2319  CA  GLY   175      85.855  95.130  69.671  1.00  0.00           C  
ATOM   2320  HA2 GLY   175      86.132  94.645  68.735  1.00  0.00           H  
ATOM   2321  HA3 GLY   175      85.149  94.496  70.206  1.00  0.00           H  
ATOM   2322  C   GLY   175      85.034  96.379  69.335  1.00  0.00           C  
ATOM   2323  O   GLY   175      85.301  97.473  69.885  1.00  0.00           O  
ATOM   2324  N   ASN   176      84.024  96.256  68.505  1.00  0.00           N  
ATOM   2325  H   ASN   176      83.744  95.333  68.205  1.00  0.00           H  
ATOM   2326  CA  ASN   176      83.215  97.382  68.010  1.00  0.00           C  
ATOM   2327  HA  ASN   176      83.901  98.130  67.613  1.00  0.00           H  
ATOM   2328  CB  ASN   176      82.296  96.887  66.791  1.00  0.00           C  
ATOM   2329  HB2 ASN   176      82.878  96.368  66.029  1.00  0.00           H  
ATOM   2330  HB3 ASN   176      81.621  96.069  67.045  1.00  0.00           H  
ATOM   2331  CG  ASN   176      81.522  97.918  66.024  1.00  0.00           C  
ATOM   2332  OD1 ASN   176      80.275  97.848  65.927  1.00  0.00           O  
ATOM   2333  ND2 ASN   176      82.196  98.813  65.318  1.00  0.00           N  
ATOM   2334 HD21 ASN   176      81.686  99.247  64.562  1.00  0.00           H  
ATOM   2335 HD22 ASN   176      83.192  98.712  65.187  1.00  0.00           H  
ATOM   2336  C   ASN   176      82.423  98.121  69.096  1.00  0.00           C  
ATOM   2337  O   ASN   176      81.634  97.529  69.794  1.00  0.00           O  
ATOM   2338  N   TYR   177      82.697  99.407  69.259  1.00  0.00           N  
ATOM   2339  H   TYR   177      83.326  99.807  68.577  1.00  0.00           H  
ATOM   2340  CA  TYR   177      81.928 100.453  70.035  1.00  0.00           C  
ATOM   2341  HA  TYR   177      81.586 100.135  71.020  1.00  0.00           H  
ATOM   2342  CB  TYR   177      82.675 101.770  70.127  1.00  0.00           C  
ATOM   2343  HB2 TYR   177      83.185 102.008  69.194  1.00  0.00           H  
ATOM   2344  HB3 TYR   177      81.923 102.531  70.336  1.00  0.00           H  
ATOM   2345  CG  TYR   177      83.795 101.688  71.198  1.00  0.00           C  
ATOM   2346  CD1 TYR   177      85.091 101.216  70.861  1.00  0.00           C  
ATOM   2347  HD1 TYR   177      85.136 100.786  69.872  1.00  0.00           H  
ATOM   2348  CE1 TYR   177      86.128 101.397  71.779  1.00  0.00           C  
ATOM   2349  HE1 TYR   177      87.087 100.966  71.533  1.00  0.00           H  
ATOM   2350  CZ  TYR   177      85.890 101.946  73.042  1.00  0.00           C  
ATOM   2351  OH  TYR   177      86.848 101.960  73.926  1.00  0.00           O  
ATOM   2352  HH  TYR   177      86.680 102.621  74.601  1.00  0.00           H  
ATOM   2353  CE2 TYR   177      84.623 102.318  73.380  1.00  0.00           C  
ATOM   2354  HE2 TYR   177      84.389 102.621  74.390  1.00  0.00           H  
ATOM   2355  CD2 TYR   177      83.539 102.219  72.474  1.00  0.00           C  
ATOM   2356  HD2 TYR   177      82.527 102.542  72.673  1.00  0.00           H  
ATOM   2357  C   TYR   177      80.630 100.676  69.137  1.00  0.00           C  
ATOM   2358  O   TYR   177      80.713 101.306  68.090  1.00  0.00           O  
ATOM   2359  N   GLY   178      79.381 100.299  69.539  1.00  0.00           N  
ATOM   2360  H   GLY   178      78.577 100.485  68.956  1.00  0.00           H  
ATOM   2361  CA  GLY   178      78.978  99.744  70.824  1.00  0.00           C  
ATOM   2362  HA2 GLY   178      77.898  99.619  70.754  1.00  0.00           H  
ATOM   2363  HA3 GLY   178      79.534  98.832  71.042  1.00  0.00           H  
ATOM   2364  C   GLY   178      79.100 100.746  71.978  1.00  0.00           C  
ATOM   2365  O   GLY   178      79.157 101.972  71.723  1.00  0.00           O  
ATOM   2366  N   GLN   179      79.240 100.317  73.233  1.00  0.00           N  
ATOM   2367  H   GLN   179      79.366  99.347  73.483  1.00  0.00           H  
ATOM   2368  CA  GLN   179      79.192 101.316  74.328  1.00  0.00           C  
ATOM   2369  HA  GLN   179      79.039 102.316  73.923  1.00  0.00           H  
ATOM   2370  CB  GLN   179      77.929 100.967  75.211  1.00  0.00           C  
ATOM   2371  HB2 GLN   179      77.874 101.828  75.878  1.00  0.00           H  
ATOM   2372  HB3 GLN   179      77.042 101.028  74.580  1.00  0.00           H  
ATOM   2373  CG  GLN   179      77.811  99.620  75.983  1.00  0.00           C  
ATOM   2374  HG2 GLN   179      78.001  98.830  75.256  1.00  0.00           H  
ATOM   2375  HG3 GLN   179      78.578  99.635  76.757  1.00  0.00           H  
ATOM   2376  CD  GLN   179      76.366  99.486  76.460  1.00  0.00           C  
ATOM   2377  OE1 GLN   179      75.606 100.465  76.642  1.00  0.00           O  
ATOM   2378  NE2 GLN   179      75.943  98.265  76.679  1.00  0.00           N  
ATOM   2379 HE21 GLN   179      76.548  97.456  76.673  1.00  0.00           H  
ATOM   2380 HE22 GLN   179      74.961  98.315  76.907  1.00  0.00           H  
ATOM   2381  C   GLN   179      80.583 101.469  74.993  1.00  0.00           C  
ATOM   2382  O   GLN   179      81.284 100.538  75.358  1.00  0.00           O  
ATOM   2383  N   ASP   180      81.183 102.636  75.189  1.00  0.00           N  
ATOM   2384  H   ASP   180      81.999 102.527  75.775  1.00  0.00           H  
ATOM   2385  CA  ASP   180      80.744 103.960  74.801  1.00  0.00           C  
ATOM   2386  HA  ASP   180      80.261 103.936  73.824  1.00  0.00           H  
ATOM   2387  CB  ASP   180      79.706 104.445  75.855  1.00  0.00           C  
ATOM   2388  HB2 ASP   180      78.831 103.798  75.914  1.00  0.00           H  
ATOM   2389  HB3 ASP   180      80.211 104.459  76.822  1.00  0.00           H  
ATOM   2390  CG  ASP   180      79.113 105.808  75.434  1.00  0.00           C  
ATOM   2391  OD1 ASP   180      78.327 106.394  76.184  1.00  0.00           O  
ATOM   2392  OD2 ASP   180      79.143 106.193  74.286  1.00  0.00           O  
ATOM   2393  C   ASP   180      82.013 104.831  74.689  1.00  0.00           C  
ATOM   2394  O   ASP   180      82.807 105.022  75.639  1.00  0.00           O  
ATOM   2395  N   GLN   181      82.174 105.394  73.505  1.00  0.00           N  
ATOM   2396  H   GLN   181      81.609 105.187  72.693  1.00  0.00           H  
ATOM   2397  CA  GLN   181      83.175 106.408  73.206  1.00  0.00           C  
ATOM   2398  HA  GLN   181      83.732 106.570  74.128  1.00  0.00           H  
ATOM   2399  CB  GLN   181      84.244 105.795  72.316  1.00  0.00           C  
ATOM   2400  HB2 GLN   181      84.989 106.531  72.014  1.00  0.00           H  
ATOM   2401  HB3 GLN   181      84.613 104.912  72.839  1.00  0.00           H  
ATOM   2402  CG  GLN   181      83.655 105.353  70.990  1.00  0.00           C  
ATOM   2403  HG2 GLN   181      82.888 104.582  71.069  1.00  0.00           H  
ATOM   2404  HG3 GLN   181      83.229 106.233  70.509  1.00  0.00           H  
ATOM   2405  CD  GLN   181      84.595 104.750  70.001  1.00  0.00           C  
ATOM   2406  OE1 GLN   181      85.804 104.489  70.337  1.00  0.00           O  
ATOM   2407  NE2 GLN   181      84.189 104.673  68.793  1.00  0.00           N  
ATOM   2408 HE21 GLN   181      83.231 104.813  68.504  1.00  0.00           H  
ATOM   2409 HE22 GLN   181      84.820 104.175  68.181  1.00  0.00           H  
ATOM   2410  C   GLN   181      82.662 107.754  72.895  1.00  0.00           C  
ATOM   2411  O   GLN   181      83.481 108.542  72.493  1.00  0.00           O  
ATOM   2412  N   SER   182      81.359 108.010  73.166  1.00  0.00           N  
ATOM   2413  H   SER   182      80.730 107.317  73.545  1.00  0.00           H  
ATOM   2414  CA  SER   182      80.786 109.378  73.093  1.00  0.00           C  
ATOM   2415  HA  SER   182      80.925 109.811  72.103  1.00  0.00           H  
ATOM   2416  CB  SER   182      79.294 109.476  73.492  1.00  0.00           C  
ATOM   2417  HB2 SER   182      78.850 108.590  73.038  1.00  0.00           H  
ATOM   2418  HB3 SER   182      79.172 109.241  74.550  1.00  0.00           H  
ATOM   2419  OG  SER   182      78.566 110.639  73.057  1.00  0.00           O  
ATOM   2420  HG  SER   182      78.557 110.779  72.107  1.00  0.00           H  
ATOM   2421  C   SER   182      81.513 110.214  74.161  1.00  0.00           C  
ATOM   2422  O   SER   182      81.448 109.938  75.384  1.00  0.00           O  
ATOM   2423  N   SER   183      82.232 111.280  73.848  1.00  0.00           N  
ATOM   2424  H   SER   183      82.660 111.659  74.680  1.00  0.00           H  
ATOM   2425  CA  SER   183      82.256 112.029  72.596  1.00  0.00           C  
ATOM   2426  HA  SER   183      81.291 112.031  72.089  1.00  0.00           H  
ATOM   2427  CB  SER   183      82.542 113.512  72.719  1.00  0.00           C  
ATOM   2428  HB2 SER   183      83.387 113.683  73.386  1.00  0.00           H  
ATOM   2429  HB3 SER   183      82.817 113.959  71.764  1.00  0.00           H  
ATOM   2430  OG  SER   183      81.445 114.154  73.279  1.00  0.00           O  
ATOM   2431  HG  SER   183      80.857 113.441  73.536  1.00  0.00           H  
ATOM   2432  C   SER   183      83.367 111.505  71.691  1.00  0.00           C  
ATOM   2433  O   SER   183      84.567 111.768  71.953  1.00  0.00           O  
ATOM   2434  N   MET   184      82.965 110.823  70.589  1.00  0.00           N  
ATOM   2435  H   MET   184      81.980 110.725  70.385  1.00  0.00           H  
ATOM   2436  CA  MET   184      83.924 110.569  69.427  1.00  0.00           C  
ATOM   2437  HA  MET   184      84.786 109.974  69.728  1.00  0.00           H  
ATOM   2438  CB  MET   184      83.141 109.772  68.374  1.00  0.00           C  
ATOM   2439  HB2 MET   184      82.163 110.225  68.208  1.00  0.00           H  
ATOM   2440  HB3 MET   184      83.605 109.654  67.395  1.00  0.00           H  
ATOM   2441  CG  MET   184      82.826 108.362  68.824  1.00  0.00           C  
ATOM   2442  HG2 MET   184      83.660 107.665  68.747  1.00  0.00           H  
ATOM   2443  HG3 MET   184      82.532 108.288  69.871  1.00  0.00           H  
ATOM   2444  SD  MET   184      81.440 107.575  68.019  1.00  0.00           S  
ATOM   2445  CE  MET   184      82.164 107.286  66.433  1.00  0.00           C  
ATOM   2446  HE1 MET   184      82.949 106.532  66.483  1.00  0.00           H  
ATOM   2447  HE2 MET   184      81.469 106.889  65.693  1.00  0.00           H  
ATOM   2448  HE3 MET   184      82.496 108.246  66.037  1.00  0.00           H  
ATOM   2449  C   MET   184      84.452 111.929  68.792  1.00  0.00           C  
ATOM   2450  O   MET   184      83.637 112.933  68.824  1.00  0.00           O  
ATOM   2451  N   SER   185      85.690 111.891  68.282  1.00  0.00           N  
ATOM   2452  H   SER   185      86.234 111.040  68.257  1.00  0.00           H  
ATOM   2453  CA  SER   185      86.382 113.068  67.824  1.00  0.00           C  
ATOM   2454  HA  SER   185      86.221 113.820  68.597  1.00  0.00           H  
ATOM   2455  CB  SER   185      87.854 112.779  67.715  1.00  0.00           C  
ATOM   2456  HB2 SER   185      88.166 112.480  68.716  1.00  0.00           H  
ATOM   2457  HB3 SER   185      87.972 112.016  66.945  1.00  0.00           H  
ATOM   2458  OG  SER   185      88.621 113.877  67.273  1.00  0.00           O  
ATOM   2459  HG  SER   185      89.221 114.104  67.987  1.00  0.00           H  
ATOM   2460  C   SER   185      85.700 113.575  66.465  1.00  0.00           C  
ATOM   2461  O   SER   185      85.412 112.841  65.499  1.00  0.00           O  
ATOM   2462  N   SER   186      85.455 114.866  66.421  1.00  0.00           N  
ATOM   2463  H   SER   186      85.587 115.328  67.309  1.00  0.00           H  
ATOM   2464  CA  SER   186      85.007 115.700  65.331  1.00  0.00           C  
ATOM   2465  HA  SER   186      85.633 115.510  64.459  1.00  0.00           H  
ATOM   2466  CB  SER   186      83.586 115.328  64.874  1.00  0.00           C  
ATOM   2467  HB2 SER   186      83.485 114.393  64.323  1.00  0.00           H  
ATOM   2468  HB3 SER   186      83.004 115.148  65.778  1.00  0.00           H  
ATOM   2469  OG  SER   186      82.937 116.365  64.181  1.00  0.00           O  
ATOM   2470  HG  SER   186      82.062 115.996  64.044  1.00  0.00           H  
ATOM   2471  C   SER   186      85.092 117.183  65.769  1.00  0.00           C  
ATOM   2472  O   SER   186      85.031 117.434  66.990  1.00  0.00           O  
ATOM   2473  N   GLY   187      85.280 118.134  64.849  1.00  0.00           N  
ATOM   2474  H   GLY   187      85.180 119.050  65.264  1.00  0.00           H  
ATOM   2475  CA  GLY   187      85.375 118.008  63.348  1.00  0.00           C  
ATOM   2476  HA2 GLY   187      86.321 118.471  63.068  1.00  0.00           H  
ATOM   2477  HA3 GLY   187      85.475 116.972  63.024  1.00  0.00           H  
ATOM   2478  C   GLY   187      84.247 118.649  62.583  1.00  0.00           C  
ATOM   2479  O   GLY   187      84.262 118.700  61.318  1.00  0.00           O  
ATOM   2480  N   GLY   188      83.200 119.257  63.239  1.00  0.00           N  
ATOM   2481  H   GLY   188      83.219 119.254  64.249  1.00  0.00           H  
ATOM   2482  CA  GLY   188      82.197 120.094  62.718  1.00  0.00           C  
ATOM   2483  HA2 GLY   188      81.795 119.684  61.792  1.00  0.00           H  
ATOM   2484  HA3 GLY   188      81.417 120.256  63.462  1.00  0.00           H  
ATOM   2485  C   GLY   188      82.648 121.529  62.279  1.00  0.00           C  
ATOM   2486  O   GLY   188      83.845 121.871  62.276  1.00  0.00           O  
ATOM   2487  N   GLY   189      81.721 122.346  61.670  1.00  0.00           N  
ATOM   2488  H   GLY   189      82.159 123.165  61.272  1.00  0.00           H  
ATOM   2489  CA  GLY   189      80.295 121.972  61.428  1.00  0.00           C  
ATOM   2490  HA2 GLY   189      79.737 121.754  62.339  1.00  0.00           H  
ATOM   2491  HA3 GLY   189      79.832 122.853  60.984  1.00  0.00           H  
ATOM   2492  C   GLY   189      80.090 120.782  60.502  1.00  0.00           C  
ATOM   2493  O   GLY   189      80.695 120.563  59.472  1.00  0.00           O  
ATOM   2494  N   SER   190      79.081 120.072  60.862  1.00  0.00           N  
ATOM   2495  H   SER   190      78.588 120.235  61.728  1.00  0.00           H  
ATOM   2496  CA  SER   190      78.542 118.992  59.967  1.00  0.00           C  
ATOM   2497  HA  SER   190      79.369 118.490  59.465  1.00  0.00           H  
ATOM   2498  CB  SER   190      77.677 117.948  60.688  1.00  0.00           C  
ATOM   2499  HB2 SER   190      76.832 118.445  61.166  1.00  0.00           H  
ATOM   2500  HB3 SER   190      77.335 117.290  59.889  1.00  0.00           H  
ATOM   2501  OG  SER   190      78.432 117.239  61.620  1.00  0.00           O  
ATOM   2502  HG  SER   190      77.746 116.783  62.114  1.00  0.00           H  
ATOM   2503  C   SER   190      77.664 119.529  58.807  1.00  0.00           C  
ATOM   2504  O   SER   190      76.917 120.465  59.102  1.00  0.00           O  
ATOM   2505  N   GLY   191      77.610 118.931  57.610  1.00  0.00           N  
ATOM   2506  H   GLY   191      77.139 119.448  56.881  1.00  0.00           H  
ATOM   2507  CA  GLY   191      78.561 117.943  57.071  1.00  0.00           C  
ATOM   2508  HA2 GLY   191      78.711 117.141  57.793  1.00  0.00           H  
ATOM   2509  HA3 GLY   191      78.057 117.497  56.214  1.00  0.00           H  
ATOM   2510  C   GLY   191      79.820 118.555  56.444  1.00  0.00           C  
ATOM   2511  O   GLY   191      80.184 119.738  56.649  1.00  0.00           O  
ATOM   2512  N   GLY   192      80.598 117.770  55.707  1.00  0.00           N  
ATOM   2513  H   GLY   192      80.251 116.845  55.494  1.00  0.00           H  
ATOM   2514  CA  GLY   192      81.706 118.206  54.821  1.00  0.00           C  
ATOM   2515  HA2 GLY   192      81.725 119.296  54.825  1.00  0.00           H  
ATOM   2516  HA3 GLY   192      82.688 117.972  55.230  1.00  0.00           H  
ATOM   2517  C   GLY   192      81.563 117.816  53.346  1.00  0.00           C  
ATOM   2518  O   GLY   192      80.513 117.264  52.925  1.00  0.00           O  
ATOM   2519  N   GLY   193      82.488 118.209  52.571  1.00  0.00           N  
ATOM   2520  H   GLY   193      83.385 118.532  52.907  1.00  0.00           H  
ATOM   2521  CA  GLY   193      82.354 118.443  51.101  1.00  0.00           C  
ATOM   2522  HA2 GLY   193      83.193 119.055  50.770  1.00  0.00           H  
ATOM   2523  HA3 GLY   193      82.242 117.497  50.571  1.00  0.00           H  
ATOM   2524  C   GLY   193      81.255 119.357  50.699  1.00  0.00           C  
ATOM   2525  O   GLY   193      81.281 120.508  51.177  1.00  0.00           O  
ATOM   2526  N   TYR   194      80.472 119.107  49.640  1.00  0.00           N  
ATOM   2527  H   TYR   194      80.728 118.187  49.311  1.00  0.00           H  
ATOM   2528  CA  TYR   194      79.396 119.907  49.084  1.00  0.00           C  
ATOM   2529  HA  TYR   194      79.866 120.838  48.765  1.00  0.00           H  
ATOM   2530  CB  TYR   194      78.836 119.119  47.850  1.00  0.00           C  
ATOM   2531  HB2 TYR   194      79.597 119.147  47.070  1.00  0.00           H  
ATOM   2532  HB3 TYR   194      78.700 118.061  48.074  1.00  0.00           H  
ATOM   2533  CG  TYR   194      77.543 119.665  47.276  1.00  0.00           C  
ATOM   2534  CD1 TYR   194      76.393 119.143  47.873  1.00  0.00           C  
ATOM   2535  HD1 TYR   194      76.464 118.488  48.729  1.00  0.00           H  
ATOM   2536  CE1 TYR   194      75.079 119.603  47.503  1.00  0.00           C  
ATOM   2537  HE1 TYR   194      74.208 119.287  48.058  1.00  0.00           H  
ATOM   2538  CZ  TYR   194      75.022 120.533  46.406  1.00  0.00           C  
ATOM   2539  OH  TYR   194      73.817 120.972  46.059  1.00  0.00           O  
ATOM   2540  HH  TYR   194      73.143 120.297  46.173  1.00  0.00           H  
ATOM   2541  CE2 TYR   194      76.137 120.907  45.663  1.00  0.00           C  
ATOM   2542  HE2 TYR   194      76.020 121.509  44.775  1.00  0.00           H  
ATOM   2543  CD2 TYR   194      77.415 120.366  46.075  1.00  0.00           C  
ATOM   2544  HD2 TYR   194      78.278 120.426  45.428  1.00  0.00           H  
ATOM   2545  C   TYR   194      78.316 120.184  50.206  1.00  0.00           C  
ATOM   2546  O   TYR   194      77.953 119.247  50.903  1.00  0.00           O  
ATOM   2547  N   GLY   195      77.700 121.350  50.335  1.00  0.00           N  
ATOM   2548  H   GLY   195      77.157 121.436  51.183  1.00  0.00           H  
ATOM   2549  CA  GLY   195      77.710 122.477  49.406  1.00  0.00           C  
ATOM   2550  HA2 GLY   195      78.313 123.335  49.705  1.00  0.00           H  
ATOM   2551  HA3 GLY   195      77.982 122.170  48.396  1.00  0.00           H  
ATOM   2552  C   GLY   195      76.348 123.128  49.203  1.00  0.00           C  
ATOM   2553  O   GLY   195      75.322 122.469  49.528  1.00  0.00           O  
ATOM   2554  N   ASN   196      76.323 124.453  48.805  1.00  0.00           N  
ATOM   2555  H   ASN   196      77.065 124.760  48.192  1.00  0.00           H  
ATOM   2556  CA  ASN   196      75.138 125.355  48.828  1.00  0.00           C  
ATOM   2557  HA  ASN   196      75.576 126.308  48.530  1.00  0.00           H  
ATOM   2558  CB  ASN   196      74.134 125.007  47.708  1.00  0.00           C  
ATOM   2559  HB2 ASN   196      73.657 124.050  47.916  1.00  0.00           H  
ATOM   2560  HB3 ASN   196      73.365 125.780  47.698  1.00  0.00           H  
ATOM   2561  CG  ASN   196      74.750 124.959  46.277  1.00  0.00           C  
ATOM   2562  OD1 ASN   196      75.296 125.938  45.840  1.00  0.00           O  
ATOM   2563  ND2 ASN   196      74.785 123.818  45.571  1.00  0.00           N  
ATOM   2564 HD21 ASN   196      75.188 123.792  44.645  1.00  0.00           H  
ATOM   2565 HD22 ASN   196      74.461 122.957  45.988  1.00  0.00           H  
ATOM   2566  C   ASN   196      74.414 125.528  50.132  1.00  0.00           C  
ATOM   2567  O   ASN   196      73.156 125.431  50.200  1.00  0.00           O  
ATOM   2568  N   GLN   197      75.137 125.824  51.279  1.00  0.00           N  
ATOM   2569  H   GLN   197      76.117 125.947  51.066  1.00  0.00           H  
ATOM   2570  CA  GLN   197      74.529 126.089  52.523  1.00  0.00           C  
ATOM   2571  HA  GLN   197      73.900 125.275  52.886  1.00  0.00           H  
ATOM   2572  CB  GLN   197      75.694 126.316  53.562  1.00  0.00           C  
ATOM   2573  HB2 GLN   197      76.242 125.375  53.520  1.00  0.00           H  
ATOM   2574  HB3 GLN   197      76.364 127.154  53.368  1.00  0.00           H  
ATOM   2575  CG  GLN   197      75.288 126.413  55.029  1.00  0.00           C  
ATOM   2576  HG2 GLN   197      74.507 125.657  55.108  1.00  0.00           H  
ATOM   2577  HG3 GLN   197      76.105 126.179  55.712  1.00  0.00           H  
ATOM   2578  CD  GLN   197      74.953 127.816  55.462  1.00  0.00           C  
ATOM   2579  OE1 GLN   197      73.859 128.098  55.911  1.00  0.00           O  
ATOM   2580  NE2 GLN   197      75.882 128.634  55.700  1.00  0.00           N  
ATOM   2581 HE21 GLN   197      76.812 128.348  55.430  1.00  0.00           H  
ATOM   2582 HE22 GLN   197      75.750 129.485  56.227  1.00  0.00           H  
ATOM   2583  C   GLN   197      73.719 127.329  52.374  1.00  0.00           C  
ATOM   2584  O   GLN   197      74.221 128.346  51.904  1.00  0.00           O  
ATOM   2585  N   ASP   198      72.488 127.251  52.897  1.00  0.00           N  
ATOM   2586  H   ASP   198      72.077 126.423  53.304  1.00  0.00           H  
ATOM   2587  CA  ASP   198      71.493 128.359  52.655  1.00  0.00           C  
ATOM   2588  HA  ASP   198      71.967 129.339  52.610  1.00  0.00           H  
ATOM   2589  CB  ASP   198      70.800 128.225  51.238  1.00  0.00           C  
ATOM   2590  HB2 ASP   198      71.548 127.870  50.529  1.00  0.00           H  
ATOM   2591  HB3 ASP   198      70.027 127.456  51.244  1.00  0.00           H  
ATOM   2592  CG  ASP   198      70.247 129.478  50.658  1.00  0.00           C  
ATOM   2593  OD1 ASP   198      70.539 130.589  51.044  1.00  0.00           O  
ATOM   2594  OD2 ASP   198      69.557 129.363  49.628  1.00  0.00           O  
ATOM   2595  C   ASP   198      70.485 128.350  53.812  1.00  0.00           C  
ATOM   2596  O   ASP   198      69.320 128.634  53.602  1.00  0.00           O  
ATOM   2597  N   GLN   199      70.990 128.016  55.005  1.00  0.00           N  
ATOM   2598  H   GLN   199      71.972 127.793  55.081  1.00  0.00           H  
ATOM   2599  CA  GLN   199      70.346 128.095  56.323  1.00  0.00           C  
ATOM   2600  HA  GLN   199      71.148 128.354  57.014  1.00  0.00           H  
ATOM   2601  CB  GLN   199      69.522 129.360  56.457  1.00  0.00           C  
ATOM   2602  HB2 GLN   199      69.953 130.203  55.917  1.00  0.00           H  
ATOM   2603  HB3 GLN   199      68.514 129.153  56.095  1.00  0.00           H  
ATOM   2604  CG  GLN   199      69.285 129.853  57.887  1.00  0.00           C  
ATOM   2605  HG2 GLN   199      70.209 129.804  58.464  1.00  0.00           H  
ATOM   2606  HG3 GLN   199      68.893 130.870  57.920  1.00  0.00           H  
ATOM   2607  CD  GLN   199      68.195 129.091  58.667  1.00  0.00           C  
ATOM   2608  OE1 GLN   199      67.404 128.282  58.161  1.00  0.00           O  
ATOM   2609  NE2 GLN   199      68.017 129.419  59.942  1.00  0.00           N  
ATOM   2610 HE21 GLN   199      68.626 130.076  60.408  1.00  0.00           H  
ATOM   2611 HE22 GLN   199      67.214 128.964  60.353  1.00  0.00           H  
ATOM   2612  C   GLN   199      69.630 126.796  56.748  1.00  0.00           C  
ATOM   2613  O   GLN   199      68.797 126.275  55.985  1.00  0.00           O  
ATOM   2614  N   SER   200      69.777 126.305  58.004  1.00  0.00           N  
ATOM   2615  H   SER   200      69.179 125.522  58.227  1.00  0.00           H  
ATOM   2616  CA  SER   200      70.938 126.648  58.882  1.00  0.00           C  
ATOM   2617  HA  SER   200      70.997 127.733  58.972  1.00  0.00           H  
ATOM   2618  CB  SER   200      70.570 126.118  60.270  1.00  0.00           C  
ATOM   2619  HB2 SER   200      69.575 126.545  60.401  1.00  0.00           H  
ATOM   2620  HB3 SER   200      70.576 125.029  60.226  1.00  0.00           H  
ATOM   2621  OG  SER   200      71.404 126.621  61.177  1.00  0.00           O  
ATOM   2622  HG  SER   200      71.454 126.041  61.940  1.00  0.00           H  
ATOM   2623  C   SER   200      72.311 126.101  58.337  1.00  0.00           C  
ATOM   2624  O   SER   200      72.333 125.632  57.204  1.00  0.00           O  
ATOM   2625  N   GLY   201      73.318 126.256  59.180  1.00  0.00           N  
ATOM   2626  H   GLY   201      73.092 126.583  60.109  1.00  0.00           H  
ATOM   2627  CA  GLY   201      74.694 125.805  58.755  1.00  0.00           C  
ATOM   2628  HA2 GLY   201      75.049 124.876  59.201  1.00  0.00           H  
ATOM   2629  HA3 GLY   201      74.761 125.636  57.680  1.00  0.00           H  
ATOM   2630  C   GLY   201      75.693 126.942  59.036  1.00  0.00           C  
ATOM   2631  O   GLY   201      75.321 127.960  59.606  1.00  0.00           O  
ATOM   2632  N   GLY   202      77.018 126.872  58.734  1.00  0.00           N  
ATOM   2633  H   GLY   202      77.603 127.679  58.899  1.00  0.00           H  
ATOM   2634  CA  GLY   202      77.761 125.655  58.231  1.00  0.00           C  
ATOM   2635  HA2 GLY   202      77.285 125.471  57.268  1.00  0.00           H  
ATOM   2636  HA3 GLY   202      78.822 125.847  58.073  1.00  0.00           H  
ATOM   2637  C   GLY   202      77.653 124.445  59.150  1.00  0.00           C  
ATOM   2638  O   GLY   202      77.636 124.503  60.328  1.00  0.00           O  
ATOM   2639  N   GLY   203      77.785 123.230  58.572  1.00  0.00           N  
ATOM   2640  H   GLY   203      77.809 122.491  59.260  1.00  0.00           H  
ATOM   2641  CA  GLY   203      77.843 122.813  57.185  1.00  0.00           C  
ATOM   2642  HA2 GLY   203      78.475 123.557  56.699  1.00  0.00           H  
ATOM   2643  HA3 GLY   203      78.336 121.849  57.063  1.00  0.00           H  
ATOM   2644  C   GLY   203      76.450 122.690  56.592  1.00  0.00           C  
ATOM   2645  O   GLY   203      75.402 122.838  57.245  1.00  0.00           O  
ATOM   2646  N   GLY   204      76.338 122.324  55.302  1.00  0.00           N  
ATOM   2647  H   GLY   204      77.210 122.272  54.794  1.00  0.00           H  
ATOM   2648  CA  GLY   204      75.068 122.143  54.591  1.00  0.00           C  
ATOM   2649  HA2 GLY   204      74.676 121.138  54.746  1.00  0.00           H  
ATOM   2650  HA3 GLY   204      74.320 122.849  54.950  1.00  0.00           H  
ATOM   2651  C   GLY   204      75.169 122.433  53.068  1.00  0.00           C  
ATOM   2652  O   GLY   204      76.180 122.843  52.503  1.00  0.00           O  
ATOM   2653  N   SER   205      74.131 122.438  52.255  1.00  0.00           N  
ATOM   2654  H   SER   205      74.311 122.662  51.287  1.00  0.00           H  
ATOM   2655  CA  SER   205      72.884 121.741  52.554  1.00  0.00           C  
ATOM   2656  HA  SER   205      72.812 121.796  53.640  1.00  0.00           H  
ATOM   2657  CB  SER   205      71.574 122.390  51.976  1.00  0.00           C  
ATOM   2658  HB2 SER   205      70.760 121.722  52.257  1.00  0.00           H  
ATOM   2659  HB3 SER   205      71.473 123.403  52.366  1.00  0.00           H  
ATOM   2660  OG  SER   205      71.648 122.396  50.538  1.00  0.00           O  
ATOM   2661  HG  SER   205      71.961 123.263  50.270  1.00  0.00           H  
ATOM   2662  C   SER   205      72.961 120.207  52.176  1.00  0.00           C  
ATOM   2663  O   SER   205      72.132 119.421  52.680  1.00  0.00           O  
ATOM   2664  N   GLY   206      74.032 119.790  51.434  1.00  0.00           N  
ATOM   2665  H   GLY   206      74.727 120.439  51.093  1.00  0.00           H  
ATOM   2666  CA  GLY   206      74.384 118.366  51.453  1.00  0.00           C  
ATOM   2667  HA2 GLY   206      75.247 118.326  50.788  1.00  0.00           H  
ATOM   2668  HA3 GLY   206      74.741 118.002  52.416  1.00  0.00           H  
ATOM   2669  C   GLY   206      73.321 117.408  50.830  1.00  0.00           C  
ATOM   2670  O   GLY   206      72.406 117.907  50.202  1.00  0.00           O  
ATOM   2671  N   GLY   207      73.468 116.106  51.012  1.00  0.00           N  
ATOM   2672  H   GLY   207      72.700 115.501  50.760  1.00  0.00           H  
ATOM   2673  CA  GLY   207      74.551 115.384  51.628  1.00  0.00           C  
ATOM   2674  HA2 GLY   207      74.762 115.709  52.647  1.00  0.00           H  
ATOM   2675  HA3 GLY   207      74.291 114.326  51.671  1.00  0.00           H  
ATOM   2676  C   GLY   207      75.876 115.438  50.754  1.00  0.00           C  
ATOM   2677  O   GLY   207      76.099 116.259  49.892  1.00  0.00           O  
ATOM   2678  N   TYR   208      76.855 114.534  51.031  1.00  0.00           N  
ATOM   2679  H   TYR   208      76.648 113.698  51.558  1.00  0.00           H  
ATOM   2680  CA  TYR   208      78.233 114.400  50.465  1.00  0.00           C  
ATOM   2681  HA  TYR   208      78.785 115.340  50.466  1.00  0.00           H  
ATOM   2682  CB  TYR   208      79.006 113.378  51.265  1.00  0.00           C  
ATOM   2683  HB2 TYR   208      79.099 113.696  52.304  1.00  0.00           H  
ATOM   2684  HB3 TYR   208      78.518 112.405  51.197  1.00  0.00           H  
ATOM   2685  CG  TYR   208      80.375 113.290  50.705  1.00  0.00           C  
ATOM   2686  CD1 TYR   208      80.747 112.321  49.749  1.00  0.00           C  
ATOM   2687  HD1 TYR   208      80.008 111.560  49.547  1.00  0.00           H  
ATOM   2688  CE1 TYR   208      81.979 112.400  49.130  1.00  0.00           C  
ATOM   2689  HE1 TYR   208      82.250 111.747  48.314  1.00  0.00           H  
ATOM   2690  CZ  TYR   208      82.875 113.405  49.464  1.00  0.00           C  
ATOM   2691  OH  TYR   208      84.036 113.655  48.870  1.00  0.00           O  
ATOM   2692  HH  TYR   208      84.539 114.311  49.359  1.00  0.00           H  
ATOM   2693  CE2 TYR   208      82.552 114.326  50.477  1.00  0.00           C  
ATOM   2694  HE2 TYR   208      83.331 115.024  50.747  1.00  0.00           H  
ATOM   2695  CD2 TYR   208      81.300 114.252  51.105  1.00  0.00           C  
ATOM   2696  HD2 TYR   208      81.070 115.000  51.849  1.00  0.00           H  
ATOM   2697  C   TYR   208      78.101 113.846  49.066  1.00  0.00           C  
ATOM   2698  O   TYR   208      77.315 112.933  48.829  1.00  0.00           O  
ATOM   2699  N   GLY   209      79.028 114.238  48.140  1.00  0.00           N  
ATOM   2700  H   GLY   209      79.746 114.917  48.349  1.00  0.00           H  
ATOM   2701  CA  GLY   209      79.040 113.695  46.754  1.00  0.00           C  
ATOM   2702  HA2 GLY   209      80.047 113.630  46.343  1.00  0.00           H  
ATOM   2703  HA3 GLY   209      78.645 112.683  46.844  1.00  0.00           H  
ATOM   2704  C   GLY   209      78.178 114.583  45.818  1.00  0.00           C  
ATOM   2705  O   GLY   209      78.077 115.785  46.023  1.00  0.00           O  
ATOM   2706  N   GLN   210      77.621 114.059  44.716  1.00  0.00           N  
ATOM   2707  H   GLN   210      77.079 114.673  44.125  1.00  0.00           H  
ATOM   2708  CA  GLN   210      77.423 112.639  44.341  1.00  0.00           C  
ATOM   2709  HA  GLN   210      76.754 112.695  43.482  1.00  0.00           H  
ATOM   2710  CB  GLN   210      78.659 111.954  43.797  1.00  0.00           C  
ATOM   2711  HB2 GLN   210      79.129 111.433  44.631  1.00  0.00           H  
ATOM   2712  HB3 GLN   210      78.289 111.123  43.196  1.00  0.00           H  
ATOM   2713  CG  GLN   210      79.698 112.735  42.856  1.00  0.00           C  
ATOM   2714  HG2 GLN   210      79.794 113.611  43.497  1.00  0.00           H  
ATOM   2715  HG3 GLN   210      80.638 112.215  42.670  1.00  0.00           H  
ATOM   2716  CD  GLN   210      79.180 113.107  41.438  1.00  0.00           C  
ATOM   2717  OE1 GLN   210      78.207 112.633  40.886  1.00  0.00           O  
ATOM   2718  NE2 GLN   210      80.058 113.775  40.738  1.00  0.00           N  
ATOM   2719 HE21 GLN   210      79.766 113.887  39.778  1.00  0.00           H  
ATOM   2720 HE22 GLN   210      80.925 114.039  41.185  1.00  0.00           H  
ATOM   2721  C   GLN   210      76.665 111.842  45.464  1.00  0.00           C  
ATOM   2722  O   GLN   210      77.097 110.758  45.891  1.00  0.00           O  
ATOM   2723  N   GLN   211      75.594 112.374  46.036  1.00  0.00           N  
ATOM   2724  H   GLN   211      75.231 113.199  45.583  1.00  0.00           H  
ATOM   2725  CA  GLN   211      74.685 111.757  47.076  1.00  0.00           C  
ATOM   2726  HA  GLN   211      75.275 111.564  47.972  1.00  0.00           H  
ATOM   2727  CB  GLN   211      73.562 112.571  47.601  1.00  0.00           C  
ATOM   2728  HB2 GLN   211      72.806 112.650  46.820  1.00  0.00           H  
ATOM   2729  HB3 GLN   211      73.060 112.110  48.452  1.00  0.00           H  
ATOM   2730  CG  GLN   211      73.931 113.965  47.995  1.00  0.00           C  
ATOM   2731  HG2 GLN   211      73.130 114.411  48.584  1.00  0.00           H  
ATOM   2732  HG3 GLN   211      74.843 113.960  48.592  1.00  0.00           H  
ATOM   2733  CD  GLN   211      74.259 114.960  46.939  1.00  0.00           C  
ATOM   2734  OE1 GLN   211      74.145 114.715  45.784  1.00  0.00           O  
ATOM   2735  NE2 GLN   211      74.786 116.157  47.360  1.00  0.00           N  
ATOM   2736 HE21 GLN   211      75.068 116.288  48.320  1.00  0.00           H  
ATOM   2737 HE22 GLN   211      75.056 116.828  46.655  1.00  0.00           H  
ATOM   2738  C   GLN   211      74.072 110.441  46.647  1.00  0.00           C  
ATOM   2739  O   GLN   211      73.852 109.527  47.481  1.00  0.00           O  
ATOM   2740  N   ASP   212      73.655 110.325  45.385  1.00  0.00           N  
ATOM   2741  H   ASP   212      73.616 111.121  44.766  1.00  0.00           H  
ATOM   2742  CA  ASP   212      73.178 109.012  44.812  1.00  0.00           C  
ATOM   2743  HA  ASP   212      72.172 108.780  45.159  1.00  0.00           H  
ATOM   2744  CB  ASP   212      73.026 109.221  43.287  1.00  0.00           C  
ATOM   2745  HB2 ASP   212      72.500 110.147  43.052  1.00  0.00           H  
ATOM   2746  HB3 ASP   212      74.044 109.317  42.909  1.00  0.00           H  
ATOM   2747  CG  ASP   212      72.254 108.071  42.657  1.00  0.00           C  
ATOM   2748  OD1 ASP   212      72.703 107.655  41.542  1.00  0.00           O  
ATOM   2749  OD2 ASP   212      71.335 107.540  43.342  1.00  0.00           O  
ATOM   2750  C   ASP   212      74.138 107.850  45.008  1.00  0.00           C  
ATOM   2751  O   ASP   212      73.669 106.709  45.009  1.00  0.00           O  
ATOM   2752  N   ARG   213      75.471 108.058  45.176  1.00  0.00           N  
ATOM   2753  H   ARG   213      75.833 108.997  45.092  1.00  0.00           H  
ATOM   2754  CA  ARG   213      76.475 106.958  45.449  1.00  0.00           C  
ATOM   2755  HA  ARG   213      76.411 106.160  44.709  1.00  0.00           H  
ATOM   2756  CB  ARG   213      77.905 107.494  45.418  1.00  0.00           C  
ATOM   2757  HB2 ARG   213      78.077 108.199  46.232  1.00  0.00           H  
ATOM   2758  HB3 ARG   213      78.499 106.598  45.597  1.00  0.00           H  
ATOM   2759  CG  ARG   213      78.257 108.034  44.044  1.00  0.00           C  
ATOM   2760  HG2 ARG   213      77.960 107.309  43.286  1.00  0.00           H  
ATOM   2761  HG3 ARG   213      77.668 108.936  43.877  1.00  0.00           H  
ATOM   2762  CD  ARG   213      79.781 108.254  43.850  1.00  0.00           C  
ATOM   2763  HD2 ARG   213      79.925 108.728  42.880  1.00  0.00           H  
ATOM   2764  HD3 ARG   213      80.134 108.899  44.655  1.00  0.00           H  
ATOM   2765  NE  ARG   213      80.508 106.963  43.892  1.00  0.00           N  
ATOM   2766  HE  ARG   213      80.735 106.602  44.807  1.00  0.00           H  
ATOM   2767  CZ  ARG   213      81.330 106.400  43.006  1.00  0.00           C  
ATOM   2768  NH1 ARG   213      81.391 106.706  41.735  1.00  0.00           N  
ATOM   2769 HH11 ARG   213      81.980 106.112  41.171  1.00  0.00           H  
ATOM   2770 HH12 ARG   213      80.640 107.199  41.273  1.00  0.00           H  
ATOM   2771  NH2 ARG   213      82.119 105.530  43.421  1.00  0.00           N  
ATOM   2772 HH21 ARG   213      82.856 105.122  42.865  1.00  0.00           H  
ATOM   2773 HH22 ARG   213      82.103 105.192  44.373  1.00  0.00           H  
ATOM   2774  C   ARG   213      76.146 106.450  46.859  1.00  0.00           C  
ATOM   2775  O   ARG   213      75.797 107.224  47.743  1.00  0.00           O  
ATOM   2776  N   GLY   214      76.170 105.203  47.153  1.00  0.00           N  
ATOM   2777  H   GLY   214      75.889 105.088  48.117  1.00  0.00           H  
ATOM   2778  CA  GLY   214      76.507 103.989  46.393  1.00  0.00           C  
ATOM   2779  HA2 GLY   214      76.339 103.109  47.014  1.00  0.00           H  
ATOM   2780  HA3 GLY   214      75.879 103.922  45.505  1.00  0.00           H  
ATOM   2781  C   GLY   214      77.940 103.825  45.912  1.00  0.00           C  
ATOM   2782  O   GLY   214      78.862 104.103  46.758  1.00  0.00           O  
ATOM   2783  OXT GLY   214      78.210 103.475  44.753  1.00  0.00           O  
TER    2784      GLY   214 
END   
