# Supplementary material for: Visualization of oligomerization, clustering, and density transition of intrinsically disordered proteins
Source: Natl Sci Rev. 2026 Feb 14;13(7):nwag107. doi: 10.1093/nsr/nwag107 (PMC13114874; doi:10.1093/nsr/nwag107)
Supplement: nwag107_Supplemental_Files [file nwag107_supplemental_files.zip › SI-MD-Structures/MD-Sturctures/frame244.pdb]

CRYST1  135.093  149.256  136.857  90.00  90.00  90.00               1
ATOM      1  N   MET     1      34.335  93.699 105.389  1.00  0.00           N  
ATOM      2  H1  MET     1      33.832  93.101 104.749  1.00  0.00           H  
ATOM      3  H2  MET     1      34.998  93.274 106.021  1.00  0.00           H  
ATOM      4  H3  MET     1      33.631  93.992 106.052  1.00  0.00           H  
ATOM      5  CA  MET     1      34.923  94.813 104.592  1.00  0.00           C  
ATOM      6  HA  MET     1      35.673  95.246 105.255  1.00  0.00           H  
ATOM      7  CB  MET     1      35.608  94.274 103.392  1.00  0.00           C  
ATOM      8  HB2 MET     1      34.845  93.744 102.821  1.00  0.00           H  
ATOM      9  HB3 MET     1      36.004  95.045 102.732  1.00  0.00           H  
ATOM     10  CG  MET     1      36.829  93.383 103.787  1.00  0.00           C  
ATOM     11  HG2 MET     1      37.506  93.880 104.482  1.00  0.00           H  
ATOM     12  HG3 MET     1      36.490  92.417 104.162  1.00  0.00           H  
ATOM     13  SD  MET     1      37.917  93.023 102.283  1.00  0.00           S  
ATOM     14  CE  MET     1      38.563  94.566 101.726  1.00  0.00           C  
ATOM     15  HE1 MET     1      38.983  95.119 102.566  1.00  0.00           H  
ATOM     16  HE2 MET     1      39.295  94.297 100.965  1.00  0.00           H  
ATOM     17  HE3 MET     1      37.805  95.167 101.223  1.00  0.00           H  
ATOM     18  C   MET     1      33.907  95.891 104.216  1.00  0.00           C  
ATOM     19  O   MET     1      32.789  95.572 103.822  1.00  0.00           O  
ATOM     20  N   ALA     2      34.137  97.176 104.367  1.00  0.00           N  
ATOM     21  H   ALA     2      33.349  97.752 104.106  1.00  0.00           H  
ATOM     22  CA  ALA     2      35.203  97.876 105.053  1.00  0.00           C  
ATOM     23  HA  ALA     2      35.082  98.954 104.948  1.00  0.00           H  
ATOM     24  CB  ALA     2      35.015  97.617 106.559  1.00  0.00           C  
ATOM     25  HB1 ALA     2      35.635  98.249 107.194  1.00  0.00           H  
ATOM     26  HB2 ALA     2      34.005  97.956 106.793  1.00  0.00           H  
ATOM     27  HB3 ALA     2      35.032  96.546 106.760  1.00  0.00           H  
ATOM     28  C   ALA     2      36.649  97.643 104.438  1.00  0.00           C  
ATOM     29  O   ALA     2      37.403  96.874 105.065  1.00  0.00           O  
ATOM     30  N   SER     3      37.084  98.185 103.293  1.00  0.00           N  
ATOM     31  H   SER     3      38.019  97.846 103.118  1.00  0.00           H  
ATOM     32  CA  SER     3      36.533  99.210 102.418  1.00  0.00           C  
ATOM     33  HA  SER     3      35.560  99.492 102.821  1.00  0.00           H  
ATOM     34  CB  SER     3      37.285 100.540 102.473  1.00  0.00           C  
ATOM     35  HB2 SER     3      37.304 100.870 103.512  1.00  0.00           H  
ATOM     36  HB3 SER     3      38.282 100.354 102.074  1.00  0.00           H  
ATOM     37  OG  SER     3      36.538 101.608 101.866  1.00  0.00           O  
ATOM     38  HG  SER     3      37.064 102.411 101.887  1.00  0.00           H  
ATOM     39  C   SER     3      36.341  98.727 100.952  1.00  0.00           C  
ATOM     40  O   SER     3      37.150  97.946 100.383  1.00  0.00           O  
ATOM     41  N   ASN     4      35.286  99.210 100.279  1.00  0.00           N  
ATOM     42  H   ASN     4      34.832  99.993 100.726  1.00  0.00           H  
ATOM     43  CA  ASN     4      35.151  99.036  98.809  1.00  0.00           C  
ATOM     44  HA  ASN     4      35.295  97.966  98.658  1.00  0.00           H  
ATOM     45  CB  ASN     4      33.696  99.437  98.562  1.00  0.00           C  
ATOM     46  HB2 ASN     4      33.044  98.881  99.236  1.00  0.00           H  
ATOM     47  HB3 ASN     4      33.467 100.491  98.717  1.00  0.00           H  
ATOM     48  CG  ASN     4      33.184  99.037  97.171  1.00  0.00           C  
ATOM     49  OD1 ASN     4      33.261  99.817  96.215  1.00  0.00           O  
ATOM     50  ND2 ASN     4      32.587  97.809  97.005  1.00  0.00           N  
ATOM     51 HD21 ASN     4      32.207  97.581  96.097  1.00  0.00           H  
ATOM     52 HD22 ASN     4      32.483  97.139  97.755  1.00  0.00           H  
ATOM     53  C   ASN     4      36.246  99.828  97.957  1.00  0.00           C  
ATOM     54  O   ASN     4      36.849 100.712  98.480  1.00  0.00           O  
ATOM     55  N   ASP     5      36.597  99.488  96.692  1.00  0.00           N  
ATOM     56  H   ASP     5      37.008 100.187  96.090  1.00  0.00           H  
ATOM     57  CA  ASP     5      36.412  98.157  96.054  1.00  0.00           C  
ATOM     58  HA  ASP     5      35.340  98.015  95.921  1.00  0.00           H  
ATOM     59  CB  ASP     5      37.068  98.187  94.679  1.00  0.00           C  
ATOM     60  HB2 ASP     5      38.132  98.293  94.889  1.00  0.00           H  
ATOM     61  HB3 ASP     5      36.883  97.248  94.157  1.00  0.00           H  
ATOM     62  CG  ASP     5      36.613  99.212  93.638  1.00  0.00           C  
ATOM     63  OD1 ASP     5      35.953 100.251  93.936  1.00  0.00           O  
ATOM     64  OD2 ASP     5      36.982  98.978  92.512  1.00  0.00           O  
ATOM     65  C   ASP     5      37.112  96.976  96.825  1.00  0.00           C  
ATOM     66  O   ASP     5      38.232  97.133  97.225  1.00  0.00           O  
ATOM     67  N   TYR     6      36.400  95.890  97.176  1.00  0.00           N  
ATOM     68  H   TYR     6      35.473  95.789  96.788  1.00  0.00           H  
ATOM     69  CA  TYR     6      36.746  94.795  98.129  1.00  0.00           C  
ATOM     70  HA  TYR     6      37.233  95.411  98.885  1.00  0.00           H  
ATOM     71  CB  TYR     6      35.527  94.011  98.634  1.00  0.00           C  
ATOM     72  HB2 TYR     6      35.254  93.338  97.822  1.00  0.00           H  
ATOM     73  HB3 TYR     6      35.848  93.450  99.511  1.00  0.00           H  
ATOM     74  CG  TYR     6      34.357  94.829  99.120  1.00  0.00           C  
ATOM     75  CD1 TYR     6      33.144  94.616  98.452  1.00  0.00           C  
ATOM     76  HD1 TYR     6      33.062  93.967  97.592  1.00  0.00           H  
ATOM     77  CE1 TYR     6      32.036  95.352  98.876  1.00  0.00           C  
ATOM     78  HE1 TYR     6      31.099  95.333  98.338  1.00  0.00           H  
ATOM     79  CZ  TYR     6      32.149  96.325  99.906  1.00  0.00           C  
ATOM     80  OH  TYR     6      30.997  96.977 100.350  1.00  0.00           O  
ATOM     81  HH  TYR     6      30.246  96.771  99.788  1.00  0.00           H  
ATOM     82  CE2 TYR     6      33.364  96.555 100.589  1.00  0.00           C  
ATOM     83  HE2 TYR     6      33.456  97.301 101.365  1.00  0.00           H  
ATOM     84  CD2 TYR     6      34.448  95.775 100.166  1.00  0.00           C  
ATOM     85  HD2 TYR     6      35.456  95.868 100.542  1.00  0.00           H  
ATOM     86  C   TYR     6      37.685  93.703  97.546  1.00  0.00           C  
ATOM     87  O   TYR     6      38.367  92.992  98.297  1.00  0.00           O  
ATOM     88  N   THR     7      37.590  93.473  96.235  1.00  0.00           N  
ATOM     89  H   THR     7      37.041  94.103  95.666  1.00  0.00           H  
ATOM     90  CA  THR     7      37.829  92.073  95.643  1.00  0.00           C  
ATOM     91  HA  THR     7      38.626  91.619  96.232  1.00  0.00           H  
ATOM     92  CB  THR     7      36.502  91.192  95.666  1.00  0.00           C  
ATOM     93  HB  THR     7      36.229  91.055  96.713  1.00  0.00           H  
ATOM     94  CG2 THR     7      35.441  91.814  94.822  1.00  0.00           C  
ATOM     95 HG21 THR     7      34.665  91.090  94.574  1.00  0.00           H  
ATOM     96 HG22 THR     7      34.866  92.562  95.368  1.00  0.00           H  
ATOM     97 HG23 THR     7      35.790  92.348  93.938  1.00  0.00           H  
ATOM     98  OG1 THR     7      36.705  89.836  95.138  1.00  0.00           O  
ATOM     99  HG1 THR     7      37.066  89.335  95.873  1.00  0.00           H  
ATOM    100  C   THR     7      38.514  92.134  94.280  1.00  0.00           C  
ATOM    101  O   THR     7      38.347  93.169  93.616  1.00  0.00           O  
ATOM    102  N   GLN     8      39.195  91.036  93.873  1.00  0.00           N  
ATOM    103  H   GLN     8      39.111  90.221  94.465  1.00  0.00           H  
ATOM    104  CA  GLN     8      39.660  90.822  92.513  1.00  0.00           C  
ATOM    105  HA  GLN     8      40.105  91.724  92.091  1.00  0.00           H  
ATOM    106  CB  GLN     8      40.721  89.688  92.561  1.00  0.00           C  
ATOM    107  HB2 GLN     8      41.259  89.729  91.614  1.00  0.00           H  
ATOM    108  HB3 GLN     8      41.396  90.016  93.352  1.00  0.00           H  
ATOM    109  CG  GLN     8      40.354  88.260  92.918  1.00  0.00           C  
ATOM    110  HG2 GLN     8      40.023  88.295  93.956  1.00  0.00           H  
ATOM    111  HG3 GLN     8      39.520  87.841  92.355  1.00  0.00           H  
ATOM    112  CD  GLN     8      41.442  87.202  92.719  1.00  0.00           C  
ATOM    113  OE1 GLN     8      42.441  87.349  92.007  1.00  0.00           O  
ATOM    114  NE2 GLN     8      41.373  86.029  93.378  1.00  0.00           N  
ATOM    115 HE21 GLN     8      40.544  85.789  93.903  1.00  0.00           H  
ATOM    116 HE22 GLN     8      42.086  85.397  93.044  1.00  0.00           H  
ATOM    117  C   GLN     8      38.464  90.448  91.539  1.00  0.00           C  
ATOM    118  O   GLN     8      37.407  89.975  92.001  1.00  0.00           O  
ATOM    119  N   GLN     9      38.541  90.572  90.225  1.00  0.00           N  
ATOM    120  H   GLN     9      37.670  90.218  89.855  1.00  0.00           H  
ATOM    121  CA  GLN     9      39.346  91.301  89.234  1.00  0.00           C  
ATOM    122  HA  GLN     9      39.003  90.892  88.283  1.00  0.00           H  
ATOM    123  CB  GLN     9      38.924  92.782  89.275  1.00  0.00           C  
ATOM    124  HB2 GLN     9      39.330  93.198  90.197  1.00  0.00           H  
ATOM    125  HB3 GLN     9      39.399  93.383  88.500  1.00  0.00           H  
ATOM    126  CG  GLN     9      37.415  93.099  89.164  1.00  0.00           C  
ATOM    127  HG2 GLN     9      36.776  92.496  89.809  1.00  0.00           H  
ATOM    128  HG3 GLN     9      37.309  94.131  89.501  1.00  0.00           H  
ATOM    129  CD  GLN     9      36.882  92.996  87.698  1.00  0.00           C  
ATOM    130  OE1 GLN     9      37.609  92.371  86.910  1.00  0.00           O  
ATOM    131  NE2 GLN     9      35.772  93.503  87.305  1.00  0.00           N  
ATOM    132 HE21 GLN     9      35.143  93.955  87.952  1.00  0.00           H  
ATOM    133 HE22 GLN     9      35.433  93.261  86.384  1.00  0.00           H  
ATOM    134  C   GLN     9      40.857  90.946  89.185  1.00  0.00           C  
ATOM    135  O   GLN     9      41.647  91.854  89.557  1.00  0.00           O  
ATOM    136  N   ALA    10      41.341  89.813  88.780  1.00  0.00           N  
ATOM    137  H   ALA    10      42.338  89.704  88.896  1.00  0.00           H  
ATOM    138  CA  ALA    10      40.611  88.702  88.220  1.00  0.00           C  
ATOM    139  HA  ALA    10      39.600  88.761  88.625  1.00  0.00           H  
ATOM    140  CB  ALA    10      40.488  88.894  86.720  1.00  0.00           C  
ATOM    141  HB1 ALA    10      39.852  88.180  86.196  1.00  0.00           H  
ATOM    142  HB2 ALA    10      39.970  89.826  86.489  1.00  0.00           H  
ATOM    143  HB3 ALA    10      41.469  89.000  86.258  1.00  0.00           H  
ATOM    144  C   ALA    10      41.203  87.350  88.508  1.00  0.00           C  
ATOM    145  O   ALA    10      42.439  87.231  88.665  1.00  0.00           O  
ATOM    146  N   THR    11      40.364  86.237  88.615  1.00  0.00           N  
ATOM    147  H   THR    11      39.377  86.412  88.492  1.00  0.00           H  
ATOM    148  CA  THR    11      40.763  84.827  88.808  1.00  0.00           C  
ATOM    149  HA  THR    11      41.825  84.670  88.618  1.00  0.00           H  
ATOM    150  CB  THR    11      40.481  84.412  90.305  1.00  0.00           C  
ATOM    151  HB  THR    11      41.264  84.851  90.924  1.00  0.00           H  
ATOM    152  CG2 THR    11      39.103  84.757  90.871  1.00  0.00           C  
ATOM    153 HG21 THR    11      38.384  84.134  90.340  1.00  0.00           H  
ATOM    154 HG22 THR    11      39.026  84.556  91.940  1.00  0.00           H  
ATOM    155 HG23 THR    11      38.750  85.785  90.795  1.00  0.00           H  
ATOM    156  OG1 THR    11      40.621  82.992  90.549  1.00  0.00           O  
ATOM    157  HG1 THR    11      41.579  82.929  90.519  1.00  0.00           H  
ATOM    158  C   THR    11      39.972  83.998  87.748  1.00  0.00           C  
ATOM    159  O   THR    11      38.767  83.741  87.823  1.00  0.00           O  
ATOM    160  N   GLN    12      40.628  83.540  86.631  1.00  0.00           N  
ATOM    161  H   GLN    12      40.120  82.918  86.019  1.00  0.00           H  
ATOM    162  CA  GLN    12      42.064  83.784  86.297  1.00  0.00           C  
ATOM    163  HA  GLN    12      42.719  83.421  87.089  1.00  0.00           H  
ATOM    164  CB  GLN    12      42.419  83.015  84.946  1.00  0.00           C  
ATOM    165  HB2 GLN    12      43.418  83.309  84.626  1.00  0.00           H  
ATOM    166  HB3 GLN    12      42.336  81.985  85.294  1.00  0.00           H  
ATOM    167  CG  GLN    12      41.463  83.224  83.726  1.00  0.00           C  
ATOM    168  HG2 GLN    12      40.425  83.409  84.004  1.00  0.00           H  
ATOM    169  HG3 GLN    12      41.868  84.152  83.323  1.00  0.00           H  
ATOM    170  CD  GLN    12      41.443  82.122  82.708  1.00  0.00           C  
ATOM    171  OE1 GLN    12      42.424  81.408  82.534  1.00  0.00           O  
ATOM    172  NE2 GLN    12      40.374  81.855  81.938  1.00  0.00           N  
ATOM    173 HE21 GLN    12      40.387  81.117  81.249  1.00  0.00           H  
ATOM    174 HE22 GLN    12      39.583  82.453  82.128  1.00  0.00           H  
ATOM    175  C   GLN    12      42.384  85.271  86.014  1.00  0.00           C  
ATOM    176  O   GLN    12      41.476  86.094  85.904  1.00  0.00           O  
ATOM    177  N   SER    13      43.686  85.644  85.851  1.00  0.00           N  
ATOM    178  H   SER    13      44.399  84.928  85.838  1.00  0.00           H  
ATOM    179  CA  SER    13      44.048  86.973  85.296  1.00  0.00           C  
ATOM    180  HA  SER    13      43.470  87.708  85.856  1.00  0.00           H  
ATOM    181  CB  SER    13      45.585  87.184  85.636  1.00  0.00           C  
ATOM    182  HB2 SER    13      45.727  88.251  85.465  1.00  0.00           H  
ATOM    183  HB3 SER    13      45.709  86.982  86.700  1.00  0.00           H  
ATOM    184  OG  SER    13      46.488  86.460  84.830  1.00  0.00           O  
ATOM    185  HG  SER    13      46.419  85.513  84.975  1.00  0.00           H  
ATOM    186  C   SER    13      43.695  87.253  83.863  1.00  0.00           C  
ATOM    187  O   SER    13      43.195  86.373  83.149  1.00  0.00           O  
ATOM    188  N   TYR    14      43.946  88.464  83.356  1.00  0.00           N  
ATOM    189  H   TYR    14      44.516  89.071  83.928  1.00  0.00           H  
ATOM    190  CA  TYR    14      43.693  88.798  81.919  1.00  0.00           C  
ATOM    191  HA  TYR    14      43.672  87.864  81.357  1.00  0.00           H  
ATOM    192  CB  TYR    14      42.289  89.554  81.737  1.00  0.00           C  
ATOM    193  HB2 TYR    14      41.499  88.826  81.921  1.00  0.00           H  
ATOM    194  HB3 TYR    14      42.253  90.345  82.486  1.00  0.00           H  
ATOM    195  CG  TYR    14      41.978  90.100  80.347  1.00  0.00           C  
ATOM    196  CD1 TYR    14      41.565  89.145  79.340  1.00  0.00           C  
ATOM    197  HD1 TYR    14      41.762  88.088  79.440  1.00  0.00           H  
ATOM    198  CE1 TYR    14      41.049  89.612  78.151  1.00  0.00           C  
ATOM    199  HE1 TYR    14      40.840  88.888  77.378  1.00  0.00           H  
ATOM    200  CZ  TYR    14      40.954  90.984  77.941  1.00  0.00           C  
ATOM    201  OH  TYR    14      40.463  91.516  76.768  1.00  0.00           O  
ATOM    202  HH  TYR    14      40.581  92.465  76.680  1.00  0.00           H  
ATOM    203  CE2 TYR    14      41.380  91.927  78.838  1.00  0.00           C  
ATOM    204  HE2 TYR    14      41.355  92.982  78.605  1.00  0.00           H  
ATOM    205  CD2 TYR    14      41.826  91.476  80.097  1.00  0.00           C  
ATOM    206  HD2 TYR    14      42.115  92.154  80.887  1.00  0.00           H  
ATOM    207  C   TYR    14      44.847  89.679  81.346  1.00  0.00           C  
ATOM    208  O   TYR    14      45.267  90.666  82.018  1.00  0.00           O  
ATOM    209  N   GLY    15      45.411  89.360  80.182  1.00  0.00           N  
ATOM    210  H   GLY    15      46.088  90.068  79.934  1.00  0.00           H  
ATOM    211  CA  GLY    15      45.042  88.377  79.234  1.00  0.00           C  
ATOM    212  HA2 GLY    15      43.960  88.250  79.197  1.00  0.00           H  
ATOM    213  HA3 GLY    15      45.278  88.831  78.272  1.00  0.00           H  
ATOM    214  C   GLY    15      45.750  87.005  79.452  1.00  0.00           C  
ATOM    215  O   GLY    15      45.934  86.552  80.602  1.00  0.00           O  
ATOM    216  N   ALA    16      46.119  86.340  78.309  1.00  0.00           N  
ATOM    217  H   ALA    16      45.831  86.683  77.403  1.00  0.00           H  
ATOM    218  CA  ALA    16      46.939  85.126  78.466  1.00  0.00           C  
ATOM    219  HA  ALA    16      47.405  85.179  79.450  1.00  0.00           H  
ATOM    220  CB  ALA    16      46.134  83.847  78.653  1.00  0.00           C  
ATOM    221  HB1 ALA    16      45.702  83.579  77.689  1.00  0.00           H  
ATOM    222  HB2 ALA    16      46.744  83.038  79.053  1.00  0.00           H  
ATOM    223  HB3 ALA    16      45.366  83.992  79.413  1.00  0.00           H  
ATOM    224  C   ALA    16      48.090  85.180  77.491  1.00  0.00           C  
ATOM    225  O   ALA    16      48.536  84.213  77.026  1.00  0.00           O  
ATOM    226  N   TYR    17      48.596  86.361  77.194  1.00  0.00           N  
ATOM    227  H   TYR    17      48.232  87.143  77.720  1.00  0.00           H  
ATOM    228  CA  TYR    17      49.805  86.548  76.373  1.00  0.00           C  
ATOM    229  HA  TYR    17      49.730  85.947  75.467  1.00  0.00           H  
ATOM    230  CB  TYR    17      49.912  88.040  76.039  1.00  0.00           C  
ATOM    231  HB2 TYR    17      49.172  88.143  75.246  1.00  0.00           H  
ATOM    232  HB3 TYR    17      49.580  88.578  76.927  1.00  0.00           H  
ATOM    233  CG  TYR    17      51.315  88.558  75.660  1.00  0.00           C  
ATOM    234  CD1 TYR    17      52.115  89.278  76.584  1.00  0.00           C  
ATOM    235  HD1 TYR    17      51.746  89.500  77.575  1.00  0.00           H  
ATOM    236  CE1 TYR    17      53.430  89.685  76.152  1.00  0.00           C  
ATOM    237  HE1 TYR    17      54.111  90.188  76.822  1.00  0.00           H  
ATOM    238  CZ  TYR    17      53.973  89.447  74.885  1.00  0.00           C  
ATOM    239  OH  TYR    17      55.277  89.822  74.638  1.00  0.00           O  
ATOM    240  HH  TYR    17      55.510  89.759  73.709  1.00  0.00           H  
ATOM    241  CE2 TYR    17      53.143  88.771  73.956  1.00  0.00           C  
ATOM    242  HE2 TYR    17      53.448  88.435  72.976  1.00  0.00           H  
ATOM    243  CD2 TYR    17      51.822  88.348  74.340  1.00  0.00           C  
ATOM    244  HD2 TYR    17      51.159  87.769  73.714  1.00  0.00           H  
ATOM    245  C   TYR    17      51.079  86.063  77.187  1.00  0.00           C  
ATOM    246  O   TYR    17      51.301  86.516  78.262  1.00  0.00           O  
ATOM    247  N   PRO    18      51.983  85.201  76.644  1.00  0.00           N  
ATOM    248  CD  PRO    18      51.954  84.691  75.326  1.00  0.00           C  
ATOM    249  HD2 PRO    18      52.365  85.359  74.570  1.00  0.00           H  
ATOM    250  HD3 PRO    18      50.934  84.415  75.060  1.00  0.00           H  
ATOM    251  CG  PRO    18      52.798  83.477  75.270  1.00  0.00           C  
ATOM    252  HG2 PRO    18      53.709  83.729  74.729  1.00  0.00           H  
ATOM    253  HG3 PRO    18      52.349  82.606  74.793  1.00  0.00           H  
ATOM    254  CB  PRO    18      53.105  83.180  76.668  1.00  0.00           C  
ATOM    255  HB2 PRO    18      54.080  82.707  76.789  1.00  0.00           H  
ATOM    256  HB3 PRO    18      52.325  82.604  77.168  1.00  0.00           H  
ATOM    257  CA  PRO    18      53.126  84.583  77.312  1.00  0.00           C  
ATOM    258  HA  PRO    18      52.970  84.625  78.390  1.00  0.00           H  
ATOM    259  C   PRO    18      54.483  85.276  76.979  1.00  0.00           C  
ATOM    260  O   PRO    18      54.754  85.575  75.796  1.00  0.00           O  
ATOM    261  N   THR    19      55.332  85.422  77.998  1.00  0.00           N  
ATOM    262  H   THR    19      55.076  85.072  78.910  1.00  0.00           H  
ATOM    263  CA  THR    19      56.684  85.971  77.822  1.00  0.00           C  
ATOM    264  HA  THR    19      57.135  85.378  77.027  1.00  0.00           H  
ATOM    265  CB  THR    19      56.624  87.524  77.454  1.00  0.00           C  
ATOM    266  HB  THR    19      55.574  87.786  77.591  1.00  0.00           H  
ATOM    267  CG2 THR    19      57.468  88.502  78.295  1.00  0.00           C  
ATOM    268 HG21 THR    19      58.503  88.410  77.967  1.00  0.00           H  
ATOM    269 HG22 THR    19      57.089  89.512  78.137  1.00  0.00           H  
ATOM    270 HG23 THR    19      57.346  88.265  79.352  1.00  0.00           H  
ATOM    271  OG1 THR    19      56.880  87.850  76.135  1.00  0.00           O  
ATOM    272  HG1 THR    19      56.072  88.262  75.819  1.00  0.00           H  
ATOM    273  C   THR    19      57.609  85.682  79.041  1.00  0.00           C  
ATOM    274  O   THR    19      57.257  85.423  80.217  1.00  0.00           O  
ATOM    275  N   GLN    20      58.905  85.601  78.750  1.00  0.00           N  
ATOM    276  H   GLN    20      59.163  85.770  77.788  1.00  0.00           H  
ATOM    277  CA  GLN    20      60.063  85.323  79.681  1.00  0.00           C  
ATOM    278  HA  GLN    20      59.613  84.681  80.438  1.00  0.00           H  
ATOM    279  CB  GLN    20      61.197  84.526  79.017  1.00  0.00           C  
ATOM    280  HB2 GLN    20      61.559  85.163  78.209  1.00  0.00           H  
ATOM    281  HB3 GLN    20      61.952  84.426  79.796  1.00  0.00           H  
ATOM    282  CG  GLN    20      60.852  83.252  78.351  1.00  0.00           C  
ATOM    283  HG2 GLN    20      59.977  83.507  77.755  1.00  0.00           H  
ATOM    284  HG3 GLN    20      61.755  82.984  77.801  1.00  0.00           H  
ATOM    285  CD  GLN    20      60.617  82.130  79.299  1.00  0.00           C  
ATOM    286  OE1 GLN    20      60.594  82.283  80.523  1.00  0.00           O  
ATOM    287  NE2 GLN    20      60.333  80.956  78.792  1.00  0.00           N  
ATOM    288 HE21 GLN    20      60.179  80.899  77.796  1.00  0.00           H  
ATOM    289 HE22 GLN    20      59.986  80.214  79.383  1.00  0.00           H  
ATOM    290  C   GLN    20      60.547  86.591  80.371  1.00  0.00           C  
ATOM    291  O   GLN    20      60.529  87.655  79.752  1.00  0.00           O  
ATOM    292  N   PRO    21      61.063  86.456  81.623  1.00  0.00           N  
ATOM    293  CD  PRO    21      60.837  85.299  82.475  1.00  0.00           C  
ATOM    294  HD2 PRO    21      61.399  84.503  81.986  1.00  0.00           H  
ATOM    295  HD3 PRO    21      59.765  85.132  82.585  1.00  0.00           H  
ATOM    296  CG  PRO    21      61.572  85.552  83.821  1.00  0.00           C  
ATOM    297  HG2 PRO    21      62.570  85.115  83.800  1.00  0.00           H  
ATOM    298  HG3 PRO    21      60.973  85.110  84.616  1.00  0.00           H  
ATOM    299  CB  PRO    21      61.639  87.089  83.860  1.00  0.00           C  
ATOM    300  HB2 PRO    21      62.561  87.432  84.329  1.00  0.00           H  
ATOM    301  HB3 PRO    21      60.744  87.494  84.332  1.00  0.00           H  
ATOM    302  CA  PRO    21      61.627  87.552  82.446  1.00  0.00           C  
ATOM    303  HA  PRO    21      60.945  88.389  82.295  1.00  0.00           H  
ATOM    304  C   PRO    21      63.027  88.079  82.032  1.00  0.00           C  
ATOM    305  O   PRO    21      64.044  87.473  82.248  1.00  0.00           O  
ATOM    306  N   GLY    22      63.044  89.193  81.387  1.00  0.00           N  
ATOM    307  H   GLY    22      62.164  89.614  81.126  1.00  0.00           H  
ATOM    308  CA  GLY    22      64.250  89.940  80.911  1.00  0.00           C  
ATOM    309  HA2 GLY    22      64.664  89.253  80.173  1.00  0.00           H  
ATOM    310  HA3 GLY    22      63.977  90.902  80.477  1.00  0.00           H  
ATOM    311  C   GLY    22      65.214  90.294  82.025  1.00  0.00           C  
ATOM    312  O   GLY    22      64.799  90.535  83.158  1.00  0.00           O  
ATOM    313  N   GLN    23      66.502  90.111  81.716  1.00  0.00           N  
ATOM    314  H   GLN    23      66.695  89.686  80.820  1.00  0.00           H  
ATOM    315  CA  GLN    23      67.642  90.328  82.596  1.00  0.00           C  
ATOM    316  HA  GLN    23      67.532  89.753  83.516  1.00  0.00           H  
ATOM    317  CB  GLN    23      68.937  89.873  81.932  1.00  0.00           C  
ATOM    318  HB2 GLN    23      68.838  88.792  81.835  1.00  0.00           H  
ATOM    319  HB3 GLN    23      69.056  90.411  80.991  1.00  0.00           H  
ATOM    320  CG  GLN    23      70.203  90.106  82.716  1.00  0.00           C  
ATOM    321  HG2 GLN    23      70.345  91.150  82.997  1.00  0.00           H  
ATOM    322  HG3 GLN    23      70.108  89.548  83.648  1.00  0.00           H  
ATOM    323  CD  GLN    23      71.438  89.586  81.994  1.00  0.00           C  
ATOM    324  OE1 GLN    23      71.368  88.686  81.128  1.00  0.00           O  
ATOM    325  NE2 GLN    23      72.643  89.989  82.370  1.00  0.00           N  
ATOM    326 HE21 GLN    23      72.756  90.670  83.108  1.00  0.00           H  
ATOM    327 HE22 GLN    23      73.384  89.636  81.782  1.00  0.00           H  
ATOM    328  C   GLN    23      67.669  91.764  83.085  1.00  0.00           C  
ATOM    329  O   GLN    23      67.667  92.684  82.267  1.00  0.00           O  
ATOM    330  N   GLY    24      67.857  91.882  84.403  1.00  0.00           N  
ATOM    331  H   GLY    24      67.835  91.031  84.945  1.00  0.00           H  
ATOM    332  CA  GLY    24      67.857  93.209  85.007  1.00  0.00           C  
ATOM    333  HA2 GLY    24      66.942  93.731  84.725  1.00  0.00           H  
ATOM    334  HA3 GLY    24      67.828  92.981  86.072  1.00  0.00           H  
ATOM    335  C   GLY    24      69.084  94.023  84.845  1.00  0.00           C  
ATOM    336  O   GLY    24      69.821  93.746  83.898  1.00  0.00           O  
ATOM    337  N   TYR    25      69.352  95.000  85.752  1.00  0.00           N  
ATOM    338  H   TYR    25      68.785  95.093  86.583  1.00  0.00           H  
ATOM    339  CA  TYR    25      70.472  95.988  85.793  1.00  0.00           C  
ATOM    340  HA  TYR    25      71.389  95.517  85.438  1.00  0.00           H  
ATOM    341  CB  TYR    25      70.166  97.246  84.918  1.00  0.00           C  
ATOM    342  HB2 TYR    25      70.125  96.958  83.868  1.00  0.00           H  
ATOM    343  HB3 TYR    25      69.150  97.544  85.178  1.00  0.00           H  
ATOM    344  CG  TYR    25      71.191  98.403  84.938  1.00  0.00           C  
ATOM    345  CD1 TYR    25      72.479  98.312  84.419  1.00  0.00           C  
ATOM    346  HD1 TYR    25      72.731  97.356  83.985  1.00  0.00           H  
ATOM    347  CE1 TYR    25      73.436  99.327  84.537  1.00  0.00           C  
ATOM    348  HE1 TYR    25      74.435  99.254  84.133  1.00  0.00           H  
ATOM    349  CZ  TYR    25      73.090 100.406  85.416  1.00  0.00           C  
ATOM    350  OH  TYR    25      73.985 101.408  85.610  1.00  0.00           O  
ATOM    351  HH  TYR    25      73.615 102.269  85.816  1.00  0.00           H  
ATOM    352  CE2 TYR    25      71.806 100.580  85.904  1.00  0.00           C  
ATOM    353  HE2 TYR    25      71.540 101.441  86.498  1.00  0.00           H  
ATOM    354  CD2 TYR    25      70.890  99.494  85.710  1.00  0.00           C  
ATOM    355  HD2 TYR    25      69.965  99.595  86.259  1.00  0.00           H  
ATOM    356  C   TYR    25      70.597  96.561  87.202  1.00  0.00           C  
ATOM    357  O   TYR    25      69.541  96.907  87.768  1.00  0.00           O  
ATOM    358  N   SER    26      71.765  96.732  87.793  1.00  0.00           N  
ATOM    359  H   SER    26      72.528  96.510  87.170  1.00  0.00           H  
ATOM    360  CA  SER    26      72.138  97.543  88.949  1.00  0.00           C  
ATOM    361  HA  SER    26      71.178  97.836  89.375  1.00  0.00           H  
ATOM    362  CB  SER    26      72.988  96.695  89.907  1.00  0.00           C  
ATOM    363  HB2 SER    26      72.504  95.771  90.222  1.00  0.00           H  
ATOM    364  HB3 SER    26      73.947  96.373  89.501  1.00  0.00           H  
ATOM    365  OG  SER    26      73.402  97.543  91.000  1.00  0.00           O  
ATOM    366  HG  SER    26      73.639  96.946  91.714  1.00  0.00           H  
ATOM    367  C   SER    26      73.012  98.703  88.523  1.00  0.00           C  
ATOM    368  O   SER    26      74.040  98.600  87.906  1.00  0.00           O  
ATOM    369  N   GLN    27      72.739  99.852  89.176  1.00  0.00           N  
ATOM    370  H   GLN    27      71.956  99.907  89.812  1.00  0.00           H  
ATOM    371  CA  GLN    27      73.676 100.967  89.110  1.00  0.00           C  
ATOM    372  HA  GLN    27      73.905 101.111  88.054  1.00  0.00           H  
ATOM    373  CB  GLN    27      73.007 102.159  89.851  1.00  0.00           C  
ATOM    374  HB2 GLN    27      71.982 102.208  89.482  1.00  0.00           H  
ATOM    375  HB3 GLN    27      72.897 102.084  90.932  1.00  0.00           H  
ATOM    376  CG  GLN    27      73.638 103.562  89.617  1.00  0.00           C  
ATOM    377  HG2 GLN    27      73.053 104.376  90.045  1.00  0.00           H  
ATOM    378  HG3 GLN    27      74.597 103.616  90.131  1.00  0.00           H  
ATOM    379  CD  GLN    27      73.916 103.807  88.118  1.00  0.00           C  
ATOM    380  OE1 GLN    27      73.098 103.702  87.262  1.00  0.00           O  
ATOM    381  NE2 GLN    27      75.130 104.059  87.762  1.00  0.00           N  
ATOM    382 HE21 GLN    27      75.799 104.401  88.437  1.00  0.00           H  
ATOM    383 HE22 GLN    27      75.231 104.232  86.772  1.00  0.00           H  
ATOM    384  C   GLN    27      74.994 100.679  89.851  1.00  0.00           C  
ATOM    385  O   GLN    27      76.020 101.387  89.551  1.00  0.00           O  
ATOM    386  N   GLN    28      75.168  99.632  90.648  1.00  0.00           N  
ATOM    387  H   GLN    28      74.361  99.026  90.688  1.00  0.00           H  
ATOM    388  CA  GLN    28      76.459  99.210  91.226  1.00  0.00           C  
ATOM    389  HA  GLN    28      77.143 100.056  91.294  1.00  0.00           H  
ATOM    390  CB  GLN    28      76.276  98.751  92.692  1.00  0.00           C  
ATOM    391  HB2 GLN    28      75.733  97.806  92.659  1.00  0.00           H  
ATOM    392  HB3 GLN    28      77.247  98.650  93.176  1.00  0.00           H  
ATOM    393  CG  GLN    28      75.444  99.695  93.573  1.00  0.00           C  
ATOM    394  HG2 GLN    28      75.858 100.700  93.660  1.00  0.00           H  
ATOM    395  HG3 GLN    28      74.435  99.760  93.166  1.00  0.00           H  
ATOM    396  CD  GLN    28      75.285  99.165  95.041  1.00  0.00           C  
ATOM    397  OE1 GLN    28      75.934  98.270  95.584  1.00  0.00           O  
ATOM    398  NE2 GLN    28      74.331  99.701  95.687  1.00  0.00           N  
ATOM    399 HE21 GLN    28      74.238  99.490  96.670  1.00  0.00           H  
ATOM    400 HE22 GLN    28      73.661 100.319  95.252  1.00  0.00           H  
ATOM    401  C   GLN    28      77.192  98.170  90.368  1.00  0.00           C  
ATOM    402  O   GLN    28      78.213  97.709  90.818  1.00  0.00           O  
ATOM    403  N   SER    29      76.676  97.823  89.162  1.00  0.00           N  
ATOM    404  H   SER    29      75.976  98.475  88.839  1.00  0.00           H  
ATOM    405  CA  SER    29      77.148  96.788  88.246  1.00  0.00           C  
ATOM    406  HA  SER    29      77.437  95.899  88.807  1.00  0.00           H  
ATOM    407  CB  SER    29      76.014  96.350  87.297  1.00  0.00           C  
ATOM    408  HB2 SER    29      76.276  95.341  86.978  1.00  0.00           H  
ATOM    409  HB3 SER    29      75.087  96.245  87.861  1.00  0.00           H  
ATOM    410  OG  SER    29      75.826  97.139  86.165  1.00  0.00           O  
ATOM    411  HG  SER    29      75.282  97.890  86.412  1.00  0.00           H  
ATOM    412  C   SER    29      78.431  97.146  87.423  1.00  0.00           C  
ATOM    413  O   SER    29      79.025  96.290  86.802  1.00  0.00           O  
ATOM    414  N   SER    30      78.808  98.464  87.376  1.00  0.00           N  
ATOM    415  H   SER    30      78.271  99.081  87.969  1.00  0.00           H  
ATOM    416  CA  SER    30      79.762  98.939  86.332  1.00  0.00           C  
ATOM    417  HA  SER    30      80.520  98.190  86.105  1.00  0.00           H  
ATOM    418  CB  SER    30      79.018  99.195  84.954  1.00  0.00           C  
ATOM    419  HB2 SER    30      78.258  98.451  84.713  1.00  0.00           H  
ATOM    420  HB3 SER    30      78.380 100.067  85.099  1.00  0.00           H  
ATOM    421  OG  SER    30      79.900  99.410  83.891  1.00  0.00           O  
ATOM    422  HG  SER    30      79.657 100.188  83.384  1.00  0.00           H  
ATOM    423  C   SER    30      80.452 100.261  86.715  1.00  0.00           C  
ATOM    424  O   SER    30      79.875 101.065  87.412  1.00  0.00           O  
ATOM    425  N   GLN    31      81.698 100.533  86.382  1.00  0.00           N  
ATOM    426  H   GLN    31      82.019 101.480  86.526  1.00  0.00           H  
ATOM    427  CA  GLN    31      82.718  99.716  85.659  1.00  0.00           C  
ATOM    428  HA  GLN    31      82.261  99.092  84.891  1.00  0.00           H  
ATOM    429  CB  GLN    31      83.829 100.634  85.068  1.00  0.00           C  
ATOM    430  HB2 GLN    31      84.327 101.207  85.849  1.00  0.00           H  
ATOM    431  HB3 GLN    31      84.556 100.010  84.547  1.00  0.00           H  
ATOM    432  CG  GLN    31      83.231 101.595  84.023  1.00  0.00           C  
ATOM    433  HG2 GLN    31      82.288 102.021  84.366  1.00  0.00           H  
ATOM    434  HG3 GLN    31      83.892 102.449  83.873  1.00  0.00           H  
ATOM    435  CD  GLN    31      83.017 101.005  82.608  1.00  0.00           C  
ATOM    436  OE1 GLN    31      83.273  99.844  82.249  1.00  0.00           O  
ATOM    437  NE2 GLN    31      82.607 101.780  81.662  1.00  0.00           N  
ATOM    438 HE21 GLN    31      82.949 101.476  80.761  1.00  0.00           H  
ATOM    439 HE22 GLN    31      82.574 102.774  81.837  1.00  0.00           H  
ATOM    440  C   GLN    31      83.380  98.678  86.548  1.00  0.00           C  
ATOM    441  O   GLN    31      83.604  98.870  87.752  1.00  0.00           O  
ATOM    442  N   PRO    32      84.016  97.633  85.895  1.00  0.00           N  
ATOM    443  CD  PRO    32      83.870  97.296  84.476  1.00  0.00           C  
ATOM    444  HD2 PRO    32      84.419  97.978  83.826  1.00  0.00           H  
ATOM    445  HD3 PRO    32      82.794  97.249  84.314  1.00  0.00           H  
ATOM    446  CG  PRO    32      84.493  95.973  84.189  1.00  0.00           C  
ATOM    447  HG2 PRO    32      85.531  96.168  83.922  1.00  0.00           H  
ATOM    448  HG3 PRO    32      83.886  95.431  83.465  1.00  0.00           H  
ATOM    449  CB  PRO    32      84.483  95.258  85.543  1.00  0.00           C  
ATOM    450  HB2 PRO    32      85.148  94.414  85.719  1.00  0.00           H  
ATOM    451  HB3 PRO    32      83.465  94.897  85.694  1.00  0.00           H  
ATOM    452  CA  PRO    32      84.649  96.440  86.473  1.00  0.00           C  
ATOM    453  HA  PRO    32      84.154  96.156  87.402  1.00  0.00           H  
ATOM    454  C   PRO    32      86.155  96.593  86.880  1.00  0.00           C  
ATOM    455  O   PRO    32      87.097  96.445  86.063  1.00  0.00           O  
ATOM    456  N   TYR    33      86.280  97.011  88.113  1.00  0.00           N  
ATOM    457  H   TYR    33      85.424  97.086  88.645  1.00  0.00           H  
ATOM    458  CA  TYR    33      87.558  97.244  88.758  1.00  0.00           C  
ATOM    459  HA  TYR    33      88.360  97.068  88.042  1.00  0.00           H  
ATOM    460  CB  TYR    33      87.501  98.716  89.189  1.00  0.00           C  
ATOM    461  HB2 TYR    33      86.630  98.786  89.840  1.00  0.00           H  
ATOM    462  HB3 TYR    33      88.374  98.902  89.815  1.00  0.00           H  
ATOM    463  CG  TYR    33      87.440  99.763  88.135  1.00  0.00           C  
ATOM    464  CD1 TYR    33      88.421  99.797  87.133  1.00  0.00           C  
ATOM    465  HD1 TYR    33      89.175  99.028  87.052  1.00  0.00           H  
ATOM    466  CE1 TYR    33      88.403 100.827  86.142  1.00  0.00           C  
ATOM    467  HE1 TYR    33      89.019 100.821  85.255  1.00  0.00           H  
ATOM    468  CZ  TYR    33      87.508 101.938  86.307  1.00  0.00           C  
ATOM    469  OH  TYR    33      87.376 102.878  85.384  1.00  0.00           O  
ATOM    470  HH  TYR    33      87.014 103.647  85.830  1.00  0.00           H  
ATOM    471  CE2 TYR    33      86.615 101.898  87.424  1.00  0.00           C  
ATOM    472  HE2 TYR    33      85.990 102.740  87.684  1.00  0.00           H  
ATOM    473  CD2 TYR    33      86.543 100.827  88.323  1.00  0.00           C  
ATOM    474  HD2 TYR    33      85.943 100.745  89.217  1.00  0.00           H  
ATOM    475  C   TYR    33      87.974  96.341  89.952  1.00  0.00           C  
ATOM    476  O   TYR    33      88.953  96.712  90.643  1.00  0.00           O  
ATOM    477  N   GLY    34      87.219  95.309  90.194  1.00  0.00           N  
ATOM    478  H   GLY    34      86.324  95.226  89.734  1.00  0.00           H  
ATOM    479  CA  GLY    34      87.540  94.324  91.206  1.00  0.00           C  
ATOM    480  HA2 GLY    34      87.561  93.438  90.571  1.00  0.00           H  
ATOM    481  HA3 GLY    34      88.519  94.464  91.665  1.00  0.00           H  
ATOM    482  C   GLY    34      86.433  94.221  92.236  1.00  0.00           C  
ATOM    483  O   GLY    34      85.430  94.956  92.315  1.00  0.00           O  
ATOM    484  N   GLN    35      86.661  93.334  93.238  1.00  0.00           N  
ATOM    485  H   GLN    35      87.311  92.604  92.986  1.00  0.00           H  
ATOM    486  CA  GLN    35      86.072  93.121  94.488  1.00  0.00           C  
ATOM    487  HA  GLN    35      85.983  94.119  94.919  1.00  0.00           H  
ATOM    488  CB  GLN    35      84.675  92.482  94.422  1.00  0.00           C  
ATOM    489  HB2 GLN    35      84.017  93.018  93.738  1.00  0.00           H  
ATOM    490  HB3 GLN    35      84.880  91.550  93.894  1.00  0.00           H  
ATOM    491  CG  GLN    35      84.064  92.244  95.792  1.00  0.00           C  
ATOM    492  HG2 GLN    35      83.125  91.690  95.763  1.00  0.00           H  
ATOM    493  HG3 GLN    35      84.761  91.709  96.437  1.00  0.00           H  
ATOM    494  CD  GLN    35      83.838  93.595  96.548  1.00  0.00           C  
ATOM    495  OE1 GLN    35      83.721  94.622  95.946  1.00  0.00           O  
ATOM    496  NE2 GLN    35      83.978  93.693  97.882  1.00  0.00           N  
ATOM    497 HE21 GLN    35      84.135  92.898  98.485  1.00  0.00           H  
ATOM    498 HE22 GLN    35      84.044  94.641  98.224  1.00  0.00           H  
ATOM    499  C   GLN    35      87.099  92.341  95.396  1.00  0.00           C  
ATOM    500  O   GLN    35      87.242  91.149  95.112  1.00  0.00           O  
ATOM    501  N   GLN    36      87.778  93.028  96.292  1.00  0.00           N  
ATOM    502  H   GLN    36      88.579  92.541  96.669  1.00  0.00           H  
ATOM    503  CA  GLN    36      87.782  94.514  96.497  1.00  0.00           C  
ATOM    504  HA  GLN    36      86.755  94.862  96.607  1.00  0.00           H  
ATOM    505  CB  GLN    36      88.453  94.883  97.801  1.00  0.00           C  
ATOM    506  HB2 GLN    36      89.500  94.620  97.650  1.00  0.00           H  
ATOM    507  HB3 GLN    36      88.348  95.935  98.067  1.00  0.00           H  
ATOM    508  CG  GLN    36      87.936  94.277  99.140  1.00  0.00           C  
ATOM    509  HG2 GLN    36      87.629  93.239  99.017  1.00  0.00           H  
ATOM    510  HG3 GLN    36      88.759  94.357  99.850  1.00  0.00           H  
ATOM    511  CD  GLN    36      86.795  94.977  99.841  1.00  0.00           C  
ATOM    512  OE1 GLN    36      86.252  96.008  99.412  1.00  0.00           O  
ATOM    513  NE2 GLN    36      86.440  94.534 100.984  1.00  0.00           N  
ATOM    514 HE21 GLN    36      86.847  93.652 101.262  1.00  0.00           H  
ATOM    515 HE22 GLN    36      85.813  95.053 101.582  1.00  0.00           H  
ATOM    516  C   GLN    36      88.354  95.298  95.402  1.00  0.00           C  
ATOM    517  O   GLN    36      89.166  94.780  94.628  1.00  0.00           O  
ATOM    518  N   SER    37      88.041  96.633  95.306  1.00  0.00           N  
ATOM    519  H   SER    37      87.430  97.056  95.991  1.00  0.00           H  
ATOM    520  CA  SER    37      88.432  97.450  94.139  1.00  0.00           C  
ATOM    521  HA  SER    37      88.528  96.795  93.273  1.00  0.00           H  
ATOM    522  CB  SER    37      87.410  98.551  93.847  1.00  0.00           C  
ATOM    523  HB2 SER    37      87.779  99.168  93.029  1.00  0.00           H  
ATOM    524  HB3 SER    37      86.393  98.253  93.592  1.00  0.00           H  
ATOM    525  OG  SER    37      87.327  99.400  94.947  1.00  0.00           O  
ATOM    526  HG  SER    37      86.639  99.019  95.498  1.00  0.00           H  
ATOM    527  C   SER    37      89.832  97.988  94.363  1.00  0.00           C  
ATOM    528  O   SER    37      90.180  98.307  95.511  1.00  0.00           O  
ATOM    529  N   TYR    38      90.602  97.960  93.275  1.00  0.00           N  
ATOM    530  H   TYR    38      90.182  97.713  92.391  1.00  0.00           H  
ATOM    531  CA  TYR    38      92.031  98.228  93.339  1.00  0.00           C  
ATOM    532  HA  TYR    38      92.173  98.998  94.097  1.00  0.00           H  
ATOM    533  CB  TYR    38      92.831  96.968  93.698  1.00  0.00           C  
ATOM    534  HB2 TYR    38      92.473  96.477  94.603  1.00  0.00           H  
ATOM    535  HB3 TYR    38      92.723  96.181  92.953  1.00  0.00           H  
ATOM    536  CG  TYR    38      94.310  97.267  93.760  1.00  0.00           C  
ATOM    537  CD1 TYR    38      95.166  96.826  92.676  1.00  0.00           C  
ATOM    538  HD1 TYR    38      94.772  96.357  91.786  1.00  0.00           H  
ATOM    539  CE1 TYR    38      96.492  97.033  92.666  1.00  0.00           C  
ATOM    540  HE1 TYR    38      97.050  96.735  91.791  1.00  0.00           H  
ATOM    541  CZ  TYR    38      97.118  97.756  93.763  1.00  0.00           C  
ATOM    542  OH  TYR    38      98.446  98.026  93.765  1.00  0.00           O  
ATOM    543  HH  TYR    38      98.828  98.626  94.409  1.00  0.00           H  
ATOM    544  CE2 TYR    38      96.355  98.209  94.819  1.00  0.00           C  
ATOM    545  HE2 TYR    38      96.821  98.828  95.571  1.00  0.00           H  
ATOM    546  CD2 TYR    38      94.948  97.949  94.819  1.00  0.00           C  
ATOM    547  HD2 TYR    38      94.414  98.386  95.650  1.00  0.00           H  
ATOM    548  C   TYR    38      92.511  98.856  92.045  1.00  0.00           C  
ATOM    549  O   TYR    38      91.992  98.621  90.966  1.00  0.00           O  
ATOM    550  N   SER    39      93.511  99.742  92.099  1.00  0.00           N  
ATOM    551  H   SER    39      94.024  99.771  92.969  1.00  0.00           H  
ATOM    552  CA  SER    39      94.209 100.452  90.992  1.00  0.00           C  
ATOM    553  HA  SER    39      94.009  99.862  90.097  1.00  0.00           H  
ATOM    554  CB  SER    39      93.707 101.856  90.711  1.00  0.00           C  
ATOM    555  HB2 SER    39      92.653 101.665  90.510  1.00  0.00           H  
ATOM    556  HB3 SER    39      93.937 102.483  91.573  1.00  0.00           H  
ATOM    557  OG  SER    39      94.274 102.443  89.581  1.00  0.00           O  
ATOM    558  HG  SER    39      94.731 103.215  89.922  1.00  0.00           H  
ATOM    559  C   SER    39      95.729 100.421  91.274  1.00  0.00           C  
ATOM    560  O   SER    39      96.247 100.999  92.228  1.00  0.00           O  
ATOM    561  N   GLY    40      96.421  99.610  90.504  1.00  0.00           N  
ATOM    562  H   GLY    40      95.989  99.165  89.707  1.00  0.00           H  
ATOM    563  CA  GLY    40      97.941  99.401  90.545  1.00  0.00           C  
ATOM    564  HA2 GLY    40      98.390  99.689  91.496  1.00  0.00           H  
ATOM    565  HA3 GLY    40      98.196  98.342  90.599  1.00  0.00           H  
ATOM    566  C   GLY    40      98.643 100.029  89.348  1.00  0.00           C  
ATOM    567  O   GLY    40      98.005 100.523  88.365  1.00  0.00           O  
ATOM    568  N   TYR    41     100.015 100.081  89.429  1.00  0.00           N  
ATOM    569  H   TYR    41     100.470 100.598  88.690  1.00  0.00           H  
ATOM    570  CA  TYR    41     100.836  99.629  90.588  1.00  0.00           C  
ATOM    571  HA  TYR    41     100.333 100.015  91.475  1.00  0.00           H  
ATOM    572  CB  TYR    41     101.063  98.066  90.478  1.00  0.00           C  
ATOM    573  HB2 TYR    41     100.072  97.611  90.492  1.00  0.00           H  
ATOM    574  HB3 TYR    41     101.488  97.839  89.500  1.00  0.00           H  
ATOM    575  CG  TYR    41     101.842  97.399  91.471  1.00  0.00           C  
ATOM    576  CD1 TYR    41     102.852  96.505  91.144  1.00  0.00           C  
ATOM    577  HD1 TYR    41     102.915  96.218  90.104  1.00  0.00           H  
ATOM    578  CE1 TYR    41     103.714  95.841  92.044  1.00  0.00           C  
ATOM    579  HE1 TYR    41     104.570  95.227  91.806  1.00  0.00           H  
ATOM    580  CZ  TYR    41     103.511  96.114  93.422  1.00  0.00           C  
ATOM    581  OH  TYR    41     104.166  95.432  94.366  1.00  0.00           O  
ATOM    582  HH  TYR    41     105.069  95.221  94.115  1.00  0.00           H  
ATOM    583  CE2 TYR    41     102.451  96.960  93.783  1.00  0.00           C  
ATOM    584  HE2 TYR    41     102.190  97.101  94.821  1.00  0.00           H  
ATOM    585  CD2 TYR    41     101.666  97.660  92.868  1.00  0.00           C  
ATOM    586  HD2 TYR    41     100.818  98.265  93.152  1.00  0.00           H  
ATOM    587  C   TYR    41     102.178 100.321  90.509  1.00  0.00           C  
ATOM    588  O   TYR    41     103.114  99.809  89.916  1.00  0.00           O  
ATOM    589  N   SER    42     102.373 101.440  91.270  1.00  0.00           N  
ATOM    590  H   SER    42     101.701 101.793  91.936  1.00  0.00           H  
ATOM    591  CA  SER    42     103.658 102.077  91.434  1.00  0.00           C  
ATOM    592  HA  SER    42     104.443 101.323  91.372  1.00  0.00           H  
ATOM    593  CB  SER    42     103.872 102.917  90.267  1.00  0.00           C  
ATOM    594  HB2 SER    42     103.890 102.286  89.378  1.00  0.00           H  
ATOM    595  HB3 SER    42     103.090 103.674  90.214  1.00  0.00           H  
ATOM    596  OG  SER    42     105.043 103.732  90.278  1.00  0.00           O  
ATOM    597  HG  SER    42     104.955 104.430  89.625  1.00  0.00           H  
ATOM    598  C   SER    42     103.640 102.822  92.802  1.00  0.00           C  
ATOM    599  O   SER    42     102.599 103.333  93.262  1.00  0.00           O  
ATOM    600  N   GLN    43     104.820 102.886  93.369  1.00  0.00           N  
ATOM    601  H   GLN    43     105.531 102.277  92.988  1.00  0.00           H  
ATOM    602  CA  GLN    43     105.143 103.465  94.643  1.00  0.00           C  
ATOM    603  HA  GLN    43     104.204 103.592  95.181  1.00  0.00           H  
ATOM    604  CB  GLN    43     106.071 102.555  95.459  1.00  0.00           C  
ATOM    605  HB2 GLN    43     105.756 101.531  95.258  1.00  0.00           H  
ATOM    606  HB3 GLN    43     107.067 102.635  95.023  1.00  0.00           H  
ATOM    607  CG  GLN    43     106.095 102.748  97.024  1.00  0.00           C  
ATOM    608  HG2 GLN    43     106.034 103.798  97.310  1.00  0.00           H  
ATOM    609  HG3 GLN    43     105.192 102.311  97.450  1.00  0.00           H  
ATOM    610  CD  GLN    43     107.279 102.108  97.748  1.00  0.00           C  
ATOM    611  OE1 GLN    43     108.141 101.520  97.097  1.00  0.00           O  
ATOM    612  NE2 GLN    43     107.341 102.139  99.025  1.00  0.00           N  
ATOM    613 HE21 GLN    43     106.574 102.589  99.504  1.00  0.00           H  
ATOM    614 HE22 GLN    43     107.989 101.513  99.481  1.00  0.00           H  
ATOM    615  C   GLN    43     105.787 104.826  94.520  1.00  0.00           C  
ATOM    616  O   GLN    43     106.025 105.625  95.470  1.00  0.00           O  
ATOM    617  N   SER    44     105.951 105.185  93.259  1.00  0.00           N  
ATOM    618  H   SER    44     105.696 104.481  92.581  1.00  0.00           H  
ATOM    619  CA  SER    44     106.367 106.498  92.875  1.00  0.00           C  
ATOM    620  HA  SER    44     107.220 106.709  93.520  1.00  0.00           H  
ATOM    621  CB  SER    44     107.069 106.581  91.539  1.00  0.00           C  
ATOM    622  HB2 SER    44     107.644 105.686  91.300  1.00  0.00           H  
ATOM    623  HB3 SER    44     106.317 106.645  90.753  1.00  0.00           H  
ATOM    624  OG  SER    44     107.998 107.655  91.517  1.00  0.00           O  
ATOM    625  HG  SER    44     108.902 107.381  91.346  1.00  0.00           H  
ATOM    626  C   SER    44     105.214 107.544  92.947  1.00  0.00           C  
ATOM    627  O   SER    44     104.070 107.284  92.503  1.00  0.00           O  
ATOM    628  N   THR    45     105.572 108.762  93.366  1.00  0.00           N  
ATOM    629  H   THR    45     106.524 108.881  93.683  1.00  0.00           H  
ATOM    630  CA  THR    45     104.672 109.926  93.524  1.00  0.00           C  
ATOM    631  HA  THR    45     103.648 109.621  93.309  1.00  0.00           H  
ATOM    632  CB  THR    45     104.579 110.607  94.900  1.00  0.00           C  
ATOM    633  HB  THR    45     105.595 110.906  95.158  1.00  0.00           H  
ATOM    634  CG2 THR    45     103.714 111.886  95.167  1.00  0.00           C  
ATOM    635 HG21 THR    45     103.888 112.765  94.545  1.00  0.00           H  
ATOM    636 HG22 THR    45     102.681 111.540  95.196  1.00  0.00           H  
ATOM    637 HG23 THR    45     103.940 112.277  96.159  1.00  0.00           H  
ATOM    638  OG1 THR    45     104.223 109.650  95.874  1.00  0.00           O  
ATOM    639  HG1 THR    45     104.909 108.980  95.816  1.00  0.00           H  
ATOM    640  C   THR    45     104.965 111.003  92.480  1.00  0.00           C  
ATOM    641  O   THR    45     106.090 111.488  92.228  1.00  0.00           O  
ATOM    642  N   ASP    46     103.923 111.379  91.796  1.00  0.00           N  
ATOM    643  H   ASP    46     103.081 111.033  92.234  1.00  0.00           H  
ATOM    644  CA  ASP    46     103.789 112.369  90.696  1.00  0.00           C  
ATOM    645  HA  ASP    46     104.135 111.885  89.783  1.00  0.00           H  
ATOM    646  CB  ASP    46     102.285 112.657  90.577  1.00  0.00           C  
ATOM    647  HB2 ASP    46     101.889 111.852  89.958  1.00  0.00           H  
ATOM    648  HB3 ASP    46     101.923 112.650  91.605  1.00  0.00           H  
ATOM    649  CG  ASP    46     101.781 113.972  89.887  1.00  0.00           C  
ATOM    650  OD1 ASP    46     102.516 114.691  89.218  1.00  0.00           O  
ATOM    651  OD2 ASP    46     100.631 114.365  90.103  1.00  0.00           O  
ATOM    652  C   ASP    46     104.597 113.715  91.020  1.00  0.00           C  
ATOM    653  O   ASP    46     104.516 114.355  92.052  1.00  0.00           O  
ATOM    654  N   THR    47     105.448 114.134  90.112  1.00  0.00           N  
ATOM    655  H   THR    47     105.480 113.539  89.297  1.00  0.00           H  
ATOM    656  CA  THR    47     106.430 115.274  90.236  1.00  0.00           C  
ATOM    657  HA  THR    47     106.660 115.349  91.299  1.00  0.00           H  
ATOM    658  CB  THR    47     107.771 114.917  89.555  1.00  0.00           C  
ATOM    659  HB  THR    47     108.498 115.724  89.467  1.00  0.00           H  
ATOM    660  CG2 THR    47     108.454 113.611  90.215  1.00  0.00           C  
ATOM    661 HG21 THR    47     108.041 112.677  89.835  1.00  0.00           H  
ATOM    662 HG22 THR    47     109.534 113.686  90.083  1.00  0.00           H  
ATOM    663 HG23 THR    47     108.279 113.617  91.290  1.00  0.00           H  
ATOM    664  OG1 THR    47     107.644 114.437  88.213  1.00  0.00           O  
ATOM    665  HG1 THR    47     107.127 115.102  87.752  1.00  0.00           H  
ATOM    666  C   THR    47     105.820 116.594  89.838  1.00  0.00           C  
ATOM    667  O   THR    47     106.579 117.607  89.871  1.00  0.00           O  
ATOM    668  N   SER    48     104.516 116.684  89.408  1.00  0.00           N  
ATOM    669  H   SER    48     103.960 115.844  89.334  1.00  0.00           H  
ATOM    670  CA  SER    48     103.836 117.904  89.000  1.00  0.00           C  
ATOM    671  HA  SER    48     104.537 118.476  88.392  1.00  0.00           H  
ATOM    672  CB  SER    48     102.703 117.622  88.152  1.00  0.00           C  
ATOM    673  HB2 SER    48     102.331 118.546  87.709  1.00  0.00           H  
ATOM    674  HB3 SER    48     103.007 117.202  87.193  1.00  0.00           H  
ATOM    675  OG  SER    48     101.563 116.947  88.713  1.00  0.00           O  
ATOM    676  HG  SER    48     101.711 116.030  88.956  1.00  0.00           H  
ATOM    677  C   SER    48     103.519 118.815  90.194  1.00  0.00           C  
ATOM    678  O   SER    48     103.764 118.440  91.309  1.00  0.00           O  
ATOM    679  N   GLY    49     102.900 119.937  89.927  1.00  0.00           N  
ATOM    680  H   GLY    49     102.610 120.125  88.978  1.00  0.00           H  
ATOM    681  CA  GLY    49     102.564 120.884  90.913  1.00  0.00           C  
ATOM    682  HA2 GLY    49     102.175 121.638  90.228  1.00  0.00           H  
ATOM    683  HA3 GLY    49     101.809 120.383  91.519  1.00  0.00           H  
ATOM    684  C   GLY    49     103.746 121.516  91.646  1.00  0.00           C  
ATOM    685  O   GLY    49     104.897 121.355  91.243  1.00  0.00           O  
ATOM    686  N   TYR    50     103.549 122.471  92.598  1.00  0.00           N  
ATOM    687  H   TYR    50     104.404 122.938  92.865  1.00  0.00           H  
ATOM    688  CA  TYR    50     102.324 122.762  93.211  1.00  0.00           C  
ATOM    689  HA  TYR    50     101.440 122.346  92.726  1.00  0.00           H  
ATOM    690  CB  TYR    50     102.473 122.265  94.665  1.00  0.00           C  
ATOM    691  HB2 TYR    50     102.893 121.273  94.500  1.00  0.00           H  
ATOM    692  HB3 TYR    50     103.191 122.974  95.077  1.00  0.00           H  
ATOM    693  CG  TYR    50     101.156 122.190  95.397  1.00  0.00           C  
ATOM    694  CD1 TYR    50     100.781 123.305  96.087  1.00  0.00           C  
ATOM    695  HD1 TYR    50     101.370 124.209  96.130  1.00  0.00           H  
ATOM    696  CE1 TYR    50      99.509 123.370  96.681  1.00  0.00           C  
ATOM    697  HE1 TYR    50      99.112 124.186  97.266  1.00  0.00           H  
ATOM    698  CZ  TYR    50      98.606 122.338  96.465  1.00  0.00           C  
ATOM    699  OH  TYR    50      97.304 122.515  96.831  1.00  0.00           O  
ATOM    700  HH  TYR    50      97.048 123.361  97.206  1.00  0.00           H  
ATOM    701  CE2 TYR    50      98.960 121.247  95.650  1.00  0.00           C  
ATOM    702  HE2 TYR    50      98.270 120.439  95.458  1.00  0.00           H  
ATOM    703  CD2 TYR    50     100.274 121.135  95.164  1.00  0.00           C  
ATOM    704  HD2 TYR    50     100.515 120.249  94.596  1.00  0.00           H  
ATOM    705  C   TYR    50     101.992 124.274  93.247  1.00  0.00           C  
ATOM    706  O   TYR    50     103.004 124.956  93.389  1.00  0.00           O  
ATOM    707  N   GLY    51     100.805 124.885  93.011  1.00  0.00           N  
ATOM    708  H   GLY    51     100.946 125.881  92.920  1.00  0.00           H  
ATOM    709  CA  GLY    51      99.553 124.312  92.630  1.00  0.00           C  
ATOM    710  HA2 GLY    51      99.651 123.301  92.236  1.00  0.00           H  
ATOM    711  HA3 GLY    51      98.959 124.243  93.541  1.00  0.00           H  
ATOM    712  C   GLY    51      98.671 124.986  91.554  1.00  0.00           C  
ATOM    713  O   GLY    51      97.650 124.449  91.177  1.00  0.00           O  
ATOM    714  N   GLN    52      99.237 126.092  91.023  1.00  0.00           N  
ATOM    715  H   GLN    52     100.145 126.433  91.303  1.00  0.00           H  
ATOM    716  CA  GLN    52      98.453 127.132  90.221  1.00  0.00           C  
ATOM    717  HA  GLN    52      97.540 126.708  89.802  1.00  0.00           H  
ATOM    718  CB  GLN    52      97.852 128.162  91.261  1.00  0.00           C  
ATOM    719  HB2 GLN    52      98.623 128.434  91.983  1.00  0.00           H  
ATOM    720  HB3 GLN    52      97.612 129.091  90.744  1.00  0.00           H  
ATOM    721  CG  GLN    52      96.496 127.710  91.852  1.00  0.00           C  
ATOM    722  HG2 GLN    52      95.813 127.748  91.003  1.00  0.00           H  
ATOM    723  HG3 GLN    52      96.555 126.754  92.372  1.00  0.00           H  
ATOM    724  CD  GLN    52      95.866 128.597  92.928  1.00  0.00           C  
ATOM    725  OE1 GLN    52      96.639 129.180  93.715  1.00  0.00           O  
ATOM    726  NE2 GLN    52      94.630 128.781  93.111  1.00  0.00           N  
ATOM    727 HE21 GLN    52      93.993 128.214  92.568  1.00  0.00           H  
ATOM    728 HE22 GLN    52      94.282 128.938  94.046  1.00  0.00           H  
ATOM    729  C   GLN    52      99.400 127.827  89.247  1.00  0.00           C  
ATOM    730  O   GLN    52     100.159 128.724  89.571  1.00  0.00           O  
ATOM    731  N   SER    53      99.355 127.460  87.948  1.00  0.00           N  
ATOM    732  H   SER    53      99.874 128.056  87.319  1.00  0.00           H  
ATOM    733  CA  SER    53      98.656 126.303  87.327  1.00  0.00           C  
ATOM    734  HA  SER    53      97.575 126.438  87.352  1.00  0.00           H  
ATOM    735  CB  SER    53      99.024 126.353  85.790  1.00  0.00           C  
ATOM    736  HB2 SER    53      98.361 127.087  85.332  1.00  0.00           H  
ATOM    737  HB3 SER    53     100.068 126.648  85.681  1.00  0.00           H  
ATOM    738  OG  SER    53      98.796 125.112  85.179  1.00  0.00           O  
ATOM    739  HG  SER    53      99.001 125.176  84.243  1.00  0.00           H  
ATOM    740  C   SER    53      99.044 124.915  87.858  1.00  0.00           C  
ATOM    741  O   SER    53     100.176 124.772  88.339  1.00  0.00           O  
ATOM    742  N   SER    54      98.139 123.921  87.801  1.00  0.00           N  
ATOM    743  H   SER    54      97.254 124.056  87.332  1.00  0.00           H  
ATOM    744  CA  SER    54      98.413 122.541  88.109  1.00  0.00           C  
ATOM    745  HA  SER    54      98.601 122.434  89.177  1.00  0.00           H  
ATOM    746  CB  SER    54      97.290 121.564  87.529  1.00  0.00           C  
ATOM    747  HB2 SER    54      97.617 120.531  87.652  1.00  0.00           H  
ATOM    748  HB3 SER    54      96.380 121.790  88.084  1.00  0.00           H  
ATOM    749  OG  SER    54      97.020 121.731  86.151  1.00  0.00           O  
ATOM    750  HG  SER    54      96.550 122.554  85.996  1.00  0.00           H  
ATOM    751  C   SER    54      99.661 122.035  87.452  1.00  0.00           C  
ATOM    752  O   SER    54     100.416 121.210  87.999  1.00  0.00           O  
ATOM    753  N   TYR    55      99.984 122.551  86.261  1.00  0.00           N  
ATOM    754  H   TYR    55      99.365 123.242  85.863  1.00  0.00           H  
ATOM    755  CA  TYR    55     101.112 122.051  85.408  1.00  0.00           C  
ATOM    756  HA  TYR    55     101.790 121.485  86.045  1.00  0.00           H  
ATOM    757  CB  TYR    55     100.523 121.091  84.316  1.00  0.00           C  
ATOM    758  HB2 TYR    55      99.658 121.529  83.818  1.00  0.00           H  
ATOM    759  HB3 TYR    55     101.179 121.007  83.449  1.00  0.00           H  
ATOM    760  CG  TYR    55     100.298 119.667  84.593  1.00  0.00           C  
ATOM    761  CD1 TYR    55      98.991 119.191  84.842  1.00  0.00           C  
ATOM    762  HD1 TYR    55      98.123 119.832  84.797  1.00  0.00           H  
ATOM    763  CE1 TYR    55      98.791 117.906  85.416  1.00  0.00           C  
ATOM    764  HE1 TYR    55      97.809 117.558  85.701  1.00  0.00           H  
ATOM    765  CZ  TYR    55      99.909 117.068  85.569  1.00  0.00           C  
ATOM    766  OH  TYR    55      99.820 115.765  86.020  1.00  0.00           O  
ATOM    767  HH  TYR    55     100.682 115.345  85.984  1.00  0.00           H  
ATOM    768  CE2 TYR    55     101.215 117.526  85.257  1.00  0.00           C  
ATOM    769  HE2 TYR    55     102.056 116.853  85.330  1.00  0.00           H  
ATOM    770  CD2 TYR    55     101.425 118.821  84.805  1.00  0.00           C  
ATOM    771  HD2 TYR    55     102.437 119.111  84.564  1.00  0.00           H  
ATOM    772  C   TYR    55     101.869 123.209  84.840  1.00  0.00           C  
ATOM    773  O   TYR    55     101.481 123.699  83.790  1.00  0.00           O  
ATOM    774  N   SER    56     102.970 123.747  85.383  1.00  0.00           N  
ATOM    775  H   SER    56     103.267 124.537  84.827  1.00  0.00           H  
ATOM    776  CA  SER    56     103.915 123.272  86.428  1.00  0.00           C  
ATOM    777  HA  SER    56     104.826 123.847  86.262  1.00  0.00           H  
ATOM    778  CB  SER    56     103.364 123.672  87.811  1.00  0.00           C  
ATOM    779  HB2 SER    56     102.571 123.012  88.165  1.00  0.00           H  
ATOM    780  HB3 SER    56     104.293 123.701  88.381  1.00  0.00           H  
ATOM    781  OG  SER    56     102.874 125.063  87.858  1.00  0.00           O  
ATOM    782  HG  SER    56     101.995 125.089  88.242  1.00  0.00           H  
ATOM    783  C   SER    56     104.401 121.833  86.423  1.00  0.00           C  
ATOM    784  O   SER    56     104.223 121.159  87.456  1.00  0.00           O  
ATOM    785  N   SER    57     104.842 121.404  85.243  1.00  0.00           N  
ATOM    786  H   SER    57     104.983 120.405  85.200  1.00  0.00           H  
ATOM    787  CA  SER    57     105.364 122.175  84.072  1.00  0.00           C  
ATOM    788  HA  SER    57     105.476 123.211  84.390  1.00  0.00           H  
ATOM    789  CB  SER    57     106.655 121.455  83.629  1.00  0.00           C  
ATOM    790  HB2 SER    57     107.109 121.205  84.588  1.00  0.00           H  
ATOM    791  HB3 SER    57     106.329 120.514  83.187  1.00  0.00           H  
ATOM    792  OG  SER    57     107.335 122.340  82.809  1.00  0.00           O  
ATOM    793  HG  SER    57     107.741 121.878  82.072  1.00  0.00           H  
ATOM    794  C   SER    57     104.354 122.035  82.895  1.00  0.00           C  
ATOM    795  O   SER    57     103.597 121.090  82.749  1.00  0.00           O  
ATOM    796  N   TYR    58     104.331 123.073  82.036  1.00  0.00           N  
ATOM    797  H   TYR    58     105.079 123.751  82.074  1.00  0.00           H  
ATOM    798  CA  TYR    58     103.262 123.250  81.037  1.00  0.00           C  
ATOM    799  HA  TYR    58     102.338 123.213  81.614  1.00  0.00           H  
ATOM    800  CB  TYR    58     103.382 124.670  80.460  1.00  0.00           C  
ATOM    801  HB2 TYR    58     103.095 125.487  81.121  1.00  0.00           H  
ATOM    802  HB3 TYR    58     104.395 124.955  80.177  1.00  0.00           H  
ATOM    803  CG  TYR    58     102.490 124.972  79.254  1.00  0.00           C  
ATOM    804  CD1 TYR    58     103.012 125.080  77.955  1.00  0.00           C  
ATOM    805  HD1 TYR    58     104.053 124.813  77.853  1.00  0.00           H  
ATOM    806  CE1 TYR    58     102.122 125.466  76.940  1.00  0.00           C  
ATOM    807  HE1 TYR    58     102.501 125.471  75.928  1.00  0.00           H  
ATOM    808  CZ  TYR    58     100.751 125.603  77.179  1.00  0.00           C  
ATOM    809  OH  TYR    58      99.920 125.800  76.098  1.00  0.00           O  
ATOM    810  HH  TYR    58     100.348 125.641  75.254  1.00  0.00           H  
ATOM    811  CE2 TYR    58     100.217 125.454  78.479  1.00  0.00           C  
ATOM    812  HE2 TYR    58      99.164 125.436  78.720  1.00  0.00           H  
ATOM    813  CD2 TYR    58     101.157 125.134  79.548  1.00  0.00           C  
ATOM    814  HD2 TYR    58     100.782 124.952  80.544  1.00  0.00           H  
ATOM    815  C   TYR    58     103.251 122.164  79.872  1.00  0.00           C  
ATOM    816  O   TYR    58     104.317 121.878  79.326  1.00  0.00           O  
ATOM    817  N   GLY    59     102.057 121.677  79.443  1.00  0.00           N  
ATOM    818  H   GLY    59     102.040 121.222  78.542  1.00  0.00           H  
ATOM    819  CA  GLY    59     100.662 121.805  80.057  1.00  0.00           C  
ATOM    820  HA2 GLY    59     100.264 120.844  80.384  1.00  0.00           H  
ATOM    821  HA3 GLY    59     100.516 122.573  80.817  1.00  0.00           H  
ATOM    822  C   GLY    59      99.539 122.206  79.106  1.00  0.00           C  
ATOM    823  O   GLY    59      99.816 122.319  77.925  1.00  0.00           O  
ATOM    824  N   GLN    60      98.253 122.408  79.541  1.00  0.00           N  
ATOM    825  H   GLN    60      97.668 122.901  78.882  1.00  0.00           H  
ATOM    826  CA  GLN    60      97.761 122.125  80.934  1.00  0.00           C  
ATOM    827  HA  GLN    60      98.338 121.300  81.352  1.00  0.00           H  
ATOM    828  CB  GLN    60      97.923 123.267  81.955  1.00  0.00           C  
ATOM    829  HB2 GLN    60      97.708 122.832  82.930  1.00  0.00           H  
ATOM    830  HB3 GLN    60      98.937 123.667  81.922  1.00  0.00           H  
ATOM    831  CG  GLN    60      97.043 124.543  81.603  1.00  0.00           C  
ATOM    832  HG2 GLN    60      96.833 124.526  80.533  1.00  0.00           H  
ATOM    833  HG3 GLN    60      96.096 124.534  82.143  1.00  0.00           H  
ATOM    834  CD  GLN    60      97.693 125.881  81.857  1.00  0.00           C  
ATOM    835  OE1 GLN    60      98.815 126.079  82.382  1.00  0.00           O  
ATOM    836  NE2 GLN    60      97.021 126.862  81.444  1.00  0.00           N  
ATOM    837 HE21 GLN    60      96.199 126.694  80.881  1.00  0.00           H  
ATOM    838 HE22 GLN    60      97.023 127.720  81.977  1.00  0.00           H  
ATOM    839  C   GLN    60      96.275 121.605  80.905  1.00  0.00           C  
ATOM    840  O   GLN    60      95.880 120.953  81.914  1.00  0.00           O  
ATOM    841  N   SER    61      95.583 121.798  79.779  1.00  0.00           N  
ATOM    842  H   SER    61      96.053 122.320  79.054  1.00  0.00           H  
ATOM    843  CA  SER    61      94.195 121.362  79.584  1.00  0.00           C  
ATOM    844  HA  SER    61      94.089 120.359  79.998  1.00  0.00           H  
ATOM    845  CB  SER    61      93.269 122.497  80.195  1.00  0.00           C  
ATOM    846  HB2 SER    61      92.232 122.190  80.331  1.00  0.00           H  
ATOM    847  HB3 SER    61      93.593 122.734  81.208  1.00  0.00           H  
ATOM    848  OG  SER    61      93.114 123.670  79.377  1.00  0.00           O  
ATOM    849  HG  SER    61      93.076 124.428  79.964  1.00  0.00           H  
ATOM    850  C   SER    61      93.773 121.176  78.096  1.00  0.00           C  
ATOM    851  O   SER    61      94.551 121.328  77.137  1.00  0.00           O  
ATOM    852  N   GLN    62      92.499 120.822  77.871  1.00  0.00           N  
ATOM    853  H   GLN    62      91.947 120.633  78.696  1.00  0.00           H  
ATOM    854  CA  GLN    62      91.865 120.794  76.546  1.00  0.00           C  
ATOM    855  HA  GLN    62      92.483 120.193  75.878  1.00  0.00           H  
ATOM    856  CB  GLN    62      90.482 120.089  76.720  1.00  0.00           C  
ATOM    857  HB2 GLN    62      89.850 120.670  77.392  1.00  0.00           H  
ATOM    858  HB3 GLN    62      90.014 120.262  75.751  1.00  0.00           H  
ATOM    859  CG  GLN    62      90.474 118.594  77.119  1.00  0.00           C  
ATOM    860  HG2 GLN    62      91.326 118.117  76.636  1.00  0.00           H  
ATOM    861  HG3 GLN    62      90.503 118.693  78.204  1.00  0.00           H  
ATOM    862  CD  GLN    62      89.205 117.741  76.862  1.00  0.00           C  
ATOM    863  OE1 GLN    62      88.156 118.143  76.317  1.00  0.00           O  
ATOM    864  NE2 GLN    62      89.130 116.472  77.171  1.00  0.00           N  
ATOM    865 HE21 GLN    62      88.303 115.939  76.940  1.00  0.00           H  
ATOM    866 HE22 GLN    62      89.911 115.926  77.506  1.00  0.00           H  
ATOM    867  C   GLN    62      91.641 122.193  75.799  1.00  0.00           C  
ATOM    868  O   GLN    62      91.651 122.338  74.548  1.00  0.00           O  
ATOM    869  N   ASN    63      91.699 123.310  76.608  1.00  0.00           N  
ATOM    870  H   ASN    63      91.892 123.150  77.587  1.00  0.00           H  
ATOM    871  CA  ASN    63      91.661 124.682  76.067  1.00  0.00           C  
ATOM    872  HA  ASN    63      91.167 124.565  75.103  1.00  0.00           H  
ATOM    873  CB  ASN    63      90.858 125.606  76.898  1.00  0.00           C  
ATOM    874  HB2 ASN    63      91.461 125.682  77.803  1.00  0.00           H  
ATOM    875  HB3 ASN    63      90.814 126.554  76.362  1.00  0.00           H  
ATOM    876  CG  ASN    63      89.415 125.149  77.057  1.00  0.00           C  
ATOM    877  OD1 ASN    63      88.714 125.075  76.078  1.00  0.00           O  
ATOM    878  ND2 ASN    63      88.928 124.765  78.221  1.00  0.00           N  
ATOM    879 HD21 ASN    63      87.926 124.673  78.309  1.00  0.00           H  
ATOM    880 HD22 ASN    63      89.500 125.031  79.010  1.00  0.00           H  
ATOM    881  C   ASN    63      93.057 125.232  75.784  1.00  0.00           C  
ATOM    882  O   ASN    63      93.327 125.884  74.726  1.00  0.00           O  
ATOM    883  N   THR    64      94.063 124.799  76.565  1.00  0.00           N  
ATOM    884  H   THR    64      93.770 124.346  77.418  1.00  0.00           H  
ATOM    885  CA  THR    64      95.405 125.447  76.481  1.00  0.00           C  
ATOM    886  HA  THR    64      95.641 125.773  75.468  1.00  0.00           H  
ATOM    887  CB  THR    64      95.560 126.587  77.463  1.00  0.00           C  
ATOM    888  HB  THR    64      95.393 126.210  78.472  1.00  0.00           H  
ATOM    889  CG2 THR    64      96.814 127.461  77.389  1.00  0.00           C  
ATOM    890 HG21 THR    64      96.814 128.208  78.183  1.00  0.00           H  
ATOM    891 HG22 THR    64      97.720 126.892  77.598  1.00  0.00           H  
ATOM    892 HG23 THR    64      96.997 127.804  76.371  1.00  0.00           H  
ATOM    893  OG1 THR    64      94.457 127.432  77.240  1.00  0.00           O  
ATOM    894  HG1 THR    64      94.211 127.855  78.066  1.00  0.00           H  
ATOM    895  C   THR    64      96.400 124.297  76.893  1.00  0.00           C  
ATOM    896  O   THR    64      96.563 124.036  78.048  1.00  0.00           O  
ATOM    897  N   GLY    65      97.036 123.567  75.951  1.00  0.00           N  
ATOM    898  H   GLY    65      97.561 122.754  76.240  1.00  0.00           H  
ATOM    899  CA  GLY    65      97.030 123.847  74.463  1.00  0.00           C  
ATOM    900  HA2 GLY    65      97.216 124.912  74.325  1.00  0.00           H  
ATOM    901  HA3 GLY    65      97.875 123.289  74.061  1.00  0.00           H  
ATOM    902  C   GLY    65      95.768 123.343  73.712  1.00  0.00           C  
ATOM    903  O   GLY    65      95.447 122.155  73.841  1.00  0.00           O  
ATOM    904  N   TYR    66      95.154 124.167  72.952  1.00  0.00           N  
ATOM    905  H   TYR    66      95.530 125.092  72.801  1.00  0.00           H  
ATOM    906  CA  TYR    66      94.014 123.838  72.190  1.00  0.00           C  
ATOM    907  HA  TYR    66      93.215 123.621  72.899  1.00  0.00           H  
ATOM    908  CB  TYR    66      93.562 125.157  71.511  1.00  0.00           C  
ATOM    909  HB2 TYR    66      93.094 125.853  72.207  1.00  0.00           H  
ATOM    910  HB3 TYR    66      94.412 125.671  71.062  1.00  0.00           H  
ATOM    911  CG  TYR    66      92.552 125.083  70.363  1.00  0.00           C  
ATOM    912  CD1 TYR    66      92.935 124.711  69.097  1.00  0.00           C  
ATOM    913  HD1 TYR    66      93.984 124.600  68.864  1.00  0.00           H  
ATOM    914  CE1 TYR    66      92.019 124.383  68.061  1.00  0.00           C  
ATOM    915  HE1 TYR    66      92.383 123.967  67.133  1.00  0.00           H  
ATOM    916  CZ  TYR    66      90.648 124.448  68.262  1.00  0.00           C  
ATOM    917  OH  TYR    66      89.751 124.143  67.286  1.00  0.00           O  
ATOM    918  HH  TYR    66      88.945 123.729  67.603  1.00  0.00           H  
ATOM    919  CE2 TYR    66      90.219 124.832  69.561  1.00  0.00           C  
ATOM    920  HE2 TYR    66      89.148 124.859  69.702  1.00  0.00           H  
ATOM    921  CD2 TYR    66      91.165 124.950  70.632  1.00  0.00           C  
ATOM    922  HD2 TYR    66      90.750 125.144  71.610  1.00  0.00           H  
ATOM    923  C   TYR    66      94.319 122.666  71.292  1.00  0.00           C  
ATOM    924  O   TYR    66      95.456 122.486  70.739  1.00  0.00           O  
ATOM    925  N   GLY    67      93.322 121.813  71.069  1.00  0.00           N  
ATOM    926  H   GLY    67      92.510 121.881  71.667  1.00  0.00           H  
ATOM    927  CA  GLY    67      93.522 120.574  70.252  1.00  0.00           C  
ATOM    928  HA2 GLY    67      94.050 120.667  69.303  1.00  0.00           H  
ATOM    929  HA3 GLY    67      94.184 119.986  70.888  1.00  0.00           H  
ATOM    930  C   GLY    67      92.229 119.757  70.111  1.00  0.00           C  
ATOM    931  O   GLY    67      91.724 119.140  71.011  1.00  0.00           O  
ATOM    932  N   THR    68      91.780 119.660  68.824  1.00  0.00           N  
ATOM    933  H   THR    68      92.298 120.094  68.074  1.00  0.00           H  
ATOM    934  CA  THR    68      90.539 118.943  68.449  1.00  0.00           C  
ATOM    935  HA  THR    68      90.300 118.273  69.275  1.00  0.00           H  
ATOM    936  CB  THR    68      89.421 119.886  68.412  1.00  0.00           C  
ATOM    937  HB  THR    68      89.535 120.476  69.321  1.00  0.00           H  
ATOM    938  CG2 THR    68      89.407 120.839  67.217  1.00  0.00           C  
ATOM    939 HG21 THR    68      89.070 120.228  66.379  1.00  0.00           H  
ATOM    940 HG22 THR    68      88.660 121.602  67.435  1.00  0.00           H  
ATOM    941 HG23 THR    68      90.349 121.361  67.053  1.00  0.00           H  
ATOM    942  OG1 THR    68      88.249 119.129  68.553  1.00  0.00           O  
ATOM    943  HG1 THR    68      88.045 118.946  69.473  1.00  0.00           H  
ATOM    944  C   THR    68      90.634 117.943  67.243  1.00  0.00           C  
ATOM    945  O   THR    68      91.702 117.724  66.713  1.00  0.00           O  
ATOM    946  N   GLN    69      89.454 117.279  67.006  1.00  0.00           N  
ATOM    947  H   GLN    69      88.694 117.521  67.626  1.00  0.00           H  
ATOM    948  CA  GLN    69      89.250 116.395  65.851  1.00  0.00           C  
ATOM    949  HA  GLN    69      90.006 115.617  65.744  1.00  0.00           H  
ATOM    950  CB  GLN    69      87.975 115.511  65.928  1.00  0.00           C  
ATOM    951  HB2 GLN    69      87.096 116.135  65.765  1.00  0.00           H  
ATOM    952  HB3 GLN    69      88.021 114.782  65.119  1.00  0.00           H  
ATOM    953  CG  GLN    69      87.682 114.884  67.291  1.00  0.00           C  
ATOM    954  HG2 GLN    69      87.620 115.630  68.083  1.00  0.00           H  
ATOM    955  HG3 GLN    69      86.756 114.317  67.193  1.00  0.00           H  
ATOM    956  CD  GLN    69      88.715 113.799  67.722  1.00  0.00           C  
ATOM    957  OE1 GLN    69      89.577 113.353  66.979  1.00  0.00           O  
ATOM    958  NE2 GLN    69      88.708 113.396  68.973  1.00  0.00           N  
ATOM    959 HE21 GLN    69      88.181 113.873  69.690  1.00  0.00           H  
ATOM    960 HE22 GLN    69      89.292 112.607  69.209  1.00  0.00           H  
ATOM    961  C   GLN    69      89.225 117.152  64.549  1.00  0.00           C  
ATOM    962  O   GLN    69      88.603 118.259  64.534  1.00  0.00           O  
ATOM    963  N   SER    70      89.815 116.771  63.465  1.00  0.00           N  
ATOM    964  H   SER    70      90.437 115.976  63.431  1.00  0.00           H  
ATOM    965  CA  SER    70      89.878 117.565  62.177  1.00  0.00           C  
ATOM    966  HA  SER    70      90.053 118.623  62.370  1.00  0.00           H  
ATOM    967  CB  SER    70      91.057 117.113  61.254  1.00  0.00           C  
ATOM    968  HB2 SER    70      91.064 116.030  61.130  1.00  0.00           H  
ATOM    969  HB3 SER    70      91.032 117.594  60.276  1.00  0.00           H  
ATOM    970  OG  SER    70      92.221 117.481  61.895  1.00  0.00           O  
ATOM    971  HG  SER    70      92.924 116.922  61.556  1.00  0.00           H  
ATOM    972  C   SER    70      88.593 117.527  61.407  1.00  0.00           C  
ATOM    973  O   SER    70      88.263 118.338  60.493  1.00  0.00           O  
ATOM    974  N   THR    71      87.702 116.586  61.696  1.00  0.00           N  
ATOM    975  H   THR    71      87.866 115.992  62.496  1.00  0.00           H  
ATOM    976  CA  THR    71      86.335 116.457  61.098  1.00  0.00           C  
ATOM    977  HA  THR    71      86.045 117.407  60.650  1.00  0.00           H  
ATOM    978  CB  THR    71      86.258 115.289  60.099  1.00  0.00           C  
ATOM    979  HB  THR    71      85.258 115.102  59.707  1.00  0.00           H  
ATOM    980  CG2 THR    71      87.205 115.534  58.907  1.00  0.00           C  
ATOM    981 HG21 THR    71      88.231 115.299  59.189  1.00  0.00           H  
ATOM    982 HG22 THR    71      87.021 114.862  58.068  1.00  0.00           H  
ATOM    983 HG23 THR    71      87.024 116.564  58.599  1.00  0.00           H  
ATOM    984  OG1 THR    71      86.669 114.056  60.747  1.00  0.00           O  
ATOM    985  HG1 THR    71      85.935 113.559  61.117  1.00  0.00           H  
ATOM    986  C   THR    71      85.326 116.226  62.234  1.00  0.00           C  
ATOM    987  O   THR    71      85.743 115.722  63.345  1.00  0.00           O  
ATOM    988  N   PRO    72      83.994 116.501  62.081  1.00  0.00           N  
ATOM    989  CD  PRO    72      83.437 117.284  60.995  1.00  0.00           C  
ATOM    990  HD2 PRO    72      83.697 116.866  60.023  1.00  0.00           H  
ATOM    991  HD3 PRO    72      83.736 118.328  61.091  1.00  0.00           H  
ATOM    992  CG  PRO    72      81.935 117.358  61.222  1.00  0.00           C  
ATOM    993  HG2 PRO    72      81.572 116.391  60.875  1.00  0.00           H  
ATOM    994  HG3 PRO    72      81.390 118.215  60.828  1.00  0.00           H  
ATOM    995  CB  PRO    72      81.792 117.267  62.710  1.00  0.00           C  
ATOM    996  HB2 PRO    72      80.879 116.824  63.107  1.00  0.00           H  
ATOM    997  HB3 PRO    72      82.027 118.240  63.143  1.00  0.00           H  
ATOM    998  CA  PRO    72      83.014 116.401  63.119  1.00  0.00           C  
ATOM    999  HA  PRO    72      83.369 116.783  64.076  1.00  0.00           H  
ATOM   1000  C   PRO    72      82.535 114.934  63.461  1.00  0.00           C  
ATOM   1001  O   PRO    72      82.618 114.019  62.672  1.00  0.00           O  
ATOM   1002  N   GLN    73      81.888 114.867  64.618  1.00  0.00           N  
ATOM   1003  H   GLN    73      81.738 115.677  65.201  1.00  0.00           H  
ATOM   1004  CA  GLN    73      81.048 113.739  64.912  1.00  0.00           C  
ATOM   1005  HA  GLN    73      81.648 112.840  64.773  1.00  0.00           H  
ATOM   1006  CB  GLN    73      80.552 113.607  66.346  1.00  0.00           C  
ATOM   1007  HB2 GLN    73      80.085 112.627  66.442  1.00  0.00           H  
ATOM   1008  HB3 GLN    73      81.477 113.623  66.923  1.00  0.00           H  
ATOM   1009  CG  GLN    73      79.676 114.784  66.926  1.00  0.00           C  
ATOM   1010  HG2 GLN    73      80.099 114.969  67.914  1.00  0.00           H  
ATOM   1011  HG3 GLN    73      79.834 115.724  66.397  1.00  0.00           H  
ATOM   1012  CD  GLN    73      78.162 114.486  66.848  1.00  0.00           C  
ATOM   1013  OE1 GLN    73      77.738 113.423  66.415  1.00  0.00           O  
ATOM   1014  NE2 GLN    73      77.427 115.407  67.442  1.00  0.00           N  
ATOM   1015 HE21 GLN    73      77.798 116.303  67.723  1.00  0.00           H  
ATOM   1016 HE22 GLN    73      76.448 115.157  67.433  1.00  0.00           H  
ATOM   1017  C   GLN    73      79.870 113.704  63.958  1.00  0.00           C  
ATOM   1018  O   GLN    73      79.183 114.709  63.723  1.00  0.00           O  
ATOM   1019  N   GLY    74      79.490 112.547  63.534  1.00  0.00           N  
ATOM   1020  H   GLY    74      80.022 111.720  63.765  1.00  0.00           H  
ATOM   1021  CA  GLY    74      78.758 112.255  62.318  1.00  0.00           C  
ATOM   1022  HA2 GLY    74      79.134 112.895  61.519  1.00  0.00           H  
ATOM   1023  HA3 GLY    74      78.924 111.233  61.979  1.00  0.00           H  
ATOM   1024  C   GLY    74      77.292 112.325  62.366  1.00  0.00           C  
ATOM   1025  O   GLY    74      76.604 111.933  61.415  1.00  0.00           O  
ATOM   1026  N   TYR    75      76.741 112.700  63.503  1.00  0.00           N  
ATOM   1027  H   TYR    75      77.351 112.978  64.259  1.00  0.00           H  
ATOM   1028  CA  TYR    75      75.292 112.692  63.755  1.00  0.00           C  
ATOM   1029  HA  TYR    75      74.696 112.339  62.913  1.00  0.00           H  
ATOM   1030  CB  TYR    75      75.056 111.797  64.961  1.00  0.00           C  
ATOM   1031  HB2 TYR    75      75.647 112.166  65.799  1.00  0.00           H  
ATOM   1032  HB3 TYR    75      74.013 111.965  65.226  1.00  0.00           H  
ATOM   1033  CG  TYR    75      75.352 110.357  64.841  1.00  0.00           C  
ATOM   1034  CD1 TYR    75      76.543 109.840  65.323  1.00  0.00           C  
ATOM   1035  HD1 TYR    75      77.213 110.494  65.861  1.00  0.00           H  
ATOM   1036  CE1 TYR    75      76.904 108.480  65.164  1.00  0.00           C  
ATOM   1037  HE1 TYR    75      77.885 108.115  65.429  1.00  0.00           H  
ATOM   1038  CZ  TYR    75      76.033 107.605  64.509  1.00  0.00           C  
ATOM   1039  OH  TYR    75      76.413 106.315  64.280  1.00  0.00           O  
ATOM   1040  HH  TYR    75      75.656 105.749  64.448  1.00  0.00           H  
ATOM   1041  CE2 TYR    75      74.736 108.098  64.158  1.00  0.00           C  
ATOM   1042  HE2 TYR    75      73.967 107.422  63.818  1.00  0.00           H  
ATOM   1043  CD2 TYR    75      74.489 109.444  64.188  1.00  0.00           C  
ATOM   1044  HD2 TYR    75      73.546 109.791  63.793  1.00  0.00           H  
ATOM   1045  C   TYR    75      74.699 114.089  63.892  1.00  0.00           C  
ATOM   1046  O   TYR    75      73.469 114.246  63.881  1.00  0.00           O  
ATOM   1047  N   GLY    76      75.562 115.122  64.210  1.00  0.00           N  
ATOM   1048  H   GLY    76      76.560 114.997  64.120  1.00  0.00           H  
ATOM   1049  CA  GLY    76      75.019 116.352  64.832  1.00  0.00           C  
ATOM   1050  HA2 GLY    76      75.842 117.067  64.855  1.00  0.00           H  
ATOM   1051  HA3 GLY    76      74.300 116.827  64.164  1.00  0.00           H  
ATOM   1052  C   GLY    76      74.264 116.028  66.152  1.00  0.00           C  
ATOM   1053  O   GLY    76      74.564 114.977  66.777  1.00  0.00           O  
ATOM   1054  N   SER    77      73.524 116.967  66.720  1.00  0.00           N  
ATOM   1055  H   SER    77      73.161 117.740  66.181  1.00  0.00           H  
ATOM   1056  CA  SER    77      73.296 117.036  68.166  1.00  0.00           C  
ATOM   1057  HA  SER    77      74.269 117.031  68.657  1.00  0.00           H  
ATOM   1058  CB  SER    77      72.713 118.397  68.660  1.00  0.00           C  
ATOM   1059  HB2 SER    77      73.424 119.193  68.436  1.00  0.00           H  
ATOM   1060  HB3 SER    77      71.804 118.668  68.124  1.00  0.00           H  
ATOM   1061  OG  SER    77      72.349 118.618  70.003  1.00  0.00           O  
ATOM   1062  HG  SER    77      71.580 118.080  70.206  1.00  0.00           H  
ATOM   1063  C   SER    77      72.404 115.853  68.614  1.00  0.00           C  
ATOM   1064  O   SER    77      71.271 115.727  68.205  1.00  0.00           O  
ATOM   1065  N   THR    78      72.922 114.980  69.485  1.00  0.00           N  
ATOM   1066  H   THR    78      72.257 114.344  69.903  1.00  0.00           H  
ATOM   1067  CA  THR    78      74.308 114.824  69.954  1.00  0.00           C  
ATOM   1068  HA  THR    78      74.954 115.360  69.258  1.00  0.00           H  
ATOM   1069  CB  THR    78      74.580 115.484  71.339  1.00  0.00           C  
ATOM   1070  HB  THR    78      74.107 114.849  72.087  1.00  0.00           H  
ATOM   1071  CG2 THR    78      76.099 115.614  71.537  1.00  0.00           C  
ATOM   1072 HG21 THR    78      76.572 114.741  71.088  1.00  0.00           H  
ATOM   1073 HG22 THR    78      76.333 116.548  71.025  1.00  0.00           H  
ATOM   1074 HG23 THR    78      76.340 115.700  72.597  1.00  0.00           H  
ATOM   1075  OG1 THR    78      73.885 116.657  71.418  1.00  0.00           O  
ATOM   1076  HG1 THR    78      72.973 116.538  71.694  1.00  0.00           H  
ATOM   1077  C   THR    78      74.736 113.363  69.887  1.00  0.00           C  
ATOM   1078  O   THR    78      74.664 112.642  70.915  1.00  0.00           O  
ATOM   1079  N   GLY    79      75.282 112.901  68.725  1.00  0.00           N  
ATOM   1080  H   GLY    79      75.120 113.514  67.939  1.00  0.00           H  
ATOM   1081  CA  GLY    79      75.755 111.496  68.533  1.00  0.00           C  
ATOM   1082  HA2 GLY    79      74.870 110.863  68.471  1.00  0.00           H  
ATOM   1083  HA3 GLY    79      76.369 111.476  67.633  1.00  0.00           H  
ATOM   1084  C   GLY    79      76.602 110.878  69.713  1.00  0.00           C  
ATOM   1085  O   GLY    79      77.258 111.649  70.466  1.00  0.00           O  
ATOM   1086  N   GLY    80      76.680 109.565  69.847  1.00  0.00           N  
ATOM   1087  H   GLY    80      77.183 109.162  70.624  1.00  0.00           H  
ATOM   1088  CA  GLY    80      76.362 108.536  68.837  1.00  0.00           C  
ATOM   1089  HA2 GLY    80      76.459 108.734  67.769  1.00  0.00           H  
ATOM   1090  HA3 GLY    80      77.077 107.741  69.049  1.00  0.00           H  
ATOM   1091  C   GLY    80      74.923 108.073  69.096  1.00  0.00           C  
ATOM   1092  O   GLY    80      74.232 108.636  69.976  1.00  0.00           O  
ATOM   1093  N   TYR    81      74.553 106.965  68.424  1.00  0.00           N  
ATOM   1094  H   TYR    81      75.303 106.457  67.978  1.00  0.00           H  
ATOM   1095  CA  TYR    81      73.212 106.460  68.230  1.00  0.00           C  
ATOM   1096  HA  TYR    81      72.639 106.497  69.157  1.00  0.00           H  
ATOM   1097  CB  TYR    81      72.408 107.439  67.274  1.00  0.00           C  
ATOM   1098  HB2 TYR    81      72.891 107.466  66.298  1.00  0.00           H  
ATOM   1099  HB3 TYR    81      71.471 106.898  67.141  1.00  0.00           H  
ATOM   1100  CG  TYR    81      72.055 108.831  67.889  1.00  0.00           C  
ATOM   1101  CD1 TYR    81      71.121 108.901  68.966  1.00  0.00           C  
ATOM   1102  HD1 TYR    81      70.640 108.035  69.395  1.00  0.00           H  
ATOM   1103  CE1 TYR    81      70.787 110.211  69.435  1.00  0.00           C  
ATOM   1104  HE1 TYR    81      70.003 110.350  70.164  1.00  0.00           H  
ATOM   1105  CZ  TYR    81      71.295 111.382  68.891  1.00  0.00           C  
ATOM   1106  OH  TYR    81      71.061 112.552  69.536  1.00  0.00           O  
ATOM   1107  HH  TYR    81      70.704 112.437  70.420  1.00  0.00           H  
ATOM   1108  CE2 TYR    81      72.290 111.256  67.885  1.00  0.00           C  
ATOM   1109  HE2 TYR    81      72.725 112.184  67.543  1.00  0.00           H  
ATOM   1110  CD2 TYR    81      72.591 110.003  67.328  1.00  0.00           C  
ATOM   1111  HD2 TYR    81      73.219 109.979  66.450  1.00  0.00           H  
ATOM   1112  C   TYR    81      73.171 105.029  67.672  1.00  0.00           C  
ATOM   1113  O   TYR    81      74.145 104.608  67.096  1.00  0.00           O  
ATOM   1114  N   GLY    82      72.092 104.285  67.902  1.00  0.00           N  
ATOM   1115  H   GLY    82      71.962 103.464  67.328  1.00  0.00           H  
ATOM   1116  CA  GLY    82      71.083 104.528  68.924  1.00  0.00           C  
ATOM   1117  HA2 GLY    82      71.258 103.961  69.838  1.00  0.00           H  
ATOM   1118  HA3 GLY    82      70.967 105.571  69.217  1.00  0.00           H  
ATOM   1119  C   GLY    82      69.704 104.266  68.306  1.00  0.00           C  
ATOM   1120  O   GLY    82      69.313 104.942  67.396  1.00  0.00           O  
ATOM   1121  N   SER    83      68.966 103.260  68.782  1.00  0.00           N  
ATOM   1122  H   SER    83      69.316 102.846  69.635  1.00  0.00           H  
ATOM   1123  CA  SER    83      67.667 102.797  68.294  1.00  0.00           C  
ATOM   1124  HA  SER    83      67.567 101.777  68.662  1.00  0.00           H  
ATOM   1125  CB  SER    83      66.548 103.587  69.006  1.00  0.00           C  
ATOM   1126  HB2 SER    83      66.738 103.409  70.064  1.00  0.00           H  
ATOM   1127  HB3 SER    83      66.523 104.612  68.636  1.00  0.00           H  
ATOM   1128  OG  SER    83      65.313 103.012  68.587  1.00  0.00           O  
ATOM   1129  HG  SER    83      65.164 102.857  67.651  1.00  0.00           H  
ATOM   1130  C   SER    83      67.577 102.813  66.749  1.00  0.00           C  
ATOM   1131  O   SER    83      66.910 103.634  66.076  1.00  0.00           O  
ATOM   1132  N   SER    84      68.212 101.920  66.050  1.00  0.00           N  
ATOM   1133  H   SER    84      68.229 102.106  65.058  1.00  0.00           H  
ATOM   1134  CA  SER    84      69.067 100.793  66.457  1.00  0.00           C  
ATOM   1135  HA  SER    84      68.538 100.407  67.329  1.00  0.00           H  
ATOM   1136  CB  SER    84      69.055  99.758  65.413  1.00  0.00           C  
ATOM   1137  HB2 SER    84      68.089  99.253  65.420  1.00  0.00           H  
ATOM   1138  HB3 SER    84      69.238 100.074  64.386  1.00  0.00           H  
ATOM   1139  OG  SER    84      70.057  98.812  65.646  1.00  0.00           O  
ATOM   1140  HG  SER    84      69.696  98.079  65.142  1.00  0.00           H  
ATOM   1141  C   SER    84      70.411 101.186  66.876  1.00  0.00           C  
ATOM   1142  O   SER    84      70.997 102.195  66.419  1.00  0.00           O  
ATOM   1143  N   GLN    85      70.973 100.419  67.894  1.00  0.00           N  
ATOM   1144  H   GLN    85      70.429  99.694  68.338  1.00  0.00           H  
ATOM   1145  CA  GLN    85      72.348 100.701  68.324  1.00  0.00           C  
ATOM   1146  HA  GLN    85      72.412 101.769  68.529  1.00  0.00           H  
ATOM   1147  CB  GLN    85      72.758  99.960  69.592  1.00  0.00           C  
ATOM   1148  HB2 GLN    85      72.817  98.881  69.450  1.00  0.00           H  
ATOM   1149  HB3 GLN    85      73.671 100.340  70.050  1.00  0.00           H  
ATOM   1150  CG  GLN    85      71.705 100.008  70.748  1.00  0.00           C  
ATOM   1151  HG2 GLN    85      71.390 101.050  70.809  1.00  0.00           H  
ATOM   1152  HG3 GLN    85      70.771  99.484  70.544  1.00  0.00           H  
ATOM   1153  CD  GLN    85      72.214  99.444  72.096  1.00  0.00           C  
ATOM   1154  OE1 GLN    85      73.332  99.010  72.183  1.00  0.00           O  
ATOM   1155  NE2 GLN    85      71.399  99.321  73.080  1.00  0.00           N  
ATOM   1156 HE21 GLN    85      71.822  98.819  73.848  1.00  0.00           H  
ATOM   1157 HE22 GLN    85      70.432  99.610  73.063  1.00  0.00           H  
ATOM   1158  C   GLN    85      73.383 100.322  67.247  1.00  0.00           C  
ATOM   1159  O   GLN    85      74.530 100.750  67.304  1.00  0.00           O  
ATOM   1160  N   SER    86      72.954  99.621  66.210  1.00  0.00           N  
ATOM   1161  H   SER    86      71.978  99.365  66.228  1.00  0.00           H  
ATOM   1162  CA  SER    86      73.698  99.248  65.030  1.00  0.00           C  
ATOM   1163  HA  SER    86      73.013  98.712  64.373  1.00  0.00           H  
ATOM   1164  CB  SER    86      74.011 100.576  64.349  1.00  0.00           C  
ATOM   1165  HB2 SER    86      74.649 101.227  64.947  1.00  0.00           H  
ATOM   1166  HB3 SER    86      74.564 100.344  63.439  1.00  0.00           H  
ATOM   1167  OG  SER    86      72.823 101.332  64.155  1.00  0.00           O  
ATOM   1168  HG  SER    86      72.266 100.950  63.472  1.00  0.00           H  
ATOM   1169  C   SER    86      74.858  98.355  65.311  1.00  0.00           C  
ATOM   1170  O   SER    86      75.940  98.553  64.936  1.00  0.00           O  
ATOM   1171  N   SER    87      74.544  97.303  66.096  1.00  0.00           N  
ATOM   1172  H   SER    87      73.591  97.195  66.414  1.00  0.00           H  
ATOM   1173  CA  SER    87      75.502  96.365  66.792  1.00  0.00           C  
ATOM   1174  HA  SER    87      76.530  96.713  66.696  1.00  0.00           H  
ATOM   1175  CB  SER    87      75.250  96.342  68.276  1.00  0.00           C  
ATOM   1176  HB2 SER    87      76.091  95.807  68.717  1.00  0.00           H  
ATOM   1177  HB3 SER    87      75.088  97.378  68.574  1.00  0.00           H  
ATOM   1178  OG  SER    87      74.010  95.679  68.674  1.00  0.00           O  
ATOM   1179  HG  SER    87      74.121  94.762  68.935  1.00  0.00           H  
ATOM   1180  C   SER    87      75.528  94.961  66.139  1.00  0.00           C  
ATOM   1181  O   SER    87      76.424  94.149  66.343  1.00  0.00           O  
ATOM   1182  N   GLN    88      74.577  94.643  65.273  1.00  0.00           N  
ATOM   1183  H   GLN    88      73.855  95.337  65.147  1.00  0.00           H  
ATOM   1184  CA  GLN    88      74.688  93.628  64.217  1.00  0.00           C  
ATOM   1185  HA  GLN    88      73.799  93.613  63.587  1.00  0.00           H  
ATOM   1186  CB  GLN    88      75.923  93.789  63.201  1.00  0.00           C  
ATOM   1187  HB2 GLN    88      76.783  93.438  63.772  1.00  0.00           H  
ATOM   1188  HB3 GLN    88      75.745  93.185  62.311  1.00  0.00           H  
ATOM   1189  CG  GLN    88      76.246  95.264  62.749  1.00  0.00           C  
ATOM   1190  HG2 GLN    88      76.583  95.835  63.614  1.00  0.00           H  
ATOM   1191  HG3 GLN    88      77.170  95.295  62.172  1.00  0.00           H  
ATOM   1192  CD  GLN    88      75.009  95.950  62.075  1.00  0.00           C  
ATOM   1193  OE1 GLN    88      74.107  95.340  61.476  1.00  0.00           O  
ATOM   1194  NE2 GLN    88      74.980  97.283  62.030  1.00  0.00           N  
ATOM   1195 HE21 GLN    88      75.781  97.854  62.261  1.00  0.00           H  
ATOM   1196 HE22 GLN    88      74.401  97.706  61.319  1.00  0.00           H  
ATOM   1197  C   GLN    88      74.763  92.186  64.787  1.00  0.00           C  
ATOM   1198  O   GLN    88      75.683  91.412  64.651  1.00  0.00           O  
ATOM   1199  N   SER    89      73.709  91.860  65.520  1.00  0.00           N  
ATOM   1200  H   SER    89      72.898  92.449  65.398  1.00  0.00           H  
ATOM   1201  CA  SER    89      73.480  90.533  66.196  1.00  0.00           C  
ATOM   1202  HA  SER    89      74.307  90.447  66.901  1.00  0.00           H  
ATOM   1203  CB  SER    89      72.168  90.454  66.958  1.00  0.00           C  
ATOM   1204  HB2 SER    89      72.134  91.169  67.780  1.00  0.00           H  
ATOM   1205  HB3 SER    89      71.334  90.653  66.285  1.00  0.00           H  
ATOM   1206  OG  SER    89      71.973  89.163  67.555  1.00  0.00           O  
ATOM   1207  HG  SER    89      71.222  89.260  68.145  1.00  0.00           H  
ATOM   1208  C   SER    89      73.537  89.451  65.110  1.00  0.00           C  
ATOM   1209  O   SER    89      72.960  89.503  63.985  1.00  0.00           O  
ATOM   1210  N   SER    90      74.179  88.338  65.440  1.00  0.00           N  
ATOM   1211  H   SER    90      74.364  88.295  66.432  1.00  0.00           H  
ATOM   1212  CA  SER    90      74.582  87.316  64.513  1.00  0.00           C  
ATOM   1213  HA  SER    90      74.874  87.835  63.600  1.00  0.00           H  
ATOM   1214  CB  SER    90      75.899  86.659  65.003  1.00  0.00           C  
ATOM   1215  HB2 SER    90      76.390  87.213  65.803  1.00  0.00           H  
ATOM   1216  HB3 SER    90      75.658  85.658  65.361  1.00  0.00           H  
ATOM   1217  OG  SER    90      76.803  86.634  63.938  1.00  0.00           O  
ATOM   1218  HG  SER    90      76.721  87.500  63.533  1.00  0.00           H  
ATOM   1219  C   SER    90      73.501  86.296  64.125  1.00  0.00           C  
ATOM   1220  O   SER    90      73.780  85.174  63.744  1.00  0.00           O  
ATOM   1221  N   TYR    91      72.218  86.580  64.366  1.00  0.00           N  
ATOM   1222  H   TYR    91      72.044  87.561  64.529  1.00  0.00           H  
ATOM   1223  CA  TYR    91      71.020  85.676  64.361  1.00  0.00           C  
ATOM   1224  HA  TYR    91      70.999  85.243  63.361  1.00  0.00           H  
ATOM   1225  CB  TYR    91      71.114  84.526  65.400  1.00  0.00           C  
ATOM   1226  HB2 TYR    91      70.369  83.746  65.242  1.00  0.00           H  
ATOM   1227  HB3 TYR    91      71.977  83.962  65.046  1.00  0.00           H  
ATOM   1228  CG  TYR    91      71.267  84.905  66.837  1.00  0.00           C  
ATOM   1229  CD1 TYR    91      72.555  84.932  67.420  1.00  0.00           C  
ATOM   1230  HD1 TYR    91      73.393  84.703  66.779  1.00  0.00           H  
ATOM   1231  CE1 TYR    91      72.822  85.184  68.800  1.00  0.00           C  
ATOM   1232  HE1 TYR    91      73.833  85.223  69.178  1.00  0.00           H  
ATOM   1233  CZ  TYR    91      71.681  85.477  69.651  1.00  0.00           C  
ATOM   1234  OH  TYR    91      71.807  85.929  70.952  1.00  0.00           O  
ATOM   1235  HH  TYR    91      71.261  85.538  71.638  1.00  0.00           H  
ATOM   1236  CE2 TYR    91      70.396  85.534  68.982  1.00  0.00           C  
ATOM   1237  HE2 TYR    91      69.589  85.745  69.668  1.00  0.00           H  
ATOM   1238  CD2 TYR    91      70.198  85.126  67.689  1.00  0.00           C  
ATOM   1239  HD2 TYR    91      69.182  85.000  67.344  1.00  0.00           H  
ATOM   1240  C   TYR    91      69.763  86.462  64.661  1.00  0.00           C  
ATOM   1241  O   TYR    91      69.706  87.435  65.391  1.00  0.00           O  
ATOM   1242  N   GLY    92      68.553  86.187  64.159  1.00  0.00           N  
ATOM   1243  H   GLY    92      67.823  86.820  64.453  1.00  0.00           H  
ATOM   1244  CA  GLY    92      68.085  85.095  63.314  1.00  0.00           C  
ATOM   1245  HA2 GLY    92      67.213  85.485  62.788  1.00  0.00           H  
ATOM   1246  HA3 GLY    92      68.760  84.986  62.465  1.00  0.00           H  
ATOM   1247  C   GLY    92      67.758  83.792  64.054  1.00  0.00           C  
ATOM   1248  O   GLY    92      67.652  83.734  65.252  1.00  0.00           O  
ATOM   1249  N   GLN    93      67.388  82.835  63.217  1.00  0.00           N  
ATOM   1250  H   GLN    93      67.598  83.023  62.247  1.00  0.00           H  
ATOM   1251  CA  GLN    93      66.731  81.615  63.648  1.00  0.00           C  
ATOM   1252  HA  GLN    93      65.821  81.937  64.155  1.00  0.00           H  
ATOM   1253  CB  GLN    93      66.298  80.797  62.419  1.00  0.00           C  
ATOM   1254  HB2 GLN    93      66.454  81.328  61.480  1.00  0.00           H  
ATOM   1255  HB3 GLN    93      66.937  79.921  62.528  1.00  0.00           H  
ATOM   1256  CG  GLN    93      64.795  80.322  62.450  1.00  0.00           C  
ATOM   1257  HG2 GLN    93      64.155  81.199  62.551  1.00  0.00           H  
ATOM   1258  HG3 GLN    93      64.549  79.911  61.471  1.00  0.00           H  
ATOM   1259  CD  GLN    93      64.573  79.312  63.551  1.00  0.00           C  
ATOM   1260  OE1 GLN    93      65.376  78.465  63.799  1.00  0.00           O  
ATOM   1261  NE2 GLN    93      63.396  79.294  64.139  1.00  0.00           N  
ATOM   1262 HE21 GLN    93      63.162  78.536  64.764  1.00  0.00           H  
ATOM   1263 HE22 GLN    93      62.613  79.875  63.877  1.00  0.00           H  
ATOM   1264  C   GLN    93      67.662  80.763  64.503  1.00  0.00           C  
ATOM   1265  O   GLN    93      68.830  80.626  64.150  1.00  0.00           O  
ATOM   1266  N   GLN    94      67.161  80.160  65.598  1.00  0.00           N  
ATOM   1267  H   GLN    94      66.244  80.468  65.889  1.00  0.00           H  
ATOM   1268  CA  GLN    94      67.941  79.203  66.471  1.00  0.00           C  
ATOM   1269  HA  GLN    94      68.768  78.791  65.893  1.00  0.00           H  
ATOM   1270  CB  GLN    94      68.570  80.056  67.581  1.00  0.00           C  
ATOM   1271  HB2 GLN    94      67.905  80.880  67.838  1.00  0.00           H  
ATOM   1272  HB3 GLN    94      68.751  79.440  68.462  1.00  0.00           H  
ATOM   1273  CG  GLN    94      69.986  80.717  67.191  1.00  0.00           C  
ATOM   1274  HG2 GLN    94      70.691  79.941  66.894  1.00  0.00           H  
ATOM   1275  HG3 GLN    94      69.899  81.389  66.337  1.00  0.00           H  
ATOM   1276  CD  GLN    94      70.678  81.446  68.348  1.00  0.00           C  
ATOM   1277  OE1 GLN    94      70.177  81.667  69.414  1.00  0.00           O  
ATOM   1278  NE2 GLN    94      71.890  81.888  68.324  1.00  0.00           N  
ATOM   1279 HE21 GLN    94      72.483  81.617  67.553  1.00  0.00           H  
ATOM   1280 HE22 GLN    94      72.228  82.556  69.003  1.00  0.00           H  
ATOM   1281  C   GLN    94      67.223  78.043  67.134  1.00  0.00           C  
ATOM   1282  O   GLN    94      67.866  77.238  67.793  1.00  0.00           O  
ATOM   1283  N   SER    95      65.954  77.817  66.921  1.00  0.00           N  
ATOM   1284  H   SER    95      65.502  78.515  66.347  1.00  0.00           H  
ATOM   1285  CA  SER    95      65.124  76.719  67.393  1.00  0.00           C  
ATOM   1286  HA  SER    95      65.825  76.046  67.888  1.00  0.00           H  
ATOM   1287  CB  SER    95      64.059  77.250  68.363  1.00  0.00           C  
ATOM   1288  HB2 SER    95      64.371  77.933  69.153  1.00  0.00           H  
ATOM   1289  HB3 SER    95      63.278  77.852  67.899  1.00  0.00           H  
ATOM   1290  OG  SER    95      63.499  76.012  68.846  1.00  0.00           O  
ATOM   1291  HG  SER    95      64.190  75.537  69.313  1.00  0.00           H  
ATOM   1292  C   SER    95      64.348  76.061  66.250  1.00  0.00           C  
ATOM   1293  O   SER    95      63.658  76.748  65.585  1.00  0.00           O  
ATOM   1294  N   SER    96      64.619  74.745  66.056  1.00  0.00           N  
ATOM   1295  H   SER    96      65.305  74.225  66.584  1.00  0.00           H  
ATOM   1296  CA  SER    96      64.177  74.116  64.824  1.00  0.00           C  
ATOM   1297  HA  SER    96      64.642  74.585  63.957  1.00  0.00           H  
ATOM   1298  CB  SER    96      64.788  72.651  64.705  1.00  0.00           C  
ATOM   1299  HB2 SER    96      64.574  72.211  63.731  1.00  0.00           H  
ATOM   1300  HB3 SER    96      65.861  72.663  64.897  1.00  0.00           H  
ATOM   1301  OG  SER    96      64.261  71.718  65.613  1.00  0.00           O  
ATOM   1302  HG  SER    96      64.750  70.895  65.679  1.00  0.00           H  
ATOM   1303  C   SER    96      62.686  74.088  64.757  1.00  0.00           C  
ATOM   1304  O   SER    96      62.049  73.733  65.685  1.00  0.00           O  
ATOM   1305  N   TYR    97      62.043  74.376  63.667  1.00  0.00           N  
ATOM   1306  H   TYR    97      61.066  74.135  63.760  1.00  0.00           H  
ATOM   1307  CA  TYR    97      62.432  74.959  62.343  1.00  0.00           C  
ATOM   1308  HA  TYR    97      61.444  75.108  61.908  1.00  0.00           H  
ATOM   1309  CB  TYR    97      63.002  76.396  62.400  1.00  0.00           C  
ATOM   1310  HB2 TYR    97      62.274  77.017  62.921  1.00  0.00           H  
ATOM   1311  HB3 TYR    97      63.965  76.394  62.911  1.00  0.00           H  
ATOM   1312  CG  TYR    97      63.254  77.094  61.088  1.00  0.00           C  
ATOM   1313  CD1 TYR    97      64.515  76.884  60.455  1.00  0.00           C  
ATOM   1314  HD1 TYR    97      65.166  76.159  60.918  1.00  0.00           H  
ATOM   1315  CE1 TYR    97      64.847  77.602  59.263  1.00  0.00           C  
ATOM   1316  HE1 TYR    97      65.767  77.317  58.774  1.00  0.00           H  
ATOM   1317  CZ  TYR    97      63.942  78.412  58.662  1.00  0.00           C  
ATOM   1318  OH  TYR    97      64.263  79.141  57.484  1.00  0.00           O  
ATOM   1319  HH  TYR    97      63.939  80.044  57.523  1.00  0.00           H  
ATOM   1320  CE2 TYR    97      62.660  78.591  59.297  1.00  0.00           C  
ATOM   1321  HE2 TYR    97      61.847  79.141  58.848  1.00  0.00           H  
ATOM   1322  CD2 TYR    97      62.311  77.974  60.507  1.00  0.00           C  
ATOM   1323  HD2 TYR    97      61.311  78.051  60.910  1.00  0.00           H  
ATOM   1324  C   TYR    97      63.188  73.971  61.437  1.00  0.00           C  
ATOM   1325  O   TYR    97      64.198  73.406  61.898  1.00  0.00           O  
ATOM   1326  N   PRO    98      62.841  73.742  60.156  1.00  0.00           N  
ATOM   1327  CD  PRO    98      63.684  72.897  59.290  1.00  0.00           C  
ATOM   1328  HD2 PRO    98      63.505  71.827  59.392  1.00  0.00           H  
ATOM   1329  HD3 PRO    98      64.722  73.211  59.401  1.00  0.00           H  
ATOM   1330  CG  PRO    98      63.336  73.310  57.816  1.00  0.00           C  
ATOM   1331  HG2 PRO    98      62.839  72.528  57.242  1.00  0.00           H  
ATOM   1332  HG3 PRO    98      64.186  73.611  57.203  1.00  0.00           H  
ATOM   1333  CB  PRO    98      62.397  74.514  58.041  1.00  0.00           C  
ATOM   1334  HB2 PRO    98      61.599  74.573  57.302  1.00  0.00           H  
ATOM   1335  HB3 PRO    98      62.930  75.465  58.039  1.00  0.00           H  
ATOM   1336  CA  PRO    98      61.769  74.387  59.420  1.00  0.00           C  
ATOM   1337  HA  PRO    98      61.583  75.393  59.796  1.00  0.00           H  
ATOM   1338  C   PRO    98      60.420  73.597  59.432  1.00  0.00           C  
ATOM   1339  O   PRO    98      60.361  72.472  59.900  1.00  0.00           O  
ATOM   1340  N   GLY    99      59.353  74.206  58.788  1.00  0.00           N  
ATOM   1341  H   GLY    99      59.499  75.102  58.346  1.00  0.00           H  
ATOM   1342  CA  GLY    99      57.998  73.664  58.647  1.00  0.00           C  
ATOM   1343  HA2 GLY    99      57.545  73.491  59.623  1.00  0.00           H  
ATOM   1344  HA3 GLY    99      57.366  74.357  58.092  1.00  0.00           H  
ATOM   1345  C   GLY    99      57.885  72.309  57.912  1.00  0.00           C  
ATOM   1346  O   GLY    99      58.867  71.873  57.346  1.00  0.00           O  
ATOM   1347  N   TYR   100      56.714  71.724  57.891  1.00  0.00           N  
ATOM   1348  H   TYR   100      55.881  72.049  58.361  1.00  0.00           H  
ATOM   1349  CA  TYR   100      56.536  70.430  57.249  1.00  0.00           C  
ATOM   1350  HA  TYR   100      57.342  69.732  57.476  1.00  0.00           H  
ATOM   1351  CB  TYR   100      55.178  70.030  57.859  1.00  0.00           C  
ATOM   1352  HB2 TYR   100      55.201  70.106  58.946  1.00  0.00           H  
ATOM   1353  HB3 TYR   100      54.404  70.692  57.471  1.00  0.00           H  
ATOM   1354  CG  TYR   100      54.689  68.607  57.504  1.00  0.00           C  
ATOM   1355  CD1 TYR   100      55.087  67.486  58.288  1.00  0.00           C  
ATOM   1356  HD1 TYR   100      55.733  67.711  59.124  1.00  0.00           H  
ATOM   1357  CE1 TYR   100      54.693  66.207  57.893  1.00  0.00           C  
ATOM   1358  HE1 TYR   100      55.018  65.298  58.377  1.00  0.00           H  
ATOM   1359  CZ  TYR   100      53.744  66.051  56.894  1.00  0.00           C  
ATOM   1360  OH  TYR   100      53.269  64.843  56.617  1.00  0.00           O  
ATOM   1361  HH  TYR   100      53.564  64.166  57.230  1.00  0.00           H  
ATOM   1362  CE2 TYR   100      53.289  67.144  56.122  1.00  0.00           C  
ATOM   1363  HE2 TYR   100      52.603  67.013  55.298  1.00  0.00           H  
ATOM   1364  CD2 TYR   100      53.844  68.428  56.390  1.00  0.00           C  
ATOM   1365  HD2 TYR   100      53.531  69.255  55.769  1.00  0.00           H  
ATOM   1366  C   TYR   100      56.606  70.451  55.731  1.00  0.00           C  
ATOM   1367  O   TYR   100      57.237  69.638  55.081  1.00  0.00           O  
ATOM   1368  N   GLY   101      55.919  71.354  55.107  1.00  0.00           N  
ATOM   1369  H   GLY   101      55.447  72.064  55.648  1.00  0.00           H  
ATOM   1370  CA  GLY   101      55.949  71.588  53.645  1.00  0.00           C  
ATOM   1371  HA2 GLY   101      55.855  72.674  53.616  1.00  0.00           H  
ATOM   1372  HA3 GLY   101      56.915  71.275  53.248  1.00  0.00           H  
ATOM   1373  C   GLY   101      54.811  70.916  52.891  1.00  0.00           C  
ATOM   1374  O   GLY   101      54.165  70.007  53.339  1.00  0.00           O  
ATOM   1375  N   GLN   102      54.547  71.367  51.606  1.00  0.00           N  
ATOM   1376  H   GLN   102      55.249  72.017  51.282  1.00  0.00           H  
ATOM   1377  CA  GLN   102      53.516  70.853  50.724  1.00  0.00           C  
ATOM   1378  HA  GLN   102      52.649  70.672  51.358  1.00  0.00           H  
ATOM   1379  CB  GLN   102      53.302  71.817  49.598  1.00  0.00           C  
ATOM   1380  HB2 GLN   102      54.157  71.925  48.930  1.00  0.00           H  
ATOM   1381  HB3 GLN   102      52.458  71.451  49.013  1.00  0.00           H  
ATOM   1382  CG  GLN   102      52.859  73.221  50.028  1.00  0.00           C  
ATOM   1383  HG2 GLN   102      52.324  73.774  49.257  1.00  0.00           H  
ATOM   1384  HG3 GLN   102      52.170  73.105  50.865  1.00  0.00           H  
ATOM   1385  CD  GLN   102      53.965  74.229  50.396  1.00  0.00           C  
ATOM   1386  OE1 GLN   102      54.483  74.129  51.506  1.00  0.00           O  
ATOM   1387  NE2 GLN   102      54.573  74.967  49.537  1.00  0.00           N  
ATOM   1388 HE21 GLN   102      54.333  75.104  48.566  1.00  0.00           H  
ATOM   1389 HE22 GLN   102      55.515  75.238  49.781  1.00  0.00           H  
ATOM   1390  C   GLN   102      53.874  69.484  50.157  1.00  0.00           C  
ATOM   1391  O   GLN   102      53.071  68.523  49.957  1.00  0.00           O  
ATOM   1392  N   GLN   103      55.182  69.263  50.035  1.00  0.00           N  
ATOM   1393  H   GLN   103      55.776  70.063  50.198  1.00  0.00           H  
ATOM   1394  CA  GLN   103      55.915  68.058  50.076  1.00  0.00           C  
ATOM   1395  HA  GLN   103      55.308  67.202  49.781  1.00  0.00           H  
ATOM   1396  CB  GLN   103      57.043  68.109  49.052  1.00  0.00           C  
ATOM   1397  HB2 GLN   103      57.805  68.822  49.368  1.00  0.00           H  
ATOM   1398  HB3 GLN   103      57.482  67.115  48.966  1.00  0.00           H  
ATOM   1399  CG  GLN   103      56.675  68.647  47.593  1.00  0.00           C  
ATOM   1400  HG2 GLN   103      56.383  69.690  47.710  1.00  0.00           H  
ATOM   1401  HG3 GLN   103      57.563  68.596  46.962  1.00  0.00           H  
ATOM   1402  CD  GLN   103      55.447  67.912  47.049  1.00  0.00           C  
ATOM   1403  OE1 GLN   103      55.346  66.699  47.175  1.00  0.00           O  
ATOM   1404  NE2 GLN   103      54.615  68.551  46.310  1.00  0.00           N  
ATOM   1405 HE21 GLN   103      53.718  68.151  46.074  1.00  0.00           H  
ATOM   1406 HE22 GLN   103      54.781  69.478  45.946  1.00  0.00           H  
ATOM   1407  C   GLN   103      56.536  67.754  51.449  1.00  0.00           C  
ATOM   1408  O   GLN   103      57.359  68.573  51.911  1.00  0.00           O  
ATOM   1409  N   PRO   104      56.179  66.745  52.228  1.00  0.00           N  
ATOM   1410  CD  PRO   104      55.129  65.834  51.860  1.00  0.00           C  
ATOM   1411  HD2 PRO   104      55.536  64.948  51.373  1.00  0.00           H  
ATOM   1412  HD3 PRO   104      54.404  66.247  51.159  1.00  0.00           H  
ATOM   1413  CG  PRO   104      54.511  65.359  53.193  1.00  0.00           C  
ATOM   1414  HG2 PRO   104      53.962  64.419  53.150  1.00  0.00           H  
ATOM   1415  HG3 PRO   104      53.841  66.168  53.484  1.00  0.00           H  
ATOM   1416  CB  PRO   104      55.712  65.244  54.070  1.00  0.00           C  
ATOM   1417  HB2 PRO   104      56.238  64.326  53.807  1.00  0.00           H  
ATOM   1418  HB3 PRO   104      55.543  65.308  55.145  1.00  0.00           H  
ATOM   1419  CA  PRO   104      56.442  66.506  53.638  1.00  0.00           C  
ATOM   1420  HA  PRO   104      56.116  67.321  54.283  1.00  0.00           H  
ATOM   1421  C   PRO   104      57.984  66.419  53.955  1.00  0.00           C  
ATOM   1422  O   PRO   104      58.836  65.993  53.216  1.00  0.00           O  
ATOM   1423  N   ALA   105      58.341  66.927  55.132  1.00  0.00           N  
ATOM   1424  H   ALA   105      57.666  67.488  55.632  1.00  0.00           H  
ATOM   1425  CA  ALA   105      59.630  66.645  55.786  1.00  0.00           C  
ATOM   1426  HA  ALA   105      60.487  67.131  55.320  1.00  0.00           H  
ATOM   1427  CB  ALA   105      59.513  67.102  57.277  1.00  0.00           C  
ATOM   1428  HB1 ALA   105      59.291  68.164  57.381  1.00  0.00           H  
ATOM   1429  HB2 ALA   105      58.661  66.622  57.758  1.00  0.00           H  
ATOM   1430  HB3 ALA   105      60.430  66.794  57.780  1.00  0.00           H  
ATOM   1431  C   ALA   105      59.788  65.088  55.856  1.00  0.00           C  
ATOM   1432  O   ALA   105      58.842  64.302  56.066  1.00  0.00           O  
ATOM   1433  N   PRO   106      61.091  64.633  55.577  1.00  0.00           N  
ATOM   1434  CD  PRO   106      62.216  65.529  55.677  1.00  0.00           C  
ATOM   1435  HD2 PRO   106      62.129  66.092  56.606  1.00  0.00           H  
ATOM   1436  HD3 PRO   106      62.285  66.317  54.927  1.00  0.00           H  
ATOM   1437  CG  PRO   106      63.466  64.644  55.651  1.00  0.00           C  
ATOM   1438  HG2 PRO   106      63.643  64.365  56.690  1.00  0.00           H  
ATOM   1439  HG3 PRO   106      64.371  65.114  55.264  1.00  0.00           H  
ATOM   1440  CB  PRO   106      62.948  63.418  54.965  1.00  0.00           C  
ATOM   1441  HB2 PRO   106      63.544  62.584  55.336  1.00  0.00           H  
ATOM   1442  HB3 PRO   106      63.107  63.516  53.892  1.00  0.00           H  
ATOM   1443  CA  PRO   106      61.503  63.223  55.452  1.00  0.00           C  
ATOM   1444  HA  PRO   106      60.928  62.734  54.665  1.00  0.00           H  
ATOM   1445  C   PRO   106      61.444  62.300  56.756  1.00  0.00           C  
ATOM   1446  O   PRO   106      61.502  61.138  56.681  1.00  0.00           O  
ATOM   1447  N   SER   107      61.252  62.919  57.909  1.00  0.00           N  
ATOM   1448  H   SER   107      61.332  63.926  57.924  1.00  0.00           H  
ATOM   1449  CA  SER   107      61.421  62.226  59.235  1.00  0.00           C  
ATOM   1450  HA  SER   107      62.482  62.016  59.375  1.00  0.00           H  
ATOM   1451  CB  SER   107      60.958  63.234  60.337  1.00  0.00           C  
ATOM   1452  HB2 SER   107      59.978  63.657  60.114  1.00  0.00           H  
ATOM   1453  HB3 SER   107      60.980  62.813  61.342  1.00  0.00           H  
ATOM   1454  OG  SER   107      61.987  64.220  60.251  1.00  0.00           O  
ATOM   1455  HG  SER   107      61.707  65.003  60.730  1.00  0.00           H  
ATOM   1456  C   SER   107      60.608  60.940  59.367  1.00  0.00           C  
ATOM   1457  O   SER   107      59.513  60.841  58.835  1.00  0.00           O  
ATOM   1458  N   SER   108      61.059  60.040  60.263  1.00  0.00           N  
ATOM   1459  H   SER   108      61.765  60.397  60.890  1.00  0.00           H  
ATOM   1460  CA  SER   108      60.541  58.747  60.602  1.00  0.00           C  
ATOM   1461  HA  SER   108      60.367  58.126  59.722  1.00  0.00           H  
ATOM   1462  CB  SER   108      61.487  58.087  61.582  1.00  0.00           C  
ATOM   1463  HB2 SER   108      61.235  57.028  61.533  1.00  0.00           H  
ATOM   1464  HB3 SER   108      62.517  58.144  61.231  1.00  0.00           H  
ATOM   1465  OG  SER   108      61.404  58.356  62.917  1.00  0.00           O  
ATOM   1466  HG  SER   108      61.866  59.197  62.950  1.00  0.00           H  
ATOM   1467  C   SER   108      59.219  58.860  61.333  1.00  0.00           C  
ATOM   1468  O   SER   108      58.749  59.915  61.794  1.00  0.00           O  
ATOM   1469  N   THR   109      58.514  57.716  61.417  1.00  0.00           N  
ATOM   1470  H   THR   109      58.825  56.933  60.859  1.00  0.00           H  
ATOM   1471  CA  THR   109      57.100  57.586  61.835  1.00  0.00           C  
ATOM   1472  HA  THR   109      56.873  58.177  62.722  1.00  0.00           H  
ATOM   1473  CB  THR   109      56.070  58.032  60.719  1.00  0.00           C  
ATOM   1474  HB  THR   109      55.059  57.860  61.089  1.00  0.00           H  
ATOM   1475  CG2 THR   109      56.048  59.522  60.347  1.00  0.00           C  
ATOM   1476 HG21 THR   109      55.920  60.084  61.273  1.00  0.00           H  
ATOM   1477 HG22 THR   109      56.978  59.863  59.894  1.00  0.00           H  
ATOM   1478 HG23 THR   109      55.169  59.656  59.716  1.00  0.00           H  
ATOM   1479  OG1 THR   109      56.413  57.354  59.529  1.00  0.00           O  
ATOM   1480  HG1 THR   109      56.082  56.453  59.527  1.00  0.00           H  
ATOM   1481  C   THR   109      56.838  56.135  62.382  1.00  0.00           C  
ATOM   1482  O   THR   109      55.744  55.631  62.216  1.00  0.00           O  
ATOM   1483  N   SER   110      57.805  55.410  62.965  1.00  0.00           N  
ATOM   1484  H   SER   110      58.730  55.778  63.133  1.00  0.00           H  
ATOM   1485  CA  SER   110      57.690  53.982  63.050  1.00  0.00           C  
ATOM   1486  HA  SER   110      57.291  53.626  62.100  1.00  0.00           H  
ATOM   1487  CB  SER   110      59.092  53.381  63.183  1.00  0.00           C  
ATOM   1488  HB2 SER   110      59.473  53.691  64.156  1.00  0.00           H  
ATOM   1489  HB3 SER   110      59.046  52.302  63.032  1.00  0.00           H  
ATOM   1490  OG  SER   110      59.994  53.876  62.182  1.00  0.00           O  
ATOM   1491  HG  SER   110      60.766  53.312  62.096  1.00  0.00           H  
ATOM   1492  C   SER   110      56.804  53.473  64.230  1.00  0.00           C  
ATOM   1493  O   SER   110      56.867  52.271  64.514  1.00  0.00           O  
ATOM   1494  N   GLY   111      56.147  54.274  65.038  1.00  0.00           N  
ATOM   1495  H   GLY   111      56.285  55.269  64.929  1.00  0.00           H  
ATOM   1496  CA  GLY   111      55.514  53.902  66.366  1.00  0.00           C  
ATOM   1497  HA2 GLY   111      55.078  54.789  66.827  1.00  0.00           H  
ATOM   1498  HA3 GLY   111      54.660  53.226  66.329  1.00  0.00           H  
ATOM   1499  C   GLY   111      56.558  53.356  67.409  1.00  0.00           C  
ATOM   1500  O   GLY   111      57.720  53.764  67.346  1.00  0.00           O  
ATOM   1501  N   SER   112      56.199  52.660  68.454  1.00  0.00           N  
ATOM   1502  H   SER   112      56.975  52.218  68.926  1.00  0.00           H  
ATOM   1503  CA  SER   112      54.914  52.021  68.782  1.00  0.00           C  
ATOM   1504  HA  SER   112      55.090  51.417  69.673  1.00  0.00           H  
ATOM   1505  CB  SER   112      53.899  53.111  69.177  1.00  0.00           C  
ATOM   1506  HB2 SER   112      53.704  53.812  68.365  1.00  0.00           H  
ATOM   1507  HB3 SER   112      52.897  52.719  69.354  1.00  0.00           H  
ATOM   1508  OG  SER   112      54.326  53.752  70.409  1.00  0.00           O  
ATOM   1509  HG  SER   112      53.547  53.668  70.964  1.00  0.00           H  
ATOM   1510  C   SER   112      54.303  51.141  67.704  1.00  0.00           C  
ATOM   1511  O   SER   112      53.117  51.211  67.505  1.00  0.00           O  
ATOM   1512  N   TYR   113      55.004  50.346  66.940  1.00  0.00           N  
ATOM   1513  H   TYR   113      54.528  49.798  66.238  1.00  0.00           H  
ATOM   1514  CA  TYR   113      56.399  49.739  67.100  1.00  0.00           C  
ATOM   1515  HA  TYR   113      57.184  50.461  67.323  1.00  0.00           H  
ATOM   1516  CB  TYR   113      56.374  48.607  68.182  1.00  0.00           C  
ATOM   1517  HB2 TYR   113      55.538  47.937  67.987  1.00  0.00           H  
ATOM   1518  HB3 TYR   113      57.289  48.015  68.222  1.00  0.00           H  
ATOM   1519  CG  TYR   113      56.180  49.178  69.512  1.00  0.00           C  
ATOM   1520  CD1 TYR   113      54.979  48.952  70.233  1.00  0.00           C  
ATOM   1521  HD1 TYR   113      54.168  48.434  69.743  1.00  0.00           H  
ATOM   1522  CE1 TYR   113      54.862  49.492  71.519  1.00  0.00           C  
ATOM   1523  HE1 TYR   113      53.994  49.140  72.055  1.00  0.00           H  
ATOM   1524  CZ  TYR   113      55.919  50.205  72.094  1.00  0.00           C  
ATOM   1525  OH  TYR   113      55.894  50.541  73.352  1.00  0.00           O  
ATOM   1526  HH  TYR   113      55.076  50.946  73.647  1.00  0.00           H  
ATOM   1527  CE2 TYR   113      57.069  50.416  71.317  1.00  0.00           C  
ATOM   1528  HE2 TYR   113      57.892  50.936  71.784  1.00  0.00           H  
ATOM   1529  CD2 TYR   113      57.271  49.793  70.078  1.00  0.00           C  
ATOM   1530  HD2 TYR   113      58.223  50.031  69.626  1.00  0.00           H  
ATOM   1531  C   TYR   113      56.902  49.164  65.772  1.00  0.00           C  
ATOM   1532  O   TYR   113      56.142  48.679  64.960  1.00  0.00           O  
ATOM   1533  N   GLY   114      58.235  49.130  65.622  1.00  0.00           N  
ATOM   1534  H   GLY   114      58.821  49.405  66.398  1.00  0.00           H  
ATOM   1535  CA  GLY   114      58.916  48.635  64.375  1.00  0.00           C  
ATOM   1536  HA2 GLY   114      58.144  48.206  63.736  1.00  0.00           H  
ATOM   1537  HA3 GLY   114      59.236  49.515  63.816  1.00  0.00           H  
ATOM   1538  C   GLY   114      60.068  47.584  64.649  1.00  0.00           C  
ATOM   1539  O   GLY   114      60.109  46.944  65.692  1.00  0.00           O  
ATOM   1540  N   SER   115      61.138  47.484  63.876  1.00  0.00           N  
ATOM   1541  H   SER   115      61.895  46.920  64.235  1.00  0.00           H  
ATOM   1542  CA  SER   115      61.482  48.239  62.632  1.00  0.00           C  
ATOM   1543  HA  SER   115      61.801  49.203  63.030  1.00  0.00           H  
ATOM   1544  CB  SER   115      62.692  47.671  62.026  1.00  0.00           C  
ATOM   1545  HB2 SER   115      62.925  48.268  61.144  1.00  0.00           H  
ATOM   1546  HB3 SER   115      63.529  47.827  62.706  1.00  0.00           H  
ATOM   1547  OG  SER   115      62.552  46.351  61.759  1.00  0.00           O  
ATOM   1548  HG  SER   115      63.037  45.945  62.481  1.00  0.00           H  
ATOM   1549  C   SER   115      60.319  48.406  61.619  1.00  0.00           C  
ATOM   1550  O   SER   115      59.445  47.508  61.483  1.00  0.00           O  
ATOM   1551  N   SER   116      60.234  49.528  60.880  1.00  0.00           N  
ATOM   1552  H   SER   116      60.872  50.296  61.031  1.00  0.00           H  
ATOM   1553  CA  SER   116      59.256  49.627  59.818  1.00  0.00           C  
ATOM   1554  HA  SER   116      58.286  49.360  60.236  1.00  0.00           H  
ATOM   1555  CB  SER   116      59.246  51.040  59.283  1.00  0.00           C  
ATOM   1556  HB2 SER   116      58.438  51.179  58.565  1.00  0.00           H  
ATOM   1557  HB3 SER   116      59.148  51.833  60.024  1.00  0.00           H  
ATOM   1558  OG  SER   116      60.573  51.328  58.777  1.00  0.00           O  
ATOM   1559  HG  SER   116      61.150  51.669  59.464  1.00  0.00           H  
ATOM   1560  C   SER   116      59.421  48.660  58.620  1.00  0.00           C  
ATOM   1561  O   SER   116      60.513  48.059  58.415  1.00  0.00           O  
ATOM   1562  N   SER   117      58.328  48.560  57.797  1.00  0.00           N  
ATOM   1563  H   SER   117      57.523  49.112  58.058  1.00  0.00           H  
ATOM   1564  CA  SER   117      58.261  47.666  56.659  1.00  0.00           C  
ATOM   1565  HA  SER   117      59.083  47.928  55.993  1.00  0.00           H  
ATOM   1566  CB  SER   117      58.319  46.180  57.092  1.00  0.00           C  
ATOM   1567  HB2 SER   117      58.218  45.596  56.177  1.00  0.00           H  
ATOM   1568  HB3 SER   117      59.314  45.942  57.466  1.00  0.00           H  
ATOM   1569  OG  SER   117      57.296  45.739  57.995  1.00  0.00           O  
ATOM   1570  HG  SER   117      57.304  46.327  58.755  1.00  0.00           H  
ATOM   1571  C   SER   117      56.941  47.954  55.873  1.00  0.00           C  
ATOM   1572  O   SER   117      56.845  49.043  55.284  1.00  0.00           O  
ATOM   1573  N   GLN   118      55.997  47.001  55.825  1.00  0.00           N  
ATOM   1574  H   GLN   118      56.171  46.191  56.403  1.00  0.00           H  
ATOM   1575  CA  GLN   118      54.715  47.151  55.081  1.00  0.00           C  
ATOM   1576  HA  GLN   118      54.411  48.189  55.216  1.00  0.00           H  
ATOM   1577  CB  GLN   118      55.004  46.851  53.619  1.00  0.00           C  
ATOM   1578  HB2 GLN   118      55.717  47.595  53.265  1.00  0.00           H  
ATOM   1579  HB3 GLN   118      55.564  45.917  53.555  1.00  0.00           H  
ATOM   1580  CG  GLN   118      53.817  46.681  52.699  1.00  0.00           C  
ATOM   1581  HG2 GLN   118      54.065  46.488  51.655  1.00  0.00           H  
ATOM   1582  HG3 GLN   118      53.243  45.854  53.116  1.00  0.00           H  
ATOM   1583  CD  GLN   118      52.886  47.890  52.764  1.00  0.00           C  
ATOM   1584  OE1 GLN   118      53.310  49.051  52.807  1.00  0.00           O  
ATOM   1585  NE2 GLN   118      51.636  47.771  52.553  1.00  0.00           N  
ATOM   1586 HE21 GLN   118      51.206  46.863  52.447  1.00  0.00           H  
ATOM   1587 HE22 GLN   118      51.116  48.623  52.703  1.00  0.00           H  
ATOM   1588  C   GLN   118      53.507  46.333  55.704  1.00  0.00           C  
ATOM   1589  O   GLN   118      53.658  45.139  55.784  1.00  0.00           O  
ATOM   1590  N   SER   119      52.399  46.908  56.116  1.00  0.00           N  
ATOM   1591  H   SER   119      51.619  46.276  56.223  1.00  0.00           H  
ATOM   1592  CA  SER   119      52.166  48.269  56.473  1.00  0.00           C  
ATOM   1593  HA  SER   119      52.608  48.997  55.793  1.00  0.00           H  
ATOM   1594  CB  SER   119      50.643  48.462  56.419  1.00  0.00           C  
ATOM   1595  HB2 SER   119      50.353  49.482  56.672  1.00  0.00           H  
ATOM   1596  HB3 SER   119      50.309  48.353  55.387  1.00  0.00           H  
ATOM   1597  OG  SER   119      49.775  47.497  57.028  1.00  0.00           O  
ATOM   1598  HG  SER   119      48.977  47.974  57.266  1.00  0.00           H  
ATOM   1599  C   SER   119      52.636  48.603  57.883  1.00  0.00           C  
ATOM   1600  O   SER   119      53.793  48.312  58.203  1.00  0.00           O  
ATOM   1601  N   SER   120      51.827  49.217  58.737  1.00  0.00           N  
ATOM   1602  H   SER   120      50.920  49.532  58.423  1.00  0.00           H  
ATOM   1603  CA  SER   120      52.293  49.754  60.057  1.00  0.00           C  
ATOM   1604  HA  SER   120      53.286  49.323  60.189  1.00  0.00           H  
ATOM   1605  CB  SER   120      52.262  51.331  60.121  1.00  0.00           C  
ATOM   1606  HB2 SER   120      52.949  51.741  59.382  1.00  0.00           H  
ATOM   1607  HB3 SER   120      51.281  51.739  59.877  1.00  0.00           H  
ATOM   1608  OG  SER   120      52.572  51.600  61.463  1.00  0.00           O  
ATOM   1609  HG  SER   120      51.781  52.026  61.802  1.00  0.00           H  
ATOM   1610  C   SER   120      51.263  49.281  61.129  1.00  0.00           C  
ATOM   1611  O   SER   120      50.069  49.185  60.853  1.00  0.00           O  
ATOM   1612  N   SER   121      51.606  48.836  62.329  1.00  0.00           N  
ATOM   1613  H   SER   121      50.863  48.663  62.991  1.00  0.00           H  
ATOM   1614  CA  SER   121      52.915  48.650  62.789  1.00  0.00           C  
ATOM   1615  HA  SER   121      53.472  49.582  62.693  1.00  0.00           H  
ATOM   1616  CB  SER   121      52.824  48.335  64.272  1.00  0.00           C  
ATOM   1617  HB2 SER   121      52.200  47.449  64.382  1.00  0.00           H  
ATOM   1618  HB3 SER   121      53.784  48.060  64.709  1.00  0.00           H  
ATOM   1619  OG  SER   121      52.355  49.479  65.030  1.00  0.00           O  
ATOM   1620  HG  SER   121      51.423  49.687  64.931  1.00  0.00           H  
ATOM   1621  C   SER   121      53.674  47.473  62.088  1.00  0.00           C  
ATOM   1622  O   SER   121      54.857  47.637  61.846  1.00  0.00           O  
ATOM   1623  N   TYR   122      52.942  46.394  61.725  1.00  0.00           N  
ATOM   1624  H   TYR   122      52.000  46.353  62.087  1.00  0.00           H  
ATOM   1625  CA  TYR   122      53.417  45.142  61.192  1.00  0.00           C  
ATOM   1626  HA  TYR   122      54.321  45.379  60.630  1.00  0.00           H  
ATOM   1627  CB  TYR   122      53.753  44.115  62.241  1.00  0.00           C  
ATOM   1628  HB2 TYR   122      52.897  43.704  62.777  1.00  0.00           H  
ATOM   1629  HB3 TYR   122      54.260  43.268  61.778  1.00  0.00           H  
ATOM   1630  CG  TYR   122      54.819  44.564  63.284  1.00  0.00           C  
ATOM   1631  CD1 TYR   122      54.458  45.026  64.588  1.00  0.00           C  
ATOM   1632  HD1 TYR   122      53.432  45.246  64.841  1.00  0.00           H  
ATOM   1633  CE1 TYR   122      55.500  45.284  65.485  1.00  0.00           C  
ATOM   1634  HE1 TYR   122      55.278  45.510  66.517  1.00  0.00           H  
ATOM   1635  CZ  TYR   122      56.830  45.328  65.086  1.00  0.00           C  
ATOM   1636  OH  TYR   122      57.828  45.488  65.985  1.00  0.00           O  
ATOM   1637  HH  TYR   122      58.622  45.658  65.473  1.00  0.00           H  
ATOM   1638  CE2 TYR   122      57.181  44.959  63.783  1.00  0.00           C  
ATOM   1639  HE2 TYR   122      58.189  45.018  63.398  1.00  0.00           H  
ATOM   1640  CD2 TYR   122      56.191  44.459  62.886  1.00  0.00           C  
ATOM   1641  HD2 TYR   122      56.535  44.106  61.925  1.00  0.00           H  
ATOM   1642  C   TYR   122      52.483  44.570  60.052  1.00  0.00           C  
ATOM   1643  O   TYR   122      51.245  44.531  60.172  1.00  0.00           O  
ATOM   1644  N   GLY   123      53.083  44.091  58.961  1.00  0.00           N  
ATOM   1645  H   GLY   123      52.495  43.801  58.192  1.00  0.00           H  
ATOM   1646  CA  GLY   123      54.557  44.056  58.653  1.00  0.00           C  
ATOM   1647  HA2 GLY   123      54.897  44.952  58.134  1.00  0.00           H  
ATOM   1648  HA3 GLY   123      55.125  44.042  59.583  1.00  0.00           H  
ATOM   1649  C   GLY   123      55.061  42.842  57.828  1.00  0.00           C  
ATOM   1650  O   GLY   123      54.439  41.798  57.664  1.00  0.00           O  
ATOM   1651  N   GLN   124      56.279  43.022  57.361  1.00  0.00           N  
ATOM   1652  H   GLN   124      56.823  43.855  57.533  1.00  0.00           H  
ATOM   1653  CA  GLN   124      57.016  41.934  56.666  1.00  0.00           C  
ATOM   1654  HA  GLN   124      56.535  40.975  56.855  1.00  0.00           H  
ATOM   1655  CB  GLN   124      57.031  42.250  55.096  1.00  0.00           C  
ATOM   1656  HB2 GLN   124      57.331  43.292  54.986  1.00  0.00           H  
ATOM   1657  HB3 GLN   124      57.767  41.625  54.589  1.00  0.00           H  
ATOM   1658  CG  GLN   124      55.646  42.063  54.440  1.00  0.00           C  
ATOM   1659  HG2 GLN   124      55.353  41.040  54.676  1.00  0.00           H  
ATOM   1660  HG3 GLN   124      54.906  42.842  54.625  1.00  0.00           H  
ATOM   1661  CD  GLN   124      55.769  42.093  52.901  1.00  0.00           C  
ATOM   1662  OE1 GLN   124      56.691  42.617  52.328  1.00  0.00           O  
ATOM   1663  NE2 GLN   124      54.724  41.606  52.271  1.00  0.00           N  
ATOM   1664 HE21 GLN   124      53.950  41.269  52.825  1.00  0.00           H  
ATOM   1665 HE22 GLN   124      54.718  41.693  51.265  1.00  0.00           H  
ATOM   1666  C   GLN   124      58.489  41.933  57.087  1.00  0.00           C  
ATOM   1667  O   GLN   124      59.316  42.718  56.550  1.00  0.00           O  
ATOM   1668  N   PRO   125      58.898  41.166  58.098  1.00  0.00           N  
ATOM   1669  CD  PRO   125      60.180  41.337  58.704  1.00  0.00           C  
ATOM   1670  HD2 PRO   125      60.259  42.372  59.038  1.00  0.00           H  
ATOM   1671  HD3 PRO   125      60.943  40.959  58.024  1.00  0.00           H  
ATOM   1672  CG  PRO   125      60.202  40.450  59.928  1.00  0.00           C  
ATOM   1673  HG2 PRO   125      59.758  41.081  60.698  1.00  0.00           H  
ATOM   1674  HG3 PRO   125      61.164  40.038  60.233  1.00  0.00           H  
ATOM   1675  CB  PRO   125      59.151  39.401  59.704  1.00  0.00           C  
ATOM   1676  HB2 PRO   125      58.694  39.045  60.628  1.00  0.00           H  
ATOM   1677  HB3 PRO   125      59.614  38.621  59.100  1.00  0.00           H  
ATOM   1678  CA  PRO   125      58.100  40.195  58.831  1.00  0.00           C  
ATOM   1679  HA  PRO   125      57.563  39.579  58.109  1.00  0.00           H  
ATOM   1680  C   PRO   125      56.957  40.662  59.754  1.00  0.00           C  
ATOM   1681  O   PRO   125      56.898  41.805  60.238  1.00  0.00           O  
ATOM   1682  N   GLN   126      55.963  39.830  59.946  1.00  0.00           N  
ATOM   1683  H   GLN   126      55.960  38.984  59.395  1.00  0.00           H  
ATOM   1684  CA  GLN   126      54.808  40.212  60.741  1.00  0.00           C  
ATOM   1685  HA  GLN   126      54.515  41.254  60.612  1.00  0.00           H  
ATOM   1686  CB  GLN   126      53.673  39.258  60.319  1.00  0.00           C  
ATOM   1687  HB2 GLN   126      53.585  39.303  59.233  1.00  0.00           H  
ATOM   1688  HB3 GLN   126      54.020  38.287  60.672  1.00  0.00           H  
ATOM   1689  CG  GLN   126      52.287  39.571  60.885  1.00  0.00           C  
ATOM   1690  HG2 GLN   126      51.504  38.860  60.624  1.00  0.00           H  
ATOM   1691  HG3 GLN   126      52.321  39.455  61.968  1.00  0.00           H  
ATOM   1692  CD  GLN   126      51.781  40.963  60.654  1.00  0.00           C  
ATOM   1693  OE1 GLN   126      52.029  41.794  61.461  1.00  0.00           O  
ATOM   1694  NE2 GLN   126      51.288  41.368  59.493  1.00  0.00           N  
ATOM   1695 HE21 GLN   126      51.004  40.653  58.839  1.00  0.00           H  
ATOM   1696 HE22 GLN   126      51.080  42.356  59.465  1.00  0.00           H  
ATOM   1697  C   GLN   126      55.136  40.033  62.245  1.00  0.00           C  
ATOM   1698  O   GLN   126      56.025  39.278  62.626  1.00  0.00           O  
ATOM   1699  N   SER   127      54.414  40.695  63.167  1.00  0.00           N  
ATOM   1700  H   SER   127      53.723  41.345  62.822  1.00  0.00           H  
ATOM   1701  CA  SER   127      54.699  40.735  64.611  1.00  0.00           C  
ATOM   1702  HA  SER   127      53.836  41.142  65.138  1.00  0.00           H  
ATOM   1703  CB  SER   127      54.634  39.328  65.224  1.00  0.00           C  
ATOM   1704  HB2 SER   127      55.321  38.633  64.741  1.00  0.00           H  
ATOM   1705  HB3 SER   127      54.885  39.539  66.264  1.00  0.00           H  
ATOM   1706  OG  SER   127      53.319  38.860  65.004  1.00  0.00           O  
ATOM   1707  HG  SER   127      52.728  39.430  65.501  1.00  0.00           H  
ATOM   1708  C   SER   127      56.004  41.475  65.057  1.00  0.00           C  
ATOM   1709  O   SER   127      55.951  42.164  66.083  1.00  0.00           O  
ATOM   1710  N   GLY   128      57.059  41.245  64.299  1.00  0.00           N  
ATOM   1711  H   GLY   128      57.006  40.645  63.488  1.00  0.00           H  
ATOM   1712  CA  GLY   128      58.407  41.602  64.817  1.00  0.00           C  
ATOM   1713  HA2 GLY   128      58.691  42.636  64.622  1.00  0.00           H  
ATOM   1714  HA3 GLY   128      58.576  41.372  65.869  1.00  0.00           H  
ATOM   1715  C   GLY   128      59.491  40.806  64.097  1.00  0.00           C  
ATOM   1716  O   GLY   128      59.149  39.824  63.464  1.00  0.00           O  
ATOM   1717  N   SER   129      60.760  41.163  64.091  1.00  0.00           N  
ATOM   1718  H   SER   129      61.351  40.466  63.661  1.00  0.00           H  
ATOM   1719  CA  SER   129      61.412  42.411  64.457  1.00  0.00           C  
ATOM   1720  HA  SER   129      62.469  42.153  64.396  1.00  0.00           H  
ATOM   1721  CB  SER   129      60.990  43.461  63.359  1.00  0.00           C  
ATOM   1722  HB2 SER   129      59.994  43.889  63.478  1.00  0.00           H  
ATOM   1723  HB3 SER   129      61.617  44.351  63.413  1.00  0.00           H  
ATOM   1724  OG  SER   129      61.226  42.960  62.047  1.00  0.00           O  
ATOM   1725  HG  SER   129      60.447  43.172  61.528  1.00  0.00           H  
ATOM   1726  C   SER   129      61.151  42.779  65.878  1.00  0.00           C  
ATOM   1727  O   SER   129      60.695  43.905  66.212  1.00  0.00           O  
ATOM   1728  N   TYR   130      61.289  41.851  66.872  1.00  0.00           N  
ATOM   1729  H   TYR   130      61.436  40.923  66.500  1.00  0.00           H  
ATOM   1730  CA  TYR   130      61.023  42.048  68.362  1.00  0.00           C  
ATOM   1731  HA  TYR   130      60.099  42.610  68.492  1.00  0.00           H  
ATOM   1732  CB  TYR   130      60.831  40.699  69.116  1.00  0.00           C  
ATOM   1733  HB2 TYR   130      61.786  40.235  69.364  1.00  0.00           H  
ATOM   1734  HB3 TYR   130      60.464  40.857  70.130  1.00  0.00           H  
ATOM   1735  CG  TYR   130      59.942  39.711  68.397  1.00  0.00           C  
ATOM   1736  CD1 TYR   130      60.486  38.803  67.401  1.00  0.00           C  
ATOM   1737  HD1 TYR   130      61.532  38.626  67.199  1.00  0.00           H  
ATOM   1738  CE1 TYR   130      59.516  38.052  66.615  1.00  0.00           C  
ATOM   1739  HE1 TYR   130      59.818  37.262  65.943  1.00  0.00           H  
ATOM   1740  CZ  TYR   130      58.135  38.221  66.713  1.00  0.00           C  
ATOM   1741  OH  TYR   130      57.281  37.501  65.948  1.00  0.00           O  
ATOM   1742  HH  TYR   130      56.501  37.404  66.499  1.00  0.00           H  
ATOM   1743  CE2 TYR   130      57.732  39.155  67.675  1.00  0.00           C  
ATOM   1744  HE2 TYR   130      56.655  39.175  67.754  1.00  0.00           H  
ATOM   1745  CD2 TYR   130      58.594  39.918  68.448  1.00  0.00           C  
ATOM   1746  HD2 TYR   130      58.222  40.614  69.186  1.00  0.00           H  
ATOM   1747  C   TYR   130      61.991  42.961  69.024  1.00  0.00           C  
ATOM   1748  O   TYR   130      63.154  42.675  69.055  1.00  0.00           O  
ATOM   1749  N   SER   131      61.664  44.069  69.698  1.00  0.00           N  
ATOM   1750  H   SER   131      62.515  44.473  70.061  1.00  0.00           H  
ATOM   1751  CA  SER   131      60.370  44.442  70.324  1.00  0.00           C  
ATOM   1752  HA  SER   131      60.637  45.238  71.019  1.00  0.00           H  
ATOM   1753  CB  SER   131      59.454  45.155  69.302  1.00  0.00           C  
ATOM   1754  HB2 SER   131      59.087  44.450  68.555  1.00  0.00           H  
ATOM   1755  HB3 SER   131      58.692  45.615  69.930  1.00  0.00           H  
ATOM   1756  OG  SER   131      60.258  46.107  68.514  1.00  0.00           O  
ATOM   1757  HG  SER   131      59.991  46.047  67.594  1.00  0.00           H  
ATOM   1758  C   SER   131      59.787  43.350  71.251  1.00  0.00           C  
ATOM   1759  O   SER   131      58.664  42.911  71.066  1.00  0.00           O  
ATOM   1760  N   GLN   132      60.517  42.809  72.212  1.00  0.00           N  
ATOM   1761  H   GLN   132      60.088  41.958  72.548  1.00  0.00           H  
ATOM   1762  CA  GLN   132      61.932  43.140  72.663  1.00  0.00           C  
ATOM   1763  HA  GLN   132      62.602  43.166  71.804  1.00  0.00           H  
ATOM   1764  CB  GLN   132      62.020  44.463  73.430  1.00  0.00           C  
ATOM   1765  HB2 GLN   132      63.079  44.604  73.642  1.00  0.00           H  
ATOM   1766  HB3 GLN   132      61.839  45.218  72.664  1.00  0.00           H  
ATOM   1767  CG  GLN   132      61.153  44.571  74.661  1.00  0.00           C  
ATOM   1768  HG2 GLN   132      60.219  45.080  74.425  1.00  0.00           H  
ATOM   1769  HG3 GLN   132      60.880  43.591  75.054  1.00  0.00           H  
ATOM   1770  CD  GLN   132      61.819  45.443  75.693  1.00  0.00           C  
ATOM   1771  OE1 GLN   132      62.341  46.496  75.332  1.00  0.00           O  
ATOM   1772  NE2 GLN   132      61.887  45.041  76.981  1.00  0.00           N  
ATOM   1773 HE21 GLN   132      61.430  44.180  77.244  1.00  0.00           H  
ATOM   1774 HE22 GLN   132      62.151  45.701  77.699  1.00  0.00           H  
ATOM   1775  C   GLN   132      62.335  41.983  73.613  1.00  0.00           C  
ATOM   1776  O   GLN   132      61.477  41.272  74.108  1.00  0.00           O  
ATOM   1777  N   GLN   133      63.653  41.841  74.058  1.00  0.00           N  
ATOM   1778  H   GLN   133      64.336  42.458  73.643  1.00  0.00           H  
ATOM   1779  CA  GLN   133      64.200  40.907  75.048  1.00  0.00           C  
ATOM   1780  HA  GLN   133      65.276  40.831  74.893  1.00  0.00           H  
ATOM   1781  CB  GLN   133      63.966  41.483  76.487  1.00  0.00           C  
ATOM   1782  HB2 GLN   133      62.974  41.934  76.515  1.00  0.00           H  
ATOM   1783  HB3 GLN   133      64.064  40.690  77.228  1.00  0.00           H  
ATOM   1784  CG  GLN   133      64.964  42.670  76.829  1.00  0.00           C  
ATOM   1785  HG2 GLN   133      65.258  43.182  75.912  1.00  0.00           H  
ATOM   1786  HG3 GLN   133      64.420  43.417  77.408  1.00  0.00           H  
ATOM   1787  CD  GLN   133      66.129  42.150  77.606  1.00  0.00           C  
ATOM   1788  OE1 GLN   133      66.501  40.960  77.669  1.00  0.00           O  
ATOM   1789  NE2 GLN   133      66.853  43.078  78.180  1.00  0.00           N  
ATOM   1790 HE21 GLN   133      66.442  43.996  78.087  1.00  0.00           H  
ATOM   1791 HE22 GLN   133      67.527  42.917  78.915  1.00  0.00           H  
ATOM   1792  C   GLN   133      63.850  39.423  74.857  1.00  0.00           C  
ATOM   1793  O   GLN   133      63.366  38.844  75.842  1.00  0.00           O  
ATOM   1794  N   PRO   134      64.065  38.671  73.797  1.00  0.00           N  
ATOM   1795  CD  PRO   134      63.666  37.299  73.660  1.00  0.00           C  
ATOM   1796  HD2 PRO   134      62.592  37.160  73.778  1.00  0.00           H  
ATOM   1797  HD3 PRO   134      64.308  36.734  74.336  1.00  0.00           H  
ATOM   1798  CG  PRO   134      64.010  36.908  72.231  1.00  0.00           C  
ATOM   1799  HG2 PRO   134      63.111  37.123  71.654  1.00  0.00           H  
ATOM   1800  HG3 PRO   134      64.251  35.853  72.096  1.00  0.00           H  
ATOM   1801  CB  PRO   134      65.202  37.757  71.826  1.00  0.00           C  
ATOM   1802  HB2 PRO   134      65.254  37.903  70.747  1.00  0.00           H  
ATOM   1803  HB3 PRO   134      66.158  37.400  72.209  1.00  0.00           H  
ATOM   1804  CA  PRO   134      64.789  39.034  72.580  1.00  0.00           C  
ATOM   1805  HA  PRO   134      65.669  39.650  72.765  1.00  0.00           H  
ATOM   1806  C   PRO   134      63.992  39.890  71.625  1.00  0.00           C  
ATOM   1807  O   PRO   134      62.729  39.859  71.637  1.00  0.00           O  
ATOM   1808  N   SER   135      64.640  40.722  70.775  1.00  0.00           N  
ATOM   1809  H   SER   135      63.913  41.066  70.163  1.00  0.00           H  
ATOM   1810  CA  SER   135      66.098  40.920  70.488  1.00  0.00           C  
ATOM   1811  HA  SER   135      66.494  39.909  70.387  1.00  0.00           H  
ATOM   1812  CB  SER   135      66.344  41.462  69.114  1.00  0.00           C  
ATOM   1813  HB2 SER   135      67.370  41.360  68.759  1.00  0.00           H  
ATOM   1814  HB3 SER   135      65.839  40.843  68.373  1.00  0.00           H  
ATOM   1815  OG  SER   135      65.906  42.788  68.988  1.00  0.00           O  
ATOM   1816  HG  SER   135      64.949  42.756  68.929  1.00  0.00           H  
ATOM   1817  C   SER   135      66.754  41.657  71.682  1.00  0.00           C  
ATOM   1818  O   SER   135      66.097  42.212  72.530  1.00  0.00           O  
ATOM   1819  N   TYR   136      68.104  41.585  71.797  1.00  0.00           N  
ATOM   1820  H   TYR   136      68.602  41.066  71.088  1.00  0.00           H  
ATOM   1821  CA  TYR   136      68.814  42.081  72.927  1.00  0.00           C  
ATOM   1822  HA  TYR   136      68.091  42.243  73.726  1.00  0.00           H  
ATOM   1823  CB  TYR   136      69.755  40.992  73.467  1.00  0.00           C  
ATOM   1824  HB2 TYR   136      70.529  40.751  72.739  1.00  0.00           H  
ATOM   1825  HB3 TYR   136      70.291  41.361  74.342  1.00  0.00           H  
ATOM   1826  CG  TYR   136      69.103  39.710  73.817  1.00  0.00           C  
ATOM   1827  CD1 TYR   136      68.288  39.753  75.019  1.00  0.00           C  
ATOM   1828  HD1 TYR   136      68.183  40.651  75.609  1.00  0.00           H  
ATOM   1829  CE1 TYR   136      67.607  38.554  75.319  1.00  0.00           C  
ATOM   1830  HE1 TYR   136      67.111  38.510  76.278  1.00  0.00           H  
ATOM   1831  CZ  TYR   136      67.728  37.435  74.480  1.00  0.00           C  
ATOM   1832  OH  TYR   136      67.113  36.264  74.863  1.00  0.00           O  
ATOM   1833  HH  TYR   136      66.622  36.441  75.669  1.00  0.00           H  
ATOM   1834  CE2 TYR   136      68.534  37.374  73.376  1.00  0.00           C  
ATOM   1835  HE2 TYR   136      68.699  36.496  72.769  1.00  0.00           H  
ATOM   1836  CD2 TYR   136      69.125  38.561  72.968  1.00  0.00           C  
ATOM   1837  HD2 TYR   136      69.732  38.622  72.076  1.00  0.00           H  
ATOM   1838  C   TYR   136      69.700  43.338  72.680  1.00  0.00           C  
ATOM   1839  O   TYR   136      70.674  43.323  71.931  1.00  0.00           O  
ATOM   1840  N   GLY   137      69.622  44.459  73.436  1.00  0.00           N  
ATOM   1841  H   GLY   137      70.251  45.187  73.128  1.00  0.00           H  
ATOM   1842  CA  GLY   137      68.692  44.803  74.541  1.00  0.00           C  
ATOM   1843  HA2 GLY   137      68.451  45.866  74.507  1.00  0.00           H  
ATOM   1844  HA3 GLY   137      67.756  44.250  74.469  1.00  0.00           H  
ATOM   1845  C   GLY   137      69.355  44.531  75.922  1.00  0.00           C  
ATOM   1846  O   GLY   137      69.753  43.395  76.226  1.00  0.00           O  
ATOM   1847  N   GLY   138      69.314  45.515  76.865  1.00  0.00           N  
ATOM   1848  H   GLY   138      69.005  46.431  76.574  1.00  0.00           H  
ATOM   1849  CA  GLY   138      69.736  45.224  78.228  1.00  0.00           C  
ATOM   1850  HA2 GLY   138      69.580  46.110  78.843  1.00  0.00           H  
ATOM   1851  HA3 GLY   138      69.062  44.438  78.570  1.00  0.00           H  
ATOM   1852  C   GLY   138      71.251  44.770  78.388  1.00  0.00           C  
ATOM   1853  O   GLY   138      72.074  44.808  77.468  1.00  0.00           O  
ATOM   1854  N   GLN   139      71.689  44.441  79.575  1.00  0.00           N  
ATOM   1855  H   GLN   139      72.660  44.172  79.642  1.00  0.00           H  
ATOM   1856  CA  GLN   139      70.914  44.313  80.830  1.00  0.00           C  
ATOM   1857  HA  GLN   139      69.915  44.728  80.698  1.00  0.00           H  
ATOM   1858  CB  GLN   139      70.746  42.850  81.025  1.00  0.00           C  
ATOM   1859  HB2 GLN   139      70.430  42.450  80.062  1.00  0.00           H  
ATOM   1860  HB3 GLN   139      71.722  42.382  81.153  1.00  0.00           H  
ATOM   1861  CG  GLN   139      69.685  42.424  82.076  1.00  0.00           C  
ATOM   1862  HG2 GLN   139      69.910  41.375  82.270  1.00  0.00           H  
ATOM   1863  HG3 GLN   139      69.724  43.020  82.988  1.00  0.00           H  
ATOM   1864  CD  GLN   139      68.289  42.525  81.608  1.00  0.00           C  
ATOM   1865  OE1 GLN   139      67.978  43.249  80.601  1.00  0.00           O  
ATOM   1866  NE2 GLN   139      67.290  41.829  82.126  1.00  0.00           N  
ATOM   1867 HE21 GLN   139      67.524  41.074  82.754  1.00  0.00           H  
ATOM   1868 HE22 GLN   139      66.381  41.987  81.715  1.00  0.00           H  
ATOM   1869  C   GLN   139      71.499  45.045  82.058  1.00  0.00           C  
ATOM   1870  O   GLN   139      71.780  44.394  83.082  1.00  0.00           O  
ATOM   1871  N   GLN   140      71.552  46.388  82.050  1.00  0.00           N  
ATOM   1872  H   GLN   140      71.150  46.865  81.256  1.00  0.00           H  
ATOM   1873  CA  GLN   140      72.028  47.319  83.093  1.00  0.00           C  
ATOM   1874  HA  GLN   140      72.529  46.665  83.806  1.00  0.00           H  
ATOM   1875  CB  GLN   140      73.049  48.364  82.555  1.00  0.00           C  
ATOM   1876  HB2 GLN   140      73.912  47.753  82.290  1.00  0.00           H  
ATOM   1877  HB3 GLN   140      72.813  48.757  81.566  1.00  0.00           H  
ATOM   1878  CG  GLN   140      73.408  49.590  83.365  1.00  0.00           C  
ATOM   1879  HG2 GLN   140      74.253  50.208  83.060  1.00  0.00           H  
ATOM   1880  HG3 GLN   140      72.553  50.264  83.403  1.00  0.00           H  
ATOM   1881  CD  GLN   140      73.873  49.218  84.800  1.00  0.00           C  
ATOM   1882  OE1 GLN   140      74.151  48.075  85.121  1.00  0.00           O  
ATOM   1883  NE2 GLN   140      74.086  50.192  85.643  1.00  0.00           N  
ATOM   1884 HE21 GLN   140      73.894  51.162  85.435  1.00  0.00           H  
ATOM   1885 HE22 GLN   140      74.386  49.907  86.564  1.00  0.00           H  
ATOM   1886  C   GLN   140      70.938  48.007  83.901  1.00  0.00           C  
ATOM   1887  O   GLN   140      70.041  48.592  83.328  1.00  0.00           O  
ATOM   1888  N   GLN   141      70.977  47.872  85.262  1.00  0.00           N  
ATOM   1889  H   GLN   141      71.690  47.248  85.612  1.00  0.00           H  
ATOM   1890  CA  GLN   141      69.851  48.349  86.110  1.00  0.00           C  
ATOM   1891  HA  GLN   141      69.281  49.063  85.515  1.00  0.00           H  
ATOM   1892  CB  GLN   141      68.985  47.212  86.523  1.00  0.00           C  
ATOM   1893  HB2 GLN   141      69.580  46.496  87.089  1.00  0.00           H  
ATOM   1894  HB3 GLN   141      68.186  47.584  87.165  1.00  0.00           H  
ATOM   1895  CG  GLN   141      68.206  46.510  85.382  1.00  0.00           C  
ATOM   1896  HG2 GLN   141      67.592  47.213  84.819  1.00  0.00           H  
ATOM   1897  HG3 GLN   141      68.922  45.993  84.742  1.00  0.00           H  
ATOM   1898  CD  GLN   141      67.288  45.420  85.815  1.00  0.00           C  
ATOM   1899  OE1 GLN   141      66.090  45.606  85.997  1.00  0.00           O  
ATOM   1900  NE2 GLN   141      67.809  44.172  85.963  1.00  0.00           N  
ATOM   1901 HE21 GLN   141      68.797  44.027  86.113  1.00  0.00           H  
ATOM   1902 HE22 GLN   141      67.158  43.499  86.341  1.00  0.00           H  
ATOM   1903  C   GLN   141      70.415  49.134  87.269  1.00  0.00           C  
ATOM   1904  O   GLN   141      71.188  48.601  88.030  1.00  0.00           O  
ATOM   1905  N   SER   142      69.967  50.314  87.595  1.00  0.00           N  
ATOM   1906  H   SER   142      70.483  50.702  88.373  1.00  0.00           H  
ATOM   1907  CA  SER   142      68.960  51.232  86.960  1.00  0.00           C  
ATOM   1908  HA  SER   142      68.808  52.107  87.592  1.00  0.00           H  
ATOM   1909  CB  SER   142      69.466  51.659  85.544  1.00  0.00           C  
ATOM   1910  HB2 SER   142      69.385  50.895  84.770  1.00  0.00           H  
ATOM   1911  HB3 SER   142      68.787  52.461  85.255  1.00  0.00           H  
ATOM   1912  OG  SER   142      70.776  52.120  85.785  1.00  0.00           O  
ATOM   1913  HG  SER   142      71.033  52.603  84.995  1.00  0.00           H  
ATOM   1914  C   SER   142      67.572  50.639  86.770  1.00  0.00           C  
ATOM   1915  O   SER   142      66.995  50.742  85.701  1.00  0.00           O  
ATOM   1916  N   TYR   143      67.089  49.835  87.741  1.00  0.00           N  
ATOM   1917  H   TYR   143      67.465  49.890  88.676  1.00  0.00           H  
ATOM   1918  CA  TYR   143      65.773  49.211  87.720  1.00  0.00           C  
ATOM   1919  HA  TYR   143      65.735  48.480  86.913  1.00  0.00           H  
ATOM   1920  CB  TYR   143      65.424  48.481  89.077  1.00  0.00           C  
ATOM   1921  HB2 TYR   143      65.290  49.269  89.819  1.00  0.00           H  
ATOM   1922  HB3 TYR   143      64.481  47.947  88.958  1.00  0.00           H  
ATOM   1923  CG  TYR   143      66.480  47.516  89.478  1.00  0.00           C  
ATOM   1924  CD1 TYR   143      66.452  46.163  89.074  1.00  0.00           C  
ATOM   1925  HD1 TYR   143      65.661  45.724  88.485  1.00  0.00           H  
ATOM   1926  CE1 TYR   143      67.556  45.298  89.386  1.00  0.00           C  
ATOM   1927  HE1 TYR   143      67.595  44.257  89.100  1.00  0.00           H  
ATOM   1928  CZ  TYR   143      68.566  45.772  90.255  1.00  0.00           C  
ATOM   1929  OH  TYR   143      69.604  44.965  90.637  1.00  0.00           O  
ATOM   1930  HH  TYR   143      69.636  44.276  89.969  1.00  0.00           H  
ATOM   1931  CE2 TYR   143      68.554  47.100  90.685  1.00  0.00           C  
ATOM   1932  HE2 TYR   143      69.384  47.467  91.271  1.00  0.00           H  
ATOM   1933  CD2 TYR   143      67.509  47.974  90.311  1.00  0.00           C  
ATOM   1934  HD2 TYR   143      67.527  48.969  90.729  1.00  0.00           H  
ATOM   1935  C   TYR   143      64.590  50.206  87.601  1.00  0.00           C  
ATOM   1936  O   TYR   143      64.709  51.260  88.234  1.00  0.00           O  
ATOM   1937  N   GLY   144      63.562  49.802  86.899  1.00  0.00           N  
ATOM   1938  H   GLY   144      63.542  48.867  86.518  1.00  0.00           H  
ATOM   1939  CA  GLY   144      62.330  50.573  86.864  1.00  0.00           C  
ATOM   1940  HA2 GLY   144      61.580  49.798  86.703  1.00  0.00           H  
ATOM   1941  HA3 GLY   144      62.084  51.240  87.690  1.00  0.00           H  
ATOM   1942  C   GLY   144      62.300  51.430  85.586  1.00  0.00           C  
ATOM   1943  O   GLY   144      63.338  51.874  85.083  1.00  0.00           O  
ATOM   1944  N   GLN   145      61.100  51.645  85.048  1.00  0.00           N  
ATOM   1945  H   GLN   145      60.333  51.349  85.634  1.00  0.00           H  
ATOM   1946  CA  GLN   145      60.889  52.068  83.626  1.00  0.00           C  
ATOM   1947  HA  GLN   145      61.363  51.233  83.110  1.00  0.00           H  
ATOM   1948  CB  GLN   145      59.405  52.135  83.342  1.00  0.00           C  
ATOM   1949  HB2 GLN   145      58.882  52.705  84.109  1.00  0.00           H  
ATOM   1950  HB3 GLN   145      59.323  52.571  82.346  1.00  0.00           H  
ATOM   1951  CG  GLN   145      58.691  50.754  83.400  1.00  0.00           C  
ATOM   1952  HG2 GLN   145      59.103  50.117  82.617  1.00  0.00           H  
ATOM   1953  HG3 GLN   145      58.832  50.226  84.343  1.00  0.00           H  
ATOM   1954  CD  GLN   145      57.197  50.804  83.201  1.00  0.00           C  
ATOM   1955  OE1 GLN   145      56.542  51.860  83.206  1.00  0.00           O  
ATOM   1956  NE2 GLN   145      56.504  49.674  83.193  1.00  0.00           N  
ATOM   1957 HE21 GLN   145      55.508  49.708  83.029  1.00  0.00           H  
ATOM   1958 HE22 GLN   145      56.869  48.736  83.272  1.00  0.00           H  
ATOM   1959  C   GLN   145      61.635  53.397  83.191  1.00  0.00           C  
ATOM   1960  O   GLN   145      61.750  54.269  84.045  1.00  0.00           O  
ATOM   1961  N   GLN   146      61.887  53.626  81.913  1.00  0.00           N  
ATOM   1962  H   GLN   146      61.711  52.866  81.272  1.00  0.00           H  
ATOM   1963  CA  GLN   146      62.185  55.000  81.358  1.00  0.00           C  
ATOM   1964  HA  GLN   146      62.927  55.496  81.983  1.00  0.00           H  
ATOM   1965  CB  GLN   146      62.877  54.945  79.951  1.00  0.00           C  
ATOM   1966  HB2 GLN   146      62.111  54.424  79.377  1.00  0.00           H  
ATOM   1967  HB3 GLN   146      63.016  55.940  79.528  1.00  0.00           H  
ATOM   1968  CG  GLN   146      64.185  54.180  79.957  1.00  0.00           C  
ATOM   1969  HG2 GLN   146      64.930  54.806  80.448  1.00  0.00           H  
ATOM   1970  HG3 GLN   146      63.980  53.252  80.490  1.00  0.00           H  
ATOM   1971  CD  GLN   146      64.666  53.803  78.549  1.00  0.00           C  
ATOM   1972  OE1 GLN   146      64.295  54.257  77.487  1.00  0.00           O  
ATOM   1973  NE2 GLN   146      65.763  53.109  78.518  1.00  0.00           N  
ATOM   1974 HE21 GLN   146      66.132  52.743  79.384  1.00  0.00           H  
ATOM   1975 HE22 GLN   146      66.218  53.003  77.623  1.00  0.00           H  
ATOM   1976  C   GLN   146      60.967  55.923  81.384  1.00  0.00           C  
ATOM   1977  O   GLN   146      59.862  55.449  81.222  1.00  0.00           O  
ATOM   1978  N   GLN   147      61.265  57.221  81.441  1.00  0.00           N  
ATOM   1979  H   GLN   147      62.236  57.356  81.682  1.00  0.00           H  
ATOM   1980  CA  GLN   147      60.288  58.309  81.543  1.00  0.00           C  
ATOM   1981  HA  GLN   147      59.327  58.035  81.106  1.00  0.00           H  
ATOM   1982  CB  GLN   147      59.982  58.729  82.998  1.00  0.00           C  
ATOM   1983  HB2 GLN   147      60.853  59.219  83.434  1.00  0.00           H  
ATOM   1984  HB3 GLN   147      59.079  59.333  83.082  1.00  0.00           H  
ATOM   1985  CG  GLN   147      59.654  57.706  84.000  1.00  0.00           C  
ATOM   1986  HG2 GLN   147      60.381  56.894  83.972  1.00  0.00           H  
ATOM   1987  HG3 GLN   147      59.606  58.119  85.008  1.00  0.00           H  
ATOM   1988  CD  GLN   147      58.268  57.101  83.662  1.00  0.00           C  
ATOM   1989  OE1 GLN   147      57.455  57.631  82.899  1.00  0.00           O  
ATOM   1990  NE2 GLN   147      58.049  55.919  84.208  1.00  0.00           N  
ATOM   1991 HE21 GLN   147      58.742  55.611  84.875  1.00  0.00           H  
ATOM   1992 HE22 GLN   147      57.296  55.263  84.054  1.00  0.00           H  
ATOM   1993  C   GLN   147      60.673  59.614  80.817  1.00  0.00           C  
ATOM   1994  O   GLN   147      61.823  60.064  80.854  1.00  0.00           O  
ATOM   1995  N   SER   148      59.689  60.345  80.268  1.00  0.00           N  
ATOM   1996  H   SER   148      58.781  59.951  80.470  1.00  0.00           H  
ATOM   1997  CA  SER   148      59.610  61.717  79.775  1.00  0.00           C  
ATOM   1998  HA  SER   148      60.496  61.917  79.172  1.00  0.00           H  
ATOM   1999  CB  SER   148      58.378  61.825  78.869  1.00  0.00           C  
ATOM   2000  HB2 SER   148      58.508  61.371  77.887  1.00  0.00           H  
ATOM   2001  HB3 SER   148      57.528  61.347  79.355  1.00  0.00           H  
ATOM   2002  OG  SER   148      58.021  63.187  78.532  1.00  0.00           O  
ATOM   2003  HG  SER   148      57.222  63.368  79.032  1.00  0.00           H  
ATOM   2004  C   SER   148      59.527  62.578  81.022  1.00  0.00           C  
ATOM   2005  O   SER   148      58.595  62.404  81.801  1.00  0.00           O  
ATOM   2006  N   TYR   149      60.439  63.567  81.158  1.00  0.00           N  
ATOM   2007  H   TYR   149      61.048  63.806  80.389  1.00  0.00           H  
ATOM   2008  CA  TYR   149      60.556  64.544  82.241  1.00  0.00           C  
ATOM   2009  HA  TYR   149      60.059  64.156  83.130  1.00  0.00           H  
ATOM   2010  CB  TYR   149      62.073  64.695  82.529  1.00  0.00           C  
ATOM   2011  HB2 TYR   149      62.424  63.728  82.890  1.00  0.00           H  
ATOM   2012  HB3 TYR   149      62.549  64.860  81.562  1.00  0.00           H  
ATOM   2013  CG  TYR   149      62.417  65.903  83.448  1.00  0.00           C  
ATOM   2014  CD1 TYR   149      63.263  66.930  82.946  1.00  0.00           C  
ATOM   2015  HD1 TYR   149      63.772  66.806  82.002  1.00  0.00           H  
ATOM   2016  CE1 TYR   149      63.766  67.974  83.742  1.00  0.00           C  
ATOM   2017  HE1 TYR   149      64.432  68.727  83.348  1.00  0.00           H  
ATOM   2018  CZ  TYR   149      63.295  68.070  85.047  1.00  0.00           C  
ATOM   2019  OH  TYR   149      63.572  69.199  85.685  1.00  0.00           O  
ATOM   2020  HH  TYR   149      64.070  69.831  85.162  1.00  0.00           H  
ATOM   2021  CE2 TYR   149      62.411  67.112  85.547  1.00  0.00           C  
ATOM   2022  HE2 TYR   149      62.093  67.294  86.563  1.00  0.00           H  
ATOM   2023  CD2 TYR   149      61.965  66.029  84.821  1.00  0.00           C  
ATOM   2024  HD2 TYR   149      61.384  65.213  85.224  1.00  0.00           H  
ATOM   2025  C   TYR   149      59.926  65.986  81.914  1.00  0.00           C  
ATOM   2026  O   TYR   149      60.257  66.544  80.849  1.00  0.00           O  
ATOM   2027  N   ASN   150      59.061  66.561  82.748  1.00  0.00           N  
ATOM   2028  H   ASN   150      58.705  65.998  83.508  1.00  0.00           H  
ATOM   2029  CA  ASN   150      58.442  67.916  82.651  1.00  0.00           C  
ATOM   2030  HA  ASN   150      58.747  68.429  81.739  1.00  0.00           H  
ATOM   2031  CB  ASN   150      56.941  67.785  82.449  1.00  0.00           C  
ATOM   2032  HB2 ASN   150      56.549  67.167  83.257  1.00  0.00           H  
ATOM   2033  HB3 ASN   150      56.467  68.766  82.434  1.00  0.00           H  
ATOM   2034  CG  ASN   150      56.603  67.051  81.141  1.00  0.00           C  
ATOM   2035  OD1 ASN   150      56.164  65.914  81.075  1.00  0.00           O  
ATOM   2036  ND2 ASN   150      56.637  67.737  80.059  1.00  0.00           N  
ATOM   2037 HD21 ASN   150      56.396  67.251  79.206  1.00  0.00           H  
ATOM   2038 HD22 ASN   150      56.758  68.737  80.132  1.00  0.00           H  
ATOM   2039  C   ASN   150      58.801  68.819  83.872  1.00  0.00           C  
ATOM   2040  O   ASN   150      58.322  68.537  84.978  1.00  0.00           O  
ATOM   2041  N   PRO   151      59.704  69.792  83.819  1.00  0.00           N  
ATOM   2042  CD  PRO   151      60.565  70.205  82.703  1.00  0.00           C  
ATOM   2043  HD2 PRO   151      60.041  70.114  81.752  1.00  0.00           H  
ATOM   2044  HD3 PRO   151      61.335  69.436  82.633  1.00  0.00           H  
ATOM   2045  CG  PRO   151      61.126  71.606  82.925  1.00  0.00           C  
ATOM   2046  HG2 PRO   151      60.361  72.299  82.576  1.00  0.00           H  
ATOM   2047  HG3 PRO   151      62.104  71.762  82.469  1.00  0.00           H  
ATOM   2048  CB  PRO   151      61.232  71.614  84.488  1.00  0.00           C  
ATOM   2049  HB2 PRO   151      61.149  72.600  84.945  1.00  0.00           H  
ATOM   2050  HB3 PRO   151      62.202  71.180  84.731  1.00  0.00           H  
ATOM   2051  CA  PRO   151      60.135  70.604  84.967  1.00  0.00           C  
ATOM   2052  HA  PRO   151      60.632  69.948  85.682  1.00  0.00           H  
ATOM   2053  C   PRO   151      58.901  71.401  85.626  1.00  0.00           C  
ATOM   2054  O   PRO   151      57.892  71.572  85.029  1.00  0.00           O  
ATOM   2055  N   PRO   152      59.015  71.821  86.893  1.00  0.00           N  
ATOM   2056  CD  PRO   152      60.187  71.708  87.774  1.00  0.00           C  
ATOM   2057  HD2 PRO   152      61.030  72.260  87.359  1.00  0.00           H  
ATOM   2058  HD3 PRO   152      60.513  70.675  87.892  1.00  0.00           H  
ATOM   2059  CG  PRO   152      59.773  72.257  89.163  1.00  0.00           C  
ATOM   2060  HG2 PRO   152      60.450  73.060  89.454  1.00  0.00           H  
ATOM   2061  HG3 PRO   152      59.815  71.362  89.783  1.00  0.00           H  
ATOM   2062  CB  PRO   152      58.273  72.563  89.030  1.00  0.00           C  
ATOM   2063  HB2 PRO   152      58.181  73.471  89.625  1.00  0.00           H  
ATOM   2064  HB3 PRO   152      57.674  71.887  89.641  1.00  0.00           H  
ATOM   2065  CA  PRO   152      58.018  72.596  87.548  1.00  0.00           C  
ATOM   2066  HA  PRO   152      57.090  72.067  87.330  1.00  0.00           H  
ATOM   2067  C   PRO   152      57.850  73.998  87.077  1.00  0.00           C  
ATOM   2068  O   PRO   152      58.812  74.573  86.670  1.00  0.00           O  
ATOM   2069  N   GLN   153      56.653  74.620  87.174  1.00  0.00           N  
ATOM   2070  H   GLN   153      55.956  74.005  87.567  1.00  0.00           H  
ATOM   2071  CA  GLN   153      56.331  75.997  86.775  1.00  0.00           C  
ATOM   2072  HA  GLN   153      56.640  76.100  85.735  1.00  0.00           H  
ATOM   2073  CB  GLN   153      54.779  76.168  86.925  1.00  0.00           C  
ATOM   2074  HB2 GLN   153      54.660  77.167  86.506  1.00  0.00           H  
ATOM   2075  HB3 GLN   153      54.280  75.397  86.337  1.00  0.00           H  
ATOM   2076  CG  GLN   153      54.238  76.136  88.337  1.00  0.00           C  
ATOM   2077  HG2 GLN   153      54.822  76.884  88.873  1.00  0.00           H  
ATOM   2078  HG3 GLN   153      53.188  76.425  88.297  1.00  0.00           H  
ATOM   2079  CD  GLN   153      54.439  74.808  89.110  1.00  0.00           C  
ATOM   2080  OE1 GLN   153      54.453  73.743  88.645  1.00  0.00           O  
ATOM   2081  NE2 GLN   153      54.627  74.928  90.456  1.00  0.00           N  
ATOM   2082 HE21 GLN   153      54.460  75.788  90.959  1.00  0.00           H  
ATOM   2083 HE22 GLN   153      54.977  74.076  90.872  1.00  0.00           H  
ATOM   2084  C   GLN   153      57.147  77.095  87.476  1.00  0.00           C  
ATOM   2085  O   GLN   153      57.605  76.962  88.594  1.00  0.00           O  
ATOM   2086  N   GLY   154      57.123  78.202  86.660  1.00  0.00           N  
ATOM   2087  H   GLY   154      56.759  78.120  85.722  1.00  0.00           H  
ATOM   2088  CA  GLY   154      57.568  79.555  87.031  1.00  0.00           C  
ATOM   2089  HA2 GLY   154      58.001  79.470  88.028  1.00  0.00           H  
ATOM   2090  HA3 GLY   154      58.266  79.855  86.250  1.00  0.00           H  
ATOM   2091  C   GLY   154      56.430  80.574  87.134  1.00  0.00           C  
ATOM   2092  O   GLY   154      55.332  80.194  86.700  1.00  0.00           O  
ATOM   2093  N   TYR   155      56.689  81.694  87.773  1.00  0.00           N  
ATOM   2094  H   TYR   155      57.631  81.832  88.111  1.00  0.00           H  
ATOM   2095  CA  TYR   155      55.793  82.831  87.954  1.00  0.00           C  
ATOM   2096  HA  TYR   155      54.915  82.513  88.516  1.00  0.00           H  
ATOM   2097  CB  TYR   155      56.487  84.007  88.738  1.00  0.00           C  
ATOM   2098  HB2 TYR   155      57.297  84.442  88.154  1.00  0.00           H  
ATOM   2099  HB3 TYR   155      55.759  84.812  88.636  1.00  0.00           H  
ATOM   2100  CG  TYR   155      56.920  83.691  90.212  1.00  0.00           C  
ATOM   2101  CD1 TYR   155      58.085  84.284  90.762  1.00  0.00           C  
ATOM   2102  HD1 TYR   155      58.448  85.112  90.172  1.00  0.00           H  
ATOM   2103  CE1 TYR   155      58.392  84.220  92.106  1.00  0.00           C  
ATOM   2104  HE1 TYR   155      59.066  84.941  92.547  1.00  0.00           H  
ATOM   2105  CZ  TYR   155      57.697  83.312  92.938  1.00  0.00           C  
ATOM   2106  OH  TYR   155      57.895  83.379  94.289  1.00  0.00           O  
ATOM   2107  HH  TYR   155      57.134  83.057  94.778  1.00  0.00           H  
ATOM   2108  CE2 TYR   155      56.630  82.603  92.326  1.00  0.00           C  
ATOM   2109  HE2 TYR   155      56.071  81.948  92.978  1.00  0.00           H  
ATOM   2110  CD2 TYR   155      56.200  82.795  90.983  1.00  0.00           C  
ATOM   2111  HD2 TYR   155      55.330  82.241  90.661  1.00  0.00           H  
ATOM   2112  C   TYR   155      55.244  83.360  86.623  1.00  0.00           C  
ATOM   2113  O   TYR   155      55.995  83.402  85.662  1.00  0.00           O  
ATOM   2114  N   GLY   156      53.996  83.834  86.489  1.00  0.00           N  
ATOM   2115  H   GLY   156      53.713  84.102  85.557  1.00  0.00           H  
ATOM   2116  CA  GLY   156      52.968  83.937  87.507  1.00  0.00           C  
ATOM   2117  HA2 GLY   156      52.408  83.002  87.497  1.00  0.00           H  
ATOM   2118  HA3 GLY   156      53.330  84.149  88.513  1.00  0.00           H  
ATOM   2119  C   GLY   156      51.871  85.005  87.229  1.00  0.00           C  
ATOM   2120  O   GLY   156      51.916  85.687  86.224  1.00  0.00           O  
ATOM   2121  N   GLN   157      50.933  85.128  88.163  1.00  0.00           N  
ATOM   2122  H   GLN   157      51.115  84.709  89.064  1.00  0.00           H  
ATOM   2123  CA  GLN   157      49.889  86.176  87.999  1.00  0.00           C  
ATOM   2124  HA  GLN   157      49.537  86.212  86.968  1.00  0.00           H  
ATOM   2125  CB  GLN   157      48.620  85.811  88.920  1.00  0.00           C  
ATOM   2126  HB2 GLN   157      47.753  86.416  88.654  1.00  0.00           H  
ATOM   2127  HB3 GLN   157      48.358  84.764  88.768  1.00  0.00           H  
ATOM   2128  CG  GLN   157      48.917  85.983  90.416  1.00  0.00           C  
ATOM   2129  HG2 GLN   157      49.779  85.350  90.627  1.00  0.00           H  
ATOM   2130  HG3 GLN   157      49.321  86.981  90.584  1.00  0.00           H  
ATOM   2131  CD  GLN   157      47.771  85.537  91.319  1.00  0.00           C  
ATOM   2132  OE1 GLN   157      46.671  85.279  90.862  1.00  0.00           O  
ATOM   2133  NE2 GLN   157      47.924  85.590  92.604  1.00  0.00           N  
ATOM   2134 HE21 GLN   157      48.808  85.820  93.035  1.00  0.00           H  
ATOM   2135 HE22 GLN   157      47.017  85.509  93.041  1.00  0.00           H  
ATOM   2136  C   GLN   157      50.336  87.658  88.351  1.00  0.00           C  
ATOM   2137  O   GLN   157      51.289  87.961  89.088  1.00  0.00           O  
ATOM   2138  N   GLN   158      49.518  88.706  87.987  1.00  0.00           N  
ATOM   2139  H   GLN   158      49.806  89.599  88.360  1.00  0.00           H  
ATOM   2140  CA  GLN   158      48.540  88.763  86.904  1.00  0.00           C  
ATOM   2141  HA  GLN   158      47.913  87.877  87.002  1.00  0.00           H  
ATOM   2142  CB  GLN   158      47.703  90.009  87.122  1.00  0.00           C  
ATOM   2143  HB2 GLN   158      48.355  90.882  87.109  1.00  0.00           H  
ATOM   2144  HB3 GLN   158      46.938  90.142  86.357  1.00  0.00           H  
ATOM   2145  CG  GLN   158      47.013  90.170  88.480  1.00  0.00           C  
ATOM   2146  HG2 GLN   158      47.686  90.358  89.317  1.00  0.00           H  
ATOM   2147  HG3 GLN   158      46.426  91.088  88.467  1.00  0.00           H  
ATOM   2148  CD  GLN   158      46.038  89.070  88.896  1.00  0.00           C  
ATOM   2149  OE1 GLN   158      46.326  88.228  89.775  1.00  0.00           O  
ATOM   2150  NE2 GLN   158      44.924  88.927  88.248  1.00  0.00           N  
ATOM   2151 HE21 GLN   158      44.664  89.639  87.581  1.00  0.00           H  
ATOM   2152 HE22 GLN   158      44.363  88.153  88.574  1.00  0.00           H  
ATOM   2153  C   GLN   158      49.207  88.798  85.486  1.00  0.00           C  
ATOM   2154  O   GLN   158      50.387  89.177  85.405  1.00  0.00           O  
ATOM   2155  N   ASN   159      48.596  88.338  84.386  1.00  0.00           N  
ATOM   2156  H   ASN   159      47.638  88.022  84.431  1.00  0.00           H  
ATOM   2157  CA  ASN   159      49.202  88.358  83.104  1.00  0.00           C  
ATOM   2158  HA  ASN   159      50.170  87.871  83.224  1.00  0.00           H  
ATOM   2159  CB  ASN   159      48.325  87.496  82.202  1.00  0.00           C  
ATOM   2160  HB2 ASN   159      48.184  86.503  82.629  1.00  0.00           H  
ATOM   2161  HB3 ASN   159      47.302  87.873  82.169  1.00  0.00           H  
ATOM   2162  CG  ASN   159      48.797  87.503  80.739  1.00  0.00           C  
ATOM   2163  OD1 ASN   159      48.432  88.346  80.006  1.00  0.00           O  
ATOM   2164  ND2 ASN   159      49.686  86.598  80.501  1.00  0.00           N  
ATOM   2165 HD21 ASN   159      49.766  85.869  81.196  1.00  0.00           H  
ATOM   2166 HD22 ASN   159      50.187  86.566  79.624  1.00  0.00           H  
ATOM   2167  C   ASN   159      49.387  89.826  82.489  1.00  0.00           C  
ATOM   2168  O   ASN   159      48.453  90.634  82.423  1.00  0.00           O  
ATOM   2169  N   GLN   160      50.575  90.256  82.058  1.00  0.00           N  
ATOM   2170  H   GLN   160      50.475  91.149  81.595  1.00  0.00           H  
ATOM   2171  CA  GLN   160      51.906  89.559  81.902  1.00  0.00           C  
ATOM   2172  HA  GLN   160      51.737  88.501  82.106  1.00  0.00           H  
ATOM   2173  CB  GLN   160      52.415  89.752  80.488  1.00  0.00           C  
ATOM   2174  HB2 GLN   160      51.780  89.149  79.839  1.00  0.00           H  
ATOM   2175  HB3 GLN   160      52.459  90.800  80.190  1.00  0.00           H  
ATOM   2176  CG  GLN   160      53.782  88.877  80.307  1.00  0.00           C  
ATOM   2177  HG2 GLN   160      54.052  88.887  79.251  1.00  0.00           H  
ATOM   2178  HG3 GLN   160      54.631  89.411  80.735  1.00  0.00           H  
ATOM   2179  CD  GLN   160      53.876  87.452  80.839  1.00  0.00           C  
ATOM   2180  OE1 GLN   160      54.503  87.113  81.798  1.00  0.00           O  
ATOM   2181  NE2 GLN   160      53.133  86.534  80.357  1.00  0.00           N  
ATOM   2182 HE21 GLN   160      52.520  86.679  79.568  1.00  0.00           H  
ATOM   2183 HE22 GLN   160      53.121  85.689  80.910  1.00  0.00           H  
ATOM   2184  C   GLN   160      52.877  90.038  82.949  1.00  0.00           C  
ATOM   2185  O   GLN   160      53.415  91.178  82.926  1.00  0.00           O  
ATOM   2186  N   TYR   161      53.005  89.323  84.115  1.00  0.00           N  
ATOM   2187  H   TYR   161      52.531  88.431  84.085  1.00  0.00           H  
ATOM   2188  CA  TYR   161      53.923  89.643  85.276  1.00  0.00           C  
ATOM   2189  HA  TYR   161      53.626  90.516  85.857  1.00  0.00           H  
ATOM   2190  CB  TYR   161      53.736  88.452  86.205  1.00  0.00           C  
ATOM   2191  HB2 TYR   161      52.768  88.471  86.706  1.00  0.00           H  
ATOM   2192  HB3 TYR   161      53.831  87.504  85.675  1.00  0.00           H  
ATOM   2193  CG  TYR   161      54.685  88.420  87.366  1.00  0.00           C  
ATOM   2194  CD1 TYR   161      55.825  87.535  87.306  1.00  0.00           C  
ATOM   2195  HD1 TYR   161      55.958  86.858  86.474  1.00  0.00           H  
ATOM   2196  CE1 TYR   161      56.740  87.549  88.309  1.00  0.00           C  
ATOM   2197  HE1 TYR   161      57.655  87.001  88.137  1.00  0.00           H  
ATOM   2198  CZ  TYR   161      56.688  88.547  89.271  1.00  0.00           C  
ATOM   2199  OH  TYR   161      57.681  88.591  90.202  1.00  0.00           O  
ATOM   2200  HH  TYR   161      58.393  87.971  90.028  1.00  0.00           H  
ATOM   2201  CE2 TYR   161      55.581  89.416  89.334  1.00  0.00           C  
ATOM   2202  HE2 TYR   161      55.525  90.308  89.941  1.00  0.00           H  
ATOM   2203  CD2 TYR   161      54.521  89.305  88.424  1.00  0.00           C  
ATOM   2204  HD2 TYR   161      53.858  90.155  88.375  1.00  0.00           H  
ATOM   2205  C   TYR   161      55.385  89.785  84.966  1.00  0.00           C  
ATOM   2206  O   TYR   161      55.997  90.779  85.481  1.00  0.00           O  
ATOM   2207  N   ASN   162      55.876  88.904  84.111  1.00  0.00           N  
ATOM   2208  H   ASN   162      55.281  88.165  83.763  1.00  0.00           H  
ATOM   2209  CA  ASN   162      57.299  88.948  83.767  1.00  0.00           C  
ATOM   2210  HA  ASN   162      57.862  88.896  84.699  1.00  0.00           H  
ATOM   2211  CB  ASN   162      57.657  87.611  82.941  1.00  0.00           C  
ATOM   2212  HB2 ASN   162      57.122  87.660  81.993  1.00  0.00           H  
ATOM   2213  HB3 ASN   162      58.717  87.546  82.698  1.00  0.00           H  
ATOM   2214  CG  ASN   162      57.295  86.324  83.724  1.00  0.00           C  
ATOM   2215  OD1 ASN   162      58.084  85.925  84.555  1.00  0.00           O  
ATOM   2216  ND2 ASN   162      56.117  85.823  83.510  1.00  0.00           N  
ATOM   2217 HD21 ASN   162      55.902  84.874  83.781  1.00  0.00           H  
ATOM   2218 HD22 ASN   162      55.542  86.235  82.788  1.00  0.00           H  
ATOM   2219  C   ASN   162      57.666  90.139  82.906  1.00  0.00           C  
ATOM   2220  O   ASN   162      57.138  90.255  81.822  1.00  0.00           O  
ATOM   2221  N   SER   163      58.593  90.996  83.238  1.00  0.00           N  
ATOM   2222  H   SER   163      59.120  90.837  84.085  1.00  0.00           H  
ATOM   2223  CA  SER   163      58.896  92.205  82.448  1.00  0.00           C  
ATOM   2224  HA  SER   163      58.032  92.502  81.854  1.00  0.00           H  
ATOM   2225  CB  SER   163      59.032  93.295  83.467  1.00  0.00           C  
ATOM   2226  HB2 SER   163      58.338  93.112  84.287  1.00  0.00           H  
ATOM   2227  HB3 SER   163      60.043  93.248  83.871  1.00  0.00           H  
ATOM   2228  OG  SER   163      58.802  94.588  82.875  1.00  0.00           O  
ATOM   2229  HG  SER   163      58.614  95.127  83.646  1.00  0.00           H  
ATOM   2230  C   SER   163      60.211  92.093  81.508  1.00  0.00           C  
ATOM   2231  O   SER   163      61.076  91.271  81.791  1.00  0.00           O  
ATOM   2232  N   SER   164      60.315  93.004  80.539  1.00  0.00           N  
ATOM   2233  H   SER   164      59.721  93.813  80.654  1.00  0.00           H  
ATOM   2234  CA  SER   164      61.442  93.054  79.579  1.00  0.00           C  
ATOM   2235  HA  SER   164      61.212  93.911  78.947  1.00  0.00           H  
ATOM   2236  CB  SER   164      61.535  91.804  78.711  1.00  0.00           C  
ATOM   2237  HB2 SER   164      61.732  90.928  79.328  1.00  0.00           H  
ATOM   2238  HB3 SER   164      60.507  91.663  78.377  1.00  0.00           H  
ATOM   2239  OG  SER   164      62.454  91.921  77.677  1.00  0.00           O  
ATOM   2240  HG  SER   164      62.607  91.030  77.352  1.00  0.00           H  
ATOM   2241  C   SER   164      62.793  93.367  80.273  1.00  0.00           C  
ATOM   2242  O   SER   164      62.916  93.457  81.506  1.00  0.00           O  
ATOM   2243  N   SER   165      63.908  93.587  79.486  1.00  0.00           N  
ATOM   2244  H   SER   165      63.782  93.700  78.490  1.00  0.00           H  
ATOM   2245  CA  SER   165      65.234  93.925  80.072  1.00  0.00           C  
ATOM   2246  HA  SER   165      65.575  93.104  80.702  1.00  0.00           H  
ATOM   2247  CB  SER   165      66.288  94.194  78.966  1.00  0.00           C  
ATOM   2248  HB2 SER   165      65.938  94.813  78.141  1.00  0.00           H  
ATOM   2249  HB3 SER   165      67.088  94.731  79.476  1.00  0.00           H  
ATOM   2250  OG  SER   165      66.755  93.054  78.328  1.00  0.00           O  
ATOM   2251  HG  SER   165      67.416  93.269  77.666  1.00  0.00           H  
ATOM   2252  C   SER   165      65.162  95.117  81.026  1.00  0.00           C  
ATOM   2253  O   SER   165      64.363  96.064  80.946  1.00  0.00           O  
ATOM   2254  N   GLY   166      66.104  94.996  81.967  1.00  0.00           N  
ATOM   2255  H   GLY   166      66.767  94.239  81.884  1.00  0.00           H  
ATOM   2256  CA  GLY   166      66.419  96.146  82.841  1.00  0.00           C  
ATOM   2257  HA2 GLY   166      65.481  96.616  83.138  1.00  0.00           H  
ATOM   2258  HA3 GLY   166      66.940  95.849  83.751  1.00  0.00           H  
ATOM   2259  C   GLY   166      67.256  97.319  82.132  1.00  0.00           C  
ATOM   2260  O   GLY   166      67.402  97.167  80.915  1.00  0.00           O  
ATOM   2261  N   GLY   167      67.806  98.358  82.809  1.00  0.00           N  
ATOM   2262  H   GLY   167      67.584  98.476  83.787  1.00  0.00           H  
ATOM   2263  CA  GLY   167      68.360  99.560  82.261  1.00  0.00           C  
ATOM   2264  HA2 GLY   167      67.738  99.778  81.393  1.00  0.00           H  
ATOM   2265  HA3 GLY   167      68.336 100.386  82.972  1.00  0.00           H  
ATOM   2266  C   GLY   167      69.814  99.361  81.815  1.00  0.00           C  
ATOM   2267  O   GLY   167      70.221  98.335  81.232  1.00  0.00           O  
ATOM   2268  N   GLY   168      70.667 100.350  82.074  1.00  0.00           N  
ATOM   2269  H   GLY   168      70.249 101.187  82.453  1.00  0.00           H  
ATOM   2270  CA  GLY   168      72.094 100.439  81.748  1.00  0.00           C  
ATOM   2271  HA2 GLY   168      72.603 101.281  82.218  1.00  0.00           H  
ATOM   2272  HA3 GLY   168      72.525  99.505  82.109  1.00  0.00           H  
ATOM   2273  C   GLY   168      72.411 100.444  80.211  1.00  0.00           C  
ATOM   2274  O   GLY   168      71.494 100.738  79.364  1.00  0.00           O  
ATOM   2275  N   GLY   169      73.640 100.160  79.737  1.00  0.00           N  
ATOM   2276  H   GLY   169      73.771 100.233  78.738  1.00  0.00           H  
ATOM   2277  CA  GLY   169      74.888  99.940  80.459  1.00  0.00           C  
ATOM   2278  HA2 GLY   169      74.894 100.586  81.337  1.00  0.00           H  
ATOM   2279  HA3 GLY   169      74.928  98.898  80.777  1.00  0.00           H  
ATOM   2280  C   GLY   169      76.105 100.143  79.527  1.00  0.00           C  
ATOM   2281  O   GLY   169      75.940 100.719  78.452  1.00  0.00           O  
ATOM   2282  N   GLY   170      77.228  99.542  79.902  1.00  0.00           N  
ATOM   2283  H   GLY   170      77.261  98.997  80.752  1.00  0.00           H  
ATOM   2284  CA  GLY   170      78.455  99.474  79.059  1.00  0.00           C  
ATOM   2285  HA2 GLY   170      79.144  98.678  79.342  1.00  0.00           H  
ATOM   2286  HA3 GLY   170      78.091  99.120  78.095  1.00  0.00           H  
ATOM   2287  C   GLY   170      79.225 100.788  78.967  1.00  0.00           C  
ATOM   2288  O   GLY   170      79.027 101.833  79.686  1.00  0.00           O  
ATOM   2289  N   GLY   171      80.084 100.908  77.957  1.00  0.00           N  
ATOM   2290  H   GLY   171      80.512 101.823  77.929  1.00  0.00           H  
ATOM   2291  CA  GLY   171      80.382 100.029  76.852  1.00  0.00           C  
ATOM   2292  HA2 GLY   171      79.478  99.527  76.507  1.00  0.00           H  
ATOM   2293  HA3 GLY   171      80.844 100.592  76.040  1.00  0.00           H  
ATOM   2294  C   GLY   171      81.441  98.910  77.208  1.00  0.00           C  
ATOM   2295  O   GLY   171      82.024  98.969  78.261  1.00  0.00           O  
ATOM   2296  N   GLY   172      81.754  97.955  76.261  1.00  0.00           N  
ATOM   2297  H   GLY   172      82.492  97.307  76.499  1.00  0.00           H  
ATOM   2298  CA  GLY   172      80.974  97.637  75.020  1.00  0.00           C  
ATOM   2299  HA2 GLY   172      79.991  97.269  75.313  1.00  0.00           H  
ATOM   2300  HA3 GLY   172      80.893  98.441  74.289  1.00  0.00           H  
ATOM   2301  C   GLY   172      81.572  96.446  74.233  1.00  0.00           C  
ATOM   2302  O   GLY   172      82.747  96.107  74.540  1.00  0.00           O  
ATOM   2303  N   GLY   173      80.870  95.978  73.239  1.00  0.00           N  
ATOM   2304  H   GLY   173      79.971  96.385  73.024  1.00  0.00           H  
ATOM   2305  CA  GLY   173      81.271  94.812  72.403  1.00  0.00           C  
ATOM   2306  HA2 GLY   173      80.606  94.782  71.540  1.00  0.00           H  
ATOM   2307  HA3 GLY   173      82.271  94.955  71.996  1.00  0.00           H  
ATOM   2308  C   GLY   173      81.031  93.483  73.196  1.00  0.00           C  
ATOM   2309  O   GLY   173      80.585  93.488  74.322  1.00  0.00           O  
ATOM   2310  N   GLY   174      81.415  92.277  72.655  1.00  0.00           N  
ATOM   2311  H   GLY   174      81.185  91.410  73.120  1.00  0.00           H  
ATOM   2312  CA  GLY   174      81.979  92.020  71.328  1.00  0.00           C  
ATOM   2313  HA2 GLY   174      82.916  92.577  71.335  1.00  0.00           H  
ATOM   2314  HA3 GLY   174      82.162  90.947  71.289  1.00  0.00           H  
ATOM   2315  C   GLY   174      81.141  92.500  70.122  1.00  0.00           C  
ATOM   2316  O   GLY   174      79.995  92.897  70.198  1.00  0.00           O  
ATOM   2317  N   GLY   175      81.869  92.437  68.936  1.00  0.00           N  
ATOM   2318  H   GLY   175      82.837  92.160  69.025  1.00  0.00           H  
ATOM   2319  CA  GLY   175      81.322  93.057  67.684  1.00  0.00           C  
ATOM   2320  HA2 GLY   175      81.925  92.745  66.832  1.00  0.00           H  
ATOM   2321  HA3 GLY   175      80.350  92.613  67.467  1.00  0.00           H  
ATOM   2322  C   GLY   175      81.214  94.550  67.769  1.00  0.00           C  
ATOM   2323  O   GLY   175      81.971  95.177  68.507  1.00  0.00           O  
ATOM   2324  N   ASN   176      80.470  95.276  66.867  1.00  0.00           N  
ATOM   2325  H   ASN   176      80.204  94.786  66.025  1.00  0.00           H  
ATOM   2326  CA  ASN   176      80.333  96.741  66.831  1.00  0.00           C  
ATOM   2327  HA  ASN   176      81.316  97.198  66.722  1.00  0.00           H  
ATOM   2328  CB  ASN   176      79.609  97.090  65.483  1.00  0.00           C  
ATOM   2329  HB2 ASN   176      78.559  96.814  65.585  1.00  0.00           H  
ATOM   2330  HB3 ASN   176      79.738  98.173  65.473  1.00  0.00           H  
ATOM   2331  CG  ASN   176      80.303  96.598  64.230  1.00  0.00           C  
ATOM   2332  OD1 ASN   176      81.433  96.152  64.227  1.00  0.00           O  
ATOM   2333  ND2 ASN   176      79.683  96.802  63.066  1.00  0.00           N  
ATOM   2334 HD21 ASN   176      80.174  96.568  62.215  1.00  0.00           H  
ATOM   2335 HD22 ASN   176      78.753  97.193  63.026  1.00  0.00           H  
ATOM   2336  C   ASN   176      79.689  97.371  68.091  1.00  0.00           C  
ATOM   2337  O   ASN   176      78.715  96.809  68.708  1.00  0.00           O  
ATOM   2338  N   TYR   177      80.073  98.564  68.460  1.00  0.00           N  
ATOM   2339  H   TYR   177      80.863  98.922  67.943  1.00  0.00           H  
ATOM   2340  CA  TYR   177      79.208  99.428  69.261  1.00  0.00           C  
ATOM   2341  HA  TYR   177      78.984  98.960  70.220  1.00  0.00           H  
ATOM   2342  CB  TYR   177      80.000 100.651  69.660  1.00  0.00           C  
ATOM   2343  HB2 TYR   177      80.710 100.856  68.858  1.00  0.00           H  
ATOM   2344  HB3 TYR   177      79.340 101.518  69.692  1.00  0.00           H  
ATOM   2345  CG  TYR   177      80.752 100.589  70.965  1.00  0.00           C  
ATOM   2346  CD1 TYR   177      81.962  99.872  71.106  1.00  0.00           C  
ATOM   2347  HD1 TYR   177      82.438  99.353  70.288  1.00  0.00           H  
ATOM   2348  CE1 TYR   177      82.710  99.867  72.315  1.00  0.00           C  
ATOM   2349  HE1 TYR   177      83.654  99.348  72.401  1.00  0.00           H  
ATOM   2350  CZ  TYR   177      82.193 100.614  73.450  1.00  0.00           C  
ATOM   2351  OH  TYR   177      82.933 100.549  74.621  1.00  0.00           O  
ATOM   2352  HH  TYR   177      83.801 100.141  74.593  1.00  0.00           H  
ATOM   2353  CE2 TYR   177      80.978 101.315  73.316  1.00  0.00           C  
ATOM   2354  HE2 TYR   177      80.538 101.817  74.165  1.00  0.00           H  
ATOM   2355  CD2 TYR   177      80.244 101.256  72.127  1.00  0.00           C  
ATOM   2356  HD2 TYR   177      79.265 101.708  72.064  1.00  0.00           H  
ATOM   2357  C   TYR   177      77.950  99.780  68.466  1.00  0.00           C  
ATOM   2358  O   TYR   177      78.181 100.147  67.344  1.00  0.00           O  
ATOM   2359  N   GLY   178      76.699  99.742  68.978  1.00  0.00           N  
ATOM   2360  H   GLY   178      75.944  99.897  68.325  1.00  0.00           H  
ATOM   2361  CA  GLY   178      76.290  99.470  70.324  1.00  0.00           C  
ATOM   2362  HA2 GLY   178      75.262  99.113  70.254  1.00  0.00           H  
ATOM   2363  HA3 GLY   178      76.840  98.613  70.713  1.00  0.00           H  
ATOM   2364  C   GLY   178      76.499 100.624  71.322  1.00  0.00           C  
ATOM   2365  O   GLY   178      77.098 101.664  71.064  1.00  0.00           O  
ATOM   2366  N   GLN   179      75.930 100.449  72.502  1.00  0.00           N  
ATOM   2367  H   GLN   179      75.349  99.658  72.743  1.00  0.00           H  
ATOM   2368  CA  GLN   179      75.964 101.368  73.585  1.00  0.00           C  
ATOM   2369  HA  GLN   179      75.541 102.327  73.286  1.00  0.00           H  
ATOM   2370  CB  GLN   179      74.964 100.918  74.647  1.00  0.00           C  
ATOM   2371  HB2 GLN   179      75.104 101.553  75.522  1.00  0.00           H  
ATOM   2372  HB3 GLN   179      73.924 100.979  74.325  1.00  0.00           H  
ATOM   2373  CG  GLN   179      75.167  99.472  75.154  1.00  0.00           C  
ATOM   2374  HG2 GLN   179      74.917  98.800  74.334  1.00  0.00           H  
ATOM   2375  HG3 GLN   179      76.185  99.249  75.472  1.00  0.00           H  
ATOM   2376  CD  GLN   179      74.335  99.155  76.431  1.00  0.00           C  
ATOM   2377  OE1 GLN   179      73.444  99.889  76.847  1.00  0.00           O  
ATOM   2378  NE2 GLN   179      74.432  97.984  77.032  1.00  0.00           N  
ATOM   2379 HE21 GLN   179      74.982  97.247  76.615  1.00  0.00           H  
ATOM   2380 HE22 GLN   179      73.825  97.799  77.818  1.00  0.00           H  
ATOM   2381  C   GLN   179      77.450 101.470  74.158  1.00  0.00           C  
ATOM   2382  O   GLN   179      78.154 100.454  74.381  1.00  0.00           O  
ATOM   2383  N   ASP   180      78.004 102.577  74.448  1.00  0.00           N  
ATOM   2384  H   ASP   180      78.977 102.522  74.712  1.00  0.00           H  
ATOM   2385  CA  ASP   180      77.453 103.915  74.275  1.00  0.00           C  
ATOM   2386  HA  ASP   180      76.886 103.926  73.344  1.00  0.00           H  
ATOM   2387  CB  ASP   180      76.527 104.272  75.480  1.00  0.00           C  
ATOM   2388  HB2 ASP   180      75.770 103.506  75.648  1.00  0.00           H  
ATOM   2389  HB3 ASP   180      76.997 104.213  76.461  1.00  0.00           H  
ATOM   2390  CG  ASP   180      75.782 105.689  75.552  1.00  0.00           C  
ATOM   2391  OD1 ASP   180      74.687 105.853  76.159  1.00  0.00           O  
ATOM   2392  OD2 ASP   180      76.217 106.600  74.821  1.00  0.00           O  
ATOM   2393  C   ASP   180      78.694 104.757  74.182  1.00  0.00           C  
ATOM   2394  O   ASP   180      79.436 104.785  75.166  1.00  0.00           O  
ATOM   2395  N   GLN   181      78.836 105.466  73.060  1.00  0.00           N  
ATOM   2396  H   GLN   181      78.048 105.490  72.428  1.00  0.00           H  
ATOM   2397  CA  GLN   181      79.902 106.405  72.930  1.00  0.00           C  
ATOM   2398  HA  GLN   181      80.624 106.187  73.717  1.00  0.00           H  
ATOM   2399  CB  GLN   181      80.657 106.057  71.602  1.00  0.00           C  
ATOM   2400  HB2 GLN   181      81.560 106.637  71.411  1.00  0.00           H  
ATOM   2401  HB3 GLN   181      81.052 105.042  71.566  1.00  0.00           H  
ATOM   2402  CG  GLN   181      79.830 106.283  70.278  1.00  0.00           C  
ATOM   2403  HG2 GLN   181      78.980 105.601  70.265  1.00  0.00           H  
ATOM   2404  HG3 GLN   181      79.567 107.328  70.117  1.00  0.00           H  
ATOM   2405  CD  GLN   181      80.709 105.904  69.063  1.00  0.00           C  
ATOM   2406  OE1 GLN   181      81.883 105.528  69.141  1.00  0.00           O  
ATOM   2407  NE2 GLN   181      80.293 105.892  67.796  1.00  0.00           N  
ATOM   2408 HE21 GLN   181      79.332 106.025  67.515  1.00  0.00           H  
ATOM   2409 HE22 GLN   181      80.899 105.725  67.005  1.00  0.00           H  
ATOM   2410  C   GLN   181      79.462 107.909  73.024  1.00  0.00           C  
ATOM   2411  O   GLN   181      80.308 108.831  72.913  1.00  0.00           O  
ATOM   2412  N   SER   182      78.158 108.193  73.240  1.00  0.00           N  
ATOM   2413  H   SER   182      77.505 107.448  73.438  1.00  0.00           H  
ATOM   2414  CA  SER   182      77.665 109.546  73.320  1.00  0.00           C  
ATOM   2415  HA  SER   182      78.162 110.073  72.506  1.00  0.00           H  
ATOM   2416  CB  SER   182      76.184 109.490  73.154  1.00  0.00           C  
ATOM   2417  HB2 SER   182      75.921 109.084  72.178  1.00  0.00           H  
ATOM   2418  HB3 SER   182      75.825 108.764  73.883  1.00  0.00           H  
ATOM   2419  OG  SER   182      75.573 110.707  73.283  1.00  0.00           O  
ATOM   2420  HG  SER   182      75.050 110.758  72.480  1.00  0.00           H  
ATOM   2421  C   SER   182      78.147 110.294  74.617  1.00  0.00           C  
ATOM   2422  O   SER   182      78.246 109.624  75.705  1.00  0.00           O  
ATOM   2423  N   SER   183      78.181 111.668  74.673  1.00  0.00           N  
ATOM   2424  H   SER   183      78.272 112.124  75.569  1.00  0.00           H  
ATOM   2425  CA  SER   183      78.409 112.618  73.518  1.00  0.00           C  
ATOM   2426  HA  SER   183      77.571 112.474  72.836  1.00  0.00           H  
ATOM   2427  CB  SER   183      78.329 114.050  74.085  1.00  0.00           C  
ATOM   2428  HB2 SER   183      79.196 114.226  74.722  1.00  0.00           H  
ATOM   2429  HB3 SER   183      78.403 114.786  73.284  1.00  0.00           H  
ATOM   2430  OG  SER   183      77.154 114.306  74.811  1.00  0.00           O  
ATOM   2431  HG  SER   183      77.373 114.925  75.511  1.00  0.00           H  
ATOM   2432  C   SER   183      79.693 112.353  72.842  1.00  0.00           C  
ATOM   2433  O   SER   183      80.670 112.249  73.518  1.00  0.00           O  
ATOM   2434  N   MET   184      79.771 112.330  71.475  1.00  0.00           N  
ATOM   2435  H   MET   184      78.889 112.428  70.994  1.00  0.00           H  
ATOM   2436  CA  MET   184      81.006 112.064  70.705  1.00  0.00           C  
ATOM   2437  HA  MET   184      81.598 111.397  71.332  1.00  0.00           H  
ATOM   2438  CB  MET   184      80.672 111.425  69.384  1.00  0.00           C  
ATOM   2439  HB2 MET   184      79.938 112.058  68.886  1.00  0.00           H  
ATOM   2440  HB3 MET   184      81.578 111.439  68.779  1.00  0.00           H  
ATOM   2441  CG  MET   184      80.178 110.073  69.649  1.00  0.00           C  
ATOM   2442  HG2 MET   184      80.903 109.512  70.237  1.00  0.00           H  
ATOM   2443  HG3 MET   184      79.349 110.210  70.344  1.00  0.00           H  
ATOM   2444  SD  MET   184      79.639 109.187  68.116  1.00  0.00           S  
ATOM   2445  CE  MET   184      81.329 109.183  67.271  1.00  0.00           C  
ATOM   2446  HE1 MET   184      81.520 110.212  66.965  1.00  0.00           H  
ATOM   2447  HE2 MET   184      82.077 108.688  67.889  1.00  0.00           H  
ATOM   2448  HE3 MET   184      81.231 108.672  66.313  1.00  0.00           H  
ATOM   2449  C   MET   184      81.930 113.304  70.427  1.00  0.00           C  
ATOM   2450  O   MET   184      81.562 114.421  70.137  1.00  0.00           O  
ATOM   2451  N   SER   185      83.190 113.014  70.609  1.00  0.00           N  
ATOM   2452  H   SER   185      83.389 112.066  70.897  1.00  0.00           H  
ATOM   2453  CA  SER   185      84.201 114.061  70.488  1.00  0.00           C  
ATOM   2454  HA  SER   185      83.765 114.728  71.233  1.00  0.00           H  
ATOM   2455  CB  SER   185      85.549 113.477  70.907  1.00  0.00           C  
ATOM   2456  HB2 SER   185      85.560 112.995  71.885  1.00  0.00           H  
ATOM   2457  HB3 SER   185      85.841 112.682  70.221  1.00  0.00           H  
ATOM   2458  OG  SER   185      86.584 114.349  70.895  1.00  0.00           O  
ATOM   2459  HG  SER   185      86.533 115.037  71.562  1.00  0.00           H  
ATOM   2460  C   SER   185      84.297 114.584  69.032  1.00  0.00           C  
ATOM   2461  O   SER   185      83.896 114.022  68.014  1.00  0.00           O  
ATOM   2462  N   SER   186      84.740 115.848  69.015  1.00  0.00           N  
ATOM   2463  H   SER   186      84.893 116.209  69.947  1.00  0.00           H  
ATOM   2464  CA  SER   186      84.302 116.804  68.030  1.00  0.00           C  
ATOM   2465  HA  SER   186      84.572 116.316  67.094  1.00  0.00           H  
ATOM   2466  CB  SER   186      82.781 116.940  67.898  1.00  0.00           C  
ATOM   2467  HB2 SER   186      82.215 116.052  68.179  1.00  0.00           H  
ATOM   2468  HB3 SER   186      82.555 117.706  68.640  1.00  0.00           H  
ATOM   2469  OG  SER   186      82.242 117.393  66.636  1.00  0.00           O  
ATOM   2470  HG  SER   186      81.442 117.912  66.750  1.00  0.00           H  
ATOM   2471  C   SER   186      85.025 118.159  68.129  1.00  0.00           C  
ATOM   2472  O   SER   186      85.142 118.589  69.332  1.00  0.00           O  
ATOM   2473  N   GLY   187      85.265 118.918  67.038  1.00  0.00           N  
ATOM   2474  H   GLY   187      85.558 119.865  67.230  1.00  0.00           H  
ATOM   2475  CA  GLY   187      85.132 118.562  65.556  1.00  0.00           C  
ATOM   2476  HA2 GLY   187      86.120 118.523  65.096  1.00  0.00           H  
ATOM   2477  HA3 GLY   187      84.637 117.591  65.564  1.00  0.00           H  
ATOM   2478  C   GLY   187      84.237 119.527  64.683  1.00  0.00           C  
ATOM   2479  O   GLY   187      84.351 119.569  63.418  1.00  0.00           O  
ATOM   2480  N   GLY   188      83.259 120.200  65.292  1.00  0.00           N  
ATOM   2481  H   GLY   188      83.323 120.172  66.300  1.00  0.00           H  
ATOM   2482  CA  GLY   188      82.217 121.070  64.647  1.00  0.00           C  
ATOM   2483  HA2 GLY   188      81.547 120.564  63.952  1.00  0.00           H  
ATOM   2484  HA3 GLY   188      81.558 121.364  65.464  1.00  0.00           H  
ATOM   2485  C   GLY   188      82.612 122.321  64.010  1.00  0.00           C  
ATOM   2486  O   GLY   188      83.702 122.778  64.259  1.00  0.00           O  
ATOM   2487  N   GLY   189      81.683 123.045  63.295  1.00  0.00           N  
ATOM   2488  H   GLY   189      82.003 123.922  62.909  1.00  0.00           H  
ATOM   2489  CA  GLY   189      80.285 122.752  62.963  1.00  0.00           C  
ATOM   2490  HA2 GLY   189      79.788 122.504  63.901  1.00  0.00           H  
ATOM   2491  HA3 GLY   189      79.893 123.685  62.557  1.00  0.00           H  
ATOM   2492  C   GLY   189      80.008 121.623  61.959  1.00  0.00           C  
ATOM   2493  O   GLY   189      80.843 121.227  61.140  1.00  0.00           O  
ATOM   2494  N   SER   190      78.777 121.177  61.941  1.00  0.00           N  
ATOM   2495  H   SER   190      78.158 121.506  62.668  1.00  0.00           H  
ATOM   2496  CA  SER   190      78.171 120.176  61.010  1.00  0.00           C  
ATOM   2497  HA  SER   190      78.893 119.474  60.593  1.00  0.00           H  
ATOM   2498  CB  SER   190      77.166 119.419  61.831  1.00  0.00           C  
ATOM   2499  HB2 SER   190      76.444 120.161  62.171  1.00  0.00           H  
ATOM   2500  HB3 SER   190      76.699 118.613  61.266  1.00  0.00           H  
ATOM   2501  OG  SER   190      77.902 118.829  62.909  1.00  0.00           O  
ATOM   2502  HG  SER   190      78.186 117.924  62.766  1.00  0.00           H  
ATOM   2503  C   SER   190      77.449 120.895  59.902  1.00  0.00           C  
ATOM   2504  O   SER   190      76.960 122.028  60.163  1.00  0.00           O  
ATOM   2505  N   GLY   191      77.285 120.359  58.692  1.00  0.00           N  
ATOM   2506  H   GLY   191      76.642 120.896  58.128  1.00  0.00           H  
ATOM   2507  CA  GLY   191      77.517 119.011  58.296  1.00  0.00           C  
ATOM   2508  HA2 GLY   191      77.545 118.364  59.172  1.00  0.00           H  
ATOM   2509  HA3 GLY   191      76.691 118.632  57.693  1.00  0.00           H  
ATOM   2510  C   GLY   191      78.843 118.739  57.568  1.00  0.00           C  
ATOM   2511  O   GLY   191      79.925 118.870  58.154  1.00  0.00           O  
ATOM   2512  N   GLY   192      78.768 118.376  56.275  1.00  0.00           N  
ATOM   2513  H   GLY   192      77.853 118.367  55.849  1.00  0.00           H  
ATOM   2514  CA  GLY   192      79.889 118.135  55.381  1.00  0.00           C  
ATOM   2515  HA2 GLY   192      80.570 118.896  55.765  1.00  0.00           H  
ATOM   2516  HA3 GLY   192      80.404 117.187  55.533  1.00  0.00           H  
ATOM   2517  C   GLY   192      79.589 118.405  53.903  1.00  0.00           C  
ATOM   2518  O   GLY   192      78.603 117.801  53.467  1.00  0.00           O  
ATOM   2519  N   GLY   193      80.447 119.013  53.088  1.00  0.00           N  
ATOM   2520  H   GLY   193      81.414 119.191  53.321  1.00  0.00           H  
ATOM   2521  CA  GLY   193      80.260 118.911  51.659  1.00  0.00           C  
ATOM   2522  HA2 GLY   193      81.188 119.073  51.110  1.00  0.00           H  
ATOM   2523  HA3 GLY   193      79.940 117.875  51.544  1.00  0.00           H  
ATOM   2524  C   GLY   193      79.222 119.938  51.175  1.00  0.00           C  
ATOM   2525  O   GLY   193      78.980 120.981  51.788  1.00  0.00           O  
ATOM   2526  N   TYR   194      78.590 119.617  50.060  1.00  0.00           N  
ATOM   2527  H   TYR   194      78.777 118.696  49.689  1.00  0.00           H  
ATOM   2528  CA  TYR   194      77.472 120.345  49.475  1.00  0.00           C  
ATOM   2529  HA  TYR   194      77.886 121.209  48.956  1.00  0.00           H  
ATOM   2530  CB  TYR   194      76.849 119.598  48.285  1.00  0.00           C  
ATOM   2531  HB2 TYR   194      77.630 119.528  47.528  1.00  0.00           H  
ATOM   2532  HB3 TYR   194      76.592 118.616  48.683  1.00  0.00           H  
ATOM   2533  CG  TYR   194      75.583 120.163  47.665  1.00  0.00           C  
ATOM   2534  CD1 TYR   194      74.314 119.825  48.199  1.00  0.00           C  
ATOM   2535  HD1 TYR   194      74.229 119.061  48.957  1.00  0.00           H  
ATOM   2536  CE1 TYR   194      73.129 120.293  47.671  1.00  0.00           C  
ATOM   2537  HE1 TYR   194      72.245 119.900  48.150  1.00  0.00           H  
ATOM   2538  CZ  TYR   194      73.178 121.290  46.663  1.00  0.00           C  
ATOM   2539  OH  TYR   194      72.039 121.973  46.243  1.00  0.00           O  
ATOM   2540  HH  TYR   194      71.384 121.961  46.945  1.00  0.00           H  
ATOM   2541  CE2 TYR   194      74.474 121.653  46.182  1.00  0.00           C  
ATOM   2542  HE2 TYR   194      74.436 122.475  45.482  1.00  0.00           H  
ATOM   2543  CD2 TYR   194      75.674 121.131  46.641  1.00  0.00           C  
ATOM   2544  HD2 TYR   194      76.629 121.463  46.260  1.00  0.00           H  
ATOM   2545  C   TYR   194      76.400 120.863  50.419  1.00  0.00           C  
ATOM   2546  O   TYR   194      75.958 120.047  51.254  1.00  0.00           O  
ATOM   2547  N   GLY   195      75.899 122.088  50.432  1.00  0.00           N  
ATOM   2548  H   GLY   195      75.207 122.152  51.165  1.00  0.00           H  
ATOM   2549  CA  GLY   195      76.067 123.187  49.488  1.00  0.00           C  
ATOM   2550  HA2 GLY   195      76.935 123.805  49.715  1.00  0.00           H  
ATOM   2551  HA3 GLY   195      76.305 122.737  48.524  1.00  0.00           H  
ATOM   2552  C   GLY   195      74.713 123.887  49.324  1.00  0.00           C  
ATOM   2553  O   GLY   195      73.640 123.482  49.766  1.00  0.00           O  
ATOM   2554  N   ASN   196      74.771 125.142  48.844  1.00  0.00           N  
ATOM   2555  H   ASN   196      75.674 125.552  48.651  1.00  0.00           H  
ATOM   2556  CA  ASN   196      73.650 126.071  48.462  1.00  0.00           C  
ATOM   2557  HA  ASN   196      74.019 127.043  48.133  1.00  0.00           H  
ATOM   2558  CB  ASN   196      72.858 125.487  47.281  1.00  0.00           C  
ATOM   2559  HB2 ASN   196      72.505 124.477  47.493  1.00  0.00           H  
ATOM   2560  HB3 ASN   196      71.976 126.111  47.135  1.00  0.00           H  
ATOM   2561  CG  ASN   196      73.633 125.594  46.029  1.00  0.00           C  
ATOM   2562  OD1 ASN   196      74.803 125.304  46.077  1.00  0.00           O  
ATOM   2563  ND2 ASN   196      73.074 126.029  44.953  1.00  0.00           N  
ATOM   2564 HD21 ASN   196      73.645 126.067  44.121  1.00  0.00           H  
ATOM   2565 HD22 ASN   196      72.092 126.263  44.989  1.00  0.00           H  
ATOM   2566  C   ASN   196      72.827 126.410  49.732  1.00  0.00           C  
ATOM   2567  O   ASN   196      71.615 126.321  49.726  1.00  0.00           O  
ATOM   2568  N   GLN   197      73.469 126.754  50.858  1.00  0.00           N  
ATOM   2569  H   GLN   197      74.473 126.649  50.895  1.00  0.00           H  
ATOM   2570  CA  GLN   197      72.797 127.203  52.104  1.00  0.00           C  
ATOM   2571  HA  GLN   197      72.022 126.447  52.235  1.00  0.00           H  
ATOM   2572  CB  GLN   197      73.794 127.242  53.292  1.00  0.00           C  
ATOM   2573  HB2 GLN   197      74.227 126.254  53.444  1.00  0.00           H  
ATOM   2574  HB3 GLN   197      74.596 127.897  52.950  1.00  0.00           H  
ATOM   2575  CG  GLN   197      73.306 127.629  54.713  1.00  0.00           C  
ATOM   2576  HG2 GLN   197      72.275 127.277  54.704  1.00  0.00           H  
ATOM   2577  HG3 GLN   197      73.922 127.060  55.409  1.00  0.00           H  
ATOM   2578  CD  GLN   197      73.339 129.101  54.971  1.00  0.00           C  
ATOM   2579  OE1 GLN   197      72.379 129.857  54.637  1.00  0.00           O  
ATOM   2580  NE2 GLN   197      74.548 129.617  55.356  1.00  0.00           N  
ATOM   2581 HE21 GLN   197      75.301 128.945  55.370  1.00  0.00           H  
ATOM   2582 HE22 GLN   197      74.679 130.614  55.447  1.00  0.00           H  
ATOM   2583  C   GLN   197      71.898 128.463  51.865  1.00  0.00           C  
ATOM   2584  O   GLN   197      72.300 129.389  51.242  1.00  0.00           O  
ATOM   2585  N   ASP   198      70.664 128.464  52.308  1.00  0.00           N  
ATOM   2586  H   ASP   198      70.395 127.629  52.807  1.00  0.00           H  
ATOM   2587  CA  ASP   198      69.709 129.522  52.151  1.00  0.00           C  
ATOM   2588  HA  ASP   198      70.165 130.509  52.228  1.00  0.00           H  
ATOM   2589  CB  ASP   198      69.133 129.386  50.717  1.00  0.00           C  
ATOM   2590  HB2 ASP   198      69.908 129.097  50.008  1.00  0.00           H  
ATOM   2591  HB3 ASP   198      68.523 128.484  50.761  1.00  0.00           H  
ATOM   2592  CG  ASP   198      68.256 130.435  50.143  1.00  0.00           C  
ATOM   2593  OD1 ASP   198      68.427 131.593  50.627  1.00  0.00           O  
ATOM   2594  OD2 ASP   198      67.368 130.168  49.262  1.00  0.00           O  
ATOM   2595  C   ASP   198      68.695 129.497  53.275  1.00  0.00           C  
ATOM   2596  O   ASP   198      67.516 129.798  53.098  1.00  0.00           O  
ATOM   2597  N   GLN   199      69.244 129.365  54.545  1.00  0.00           N  
ATOM   2598  H   GLN   199      70.250 129.431  54.596  1.00  0.00           H  
ATOM   2599  CA  GLN   199      68.454 129.487  55.836  1.00  0.00           C  
ATOM   2600  HA  GLN   199      69.280 129.536  56.545  1.00  0.00           H  
ATOM   2601  CB  GLN   199      67.780 130.853  56.023  1.00  0.00           C  
ATOM   2602  HB2 GLN   199      68.538 131.621  55.868  1.00  0.00           H  
ATOM   2603  HB3 GLN   199      66.943 131.041  55.350  1.00  0.00           H  
ATOM   2604  CG  GLN   199      67.408 131.023  57.520  1.00  0.00           C  
ATOM   2605  HG2 GLN   199      68.150 130.617  58.208  1.00  0.00           H  
ATOM   2606  HG3 GLN   199      67.350 132.085  57.757  1.00  0.00           H  
ATOM   2607  CD  GLN   199      66.023 130.525  57.903  1.00  0.00           C  
ATOM   2608  OE1 GLN   199      65.193 130.283  57.064  1.00  0.00           O  
ATOM   2609  NE2 GLN   199      65.706 130.321  59.193  1.00  0.00           N  
ATOM   2610 HE21 GLN   199      66.343 130.571  59.936  1.00  0.00           H  
ATOM   2611 HE22 GLN   199      64.795 129.976  59.464  1.00  0.00           H  
ATOM   2612  C   GLN   199      67.652 128.183  56.110  1.00  0.00           C  
ATOM   2613  O   GLN   199      66.670 127.818  55.503  1.00  0.00           O  
ATOM   2614  N   SER   200      67.852 127.465  57.182  1.00  0.00           N  
ATOM   2615  H   SER   200      67.181 126.722  57.319  1.00  0.00           H  
ATOM   2616  CA  SER   200      68.873 127.432  58.236  1.00  0.00           C  
ATOM   2617  HA  SER   200      68.871 128.457  58.606  1.00  0.00           H  
ATOM   2618  CB  SER   200      68.711 126.440  59.313  1.00  0.00           C  
ATOM   2619  HB2 SER   200      69.382 126.627  60.152  1.00  0.00           H  
ATOM   2620  HB3 SER   200      67.736 126.649  59.754  1.00  0.00           H  
ATOM   2621  OG  SER   200      68.828 125.148  58.814  1.00  0.00           O  
ATOM   2622  HG  SER   200      68.016 124.915  58.358  1.00  0.00           H  
ATOM   2623  C   SER   200      70.328 127.304  57.676  1.00  0.00           C  
ATOM   2624  O   SER   200      70.622 127.458  56.461  1.00  0.00           O  
ATOM   2625  N   GLY   201      71.320 127.106  58.530  1.00  0.00           N  
ATOM   2626  H   GLY   201      71.119 126.954  59.508  1.00  0.00           H  
ATOM   2627  CA  GLY   201      72.752 126.997  58.159  1.00  0.00           C  
ATOM   2628  HA2 GLY   201      73.137 126.095  58.634  1.00  0.00           H  
ATOM   2629  HA3 GLY   201      72.796 126.750  57.098  1.00  0.00           H  
ATOM   2630  C   GLY   201      73.691 128.115  58.660  1.00  0.00           C  
ATOM   2631  O   GLY   201      73.297 129.203  59.042  1.00  0.00           O  
ATOM   2632  N   GLY   202      75.010 127.876  58.659  1.00  0.00           N  
ATOM   2633  H   GLY   202      75.573 128.599  59.083  1.00  0.00           H  
ATOM   2634  CA  GLY   202      75.664 126.639  58.105  1.00  0.00           C  
ATOM   2635  HA2 GLY   202      75.185 126.465  57.141  1.00  0.00           H  
ATOM   2636  HA3 GLY   202      76.706 126.828  57.845  1.00  0.00           H  
ATOM   2637  C   GLY   202      75.643 125.433  59.101  1.00  0.00           C  
ATOM   2638  O   GLY   202      75.262 125.596  60.237  1.00  0.00           O  
ATOM   2639  N   GLY   203      75.802 124.208  58.582  1.00  0.00           N  
ATOM   2640  H   GLY   203      75.570 123.434  59.188  1.00  0.00           H  
ATOM   2641  CA  GLY   203      76.196 123.871  57.279  1.00  0.00           C  
ATOM   2642  HA2 GLY   203      77.018 124.504  56.943  1.00  0.00           H  
ATOM   2643  HA3 GLY   203      76.643 122.884  57.390  1.00  0.00           H  
ATOM   2644  C   GLY   203      75.015 123.769  56.375  1.00  0.00           C  
ATOM   2645  O   GLY   203      73.932 124.302  56.667  1.00  0.00           O  
ATOM   2646  N   GLY   204      75.167 122.929  55.339  1.00  0.00           N  
ATOM   2647  H   GLY   204      76.098 122.580  55.162  1.00  0.00           H  
ATOM   2648  CA  GLY   204      74.205 122.410  54.475  1.00  0.00           C  
ATOM   2649  HA2 GLY   204      74.549 121.442  54.109  1.00  0.00           H  
ATOM   2650  HA3 GLY   204      73.280 122.157  54.993  1.00  0.00           H  
ATOM   2651  C   GLY   204      74.096 123.261  53.263  1.00  0.00           C  
ATOM   2652  O   GLY   204      75.118 123.870  52.778  1.00  0.00           O  
ATOM   2653  N   SER   205      72.940 123.319  52.533  1.00  0.00           N  
ATOM   2654  H   SER   205      73.102 123.644  51.590  1.00  0.00           H  
ATOM   2655  CA  SER   205      71.663 122.628  52.803  1.00  0.00           C  
ATOM   2656  HA  SER   205      71.430 122.917  53.828  1.00  0.00           H  
ATOM   2657  CB  SER   205      70.597 123.114  51.847  1.00  0.00           C  
ATOM   2658  HB2 SER   205      69.672 122.579  52.057  1.00  0.00           H  
ATOM   2659  HB3 SER   205      70.486 124.199  51.854  1.00  0.00           H  
ATOM   2660  OG  SER   205      71.029 122.815  50.512  1.00  0.00           O  
ATOM   2661  HG  SER   205      71.786 123.355  50.272  1.00  0.00           H  
ATOM   2662  C   SER   205      71.682 121.134  52.733  1.00  0.00           C  
ATOM   2663  O   SER   205      70.855 120.444  53.372  1.00  0.00           O  
ATOM   2664  N   GLY   206      72.542 120.512  51.834  1.00  0.00           N  
ATOM   2665  H   GLY   206      73.043 121.077  51.163  1.00  0.00           H  
ATOM   2666  CA  GLY   206      72.539 119.058  51.658  1.00  0.00           C  
ATOM   2667  HA2 GLY   206      73.411 118.656  51.142  1.00  0.00           H  
ATOM   2668  HA3 GLY   206      72.644 118.534  52.607  1.00  0.00           H  
ATOM   2669  C   GLY   206      71.256 118.517  50.952  1.00  0.00           C  
ATOM   2670  O   GLY   206      70.370 119.290  50.520  1.00  0.00           O  
ATOM   2671  N   GLY   207      71.048 117.222  50.727  1.00  0.00           N  
ATOM   2672  H   GLY   207      70.189 116.943  50.273  1.00  0.00           H  
ATOM   2673  CA  GLY   207      71.946 116.172  51.237  1.00  0.00           C  
ATOM   2674  HA2 GLY   207      72.235 116.263  52.284  1.00  0.00           H  
ATOM   2675  HA3 GLY   207      71.415 115.223  51.167  1.00  0.00           H  
ATOM   2676  C   GLY   207      73.178 116.022  50.444  1.00  0.00           C  
ATOM   2677  O   GLY   207      73.488 116.814  49.554  1.00  0.00           O  
ATOM   2678  N   TYR   208      74.013 115.055  50.886  1.00  0.00           N  
ATOM   2679  H   TYR   208      73.769 114.604  51.756  1.00  0.00           H  
ATOM   2680  CA  TYR   208      75.354 114.878  50.452  1.00  0.00           C  
ATOM   2681  HA  TYR   208      75.899 115.808  50.616  1.00  0.00           H  
ATOM   2682  CB  TYR   208      76.001 113.759  51.320  1.00  0.00           C  
ATOM   2683  HB2 TYR   208      75.968 113.930  52.396  1.00  0.00           H  
ATOM   2684  HB3 TYR   208      75.417 112.841  51.251  1.00  0.00           H  
ATOM   2685  CG  TYR   208      77.473 113.432  50.953  1.00  0.00           C  
ATOM   2686  CD1 TYR   208      77.806 112.396  50.118  1.00  0.00           C  
ATOM   2687  HD1 TYR   208      77.021 111.747  49.759  1.00  0.00           H  
ATOM   2688  CE1 TYR   208      79.127 112.123  49.833  1.00  0.00           C  
ATOM   2689  HE1 TYR   208      79.328 111.301  49.163  1.00  0.00           H  
ATOM   2690  CZ  TYR   208      80.141 112.934  50.367  1.00  0.00           C  
ATOM   2691  OH  TYR   208      81.457 112.683  50.071  1.00  0.00           O  
ATOM   2692  HH  TYR   208      81.415 112.219  49.232  1.00  0.00           H  
ATOM   2693  CE2 TYR   208      79.758 114.082  51.114  1.00  0.00           C  
ATOM   2694  HE2 TYR   208      80.542 114.801  51.301  1.00  0.00           H  
ATOM   2695  CD2 TYR   208      78.430 114.296  51.475  1.00  0.00           C  
ATOM   2696  HD2 TYR   208      78.139 115.143  52.078  1.00  0.00           H  
ATOM   2697  C   TYR   208      75.382 114.579  48.974  1.00  0.00           C  
ATOM   2698  O   TYR   208      74.403 113.986  48.557  1.00  0.00           O  
ATOM   2699  N   GLY   209      76.390 115.042  48.155  1.00  0.00           N  
ATOM   2700  H   GLY   209      77.129 115.477  48.688  1.00  0.00           H  
ATOM   2701  CA  GLY   209      76.601 114.547  46.747  1.00  0.00           C  
ATOM   2702  HA2 GLY   209      77.632 114.193  46.776  1.00  0.00           H  
ATOM   2703  HA3 GLY   209      75.849 113.784  46.547  1.00  0.00           H  
ATOM   2704  C   GLY   209      76.288 115.601  45.681  1.00  0.00           C  
ATOM   2705  O   GLY   209      76.337 116.796  45.897  1.00  0.00           O  
ATOM   2706  N   GLN   210      75.833 115.290  44.510  1.00  0.00           N  
ATOM   2707  H   GLN   210      75.539 116.107  43.994  1.00  0.00           H  
ATOM   2708  CA  GLN   210      75.723 114.038  43.821  1.00  0.00           C  
ATOM   2709  HA  GLN   210      75.553 114.249  42.765  1.00  0.00           H  
ATOM   2710  CB  GLN   210      77.009 113.274  43.739  1.00  0.00           C  
ATOM   2711  HB2 GLN   210      77.327 112.931  44.724  1.00  0.00           H  
ATOM   2712  HB3 GLN   210      76.785 112.414  43.109  1.00  0.00           H  
ATOM   2713  CG  GLN   210      78.286 113.972  43.253  1.00  0.00           C  
ATOM   2714  HG2 GLN   210      78.587 114.801  43.894  1.00  0.00           H  
ATOM   2715  HG3 GLN   210      79.120 113.273  43.315  1.00  0.00           H  
ATOM   2716  CD  GLN   210      78.091 114.464  41.839  1.00  0.00           C  
ATOM   2717  OE1 GLN   210      77.101 114.233  41.106  1.00  0.00           O  
ATOM   2718  NE2 GLN   210      78.996 115.365  41.441  1.00  0.00           N  
ATOM   2719 HE21 GLN   210      78.854 115.848  40.565  1.00  0.00           H  
ATOM   2720 HE22 GLN   210      79.859 115.472  41.956  1.00  0.00           H  
ATOM   2721  C   GLN   210      74.622 113.238  44.445  1.00  0.00           C  
ATOM   2722  O   GLN   210      74.825 112.073  44.951  1.00  0.00           O  
ATOM   2723  N   GLN   211      73.440 113.832  44.574  1.00  0.00           N  
ATOM   2724  H   GLN   211      73.322 114.749  44.168  1.00  0.00           H  
ATOM   2725  CA  GLN   211      72.337 113.300  45.316  1.00  0.00           C  
ATOM   2726  HA  GLN   211      72.729 113.100  46.314  1.00  0.00           H  
ATOM   2727  CB  GLN   211      71.290 114.394  45.462  1.00  0.00           C  
ATOM   2728  HB2 GLN   211      70.947 114.794  44.508  1.00  0.00           H  
ATOM   2729  HB3 GLN   211      70.429 113.987  45.991  1.00  0.00           H  
ATOM   2730  CG  GLN   211      71.653 115.434  46.493  1.00  0.00           C  
ATOM   2731  HG2 GLN   211      70.748 115.945  46.822  1.00  0.00           H  
ATOM   2732  HG3 GLN   211      72.034 115.010  47.422  1.00  0.00           H  
ATOM   2733  CD  GLN   211      72.723 116.480  46.024  1.00  0.00           C  
ATOM   2734  OE1 GLN   211      72.765 116.732  44.815  1.00  0.00           O  
ATOM   2735  NE2 GLN   211      73.492 117.102  46.854  1.00  0.00           N  
ATOM   2736 HE21 GLN   211      73.449 117.036  47.861  1.00  0.00           H  
ATOM   2737 HE22 GLN   211      74.098 117.831  46.505  1.00  0.00           H  
ATOM   2738  C   GLN   211      71.672 112.021  44.827  1.00  0.00           C  
ATOM   2739  O   GLN   211      71.334 111.154  45.605  1.00  0.00           O  
ATOM   2740  N   ASP   212      71.708 111.804  43.486  1.00  0.00           N  
ATOM   2741  H   ASP   212      72.089 112.542  42.912  1.00  0.00           H  
ATOM   2742  CA  ASP   212      71.056 110.640  42.851  1.00  0.00           C  
ATOM   2743  HA  ASP   212      70.013 110.728  43.155  1.00  0.00           H  
ATOM   2744  CB  ASP   212      70.967 110.856  41.316  1.00  0.00           C  
ATOM   2745  HB2 ASP   212      70.193 111.623  41.284  1.00  0.00           H  
ATOM   2746  HB3 ASP   212      71.923 111.156  40.887  1.00  0.00           H  
ATOM   2747  CG  ASP   212      70.500 109.695  40.559  1.00  0.00           C  
ATOM   2748  OD1 ASP   212      71.363 108.956  40.088  1.00  0.00           O  
ATOM   2749  OD2 ASP   212      69.253 109.419  40.447  1.00  0.00           O  
ATOM   2750  C   ASP   212      71.712 109.340  43.140  1.00  0.00           C  
ATOM   2751  O   ASP   212      71.117 108.250  43.065  1.00  0.00           O  
ATOM   2752  N   ARG   213      72.959 109.375  43.647  1.00  0.00           N  
ATOM   2753  H   ARG   213      73.257 110.317  43.856  1.00  0.00           H  
ATOM   2754  CA  ARG   213      73.786 108.191  44.015  1.00  0.00           C  
ATOM   2755  HA  ARG   213      73.655 107.397  43.281  1.00  0.00           H  
ATOM   2756  CB  ARG   213      75.319 108.624  43.987  1.00  0.00           C  
ATOM   2757  HB2 ARG   213      75.540 109.262  44.844  1.00  0.00           H  
ATOM   2758  HB3 ARG   213      75.874 107.687  43.937  1.00  0.00           H  
ATOM   2759  CG  ARG   213      75.781 109.355  42.681  1.00  0.00           C  
ATOM   2760  HG2 ARG   213      75.352 108.833  41.826  1.00  0.00           H  
ATOM   2761  HG3 ARG   213      75.256 110.308  42.748  1.00  0.00           H  
ATOM   2762  CD  ARG   213      77.217 109.571  42.445  1.00  0.00           C  
ATOM   2763  HD2 ARG   213      77.473 109.976  41.467  1.00  0.00           H  
ATOM   2764  HD3 ARG   213      77.679 110.204  43.203  1.00  0.00           H  
ATOM   2765  NE  ARG   213      77.952 108.382  42.463  1.00  0.00           N  
ATOM   2766  HE  ARG   213      78.059 107.852  43.316  1.00  0.00           H  
ATOM   2767  CZ  ARG   213      78.933 108.065  41.536  1.00  0.00           C  
ATOM   2768  NH1 ARG   213      78.992 108.526  40.357  1.00  0.00           N  
ATOM   2769 HH11 ARG   213      79.616 108.184  39.640  1.00  0.00           H  
ATOM   2770 HH12 ARG   213      78.255 109.156  40.073  1.00  0.00           H  
ATOM   2771  NH2 ARG   213      79.823 107.210  41.834  1.00  0.00           N  
ATOM   2772 HH21 ARG   213      80.346 106.841  41.052  1.00  0.00           H  
ATOM   2773 HH22 ARG   213      79.832 106.652  42.676  1.00  0.00           H  
ATOM   2774  C   ARG   213      73.235 107.638  45.274  1.00  0.00           C  
ATOM   2775  O   ARG   213      73.294 108.367  46.280  1.00  0.00           O  
ATOM   2776  N   GLY   214      72.738 106.418  45.471  1.00  0.00           N  
ATOM   2777  H   GLY   214      72.416 106.205  46.404  1.00  0.00           H  
ATOM   2778  CA  GLY   214      72.907 105.296  44.509  1.00  0.00           C  
ATOM   2779  HA2 GLY   214      72.255 104.484  44.831  1.00  0.00           H  
ATOM   2780  HA3 GLY   214      72.591 105.709  43.551  1.00  0.00           H  
ATOM   2781  C   GLY   214      74.341 104.814  44.290  1.00  0.00           C  
ATOM   2782  O   GLY   214      75.047 104.163  45.049  1.00  0.00           O  
ATOM   2783  OXT GLY   214      74.811 105.061  43.169  1.00  0.00           O  
TER    2784      GLY   214 
END   
