# Supplementary material for: Visualization of oligomerization, clustering, and density transition of intrinsically disordered proteins
Source: Natl Sci Rev. 2026 Feb 14;13(7):nwag107. doi: 10.1093/nsr/nwag107 (PMC13114874; doi:10.1093/nsr/nwag107)
Supplement: nwag107_Supplemental_Files [file nwag107_supplemental_files.zip › SI-MD-Structures/MD-Sturctures/frame245.pdb]

CRYST1  135.113  149.277  136.876  90.00  90.00  90.00               1
ATOM      1  N   MET     1      32.908  98.447 103.868  1.00  0.00           N  
ATOM      2  H1  MET     1      32.501  99.290 104.248  1.00  0.00           H  
ATOM      3  H2  MET     1      32.254  97.888 103.338  1.00  0.00           H  
ATOM      4  H3  MET     1      33.144  97.884 104.672  1.00  0.00           H  
ATOM      5  CA  MET     1      34.092  98.725 102.998  1.00  0.00           C  
ATOM      6  HA  MET     1      34.889  99.194 103.574  1.00  0.00           H  
ATOM      7  CB  MET     1      34.546  97.505 102.159  1.00  0.00           C  
ATOM      8  HB2 MET     1      33.763  96.907 101.693  1.00  0.00           H  
ATOM      9  HB3 MET     1      35.202  97.838 101.355  1.00  0.00           H  
ATOM     10  CG  MET     1      35.305  96.603 103.028  1.00  0.00           C  
ATOM     11  HG2 MET     1      36.179  97.151 103.381  1.00  0.00           H  
ATOM     12  HG3 MET     1      34.657  96.294 103.849  1.00  0.00           H  
ATOM     13  SD  MET     1      35.921  95.158 102.031  1.00  0.00           S  
ATOM     14  CE  MET     1      37.639  95.496 101.977  1.00  0.00           C  
ATOM     15  HE1 MET     1      38.080  95.526 102.973  1.00  0.00           H  
ATOM     16  HE2 MET     1      38.154  94.759 101.362  1.00  0.00           H  
ATOM     17  HE3 MET     1      37.762  96.518 101.618  1.00  0.00           H  
ATOM     18  C   MET     1      33.620  99.854 101.980  1.00  0.00           C  
ATOM     19  O   MET     1      32.604  99.746 101.396  1.00  0.00           O  
ATOM     20  N   ALA     2      34.346 100.999 101.790  1.00  0.00           N  
ATOM     21  H   ALA     2      33.929 101.719 101.218  1.00  0.00           H  
ATOM     22  CA  ALA     2      35.681 101.312 102.264  1.00  0.00           C  
ATOM     23  HA  ALA     2      35.920 102.276 101.814  1.00  0.00           H  
ATOM     24  CB  ALA     2      35.648 101.604 103.761  1.00  0.00           C  
ATOM     25  HB1 ALA     2      36.614 101.700 104.256  1.00  0.00           H  
ATOM     26  HB2 ALA     2      35.053 102.484 104.003  1.00  0.00           H  
ATOM     27  HB3 ALA     2      35.332 100.738 104.343  1.00  0.00           H  
ATOM     28  C   ALA     2      36.725 100.315 101.864  1.00  0.00           C  
ATOM     29  O   ALA     2      37.184  99.522 102.685  1.00  0.00           O  
ATOM     30  N   SER     3      37.191 100.322 100.592  1.00  0.00           N  
ATOM     31  H   SER     3      38.004  99.728 100.515  1.00  0.00           H  
ATOM     32  CA  SER     3      36.738 101.077  99.478  1.00  0.00           C  
ATOM     33  HA  SER     3      35.805 101.599  99.690  1.00  0.00           H  
ATOM     34  CB  SER     3      37.787 102.226  99.162  1.00  0.00           C  
ATOM     35  HB2 SER     3      37.900 102.926  99.990  1.00  0.00           H  
ATOM     36  HB3 SER     3      38.747 101.793  98.881  1.00  0.00           H  
ATOM     37  OG  SER     3      37.209 102.908  98.109  1.00  0.00           O  
ATOM     38  HG  SER     3      37.803 103.542  97.699  1.00  0.00           H  
ATOM     39  C   SER     3      36.508 100.085  98.281  1.00  0.00           C  
ATOM     40  O   SER     3      36.961  98.927  98.270  1.00  0.00           O  
ATOM     41  N   ASN     4      35.908 100.518  97.192  1.00  0.00           N  
ATOM     42  H   ASN     4      35.676 101.498  97.113  1.00  0.00           H  
ATOM     43  CA  ASN     4      35.697  99.794  95.971  1.00  0.00           C  
ATOM     44  HA  ASN     4      35.230  98.844  96.231  1.00  0.00           H  
ATOM     45  CB  ASN     4      34.727 100.697  95.132  1.00  0.00           C  
ATOM     46  HB2 ASN     4      33.706 100.721  95.513  1.00  0.00           H  
ATOM     47  HB3 ASN     4      35.158 101.698  95.152  1.00  0.00           H  
ATOM     48  CG  ASN     4      34.696 100.235  93.680  1.00  0.00           C  
ATOM     49  OD1 ASN     4      35.573 100.618  92.941  1.00  0.00           O  
ATOM     50  ND2 ASN     4      33.636  99.572  93.209  1.00  0.00           N  
ATOM     51 HD21 ASN     4      33.658  99.305  92.235  1.00  0.00           H  
ATOM     52 HD22 ASN     4      32.796  99.395  93.741  1.00  0.00           H  
ATOM     53  C   ASN     4      37.067  99.507  95.342  1.00  0.00           C  
ATOM     54  O   ASN     4      37.893 100.386  95.159  1.00  0.00           O  
ATOM     55  N   ASP     5      37.466  98.280  94.942  1.00  0.00           N  
ATOM     56  H   ASP     5      38.454  98.138  94.787  1.00  0.00           H  
ATOM     57  CA  ASP     5      36.666  97.016  94.919  1.00  0.00           C  
ATOM     58  HA  ASP     5      35.619  97.304  94.822  1.00  0.00           H  
ATOM     59  CB  ASP     5      37.003  96.170  93.674  1.00  0.00           C  
ATOM     60  HB2 ASP     5      38.012  95.787  93.823  1.00  0.00           H  
ATOM     61  HB3 ASP     5      36.387  95.272  93.643  1.00  0.00           H  
ATOM     62  CG  ASP     5      37.017  96.965  92.348  1.00  0.00           C  
ATOM     63  OD1 ASP     5      35.907  97.435  91.919  1.00  0.00           O  
ATOM     64  OD2 ASP     5      38.138  97.270  91.950  1.00  0.00           O  
ATOM     65  C   ASP     5      36.897  96.146  96.188  1.00  0.00           C  
ATOM     66  O   ASP     5      38.049  96.015  96.569  1.00  0.00           O  
ATOM     67  N   TYR     6      35.852  95.556  96.715  1.00  0.00           N  
ATOM     68  H   TYR     6      35.045  95.935  96.239  1.00  0.00           H  
ATOM     69  CA  TYR     6      35.825  94.900  97.997  1.00  0.00           C  
ATOM     70  HA  TYR     6      36.032  95.685  98.724  1.00  0.00           H  
ATOM     71  CB  TYR     6      34.295  94.491  98.308  1.00  0.00           C  
ATOM     72  HB2 TYR     6      33.999  93.755  97.560  1.00  0.00           H  
ATOM     73  HB3 TYR     6      34.201  93.887  99.210  1.00  0.00           H  
ATOM     74  CG  TYR     6      33.338  95.633  98.325  1.00  0.00           C  
ATOM     75  CD1 TYR     6      31.985  95.389  98.147  1.00  0.00           C  
ATOM     76  HD1 TYR     6      31.629  94.373  98.059  1.00  0.00           H  
ATOM     77  CE1 TYR     6      31.085  96.436  98.016  1.00  0.00           C  
ATOM     78  HE1 TYR     6      30.036  96.199  97.914  1.00  0.00           H  
ATOM     79  CZ  TYR     6      31.470  97.823  98.200  1.00  0.00           C  
ATOM     80  OH  TYR     6      30.564  98.776  98.318  1.00  0.00           O  
ATOM     81  HH  TYR     6      29.658  98.458  98.286  1.00  0.00           H  
ATOM     82  CE2 TYR     6      32.807  98.107  98.504  1.00  0.00           C  
ATOM     83  HE2 TYR     6      33.072  99.120  98.768  1.00  0.00           H  
ATOM     84  CD2 TYR     6      33.743  96.977  98.548  1.00  0.00           C  
ATOM     85  HD2 TYR     6      34.758  97.298  98.733  1.00  0.00           H  
ATOM     86  C   TYR     6      36.702  93.677  98.129  1.00  0.00           C  
ATOM     87  O   TYR     6      37.254  93.488  99.215  1.00  0.00           O  
ATOM     88  N   THR     7      36.931  92.939  97.037  1.00  0.00           N  
ATOM     89  H   THR     7      36.626  93.148  96.097  1.00  0.00           H  
ATOM     90  CA  THR     7      37.895  91.758  96.975  1.00  0.00           C  
ATOM     91  HA  THR     7      38.761  91.957  97.607  1.00  0.00           H  
ATOM     92  CB  THR     7      37.289  90.505  97.639  1.00  0.00           C  
ATOM     93  HB  THR     7      37.009  90.722  98.669  1.00  0.00           H  
ATOM     94  CG2 THR     7      36.014  89.935  96.984  1.00  0.00           C  
ATOM     95 HG21 THR     7      36.307  89.777  95.947  1.00  0.00           H  
ATOM     96 HG22 THR     7      35.642  89.034  97.472  1.00  0.00           H  
ATOM     97 HG23 THR     7      35.187  90.640  97.081  1.00  0.00           H  
ATOM     98  OG1 THR     7      38.172  89.439  97.564  1.00  0.00           O  
ATOM     99  HG1 THR     7      39.007  89.571  98.020  1.00  0.00           H  
ATOM    100  C   THR     7      38.379  91.554  95.558  1.00  0.00           C  
ATOM    101  O   THR     7      37.537  91.743  94.638  1.00  0.00           O  
ATOM    102  N   GLN     8      39.540  90.859  95.318  1.00  0.00           N  
ATOM    103  H   GLN     8      40.170  90.744  96.099  1.00  0.00           H  
ATOM    104  CA  GLN     8      39.983  90.418  93.951  1.00  0.00           C  
ATOM    105  HA  GLN     8      40.104  91.297  93.319  1.00  0.00           H  
ATOM    106  CB  GLN     8      41.408  89.822  94.084  1.00  0.00           C  
ATOM    107  HB2 GLN     8      41.830  89.861  93.080  1.00  0.00           H  
ATOM    108  HB3 GLN     8      42.030  90.383  94.781  1.00  0.00           H  
ATOM    109  CG  GLN     8      41.457  88.286  94.469  1.00  0.00           C  
ATOM    110  HG2 GLN     8      40.874  88.166  95.382  1.00  0.00           H  
ATOM    111  HG3 GLN     8      40.970  87.691  93.697  1.00  0.00           H  
ATOM    112  CD  GLN     8      42.879  87.798  94.666  1.00  0.00           C  
ATOM    113  OE1 GLN     8      43.852  88.496  94.417  1.00  0.00           O  
ATOM    114  NE2 GLN     8      43.068  86.662  95.190  1.00  0.00           N  
ATOM    115 HE21 GLN     8      42.332  85.999  95.388  1.00  0.00           H  
ATOM    116 HE22 GLN     8      43.955  86.210  95.359  1.00  0.00           H  
ATOM    117  C   GLN     8      38.947  89.424  93.307  1.00  0.00           C  
ATOM    118  O   GLN     8      38.371  88.607  94.020  1.00  0.00           O  
ATOM    119  N   GLN     9      38.698  89.382  91.963  1.00  0.00           N  
ATOM    120  H   GLN     9      38.021  88.637  91.875  1.00  0.00           H  
ATOM    121  CA  GLN     9      39.039  90.269  90.868  1.00  0.00           C  
ATOM    122  HA  GLN     9      38.633  89.926  89.917  1.00  0.00           H  
ATOM    123  CB  GLN     9      38.362  91.569  91.223  1.00  0.00           C  
ATOM    124  HB2 GLN     9      38.580  91.990  92.204  1.00  0.00           H  
ATOM    125  HB3 GLN     9      38.802  92.318  90.564  1.00  0.00           H  
ATOM    126  CG  GLN     9      36.846  91.602  91.047  1.00  0.00           C  
ATOM    127  HG2 GLN     9      36.414  90.788  91.629  1.00  0.00           H  
ATOM    128  HG3 GLN     9      36.371  92.472  91.500  1.00  0.00           H  
ATOM    129  CD  GLN     9      36.335  91.399  89.599  1.00  0.00           C  
ATOM    130  OE1 GLN     9      37.102  91.373  88.643  1.00  0.00           O  
ATOM    131  NE2 GLN     9      35.074  91.169  89.489  1.00  0.00           N  
ATOM    132 HE21 GLN     9      34.547  91.016  90.337  1.00  0.00           H  
ATOM    133 HE22 GLN     9      34.754  91.171  88.531  1.00  0.00           H  
ATOM    134  C   GLN     9      40.589  90.413  90.696  1.00  0.00           C  
ATOM    135  O   GLN     9      41.161  91.411  91.135  1.00  0.00           O  
ATOM    136  N   ALA    10      41.228  89.482  89.983  1.00  0.00           N  
ATOM    137  H   ALA    10      42.216  89.601  89.812  1.00  0.00           H  
ATOM    138  CA  ALA    10      40.729  88.150  89.657  1.00  0.00           C  
ATOM    139  HA  ALA    10      39.647  88.129  89.786  1.00  0.00           H  
ATOM    140  CB  ALA    10      40.919  87.943  88.170  1.00  0.00           C  
ATOM    141  HB1 ALA    10      40.596  86.951  87.854  1.00  0.00           H  
ATOM    142  HB2 ALA    10      40.356  88.653  87.563  1.00  0.00           H  
ATOM    143  HB3 ALA    10      41.996  87.975  88.008  1.00  0.00           H  
ATOM    144  C   ALA    10      41.331  86.946  90.529  1.00  0.00           C  
ATOM    145  O   ALA    10      42.483  87.081  90.974  1.00  0.00           O  
ATOM    146  N   THR    11      40.564  85.841  90.640  1.00  0.00           N  
ATOM    147  H   THR    11      39.639  85.838  90.234  1.00  0.00           H  
ATOM    148  CA  THR    11      41.094  84.533  91.093  1.00  0.00           C  
ATOM    149  HA  THR    11      42.179  84.508  90.991  1.00  0.00           H  
ATOM    150  CB  THR    11      40.976  84.538  92.648  1.00  0.00           C  
ATOM    151  HB  THR    11      41.542  85.416  92.960  1.00  0.00           H  
ATOM    152  CG2 THR    11      39.508  84.781  93.224  1.00  0.00           C  
ATOM    153 HG21 THR    11      38.834  84.125  92.675  1.00  0.00           H  
ATOM    154 HG22 THR    11      39.418  84.720  94.309  1.00  0.00           H  
ATOM    155 HG23 THR    11      39.146  85.778  92.972  1.00  0.00           H  
ATOM    156  OG1 THR    11      41.366  83.418  93.375  1.00  0.00           O  
ATOM    157  HG1 THR    11      42.325  83.370  93.362  1.00  0.00           H  
ATOM    158  C   THR    11      40.555  83.259  90.374  1.00  0.00           C  
ATOM    159  O   THR    11      39.404  82.940  90.481  1.00  0.00           O  
ATOM    160  N   GLN    12      41.446  82.439  89.800  1.00  0.00           N  
ATOM    161  H   GLN    12      41.049  81.641  89.326  1.00  0.00           H  
ATOM    162  CA  GLN    12      42.847  82.654  89.550  1.00  0.00           C  
ATOM    163  HA  GLN    12      43.325  82.727  90.527  1.00  0.00           H  
ATOM    164  CB  GLN    12      43.434  81.418  88.885  1.00  0.00           C  
ATOM    165  HB2 GLN    12      44.524  81.438  88.910  1.00  0.00           H  
ATOM    166  HB3 GLN    12      43.225  80.595  89.568  1.00  0.00           H  
ATOM    167  CG  GLN    12      42.910  81.176  87.383  1.00  0.00           C  
ATOM    168  HG2 GLN    12      42.513  80.161  87.347  1.00  0.00           H  
ATOM    169  HG3 GLN    12      42.119  81.848  87.050  1.00  0.00           H  
ATOM    170  CD  GLN    12      44.060  81.306  86.387  1.00  0.00           C  
ATOM    171  OE1 GLN    12      45.181  81.618  86.706  1.00  0.00           O  
ATOM    172  NE2 GLN    12      43.753  81.017  85.095  1.00  0.00           N  
ATOM    173 HE21 GLN    12      44.462  80.923  84.382  1.00  0.00           H  
ATOM    174 HE22 GLN    12      42.788  80.913  84.815  1.00  0.00           H  
ATOM    175  C   GLN    12      43.074  83.880  88.688  1.00  0.00           C  
ATOM    176  O   GLN    12      42.167  84.407  88.004  1.00  0.00           O  
ATOM    177  N   SER    13      44.286  84.432  88.789  1.00  0.00           N  
ATOM    178  H   SER    13      45.067  83.936  89.194  1.00  0.00           H  
ATOM    179  CA  SER    13      44.699  85.657  88.174  1.00  0.00           C  
ATOM    180  HA  SER    13      44.038  86.373  88.662  1.00  0.00           H  
ATOM    181  CB  SER    13      46.135  86.130  88.491  1.00  0.00           C  
ATOM    182  HB2 SER    13      45.984  87.205  88.388  1.00  0.00           H  
ATOM    183  HB3 SER    13      46.433  85.869  89.506  1.00  0.00           H  
ATOM    184  OG  SER    13      47.070  85.518  87.579  1.00  0.00           O  
ATOM    185  HG  SER    13      47.372  84.670  87.911  1.00  0.00           H  
ATOM    186  C   SER    13      44.362  85.800  86.662  1.00  0.00           C  
ATOM    187  O   SER    13      44.089  84.807  86.016  1.00  0.00           O  
ATOM    188  N   TYR    14      44.297  87.039  86.113  1.00  0.00           N  
ATOM    189  H   TYR    14      44.533  87.825  86.702  1.00  0.00           H  
ATOM    190  CA  TYR    14      43.735  87.323  84.809  1.00  0.00           C  
ATOM    191  HA  TYR    14      43.643  86.377  84.276  1.00  0.00           H  
ATOM    192  CB  TYR    14      42.311  87.959  84.899  1.00  0.00           C  
ATOM    193  HB2 TYR    14      41.814  87.307  85.617  1.00  0.00           H  
ATOM    194  HB3 TYR    14      42.363  88.887  85.468  1.00  0.00           H  
ATOM    195  CG  TYR    14      41.577  88.133  83.560  1.00  0.00           C  
ATOM    196  CD1 TYR    14      40.939  87.038  82.945  1.00  0.00           C  
ATOM    197  HD1 TYR    14      40.892  86.109  83.494  1.00  0.00           H  
ATOM    198  CE1 TYR    14      40.333  87.137  81.748  1.00  0.00           C  
ATOM    199  HE1 TYR    14      39.670  86.342  81.437  1.00  0.00           H  
ATOM    200  CZ  TYR    14      40.336  88.318  81.055  1.00  0.00           C  
ATOM    201  OH  TYR    14      39.735  88.356  79.831  1.00  0.00           O  
ATOM    202  HH  TYR    14      39.991  89.148  79.352  1.00  0.00           H  
ATOM    203  CE2 TYR    14      41.081  89.462  81.593  1.00  0.00           C  
ATOM    204  HE2 TYR    14      41.039  90.444  81.144  1.00  0.00           H  
ATOM    205  CD2 TYR    14      41.597  89.358  82.902  1.00  0.00           C  
ATOM    206  HD2 TYR    14      42.075  90.234  83.316  1.00  0.00           H  
ATOM    207  C   TYR    14      44.592  88.247  83.980  1.00  0.00           C  
ATOM    208  O   TYR    14      45.097  89.223  84.465  1.00  0.00           O  
ATOM    209  N   GLY    15      44.739  88.127  82.661  1.00  0.00           N  
ATOM    210  H   GLY    15      45.364  88.826  82.285  1.00  0.00           H  
ATOM    211  CA  GLY    15      44.346  86.982  81.744  1.00  0.00           C  
ATOM    212  HA2 GLY    15      43.396  86.545  82.052  1.00  0.00           H  
ATOM    213  HA3 GLY    15      44.237  87.482  80.782  1.00  0.00           H  
ATOM    214  C   GLY    15      45.334  85.814  81.742  1.00  0.00           C  
ATOM    215  O   GLY    15      45.922  85.446  82.757  1.00  0.00           O  
ATOM    216  N   ALA    16      45.515  85.160  80.590  1.00  0.00           N  
ATOM    217  H   ALA    16      45.136  85.573  79.749  1.00  0.00           H  
ATOM    218  CA  ALA    16      46.286  83.918  80.372  1.00  0.00           C  
ATOM    219  HA  ALA    16      46.760  83.571  81.290  1.00  0.00           H  
ATOM    220  CB  ALA    16      45.296  82.825  79.978  1.00  0.00           C  
ATOM    221  HB1 ALA    16      45.865  81.994  79.563  1.00  0.00           H  
ATOM    222  HB2 ALA    16      44.817  82.443  80.879  1.00  0.00           H  
ATOM    223  HB3 ALA    16      44.517  83.125  79.276  1.00  0.00           H  
ATOM    224  C   ALA    16      47.372  83.958  79.275  1.00  0.00           C  
ATOM    225  O   ALA    16      47.762  82.896  78.861  1.00  0.00           O  
ATOM    226  N   TYR    17      47.857  85.128  78.965  1.00  0.00           N  
ATOM    227  H   TYR    17      47.525  85.923  79.491  1.00  0.00           H  
ATOM    228  CA  TYR    17      48.947  85.326  78.034  1.00  0.00           C  
ATOM    229  HA  TYR    17      48.710  84.761  77.132  1.00  0.00           H  
ATOM    230  CB  TYR    17      48.917  86.790  77.588  1.00  0.00           C  
ATOM    231  HB2 TYR    17      47.931  86.988  77.169  1.00  0.00           H  
ATOM    232  HB3 TYR    17      48.750  87.457  78.434  1.00  0.00           H  
ATOM    233  CG  TYR    17      49.875  87.247  76.579  1.00  0.00           C  
ATOM    234  CD1 TYR    17      50.830  88.192  77.019  1.00  0.00           C  
ATOM    235  HD1 TYR    17      50.830  88.631  78.006  1.00  0.00           H  
ATOM    236  CE1 TYR    17      51.765  88.590  76.033  1.00  0.00           C  
ATOM    237  HE1 TYR    17      52.492  89.378  76.159  1.00  0.00           H  
ATOM    238  CZ  TYR    17      51.775  88.008  74.772  1.00  0.00           C  
ATOM    239  OH  TYR    17      52.751  88.438  73.883  1.00  0.00           O  
ATOM    240  HH  TYR    17      52.345  88.490  73.015  1.00  0.00           H  
ATOM    241  CE2 TYR    17      50.682  87.246  74.298  1.00  0.00           C  
ATOM    242  HE2 TYR    17      50.585  86.855  73.296  1.00  0.00           H  
ATOM    243  CD2 TYR    17      49.748  86.860  75.266  1.00  0.00           C  
ATOM    244  HD2 TYR    17      49.005  86.100  75.070  1.00  0.00           H  
ATOM    245  C   TYR    17      50.334  84.941  78.537  1.00  0.00           C  
ATOM    246  O   TYR    17      50.783  85.442  79.584  1.00  0.00           O  
ATOM    247  N   PRO    18      51.060  84.109  77.751  1.00  0.00           N  
ATOM    248  CD  PRO    18      50.640  83.497  76.573  1.00  0.00           C  
ATOM    249  HD2 PRO    18      50.416  84.268  75.836  1.00  0.00           H  
ATOM    250  HD3 PRO    18      49.782  82.834  76.678  1.00  0.00           H  
ATOM    251  CG  PRO    18      51.855  82.794  76.021  1.00  0.00           C  
ATOM    252  HG2 PRO    18      52.333  83.475  75.317  1.00  0.00           H  
ATOM    253  HG3 PRO    18      51.592  81.842  75.559  1.00  0.00           H  
ATOM    254  CB  PRO    18      52.633  82.471  77.256  1.00  0.00           C  
ATOM    255  HB2 PRO    18      53.645  82.244  76.918  1.00  0.00           H  
ATOM    256  HB3 PRO    18      52.237  81.613  77.798  1.00  0.00           H  
ATOM    257  CA  PRO    18      52.457  83.728  78.066  1.00  0.00           C  
ATOM    258  HA  PRO    18      52.585  83.379  79.091  1.00  0.00           H  
ATOM    259  C   PRO    18      53.453  84.871  77.765  1.00  0.00           C  
ATOM    260  O   PRO    18      53.074  85.837  77.073  1.00  0.00           O  
ATOM    261  N   THR    19      54.687  84.760  78.257  1.00  0.00           N  
ATOM    262  H   THR    19      54.931  83.872  78.672  1.00  0.00           H  
ATOM    263  CA  THR    19      55.842  85.605  78.105  1.00  0.00           C  
ATOM    264  HA  THR    19      56.158  85.529  77.065  1.00  0.00           H  
ATOM    265  CB  THR    19      55.690  87.123  78.285  1.00  0.00           C  
ATOM    266  HB  THR    19      55.098  87.342  79.173  1.00  0.00           H  
ATOM    267  CG2 THR    19      56.837  88.118  78.270  1.00  0.00           C  
ATOM    268 HG21 THR    19      57.396  87.922  79.185  1.00  0.00           H  
ATOM    269 HG22 THR    19      57.606  87.816  77.559  1.00  0.00           H  
ATOM    270 HG23 THR    19      56.475  89.131  78.093  1.00  0.00           H  
ATOM    271  OG1 THR    19      54.900  87.595  77.225  1.00  0.00           O  
ATOM    272  HG1 THR    19      54.217  86.973  76.965  1.00  0.00           H  
ATOM    273  C   THR    19      56.911  85.217  79.066  1.00  0.00           C  
ATOM    274  O   THR    19      56.761  85.199  80.299  1.00  0.00           O  
ATOM    275  N   GLN    20      58.042  84.747  78.557  1.00  0.00           N  
ATOM    276  H   GLN    20      58.186  84.793  77.558  1.00  0.00           H  
ATOM    277  CA  GLN    20      59.140  84.333  79.415  1.00  0.00           C  
ATOM    278  HA  GLN    20      58.793  83.799  80.300  1.00  0.00           H  
ATOM    279  CB  GLN    20      60.075  83.386  78.593  1.00  0.00           C  
ATOM    280  HB2 GLN    20      60.274  83.890  77.647  1.00  0.00           H  
ATOM    281  HB3 GLN    20      60.993  83.321  79.177  1.00  0.00           H  
ATOM    282  CG  GLN    20      59.517  81.948  78.328  1.00  0.00           C  
ATOM    283  HG2 GLN    20      58.512  82.089  77.930  1.00  0.00           H  
ATOM    284  HG3 GLN    20      60.211  81.492  77.622  1.00  0.00           H  
ATOM    285  CD  GLN    20      59.424  80.992  79.539  1.00  0.00           C  
ATOM    286  OE1 GLN    20      59.904  81.259  80.628  1.00  0.00           O  
ATOM    287  NE2 GLN    20      58.951  79.765  79.372  1.00  0.00           N  
ATOM    288 HE21 GLN    20      58.500  79.527  78.500  1.00  0.00           H  
ATOM    289 HE22 GLN    20      58.977  79.023  80.057  1.00  0.00           H  
ATOM    290  C   GLN    20      59.919  85.603  79.824  1.00  0.00           C  
ATOM    291  O   GLN    20      59.885  86.610  79.074  1.00  0.00           O  
ATOM    292  N   PRO    21      60.484  85.587  81.047  1.00  0.00           N  
ATOM    293  CD  PRO    21      60.512  84.516  82.093  1.00  0.00           C  
ATOM    294  HD2 PRO    21      60.583  83.524  81.647  1.00  0.00           H  
ATOM    295  HD3 PRO    21      59.534  84.537  82.573  1.00  0.00           H  
ATOM    296  CG  PRO    21      61.579  84.887  83.130  1.00  0.00           C  
ATOM    297  HG2 PRO    21      62.561  84.528  82.821  1.00  0.00           H  
ATOM    298  HG3 PRO    21      61.464  84.560  84.164  1.00  0.00           H  
ATOM    299  CB  PRO    21      61.577  86.376  83.050  1.00  0.00           C  
ATOM    300  HB2 PRO    21      62.527  86.853  83.292  1.00  0.00           H  
ATOM    301  HB3 PRO    21      60.777  86.782  83.670  1.00  0.00           H  
ATOM    302  CA  PRO    21      61.308  86.693  81.521  1.00  0.00           C  
ATOM    303  HA  PRO    21      60.594  87.512  81.429  1.00  0.00           H  
ATOM    304  C   PRO    21      62.556  87.000  80.697  1.00  0.00           C  
ATOM    305  O   PRO    21      63.286  86.001  80.359  1.00  0.00           O  
ATOM    306  N   GLY    22      62.869  88.256  80.447  1.00  0.00           N  
ATOM    307  H   GLY    22      62.200  88.957  80.731  1.00  0.00           H  
ATOM    308  CA  GLY    22      64.176  88.885  80.090  1.00  0.00           C  
ATOM    309  HA2 GLY    22      64.547  88.357  79.212  1.00  0.00           H  
ATOM    310  HA3 GLY    22      64.040  89.967  80.083  1.00  0.00           H  
ATOM    311  C   GLY    22      65.343  88.510  81.068  1.00  0.00           C  
ATOM    312  O   GLY    22      65.152  87.696  81.983  1.00  0.00           O  
ATOM    313  N   GLN    23      66.504  88.989  80.781  1.00  0.00           N  
ATOM    314  H   GLN    23      66.568  89.590  79.972  1.00  0.00           H  
ATOM    315  CA  GLN    23      67.761  88.777  81.616  1.00  0.00           C  
ATOM    316  HA  GLN    23      67.567  87.987  82.341  1.00  0.00           H  
ATOM    317  CB  GLN    23      68.863  88.346  80.682  1.00  0.00           C  
ATOM    318  HB2 GLN    23      68.492  87.598  79.981  1.00  0.00           H  
ATOM    319  HB3 GLN    23      69.279  89.209  80.162  1.00  0.00           H  
ATOM    320  CG  GLN    23      70.052  87.621  81.308  1.00  0.00           C  
ATOM    321  HG2 GLN    23      70.615  88.275  81.973  1.00  0.00           H  
ATOM    322  HG3 GLN    23      69.837  86.698  81.846  1.00  0.00           H  
ATOM    323  CD  GLN    23      71.044  87.147  80.227  1.00  0.00           C  
ATOM    324  OE1 GLN    23      71.031  87.511  79.081  1.00  0.00           O  
ATOM    325  NE2 GLN    23      71.896  86.168  80.558  1.00  0.00           N  
ATOM    326 HE21 GLN    23      71.795  85.638  81.412  1.00  0.00           H  
ATOM    327 HE22 GLN    23      72.493  85.799  79.831  1.00  0.00           H  
ATOM    328  C   GLN    23      68.078  89.997  82.495  1.00  0.00           C  
ATOM    329  O   GLN    23      68.181  91.063  81.823  1.00  0.00           O  
ATOM    330  N   GLY    24      68.361  89.874  83.802  1.00  0.00           N  
ATOM    331  H   GLY    24      68.511  88.973  84.233  1.00  0.00           H  
ATOM    332  CA  GLY    24      68.725  91.003  84.676  1.00  0.00           C  
ATOM    333  HA2 GLY    24      67.870  91.677  84.711  1.00  0.00           H  
ATOM    334  HA3 GLY    24      68.869  90.675  85.705  1.00  0.00           H  
ATOM    335  C   GLY    24      70.048  91.730  84.474  1.00  0.00           C  
ATOM    336  O   GLY    24      70.925  91.224  83.680  1.00  0.00           O  
ATOM    337  N   TYR    25      70.125  92.975  85.062  1.00  0.00           N  
ATOM    338  H   TYR    25      69.487  93.166  85.822  1.00  0.00           H  
ATOM    339  CA  TYR    25      71.321  93.798  84.997  1.00  0.00           C  
ATOM    340  HA  TYR    25      72.180  93.138  84.878  1.00  0.00           H  
ATOM    341  CB  TYR    25      71.381  94.715  83.727  1.00  0.00           C  
ATOM    342  HB2 TYR    25      71.311  94.037  82.877  1.00  0.00           H  
ATOM    343  HB3 TYR    25      70.522  95.380  83.633  1.00  0.00           H  
ATOM    344  CG  TYR    25      72.661  95.536  83.585  1.00  0.00           C  
ATOM    345  CD1 TYR    25      73.829  95.105  82.946  1.00  0.00           C  
ATOM    346  HD1 TYR    25      73.979  94.105  82.565  1.00  0.00           H  
ATOM    347  CE1 TYR    25      74.910  95.998  82.924  1.00  0.00           C  
ATOM    348  HE1 TYR    25      75.848  95.765  82.442  1.00  0.00           H  
ATOM    349  CZ  TYR    25      74.778  97.345  83.404  1.00  0.00           C  
ATOM    350  OH  TYR    25      75.867  98.172  83.390  1.00  0.00           O  
ATOM    351  HH  TYR    25      75.700  99.115  83.320  1.00  0.00           H  
ATOM    352  CE2 TYR    25      73.574  97.783  83.986  1.00  0.00           C  
ATOM    353  HE2 TYR    25      73.472  98.739  84.479  1.00  0.00           H  
ATOM    354  CD2 TYR    25      72.553  96.837  84.074  1.00  0.00           C  
ATOM    355  HD2 TYR    25      71.666  97.160  84.600  1.00  0.00           H  
ATOM    356  C   TYR    25      71.536  94.681  86.222  1.00  0.00           C  
ATOM    357  O   TYR    25      70.554  95.126  86.888  1.00  0.00           O  
ATOM    358  N   SER    26      72.786  94.797  86.647  1.00  0.00           N  
ATOM    359  H   SER    26      73.512  94.417  86.058  1.00  0.00           H  
ATOM    360  CA  SER    26      73.201  95.563  87.828  1.00  0.00           C  
ATOM    361  HA  SER    26      72.358  95.945  88.404  1.00  0.00           H  
ATOM    362  CB  SER    26      73.848  94.551  88.819  1.00  0.00           C  
ATOM    363  HB2 SER    26      73.080  93.874  89.195  1.00  0.00           H  
ATOM    364  HB3 SER    26      74.535  93.991  88.184  1.00  0.00           H  
ATOM    365  OG  SER    26      74.459  95.298  89.865  1.00  0.00           O  
ATOM    366  HG  SER    26      74.957  94.667  90.390  1.00  0.00           H  
ATOM    367  C   SER    26      74.160  96.678  87.518  1.00  0.00           C  
ATOM    368  O   SER    26      75.293  96.440  86.946  1.00  0.00           O  
ATOM    369  N   GLN    27      73.818  97.971  87.817  1.00  0.00           N  
ATOM    370  H   GLN    27      72.916  98.141  88.239  1.00  0.00           H  
ATOM    371  CA  GLN    27      74.596  99.227  87.652  1.00  0.00           C  
ATOM    372  HA  GLN    27      74.715  99.477  86.598  1.00  0.00           H  
ATOM    373  CB  GLN    27      73.926 100.466  88.268  1.00  0.00           C  
ATOM    374  HB2 GLN    27      72.986 100.659  87.752  1.00  0.00           H  
ATOM    375  HB3 GLN    27      73.607 100.278  89.293  1.00  0.00           H  
ATOM    376  CG  GLN    27      74.792 101.753  88.300  1.00  0.00           C  
ATOM    377  HG2 GLN    27      74.123 102.548  88.630  1.00  0.00           H  
ATOM    378  HG3 GLN    27      75.617 101.747  89.012  1.00  0.00           H  
ATOM    379  CD  GLN    27      75.218 102.082  86.862  1.00  0.00           C  
ATOM    380  OE1 GLN    27      74.561 101.847  85.846  1.00  0.00           O  
ATOM    381  NE2 GLN    27      76.391 102.696  86.625  1.00  0.00           N  
ATOM    382 HE21 GLN    27      76.934 103.186  87.321  1.00  0.00           H  
ATOM    383 HE22 GLN    27      76.618 102.664  85.641  1.00  0.00           H  
ATOM    384  C   GLN    27      76.017  99.038  88.172  1.00  0.00           C  
ATOM    385  O   GLN    27      77.031  99.386  87.539  1.00  0.00           O  
ATOM    386  N   GLN    28      76.168  98.347  89.304  1.00  0.00           N  
ATOM    387  H   GLN    28      75.298  98.151  89.779  1.00  0.00           H  
ATOM    388  CA  GLN    28      77.466  97.926  89.972  1.00  0.00           C  
ATOM    389  HA  GLN    28      77.989  98.824  90.301  1.00  0.00           H  
ATOM    390  CB  GLN    28      77.141  96.959  91.140  1.00  0.00           C  
ATOM    391  HB2 GLN    28      76.590  96.076  90.815  1.00  0.00           H  
ATOM    392  HB3 GLN    28      78.037  96.506  91.566  1.00  0.00           H  
ATOM    393  CG  GLN    28      76.389  97.671  92.316  1.00  0.00           C  
ATOM    394  HG2 GLN    28      76.957  98.555  92.605  1.00  0.00           H  
ATOM    395  HG3 GLN    28      75.452  98.014  91.877  1.00  0.00           H  
ATOM    396  CD  GLN    28      76.107  96.748  93.465  1.00  0.00           C  
ATOM    397  OE1 GLN    28      76.733  95.652  93.583  1.00  0.00           O  
ATOM    398  NE2 GLN    28      75.304  97.154  94.375  1.00  0.00           N  
ATOM    399 HE21 GLN    28      75.366  96.614  95.226  1.00  0.00           H  
ATOM    400 HE22 GLN    28      74.955  98.102  94.374  1.00  0.00           H  
ATOM    401  C   GLN    28      78.533  97.256  89.030  1.00  0.00           C  
ATOM    402  O   GLN    28      79.677  97.211  89.487  1.00  0.00           O  
ATOM    403  N   SER    29      78.161  96.666  87.933  1.00  0.00           N  
ATOM    404  H   SER    29      77.173  96.654  87.720  1.00  0.00           H  
ATOM    405  CA  SER    29      79.115  95.854  87.112  1.00  0.00           C  
ATOM    406  HA  SER    29      79.849  95.433  87.799  1.00  0.00           H  
ATOM    407  CB  SER    29      78.288  94.647  86.586  1.00  0.00           C  
ATOM    408  HB2 SER    29      78.846  93.945  85.966  1.00  0.00           H  
ATOM    409  HB3 SER    29      77.843  94.128  87.435  1.00  0.00           H  
ATOM    410  OG  SER    29      77.303  95.102  85.678  1.00  0.00           O  
ATOM    411  HG  SER    29      76.677  95.580  86.227  1.00  0.00           H  
ATOM    412  C   SER    29      79.676  96.643  85.886  1.00  0.00           C  
ATOM    413  O   SER    29      80.177  95.998  85.002  1.00  0.00           O  
ATOM    414  N   SER    30      79.517  97.982  85.871  1.00  0.00           N  
ATOM    415  H   SER    30      79.038  98.394  86.659  1.00  0.00           H  
ATOM    416  CA  SER    30      80.185  98.855  84.879  1.00  0.00           C  
ATOM    417  HA  SER    30      81.173  98.441  84.677  1.00  0.00           H  
ATOM    418  CB  SER    30      79.368  98.887  83.609  1.00  0.00           C  
ATOM    419  HB2 SER    30      79.328  97.864  83.233  1.00  0.00           H  
ATOM    420  HB3 SER    30      78.385  99.291  83.852  1.00  0.00           H  
ATOM    421  OG  SER    30      79.861  99.637  82.503  1.00  0.00           O  
ATOM    422  HG  SER    30      79.219 100.278  82.187  1.00  0.00           H  
ATOM    423  C   SER    30      80.459 100.355  85.380  1.00  0.00           C  
ATOM    424  O   SER    30      79.684 100.987  86.046  1.00  0.00           O  
ATOM    425  N   GLN    31      81.558 100.998  84.944  1.00  0.00           N  
ATOM    426  H   GLN    31      81.671 101.955  85.245  1.00  0.00           H  
ATOM    427  CA  GLN    31      82.700 100.464  84.258  1.00  0.00           C  
ATOM    428  HA  GLN    31      82.470  99.842  83.392  1.00  0.00           H  
ATOM    429  CB  GLN    31      83.473 101.670  83.681  1.00  0.00           C  
ATOM    430  HB2 GLN    31      83.508 102.400  84.490  1.00  0.00           H  
ATOM    431  HB3 GLN    31      84.463 101.465  83.274  1.00  0.00           H  
ATOM    432  CG  GLN    31      82.672 102.432  82.589  1.00  0.00           C  
ATOM    433  HG2 GLN    31      81.749 102.846  82.994  1.00  0.00           H  
ATOM    434  HG3 GLN    31      83.258 103.349  82.545  1.00  0.00           H  
ATOM    435  CD  GLN    31      82.456 101.727  81.279  1.00  0.00           C  
ATOM    436  OE1 GLN    31      82.894 100.643  81.027  1.00  0.00           O  
ATOM    437  NE2 GLN    31      81.640 102.095  80.338  1.00  0.00           N  
ATOM    438 HE21 GLN    31      81.620 101.546  79.490  1.00  0.00           H  
ATOM    439 HE22 GLN    31      81.061 102.922  80.369  1.00  0.00           H  
ATOM    440  C   GLN    31      83.543  99.518  85.159  1.00  0.00           C  
ATOM    441  O   GLN    31      83.266  99.453  86.363  1.00  0.00           O  
ATOM    442  N   PRO    32      84.589  98.840  84.656  1.00  0.00           N  
ATOM    443  CD  PRO    32      84.846  98.546  83.238  1.00  0.00           C  
ATOM    444  HD2 PRO    32      85.544  99.313  82.902  1.00  0.00           H  
ATOM    445  HD3 PRO    32      83.892  98.526  82.712  1.00  0.00           H  
ATOM    446  CG  PRO    32      85.567  97.172  83.244  1.00  0.00           C  
ATOM    447  HG2 PRO    32      86.182  97.026  82.356  1.00  0.00           H  
ATOM    448  HG3 PRO    32      84.880  96.327  83.210  1.00  0.00           H  
ATOM    449  CB  PRO    32      86.324  97.175  84.596  1.00  0.00           C  
ATOM    450  HB2 PRO    32      87.317  97.612  84.488  1.00  0.00           H  
ATOM    451  HB3 PRO    32      86.422  96.144  84.936  1.00  0.00           H  
ATOM    452  CA  PRO    32      85.441  98.007  85.543  1.00  0.00           C  
ATOM    453  HA  PRO    32      84.776  97.311  86.054  1.00  0.00           H  
ATOM    454  C   PRO    32      86.285  98.806  86.628  1.00  0.00           C  
ATOM    455  O   PRO    32      87.105  99.674  86.338  1.00  0.00           O  
ATOM    456  N   TYR    33      86.209  98.419  87.865  1.00  0.00           N  
ATOM    457  H   TYR    33      85.462  97.753  88.008  1.00  0.00           H  
ATOM    458  CA  TYR    33      87.203  98.697  88.949  1.00  0.00           C  
ATOM    459  HA  TYR    33      88.181  98.875  88.501  1.00  0.00           H  
ATOM    460  CB  TYR    33      86.605  99.935  89.708  1.00  0.00           C  
ATOM    461  HB2 TYR    33      85.713  99.512  90.170  1.00  0.00           H  
ATOM    462  HB3 TYR    33      87.302 100.194  90.506  1.00  0.00           H  
ATOM    463  CG  TYR    33      86.205 101.157  88.852  1.00  0.00           C  
ATOM    464  CD1 TYR    33      87.261 101.973  88.415  1.00  0.00           C  
ATOM    465  HD1 TYR    33      88.258 101.845  88.812  1.00  0.00           H  
ATOM    466  CE1 TYR    33      86.927 102.934  87.351  1.00  0.00           C  
ATOM    467  HE1 TYR    33      87.694 103.452  86.794  1.00  0.00           H  
ATOM    468  CZ  TYR    33      85.666 103.049  86.898  1.00  0.00           C  
ATOM    469  OH  TYR    33      85.410 103.795  85.790  1.00  0.00           O  
ATOM    470  HH  TYR    33      86.178 104.261  85.453  1.00  0.00           H  
ATOM    471  CE2 TYR    33      84.651 102.248  87.395  1.00  0.00           C  
ATOM    472  HE2 TYR    33      83.673 102.285  86.938  1.00  0.00           H  
ATOM    473  CD2 TYR    33      84.934 101.308  88.374  1.00  0.00           C  
ATOM    474  HD2 TYR    33      84.268 100.500  88.636  1.00  0.00           H  
ATOM    475  C   TYR    33      87.428  97.538  89.916  1.00  0.00           C  
ATOM    476  O   TYR    33      88.395  97.545  90.697  1.00  0.00           O  
ATOM    477  N   GLY    34      86.527  96.583  89.798  1.00  0.00           N  
ATOM    478  H   GLY    34      85.899  96.539  89.008  1.00  0.00           H  
ATOM    479  CA  GLY    34      86.432  95.555  90.781  1.00  0.00           C  
ATOM    480  HA2 GLY    34      85.795  94.740  90.438  1.00  0.00           H  
ATOM    481  HA3 GLY    34      87.368  95.036  90.991  1.00  0.00           H  
ATOM    482  C   GLY    34      85.985  96.038  92.193  1.00  0.00           C  
ATOM    483  O   GLY    34      85.364  97.079  92.380  1.00  0.00           O  
ATOM    484  N   GLN    35      86.255  95.259  93.281  1.00  0.00           N  
ATOM    485  H   GLN    35      86.898  94.489  93.171  1.00  0.00           H  
ATOM    486  CA  GLN    35      85.681  95.485  94.645  1.00  0.00           C  
ATOM    487  HA  GLN    35      85.750  96.499  95.040  1.00  0.00           H  
ATOM    488  CB  GLN    35      84.195  95.156  94.656  1.00  0.00           C  
ATOM    489  HB2 GLN    35      83.671  95.780  93.932  1.00  0.00           H  
ATOM    490  HB3 GLN    35      84.142  94.137  94.273  1.00  0.00           H  
ATOM    491  CG  GLN    35      83.391  95.246  95.951  1.00  0.00           C  
ATOM    492  HG2 GLN    35      82.360  94.998  95.699  1.00  0.00           H  
ATOM    493  HG3 GLN    35      83.763  94.487  96.639  1.00  0.00           H  
ATOM    494  CD  GLN    35      83.345  96.666  96.597  1.00  0.00           C  
ATOM    495  OE1 GLN    35      83.287  97.619  95.856  1.00  0.00           O  
ATOM    496  NE2 GLN    35      83.432  96.803  97.901  1.00  0.00           N  
ATOM    497 HE21 GLN    35      83.362  96.020  98.534  1.00  0.00           H  
ATOM    498 HE22 GLN    35      83.658  97.774  98.064  1.00  0.00           H  
ATOM    499  C   GLN    35      86.345  94.477  95.592  1.00  0.00           C  
ATOM    500  O   GLN    35      86.172  93.285  95.314  1.00  0.00           O  
ATOM    501  N   GLN    36      86.959  94.844  96.722  1.00  0.00           N  
ATOM    502  H   GLN    36      87.473  94.152  97.248  1.00  0.00           H  
ATOM    503  CA  GLN    36      87.344  96.216  96.983  1.00  0.00           C  
ATOM    504  HA  GLN    36      86.428  96.799  97.074  1.00  0.00           H  
ATOM    505  CB  GLN    36      88.045  96.289  98.357  1.00  0.00           C  
ATOM    506  HB2 GLN    36      88.931  95.676  98.193  1.00  0.00           H  
ATOM    507  HB3 GLN    36      88.393  97.310  98.517  1.00  0.00           H  
ATOM    508  CG  GLN    36      87.331  95.640  99.525  1.00  0.00           C  
ATOM    509  HG2 GLN    36      86.444  96.234  99.745  1.00  0.00           H  
ATOM    510  HG3 GLN    36      87.123  94.593  99.307  1.00  0.00           H  
ATOM    511  CD  GLN    36      88.262  95.652 100.761  1.00  0.00           C  
ATOM    512  OE1 GLN    36      89.510  95.880 100.683  1.00  0.00           O  
ATOM    513  NE2 GLN    36      87.766  95.676 101.947  1.00  0.00           N  
ATOM    514 HE21 GLN    36      86.757  95.665 101.990  1.00  0.00           H  
ATOM    515 HE22 GLN    36      88.465  96.010 102.596  1.00  0.00           H  
ATOM    516  C   GLN    36      88.347  96.875  95.981  1.00  0.00           C  
ATOM    517  O   GLN    36      89.199  96.209  95.386  1.00  0.00           O  
ATOM    518  N   SER    37      88.262  98.194  95.804  1.00  0.00           N  
ATOM    519  H   SER    37      87.673  98.691  96.456  1.00  0.00           H  
ATOM    520  CA  SER    37      89.016  99.052  94.863  1.00  0.00           C  
ATOM    521  HA  SER    37      88.921  98.675  93.845  1.00  0.00           H  
ATOM    522  CB  SER    37      88.249 100.370  94.972  1.00  0.00           C  
ATOM    523  HB2 SER    37      88.542 101.091  94.208  1.00  0.00           H  
ATOM    524  HB3 SER    37      87.177 100.228  94.835  1.00  0.00           H  
ATOM    525  OG  SER    37      88.603 100.913  96.256  1.00  0.00           O  
ATOM    526  HG  SER    37      89.450 101.333  96.089  1.00  0.00           H  
ATOM    527  C   SER    37      90.492  99.115  95.332  1.00  0.00           C  
ATOM    528  O   SER    37      90.829  98.962  96.505  1.00  0.00           O  
ATOM    529  N   TYR    38      91.443  99.190  94.374  1.00  0.00           N  
ATOM    530  H   TYR    38      91.169  99.022  93.417  1.00  0.00           H  
ATOM    531  CA  TYR    38      92.851  99.144  94.580  1.00  0.00           C  
ATOM    532  HA  TYR    38      93.186  99.170  95.617  1.00  0.00           H  
ATOM    533  CB  TYR    38      93.483  97.875  93.978  1.00  0.00           C  
ATOM    534  HB2 TYR    38      93.231  96.961  94.516  1.00  0.00           H  
ATOM    535  HB3 TYR    38      93.107  97.747  92.963  1.00  0.00           H  
ATOM    536  CG  TYR    38      95.030  97.877  93.926  1.00  0.00           C  
ATOM    537  CD1 TYR    38      95.690  98.204  92.765  1.00  0.00           C  
ATOM    538  HD1 TYR    38      95.195  98.285  91.808  1.00  0.00           H  
ATOM    539  CE1 TYR    38      97.081  98.252  92.754  1.00  0.00           C  
ATOM    540  HE1 TYR    38      97.595  98.547  91.851  1.00  0.00           H  
ATOM    541  CZ  TYR    38      97.785  98.005  93.933  1.00  0.00           C  
ATOM    542  OH  TYR    38      99.144  98.015  93.951  1.00  0.00           O  
ATOM    543  HH  TYR    38      99.546  98.197  94.803  1.00  0.00           H  
ATOM    544  CE2 TYR    38      97.128  97.649  95.120  1.00  0.00           C  
ATOM    545  HE2 TYR    38      97.716  97.459  96.006  1.00  0.00           H  
ATOM    546  CD2 TYR    38      95.729  97.534  95.100  1.00  0.00           C  
ATOM    547  HD2 TYR    38      95.210  97.314  96.021  1.00  0.00           H  
ATOM    548  C   TYR    38      93.421 100.462  93.965  1.00  0.00           C  
ATOM    549  O   TYR    38      93.484 100.610  92.712  1.00  0.00           O  
ATOM    550  N   SER    39      93.931 101.368  94.852  1.00  0.00           N  
ATOM    551  H   SER    39      93.789 101.105  95.817  1.00  0.00           H  
ATOM    552  CA  SER    39      94.530 102.720  94.521  1.00  0.00           C  
ATOM    553  HA  SER    39      94.014 103.191  93.684  1.00  0.00           H  
ATOM    554  CB  SER    39      94.375 103.705  95.660  1.00  0.00           C  
ATOM    555  HB2 SER    39      94.894 103.313  96.534  1.00  0.00           H  
ATOM    556  HB3 SER    39      94.896 104.636  95.437  1.00  0.00           H  
ATOM    557  OG  SER    39      93.008 103.943  95.802  1.00  0.00           O  
ATOM    558  HG  SER    39      92.736 104.578  95.135  1.00  0.00           H  
ATOM    559  C   SER    39      95.981 102.507  94.109  1.00  0.00           C  
ATOM    560  O   SER    39      96.884 102.921  94.820  1.00  0.00           O  
ATOM    561  N   GLY    40      96.264 101.853  92.971  1.00  0.00           N  
ATOM    562  H   GLY    40      95.466 101.701  92.371  1.00  0.00           H  
ATOM    563  CA  GLY    40      97.580 101.568  92.405  1.00  0.00           C  
ATOM    564  HA2 GLY    40      98.077 100.900  93.108  1.00  0.00           H  
ATOM    565  HA3 GLY    40      97.299 101.107  91.458  1.00  0.00           H  
ATOM    566  C   GLY    40      98.317 102.843  92.067  1.00  0.00           C  
ATOM    567  O   GLY    40      97.704 103.951  92.002  1.00  0.00           O  
ATOM    568  N   TYR    41      99.612 102.792  91.676  1.00  0.00           N  
ATOM    569  H   TYR    41      99.934 103.722  91.450  1.00  0.00           H  
ATOM    570  CA  TYR    41     100.459 101.594  91.538  1.00  0.00           C  
ATOM    571  HA  TYR    41     100.264 100.870  92.330  1.00  0.00           H  
ATOM    572  CB  TYR    41     100.347 100.823  90.198  1.00  0.00           C  
ATOM    573  HB2 TYR    41      99.278 100.615  90.153  1.00  0.00           H  
ATOM    574  HB3 TYR    41     100.482 101.548  89.395  1.00  0.00           H  
ATOM    575  CG  TYR    41     101.285  99.667  89.999  1.00  0.00           C  
ATOM    576  CD1 TYR    41     102.411  99.766  89.211  1.00  0.00           C  
ATOM    577  HD1 TYR    41     102.564 100.670  88.639  1.00  0.00           H  
ATOM    578  CE1 TYR    41     103.230  98.615  88.949  1.00  0.00           C  
ATOM    579  HE1 TYR    41     104.076  98.556  88.280  1.00  0.00           H  
ATOM    580  CZ  TYR    41     102.917  97.394  89.621  1.00  0.00           C  
ATOM    581  OH  TYR    41     103.698  96.261  89.465  1.00  0.00           O  
ATOM    582  HH  TYR    41     104.215  96.385  88.666  1.00  0.00           H  
ATOM    583  CE2 TYR    41     101.803  97.305  90.457  1.00  0.00           C  
ATOM    584  HE2 TYR    41     101.593  96.371  90.958  1.00  0.00           H  
ATOM    585  CD2 TYR    41     100.989  98.465  90.605  1.00  0.00           C  
ATOM    586  HD2 TYR    41     100.152  98.434  91.288  1.00  0.00           H  
ATOM    587  C   TYR    41     101.909 101.932  91.832  1.00  0.00           C  
ATOM    588  O   TYR    41     102.365 101.516  92.917  1.00  0.00           O  
ATOM    589  N   SER    42     102.480 102.842  91.046  1.00  0.00           N  
ATOM    590  H   SER    42     101.886 103.260  90.344  1.00  0.00           H  
ATOM    591  CA  SER    42     103.839 103.342  91.362  1.00  0.00           C  
ATOM    592  HA  SER    42     104.517 102.491  91.297  1.00  0.00           H  
ATOM    593  CB  SER    42     104.253 104.394  90.251  1.00  0.00           C  
ATOM    594  HB2 SER    42     104.025 103.997  89.262  1.00  0.00           H  
ATOM    595  HB3 SER    42     103.758 105.341  90.465  1.00  0.00           H  
ATOM    596  OG  SER    42     105.610 104.703  90.439  1.00  0.00           O  
ATOM    597  HG  SER    42     106.123 103.931  90.191  1.00  0.00           H  
ATOM    598  C   SER    42     104.016 103.954  92.762  1.00  0.00           C  
ATOM    599  O   SER    42     103.091 104.554  93.285  1.00  0.00           O  
ATOM    600  N   GLN    43     105.244 103.835  93.382  1.00  0.00           N  
ATOM    601  H   GLN    43     106.045 103.419  92.929  1.00  0.00           H  
ATOM    602  CA  GLN    43     105.539 104.403  94.710  1.00  0.00           C  
ATOM    603  HA  GLN    43     104.683 104.327  95.381  1.00  0.00           H  
ATOM    604  CB  GLN    43     106.686 103.599  95.408  1.00  0.00           C  
ATOM    605  HB2 GLN    43     106.461 102.541  95.270  1.00  0.00           H  
ATOM    606  HB3 GLN    43     107.686 103.707  94.988  1.00  0.00           H  
ATOM    607  CG  GLN    43     106.870 103.967  96.900  1.00  0.00           C  
ATOM    608  HG2 GLN    43     107.508 104.848  96.965  1.00  0.00           H  
ATOM    609  HG3 GLN    43     105.923 104.187  97.393  1.00  0.00           H  
ATOM    610  CD  GLN    43     107.606 102.953  97.713  1.00  0.00           C  
ATOM    611  OE1 GLN    43     108.246 102.017  97.212  1.00  0.00           O  
ATOM    612  NE2 GLN    43     107.463 102.892  99.001  1.00  0.00           N  
ATOM    613 HE21 GLN    43     106.812 103.516  99.457  1.00  0.00           H  
ATOM    614 HE22 GLN    43     108.079 102.330  99.570  1.00  0.00           H  
ATOM    615  C   GLN    43     105.904 105.872  94.708  1.00  0.00           C  
ATOM    616  O   GLN    43     105.854 106.537  95.764  1.00  0.00           O  
ATOM    617  N   SER    44     106.222 106.409  93.528  1.00  0.00           N  
ATOM    618  H   SER    44     106.197 105.800  92.723  1.00  0.00           H  
ATOM    619  CA  SER    44     106.510 107.844  93.359  1.00  0.00           C  
ATOM    620  HA  SER    44     107.469 108.043  93.837  1.00  0.00           H  
ATOM    621  CB  SER    44     106.529 108.176  91.830  1.00  0.00           C  
ATOM    622  HB2 SER    44     107.224 107.588  91.231  1.00  0.00           H  
ATOM    623  HB3 SER    44     105.529 107.964  91.452  1.00  0.00           H  
ATOM    624  OG  SER    44     106.807 109.530  91.602  1.00  0.00           O  
ATOM    625  HG  SER    44     107.727 109.665  91.839  1.00  0.00           H  
ATOM    626  C   SER    44     105.524 108.753  94.083  1.00  0.00           C  
ATOM    627  O   SER    44     104.278 108.685  93.863  1.00  0.00           O  
ATOM    628  N   THR    45     106.076 109.768  94.751  1.00  0.00           N  
ATOM    629  H   THR    45     107.055 109.737  94.997  1.00  0.00           H  
ATOM    630  CA  THR    45     105.400 110.983  95.158  1.00  0.00           C  
ATOM    631  HA  THR    45     104.673 110.763  95.940  1.00  0.00           H  
ATOM    632  CB  THR    45     106.429 112.004  95.808  1.00  0.00           C  
ATOM    633  HB  THR    45     107.307 112.108  95.172  1.00  0.00           H  
ATOM    634  CG2 THR    45     106.021 113.436  96.215  1.00  0.00           C  
ATOM    635 HG21 THR    45     105.460 113.432  97.149  1.00  0.00           H  
ATOM    636 HG22 THR    45     106.923 113.959  96.531  1.00  0.00           H  
ATOM    637 HG23 THR    45     105.619 114.002  95.375  1.00  0.00           H  
ATOM    638  OG1 THR    45     106.867 111.454  97.084  1.00  0.00           O  
ATOM    639  HG1 THR    45     107.121 110.529  97.042  1.00  0.00           H  
ATOM    640  C   THR    45     104.631 111.669  94.001  1.00  0.00           C  
ATOM    641  O   THR    45     105.116 111.655  92.848  1.00  0.00           O  
ATOM    642  N   ASP    46     103.508 112.324  94.280  1.00  0.00           N  
ATOM    643  H   ASP    46     103.374 112.405  95.278  1.00  0.00           H  
ATOM    644  CA  ASP    46     102.780 113.241  93.398  1.00  0.00           C  
ATOM    645  HA  ASP    46     102.926 112.939  92.361  1.00  0.00           H  
ATOM    646  CB  ASP    46     101.287 113.291  93.637  1.00  0.00           C  
ATOM    647  HB2 ASP    46     100.967 112.263  93.463  1.00  0.00           H  
ATOM    648  HB3 ASP    46     101.058 113.572  94.664  1.00  0.00           H  
ATOM    649  CG  ASP    46     100.538 114.249  92.653  1.00  0.00           C  
ATOM    650  OD1 ASP    46     101.198 114.779  91.705  1.00  0.00           O  
ATOM    651  OD2 ASP    46      99.371 114.677  92.828  1.00  0.00           O  
ATOM    652  C   ASP    46     103.294 114.678  93.488  1.00  0.00           C  
ATOM    653  O   ASP    46     103.013 115.385  94.415  1.00  0.00           O  
ATOM    654  N   THR    47     104.107 115.025  92.436  1.00  0.00           N  
ATOM    655  H   THR    47     104.189 114.365  91.676  1.00  0.00           H  
ATOM    656  CA  THR    47     104.873 116.317  92.417  1.00  0.00           C  
ATOM    657  HA  THR    47     105.135 116.611  93.433  1.00  0.00           H  
ATOM    658  CB  THR    47     106.304 115.933  91.812  1.00  0.00           C  
ATOM    659  HB  THR    47     106.958 116.790  91.653  1.00  0.00           H  
ATOM    660  CG2 THR    47     107.042 115.166  92.874  1.00  0.00           C  
ATOM    661 HG21 THR    47     106.482 114.233  92.822  1.00  0.00           H  
ATOM    662 HG22 THR    47     108.040 114.944  92.495  1.00  0.00           H  
ATOM    663 HG23 THR    47     107.033 115.668  93.841  1.00  0.00           H  
ATOM    664  OG1 THR    47     106.298 115.029  90.726  1.00  0.00           O  
ATOM    665  HG1 THR    47     105.839 115.501  90.027  1.00  0.00           H  
ATOM    666  C   THR    47     104.222 117.517  91.765  1.00  0.00           C  
ATOM    667  O   THR    47     104.748 118.597  91.676  1.00  0.00           O  
ATOM    668  N   SER    48     103.071 117.251  91.110  1.00  0.00           N  
ATOM    669  H   SER    48     102.617 116.386  91.367  1.00  0.00           H  
ATOM    670  CA  SER    48     102.276 118.221  90.341  1.00  0.00           C  
ATOM    671  HA  SER    48     102.807 118.653  89.493  1.00  0.00           H  
ATOM    672  CB  SER    48     101.070 117.435  89.937  1.00  0.00           C  
ATOM    673  HB2 SER    48     100.454 117.974  89.217  1.00  0.00           H  
ATOM    674  HB3 SER    48     101.430 116.531  89.446  1.00  0.00           H  
ATOM    675  OG  SER    48     100.169 117.023  90.938  1.00  0.00           O  
ATOM    676  HG  SER    48     100.631 116.270  91.315  1.00  0.00           H  
ATOM    677  C   SER    48     101.708 119.447  91.091  1.00  0.00           C  
ATOM    678  O   SER    48     101.983 119.583  92.315  1.00  0.00           O  
ATOM    679  N   GLY    49     100.858 120.250  90.476  1.00  0.00           N  
ATOM    680  H   GLY    49     100.669 120.051  89.504  1.00  0.00           H  
ATOM    681  CA  GLY    49     100.168 121.377  91.081  1.00  0.00           C  
ATOM    682  HA2 GLY    49      99.648 121.826  90.234  1.00  0.00           H  
ATOM    683  HA3 GLY    49      99.426 121.042  91.804  1.00  0.00           H  
ATOM    684  C   GLY    49     101.093 122.437  91.582  1.00  0.00           C  
ATOM    685  O   GLY    49     102.158 122.593  91.024  1.00  0.00           O  
ATOM    686  N   TYR    50     100.874 123.247  92.600  1.00  0.00           N  
ATOM    687  H   TYR    50     101.569 123.940  92.838  1.00  0.00           H  
ATOM    688  CA  TYR    50      99.622 123.190  93.436  1.00  0.00           C  
ATOM    689  HA  TYR    50      98.762 122.885  92.840  1.00  0.00           H  
ATOM    690  CB  TYR    50      99.948 122.203  94.506  1.00  0.00           C  
ATOM    691  HB2 TYR    50     100.113 121.219  94.066  1.00  0.00           H  
ATOM    692  HB3 TYR    50     100.894 122.458  94.984  1.00  0.00           H  
ATOM    693  CG  TYR    50      98.933 122.054  95.596  1.00  0.00           C  
ATOM    694  CD1 TYR    50      98.908 122.859  96.749  1.00  0.00           C  
ATOM    695  HD1 TYR    50      99.531 123.733  96.873  1.00  0.00           H  
ATOM    696  CE1 TYR    50      97.922 122.677  97.700  1.00  0.00           C  
ATOM    697  HE1 TYR    50      97.933 123.335  98.556  1.00  0.00           H  
ATOM    698  CZ  TYR    50      96.962 121.692  97.565  1.00  0.00           C  
ATOM    699  OH  TYR    50      95.989 121.589  98.507  1.00  0.00           O  
ATOM    700  HH  TYR    50      95.269 121.022  98.222  1.00  0.00           H  
ATOM    701  CE2 TYR    50      96.968 120.749  96.442  1.00  0.00           C  
ATOM    702  HE2 TYR    50      96.191 120.004  96.347  1.00  0.00           H  
ATOM    703  CD2 TYR    50      97.975 120.946  95.527  1.00  0.00           C  
ATOM    704  HD2 TYR    50      98.043 120.295  94.668  1.00  0.00           H  
ATOM    705  C   TYR    50      99.435 124.561  94.079  1.00  0.00           C  
ATOM    706  O   TYR    50     100.413 125.245  94.433  1.00  0.00           O  
ATOM    707  N   GLY    51      98.206 125.005  94.347  1.00  0.00           N  
ATOM    708  H   GLY    51      98.129 125.780  94.990  1.00  0.00           H  
ATOM    709  CA  GLY    51      96.940 124.490  93.801  1.00  0.00           C  
ATOM    710  HA2 GLY    51      96.881 123.428  94.041  1.00  0.00           H  
ATOM    711  HA3 GLY    51      96.100 124.928  94.339  1.00  0.00           H  
ATOM    712  C   GLY    51      96.750 124.814  92.277  1.00  0.00           C  
ATOM    713  O   GLY    51      96.198 124.041  91.473  1.00  0.00           O  
ATOM    714  N   GLN    52      97.272 125.992  91.930  1.00  0.00           N  
ATOM    715  H   GLN    52      97.686 126.576  92.643  1.00  0.00           H  
ATOM    716  CA  GLN    52      97.201 126.575  90.587  1.00  0.00           C  
ATOM    717  HA  GLN    52      96.919 125.843  89.830  1.00  0.00           H  
ATOM    718  CB  GLN    52      96.117 127.739  90.455  1.00  0.00           C  
ATOM    719  HB2 GLN    52      96.208 128.467  91.261  1.00  0.00           H  
ATOM    720  HB3 GLN    52      96.367 128.281  89.543  1.00  0.00           H  
ATOM    721  CG  GLN    52      94.816 127.054  90.324  1.00  0.00           C  
ATOM    722  HG2 GLN    52      94.923 126.426  89.440  1.00  0.00           H  
ATOM    723  HG3 GLN    52      94.636 126.375  91.157  1.00  0.00           H  
ATOM    724  CD  GLN    52      93.614 127.969  90.199  1.00  0.00           C  
ATOM    725  OE1 GLN    52      93.667 129.161  90.061  1.00  0.00           O  
ATOM    726  NE2 GLN    52      92.415 127.412  90.226  1.00  0.00           N  
ATOM    727 HE21 GLN    52      92.352 126.428  90.443  1.00  0.00           H  
ATOM    728 HE22 GLN    52      91.639 128.058  90.245  1.00  0.00           H  
ATOM    729  C   GLN    52      98.596 127.074  90.353  1.00  0.00           C  
ATOM    730  O   GLN    52      99.194 127.828  91.197  1.00  0.00           O  
ATOM    731  N   SER    53      99.265 126.814  89.212  1.00  0.00           N  
ATOM    732  H   SER    53      99.969 127.531  89.105  1.00  0.00           H  
ATOM    733  CA  SER    53      98.811 126.036  88.035  1.00  0.00           C  
ATOM    734  HA  SER    53      97.966 126.541  87.567  1.00  0.00           H  
ATOM    735  CB  SER    53      99.895 125.969  86.952  1.00  0.00           C  
ATOM    736  HB2 SER    53     100.242 126.992  86.806  1.00  0.00           H  
ATOM    737  HB3 SER    53     100.726 125.398  87.367  1.00  0.00           H  
ATOM    738  OG  SER    53      99.463 125.409  85.755  1.00  0.00           O  
ATOM    739  HG  SER    53     100.209 124.894  85.439  1.00  0.00           H  
ATOM    740  C   SER    53      98.459 124.606  88.382  1.00  0.00           C  
ATOM    741  O   SER    53      98.907 124.097  89.413  1.00  0.00           O  
ATOM    742  N   SER    54      97.612 123.961  87.564  1.00  0.00           N  
ATOM    743  H   SER    54      97.182 124.444  86.788  1.00  0.00           H  
ATOM    744  CA  SER    54      97.225 122.553  87.622  1.00  0.00           C  
ATOM    745  HA  SER    54      96.853 122.363  88.629  1.00  0.00           H  
ATOM    746  CB  SER    54      96.192 122.160  86.656  1.00  0.00           C  
ATOM    747  HB2 SER    54      96.126 121.074  86.719  1.00  0.00           H  
ATOM    748  HB3 SER    54      95.232 122.597  86.931  1.00  0.00           H  
ATOM    749  OG  SER    54      96.509 122.450  85.313  1.00  0.00           O  
ATOM    750  HG  SER    54      95.720 122.213  84.819  1.00  0.00           H  
ATOM    751  C   SER    54      98.444 121.664  87.209  1.00  0.00           C  
ATOM    752  O   SER    54      98.851 120.823  88.019  1.00  0.00           O  
ATOM    753  N   TYR    55      99.019 121.796  85.992  1.00  0.00           N  
ATOM    754  H   TYR    55      98.565 122.326  85.261  1.00  0.00           H  
ATOM    755  CA  TYR    55     100.319 121.238  85.623  1.00  0.00           C  
ATOM    756  HA  TYR    55     100.887 120.863  86.475  1.00  0.00           H  
ATOM    757  CB  TYR    55     100.042 120.152  84.587  1.00  0.00           C  
ATOM    758  HB2 TYR    55      99.681 120.497  83.617  1.00  0.00           H  
ATOM    759  HB3 TYR    55     100.995 119.730  84.268  1.00  0.00           H  
ATOM    760  CG  TYR    55      99.098 119.118  85.169  1.00  0.00           C  
ATOM    761  CD1 TYR    55      97.739 119.281  85.046  1.00  0.00           C  
ATOM    762  HD1 TYR    55      97.339 120.088  84.451  1.00  0.00           H  
ATOM    763  CE1 TYR    55      96.850 118.434  85.708  1.00  0.00           C  
ATOM    764  HE1 TYR    55      95.806 118.704  85.647  1.00  0.00           H  
ATOM    765  CZ  TYR    55      97.307 117.409  86.589  1.00  0.00           C  
ATOM    766  OH  TYR    55      96.326 116.762  87.284  1.00  0.00           O  
ATOM    767  HH  TYR    55      95.490 117.220  87.175  1.00  0.00           H  
ATOM    768  CE2 TYR    55      98.680 117.186  86.711  1.00  0.00           C  
ATOM    769  HE2 TYR    55      98.954 116.481  87.482  1.00  0.00           H  
ATOM    770  CD2 TYR    55      99.579 118.100  86.013  1.00  0.00           C  
ATOM    771  HD2 TYR    55     100.629 118.072  86.266  1.00  0.00           H  
ATOM    772  C   TYR    55     101.202 122.330  85.014  1.00  0.00           C  
ATOM    773  O   TYR    55     100.729 123.032  84.126  1.00  0.00           O  
ATOM    774  N   SER    56     102.391 122.693  85.462  1.00  0.00           N  
ATOM    775  H   SER    56     102.692 123.535  84.993  1.00  0.00           H  
ATOM    776  CA  SER    56     103.302 122.111  86.466  1.00  0.00           C  
ATOM    777  HA  SER    56     104.136 122.811  86.409  1.00  0.00           H  
ATOM    778  CB  SER    56     102.713 122.304  87.900  1.00  0.00           C  
ATOM    779  HB2 SER    56     101.750 121.797  87.950  1.00  0.00           H  
ATOM    780  HB3 SER    56     103.408 121.850  88.607  1.00  0.00           H  
ATOM    781  OG  SER    56     102.539 123.632  88.276  1.00  0.00           O  
ATOM    782  HG  SER    56     102.529 123.598  89.235  1.00  0.00           H  
ATOM    783  C   SER    56     103.858 120.730  86.202  1.00  0.00           C  
ATOM    784  O   SER    56     103.656 119.879  87.139  1.00  0.00           O  
ATOM    785  N   SER    57     104.421 120.363  85.061  1.00  0.00           N  
ATOM    786  H   SER    57     104.759 119.413  85.004  1.00  0.00           H  
ATOM    787  CA  SER    57     104.779 121.239  83.954  1.00  0.00           C  
ATOM    788  HA  SER    57     105.054 122.242  84.280  1.00  0.00           H  
ATOM    789  CB  SER    57     105.931 120.595  83.215  1.00  0.00           C  
ATOM    790  HB2 SER    57     105.590 119.612  82.890  1.00  0.00           H  
ATOM    791  HB3 SER    57     106.240 121.042  82.270  1.00  0.00           H  
ATOM    792  OG  SER    57     107.015 120.528  84.096  1.00  0.00           O  
ATOM    793  HG  SER    57     106.849 119.823  84.726  1.00  0.00           H  
ATOM    794  C   SER    57     103.655 121.368  82.907  1.00  0.00           C  
ATOM    795  O   SER    57     102.833 120.468  82.835  1.00  0.00           O  
ATOM    796  N   TYR    58     103.611 122.539  82.205  1.00  0.00           N  
ATOM    797  H   TYR    58     104.362 123.199  82.344  1.00  0.00           H  
ATOM    798  CA  TYR    58     102.632 122.818  81.232  1.00  0.00           C  
ATOM    799  HA  TYR    58     101.692 122.618  81.747  1.00  0.00           H  
ATOM    800  CB  TYR    58     102.811 124.341  80.996  1.00  0.00           C  
ATOM    801  HB2 TYR    58     102.534 124.827  81.932  1.00  0.00           H  
ATOM    802  HB3 TYR    58     103.838 124.616  80.758  1.00  0.00           H  
ATOM    803  CG  TYR    58     101.913 125.035  79.987  1.00  0.00           C  
ATOM    804  CD1 TYR    58     102.386 125.294  78.695  1.00  0.00           C  
ATOM    805  HD1 TYR    58     103.329 124.810  78.490  1.00  0.00           H  
ATOM    806  CE1 TYR    58     101.607 126.030  77.801  1.00  0.00           C  
ATOM    807  HE1 TYR    58     101.890 126.195  76.772  1.00  0.00           H  
ATOM    808  CZ  TYR    58     100.288 126.356  78.151  1.00  0.00           C  
ATOM    809  OH  TYR    58      99.441 126.876  77.249  1.00  0.00           O  
ATOM    810  HH  TYR    58      99.726 126.748  76.341  1.00  0.00           H  
ATOM    811  CE2 TYR    58      99.786 126.027  79.462  1.00  0.00           C  
ATOM    812  HE2 TYR    58      98.770 126.314  79.687  1.00  0.00           H  
ATOM    813  CD2 TYR    58     100.591 125.382  80.403  1.00  0.00           C  
ATOM    814  HD2 TYR    58     100.170 125.174  81.376  1.00  0.00           H  
ATOM    815  C   TYR    58     102.743 122.060  79.907  1.00  0.00           C  
ATOM    816  O   TYR    58     103.713 122.110  79.130  1.00  0.00           O  
ATOM    817  N   GLY    59     101.669 121.287  79.571  1.00  0.00           N  
ATOM    818  H   GLY    59     101.751 120.772  78.706  1.00  0.00           H  
ATOM    819  CA  GLY    59     100.303 121.164  80.195  1.00  0.00           C  
ATOM    820  HA2 GLY    59     100.071 120.099  80.198  1.00  0.00           H  
ATOM    821  HA3 GLY    59     100.195 121.469  81.236  1.00  0.00           H  
ATOM    822  C   GLY    59      99.151 121.850  79.330  1.00  0.00           C  
ATOM    823  O   GLY    59      99.475 122.222  78.196  1.00  0.00           O  
ATOM    824  N   GLN    60      97.913 122.043  79.807  1.00  0.00           N  
ATOM    825  H   GLN    60      97.281 122.285  79.057  1.00  0.00           H  
ATOM    826  CA  GLN    60      97.414 121.873  81.176  1.00  0.00           C  
ATOM    827  HA  GLN    60      98.146 121.332  81.777  1.00  0.00           H  
ATOM    828  CB  GLN    60      97.318 123.280  81.770  1.00  0.00           C  
ATOM    829  HB2 GLN    60      96.968 123.107  82.787  1.00  0.00           H  
ATOM    830  HB3 GLN    60      98.302 123.747  81.730  1.00  0.00           H  
ATOM    831  CG  GLN    60      96.348 124.247  81.101  1.00  0.00           C  
ATOM    832  HG2 GLN    60      96.866 124.539  80.188  1.00  0.00           H  
ATOM    833  HG3 GLN    60      95.466 123.637  80.907  1.00  0.00           H  
ATOM    834  CD  GLN    60      96.002 125.471  82.022  1.00  0.00           C  
ATOM    835  OE1 GLN    60      96.773 125.879  82.847  1.00  0.00           O  
ATOM    836  NE2 GLN    60      94.941 126.250  81.880  1.00  0.00           N  
ATOM    837 HE21 GLN    60      94.287 126.086  81.128  1.00  0.00           H  
ATOM    838 HE22 GLN    60      94.853 127.131  82.366  1.00  0.00           H  
ATOM    839  C   GLN    60      96.033 121.142  81.324  1.00  0.00           C  
ATOM    840  O   GLN    60      95.621 120.725  82.427  1.00  0.00           O  
ATOM    841  N   SER    61      95.358 120.914  80.172  1.00  0.00           N  
ATOM    842  H   SER    61      95.789 121.115  79.281  1.00  0.00           H  
ATOM    843  CA  SER    61      93.919 120.548  80.173  1.00  0.00           C  
ATOM    844  HA  SER    61      93.798 119.712  80.861  1.00  0.00           H  
ATOM    845  CB  SER    61      92.948 121.726  80.598  1.00  0.00           C  
ATOM    846  HB2 SER    61      92.026 121.287  80.979  1.00  0.00           H  
ATOM    847  HB3 SER    61      93.498 122.345  81.306  1.00  0.00           H  
ATOM    848  OG  SER    61      92.643 122.515  79.444  1.00  0.00           O  
ATOM    849  HG  SER    61      92.078 123.267  79.639  1.00  0.00           H  
ATOM    850  C   SER    61      93.622 119.940  78.839  1.00  0.00           C  
ATOM    851  O   SER    61      94.401 120.192  77.837  1.00  0.00           O  
ATOM    852  N   GLN    62      92.554 119.190  78.701  1.00  0.00           N  
ATOM    853  H   GLN    62      91.882 119.202  79.455  1.00  0.00           H  
ATOM    854  CA  GLN    62      92.068 118.846  77.387  1.00  0.00           C  
ATOM    855  HA  GLN    62      92.850 118.313  76.846  1.00  0.00           H  
ATOM    856  CB  GLN    62      90.913 117.887  77.508  1.00  0.00           C  
ATOM    857  HB2 GLN    62      90.095 118.525  77.842  1.00  0.00           H  
ATOM    858  HB3 GLN    62      90.662 117.513  76.515  1.00  0.00           H  
ATOM    859  CG  GLN    62      91.085 116.707  78.492  1.00  0.00           C  
ATOM    860  HG2 GLN    62      91.722 115.902  78.125  1.00  0.00           H  
ATOM    861  HG3 GLN    62      91.432 116.959  79.494  1.00  0.00           H  
ATOM    862  CD  GLN    62      89.737 115.996  78.745  1.00  0.00           C  
ATOM    863  OE1 GLN    62      88.732 116.203  78.111  1.00  0.00           O  
ATOM    864  NE2 GLN    62      89.656 114.985  79.632  1.00  0.00           N  
ATOM    865 HE21 GLN    62      89.006 114.221  79.510  1.00  0.00           H  
ATOM    866 HE22 GLN    62      90.514 114.811  80.135  1.00  0.00           H  
ATOM    867  C   GLN    62      91.609 119.958  76.504  1.00  0.00           C  
ATOM    868  O   GLN    62      91.677 119.737  75.323  1.00  0.00           O  
ATOM    869  N   ASN    63      91.234 121.145  77.025  1.00  0.00           N  
ATOM    870  H   ASN    63      91.192 121.235  78.030  1.00  0.00           H  
ATOM    871  CA  ASN    63      91.085 122.371  76.183  1.00  0.00           C  
ATOM    872  HA  ASN    63      90.660 121.975  75.260  1.00  0.00           H  
ATOM    873  CB  ASN    63      90.139 123.401  76.687  1.00  0.00           C  
ATOM    874  HB2 ASN    63      90.507 123.580  77.697  1.00  0.00           H  
ATOM    875  HB3 ASN    63      90.246 124.313  76.099  1.00  0.00           H  
ATOM    876  CG  ASN    63      88.684 122.954  76.808  1.00  0.00           C  
ATOM    877  OD1 ASN    63      88.127 122.521  75.819  1.00  0.00           O  
ATOM    878  ND2 ASN    63      87.987 123.029  77.850  1.00  0.00           N  
ATOM    879 HD21 ASN    63      87.051 122.666  77.733  1.00  0.00           H  
ATOM    880 HD22 ASN    63      88.322 123.399  78.728  1.00  0.00           H  
ATOM    881  C   ASN    63      92.451 122.981  75.779  1.00  0.00           C  
ATOM    882  O   ASN    63      92.493 123.643  74.777  1.00  0.00           O  
ATOM    883  N   THR    64      93.485 122.791  76.648  1.00  0.00           N  
ATOM    884  H   THR    64      93.381 122.237  77.487  1.00  0.00           H  
ATOM    885  CA  THR    64      94.823 123.428  76.383  1.00  0.00           C  
ATOM    886  HA  THR    64      94.853 124.062  75.496  1.00  0.00           H  
ATOM    887  CB  THR    64      94.980 124.443  77.570  1.00  0.00           C  
ATOM    888  HB  THR    64      95.106 123.934  78.525  1.00  0.00           H  
ATOM    889  CG2 THR    64      96.244 125.434  77.357  1.00  0.00           C  
ATOM    890 HG21 THR    64      96.060 126.438  77.738  1.00  0.00           H  
ATOM    891 HG22 THR    64      97.210 125.088  77.726  1.00  0.00           H  
ATOM    892 HG23 THR    64      96.542 125.738  76.353  1.00  0.00           H  
ATOM    893  OG1 THR    64      93.968 125.430  77.537  1.00  0.00           O  
ATOM    894  HG1 THR    64      93.350 125.266  78.253  1.00  0.00           H  
ATOM    895  C   THR    64      96.034 122.528  76.440  1.00  0.00           C  
ATOM    896  O   THR    64      96.249 121.810  77.421  1.00  0.00           O  
ATOM    897  N   GLY    65      96.828 122.443  75.400  1.00  0.00           N  
ATOM    898  H   GLY    65      97.473 121.665  75.393  1.00  0.00           H  
ATOM    899  CA  GLY    65      96.646 123.182  74.228  1.00  0.00           C  
ATOM    900  HA2 GLY    65      96.605 124.262  74.369  1.00  0.00           H  
ATOM    901  HA3 GLY    65      97.468 123.069  73.521  1.00  0.00           H  
ATOM    902  C   GLY    65      95.363 122.766  73.461  1.00  0.00           C  
ATOM    903  O   GLY    65      94.848 121.705  73.648  1.00  0.00           O  
ATOM    904  N   TYR    66      94.900 123.599  72.560  1.00  0.00           N  
ATOM    905  H   TYR    66      95.343 124.501  72.459  1.00  0.00           H  
ATOM    906  CA  TYR    66      93.786 123.335  71.615  1.00  0.00           C  
ATOM    907  HA  TYR    66      92.933 123.235  72.287  1.00  0.00           H  
ATOM    908  CB  TYR    66      93.652 124.583  70.756  1.00  0.00           C  
ATOM    909  HB2 TYR    66      93.444 125.483  71.334  1.00  0.00           H  
ATOM    910  HB3 TYR    66      94.601 124.676  70.228  1.00  0.00           H  
ATOM    911  CG  TYR    66      92.500 124.432  69.750  1.00  0.00           C  
ATOM    912  CD1 TYR    66      92.779 124.295  68.382  1.00  0.00           C  
ATOM    913  HD1 TYR    66      93.777 124.325  67.971  1.00  0.00           H  
ATOM    914  CE1 TYR    66      91.678 124.237  67.526  1.00  0.00           C  
ATOM    915  HE1 TYR    66      91.853 124.182  66.462  1.00  0.00           H  
ATOM    916  CZ  TYR    66      90.380 124.370  68.004  1.00  0.00           C  
ATOM    917  OH  TYR    66      89.375 124.336  67.087  1.00  0.00           O  
ATOM    918  HH  TYR    66      88.526 124.118  67.479  1.00  0.00           H  
ATOM    919  CE2 TYR    66      90.099 124.601  69.352  1.00  0.00           C  
ATOM    920  HE2 TYR    66      89.159 124.890  69.797  1.00  0.00           H  
ATOM    921  CD2 TYR    66      91.191 124.534  70.217  1.00  0.00           C  
ATOM    922  HD2 TYR    66      91.062 124.644  71.284  1.00  0.00           H  
ATOM    923  C   TYR    66      93.875 122.036  70.763  1.00  0.00           C  
ATOM    924  O   TYR    66      94.992 121.570  70.522  1.00  0.00           O  
ATOM    925  N   GLY    67      92.762 121.436  70.353  1.00  0.00           N  
ATOM    926  H   GLY    67      91.885 121.788  70.712  1.00  0.00           H  
ATOM    927  CA  GLY    67      92.703 120.445  69.273  1.00  0.00           C  
ATOM    928  HA2 GLY    67      93.173 120.899  68.401  1.00  0.00           H  
ATOM    929  HA3 GLY    67      93.308 119.551  69.425  1.00  0.00           H  
ATOM    930  C   GLY    67      91.297 120.155  68.909  1.00  0.00           C  
ATOM    931  O   GLY    67      90.311 120.670  69.463  1.00  0.00           O  
ATOM    932  N   THR    68      91.184 119.285  67.912  1.00  0.00           N  
ATOM    933  H   THR    68      91.978 119.039  67.339  1.00  0.00           H  
ATOM    934  CA  THR    68      89.829 118.848  67.384  1.00  0.00           C  
ATOM    935  HA  THR    68      89.368 118.597  68.340  1.00  0.00           H  
ATOM    936  CB  THR    68      89.082 119.935  66.671  1.00  0.00           C  
ATOM    937  HB  THR    68      88.936 120.774  67.352  1.00  0.00           H  
ATOM    938  CG2 THR    68      89.965 120.507  65.514  1.00  0.00           C  
ATOM    939 HG21 THR    68      90.427 121.303  66.097  1.00  0.00           H  
ATOM    940 HG22 THR    68      90.730 119.840  65.115  1.00  0.00           H  
ATOM    941 HG23 THR    68      89.213 120.940  64.854  1.00  0.00           H  
ATOM    942  OG1 THR    68      87.871 119.616  66.101  1.00  0.00           O  
ATOM    943  HG1 THR    68      87.693 120.369  65.534  1.00  0.00           H  
ATOM    944  C   THR    68      89.845 117.532  66.660  1.00  0.00           C  
ATOM    945  O   THR    68      90.849 117.062  66.159  1.00  0.00           O  
ATOM    946  N   GLN    69      88.685 116.852  66.652  1.00  0.00           N  
ATOM    947  H   GLN    69      87.938 117.398  67.056  1.00  0.00           H  
ATOM    948  CA  GLN    69      88.473 115.595  65.871  1.00  0.00           C  
ATOM    949  HA  GLN    69      89.193 114.881  66.272  1.00  0.00           H  
ATOM    950  CB  GLN    69      87.044 115.052  66.187  1.00  0.00           C  
ATOM    951  HB2 GLN    69      86.305 115.692  65.706  1.00  0.00           H  
ATOM    952  HB3 GLN    69      86.935 114.138  65.603  1.00  0.00           H  
ATOM    953  CG  GLN    69      86.774 114.829  67.650  1.00  0.00           C  
ATOM    954  HG2 GLN    69      86.927 115.742  68.225  1.00  0.00           H  
ATOM    955  HG3 GLN    69      85.812 114.362  67.863  1.00  0.00           H  
ATOM    956  CD  GLN    69      87.767 113.818  68.315  1.00  0.00           C  
ATOM    957  OE1 GLN    69      87.483 112.625  68.411  1.00  0.00           O  
ATOM    958  NE2 GLN    69      88.890 114.344  68.825  1.00  0.00           N  
ATOM    959 HE21 GLN    69      89.232 115.282  68.667  1.00  0.00           H  
ATOM    960 HE22 GLN    69      89.442 113.650  69.309  1.00  0.00           H  
ATOM    961  C   GLN    69      88.604 115.827  64.338  1.00  0.00           C  
ATOM    962  O   GLN    69      88.317 116.942  63.919  1.00  0.00           O  
ATOM    963  N   SER    70      88.763 114.772  63.488  1.00  0.00           N  
ATOM    964  H   SER    70      88.864 113.843  63.872  1.00  0.00           H  
ATOM    965  CA  SER    70      88.894 114.914  62.028  1.00  0.00           C  
ATOM    966  HA  SER    70      89.585 115.705  61.735  1.00  0.00           H  
ATOM    967  CB  SER    70      89.387 113.635  61.335  1.00  0.00           C  
ATOM    968  HB2 SER    70      88.799 112.735  61.515  1.00  0.00           H  
ATOM    969  HB3 SER    70      89.406 113.923  60.284  1.00  0.00           H  
ATOM    970  OG  SER    70      90.710 113.364  61.826  1.00  0.00           O  
ATOM    971  HG  SER    70      91.166 113.060  61.038  1.00  0.00           H  
ATOM    972  C   SER    70      87.609 115.421  61.277  1.00  0.00           C  
ATOM    973  O   SER    70      87.706 116.327  60.509  1.00  0.00           O  
ATOM    974  N   THR    71      86.456 114.786  61.632  1.00  0.00           N  
ATOM    975  H   THR    71      86.488 113.986  62.247  1.00  0.00           H  
ATOM    976  CA  THR    71      85.112 115.142  61.137  1.00  0.00           C  
ATOM    977  HA  THR    71      85.166 116.059  60.550  1.00  0.00           H  
ATOM    978  CB  THR    71      84.646 114.064  60.177  1.00  0.00           C  
ATOM    979  HB  THR    71      83.708 114.264  59.658  1.00  0.00           H  
ATOM    980  CG2 THR    71      85.626 113.909  59.060  1.00  0.00           C  
ATOM    981 HG21 THR    71      85.235 113.235  58.298  1.00  0.00           H  
ATOM    982 HG22 THR    71      85.971 114.858  58.649  1.00  0.00           H  
ATOM    983 HG23 THR    71      86.491 113.350  59.418  1.00  0.00           H  
ATOM    984  OG1 THR    71      84.644 112.736  60.753  1.00  0.00           O  
ATOM    985  HG1 THR    71      84.299 112.044  60.185  1.00  0.00           H  
ATOM    986  C   THR    71      84.097 115.406  62.266  1.00  0.00           C  
ATOM    987  O   THR    71      84.425 115.174  63.438  1.00  0.00           O  
ATOM    988  N   PRO    72      82.835 115.851  61.963  1.00  0.00           N  
ATOM    989  CD  PRO    72      82.538 116.501  60.665  1.00  0.00           C  
ATOM    990  HD2 PRO    72      82.721 115.933  59.753  1.00  0.00           H  
ATOM    991  HD3 PRO    72      83.028 117.474  60.671  1.00  0.00           H  
ATOM    992  CG  PRO    72      81.074 116.921  60.720  1.00  0.00           C  
ATOM    993  HG2 PRO    72      80.431 116.232  60.173  1.00  0.00           H  
ATOM    994  HG3 PRO    72      80.952 117.911  60.282  1.00  0.00           H  
ATOM    995  CB  PRO    72      80.836 117.012  62.224  1.00  0.00           C  
ATOM    996  HB2 PRO    72      79.790 116.918  62.516  1.00  0.00           H  
ATOM    997  HB3 PRO    72      81.292 117.903  62.655  1.00  0.00           H  
ATOM    998  CA  PRO    72      81.701 115.862  62.808  1.00  0.00           C  
ATOM    999  HA  PRO    72      81.905 116.116  63.848  1.00  0.00           H  
ATOM   1000  C   PRO    72      80.957 114.590  62.902  1.00  0.00           C  
ATOM   1001  O   PRO    72      80.646 113.926  61.905  1.00  0.00           O  
ATOM   1002  N   GLN    73      80.664 114.091  64.150  1.00  0.00           N  
ATOM   1003  H   GLN    73      81.053 114.614  64.921  1.00  0.00           H  
ATOM   1004  CA  GLN    73      79.851 112.982  64.342  1.00  0.00           C  
ATOM   1005  HA  GLN    73      80.382 112.070  64.068  1.00  0.00           H  
ATOM   1006  CB  GLN    73      79.576 112.876  65.846  1.00  0.00           C  
ATOM   1007  HB2 GLN    73      79.053 111.946  66.071  1.00  0.00           H  
ATOM   1008  HB3 GLN    73      80.572 112.892  66.289  1.00  0.00           H  
ATOM   1009  CG  GLN    73      78.677 113.974  66.460  1.00  0.00           C  
ATOM   1010  HG2 GLN    73      79.072 114.101  67.468  1.00  0.00           H  
ATOM   1011  HG3 GLN    73      78.829 114.913  65.927  1.00  0.00           H  
ATOM   1012  CD  GLN    73      77.187 113.738  66.443  1.00  0.00           C  
ATOM   1013  OE1 GLN    73      76.666 112.739  66.013  1.00  0.00           O  
ATOM   1014  NE2 GLN    73      76.359 114.711  66.906  1.00  0.00           N  
ATOM   1015 HE21 GLN    73      76.742 115.586  67.234  1.00  0.00           H  
ATOM   1016 HE22 GLN    73      75.374 114.673  66.686  1.00  0.00           H  
ATOM   1017  C   GLN    73      78.494 113.034  63.562  1.00  0.00           C  
ATOM   1018  O   GLN    73      77.892 114.052  63.375  1.00  0.00           O  
ATOM   1019  N   GLY    74      78.027 111.858  63.186  1.00  0.00           N  
ATOM   1020  H   GLY    74      78.568 111.049  63.455  1.00  0.00           H  
ATOM   1021  CA  GLY    74      77.127 111.635  62.031  1.00  0.00           C  
ATOM   1022  HA2 GLY    74      77.336 112.357  61.241  1.00  0.00           H  
ATOM   1023  HA3 GLY    74      77.391 110.640  61.674  1.00  0.00           H  
ATOM   1024  C   GLY    74      75.569 111.703  62.253  1.00  0.00           C  
ATOM   1025  O   GLY    74      74.813 111.196  61.409  1.00  0.00           O  
ATOM   1026  N   TYR    75      75.135 112.292  63.345  1.00  0.00           N  
ATOM   1027  H   TYR    75      75.867 112.607  63.965  1.00  0.00           H  
ATOM   1028  CA  TYR    75      73.817 112.099  63.842  1.00  0.00           C  
ATOM   1029  HA  TYR    75      73.166 111.642  63.097  1.00  0.00           H  
ATOM   1030  CB  TYR    75      73.970 111.196  65.043  1.00  0.00           C  
ATOM   1031  HB2 TYR    75      74.544 111.638  65.857  1.00  0.00           H  
ATOM   1032  HB3 TYR    75      72.935 111.080  65.365  1.00  0.00           H  
ATOM   1033  CG  TYR    75      74.454 109.772  64.852  1.00  0.00           C  
ATOM   1034  CD1 TYR    75      75.858 109.437  64.935  1.00  0.00           C  
ATOM   1035  HD1 TYR    75      76.533 110.266  65.087  1.00  0.00           H  
ATOM   1036  CE1 TYR    75      76.292 108.111  64.935  1.00  0.00           C  
ATOM   1037  HE1 TYR    75      77.359 107.971  65.023  1.00  0.00           H  
ATOM   1038  CZ  TYR    75      75.357 107.036  64.843  1.00  0.00           C  
ATOM   1039  OH  TYR    75      75.731 105.714  64.905  1.00  0.00           O  
ATOM   1040  HH  TYR    75      74.953 105.155  64.837  1.00  0.00           H  
ATOM   1041  CE2 TYR    75      74.022 107.372  64.627  1.00  0.00           C  
ATOM   1042  HE2 TYR    75      73.237 106.636  64.534  1.00  0.00           H  
ATOM   1043  CD2 TYR    75      73.568 108.694  64.594  1.00  0.00           C  
ATOM   1044  HD2 TYR    75      72.512 108.885  64.470  1.00  0.00           H  
ATOM   1045  C   TYR    75      73.277 113.470  64.254  1.00  0.00           C  
ATOM   1046  O   TYR    75      73.878 114.538  64.055  1.00  0.00           O  
ATOM   1047  N   GLY    76      72.140 113.472  64.915  1.00  0.00           N  
ATOM   1048  H   GLY    76      71.577 112.638  65.007  1.00  0.00           H  
ATOM   1049  CA  GLY    76      71.541 114.684  65.529  1.00  0.00           C  
ATOM   1050  HA2 GLY    76      71.578 115.520  64.831  1.00  0.00           H  
ATOM   1051  HA3 GLY    76      70.513 114.479  65.828  1.00  0.00           H  
ATOM   1052  C   GLY    76      72.294 115.108  66.740  1.00  0.00           C  
ATOM   1053  O   GLY    76      73.168 114.348  67.189  1.00  0.00           O  
ATOM   1054  N   SER    77      72.166 116.352  67.291  1.00  0.00           N  
ATOM   1055  H   SER    77      71.693 117.066  66.756  1.00  0.00           H  
ATOM   1056  CA  SER    77      72.899 116.775  68.512  1.00  0.00           C  
ATOM   1057  HA  SER    77      73.952 116.551  68.345  1.00  0.00           H  
ATOM   1058  CB  SER    77      72.714 118.294  68.653  1.00  0.00           C  
ATOM   1059  HB2 SER    77      72.966 118.916  67.794  1.00  0.00           H  
ATOM   1060  HB3 SER    77      71.687 118.497  68.958  1.00  0.00           H  
ATOM   1061  OG  SER    77      73.491 118.768  69.707  1.00  0.00           O  
ATOM   1062  HG  SER    77      72.957 118.609  70.489  1.00  0.00           H  
ATOM   1063  C   SER    77      72.382 115.921  69.736  1.00  0.00           C  
ATOM   1064  O   SER    77      71.206 116.075  70.056  1.00  0.00           O  
ATOM   1065  N   THR    78      73.217 115.104  70.437  1.00  0.00           N  
ATOM   1066  H   THR    78      72.857 114.633  71.255  1.00  0.00           H  
ATOM   1067  CA  THR    78      74.625 114.609  70.066  1.00  0.00           C  
ATOM   1068  HA  THR    78      74.956 114.918  69.075  1.00  0.00           H  
ATOM   1069  CB  THR    78      75.718 115.136  70.954  1.00  0.00           C  
ATOM   1070  HB  THR    78      75.661 114.555  71.875  1.00  0.00           H  
ATOM   1071  CG2 THR    78      77.112 114.939  70.360  1.00  0.00           C  
ATOM   1072 HG21 THR    78      77.119 115.477  69.412  1.00  0.00           H  
ATOM   1073 HG22 THR    78      77.868 115.310  71.051  1.00  0.00           H  
ATOM   1074 HG23 THR    78      77.427 113.900  70.256  1.00  0.00           H  
ATOM   1075  OG1 THR    78      75.661 116.517  71.191  1.00  0.00           O  
ATOM   1076  HG1 THR    78      75.080 116.484  71.954  1.00  0.00           H  
ATOM   1077  C   THR    78      74.718 113.049  70.168  1.00  0.00           C  
ATOM   1078  O   THR    78      74.545 112.514  71.228  1.00  0.00           O  
ATOM   1079  N   GLY    79      74.949 112.441  69.011  1.00  0.00           N  
ATOM   1080  H   GLY    79      74.774 112.965  68.166  1.00  0.00           H  
ATOM   1081  CA  GLY    79      75.103 110.983  68.918  1.00  0.00           C  
ATOM   1082  HA2 GLY    79      74.181 110.460  69.171  1.00  0.00           H  
ATOM   1083  HA3 GLY    79      75.433 110.832  67.890  1.00  0.00           H  
ATOM   1084  C   GLY    79      76.280 110.347  69.698  1.00  0.00           C  
ATOM   1085  O   GLY    79      76.956 111.026  70.470  1.00  0.00           O  
ATOM   1086  N   GLY    80      76.503 109.056  69.520  1.00  0.00           N  
ATOM   1087  H   GLY    80      77.495 108.897  69.628  1.00  0.00           H  
ATOM   1088  CA  GLY    80      75.750 108.045  68.685  1.00  0.00           C  
ATOM   1089  HA2 GLY    80      75.765 108.353  67.640  1.00  0.00           H  
ATOM   1090  HA3 GLY    80      76.375 107.152  68.655  1.00  0.00           H  
ATOM   1091  C   GLY    80      74.268 107.772  69.120  1.00  0.00           C  
ATOM   1092  O   GLY    80      73.995 108.138  70.212  1.00  0.00           O  
ATOM   1093  N   TYR    81      73.488 107.142  68.257  1.00  0.00           N  
ATOM   1094  H   TYR    81      73.952 106.891  67.395  1.00  0.00           H  
ATOM   1095  CA  TYR    81      72.063 106.899  68.419  1.00  0.00           C  
ATOM   1096  HA  TYR    81      71.813 106.483  69.395  1.00  0.00           H  
ATOM   1097  CB  TYR    81      71.417 108.222  67.953  1.00  0.00           C  
ATOM   1098  HB2 TYR    81      71.924 108.513  67.033  1.00  0.00           H  
ATOM   1099  HB3 TYR    81      70.375 108.020  67.702  1.00  0.00           H  
ATOM   1100  CG  TYR    81      71.429 109.466  68.883  1.00  0.00           C  
ATOM   1101  CD1 TYR    81      70.909 109.322  70.212  1.00  0.00           C  
ATOM   1102  HD1 TYR    81      70.676 108.361  70.647  1.00  0.00           H  
ATOM   1103  CE1 TYR    81      70.598 110.382  71.018  1.00  0.00           C  
ATOM   1104  HE1 TYR    81      70.247 110.183  72.020  1.00  0.00           H  
ATOM   1105  CZ  TYR    81      70.978 111.671  70.558  1.00  0.00           C  
ATOM   1106  OH  TYR    81      70.739 112.728  71.293  1.00  0.00           O  
ATOM   1107  HH  TYR    81      70.801 112.496  72.223  1.00  0.00           H  
ATOM   1108  CE2 TYR    81      71.613 111.815  69.261  1.00  0.00           C  
ATOM   1109  HE2 TYR    81      71.900 112.796  68.911  1.00  0.00           H  
ATOM   1110  CD2 TYR    81      71.707 110.760  68.356  1.00  0.00           C  
ATOM   1111  HD2 TYR    81      72.013 110.893  67.329  1.00  0.00           H  
ATOM   1112  C   TYR    81      71.515 105.779  67.556  1.00  0.00           C  
ATOM   1113  O   TYR    81      72.209 105.177  66.744  1.00  0.00           O  
ATOM   1114  N   GLY    82      70.312 105.263  67.726  1.00  0.00           N  
ATOM   1115  H   GLY    82      70.116 104.469  67.133  1.00  0.00           H  
ATOM   1116  CA  GLY    82      69.281 105.593  68.661  1.00  0.00           C  
ATOM   1117  HA2 GLY    82      69.508 105.087  69.599  1.00  0.00           H  
ATOM   1118  HA3 GLY    82      69.069 106.661  68.710  1.00  0.00           H  
ATOM   1119  C   GLY    82      67.882 105.033  68.237  1.00  0.00           C  
ATOM   1120  O   GLY    82      67.554 105.095  67.049  1.00  0.00           O  
ATOM   1121  N   SER    83      67.167 104.426  69.210  1.00  0.00           N  
ATOM   1122  H   SER    83      67.510 104.291  70.150  1.00  0.00           H  
ATOM   1123  CA  SER    83      65.812 103.825  68.860  1.00  0.00           C  
ATOM   1124  HA  SER    83      65.519 103.216  69.715  1.00  0.00           H  
ATOM   1125  CB  SER    83      64.830 104.959  68.753  1.00  0.00           C  
ATOM   1126  HB2 SER    83      65.020 105.681  69.548  1.00  0.00           H  
ATOM   1127  HB3 SER    83      64.959 105.534  67.836  1.00  0.00           H  
ATOM   1128  OG  SER    83      63.461 104.542  68.966  1.00  0.00           O  
ATOM   1129  HG  SER    83      62.923 105.332  69.050  1.00  0.00           H  
ATOM   1130  C   SER    83      65.851 102.849  67.679  1.00  0.00           C  
ATOM   1131  O   SER    83      65.021 102.974  66.746  1.00  0.00           O  
ATOM   1132  N   SER    84      66.744 101.847  67.656  1.00  0.00           N  
ATOM   1133  H   SER    84      66.600 101.267  66.842  1.00  0.00           H  
ATOM   1134  CA  SER    84      67.740 101.426  68.643  1.00  0.00           C  
ATOM   1135  HA  SER    84      67.434 101.988  69.525  1.00  0.00           H  
ATOM   1136  CB  SER    84      67.561  99.897  69.010  1.00  0.00           C  
ATOM   1137  HB2 SER    84      66.526  99.713  69.299  1.00  0.00           H  
ATOM   1138  HB3 SER    84      67.851  99.258  68.176  1.00  0.00           H  
ATOM   1139  OG  SER    84      68.453  99.559  70.067  1.00  0.00           O  
ATOM   1140  HG  SER    84      68.043  99.766  70.911  1.00  0.00           H  
ATOM   1141  C   SER    84      69.186 101.793  68.141  1.00  0.00           C  
ATOM   1142  O   SER    84      69.402 102.659  67.291  1.00  0.00           O  
ATOM   1143  N   GLN    85      70.139 101.203  68.799  1.00  0.00           N  
ATOM   1144  H   GLN    85      69.835 100.683  69.610  1.00  0.00           H  
ATOM   1145  CA  GLN    85      71.489 101.587  68.712  1.00  0.00           C  
ATOM   1146  HA  GLN    85      71.464 102.675  68.638  1.00  0.00           H  
ATOM   1147  CB  GLN    85      72.142 101.103  70.080  1.00  0.00           C  
ATOM   1148  HB2 GLN    85      71.875 100.072  70.315  1.00  0.00           H  
ATOM   1149  HB3 GLN    85      73.215 101.005  69.912  1.00  0.00           H  
ATOM   1150  CG  GLN    85      71.914 102.074  71.182  1.00  0.00           C  
ATOM   1151  HG2 GLN    85      70.882 102.427  71.196  1.00  0.00           H  
ATOM   1152  HG3 GLN    85      72.029 101.500  72.101  1.00  0.00           H  
ATOM   1153  CD  GLN    85      72.927 103.128  71.039  1.00  0.00           C  
ATOM   1154  OE1 GLN    85      73.190 103.728  70.007  1.00  0.00           O  
ATOM   1155  NE2 GLN    85      73.514 103.544  72.102  1.00  0.00           N  
ATOM   1156 HE21 GLN    85      74.011 104.418  72.009  1.00  0.00           H  
ATOM   1157 HE22 GLN    85      73.124 103.267  72.992  1.00  0.00           H  
ATOM   1158  C   GLN    85      72.372 101.122  67.579  1.00  0.00           C  
ATOM   1159  O   GLN    85      73.537 101.455  67.490  1.00  0.00           O  
ATOM   1160  N   SER    86      71.864 100.286  66.643  1.00  0.00           N  
ATOM   1161  H   SER    86      70.954  99.914  66.873  1.00  0.00           H  
ATOM   1162  CA  SER    86      72.638  99.602  65.649  1.00  0.00           C  
ATOM   1163  HA  SER    86      71.823  99.020  65.219  1.00  0.00           H  
ATOM   1164  CB  SER    86      73.068 100.542  64.505  1.00  0.00           C  
ATOM   1165  HB2 SER    86      73.699 101.362  64.849  1.00  0.00           H  
ATOM   1166  HB3 SER    86      73.595 100.034  63.698  1.00  0.00           H  
ATOM   1167  OG  SER    86      71.875 101.179  64.052  1.00  0.00           O  
ATOM   1168  HG  SER    86      71.368 100.584  63.494  1.00  0.00           H  
ATOM   1169  C   SER    86      73.797  98.796  66.153  1.00  0.00           C  
ATOM   1170  O   SER    86      74.947  98.975  65.770  1.00  0.00           O  
ATOM   1171  N   SER    87      73.456  97.785  66.958  1.00  0.00           N  
ATOM   1172  H   SER    87      72.521  97.510  67.223  1.00  0.00           H  
ATOM   1173  CA  SER    87      74.306  96.685  67.460  1.00  0.00           C  
ATOM   1174  HA  SER    87      75.329  97.014  67.642  1.00  0.00           H  
ATOM   1175  CB  SER    87      73.755  96.147  68.759  1.00  0.00           C  
ATOM   1176  HB2 SER    87      74.449  95.438  69.210  1.00  0.00           H  
ATOM   1177  HB3 SER    87      73.657  96.994  69.439  1.00  0.00           H  
ATOM   1178  OG  SER    87      72.534  95.547  68.536  1.00  0.00           O  
ATOM   1179  HG  SER    87      72.374  94.990  69.301  1.00  0.00           H  
ATOM   1180  C   SER    87      74.388  95.637  66.337  1.00  0.00           C  
ATOM   1181  O   SER    87      75.416  95.025  66.011  1.00  0.00           O  
ATOM   1182  N   GLN    88      73.318  95.626  65.457  1.00  0.00           N  
ATOM   1183  H   GLN    88      72.476  96.086  65.772  1.00  0.00           H  
ATOM   1184  CA  GLN    88      73.076  94.772  64.234  1.00  0.00           C  
ATOM   1185  HA  GLN    88      72.022  94.875  63.976  1.00  0.00           H  
ATOM   1186  CB  GLN    88      73.877  95.381  63.042  1.00  0.00           C  
ATOM   1187  HB2 GLN    88      74.921  95.334  63.353  1.00  0.00           H  
ATOM   1188  HB3 GLN    88      73.983  94.613  62.276  1.00  0.00           H  
ATOM   1189  CG  GLN    88      73.513  96.733  62.399  1.00  0.00           C  
ATOM   1190  HG2 GLN    88      72.561  96.529  61.910  1.00  0.00           H  
ATOM   1191  HG3 GLN    88      73.452  97.491  63.180  1.00  0.00           H  
ATOM   1192  CD  GLN    88      74.547  97.363  61.456  1.00  0.00           C  
ATOM   1193  OE1 GLN    88      75.276  98.261  61.755  1.00  0.00           O  
ATOM   1194  NE2 GLN    88      74.837  96.673  60.304  1.00  0.00           N  
ATOM   1195 HE21 GLN    88      74.443  95.755  60.155  1.00  0.00           H  
ATOM   1196 HE22 GLN    88      75.355  97.096  59.547  1.00  0.00           H  
ATOM   1197  C   GLN    88      73.586  93.294  64.458  1.00  0.00           C  
ATOM   1198  O   GLN    88      74.698  92.842  64.119  1.00  0.00           O  
ATOM   1199  N   SER    89      72.716  92.600  65.208  1.00  0.00           N  
ATOM   1200  H   SER    89      71.849  93.030  65.500  1.00  0.00           H  
ATOM   1201  CA  SER    89      72.917  91.219  65.768  1.00  0.00           C  
ATOM   1202  HA  SER    89      73.948  91.326  66.106  1.00  0.00           H  
ATOM   1203  CB  SER    89      71.931  91.035  66.930  1.00  0.00           C  
ATOM   1204  HB2 SER    89      72.012  91.926  67.552  1.00  0.00           H  
ATOM   1205  HB3 SER    89      70.912  91.087  66.547  1.00  0.00           H  
ATOM   1206  OG  SER    89      72.133  89.825  67.699  1.00  0.00           O  
ATOM   1207  HG  SER    89      71.540  89.696  68.443  1.00  0.00           H  
ATOM   1208  C   SER    89      72.761  90.093  64.703  1.00  0.00           C  
ATOM   1209  O   SER    89      72.083  90.378  63.673  1.00  0.00           O  
ATOM   1210  N   SER    90      73.213  88.850  64.910  1.00  0.00           N  
ATOM   1211  H   SER    90      73.574  88.601  65.820  1.00  0.00           H  
ATOM   1212  CA  SER    90      73.220  87.825  63.889  1.00  0.00           C  
ATOM   1213  HA  SER    90      73.584  88.301  62.978  1.00  0.00           H  
ATOM   1214  CB  SER    90      74.261  86.791  64.253  1.00  0.00           C  
ATOM   1215  HB2 SER    90      75.189  87.151  64.697  1.00  0.00           H  
ATOM   1216  HB3 SER    90      73.940  86.278  65.160  1.00  0.00           H  
ATOM   1217  OG  SER    90      74.525  85.888  63.211  1.00  0.00           O  
ATOM   1218  HG  SER    90      73.990  85.104  63.354  1.00  0.00           H  
ATOM   1219  C   SER    90      71.921  87.294  63.299  1.00  0.00           C  
ATOM   1220  O   SER    90      71.801  86.835  62.203  1.00  0.00           O  
ATOM   1221  N   TYR    91      70.793  87.650  64.040  1.00  0.00           N  
ATOM   1222  H   TYR    91      70.944  88.178  64.887  1.00  0.00           H  
ATOM   1223  CA  TYR    91      69.394  87.151  63.866  1.00  0.00           C  
ATOM   1224  HA  TYR    91      69.198  86.948  62.813  1.00  0.00           H  
ATOM   1225  CB  TYR    91      69.365  85.823  64.762  1.00  0.00           C  
ATOM   1226  HB2 TYR    91      68.375  85.368  64.723  1.00  0.00           H  
ATOM   1227  HB3 TYR    91      70.145  85.205  64.317  1.00  0.00           H  
ATOM   1228  CG  TYR    91      69.814  86.007  66.230  1.00  0.00           C  
ATOM   1229  CD1 TYR    91      71.165  85.728  66.624  1.00  0.00           C  
ATOM   1230  HD1 TYR    91      71.884  85.390  65.892  1.00  0.00           H  
ATOM   1231  CE1 TYR    91      71.575  85.929  67.994  1.00  0.00           C  
ATOM   1232  HE1 TYR    91      72.563  85.678  68.351  1.00  0.00           H  
ATOM   1233  CZ  TYR    91      70.644  86.518  68.876  1.00  0.00           C  
ATOM   1234  OH  TYR    91      71.045  86.841  70.086  1.00  0.00           O  
ATOM   1235  HH  TYR    91      70.325  87.304  70.521  1.00  0.00           H  
ATOM   1236  CE2 TYR    91      69.304  86.606  68.564  1.00  0.00           C  
ATOM   1237  HE2 TYR    91      68.554  86.889  69.289  1.00  0.00           H  
ATOM   1238  CD2 TYR    91      68.919  86.313  67.277  1.00  0.00           C  
ATOM   1239  HD2 TYR    91      67.874  86.403  67.023  1.00  0.00           H  
ATOM   1240  C   TYR    91      68.406  88.167  64.441  1.00  0.00           C  
ATOM   1241  O   TYR    91      68.816  88.998  65.262  1.00  0.00           O  
ATOM   1242  N   GLY    92      67.100  88.189  64.056  1.00  0.00           N  
ATOM   1243  H   GLY    92      66.590  89.023  64.310  1.00  0.00           H  
ATOM   1244  CA  GLY    92      66.456  87.346  63.084  1.00  0.00           C  
ATOM   1245  HA2 GLY    92      65.973  88.077  62.436  1.00  0.00           H  
ATOM   1246  HA3 GLY    92      67.240  86.856  62.508  1.00  0.00           H  
ATOM   1247  C   GLY    92      65.411  86.395  63.675  1.00  0.00           C  
ATOM   1248  O   GLY    92      64.952  86.540  64.830  1.00  0.00           O  
ATOM   1249  N   GLN    93      65.071  85.523  62.753  1.00  0.00           N  
ATOM   1250  H   GLN    93      65.581  85.638  61.889  1.00  0.00           H  
ATOM   1251  CA  GLN    93      64.226  84.370  62.888  1.00  0.00           C  
ATOM   1252  HA  GLN    93      63.346  84.688  63.447  1.00  0.00           H  
ATOM   1253  CB  GLN    93      63.773  83.890  61.539  1.00  0.00           C  
ATOM   1254  HB2 GLN    93      63.719  84.747  60.868  1.00  0.00           H  
ATOM   1255  HB3 GLN    93      64.662  83.374  61.176  1.00  0.00           H  
ATOM   1256  CG  GLN    93      62.434  83.135  61.405  1.00  0.00           C  
ATOM   1257  HG2 GLN    93      61.558  83.747  61.623  1.00  0.00           H  
ATOM   1258  HG3 GLN    93      62.240  82.889  60.361  1.00  0.00           H  
ATOM   1259  CD  GLN    93      62.316  81.893  62.251  1.00  0.00           C  
ATOM   1260  OE1 GLN    93      63.270  81.143  62.483  1.00  0.00           O  
ATOM   1261  NE2 GLN    93      61.128  81.465  62.589  1.00  0.00           N  
ATOM   1262 HE21 GLN    93      61.186  80.614  63.131  1.00  0.00           H  
ATOM   1263 HE22 GLN    93      60.279  81.895  62.250  1.00  0.00           H  
ATOM   1264  C   GLN    93      65.077  83.411  63.581  1.00  0.00           C  
ATOM   1265  O   GLN    93      66.126  83.022  63.090  1.00  0.00           O  
ATOM   1266  N   GLN    94      64.607  82.911  64.714  1.00  0.00           N  
ATOM   1267  H   GLN    94      63.705  83.302  64.947  1.00  0.00           H  
ATOM   1268  CA  GLN    94      65.057  81.717  65.514  1.00  0.00           C  
ATOM   1269  HA  GLN    94      65.705  81.085  64.908  1.00  0.00           H  
ATOM   1270  CB  GLN    94      65.819  82.288  66.751  1.00  0.00           C  
ATOM   1271  HB2 GLN    94      65.090  82.868  67.316  1.00  0.00           H  
ATOM   1272  HB3 GLN    94      66.122  81.457  67.388  1.00  0.00           H  
ATOM   1273  CG  GLN    94      67.110  83.010  66.468  1.00  0.00           C  
ATOM   1274  HG2 GLN    94      67.591  82.464  65.656  1.00  0.00           H  
ATOM   1275  HG3 GLN    94      66.882  83.975  66.017  1.00  0.00           H  
ATOM   1276  CD  GLN    94      68.022  83.154  67.645  1.00  0.00           C  
ATOM   1277  OE1 GLN    94      67.615  83.155  68.816  1.00  0.00           O  
ATOM   1278  NE2 GLN    94      69.302  83.074  67.349  1.00  0.00           N  
ATOM   1279 HE21 GLN    94      69.666  82.962  66.413  1.00  0.00           H  
ATOM   1280 HE22 GLN    94      69.891  83.122  68.168  1.00  0.00           H  
ATOM   1281  C   GLN    94      64.015  80.728  66.018  1.00  0.00           C  
ATOM   1282  O   GLN    94      64.354  79.589  66.343  1.00  0.00           O  
ATOM   1283  N   SER    95      62.772  81.110  65.860  1.00  0.00           N  
ATOM   1284  H   SER    95      62.625  81.994  65.393  1.00  0.00           H  
ATOM   1285  CA  SER    95      61.693  80.180  66.332  1.00  0.00           C  
ATOM   1286  HA  SER    95      62.136  79.688  67.198  1.00  0.00           H  
ATOM   1287  CB  SER    95      60.378  80.850  66.832  1.00  0.00           C  
ATOM   1288  HB2 SER    95      60.638  81.544  67.631  1.00  0.00           H  
ATOM   1289  HB3 SER    95      59.894  81.280  65.955  1.00  0.00           H  
ATOM   1290  OG  SER    95      59.563  79.894  67.373  1.00  0.00           O  
ATOM   1291  HG  SER    95      59.764  79.924  68.312  1.00  0.00           H  
ATOM   1292  C   SER    95      61.378  79.105  65.241  1.00  0.00           C  
ATOM   1293  O   SER    95      60.604  79.303  64.320  1.00  0.00           O  
ATOM   1294  N   SER    96      62.161  78.016  65.258  1.00  0.00           N  
ATOM   1295  H   SER    96      62.807  77.914  66.028  1.00  0.00           H  
ATOM   1296  CA  SER    96      62.341  76.982  64.246  1.00  0.00           C  
ATOM   1297  HA  SER    96      62.996  77.340  63.452  1.00  0.00           H  
ATOM   1298  CB  SER    96      63.226  75.838  64.825  1.00  0.00           C  
ATOM   1299  HB2 SER    96      63.638  75.211  64.034  1.00  0.00           H  
ATOM   1300  HB3 SER    96      64.077  76.315  65.313  1.00  0.00           H  
ATOM   1301  OG  SER    96      62.527  75.061  65.771  1.00  0.00           O  
ATOM   1302  HG  SER    96      62.005  74.417  65.287  1.00  0.00           H  
ATOM   1303  C   SER    96      60.988  76.470  63.662  1.00  0.00           C  
ATOM   1304  O   SER    96      60.096  76.210  64.441  1.00  0.00           O  
ATOM   1305  N   TYR    97      60.832  76.279  62.374  1.00  0.00           N  
ATOM   1306  H   TYR    97      60.026  75.694  62.207  1.00  0.00           H  
ATOM   1307  CA  TYR    97      61.377  76.989  61.174  1.00  0.00           C  
ATOM   1308  HA  TYR    97      60.589  76.888  60.427  1.00  0.00           H  
ATOM   1309  CB  TYR    97      61.503  78.528  61.422  1.00  0.00           C  
ATOM   1310  HB2 TYR    97      60.479  78.798  61.680  1.00  0.00           H  
ATOM   1311  HB3 TYR    97      62.220  78.705  62.223  1.00  0.00           H  
ATOM   1312  CG  TYR    97      61.987  79.376  60.239  1.00  0.00           C  
ATOM   1313  CD1 TYR    97      63.361  79.282  59.851  1.00  0.00           C  
ATOM   1314  HD1 TYR    97      64.036  78.654  60.412  1.00  0.00           H  
ATOM   1315  CE1 TYR    97      63.856  80.086  58.830  1.00  0.00           C  
ATOM   1316  HE1 TYR    97      64.886  80.041  58.507  1.00  0.00           H  
ATOM   1317  CZ  TYR    97      63.051  80.956  58.077  1.00  0.00           C  
ATOM   1318  OH  TYR    97      63.632  81.778  57.184  1.00  0.00           O  
ATOM   1319  HH  TYR    97      64.458  81.508  56.777  1.00  0.00           H  
ATOM   1320  CE2 TYR    97      61.706  80.957  58.387  1.00  0.00           C  
ATOM   1321  HE2 TYR    97      61.063  81.595  57.798  1.00  0.00           H  
ATOM   1322  CD2 TYR    97      61.129  80.294  59.503  1.00  0.00           C  
ATOM   1323  HD2 TYR    97      60.084  80.220  59.763  1.00  0.00           H  
ATOM   1324  C   TYR    97      62.728  76.391  60.707  1.00  0.00           C  
ATOM   1325  O   TYR    97      63.642  76.142  61.502  1.00  0.00           O  
ATOM   1326  N   PRO    98      62.909  76.019  59.380  1.00  0.00           N  
ATOM   1327  CD  PRO    98      64.194  75.972  58.828  1.00  0.00           C  
ATOM   1328  HD2 PRO    98      64.621  75.000  59.073  1.00  0.00           H  
ATOM   1329  HD3 PRO    98      64.897  76.703  59.228  1.00  0.00           H  
ATOM   1330  CG  PRO    98      64.002  76.275  57.339  1.00  0.00           C  
ATOM   1331  HG2 PRO    98      64.769  75.874  56.676  1.00  0.00           H  
ATOM   1332  HG3 PRO    98      63.812  77.346  57.269  1.00  0.00           H  
ATOM   1333  CB  PRO    98      62.633  75.643  57.104  1.00  0.00           C  
ATOM   1334  HB2 PRO    98      62.749  74.560  57.074  1.00  0.00           H  
ATOM   1335  HB3 PRO    98      62.083  76.097  56.280  1.00  0.00           H  
ATOM   1336  CA  PRO    98      61.844  75.959  58.399  1.00  0.00           C  
ATOM   1337  HA  PRO    98      61.352  76.919  58.243  1.00  0.00           H  
ATOM   1338  C   PRO    98      60.888  74.895  58.785  1.00  0.00           C  
ATOM   1339  O   PRO    98      61.079  74.219  59.790  1.00  0.00           O  
ATOM   1340  N   GLY    99      59.783  74.711  58.074  1.00  0.00           N  
ATOM   1341  H   GLY    99      59.563  75.528  57.523  1.00  0.00           H  
ATOM   1342  CA  GLY    99      58.916  73.540  58.164  1.00  0.00           C  
ATOM   1343  HA2 GLY    99      58.358  73.470  59.098  1.00  0.00           H  
ATOM   1344  HA3 GLY    99      58.106  73.751  57.466  1.00  0.00           H  
ATOM   1345  C   GLY    99      59.687  72.199  57.867  1.00  0.00           C  
ATOM   1346  O   GLY    99      60.748  72.219  57.239  1.00  0.00           O  
ATOM   1347  N   TYR   100      58.995  71.056  58.138  1.00  0.00           N  
ATOM   1348  H   TYR   100      58.151  71.047  58.693  1.00  0.00           H  
ATOM   1349  CA  TYR   100      59.298  69.736  57.622  1.00  0.00           C  
ATOM   1350  HA  TYR   100      60.328  69.491  57.882  1.00  0.00           H  
ATOM   1351  CB  TYR   100      58.385  68.726  58.398  1.00  0.00           C  
ATOM   1352  HB2 TYR   100      58.503  68.904  59.467  1.00  0.00           H  
ATOM   1353  HB3 TYR   100      57.340  68.891  58.138  1.00  0.00           H  
ATOM   1354  CG  TYR   100      58.733  67.279  58.087  1.00  0.00           C  
ATOM   1355  CD1 TYR   100      59.999  66.775  58.369  1.00  0.00           C  
ATOM   1356  HD1 TYR   100      60.676  67.546  58.706  1.00  0.00           H  
ATOM   1357  CE1 TYR   100      60.403  65.464  58.093  1.00  0.00           C  
ATOM   1358  HE1 TYR   100      61.415  65.146  58.299  1.00  0.00           H  
ATOM   1359  CZ  TYR   100      59.387  64.657  57.490  1.00  0.00           C  
ATOM   1360  OH  TYR   100      59.650  63.370  57.338  1.00  0.00           O  
ATOM   1361  HH  TYR   100      59.322  63.122  56.470  1.00  0.00           H  
ATOM   1362  CE2 TYR   100      58.102  65.125  57.316  1.00  0.00           C  
ATOM   1363  HE2 TYR   100      57.341  64.463  56.930  1.00  0.00           H  
ATOM   1364  CD2 TYR   100      57.753  66.418  57.561  1.00  0.00           C  
ATOM   1365  HD2 TYR   100      56.785  66.770  57.234  1.00  0.00           H  
ATOM   1366  C   TYR   100      59.209  69.514  56.151  1.00  0.00           C  
ATOM   1367  O   TYR   100      60.130  68.868  55.653  1.00  0.00           O  
ATOM   1368  N   GLY   101      58.296  70.071  55.327  1.00  0.00           N  
ATOM   1369  H   GLY   101      57.675  70.769  55.712  1.00  0.00           H  
ATOM   1370  CA  GLY   101      58.364  69.888  53.909  1.00  0.00           C  
ATOM   1371  HA2 GLY   101      59.122  70.552  53.493  1.00  0.00           H  
ATOM   1372  HA3 GLY   101      58.653  68.880  53.614  1.00  0.00           H  
ATOM   1373  C   GLY   101      57.020  70.017  53.320  1.00  0.00           C  
ATOM   1374  O   GLY   101      55.942  69.731  53.894  1.00  0.00           O  
ATOM   1375  N   GLN   102      57.026  70.593  52.129  1.00  0.00           N  
ATOM   1376  H   GLN   102      57.990  70.764  51.883  1.00  0.00           H  
ATOM   1377  CA  GLN   102      55.870  70.781  51.180  1.00  0.00           C  
ATOM   1378  HA  GLN   102      54.931  70.857  51.729  1.00  0.00           H  
ATOM   1379  CB  GLN   102      56.188  72.190  50.549  1.00  0.00           C  
ATOM   1380  HB2 GLN   102      57.111  72.217  49.970  1.00  0.00           H  
ATOM   1381  HB3 GLN   102      55.431  72.287  49.770  1.00  0.00           H  
ATOM   1382  CG  GLN   102      56.042  73.382  51.481  1.00  0.00           C  
ATOM   1383  HG2 GLN   102      55.694  74.254  50.927  1.00  0.00           H  
ATOM   1384  HG3 GLN   102      55.235  73.163  52.181  1.00  0.00           H  
ATOM   1385  CD  GLN   102      57.291  73.702  52.221  1.00  0.00           C  
ATOM   1386  OE1 GLN   102      57.591  73.234  53.289  1.00  0.00           O  
ATOM   1387  NE2 GLN   102      58.036  74.589  51.609  1.00  0.00           N  
ATOM   1388 HE21 GLN   102      57.828  74.736  50.632  1.00  0.00           H  
ATOM   1389 HE22 GLN   102      58.815  75.032  52.077  1.00  0.00           H  
ATOM   1390  C   GLN   102      55.743  69.656  50.150  1.00  0.00           C  
ATOM   1391  O   GLN   102      54.862  69.617  49.284  1.00  0.00           O  
ATOM   1392  N   GLN   103      56.706  68.747  50.184  1.00  0.00           N  
ATOM   1393  H   GLN   103      57.425  68.961  50.859  1.00  0.00           H  
ATOM   1394  CA  GLN   103      57.031  67.494  49.523  1.00  0.00           C  
ATOM   1395  HA  GLN   103      56.127  66.916  49.333  1.00  0.00           H  
ATOM   1396  CB  GLN   103      57.822  67.729  48.177  1.00  0.00           C  
ATOM   1397  HB2 GLN   103      58.747  68.273  48.369  1.00  0.00           H  
ATOM   1398  HB3 GLN   103      58.030  66.752  47.738  1.00  0.00           H  
ATOM   1399  CG  GLN   103      57.022  68.508  47.167  1.00  0.00           C  
ATOM   1400  HG2 GLN   103      56.802  69.539  47.443  1.00  0.00           H  
ATOM   1401  HG3 GLN   103      57.687  68.687  46.322  1.00  0.00           H  
ATOM   1402  CD  GLN   103      55.785  67.888  46.525  1.00  0.00           C  
ATOM   1403  OE1 GLN   103      55.229  66.821  46.800  1.00  0.00           O  
ATOM   1404  NE2 GLN   103      55.184  68.683  45.609  1.00  0.00           N  
ATOM   1405 HE21 GLN   103      54.346  68.333  45.167  1.00  0.00           H  
ATOM   1406 HE22 GLN   103      55.450  69.658  45.608  1.00  0.00           H  
ATOM   1407  C   GLN   103      57.994  66.599  50.361  1.00  0.00           C  
ATOM   1408  O   GLN   103      58.851  67.200  50.996  1.00  0.00           O  
ATOM   1409  N   PRO   104      57.814  65.246  50.440  1.00  0.00           N  
ATOM   1410  CD  PRO   104      57.063  64.467  49.555  1.00  0.00           C  
ATOM   1411  HD2 PRO   104      57.026  64.772  48.510  1.00  0.00           H  
ATOM   1412  HD3 PRO   104      56.026  64.380  49.879  1.00  0.00           H  
ATOM   1413  CG  PRO   104      57.621  63.100  49.671  1.00  0.00           C  
ATOM   1414  HG2 PRO   104      58.414  62.953  48.938  1.00  0.00           H  
ATOM   1415  HG3 PRO   104      56.912  62.306  49.437  1.00  0.00           H  
ATOM   1416  CB  PRO   104      58.178  62.994  51.108  1.00  0.00           C  
ATOM   1417  HB2 PRO   104      58.975  62.298  51.368  1.00  0.00           H  
ATOM   1418  HB3 PRO   104      57.250  62.807  51.648  1.00  0.00           H  
ATOM   1419  CA  PRO   104      58.473  64.440  51.411  1.00  0.00           C  
ATOM   1420  HA  PRO   104      57.995  64.608  52.376  1.00  0.00           H  
ATOM   1421  C   PRO   104      59.997  64.722  51.542  1.00  0.00           C  
ATOM   1422  O   PRO   104      60.738  64.861  50.589  1.00  0.00           O  
ATOM   1423  N   ALA   105      60.528  64.725  52.751  1.00  0.00           N  
ATOM   1424  H   ALA   105      59.881  64.521  53.500  1.00  0.00           H  
ATOM   1425  CA  ALA   105      61.942  64.579  53.183  1.00  0.00           C  
ATOM   1426  HA  ALA   105      62.596  65.258  52.637  1.00  0.00           H  
ATOM   1427  CB  ALA   105      62.003  65.097  54.623  1.00  0.00           C  
ATOM   1428  HB1 ALA   105      61.583  64.338  55.283  1.00  0.00           H  
ATOM   1429  HB2 ALA   105      63.063  65.185  54.860  1.00  0.00           H  
ATOM   1430  HB3 ALA   105      61.530  66.074  54.723  1.00  0.00           H  
ATOM   1431  C   ALA   105      62.482  63.164  52.986  1.00  0.00           C  
ATOM   1432  O   ALA   105      61.754  62.191  53.225  1.00  0.00           O  
ATOM   1433  N   PRO   106      63.793  63.032  52.538  1.00  0.00           N  
ATOM   1434  CD  PRO   106      64.765  64.081  52.155  1.00  0.00           C  
ATOM   1435  HD2 PRO   106      64.740  64.930  52.837  1.00  0.00           H  
ATOM   1436  HD3 PRO   106      64.600  64.427  51.134  1.00  0.00           H  
ATOM   1437  CG  PRO   106      66.102  63.365  52.296  1.00  0.00           C  
ATOM   1438  HG2 PRO   106      66.293  63.325  53.369  1.00  0.00           H  
ATOM   1439  HG3 PRO   106      66.851  63.800  51.635  1.00  0.00           H  
ATOM   1440  CB  PRO   106      65.750  61.965  51.803  1.00  0.00           C  
ATOM   1441  HB2 PRO   106      66.445  61.173  52.080  1.00  0.00           H  
ATOM   1442  HB3 PRO   106      65.524  61.957  50.737  1.00  0.00           H  
ATOM   1443  CA  PRO   106      64.391  61.679  52.456  1.00  0.00           C  
ATOM   1444  HA  PRO   106      63.868  61.050  51.734  1.00  0.00           H  
ATOM   1445  C   PRO   106      64.595  60.965  53.840  1.00  0.00           C  
ATOM   1446  O   PRO   106      64.990  59.843  53.906  1.00  0.00           O  
ATOM   1447  N   SER   107      64.249  61.708  54.911  1.00  0.00           N  
ATOM   1448  H   SER   107      63.969  62.660  54.721  1.00  0.00           H  
ATOM   1449  CA  SER   107      64.247  61.358  56.284  1.00  0.00           C  
ATOM   1450  HA  SER   107      65.280  61.252  56.614  1.00  0.00           H  
ATOM   1451  CB  SER   107      63.646  62.510  57.148  1.00  0.00           C  
ATOM   1452  HB2 SER   107      62.605  62.645  56.854  1.00  0.00           H  
ATOM   1453  HB3 SER   107      63.701  62.277  58.212  1.00  0.00           H  
ATOM   1454  OG  SER   107      64.250  63.749  56.913  1.00  0.00           O  
ATOM   1455  HG  SER   107      65.207  63.683  56.882  1.00  0.00           H  
ATOM   1456  C   SER   107      63.575  60.086  56.611  1.00  0.00           C  
ATOM   1457  O   SER   107      62.487  59.744  56.013  1.00  0.00           O  
ATOM   1458  N   SER   108      64.010  59.403  57.702  1.00  0.00           N  
ATOM   1459  H   SER   108      64.886  59.678  58.123  1.00  0.00           H  
ATOM   1460  CA  SER   108      63.244  58.342  58.265  1.00  0.00           C  
ATOM   1461  HA  SER   108      63.147  57.561  57.511  1.00  0.00           H  
ATOM   1462  CB  SER   108      64.001  57.621  59.425  1.00  0.00           C  
ATOM   1463  HB2 SER   108      63.390  56.833  59.867  1.00  0.00           H  
ATOM   1464  HB3 SER   108      64.855  57.071  59.031  1.00  0.00           H  
ATOM   1465  OG  SER   108      64.524  58.613  60.300  1.00  0.00           O  
ATOM   1466  HG  SER   108      63.705  58.900  60.709  1.00  0.00           H  
ATOM   1467  C   SER   108      61.839  58.829  58.678  1.00  0.00           C  
ATOM   1468  O   SER   108      61.658  59.920  59.180  1.00  0.00           O  
ATOM   1469  N   THR   109      60.841  58.021  58.468  1.00  0.00           N  
ATOM   1470  H   THR   109      60.974  57.084  58.115  1.00  0.00           H  
ATOM   1471  CA  THR   109      59.439  58.204  58.944  1.00  0.00           C  
ATOM   1472  HA  THR   109      59.372  58.927  59.757  1.00  0.00           H  
ATOM   1473  CB  THR   109      58.434  58.563  57.879  1.00  0.00           C  
ATOM   1474  HB  THR   109      57.426  58.430  58.272  1.00  0.00           H  
ATOM   1475  CG2 THR   109      58.606  59.993  57.408  1.00  0.00           C  
ATOM   1476 HG21 THR   109      59.580  60.198  56.965  1.00  0.00           H  
ATOM   1477 HG22 THR   109      57.810  60.417  56.796  1.00  0.00           H  
ATOM   1478 HG23 THR   109      58.404  60.648  58.256  1.00  0.00           H  
ATOM   1479  OG1 THR   109      58.619  57.729  56.805  1.00  0.00           O  
ATOM   1480  HG1 THR   109      58.254  56.890  57.098  1.00  0.00           H  
ATOM   1481  C   THR   109      59.193  56.867  59.549  1.00  0.00           C  
ATOM   1482  O   THR   109      58.175  56.237  59.250  1.00  0.00           O  
ATOM   1483  N   SER   110      60.011  56.529  60.527  1.00  0.00           N  
ATOM   1484  H   SER   110      60.647  57.247  60.843  1.00  0.00           H  
ATOM   1485  CA  SER   110      59.938  55.237  61.257  1.00  0.00           C  
ATOM   1486  HA  SER   110      59.425  54.502  60.637  1.00  0.00           H  
ATOM   1487  CB  SER   110      61.366  54.772  61.553  1.00  0.00           C  
ATOM   1488  HB2 SER   110      61.785  55.527  62.218  1.00  0.00           H  
ATOM   1489  HB3 SER   110      61.267  53.751  61.923  1.00  0.00           H  
ATOM   1490  OG  SER   110      62.142  54.685  60.325  1.00  0.00           O  
ATOM   1491  HG  SER   110      62.833  54.025  60.415  1.00  0.00           H  
ATOM   1492  C   SER   110      59.229  55.250  62.666  1.00  0.00           C  
ATOM   1493  O   SER   110      58.904  54.193  63.136  1.00  0.00           O  
ATOM   1494  N   GLY   111      58.954  56.413  63.232  1.00  0.00           N  
ATOM   1495  H   GLY   111      59.217  57.223  62.689  1.00  0.00           H  
ATOM   1496  CA  GLY   111      58.246  56.645  64.494  1.00  0.00           C  
ATOM   1497  HA2 GLY   111      58.204  57.696  64.780  1.00  0.00           H  
ATOM   1498  HA3 GLY   111      57.266  56.199  64.323  1.00  0.00           H  
ATOM   1499  C   GLY   111      58.857  55.804  65.644  1.00  0.00           C  
ATOM   1500  O   GLY   111      60.048  55.436  65.458  1.00  0.00           O  
ATOM   1501  N   SER   112      58.131  55.427  66.706  1.00  0.00           N  
ATOM   1502  H   SER   112      58.776  55.026  67.372  1.00  0.00           H  
ATOM   1503  CA  SER   112      56.714  55.377  67.067  1.00  0.00           C  
ATOM   1504  HA  SER   112      56.703  54.858  68.026  1.00  0.00           H  
ATOM   1505  CB  SER   112      56.203  56.753  67.351  1.00  0.00           C  
ATOM   1506  HB2 SER   112      56.107  57.318  66.424  1.00  0.00           H  
ATOM   1507  HB3 SER   112      55.227  56.792  67.835  1.00  0.00           H  
ATOM   1508  OG  SER   112      57.153  57.386  68.236  1.00  0.00           O  
ATOM   1509  HG  SER   112      57.845  57.802  67.717  1.00  0.00           H  
ATOM   1510  C   SER   112      55.780  54.648  66.037  1.00  0.00           C  
ATOM   1511  O   SER   112      54.797  55.220  65.584  1.00  0.00           O  
ATOM   1512  N   TYR   113      56.027  53.424  65.665  1.00  0.00           N  
ATOM   1513  H   TYR   113      55.279  53.103  65.066  1.00  0.00           H  
ATOM   1514  CA  TYR   113      57.161  52.454  66.006  1.00  0.00           C  
ATOM   1515  HA  TYR   113      57.991  52.895  66.558  1.00  0.00           H  
ATOM   1516  CB  TYR   113      56.513  51.477  67.019  1.00  0.00           C  
ATOM   1517  HB2 TYR   113      55.600  51.088  66.569  1.00  0.00           H  
ATOM   1518  HB3 TYR   113      57.139  50.597  67.172  1.00  0.00           H  
ATOM   1519  CG  TYR   113      56.134  52.110  68.326  1.00  0.00           C  
ATOM   1520  CD1 TYR   113      54.978  52.907  68.515  1.00  0.00           C  
ATOM   1521  HD1 TYR   113      54.320  52.958  67.660  1.00  0.00           H  
ATOM   1522  CE1 TYR   113      54.769  53.653  69.692  1.00  0.00           C  
ATOM   1523  HE1 TYR   113      53.901  54.287  69.789  1.00  0.00           H  
ATOM   1524  CZ  TYR   113      55.569  53.423  70.808  1.00  0.00           C  
ATOM   1525  OH  TYR   113      55.283  54.065  71.942  1.00  0.00           O  
ATOM   1526  HH  TYR   113      54.668  54.776  71.748  1.00  0.00           H  
ATOM   1527  CE2 TYR   113      56.699  52.585  70.756  1.00  0.00           C  
ATOM   1528  HE2 TYR   113      57.432  52.477  71.541  1.00  0.00           H  
ATOM   1529  CD2 TYR   113      56.984  51.990  69.519  1.00  0.00           C  
ATOM   1530  HD2 TYR   113      57.908  51.472  69.307  1.00  0.00           H  
ATOM   1531  C   TYR   113      57.650  51.662  64.814  1.00  0.00           C  
ATOM   1532  O   TYR   113      56.940  51.685  63.790  1.00  0.00           O  
ATOM   1533  N   GLY   114      58.907  51.178  64.918  1.00  0.00           N  
ATOM   1534  H   GLY   114      59.330  51.192  65.834  1.00  0.00           H  
ATOM   1535  CA  GLY   114      59.584  50.433  63.853  1.00  0.00           C  
ATOM   1536  HA2 GLY   114      58.800  49.898  63.317  1.00  0.00           H  
ATOM   1537  HA3 GLY   114      59.933  51.253  63.226  1.00  0.00           H  
ATOM   1538  C   GLY   114      60.645  49.496  64.438  1.00  0.00           C  
ATOM   1539  O   GLY   114      60.342  48.932  65.469  1.00  0.00           O  
ATOM   1540  N   SER   115      61.824  49.274  63.895  1.00  0.00           N  
ATOM   1541  H   SER   115      62.341  48.442  64.144  1.00  0.00           H  
ATOM   1542  CA  SER   115      62.204  49.818  62.553  1.00  0.00           C  
ATOM   1543  HA  SER   115      62.042  50.890  62.671  1.00  0.00           H  
ATOM   1544  CB  SER   115      63.711  49.559  62.269  1.00  0.00           C  
ATOM   1545  HB2 SER   115      64.089  49.782  61.272  1.00  0.00           H  
ATOM   1546  HB3 SER   115      64.276  50.028  63.074  1.00  0.00           H  
ATOM   1547  OG  SER   115      63.976  48.228  62.440  1.00  0.00           O  
ATOM   1548  HG  SER   115      63.824  47.764  61.614  1.00  0.00           H  
ATOM   1549  C   SER   115      61.301  49.552  61.382  1.00  0.00           C  
ATOM   1550  O   SER   115      60.445  48.634  61.502  1.00  0.00           O  
ATOM   1551  N   SER   116      61.399  50.404  60.320  1.00  0.00           N  
ATOM   1552  H   SER   116      62.075  51.144  60.437  1.00  0.00           H  
ATOM   1553  CA  SER   116      60.700  50.288  59.076  1.00  0.00           C  
ATOM   1554  HA  SER   116      59.643  50.476  59.266  1.00  0.00           H  
ATOM   1555  CB  SER   116      61.111  51.473  58.189  1.00  0.00           C  
ATOM   1556  HB2 SER   116      60.455  51.453  57.319  1.00  0.00           H  
ATOM   1557  HB3 SER   116      60.909  52.432  58.667  1.00  0.00           H  
ATOM   1558  OG  SER   116      62.396  51.439  57.712  1.00  0.00           O  
ATOM   1559  HG  SER   116      62.517  52.224  57.173  1.00  0.00           H  
ATOM   1560  C   SER   116      60.769  48.879  58.414  1.00  0.00           C  
ATOM   1561  O   SER   116      61.784  48.155  58.373  1.00  0.00           O  
ATOM   1562  N   SER   117      59.665  48.496  57.793  1.00  0.00           N  
ATOM   1563  H   SER   117      58.851  49.090  57.870  1.00  0.00           H  
ATOM   1564  CA  SER   117      59.676  47.452  56.804  1.00  0.00           C  
ATOM   1565  HA  SER   117      60.602  47.481  56.231  1.00  0.00           H  
ATOM   1566  CB  SER   117      59.606  46.067  57.422  1.00  0.00           C  
ATOM   1567  HB2 SER   117      59.614  45.344  56.606  1.00  0.00           H  
ATOM   1568  HB3 SER   117      60.520  45.996  58.011  1.00  0.00           H  
ATOM   1569  OG  SER   117      58.456  45.768  58.229  1.00  0.00           O  
ATOM   1570  HG  SER   117      58.511  46.256  59.053  1.00  0.00           H  
ATOM   1571  C   SER   117      58.462  47.736  55.791  1.00  0.00           C  
ATOM   1572  O   SER   117      58.632  48.700  55.077  1.00  0.00           O  
ATOM   1573  N   GLN   118      57.295  47.091  55.811  1.00  0.00           N  
ATOM   1574  H   GLN   118      57.161  46.347  56.481  1.00  0.00           H  
ATOM   1575  CA  GLN   118      56.128  47.480  54.959  1.00  0.00           C  
ATOM   1576  HA  GLN   118      56.114  48.568  55.017  1.00  0.00           H  
ATOM   1577  CB  GLN   118      56.441  47.031  53.469  1.00  0.00           C  
ATOM   1578  HB2 GLN   118      57.167  47.764  53.117  1.00  0.00           H  
ATOM   1579  HB3 GLN   118      56.928  46.056  53.494  1.00  0.00           H  
ATOM   1580  CG  GLN   118      55.291  47.015  52.435  1.00  0.00           C  
ATOM   1581  HG2 GLN   118      55.673  46.625  51.491  1.00  0.00           H  
ATOM   1582  HG3 GLN   118      54.542  46.273  52.713  1.00  0.00           H  
ATOM   1583  CD  GLN   118      54.655  48.356  52.249  1.00  0.00           C  
ATOM   1584  OE1 GLN   118      55.302  49.332  52.561  1.00  0.00           O  
ATOM   1585  NE2 GLN   118      53.373  48.477  51.842  1.00  0.00           N  
ATOM   1586 HE21 GLN   118      52.771  47.672  51.934  1.00  0.00           H  
ATOM   1587 HE22 GLN   118      53.076  49.386  51.515  1.00  0.00           H  
ATOM   1588  C   GLN   118      54.852  46.730  55.541  1.00  0.00           C  
ATOM   1589  O   GLN   118      54.828  45.541  55.684  1.00  0.00           O  
ATOM   1590  N   SER   119      53.747  47.429  55.824  1.00  0.00           N  
ATOM   1591  H   SER   119      52.982  46.807  56.047  1.00  0.00           H  
ATOM   1592  CA  SER   119      53.418  48.833  55.789  1.00  0.00           C  
ATOM   1593  HA  SER   119      54.015  49.391  55.068  1.00  0.00           H  
ATOM   1594  CB  SER   119      51.969  48.932  55.329  1.00  0.00           C  
ATOM   1595  HB2 SER   119      51.673  49.851  54.823  1.00  0.00           H  
ATOM   1596  HB3 SER   119      51.786  48.312  54.452  1.00  0.00           H  
ATOM   1597  OG  SER   119      51.068  48.567  56.350  1.00  0.00           O  
ATOM   1598  HG  SER   119      50.502  49.292  56.627  1.00  0.00           H  
ATOM   1599  C   SER   119      53.838  49.516  57.137  1.00  0.00           C  
ATOM   1600  O   SER   119      54.665  49.059  57.917  1.00  0.00           O  
ATOM   1601  N   SER   120      53.221  50.700  57.358  1.00  0.00           N  
ATOM   1602  H   SER   120      52.524  51.007  56.695  1.00  0.00           H  
ATOM   1603  CA  SER   120      53.485  51.542  58.482  1.00  0.00           C  
ATOM   1604  HA  SER   120      54.493  51.358  58.855  1.00  0.00           H  
ATOM   1605  CB  SER   120      53.322  52.957  57.965  1.00  0.00           C  
ATOM   1606  HB2 SER   120      54.305  53.161  57.540  1.00  0.00           H  
ATOM   1607  HB3 SER   120      52.526  53.003  57.222  1.00  0.00           H  
ATOM   1608  OG  SER   120      53.275  53.887  59.092  1.00  0.00           O  
ATOM   1609  HG  SER   120      54.185  54.055  59.348  1.00  0.00           H  
ATOM   1610  C   SER   120      52.464  51.178  59.559  1.00  0.00           C  
ATOM   1611  O   SER   120      51.339  51.205  59.210  1.00  0.00           O  
ATOM   1612  N   SER   121      52.796  50.726  60.796  1.00  0.00           N  
ATOM   1613  H   SER   121      51.970  50.557  61.352  1.00  0.00           H  
ATOM   1614  CA  SER   121      54.156  50.549  61.318  1.00  0.00           C  
ATOM   1615  HA  SER   121      54.831  51.326  60.959  1.00  0.00           H  
ATOM   1616  CB  SER   121      54.013  50.761  62.851  1.00  0.00           C  
ATOM   1617  HB2 SER   121      53.229  50.126  63.262  1.00  0.00           H  
ATOM   1618  HB3 SER   121      54.945  50.532  63.368  1.00  0.00           H  
ATOM   1619  OG  SER   121      53.706  52.138  63.237  1.00  0.00           O  
ATOM   1620  HG  SER   121      52.785  52.397  63.151  1.00  0.00           H  
ATOM   1621  C   SER   121      54.926  49.216  60.985  1.00  0.00           C  
ATOM   1622  O   SER   121      56.197  49.289  60.921  1.00  0.00           O  
ATOM   1623  N   TYR   122      54.268  48.061  60.840  1.00  0.00           N  
ATOM   1624  H   TYR   122      53.341  48.100  61.240  1.00  0.00           H  
ATOM   1625  CA  TYR   122      54.680  46.653  60.567  1.00  0.00           C  
ATOM   1626  HA  TYR   122      55.728  46.742  60.280  1.00  0.00           H  
ATOM   1627  CB  TYR   122      54.669  45.908  61.910  1.00  0.00           C  
ATOM   1628  HB2 TYR   122      53.606  45.859  62.146  1.00  0.00           H  
ATOM   1629  HB3 TYR   122      55.087  44.912  61.760  1.00  0.00           H  
ATOM   1630  CG  TYR   122      55.433  46.475  63.099  1.00  0.00           C  
ATOM   1631  CD1 TYR   122      54.718  47.216  64.079  1.00  0.00           C  
ATOM   1632  HD1 TYR   122      53.639  47.167  64.103  1.00  0.00           H  
ATOM   1633  CE1 TYR   122      55.402  47.964  65.050  1.00  0.00           C  
ATOM   1634  HE1 TYR   122      54.782  48.369  65.836  1.00  0.00           H  
ATOM   1635  CZ  TYR   122      56.818  47.943  65.089  1.00  0.00           C  
ATOM   1636  OH  TYR   122      57.488  48.382  66.195  1.00  0.00           O  
ATOM   1637  HH  TYR   122      58.426  48.263  66.027  1.00  0.00           H  
ATOM   1638  CE2 TYR   122      57.545  47.145  64.154  1.00  0.00           C  
ATOM   1639  HE2 TYR   122      58.617  47.028  64.218  1.00  0.00           H  
ATOM   1640  CD2 TYR   122      56.817  46.494  63.155  1.00  0.00           C  
ATOM   1641  HD2 TYR   122      57.333  45.941  62.385  1.00  0.00           H  
ATOM   1642  C   TYR   122      53.699  45.982  59.594  1.00  0.00           C  
ATOM   1643  O   TYR   122      52.460  46.240  59.549  1.00  0.00           O  
ATOM   1644  N   GLY   123      54.140  45.116  58.727  1.00  0.00           N  
ATOM   1645  H   GLY   123      53.480  44.675  58.102  1.00  0.00           H  
ATOM   1646  CA  GLY   123      55.592  44.755  58.478  1.00  0.00           C  
ATOM   1647  HA2 GLY   123      56.018  45.601  57.939  1.00  0.00           H  
ATOM   1648  HA3 GLY   123      55.999  44.535  59.465  1.00  0.00           H  
ATOM   1649  C   GLY   123      55.857  43.493  57.595  1.00  0.00           C  
ATOM   1650  O   GLY   123      54.941  42.671  57.421  1.00  0.00           O  
ATOM   1651  N   GLN   124      57.071  43.384  57.105  1.00  0.00           N  
ATOM   1652  H   GLN   124      57.682  44.182  57.210  1.00  0.00           H  
ATOM   1653  CA  GLN   124      57.574  42.145  56.537  1.00  0.00           C  
ATOM   1654  HA  GLN   124      56.885  41.303  56.606  1.00  0.00           H  
ATOM   1655  CB  GLN   124      57.844  42.312  54.982  1.00  0.00           C  
ATOM   1656  HB2 GLN   124      58.714  42.949  54.817  1.00  0.00           H  
ATOM   1657  HB3 GLN   124      58.294  41.407  54.575  1.00  0.00           H  
ATOM   1658  CG  GLN   124      56.679  42.772  54.114  1.00  0.00           C  
ATOM   1659  HG2 GLN   124      55.815  42.182  54.419  1.00  0.00           H  
ATOM   1660  HG3 GLN   124      56.613  43.856  54.201  1.00  0.00           H  
ATOM   1661  CD  GLN   124      56.767  42.521  52.631  1.00  0.00           C  
ATOM   1662  OE1 GLN   124      57.921  42.407  52.178  1.00  0.00           O  
ATOM   1663  NE2 GLN   124      55.662  42.356  51.901  1.00  0.00           N  
ATOM   1664 HE21 GLN   124      54.777  42.351  52.388  1.00  0.00           H  
ATOM   1665 HE22 GLN   124      55.630  42.370  50.892  1.00  0.00           H  
ATOM   1666  C   GLN   124      58.875  41.800  57.304  1.00  0.00           C  
ATOM   1667  O   GLN   124      59.857  42.643  57.242  1.00  0.00           O  
ATOM   1668  N   PRO   125      58.940  40.697  58.061  1.00  0.00           N  
ATOM   1669  CD  PRO   125      60.133  40.065  58.455  1.00  0.00           C  
ATOM   1670  HD2 PRO   125      60.426  40.495  59.412  1.00  0.00           H  
ATOM   1671  HD3 PRO   125      60.941  40.132  57.726  1.00  0.00           H  
ATOM   1672  CG  PRO   125      59.767  38.621  58.713  1.00  0.00           C  
ATOM   1673  HG2 PRO   125      60.512  38.297  59.439  1.00  0.00           H  
ATOM   1674  HG3 PRO   125      59.612  38.075  57.782  1.00  0.00           H  
ATOM   1675  CB  PRO   125      58.459  38.746  59.418  1.00  0.00           C  
ATOM   1676  HB2 PRO   125      58.705  39.002  60.449  1.00  0.00           H  
ATOM   1677  HB3 PRO   125      57.810  37.871  59.425  1.00  0.00           H  
ATOM   1678  CA  PRO   125      57.814  39.926  58.630  1.00  0.00           C  
ATOM   1679  HA  PRO   125      57.280  39.475  57.793  1.00  0.00           H  
ATOM   1680  C   PRO   125      56.933  40.757  59.580  1.00  0.00           C  
ATOM   1681  O   PRO   125      57.330  41.787  60.118  1.00  0.00           O  
ATOM   1682  N   GLN   126      55.659  40.421  59.731  1.00  0.00           N  
ATOM   1683  H   GLN   126      55.441  39.490  59.407  1.00  0.00           H  
ATOM   1684  CA  GLN   126      54.658  41.194  60.366  1.00  0.00           C  
ATOM   1685  HA  GLN   126      54.666  42.199  59.944  1.00  0.00           H  
ATOM   1686  CB  GLN   126      53.269  40.495  59.943  1.00  0.00           C  
ATOM   1687  HB2 GLN   126      53.210  40.447  58.856  1.00  0.00           H  
ATOM   1688  HB3 GLN   126      53.154  39.475  60.310  1.00  0.00           H  
ATOM   1689  CG  GLN   126      51.971  41.199  60.526  1.00  0.00           C  
ATOM   1690  HG2 GLN   126      51.121  40.587  60.226  1.00  0.00           H  
ATOM   1691  HG3 GLN   126      52.065  41.149  61.610  1.00  0.00           H  
ATOM   1692  CD  GLN   126      51.716  42.694  60.194  1.00  0.00           C  
ATOM   1693  OE1 GLN   126      52.250  43.614  60.854  1.00  0.00           O  
ATOM   1694  NE2 GLN   126      51.086  43.001  59.094  1.00  0.00           N  
ATOM   1695 HE21 GLN   126      50.778  42.294  58.442  1.00  0.00           H  
ATOM   1696 HE22 GLN   126      50.964  43.979  58.873  1.00  0.00           H  
ATOM   1697  C   GLN   126      54.786  41.283  61.886  1.00  0.00           C  
ATOM   1698  O   GLN   126      55.237  40.279  62.486  1.00  0.00           O  
ATOM   1699  N   SER   127      54.409  42.450  62.445  1.00  0.00           N  
ATOM   1700  H   SER   127      53.851  43.112  61.925  1.00  0.00           H  
ATOM   1701  CA  SER   127      54.579  42.802  63.872  1.00  0.00           C  
ATOM   1702  HA  SER   127      53.880  43.634  63.957  1.00  0.00           H  
ATOM   1703  CB  SER   127      54.107  41.741  64.847  1.00  0.00           C  
ATOM   1704  HB2 SER   127      54.760  40.880  64.702  1.00  0.00           H  
ATOM   1705  HB3 SER   127      54.169  42.054  65.889  1.00  0.00           H  
ATOM   1706  OG  SER   127      52.796  41.307  64.587  1.00  0.00           O  
ATOM   1707  HG  SER   127      52.965  40.430  64.235  1.00  0.00           H  
ATOM   1708  C   SER   127      55.946  43.320  64.305  1.00  0.00           C  
ATOM   1709  O   SER   127      55.984  44.045  65.243  1.00  0.00           O  
ATOM   1710  N   GLY   128      56.965  43.032  63.566  1.00  0.00           N  
ATOM   1711  H   GLY   128      56.945  42.227  62.957  1.00  0.00           H  
ATOM   1712  CA  GLY   128      58.353  43.451  63.884  1.00  0.00           C  
ATOM   1713  HA2 GLY   128      58.501  44.517  63.709  1.00  0.00           H  
ATOM   1714  HA3 GLY   128      58.485  43.225  64.942  1.00  0.00           H  
ATOM   1715  C   GLY   128      59.458  42.568  63.298  1.00  0.00           C  
ATOM   1716  O   GLY   128      59.082  41.438  62.915  1.00  0.00           O  
ATOM   1717  N   SER   129      60.675  43.098  63.078  1.00  0.00           N  
ATOM   1718  H   SER   129      61.247  42.628  62.391  1.00  0.00           H  
ATOM   1719  CA  SER   129      61.154  44.507  63.391  1.00  0.00           C  
ATOM   1720  HA  SER   129      62.225  44.415  63.207  1.00  0.00           H  
ATOM   1721  CB  SER   129      60.658  45.541  62.367  1.00  0.00           C  
ATOM   1722  HB2 SER   129      59.570  45.477  62.344  1.00  0.00           H  
ATOM   1723  HB3 SER   129      60.819  46.577  62.665  1.00  0.00           H  
ATOM   1724  OG  SER   129      61.245  45.262  61.113  1.00  0.00           O  
ATOM   1725  HG  SER   129      60.776  44.490  60.787  1.00  0.00           H  
ATOM   1726  C   SER   129      60.912  44.845  64.862  1.00  0.00           C  
ATOM   1727  O   SER   129      60.439  45.879  65.211  1.00  0.00           O  
ATOM   1728  N   TYR   130      61.166  43.860  65.818  1.00  0.00           N  
ATOM   1729  H   TYR   130      61.478  42.981  65.430  1.00  0.00           H  
ATOM   1730  CA  TYR   130      60.911  44.066  67.231  1.00  0.00           C  
ATOM   1731  HA  TYR   130      59.921  44.517  67.294  1.00  0.00           H  
ATOM   1732  CB  TYR   130      60.845  42.679  67.864  1.00  0.00           C  
ATOM   1733  HB2 TYR   130      61.794  42.159  67.731  1.00  0.00           H  
ATOM   1734  HB3 TYR   130      60.601  42.885  68.906  1.00  0.00           H  
ATOM   1735  CG  TYR   130      59.790  41.762  67.255  1.00  0.00           C  
ATOM   1736  CD1 TYR   130      60.171  40.595  66.516  1.00  0.00           C  
ATOM   1737  HD1 TYR   130      61.178  40.255  66.325  1.00  0.00           H  
ATOM   1738  CE1 TYR   130      59.177  39.822  65.872  1.00  0.00           C  
ATOM   1739  HE1 TYR   130      59.453  38.962  65.280  1.00  0.00           H  
ATOM   1740  CZ  TYR   130      57.781  40.076  66.152  1.00  0.00           C  
ATOM   1741  OH  TYR   130      56.816  39.124  65.842  1.00  0.00           O  
ATOM   1742  HH  TYR   130      57.242  38.274  65.971  1.00  0.00           H  
ATOM   1743  CE2 TYR   130      57.401  41.246  66.857  1.00  0.00           C  
ATOM   1744  HE2 TYR   130      56.347  41.451  66.972  1.00  0.00           H  
ATOM   1745  CD2 TYR   130      58.430  42.006  67.428  1.00  0.00           C  
ATOM   1746  HD2 TYR   130      58.154  42.869  68.016  1.00  0.00           H  
ATOM   1747  C   TYR   130      62.068  44.840  67.919  1.00  0.00           C  
ATOM   1748  O   TYR   130      63.256  44.686  67.525  1.00  0.00           O  
ATOM   1749  N   SER   131      61.858  45.787  68.835  1.00  0.00           N  
ATOM   1750  H   SER   131      62.695  46.233  69.183  1.00  0.00           H  
ATOM   1751  CA  SER   131      60.699  46.052  69.643  1.00  0.00           C  
ATOM   1752  HA  SER   131      61.020  46.821  70.347  1.00  0.00           H  
ATOM   1753  CB  SER   131      59.658  46.812  68.823  1.00  0.00           C  
ATOM   1754  HB2 SER   131      59.126  46.127  68.162  1.00  0.00           H  
ATOM   1755  HB3 SER   131      58.868  47.182  69.477  1.00  0.00           H  
ATOM   1756  OG  SER   131      60.343  47.852  68.147  1.00  0.00           O  
ATOM   1757  HG  SER   131      60.324  47.634  67.212  1.00  0.00           H  
ATOM   1758  C   SER   131      60.113  44.914  70.471  1.00  0.00           C  
ATOM   1759  O   SER   131      58.989  44.551  70.138  1.00  0.00           O  
ATOM   1760  N   GLN   132      60.762  44.285  71.438  1.00  0.00           N  
ATOM   1761  H   GLN   132      60.303  43.420  71.687  1.00  0.00           H  
ATOM   1762  CA  GLN   132      62.095  44.661  72.040  1.00  0.00           C  
ATOM   1763  HA  GLN   132      62.816  45.041  71.316  1.00  0.00           H  
ATOM   1764  CB  GLN   132      61.951  45.707  73.214  1.00  0.00           C  
ATOM   1765  HB2 GLN   132      62.961  45.873  73.589  1.00  0.00           H  
ATOM   1766  HB3 GLN   132      61.509  46.566  72.710  1.00  0.00           H  
ATOM   1767  CG  GLN   132      61.059  45.230  74.336  1.00  0.00           C  
ATOM   1768  HG2 GLN   132      60.134  44.893  73.868  1.00  0.00           H  
ATOM   1769  HG3 GLN   132      61.583  44.461  74.903  1.00  0.00           H  
ATOM   1770  CD  GLN   132      60.721  46.321  75.283  1.00  0.00           C  
ATOM   1771  OE1 GLN   132      60.658  47.493  74.899  1.00  0.00           O  
ATOM   1772  NE2 GLN   132      60.557  45.958  76.576  1.00  0.00           N  
ATOM   1773 HE21 GLN   132      60.572  44.966  76.766  1.00  0.00           H  
ATOM   1774 HE22 GLN   132      60.227  46.633  77.251  1.00  0.00           H  
ATOM   1775  C   GLN   132      62.782  43.357  72.671  1.00  0.00           C  
ATOM   1776  O   GLN   132      62.020  42.450  73.033  1.00  0.00           O  
ATOM   1777  N   GLN   133      64.141  43.218  72.626  1.00  0.00           N  
ATOM   1778  H   GLN   133      64.708  43.989  72.304  1.00  0.00           H  
ATOM   1779  CA  GLN   133      64.931  42.094  73.195  1.00  0.00           C  
ATOM   1780  HA  GLN   133      65.797  41.998  72.541  1.00  0.00           H  
ATOM   1781  CB  GLN   133      65.397  42.362  74.622  1.00  0.00           C  
ATOM   1782  HB2 GLN   133      64.504  42.667  75.168  1.00  0.00           H  
ATOM   1783  HB3 GLN   133      65.781  41.430  75.036  1.00  0.00           H  
ATOM   1784  CG  GLN   133      66.417  43.483  74.734  1.00  0.00           C  
ATOM   1785  HG2 GLN   133      67.233  43.307  74.033  1.00  0.00           H  
ATOM   1786  HG3 GLN   133      65.958  44.471  74.703  1.00  0.00           H  
ATOM   1787  CD  GLN   133      67.172  43.546  76.026  1.00  0.00           C  
ATOM   1788  OE1 GLN   133      67.931  42.638  76.359  1.00  0.00           O  
ATOM   1789  NE2 GLN   133      67.079  44.660  76.776  1.00  0.00           N  
ATOM   1790 HE21 GLN   133      66.380  45.359  76.569  1.00  0.00           H  
ATOM   1791 HE22 GLN   133      67.537  44.688  77.676  1.00  0.00           H  
ATOM   1792  C   GLN   133      64.281  40.735  73.052  1.00  0.00           C  
ATOM   1793  O   GLN   133      63.705  40.229  74.053  1.00  0.00           O  
ATOM   1794  N   PRO   134      64.255  40.167  71.856  1.00  0.00           N  
ATOM   1795  CD  PRO   134      63.783  38.781  71.694  1.00  0.00           C  
ATOM   1796  HD2 PRO   134      62.719  38.737  71.926  1.00  0.00           H  
ATOM   1797  HD3 PRO   134      64.406  38.247  72.412  1.00  0.00           H  
ATOM   1798  CG  PRO   134      64.087  38.316  70.318  1.00  0.00           C  
ATOM   1799  HG2 PRO   134      63.150  38.257  69.764  1.00  0.00           H  
ATOM   1800  HG3 PRO   134      64.693  37.413  70.388  1.00  0.00           H  
ATOM   1801  CB  PRO   134      64.956  39.402  69.655  1.00  0.00           C  
ATOM   1802  HB2 PRO   134      64.456  39.675  68.726  1.00  0.00           H  
ATOM   1803  HB3 PRO   134      65.942  38.995  69.426  1.00  0.00           H  
ATOM   1804  CA  PRO   134      64.955  40.584  70.618  1.00  0.00           C  
ATOM   1805  HA  PRO   134      65.971  40.810  70.940  1.00  0.00           H  
ATOM   1806  C   PRO   134      64.291  41.746  69.862  1.00  0.00           C  
ATOM   1807  O   PRO   134      63.057  41.948  69.892  1.00  0.00           O  
ATOM   1808  N   SER   135      64.964  42.471  69.011  1.00  0.00           N  
ATOM   1809  H   SER   135      64.529  43.254  68.545  1.00  0.00           H  
ATOM   1810  CA  SER   135      66.401  42.424  68.613  1.00  0.00           C  
ATOM   1811  HA  SER   135      66.626  41.395  68.332  1.00  0.00           H  
ATOM   1812  CB  SER   135      66.538  43.265  67.335  1.00  0.00           C  
ATOM   1813  HB2 SER   135      67.497  43.146  66.832  1.00  0.00           H  
ATOM   1814  HB3 SER   135      65.799  42.991  66.582  1.00  0.00           H  
ATOM   1815  OG  SER   135      66.399  44.625  67.705  1.00  0.00           O  
ATOM   1816  HG  SER   135      65.815  45.016  67.051  1.00  0.00           H  
ATOM   1817  C   SER   135      67.253  42.827  69.827  1.00  0.00           C  
ATOM   1818  O   SER   135      66.762  43.319  70.844  1.00  0.00           O  
ATOM   1819  N   TYR   136      68.566  42.632  69.746  1.00  0.00           N  
ATOM   1820  H   TYR   136      68.934  42.356  68.846  1.00  0.00           H  
ATOM   1821  CA  TYR   136      69.533  42.816  70.877  1.00  0.00           C  
ATOM   1822  HA  TYR   136      68.995  43.156  71.763  1.00  0.00           H  
ATOM   1823  CB  TYR   136      70.159  41.475  71.384  1.00  0.00           C  
ATOM   1824  HB2 TYR   136      70.760  41.103  70.554  1.00  0.00           H  
ATOM   1825  HB3 TYR   136      70.809  41.712  72.227  1.00  0.00           H  
ATOM   1826  CG  TYR   136      69.140  40.476  71.909  1.00  0.00           C  
ATOM   1827  CD1 TYR   136      68.682  40.585  73.267  1.00  0.00           C  
ATOM   1828  HD1 TYR   136      69.000  41.421  73.872  1.00  0.00           H  
ATOM   1829  CE1 TYR   136      67.782  39.615  73.804  1.00  0.00           C  
ATOM   1830  HE1 TYR   136      67.549  39.724  74.853  1.00  0.00           H  
ATOM   1831  CZ  TYR   136      67.356  38.561  72.965  1.00  0.00           C  
ATOM   1832  OH  TYR   136      66.510  37.560  73.429  1.00  0.00           O  
ATOM   1833  HH  TYR   136      66.187  37.856  74.283  1.00  0.00           H  
ATOM   1834  CE2 TYR   136      67.803  38.404  71.621  1.00  0.00           C  
ATOM   1835  HE2 TYR   136      67.427  37.513  71.141  1.00  0.00           H  
ATOM   1836  CD2 TYR   136      68.757  39.328  71.152  1.00  0.00           C  
ATOM   1837  HD2 TYR   136      69.141  39.061  70.179  1.00  0.00           H  
ATOM   1838  C   TYR   136      70.611  43.843  70.521  1.00  0.00           C  
ATOM   1839  O   TYR   136      71.301  43.637  69.618  1.00  0.00           O  
ATOM   1840  N   GLY   137      70.586  45.061  71.133  1.00  0.00           N  
ATOM   1841  H   GLY   137      71.313  45.667  70.781  1.00  0.00           H  
ATOM   1842  CA  GLY   137      69.904  45.592  72.297  1.00  0.00           C  
ATOM   1843  HA2 GLY   137      70.111  46.646  72.115  1.00  0.00           H  
ATOM   1844  HA3 GLY   137      68.818  45.508  72.250  1.00  0.00           H  
ATOM   1845  C   GLY   137      70.410  45.052  73.614  1.00  0.00           C  
ATOM   1846  O   GLY   137      71.013  43.993  73.652  1.00  0.00           O  
ATOM   1847  N   GLY   138      70.130  45.701  74.788  1.00  0.00           N  
ATOM   1848  H   GLY   138      69.604  46.558  74.690  1.00  0.00           H  
ATOM   1849  CA  GLY   138      70.468  45.432  76.188  1.00  0.00           C  
ATOM   1850  HA2 GLY   138      69.838  46.121  76.752  1.00  0.00           H  
ATOM   1851  HA3 GLY   138      70.042  44.468  76.466  1.00  0.00           H  
ATOM   1852  C   GLY   138      71.960  45.535  76.521  1.00  0.00           C  
ATOM   1853  O   GLY   138      72.889  45.409  75.731  1.00  0.00           O  
ATOM   1854  N   GLN   139      72.367  45.660  77.742  1.00  0.00           N  
ATOM   1855  H   GLN   139      73.352  45.744  77.947  1.00  0.00           H  
ATOM   1856  CA  GLN   139      71.497  45.667  78.948  1.00  0.00           C  
ATOM   1857  HA  GLN   139      70.681  46.326  78.650  1.00  0.00           H  
ATOM   1858  CB  GLN   139      70.953  44.206  79.283  1.00  0.00           C  
ATOM   1859  HB2 GLN   139      70.495  43.768  78.396  1.00  0.00           H  
ATOM   1860  HB3 GLN   139      71.880  43.680  79.511  1.00  0.00           H  
ATOM   1861  CG  GLN   139      69.973  44.072  80.457  1.00  0.00           C  
ATOM   1862  HG2 GLN   139      70.067  43.107  80.954  1.00  0.00           H  
ATOM   1863  HG3 GLN   139      70.153  44.807  81.242  1.00  0.00           H  
ATOM   1864  CD  GLN   139      68.545  44.113  79.895  1.00  0.00           C  
ATOM   1865  OE1 GLN   139      67.971  45.076  79.480  1.00  0.00           O  
ATOM   1866  NE2 GLN   139      67.825  43.026  79.976  1.00  0.00           N  
ATOM   1867 HE21 GLN   139      68.197  42.139  80.283  1.00  0.00           H  
ATOM   1868 HE22 GLN   139      66.859  43.087  79.688  1.00  0.00           H  
ATOM   1869  C   GLN   139      72.269  46.343  80.168  1.00  0.00           C  
ATOM   1870  O   GLN   139      73.159  45.760  80.742  1.00  0.00           O  
ATOM   1871  N   GLN   140      71.721  47.464  80.599  1.00  0.00           N  
ATOM   1872  H   GLN   140      70.949  47.857  80.078  1.00  0.00           H  
ATOM   1873  CA  GLN   140      72.224  48.327  81.770  1.00  0.00           C  
ATOM   1874  HA  GLN   140      72.748  47.746  82.528  1.00  0.00           H  
ATOM   1875  CB  GLN   140      73.250  49.280  81.121  1.00  0.00           C  
ATOM   1876  HB2 GLN   140      74.043  48.739  80.606  1.00  0.00           H  
ATOM   1877  HB3 GLN   140      72.703  49.745  80.301  1.00  0.00           H  
ATOM   1878  CG  GLN   140      73.847  50.499  81.943  1.00  0.00           C  
ATOM   1879  HG2 GLN   140      74.373  51.099  81.201  1.00  0.00           H  
ATOM   1880  HG3 GLN   140      72.999  51.080  82.303  1.00  0.00           H  
ATOM   1881  CD  GLN   140      74.708  50.058  83.090  1.00  0.00           C  
ATOM   1882  OE1 GLN   140      74.458  49.080  83.754  1.00  0.00           O  
ATOM   1883  NE2 GLN   140      75.706  50.809  83.399  1.00  0.00           N  
ATOM   1884 HE21 GLN   140      75.918  51.693  82.960  1.00  0.00           H  
ATOM   1885 HE22 GLN   140      76.269  50.569  84.202  1.00  0.00           H  
ATOM   1886  C   GLN   140      71.108  49.122  82.468  1.00  0.00           C  
ATOM   1887  O   GLN   140      70.422  49.904  81.852  1.00  0.00           O  
ATOM   1888  N   GLN   141      70.856  48.846  83.730  1.00  0.00           N  
ATOM   1889  H   GLN   141      71.494  48.188  84.155  1.00  0.00           H  
ATOM   1890  CA  GLN   141      69.595  49.178  84.404  1.00  0.00           C  
ATOM   1891  HA  GLN   141      68.937  49.682  83.696  1.00  0.00           H  
ATOM   1892  CB  GLN   141      68.911  47.891  84.830  1.00  0.00           C  
ATOM   1893  HB2 GLN   141      69.713  47.289  85.257  1.00  0.00           H  
ATOM   1894  HB3 GLN   141      68.183  48.044  85.626  1.00  0.00           H  
ATOM   1895  CG  GLN   141      68.106  47.174  83.757  1.00  0.00           C  
ATOM   1896  HG2 GLN   141      67.287  47.753  83.331  1.00  0.00           H  
ATOM   1897  HG3 GLN   141      68.815  46.907  82.973  1.00  0.00           H  
ATOM   1898  CD  GLN   141      67.478  45.836  84.096  1.00  0.00           C  
ATOM   1899  OE1 GLN   141      66.325  45.555  83.804  1.00  0.00           O  
ATOM   1900  NE2 GLN   141      68.056  44.956  84.906  1.00  0.00           N  
ATOM   1901 HE21 GLN   141      69.028  44.961  85.181  1.00  0.00           H  
ATOM   1902 HE22 GLN   141      67.475  44.256  85.345  1.00  0.00           H  
ATOM   1903  C   GLN   141      69.920  50.158  85.580  1.00  0.00           C  
ATOM   1904  O   GLN   141      70.740  49.893  86.489  1.00  0.00           O  
ATOM   1905  N   SER   142      69.274  51.302  85.742  1.00  0.00           N  
ATOM   1906  H   SER   142      69.320  51.793  86.623  1.00  0.00           H  
ATOM   1907  CA  SER   142      68.231  51.858  84.820  1.00  0.00           C  
ATOM   1908  HA  SER   142      67.900  52.781  85.298  1.00  0.00           H  
ATOM   1909  CB  SER   142      68.843  52.261  83.532  1.00  0.00           C  
ATOM   1910  HB2 SER   142      69.035  51.400  82.891  1.00  0.00           H  
ATOM   1911  HB3 SER   142      68.097  52.870  83.023  1.00  0.00           H  
ATOM   1912  OG  SER   142      69.938  53.200  83.637  1.00  0.00           O  
ATOM   1913  HG  SER   142      69.545  54.064  83.780  1.00  0.00           H  
ATOM   1914  C   SER   142      67.063  50.862  84.699  1.00  0.00           C  
ATOM   1915  O   SER   142      66.785  50.423  83.533  1.00  0.00           O  
ATOM   1916  N   TYR   143      66.493  50.559  85.836  1.00  0.00           N  
ATOM   1917  H   TYR   143      66.840  51.057  86.644  1.00  0.00           H  
ATOM   1918  CA  TYR   143      65.219  49.851  86.065  1.00  0.00           C  
ATOM   1919  HA  TYR   143      65.243  48.959  85.438  1.00  0.00           H  
ATOM   1920  CB  TYR   143      65.072  49.327  87.520  1.00  0.00           C  
ATOM   1921  HB2 TYR   143      64.904  50.195  88.158  1.00  0.00           H  
ATOM   1922  HB3 TYR   143      64.174  48.710  87.525  1.00  0.00           H  
ATOM   1923  CG  TYR   143      66.171  48.341  87.932  1.00  0.00           C  
ATOM   1924  CD1 TYR   143      66.090  47.005  87.463  1.00  0.00           C  
ATOM   1925  HD1 TYR   143      65.274  46.729  86.811  1.00  0.00           H  
ATOM   1926  CE1 TYR   143      67.068  46.090  87.899  1.00  0.00           C  
ATOM   1927  HE1 TYR   143      67.059  45.046  87.620  1.00  0.00           H  
ATOM   1928  CZ  TYR   143      68.148  46.480  88.749  1.00  0.00           C  
ATOM   1929  OH  TYR   143      69.125  45.645  89.171  1.00  0.00           O  
ATOM   1930  HH  TYR   143      69.361  45.745  90.096  1.00  0.00           H  
ATOM   1931  CE2 TYR   143      68.240  47.849  89.068  1.00  0.00           C  
ATOM   1932  HE2 TYR   143      69.056  48.181  89.693  1.00  0.00           H  
ATOM   1933  CD2 TYR   143      67.301  48.757  88.652  1.00  0.00           C  
ATOM   1934  HD2 TYR   143      67.446  49.780  88.969  1.00  0.00           H  
ATOM   1935  C   TYR   143      63.913  50.584  85.607  1.00  0.00           C  
ATOM   1936  O   TYR   143      63.786  51.711  85.993  1.00  0.00           O  
ATOM   1937  N   GLY   144      63.041  49.932  84.836  1.00  0.00           N  
ATOM   1938  H   GLY   144      63.425  49.138  84.343  1.00  0.00           H  
ATOM   1939  CA  GLY   144      61.849  50.577  84.308  1.00  0.00           C  
ATOM   1940  HA2 GLY   144      61.276  49.825  83.764  1.00  0.00           H  
ATOM   1941  HA3 GLY   144      61.344  51.051  85.150  1.00  0.00           H  
ATOM   1942  C   GLY   144      62.134  51.803  83.364  1.00  0.00           C  
ATOM   1943  O   GLY   144      63.256  52.198  83.015  1.00  0.00           O  
ATOM   1944  N   GLN   145      61.015  52.364  82.940  1.00  0.00           N  
ATOM   1945  H   GLN   145      60.124  52.091  83.329  1.00  0.00           H  
ATOM   1946  CA  GLN   145      60.994  53.417  81.904  1.00  0.00           C  
ATOM   1947  HA  GLN   145      61.565  52.950  81.102  1.00  0.00           H  
ATOM   1948  CB  GLN   145      59.505  53.538  81.398  1.00  0.00           C  
ATOM   1949  HB2 GLN   145      58.748  53.900  82.095  1.00  0.00           H  
ATOM   1950  HB3 GLN   145      59.570  54.210  80.543  1.00  0.00           H  
ATOM   1951  CG  GLN   145      58.916  52.245  80.800  1.00  0.00           C  
ATOM   1952  HG2 GLN   145      58.249  52.420  79.955  1.00  0.00           H  
ATOM   1953  HG3 GLN   145      59.779  51.731  80.377  1.00  0.00           H  
ATOM   1954  CD  GLN   145      58.267  51.241  81.767  1.00  0.00           C  
ATOM   1955  OE1 GLN   145      57.438  51.502  82.596  1.00  0.00           O  
ATOM   1956  NE2 GLN   145      58.920  50.053  81.819  1.00  0.00           N  
ATOM   1957 HE21 GLN   145      58.527  49.259  82.305  1.00  0.00           H  
ATOM   1958 HE22 GLN   145      59.710  49.807  81.239  1.00  0.00           H  
ATOM   1959  C   GLN   145      61.657  54.687  82.360  1.00  0.00           C  
ATOM   1960  O   GLN   145      61.781  55.019  83.560  1.00  0.00           O  
ATOM   1961  N   GLN   146      62.060  55.486  81.345  1.00  0.00           N  
ATOM   1962  H   GLN   146      61.682  55.339  80.420  1.00  0.00           H  
ATOM   1963  CA  GLN   146      63.030  56.570  81.480  1.00  0.00           C  
ATOM   1964  HA  GLN   146      63.875  56.184  82.050  1.00  0.00           H  
ATOM   1965  CB  GLN   146      63.473  56.918  79.980  1.00  0.00           C  
ATOM   1966  HB2 GLN   146      62.662  57.349  79.393  1.00  0.00           H  
ATOM   1967  HB3 GLN   146      64.218  57.715  79.963  1.00  0.00           H  
ATOM   1968  CG  GLN   146      64.035  55.669  79.217  1.00  0.00           C  
ATOM   1969  HG2 GLN   146      64.611  55.074  79.926  1.00  0.00           H  
ATOM   1970  HG3 GLN   146      63.241  55.058  78.789  1.00  0.00           H  
ATOM   1971  CD  GLN   146      64.916  55.981  78.010  1.00  0.00           C  
ATOM   1972  OE1 GLN   146      65.790  56.837  77.969  1.00  0.00           O  
ATOM   1973  NE2 GLN   146      64.892  55.146  77.024  1.00  0.00           N  
ATOM   1974 HE21 GLN   146      64.178  54.434  76.956  1.00  0.00           H  
ATOM   1975 HE22 GLN   146      65.339  55.385  76.150  1.00  0.00           H  
ATOM   1976  C   GLN   146      62.270  57.785  82.060  1.00  0.00           C  
ATOM   1977  O   GLN   146      61.080  57.971  81.762  1.00  0.00           O  
ATOM   1978  N   GLN   147      62.869  58.447  83.026  1.00  0.00           N  
ATOM   1979  H   GLN   147      63.795  58.111  83.251  1.00  0.00           H  
ATOM   1980  CA  GLN   147      62.205  59.414  83.880  1.00  0.00           C  
ATOM   1981  HA  GLN   147      61.120  59.324  83.829  1.00  0.00           H  
ATOM   1982  CB  GLN   147      62.745  59.342  85.336  1.00  0.00           C  
ATOM   1983  HB2 GLN   147      63.811  59.119  85.298  1.00  0.00           H  
ATOM   1984  HB3 GLN   147      62.663  60.346  85.752  1.00  0.00           H  
ATOM   1985  CG  GLN   147      61.949  58.200  86.044  1.00  0.00           C  
ATOM   1986  HG2 GLN   147      61.769  57.383  85.345  1.00  0.00           H  
ATOM   1987  HG3 GLN   147      62.559  57.906  86.897  1.00  0.00           H  
ATOM   1988  CD  GLN   147      60.597  58.599  86.551  1.00  0.00           C  
ATOM   1989  OE1 GLN   147      59.899  59.473  86.066  1.00  0.00           O  
ATOM   1990  NE2 GLN   147      60.139  57.861  87.466  1.00  0.00           N  
ATOM   1991 HE21 GLN   147      60.735  57.153  87.871  1.00  0.00           H  
ATOM   1992 HE22 GLN   147      59.267  58.110  87.909  1.00  0.00           H  
ATOM   1993  C   GLN   147      62.497  60.809  83.323  1.00  0.00           C  
ATOM   1994  O   GLN   147      63.649  61.201  83.355  1.00  0.00           O  
ATOM   1995  N   SER   148      61.526  61.402  82.541  1.00  0.00           N  
ATOM   1996  H   SER   148      60.597  61.015  82.628  1.00  0.00           H  
ATOM   1997  CA  SER   148      61.663  62.709  81.978  1.00  0.00           C  
ATOM   1998  HA  SER   148      62.170  62.726  81.013  1.00  0.00           H  
ATOM   1999  CB  SER   148      60.280  63.255  81.546  1.00  0.00           C  
ATOM   2000  HB2 SER   148      59.467  62.534  81.461  1.00  0.00           H  
ATOM   2001  HB3 SER   148      59.865  63.922  82.302  1.00  0.00           H  
ATOM   2002  OG  SER   148      60.411  63.939  80.323  1.00  0.00           O  
ATOM   2003  HG  SER   148      59.561  64.023  79.886  1.00  0.00           H  
ATOM   2004  C   SER   148      62.206  63.743  82.973  1.00  0.00           C  
ATOM   2005  O   SER   148      61.904  63.731  84.167  1.00  0.00           O  
ATOM   2006  N   TYR   149      63.040  64.696  82.514  1.00  0.00           N  
ATOM   2007  H   TYR   149      63.293  64.601  81.541  1.00  0.00           H  
ATOM   2008  CA  TYR   149      63.291  65.995  83.141  1.00  0.00           C  
ATOM   2009  HA  TYR   149      63.716  65.752  84.115  1.00  0.00           H  
ATOM   2010  CB  TYR   149      64.324  66.712  82.296  1.00  0.00           C  
ATOM   2011  HB2 TYR   149      65.304  66.240  82.224  1.00  0.00           H  
ATOM   2012  HB3 TYR   149      63.987  66.832  81.267  1.00  0.00           H  
ATOM   2013  CG  TYR   149      64.760  68.030  82.908  1.00  0.00           C  
ATOM   2014  CD1 TYR   149      64.371  69.275  82.415  1.00  0.00           C  
ATOM   2015  HD1 TYR   149      63.880  69.343  81.455  1.00  0.00           H  
ATOM   2016  CE1 TYR   149      64.591  70.435  83.183  1.00  0.00           C  
ATOM   2017  HE1 TYR   149      64.292  71.411  82.830  1.00  0.00           H  
ATOM   2018  CZ  TYR   149      65.353  70.340  84.364  1.00  0.00           C  
ATOM   2019  OH  TYR   149      65.551  71.458  85.142  1.00  0.00           O  
ATOM   2020  HH  TYR   149      65.422  72.203  84.550  1.00  0.00           H  
ATOM   2021  CE2 TYR   149      65.891  69.075  84.784  1.00  0.00           C  
ATOM   2022  HE2 TYR   149      66.465  69.067  85.699  1.00  0.00           H  
ATOM   2023  CD2 TYR   149      65.623  67.898  84.024  1.00  0.00           C  
ATOM   2024  HD2 TYR   149      65.978  66.956  84.416  1.00  0.00           H  
ATOM   2025  C   TYR   149      62.066  66.942  83.186  1.00  0.00           C  
ATOM   2026  O   TYR   149      61.282  67.034  82.224  1.00  0.00           O  
ATOM   2027  N   ASN   150      61.919  67.664  84.283  1.00  0.00           N  
ATOM   2028  H   ASN   150      62.436  67.400  85.110  1.00  0.00           H  
ATOM   2029  CA  ASN   150      60.967  68.802  84.431  1.00  0.00           C  
ATOM   2030  HA  ASN   150      60.374  68.962  83.530  1.00  0.00           H  
ATOM   2031  CB  ASN   150      59.984  68.454  85.534  1.00  0.00           C  
ATOM   2032  HB2 ASN   150      60.403  68.550  86.535  1.00  0.00           H  
ATOM   2033  HB3 ASN   150      59.239  69.248  85.487  1.00  0.00           H  
ATOM   2034  CG  ASN   150      59.270  67.141  85.358  1.00  0.00           C  
ATOM   2035  OD1 ASN   150      59.614  66.166  85.982  1.00  0.00           O  
ATOM   2036  ND2 ASN   150      58.215  67.105  84.568  1.00  0.00           N  
ATOM   2037 HD21 ASN   150      57.567  66.331  84.593  1.00  0.00           H  
ATOM   2038 HD22 ASN   150      57.811  67.953  84.197  1.00  0.00           H  
ATOM   2039  C   ASN   150      61.660  70.151  84.733  1.00  0.00           C  
ATOM   2040  O   ASN   150      62.318  70.274  85.814  1.00  0.00           O  
ATOM   2041  N   PRO   151      61.541  71.200  83.954  1.00  0.00           N  
ATOM   2042  CD  PRO   151      60.996  71.133  82.639  1.00  0.00           C  
ATOM   2043  HD2 PRO   151      59.919  71.090  82.800  1.00  0.00           H  
ATOM   2044  HD3 PRO   151      61.287  70.264  82.049  1.00  0.00           H  
ATOM   2045  CG  PRO   151      61.514  72.431  81.925  1.00  0.00           C  
ATOM   2046  HG2 PRO   151      60.769  72.948  81.321  1.00  0.00           H  
ATOM   2047  HG3 PRO   151      62.353  72.101  81.313  1.00  0.00           H  
ATOM   2048  CB  PRO   151      61.864  73.364  83.068  1.00  0.00           C  
ATOM   2049  HB2 PRO   151      60.944  73.937  83.188  1.00  0.00           H  
ATOM   2050  HB3 PRO   151      62.662  74.056  82.796  1.00  0.00           H  
ATOM   2051  CA  PRO   151      62.097  72.522  84.318  1.00  0.00           C  
ATOM   2052  HA  PRO   151      63.168  72.427  84.499  1.00  0.00           H  
ATOM   2053  C   PRO   151      61.432  73.167  85.519  1.00  0.00           C  
ATOM   2054  O   PRO   151      60.244  72.964  85.761  1.00  0.00           O  
ATOM   2055  N   PRO   152      62.194  73.921  86.356  1.00  0.00           N  
ATOM   2056  CD  PRO   152      63.505  74.397  86.104  1.00  0.00           C  
ATOM   2057  HD2 PRO   152      63.598  74.894  85.138  1.00  0.00           H  
ATOM   2058  HD3 PRO   152      64.222  73.577  86.135  1.00  0.00           H  
ATOM   2059  CG  PRO   152      63.775  75.389  87.286  1.00  0.00           C  
ATOM   2060  HG2 PRO   152      63.559  76.349  86.817  1.00  0.00           H  
ATOM   2061  HG3 PRO   152      64.826  75.422  87.576  1.00  0.00           H  
ATOM   2062  CB  PRO   152      62.800  75.047  88.388  1.00  0.00           C  
ATOM   2063  HB2 PRO   152      62.345  75.799  89.032  1.00  0.00           H  
ATOM   2064  HB3 PRO   152      63.130  74.220  89.015  1.00  0.00           H  
ATOM   2065  CA  PRO   152      61.645  74.561  87.531  1.00  0.00           C  
ATOM   2066  HA  PRO   152      61.127  73.784  88.092  1.00  0.00           H  
ATOM   2067  C   PRO   152      60.632  75.620  87.093  1.00  0.00           C  
ATOM   2068  O   PRO   152      60.979  76.533  86.305  1.00  0.00           O  
ATOM   2069  N   GLN   153      59.444  75.626  87.732  1.00  0.00           N  
ATOM   2070  H   GLN   153      59.450  74.950  88.482  1.00  0.00           H  
ATOM   2071  CA  GLN   153      58.350  76.555  87.330  1.00  0.00           C  
ATOM   2072  HA  GLN   153      58.251  76.249  86.288  1.00  0.00           H  
ATOM   2073  CB  GLN   153      57.182  76.325  88.212  1.00  0.00           C  
ATOM   2074  HB2 GLN   153      56.418  77.030  87.884  1.00  0.00           H  
ATOM   2075  HB3 GLN   153      56.805  75.316  88.044  1.00  0.00           H  
ATOM   2076  CG  GLN   153      57.327  76.696  89.677  1.00  0.00           C  
ATOM   2077  HG2 GLN   153      58.025  77.531  89.737  1.00  0.00           H  
ATOM   2078  HG3 GLN   153      56.383  77.032  90.106  1.00  0.00           H  
ATOM   2079  CD  GLN   153      57.829  75.630  90.695  1.00  0.00           C  
ATOM   2080  OE1 GLN   153      58.040  74.399  90.550  1.00  0.00           O  
ATOM   2081  NE2 GLN   153      58.184  76.111  91.860  1.00  0.00           N  
ATOM   2082 HE21 GLN   153      58.191  77.119  91.911  1.00  0.00           H  
ATOM   2083 HE22 GLN   153      58.614  75.507  92.546  1.00  0.00           H  
ATOM   2084  C   GLN   153      58.851  78.048  87.463  1.00  0.00           C  
ATOM   2085  O   GLN   153      59.807  78.482  88.094  1.00  0.00           O  
ATOM   2086  N   GLY   154      58.050  78.951  86.848  1.00  0.00           N  
ATOM   2087  H   GLY   154      57.221  78.634  86.366  1.00  0.00           H  
ATOM   2088  CA  GLY   154      58.200  80.376  87.025  1.00  0.00           C  
ATOM   2089  HA2 GLY   154      59.059  80.723  87.600  1.00  0.00           H  
ATOM   2090  HA3 GLY   154      58.346  80.711  85.998  1.00  0.00           H  
ATOM   2091  C   GLY   154      56.969  81.110  87.463  1.00  0.00           C  
ATOM   2092  O   GLY   154      55.938  80.460  87.655  1.00  0.00           O  
ATOM   2093  N   TYR   155      56.962  82.418  87.534  1.00  0.00           N  
ATOM   2094  H   TYR   155      57.836  82.854  87.274  1.00  0.00           H  
ATOM   2095  CA  TYR   155      55.762  83.260  87.588  1.00  0.00           C  
ATOM   2096  HA  TYR   155      55.194  82.853  88.424  1.00  0.00           H  
ATOM   2097  CB  TYR   155      56.102  84.684  87.964  1.00  0.00           C  
ATOM   2098  HB2 TYR   155      56.764  85.138  87.227  1.00  0.00           H  
ATOM   2099  HB3 TYR   155      55.171  85.249  88.005  1.00  0.00           H  
ATOM   2100  CG  TYR   155      56.724  84.827  89.339  1.00  0.00           C  
ATOM   2101  CD1 TYR   155      57.998  85.436  89.536  1.00  0.00           C  
ATOM   2102  HD1 TYR   155      58.585  85.712  88.673  1.00  0.00           H  
ATOM   2103  CE1 TYR   155      58.530  85.540  90.740  1.00  0.00           C  
ATOM   2104  HE1 TYR   155      59.514  85.971  90.844  1.00  0.00           H  
ATOM   2105  CZ  TYR   155      57.775  85.119  91.854  1.00  0.00           C  
ATOM   2106  OH  TYR   155      58.345  85.195  93.126  1.00  0.00           O  
ATOM   2107  HH  TYR   155      58.790  86.045  93.141  1.00  0.00           H  
ATOM   2108  CE2 TYR   155      56.558  84.436  91.693  1.00  0.00           C  
ATOM   2109  HE2 TYR   155      56.041  84.034  92.553  1.00  0.00           H  
ATOM   2110  CD2 TYR   155      55.965  84.393  90.441  1.00  0.00           C  
ATOM   2111  HD2 TYR   155      55.004  83.908  90.353  1.00  0.00           H  
ATOM   2112  C   TYR   155      54.804  83.179  86.394  1.00  0.00           C  
ATOM   2113  O   TYR   155      55.314  83.189  85.242  1.00  0.00           O  
ATOM   2114  N   GLY   156      53.513  82.779  86.498  1.00  0.00           N  
ATOM   2115  H   GLY   156      53.192  82.305  85.666  1.00  0.00           H  
ATOM   2116  CA  GLY   156      52.706  82.814  87.748  1.00  0.00           C  
ATOM   2117  HA2 GLY   156      52.020  81.968  87.707  1.00  0.00           H  
ATOM   2118  HA3 GLY   156      53.329  82.827  88.642  1.00  0.00           H  
ATOM   2119  C   GLY   156      51.910  84.065  87.808  1.00  0.00           C  
ATOM   2120  O   GLY   156      52.102  84.947  86.989  1.00  0.00           O  
ATOM   2121  N   GLN   157      50.981  84.096  88.772  1.00  0.00           N  
ATOM   2122  H   GLN   157      50.939  83.282  89.369  1.00  0.00           H  
ATOM   2123  CA  GLN   157      50.142  85.201  89.206  1.00  0.00           C  
ATOM   2124  HA  GLN   157      49.378  85.239  88.429  1.00  0.00           H  
ATOM   2125  CB  GLN   157      49.353  84.802  90.487  1.00  0.00           C  
ATOM   2126  HB2 GLN   157      48.925  85.709  90.914  1.00  0.00           H  
ATOM   2127  HB3 GLN   157      48.559  84.107  90.213  1.00  0.00           H  
ATOM   2128  CG  GLN   157      50.165  84.071  91.585  1.00  0.00           C  
ATOM   2129  HG2 GLN   157      50.703  83.223  91.162  1.00  0.00           H  
ATOM   2130  HG3 GLN   157      50.953  84.757  91.896  1.00  0.00           H  
ATOM   2131  CD  GLN   157      49.338  83.669  92.815  1.00  0.00           C  
ATOM   2132  OE1 GLN   157      48.212  84.004  93.030  1.00  0.00           O  
ATOM   2133  NE2 GLN   157      49.925  83.056  93.768  1.00  0.00           N  
ATOM   2134 HE21 GLN   157      50.868  82.803  93.510  1.00  0.00           H  
ATOM   2135 HE22 GLN   157      49.370  82.670  94.519  1.00  0.00           H  
ATOM   2136  C   GLN   157      51.005  86.455  89.411  1.00  0.00           C  
ATOM   2137  O   GLN   157      52.115  86.330  89.931  1.00  0.00           O  
ATOM   2138  N   GLN   158      50.589  87.700  89.169  1.00  0.00           N  
ATOM   2139  H   GLN   158      51.294  88.379  89.419  1.00  0.00           H  
ATOM   2140  CA  GLN   158      49.463  88.173  88.391  1.00  0.00           C  
ATOM   2141  HA  GLN   158      48.703  87.408  88.549  1.00  0.00           H  
ATOM   2142  CB  GLN   158      49.009  89.587  88.774  1.00  0.00           C  
ATOM   2143  HB2 GLN   158      49.829  90.224  88.445  1.00  0.00           H  
ATOM   2144  HB3 GLN   158      48.046  89.859  88.341  1.00  0.00           H  
ATOM   2145  CG  GLN   158      48.980  89.907  90.266  1.00  0.00           C  
ATOM   2146  HG2 GLN   158      49.944  89.934  90.774  1.00  0.00           H  
ATOM   2147  HG3 GLN   158      48.595  90.918  90.398  1.00  0.00           H  
ATOM   2148  CD  GLN   158      48.034  88.973  91.041  1.00  0.00           C  
ATOM   2149  OE1 GLN   158      48.482  88.217  91.852  1.00  0.00           O  
ATOM   2150  NE2 GLN   158      46.764  89.016  90.855  1.00  0.00           N  
ATOM   2151 HE21 GLN   158      46.379  89.497  90.054  1.00  0.00           H  
ATOM   2152 HE22 GLN   158      46.175  88.380  91.373  1.00  0.00           H  
ATOM   2153  C   GLN   158      49.860  88.121  86.933  1.00  0.00           C  
ATOM   2154  O   GLN   158      50.892  88.729  86.605  1.00  0.00           O  
ATOM   2155  N   ASN   159      49.089  87.523  86.035  1.00  0.00           N  
ATOM   2156  H   ASN   159      48.190  87.196  86.358  1.00  0.00           H  
ATOM   2157  CA  ASN   159      49.407  87.536  84.558  1.00  0.00           C  
ATOM   2158  HA  ASN   159      50.397  87.099  84.423  1.00  0.00           H  
ATOM   2159  CB  ASN   159      48.386  86.561  83.817  1.00  0.00           C  
ATOM   2160  HB2 ASN   159      48.371  85.536  84.188  1.00  0.00           H  
ATOM   2161  HB3 ASN   159      47.420  87.062  83.757  1.00  0.00           H  
ATOM   2162  CG  ASN   159      48.884  86.408  82.339  1.00  0.00           C  
ATOM   2163  OD1 ASN   159      48.550  87.159  81.420  1.00  0.00           O  
ATOM   2164  ND2 ASN   159      49.556  85.312  82.163  1.00  0.00           N  
ATOM   2165 HD21 ASN   159      49.723  84.644  82.902  1.00  0.00           H  
ATOM   2166 HD22 ASN   159      49.955  85.231  81.239  1.00  0.00           H  
ATOM   2167  C   ASN   159      49.411  88.944  83.911  1.00  0.00           C  
ATOM   2168  O   ASN   159      48.476  89.751  84.227  1.00  0.00           O  
ATOM   2169  N   GLN   160      50.372  89.357  83.037  1.00  0.00           N  
ATOM   2170  H   GLN   160      50.251  90.279  82.643  1.00  0.00           H  
ATOM   2171  CA  GLN   160      51.634  88.740  82.664  1.00  0.00           C  
ATOM   2172  HA  GLN   160      51.597  87.664  82.835  1.00  0.00           H  
ATOM   2173  CB  GLN   160      51.878  88.984  81.175  1.00  0.00           C  
ATOM   2174  HB2 GLN   160      51.242  88.476  80.450  1.00  0.00           H  
ATOM   2175  HB3 GLN   160      51.661  90.044  81.045  1.00  0.00           H  
ATOM   2176  CG  GLN   160      53.279  88.568  80.693  1.00  0.00           C  
ATOM   2177  HG2 GLN   160      53.187  88.619  79.608  1.00  0.00           H  
ATOM   2178  HG3 GLN   160      53.967  89.302  81.110  1.00  0.00           H  
ATOM   2179  CD  GLN   160      53.649  87.190  81.280  1.00  0.00           C  
ATOM   2180  OE1 GLN   160      54.562  86.967  82.023  1.00  0.00           O  
ATOM   2181  NE2 GLN   160      52.993  86.141  80.861  1.00  0.00           N  
ATOM   2182 HE21 GLN   160      52.165  86.330  80.314  1.00  0.00           H  
ATOM   2183 HE22 GLN   160      53.319  85.255  81.221  1.00  0.00           H  
ATOM   2184  C   GLN   160      52.736  89.352  83.558  1.00  0.00           C  
ATOM   2185  O   GLN   160      53.047  90.546  83.445  1.00  0.00           O  
ATOM   2186  N   TYR   161      53.381  88.560  84.399  1.00  0.00           N  
ATOM   2187  H   TYR   161      53.176  87.572  84.451  1.00  0.00           H  
ATOM   2188  CA  TYR   161      54.239  89.166  85.424  1.00  0.00           C  
ATOM   2189  HA  TYR   161      53.897  90.151  85.741  1.00  0.00           H  
ATOM   2190  CB  TYR   161      54.251  88.131  86.609  1.00  0.00           C  
ATOM   2191  HB2 TYR   161      53.288  87.711  86.900  1.00  0.00           H  
ATOM   2192  HB3 TYR   161      54.762  87.207  86.337  1.00  0.00           H  
ATOM   2193  CG  TYR   161      54.923  88.698  87.859  1.00  0.00           C  
ATOM   2194  CD1 TYR   161      56.212  88.141  88.273  1.00  0.00           C  
ATOM   2195  HD1 TYR   161      56.525  87.249  87.752  1.00  0.00           H  
ATOM   2196  CE1 TYR   161      56.965  88.739  89.309  1.00  0.00           C  
ATOM   2197  HE1 TYR   161      57.856  88.231  89.648  1.00  0.00           H  
ATOM   2198  CZ  TYR   161      56.433  89.898  89.924  1.00  0.00           C  
ATOM   2199  OH  TYR   161      57.053  90.573  90.954  1.00  0.00           O  
ATOM   2200  HH  TYR   161      57.976  90.503  91.210  1.00  0.00           H  
ATOM   2201  CE2 TYR   161      55.158  90.451  89.588  1.00  0.00           C  
ATOM   2202  HE2 TYR   161      54.662  91.283  90.066  1.00  0.00           H  
ATOM   2203  CD2 TYR   161      54.500  89.860  88.537  1.00  0.00           C  
ATOM   2204  HD2 TYR   161      53.579  90.270  88.150  1.00  0.00           H  
ATOM   2205  C   TYR   161      55.660  89.432  84.942  1.00  0.00           C  
ATOM   2206  O   TYR   161      56.352  90.341  85.401  1.00  0.00           O  
ATOM   2207  N   ASN   162      56.055  88.701  83.942  1.00  0.00           N  
ATOM   2208  H   ASN   162      55.332  88.129  83.530  1.00  0.00           H  
ATOM   2209  CA  ASN   162      57.449  88.684  83.394  1.00  0.00           C  
ATOM   2210  HA  ASN   162      58.079  88.882  84.261  1.00  0.00           H  
ATOM   2211  CB  ASN   162      57.642  87.330  82.689  1.00  0.00           C  
ATOM   2212  HB2 ASN   162      57.066  87.317  81.763  1.00  0.00           H  
ATOM   2213  HB3 ASN   162      58.702  87.287  82.438  1.00  0.00           H  
ATOM   2214  CG  ASN   162      57.384  86.091  83.585  1.00  0.00           C  
ATOM   2215  OD1 ASN   162      58.227  85.683  84.408  1.00  0.00           O  
ATOM   2216  ND2 ASN   162      56.319  85.338  83.423  1.00  0.00           N  
ATOM   2217 HD21 ASN   162      56.164  84.558  84.046  1.00  0.00           H  
ATOM   2218 HD22 ASN   162      55.567  85.642  82.821  1.00  0.00           H  
ATOM   2219  C   ASN   162      57.628  89.893  82.416  1.00  0.00           C  
ATOM   2220  O   ASN   162      56.732  90.319  81.726  1.00  0.00           O  
ATOM   2221  N   SER   163      58.865  90.354  82.237  1.00  0.00           N  
ATOM   2222  H   SER   163      59.681  90.012  82.724  1.00  0.00           H  
ATOM   2223  CA  SER   163      59.153  91.562  81.485  1.00  0.00           C  
ATOM   2224  HA  SER   163      58.400  91.627  80.699  1.00  0.00           H  
ATOM   2225  CB  SER   163      58.855  92.703  82.447  1.00  0.00           C  
ATOM   2226  HB2 SER   163      57.809  92.662  82.753  1.00  0.00           H  
ATOM   2227  HB3 SER   163      59.443  92.609  83.359  1.00  0.00           H  
ATOM   2228  OG  SER   163      58.991  94.018  81.888  1.00  0.00           O  
ATOM   2229  HG  SER   163      59.135  94.683  82.565  1.00  0.00           H  
ATOM   2230  C   SER   163      60.522  91.613  80.871  1.00  0.00           C  
ATOM   2231  O   SER   163      61.201  90.611  80.892  1.00  0.00           O  
ATOM   2232  N   SER   164      60.982  92.760  80.350  1.00  0.00           N  
ATOM   2233  H   SER   164      60.386  93.551  80.546  1.00  0.00           H  
ATOM   2234  CA  SER   164      62.153  92.923  79.484  1.00  0.00           C  
ATOM   2235  HA  SER   164      62.152  93.929  79.063  1.00  0.00           H  
ATOM   2236  CB  SER   164      62.025  91.965  78.263  1.00  0.00           C  
ATOM   2237  HB2 SER   164      62.307  90.936  78.486  1.00  0.00           H  
ATOM   2238  HB3 SER   164      61.022  92.032  77.841  1.00  0.00           H  
ATOM   2239  OG  SER   164      62.785  92.375  77.128  1.00  0.00           O  
ATOM   2240  HG  SER   164      62.418  91.992  76.328  1.00  0.00           H  
ATOM   2241  C   SER   164      63.501  92.732  80.259  1.00  0.00           C  
ATOM   2242  O   SER   164      63.566  92.295  81.394  1.00  0.00           O  
ATOM   2243  N   SER   165      64.522  92.959  79.435  1.00  0.00           N  
ATOM   2244  H   SER   165      64.246  93.115  78.476  1.00  0.00           H  
ATOM   2245  CA  SER   165      65.873  92.898  79.898  1.00  0.00           C  
ATOM   2246  HA  SER   165      66.178  91.860  80.034  1.00  0.00           H  
ATOM   2247  CB  SER   165      66.707  93.465  78.712  1.00  0.00           C  
ATOM   2248  HB2 SER   165      66.325  94.459  78.479  1.00  0.00           H  
ATOM   2249  HB3 SER   165      67.766  93.427  78.965  1.00  0.00           H  
ATOM   2250  OG  SER   165      66.502  92.617  77.537  1.00  0.00           O  
ATOM   2251  HG  SER   165      65.612  92.779  77.213  1.00  0.00           H  
ATOM   2252  C   SER   165      66.152  93.814  81.055  1.00  0.00           C  
ATOM   2253  O   SER   165      65.516  94.857  81.224  1.00  0.00           O  
ATOM   2254  N   GLY   166      67.173  93.601  81.903  1.00  0.00           N  
ATOM   2255  H   GLY   166      67.685  92.744  81.753  1.00  0.00           H  
ATOM   2256  CA  GLY   166      67.785  94.591  82.731  1.00  0.00           C  
ATOM   2257  HA2 GLY   166      67.018  94.949  83.417  1.00  0.00           H  
ATOM   2258  HA3 GLY   166      68.603  94.219  83.349  1.00  0.00           H  
ATOM   2259  C   GLY   166      68.327  95.815  81.936  1.00  0.00           C  
ATOM   2260  O   GLY   166      68.496  95.791  80.676  1.00  0.00           O  
ATOM   2261  N   GLY   167      68.610  96.904  82.659  1.00  0.00           N  
ATOM   2262  H   GLY   167      68.654  96.760  83.658  1.00  0.00           H  
ATOM   2263  CA  GLY   167      69.238  98.203  82.259  1.00  0.00           C  
ATOM   2264  HA2 GLY   167      68.505  98.691  81.616  1.00  0.00           H  
ATOM   2265  HA3 GLY   167      69.283  98.820  83.156  1.00  0.00           H  
ATOM   2266  C   GLY   167      70.618  98.160  81.657  1.00  0.00           C  
ATOM   2267  O   GLY   167      71.026  97.154  81.122  1.00  0.00           O  
ATOM   2268  N   GLY   168      71.233  99.314  81.744  1.00  0.00           N  
ATOM   2269  H   GLY   168      70.860 100.171  82.126  1.00  0.00           H  
ATOM   2270  CA  GLY   168      72.457  99.666  81.015  1.00  0.00           C  
ATOM   2271  HA2 GLY   168      72.714 100.659  81.385  1.00  0.00           H  
ATOM   2272  HA3 GLY   168      73.266  98.997  81.309  1.00  0.00           H  
ATOM   2273  C   GLY   168      72.276  99.830  79.503  1.00  0.00           C  
ATOM   2274  O   GLY   168      71.190  99.896  78.970  1.00  0.00           O  
ATOM   2275  N   GLY   169      73.390 100.019  78.680  1.00  0.00           N  
ATOM   2276  H   GLY   169      73.207 100.044  77.687  1.00  0.00           H  
ATOM   2277  CA  GLY   169      74.823 100.050  79.186  1.00  0.00           C  
ATOM   2278  HA2 GLY   169      74.859 100.594  80.130  1.00  0.00           H  
ATOM   2279  HA3 GLY   169      75.231  99.071  79.438  1.00  0.00           H  
ATOM   2280  C   GLY   169      75.705 100.644  78.094  1.00  0.00           C  
ATOM   2281  O   GLY   169      75.222 101.389  77.191  1.00  0.00           O  
ATOM   2282  N   GLY   170      76.949 100.306  78.102  1.00  0.00           N  
ATOM   2283  H   GLY   170      77.208  99.633  78.809  1.00  0.00           H  
ATOM   2284  CA  GLY   170      78.013 100.677  77.203  1.00  0.00           C  
ATOM   2285  HA2 GLY   170      78.845  99.980  77.299  1.00  0.00           H  
ATOM   2286  HA3 GLY   170      77.558 100.627  76.214  1.00  0.00           H  
ATOM   2287  C   GLY   170      78.556 102.060  77.536  1.00  0.00           C  
ATOM   2288  O   GLY   170      77.933 102.846  78.295  1.00  0.00           O  
ATOM   2289  N   GLY   171      79.635 102.504  76.827  1.00  0.00           N  
ATOM   2290  H   GLY   171      80.001 103.424  77.027  1.00  0.00           H  
ATOM   2291  CA  GLY   171      80.559 101.683  76.116  1.00  0.00           C  
ATOM   2292  HA2 GLY   171      79.938 101.200  75.361  1.00  0.00           H  
ATOM   2293  HA3 GLY   171      81.276 102.275  75.548  1.00  0.00           H  
ATOM   2294  C   GLY   171      81.428 100.709  76.849  1.00  0.00           C  
ATOM   2295  O   GLY   171      81.217 100.559  78.038  1.00  0.00           O  
ATOM   2296  N   GLY   172      82.350  99.947  76.138  1.00  0.00           N  
ATOM   2297  H   GLY   172      82.894  99.283  76.671  1.00  0.00           H  
ATOM   2298  CA  GLY   172      82.612 100.043  74.708  1.00  0.00           C  
ATOM   2299  HA2 GLY   172      81.716 100.322  74.153  1.00  0.00           H  
ATOM   2300  HA3 GLY   172      83.284 100.892  74.583  1.00  0.00           H  
ATOM   2301  C   GLY   172      83.338  98.821  74.146  1.00  0.00           C  
ATOM   2302  O   GLY   172      84.224  98.230  74.782  1.00  0.00           O  
ATOM   2303  N   GLY   173      82.964  98.389  72.934  1.00  0.00           N  
ATOM   2304  H   GLY   173      82.421  99.010  72.352  1.00  0.00           H  
ATOM   2305  CA  GLY   173      83.475  97.129  72.283  1.00  0.00           C  
ATOM   2306  HA2 GLY   173      83.179  97.155  71.234  1.00  0.00           H  
ATOM   2307  HA3 GLY   173      84.560  97.032  72.260  1.00  0.00           H  
ATOM   2308  C   GLY   173      83.103  95.762  72.898  1.00  0.00           C  
ATOM   2309  O   GLY   173      82.581  95.658  73.994  1.00  0.00           O  
ATOM   2310  N   GLY   174      83.594  94.627  72.326  1.00  0.00           N  
ATOM   2311  H   GLY   174      83.337  93.750  72.757  1.00  0.00           H  
ATOM   2312  CA  GLY   174      84.197  94.557  71.036  1.00  0.00           C  
ATOM   2313  HA2 GLY   174      85.000  95.254  70.801  1.00  0.00           H  
ATOM   2314  HA3 GLY   174      84.629  93.558  70.971  1.00  0.00           H  
ATOM   2315  C   GLY   174      83.222  94.734  69.901  1.00  0.00           C  
ATOM   2316  O   GLY   174      82.046  95.022  70.159  1.00  0.00           O  
ATOM   2317  N   GLY   175      83.677  94.678  68.600  1.00  0.00           N  
ATOM   2318  H   GLY   175      84.630  94.438  68.367  1.00  0.00           H  
ATOM   2319  CA  GLY   175      82.750  94.672  67.492  1.00  0.00           C  
ATOM   2320  HA2 GLY   175      83.221  94.437  66.537  1.00  0.00           H  
ATOM   2321  HA3 GLY   175      81.914  94.005  67.702  1.00  0.00           H  
ATOM   2322  C   GLY   175      82.160  96.035  67.159  1.00  0.00           C  
ATOM   2323  O   GLY   175      82.894  96.979  67.223  1.00  0.00           O  
ATOM   2324  N   ASN   176      80.856  96.116  66.781  1.00  0.00           N  
ATOM   2325  H   ASN   176      80.257  95.305  66.719  1.00  0.00           H  
ATOM   2326  CA  ASN   176      80.072  97.330  66.384  1.00  0.00           C  
ATOM   2327  HA  ASN   176      80.667  97.834  65.623  1.00  0.00           H  
ATOM   2328  CB  ASN   176      78.767  96.911  65.765  1.00  0.00           C  
ATOM   2329  HB2 ASN   176      78.209  96.302  66.476  1.00  0.00           H  
ATOM   2330  HB3 ASN   176      78.135  97.770  65.538  1.00  0.00           H  
ATOM   2331  CG  ASN   176      78.897  96.153  64.421  1.00  0.00           C  
ATOM   2332  OD1 ASN   176      79.898  96.186  63.742  1.00  0.00           O  
ATOM   2333  ND2 ASN   176      77.952  95.291  64.156  1.00  0.00           N  
ATOM   2334 HD21 ASN   176      77.899  94.822  63.263  1.00  0.00           H  
ATOM   2335 HD22 ASN   176      77.125  95.316  64.735  1.00  0.00           H  
ATOM   2336  C   ASN   176      79.737  98.280  67.549  1.00  0.00           C  
ATOM   2337  O   ASN   176      79.809  97.894  68.678  1.00  0.00           O  
ATOM   2338  N   TYR   177      79.341  99.532  67.110  1.00  0.00           N  
ATOM   2339  H   TYR   177      79.422  99.852  66.156  1.00  0.00           H  
ATOM   2340  CA  TYR   177      78.703 100.537  68.007  1.00  0.00           C  
ATOM   2341  HA  TYR   177      78.675 100.120  69.014  1.00  0.00           H  
ATOM   2342  CB  TYR   177      79.538 101.777  68.139  1.00  0.00           C  
ATOM   2343  HB2 TYR   177      79.891 101.887  67.114  1.00  0.00           H  
ATOM   2344  HB3 TYR   177      78.804 102.524  68.440  1.00  0.00           H  
ATOM   2345  CG  TYR   177      80.637 101.768  69.245  1.00  0.00           C  
ATOM   2346  CD1 TYR   177      81.959 101.445  68.819  1.00  0.00           C  
ATOM   2347  HD1 TYR   177      82.185 101.417  67.763  1.00  0.00           H  
ATOM   2348  CE1 TYR   177      82.977 101.269  69.783  1.00  0.00           C  
ATOM   2349  HE1 TYR   177      83.950 100.949  69.441  1.00  0.00           H  
ATOM   2350  CZ  TYR   177      82.667 101.501  71.113  1.00  0.00           C  
ATOM   2351  OH  TYR   177      83.623 101.443  72.111  1.00  0.00           O  
ATOM   2352  HH  TYR   177      84.538 101.323  71.846  1.00  0.00           H  
ATOM   2353  CE2 TYR   177      81.357 101.839  71.527  1.00  0.00           C  
ATOM   2354  HE2 TYR   177      81.188 101.948  72.588  1.00  0.00           H  
ATOM   2355  CD2 TYR   177      80.317 101.931  70.586  1.00  0.00           C  
ATOM   2356  HD2 TYR   177      79.296 102.015  70.928  1.00  0.00           H  
ATOM   2357  C   TYR   177      77.303 100.906  67.495  1.00  0.00           C  
ATOM   2358  O   TYR   177      77.147 101.558  66.475  1.00  0.00           O  
ATOM   2359  N   GLY   178      76.168 100.485  68.169  1.00  0.00           N  
ATOM   2360  H   GLY   178      75.293 100.786  67.763  1.00  0.00           H  
ATOM   2361  CA  GLY   178      76.146  99.813  69.432  1.00  0.00           C  
ATOM   2362  HA2 GLY   178      75.243  99.202  69.431  1.00  0.00           H  
ATOM   2363  HA3 GLY   178      76.934  99.060  69.444  1.00  0.00           H  
ATOM   2364  C   GLY   178      76.097 100.751  70.584  1.00  0.00           C  
ATOM   2365  O   GLY   178      76.632 101.891  70.573  1.00  0.00           O  
ATOM   2366  N   GLN   179      75.776 100.138  71.754  1.00  0.00           N  
ATOM   2367  H   GLN   179      75.799  99.128  71.780  1.00  0.00           H  
ATOM   2368  CA  GLN   179      75.699 100.857  73.048  1.00  0.00           C  
ATOM   2369  HA  GLN   179      75.465 101.904  72.857  1.00  0.00           H  
ATOM   2370  CB  GLN   179      74.504 100.448  73.918  1.00  0.00           C  
ATOM   2371  HB2 GLN   179      74.519 101.117  74.779  1.00  0.00           H  
ATOM   2372  HB3 GLN   179      73.589 100.489  73.328  1.00  0.00           H  
ATOM   2373  CG  GLN   179      74.602  99.047  74.533  1.00  0.00           C  
ATOM   2374  HG2 GLN   179      74.300  98.326  73.772  1.00  0.00           H  
ATOM   2375  HG3 GLN   179      75.598  98.685  74.785  1.00  0.00           H  
ATOM   2376  CD  GLN   179      73.700  98.699  75.719  1.00  0.00           C  
ATOM   2377  OE1 GLN   179      72.626  99.310  75.945  1.00  0.00           O  
ATOM   2378  NE2 GLN   179      74.042  97.685  76.500  1.00  0.00           N  
ATOM   2379 HE21 GLN   179      74.931  97.235  76.336  1.00  0.00           H  
ATOM   2380 HE22 GLN   179      73.687  97.557  77.437  1.00  0.00           H  
ATOM   2381  C   GLN   179      77.106 100.810  73.694  1.00  0.00           C  
ATOM   2382  O   GLN   179      77.719  99.705  73.875  1.00  0.00           O  
ATOM   2383  N   ASP   180      77.791 101.994  73.885  1.00  0.00           N  
ATOM   2384  H   ASP   180      78.740 101.937  74.225  1.00  0.00           H  
ATOM   2385  CA  ASP   180      77.440 103.409  73.569  1.00  0.00           C  
ATOM   2386  HA  ASP   180      76.962 103.414  72.590  1.00  0.00           H  
ATOM   2387  CB  ASP   180      76.563 103.975  74.648  1.00  0.00           C  
ATOM   2388  HB2 ASP   180      75.810 103.221  74.879  1.00  0.00           H  
ATOM   2389  HB3 ASP   180      77.212 104.239  75.483  1.00  0.00           H  
ATOM   2390  CG  ASP   180      75.894 105.276  74.255  1.00  0.00           C  
ATOM   2391  OD1 ASP   180      75.024 105.639  75.075  1.00  0.00           O  
ATOM   2392  OD2 ASP   180      76.081 105.844  73.232  1.00  0.00           O  
ATOM   2393  C   ASP   180      78.708 104.210  73.445  1.00  0.00           C  
ATOM   2394  O   ASP   180      79.593 104.134  74.310  1.00  0.00           O  
ATOM   2395  N   GLN   181      78.772 104.968  72.339  1.00  0.00           N  
ATOM   2396  H   GLN   181      77.883 105.151  71.895  1.00  0.00           H  
ATOM   2397  CA  GLN   181      79.830 106.005  72.218  1.00  0.00           C  
ATOM   2398  HA  GLN   181      80.491 105.948  73.083  1.00  0.00           H  
ATOM   2399  CB  GLN   181      80.723 105.720  71.015  1.00  0.00           C  
ATOM   2400  HB2 GLN   181      81.495 106.484  70.929  1.00  0.00           H  
ATOM   2401  HB3 GLN   181      81.180 104.730  71.020  1.00  0.00           H  
ATOM   2402  CG  GLN   181      80.023 105.762  69.660  1.00  0.00           C  
ATOM   2403  HG2 GLN   181      79.287 104.963  69.569  1.00  0.00           H  
ATOM   2404  HG3 GLN   181      79.414 106.665  69.623  1.00  0.00           H  
ATOM   2405  CD  GLN   181      80.884 105.547  68.386  1.00  0.00           C  
ATOM   2406  OE1 GLN   181      82.052 105.790  68.438  1.00  0.00           O  
ATOM   2407  NE2 GLN   181      80.483 105.059  67.236  1.00  0.00           N  
ATOM   2408 HE21 GLN   181      79.496 104.872  67.133  1.00  0.00           H  
ATOM   2409 HE22 GLN   181      81.163 104.941  66.499  1.00  0.00           H  
ATOM   2410  C   GLN   181      79.334 107.425  72.340  1.00  0.00           C  
ATOM   2411  O   GLN   181      80.140 108.303  72.023  1.00  0.00           O  
ATOM   2412  N   SER   182      78.142 107.714  72.805  1.00  0.00           N  
ATOM   2413  H   SER   182      77.513 106.943  72.978  1.00  0.00           H  
ATOM   2414  CA  SER   182      77.691 109.083  73.062  1.00  0.00           C  
ATOM   2415  HA  SER   182      77.953 109.692  72.197  1.00  0.00           H  
ATOM   2416  CB  SER   182      76.210 109.102  73.207  1.00  0.00           C  
ATOM   2417  HB2 SER   182      75.660 108.902  72.288  1.00  0.00           H  
ATOM   2418  HB3 SER   182      75.976 108.373  73.984  1.00  0.00           H  
ATOM   2419  OG  SER   182      75.661 110.425  73.459  1.00  0.00           O  
ATOM   2420  HG  SER   182      74.775 110.500  73.096  1.00  0.00           H  
ATOM   2421  C   SER   182      78.314 109.605  74.309  1.00  0.00           C  
ATOM   2422  O   SER   182      78.428 108.945  75.282  1.00  0.00           O  
ATOM   2423  N   SER   183      78.821 110.848  74.358  1.00  0.00           N  
ATOM   2424  H   SER   183      79.085 111.109  75.297  1.00  0.00           H  
ATOM   2425  CA  SER   183      78.827 111.899  73.416  1.00  0.00           C  
ATOM   2426  HA  SER   183      77.915 111.923  72.820  1.00  0.00           H  
ATOM   2427  CB  SER   183      78.978 113.301  74.173  1.00  0.00           C  
ATOM   2428  HB2 SER   183      79.982 113.436  74.574  1.00  0.00           H  
ATOM   2429  HB3 SER   183      78.737 114.127  73.503  1.00  0.00           H  
ATOM   2430  OG  SER   183      78.120 113.324  75.260  1.00  0.00           O  
ATOM   2431  HG  SER   183      77.286 113.108  74.836  1.00  0.00           H  
ATOM   2432  C   SER   183      80.091 111.745  72.432  1.00  0.00           C  
ATOM   2433  O   SER   183      81.188 112.279  72.750  1.00  0.00           O  
ATOM   2434  N   MET   184      79.957 111.213  71.237  1.00  0.00           N  
ATOM   2435  H   MET   184      78.994 110.954  71.073  1.00  0.00           H  
ATOM   2436  CA  MET   184      80.876 111.291  70.097  1.00  0.00           C  
ATOM   2437  HA  MET   184      81.715 110.615  70.258  1.00  0.00           H  
ATOM   2438  CB  MET   184      80.045 110.840  68.955  1.00  0.00           C  
ATOM   2439  HB2 MET   184      79.087 111.351  68.861  1.00  0.00           H  
ATOM   2440  HB3 MET   184      80.582 111.099  68.042  1.00  0.00           H  
ATOM   2441  CG  MET   184      79.920 109.277  68.952  1.00  0.00           C  
ATOM   2442  HG2 MET   184      80.905 108.814  68.902  1.00  0.00           H  
ATOM   2443  HG3 MET   184      79.323 108.933  69.797  1.00  0.00           H  
ATOM   2444  SD  MET   184      78.987 108.758  67.567  1.00  0.00           S  
ATOM   2445  CE  MET   184      80.277 108.424  66.325  1.00  0.00           C  
ATOM   2446  HE1 MET   184      80.759 109.378  66.107  1.00  0.00           H  
ATOM   2447  HE2 MET   184      81.051 107.780  66.741  1.00  0.00           H  
ATOM   2448  HE3 MET   184      79.919 107.971  65.400  1.00  0.00           H  
ATOM   2449  C   MET   184      81.303 112.708  69.935  1.00  0.00           C  
ATOM   2450  O   MET   184      80.524 113.644  69.772  1.00  0.00           O  
ATOM   2451  N   SER   185      82.624 112.916  69.925  1.00  0.00           N  
ATOM   2452  H   SER   185      83.207 112.092  69.960  1.00  0.00           H  
ATOM   2453  CA  SER   185      83.224 114.222  69.764  1.00  0.00           C  
ATOM   2454  HA  SER   185      82.554 114.880  70.319  1.00  0.00           H  
ATOM   2455  CB  SER   185      84.567 114.250  70.589  1.00  0.00           C  
ATOM   2456  HB2 SER   185      84.433 113.932  71.623  1.00  0.00           H  
ATOM   2457  HB3 SER   185      85.383 113.602  70.271  1.00  0.00           H  
ATOM   2458  OG  SER   185      85.133 115.515  70.474  1.00  0.00           O  
ATOM   2459  HG  SER   185      86.068 115.458  70.686  1.00  0.00           H  
ATOM   2460  C   SER   185      83.157 114.714  68.316  1.00  0.00           C  
ATOM   2461  O   SER   185      82.693 114.049  67.386  1.00  0.00           O  
ATOM   2462  N   SER   186      83.655 115.966  68.150  1.00  0.00           N  
ATOM   2463  H   SER   186      84.220 116.419  68.855  1.00  0.00           H  
ATOM   2464  CA  SER   186      83.509 116.881  66.992  1.00  0.00           C  
ATOM   2465  HA  SER   186      83.768 116.309  66.101  1.00  0.00           H  
ATOM   2466  CB  SER   186      82.038 117.215  66.809  1.00  0.00           C  
ATOM   2467  HB2 SER   186      81.577 116.233  66.711  1.00  0.00           H  
ATOM   2468  HB3 SER   186      81.553 117.690  67.662  1.00  0.00           H  
ATOM   2469  OG  SER   186      81.844 117.853  65.548  1.00  0.00           O  
ATOM   2470  HG  SER   186      80.923 118.073  65.391  1.00  0.00           H  
ATOM   2471  C   SER   186      84.461 118.096  67.170  1.00  0.00           C  
ATOM   2472  O   SER   186      84.870 118.456  68.267  1.00  0.00           O  
ATOM   2473  N   GLY   187      85.019 118.697  66.110  1.00  0.00           N  
ATOM   2474  H   GLY   187      85.700 119.389  66.387  1.00  0.00           H  
ATOM   2475  CA  GLY   187      84.957 118.384  64.705  1.00  0.00           C  
ATOM   2476  HA2 GLY   187      85.948 118.352  64.252  1.00  0.00           H  
ATOM   2477  HA3 GLY   187      84.483 117.417  64.532  1.00  0.00           H  
ATOM   2478  C   GLY   187      84.136 119.382  63.827  1.00  0.00           C  
ATOM   2479  O   GLY   187      83.945 119.133  62.643  1.00  0.00           O  
ATOM   2480  N   GLY   188      83.598 120.444  64.457  1.00  0.00           N  
ATOM   2481  H   GLY   188      83.910 120.671  65.390  1.00  0.00           H  
ATOM   2482  CA  GLY   188      82.435 121.197  63.958  1.00  0.00           C  
ATOM   2483  HA2 GLY   188      81.713 120.535  63.480  1.00  0.00           H  
ATOM   2484  HA3 GLY   188      81.964 121.737  64.779  1.00  0.00           H  
ATOM   2485  C   GLY   188      82.803 122.266  62.911  1.00  0.00           C  
ATOM   2486  O   GLY   188      84.015 122.530  62.640  1.00  0.00           O  
ATOM   2487  N   GLY   189      81.878 122.904  62.167  1.00  0.00           N  
ATOM   2488  H   GLY   189      82.121 123.661  61.543  1.00  0.00           H  
ATOM   2489  CA  GLY   189      80.487 122.525  62.135  1.00  0.00           C  
ATOM   2490  HA2 GLY   189      80.083 122.254  63.111  1.00  0.00           H  
ATOM   2491  HA3 GLY   189      79.884 123.336  61.728  1.00  0.00           H  
ATOM   2492  C   GLY   189      80.107 121.252  61.364  1.00  0.00           C  
ATOM   2493  O   GLY   189      80.766 120.233  61.383  1.00  0.00           O  
ATOM   2494  N   SER   190      78.903 121.313  60.810  1.00  0.00           N  
ATOM   2495  H   SER   190      78.330 122.136  60.929  1.00  0.00           H  
ATOM   2496  CA  SER   190      78.108 120.164  60.283  1.00  0.00           C  
ATOM   2497  HA  SER   190      78.872 119.682  59.673  1.00  0.00           H  
ATOM   2498  CB  SER   190      77.682 119.285  61.524  1.00  0.00           C  
ATOM   2499  HB2 SER   190      78.412 119.428  62.321  1.00  0.00           H  
ATOM   2500  HB3 SER   190      76.695 119.603  61.859  1.00  0.00           H  
ATOM   2501  OG  SER   190      77.688 117.933  61.127  1.00  0.00           O  
ATOM   2502  HG  SER   190      77.414 117.412  61.885  1.00  0.00           H  
ATOM   2503  C   SER   190      76.863 120.637  59.466  1.00  0.00           C  
ATOM   2504  O   SER   190      76.279 121.687  59.772  1.00  0.00           O  
ATOM   2505  N   GLY   191      76.391 119.939  58.451  1.00  0.00           N  
ATOM   2506  H   GLY   191      75.492 120.307  58.174  1.00  0.00           H  
ATOM   2507  CA  GLY   191      76.762 118.616  58.009  1.00  0.00           C  
ATOM   2508  HA2 GLY   191      76.845 117.964  58.878  1.00  0.00           H  
ATOM   2509  HA3 GLY   191      75.928 118.339  57.365  1.00  0.00           H  
ATOM   2510  C   GLY   191      78.087 118.519  57.367  1.00  0.00           C  
ATOM   2511  O   GLY   191      78.595 119.471  56.841  1.00  0.00           O  
ATOM   2512  N   GLY   192      78.748 117.404  57.420  1.00  0.00           N  
ATOM   2513  H   GLY   192      78.341 116.634  57.931  1.00  0.00           H  
ATOM   2514  CA  GLY   192      80.100 117.326  56.822  1.00  0.00           C  
ATOM   2515  HA2 GLY   192      80.694 118.214  57.040  1.00  0.00           H  
ATOM   2516  HA3 GLY   192      80.684 116.524  57.273  1.00  0.00           H  
ATOM   2517  C   GLY   192      80.019 117.325  55.281  1.00  0.00           C  
ATOM   2518  O   GLY   192      78.986 116.945  54.694  1.00  0.00           O  
ATOM   2519  N   GLY   193      81.149 117.612  54.631  1.00  0.00           N  
ATOM   2520  H   GLY   193      81.982 117.828  55.160  1.00  0.00           H  
ATOM   2521  CA  GLY   193      81.207 117.890  53.160  1.00  0.00           C  
ATOM   2522  HA2 GLY   193      82.248 118.169  53.000  1.00  0.00           H  
ATOM   2523  HA3 GLY   193      81.009 116.944  52.656  1.00  0.00           H  
ATOM   2524  C   GLY   193      80.196 118.870  52.557  1.00  0.00           C  
ATOM   2525  O   GLY   193      79.780 119.827  53.184  1.00  0.00           O  
ATOM   2526  N   TYR   194      79.840 118.678  51.295  1.00  0.00           N  
ATOM   2527  H   TYR   194      80.453 118.007  50.856  1.00  0.00           H  
ATOM   2528  CA  TYR   194      79.192 119.659  50.461  1.00  0.00           C  
ATOM   2529  HA  TYR   194      79.625 120.643  50.637  1.00  0.00           H  
ATOM   2530  CB  TYR   194      79.502 119.269  49.021  1.00  0.00           C  
ATOM   2531  HB2 TYR   194      80.569 119.460  48.911  1.00  0.00           H  
ATOM   2532  HB3 TYR   194      79.419 118.189  48.904  1.00  0.00           H  
ATOM   2533  CG  TYR   194      78.730 119.992  47.938  1.00  0.00           C  
ATOM   2534  CD1 TYR   194      77.441 119.630  47.528  1.00  0.00           C  
ATOM   2535  HD1 TYR   194      76.963 118.835  48.081  1.00  0.00           H  
ATOM   2536  CE1 TYR   194      76.639 120.340  46.602  1.00  0.00           C  
ATOM   2537  HE1 TYR   194      75.564 120.245  46.597  1.00  0.00           H  
ATOM   2538  CZ  TYR   194      77.327 121.386  45.878  1.00  0.00           C  
ATOM   2539  OH  TYR   194      76.689 122.138  44.975  1.00  0.00           O  
ATOM   2540  HH  TYR   194      75.874 121.667  44.787  1.00  0.00           H  
ATOM   2541  CE2 TYR   194      78.643 121.737  46.259  1.00  0.00           C  
ATOM   2542  HE2 TYR   194      79.182 122.406  45.604  1.00  0.00           H  
ATOM   2543  CD2 TYR   194      79.339 120.993  47.272  1.00  0.00           C  
ATOM   2544  HD2 TYR   194      80.379 121.240  47.423  1.00  0.00           H  
ATOM   2545  C   TYR   194      77.692 119.856  50.751  1.00  0.00           C  
ATOM   2546  O   TYR   194      77.050 118.945  51.222  1.00  0.00           O  
ATOM   2547  N   GLY   195      77.058 121.039  50.521  1.00  0.00           N  
ATOM   2548  H   GLY   195      76.097 121.102  50.826  1.00  0.00           H  
ATOM   2549  CA  GLY   195      77.682 122.277  50.011  1.00  0.00           C  
ATOM   2550  HA2 GLY   195      78.213 122.737  50.845  1.00  0.00           H  
ATOM   2551  HA3 GLY   195      78.418 122.023  49.248  1.00  0.00           H  
ATOM   2552  C   GLY   195      76.762 123.312  49.337  1.00  0.00           C  
ATOM   2553  O   GLY   195      75.629 123.033  48.945  1.00  0.00           O  
ATOM   2554  N   ASN   196      77.257 124.539  49.238  1.00  0.00           N  
ATOM   2555  H   ASN   196      78.247 124.618  49.425  1.00  0.00           H  
ATOM   2556  CA  ASN   196      76.605 125.823  48.884  1.00  0.00           C  
ATOM   2557  HA  ASN   196      77.363 126.601  48.793  1.00  0.00           H  
ATOM   2558  CB  ASN   196      76.100 125.885  47.421  1.00  0.00           C  
ATOM   2559  HB2 ASN   196      75.416 125.046  47.300  1.00  0.00           H  
ATOM   2560  HB3 ASN   196      75.645 126.857  47.230  1.00  0.00           H  
ATOM   2561  CG  ASN   196      77.270 125.658  46.467  1.00  0.00           C  
ATOM   2562  OD1 ASN   196      78.490 125.752  46.798  1.00  0.00           O  
ATOM   2563  ND2 ASN   196      77.046 125.295  45.199  1.00  0.00           N  
ATOM   2564 HD21 ASN   196      77.859 125.318  44.600  1.00  0.00           H  
ATOM   2565 HD22 ASN   196      76.140 124.901  44.989  1.00  0.00           H  
ATOM   2566  C   ASN   196      75.615 126.346  49.873  1.00  0.00           C  
ATOM   2567  O   ASN   196      74.438 126.152  49.671  1.00  0.00           O  
ATOM   2568  N   GLN   197      76.005 126.940  50.990  1.00  0.00           N  
ATOM   2569  H   GLN   197      76.992 127.087  51.144  1.00  0.00           H  
ATOM   2570  CA  GLN   197      75.059 127.471  52.017  1.00  0.00           C  
ATOM   2571  HA  GLN   197      74.455 126.682  52.466  1.00  0.00           H  
ATOM   2572  CB  GLN   197      75.831 128.125  53.150  1.00  0.00           C  
ATOM   2573  HB2 GLN   197      76.534 127.389  53.540  1.00  0.00           H  
ATOM   2574  HB3 GLN   197      76.508 128.902  52.796  1.00  0.00           H  
ATOM   2575  CG  GLN   197      75.086 128.557  54.445  1.00  0.00           C  
ATOM   2576  HG2 GLN   197      74.036 128.266  54.408  1.00  0.00           H  
ATOM   2577  HG3 GLN   197      75.548 127.980  55.246  1.00  0.00           H  
ATOM   2578  CD  GLN   197      75.194 130.031  54.757  1.00  0.00           C  
ATOM   2579  OE1 GLN   197      74.738 130.863  53.900  1.00  0.00           O  
ATOM   2580  NE2 GLN   197      75.768 130.495  55.813  1.00  0.00           N  
ATOM   2581 HE21 GLN   197      76.119 129.944  56.583  1.00  0.00           H  
ATOM   2582 HE22 GLN   197      75.538 131.437  56.095  1.00  0.00           H  
ATOM   2583  C   GLN   197      74.114 128.494  51.420  1.00  0.00           C  
ATOM   2584  O   GLN   197      74.478 129.441  50.708  1.00  0.00           O  
ATOM   2585  N   ASP   198      72.782 128.395  51.717  1.00  0.00           N  
ATOM   2586  H   ASP   198      72.576 127.775  52.487  1.00  0.00           H  
ATOM   2587  CA  ASP   198      71.731 129.339  51.228  1.00  0.00           C  
ATOM   2588  HA  ASP   198      72.181 130.042  50.527  1.00  0.00           H  
ATOM   2589  CB  ASP   198      70.560 128.436  50.599  1.00  0.00           C  
ATOM   2590  HB2 ASP   198      70.915 127.463  50.257  1.00  0.00           H  
ATOM   2591  HB3 ASP   198      69.718 128.367  51.287  1.00  0.00           H  
ATOM   2592  CG  ASP   198      69.965 129.094  49.293  1.00  0.00           C  
ATOM   2593  OD1 ASP   198      70.220 130.272  48.970  1.00  0.00           O  
ATOM   2594  OD2 ASP   198      69.364 128.332  48.514  1.00  0.00           O  
ATOM   2595  C   ASP   198      71.238 130.250  52.465  1.00  0.00           C  
ATOM   2596  O   ASP   198      70.259 130.930  52.273  1.00  0.00           O  
ATOM   2597  N   GLN   199      71.708 129.997  53.711  1.00  0.00           N  
ATOM   2598  H   GLN   199      72.461 129.326  53.765  1.00  0.00           H  
ATOM   2599  CA  GLN   199      71.453 130.685  54.995  1.00  0.00           C  
ATOM   2600  HA  GLN   199      72.436 130.639  55.465  1.00  0.00           H  
ATOM   2601  CB  GLN   199      71.061 132.154  54.724  1.00  0.00           C  
ATOM   2602  HB2 GLN   199      71.694 132.464  53.892  1.00  0.00           H  
ATOM   2603  HB3 GLN   199      70.010 132.147  54.434  1.00  0.00           H  
ATOM   2604  CG  GLN   199      71.236 133.198  55.858  1.00  0.00           C  
ATOM   2605  HG2 GLN   199      72.206 132.966  56.298  1.00  0.00           H  
ATOM   2606  HG3 GLN   199      71.100 134.199  55.449  1.00  0.00           H  
ATOM   2607  CD  GLN   199      70.185 133.066  56.887  1.00  0.00           C  
ATOM   2608  OE1 GLN   199      69.020 132.824  56.628  1.00  0.00           O  
ATOM   2609  NE2 GLN   199      70.499 133.197  58.143  1.00  0.00           N  
ATOM   2610 HE21 GLN   199      71.421 133.298  58.542  1.00  0.00           H  
ATOM   2611 HE22 GLN   199      69.758 133.286  58.824  1.00  0.00           H  
ATOM   2612  C   GLN   199      70.296 130.010  55.705  1.00  0.00           C  
ATOM   2613  O   GLN   199      69.319 129.716  55.076  1.00  0.00           O  
ATOM   2614  N   SER   200      70.439 129.732  56.978  1.00  0.00           N  
ATOM   2615  H   SER   200      69.722 129.192  57.441  1.00  0.00           H  
ATOM   2616  CA  SER   200      71.635 129.977  57.844  1.00  0.00           C  
ATOM   2617  HA  SER   200      71.986 130.956  57.519  1.00  0.00           H  
ATOM   2618  CB  SER   200      71.182 130.187  59.289  1.00  0.00           C  
ATOM   2619  HB2 SER   200      71.924 130.859  59.721  1.00  0.00           H  
ATOM   2620  HB3 SER   200      70.234 130.723  59.329  1.00  0.00           H  
ATOM   2621  OG  SER   200      71.039 128.951  60.100  1.00  0.00           O  
ATOM   2622  HG  SER   200      70.380 128.383  59.694  1.00  0.00           H  
ATOM   2623  C   SER   200      72.670 128.870  57.542  1.00  0.00           C  
ATOM   2624  O   SER   200      72.760 128.403  56.413  1.00  0.00           O  
ATOM   2625  N   GLY   201      73.434 128.457  58.571  1.00  0.00           N  
ATOM   2626  H   GLY   201      73.050 128.699  59.473  1.00  0.00           H  
ATOM   2627  CA  GLY   201      74.414 127.470  58.417  1.00  0.00           C  
ATOM   2628  HA2 GLY   201      74.434 127.082  59.436  1.00  0.00           H  
ATOM   2629  HA3 GLY   201      74.117 126.800  57.611  1.00  0.00           H  
ATOM   2630  C   GLY   201      75.792 128.047  58.060  1.00  0.00           C  
ATOM   2631  O   GLY   201      76.114 129.166  58.476  1.00  0.00           O  
ATOM   2632  N   GLY   202      76.698 127.307  57.396  1.00  0.00           N  
ATOM   2633  H   GLY   202      77.558 127.813  57.239  1.00  0.00           H  
ATOM   2634  CA  GLY   202      76.504 126.039  56.827  1.00  0.00           C  
ATOM   2635  HA2 GLY   202      75.538 126.038  56.322  1.00  0.00           H  
ATOM   2636  HA3 GLY   202      77.201 126.006  55.990  1.00  0.00           H  
ATOM   2637  C   GLY   202      76.649 124.873  57.775  1.00  0.00           C  
ATOM   2638  O   GLY   202      76.527 125.133  59.021  1.00  0.00           O  
ATOM   2639  N   GLY   203      76.785 123.545  57.488  1.00  0.00           N  
ATOM   2640  H   GLY   203      76.872 122.985  58.324  1.00  0.00           H  
ATOM   2641  CA  GLY   203      76.712 122.959  56.138  1.00  0.00           C  
ATOM   2642  HA2 GLY   203      77.482 123.360  55.478  1.00  0.00           H  
ATOM   2643  HA3 GLY   203      76.954 121.903  56.258  1.00  0.00           H  
ATOM   2644  C   GLY   203      75.326 122.986  55.500  1.00  0.00           C  
ATOM   2645  O   GLY   203      74.464 123.801  55.846  1.00  0.00           O  
ATOM   2646  N   GLY   204      75.253 122.232  54.390  1.00  0.00           N  
ATOM   2647  H   GLY   204      75.812 121.397  54.284  1.00  0.00           H  
ATOM   2648  CA  GLY   204      74.190 122.409  53.383  1.00  0.00           C  
ATOM   2649  HA2 GLY   204      73.966 121.425  52.969  1.00  0.00           H  
ATOM   2650  HA3 GLY   204      73.277 122.665  53.921  1.00  0.00           H  
ATOM   2651  C   GLY   204      74.474 123.461  52.251  1.00  0.00           C  
ATOM   2652  O   GLY   204      75.551 124.072  52.287  1.00  0.00           O  
ATOM   2653  N   SER   205      73.531 123.642  51.312  1.00  0.00           N  
ATOM   2654  H   SER   205      73.672 124.468  50.748  1.00  0.00           H  
ATOM   2655  CA  SER   205      72.296 122.962  51.090  1.00  0.00           C  
ATOM   2656  HA  SER   205      71.781 122.854  52.045  1.00  0.00           H  
ATOM   2657  CB  SER   205      71.496 123.860  50.223  1.00  0.00           C  
ATOM   2658  HB2 SER   205      70.530 123.405  50.001  1.00  0.00           H  
ATOM   2659  HB3 SER   205      71.372 124.810  50.743  1.00  0.00           H  
ATOM   2660  OG  SER   205      72.112 124.159  48.987  1.00  0.00           O  
ATOM   2661  HG  SER   205      71.456 124.646  48.483  1.00  0.00           H  
ATOM   2662  C   SER   205      72.455 121.557  50.541  1.00  0.00           C  
ATOM   2663  O   SER   205      71.473 120.787  50.530  1.00  0.00           O  
ATOM   2664  N   GLY   206      73.621 121.192  50.055  1.00  0.00           N  
ATOM   2665  H   GLY   206      74.350 121.875  49.908  1.00  0.00           H  
ATOM   2666  CA  GLY   206      73.959 119.849  49.400  1.00  0.00           C  
ATOM   2667  HA2 GLY   206      75.001 119.870  49.079  1.00  0.00           H  
ATOM   2668  HA3 GLY   206      73.841 119.177  50.250  1.00  0.00           H  
ATOM   2669  C   GLY   206      73.054 119.433  48.196  1.00  0.00           C  
ATOM   2670  O   GLY   206      72.455 120.296  47.549  1.00  0.00           O  
ATOM   2671  N   GLY   207      73.154 118.200  47.748  1.00  0.00           N  
ATOM   2672  H   GLY   207      72.947 117.994  46.781  1.00  0.00           H  
ATOM   2673  CA  GLY   207      73.343 116.941  48.433  1.00  0.00           C  
ATOM   2674  HA2 GLY   207      73.287 117.024  49.518  1.00  0.00           H  
ATOM   2675  HA3 GLY   207      72.505 116.376  48.026  1.00  0.00           H  
ATOM   2676  C   GLY   207      74.672 116.302  48.082  1.00  0.00           C  
ATOM   2677  O   GLY   207      75.416 116.925  47.358  1.00  0.00           O  
ATOM   2678  N   TYR   208      75.005 115.182  48.727  1.00  0.00           N  
ATOM   2679  H   TYR   208      74.283 114.788  49.313  1.00  0.00           H  
ATOM   2680  CA  TYR   208      76.330 114.549  48.565  1.00  0.00           C  
ATOM   2681  HA  TYR   208      77.149 115.241  48.759  1.00  0.00           H  
ATOM   2682  CB  TYR   208      76.492 113.361  49.559  1.00  0.00           C  
ATOM   2683  HB2 TYR   208      76.137 113.537  50.574  1.00  0.00           H  
ATOM   2684  HB3 TYR   208      75.736 112.626  49.280  1.00  0.00           H  
ATOM   2685  CG  TYR   208      77.831 112.676  49.477  1.00  0.00           C  
ATOM   2686  CD1 TYR   208      78.072 111.653  48.512  1.00  0.00           C  
ATOM   2687  HD1 TYR   208      77.320 111.335  47.806  1.00  0.00           H  
ATOM   2688  CE1 TYR   208      79.401 111.060  48.456  1.00  0.00           C  
ATOM   2689  HE1 TYR   208      79.614 110.353  47.668  1.00  0.00           H  
ATOM   2690  CZ  TYR   208      80.450 111.506  49.338  1.00  0.00           C  
ATOM   2691  OH  TYR   208      81.692 111.059  49.298  1.00  0.00           O  
ATOM   2692  HH  TYR   208      81.830 110.616  48.458  1.00  0.00           H  
ATOM   2693  CE2 TYR   208      80.159 112.601  50.172  1.00  0.00           C  
ATOM   2694  HE2 TYR   208      80.984 112.981  50.757  1.00  0.00           H  
ATOM   2695  CD2 TYR   208      78.848 113.081  50.344  1.00  0.00           C  
ATOM   2696  HD2 TYR   208      78.708 113.866  51.073  1.00  0.00           H  
ATOM   2697  C   TYR   208      76.550 114.154  47.046  1.00  0.00           C  
ATOM   2698  O   TYR   208      75.790 113.517  46.369  1.00  0.00           O  
ATOM   2699  N   GLY   209      77.697 114.492  46.456  1.00  0.00           N  
ATOM   2700  H   GLY   209      78.218 115.198  46.955  1.00  0.00           H  
ATOM   2701  CA  GLY   209      78.263 114.035  45.146  1.00  0.00           C  
ATOM   2702  HA2 GLY   209      79.352 114.007  45.185  1.00  0.00           H  
ATOM   2703  HA3 GLY   209      78.070 112.974  44.992  1.00  0.00           H  
ATOM   2704  C   GLY   209      78.010 114.960  43.918  1.00  0.00           C  
ATOM   2705  O   GLY   209      78.350 116.115  44.147  1.00  0.00           O  
ATOM   2706  N   GLN   210      77.716 114.527  42.738  1.00  0.00           N  
ATOM   2707  H   GLN   210      77.434 115.181  42.022  1.00  0.00           H  
ATOM   2708  CA  GLN   210      77.501 113.156  42.297  1.00  0.00           C  
ATOM   2709  HA  GLN   210      77.301 113.236  41.228  1.00  0.00           H  
ATOM   2710  CB  GLN   210      78.831 112.345  42.345  1.00  0.00           C  
ATOM   2711  HB2 GLN   210      79.139 112.240  43.385  1.00  0.00           H  
ATOM   2712  HB3 GLN   210      78.604 111.328  42.027  1.00  0.00           H  
ATOM   2713  CG  GLN   210      79.986 113.027  41.577  1.00  0.00           C  
ATOM   2714  HG2 GLN   210      80.111 114.065  41.884  1.00  0.00           H  
ATOM   2715  HG3 GLN   210      80.836 112.452  41.944  1.00  0.00           H  
ATOM   2716  CD  GLN   210      79.855 112.949  40.033  1.00  0.00           C  
ATOM   2717  OE1 GLN   210      79.100 112.166  39.460  1.00  0.00           O  
ATOM   2718  NE2 GLN   210      80.725 113.709  39.374  1.00  0.00           N  
ATOM   2719 HE21 GLN   210      80.653 113.699  38.366  1.00  0.00           H  
ATOM   2720 HE22 GLN   210      81.329 114.271  39.956  1.00  0.00           H  
ATOM   2721  C   GLN   210      76.311 112.555  42.973  1.00  0.00           C  
ATOM   2722  O   GLN   210      76.420 111.510  43.614  1.00  0.00           O  
ATOM   2723  N   GLN   211      75.209 113.277  42.854  1.00  0.00           N  
ATOM   2724  H   GLN   211      75.231 114.056  42.211  1.00  0.00           H  
ATOM   2725  CA  GLN   211      73.934 113.064  43.591  1.00  0.00           C  
ATOM   2726  HA  GLN   211      74.201 112.898  44.635  1.00  0.00           H  
ATOM   2727  CB  GLN   211      73.048 114.256  43.504  1.00  0.00           C  
ATOM   2728  HB2 GLN   211      72.789 114.494  42.473  1.00  0.00           H  
ATOM   2729  HB3 GLN   211      72.078 113.977  43.915  1.00  0.00           H  
ATOM   2730  CG  GLN   211      73.512 115.496  44.304  1.00  0.00           C  
ATOM   2731  HG2 GLN   211      72.724 116.213  44.070  1.00  0.00           H  
ATOM   2732  HG3 GLN   211      73.686 115.313  45.364  1.00  0.00           H  
ATOM   2733  CD  GLN   211      74.729 116.128  43.682  1.00  0.00           C  
ATOM   2734  OE1 GLN   211      75.045 115.998  42.496  1.00  0.00           O  
ATOM   2735  NE2 GLN   211      75.531 116.941  44.434  1.00  0.00           N  
ATOM   2736 HE21 GLN   211      75.287 117.222  45.373  1.00  0.00           H  
ATOM   2737 HE22 GLN   211      76.460 116.985  44.041  1.00  0.00           H  
ATOM   2738  C   GLN   211      73.260 111.723  43.132  1.00  0.00           C  
ATOM   2739  O   GLN   211      72.653 110.953  43.881  1.00  0.00           O  
ATOM   2740  N   ASP   212      73.480 111.407  41.840  1.00  0.00           N  
ATOM   2741  H   ASP   212      74.010 112.048  41.265  1.00  0.00           H  
ATOM   2742  CA  ASP   212      72.991 110.226  41.161  1.00  0.00           C  
ATOM   2743  HA  ASP   212      71.922 110.095  41.329  1.00  0.00           H  
ATOM   2744  CB  ASP   212      73.197 110.545  39.697  1.00  0.00           C  
ATOM   2745  HB2 ASP   212      72.540 111.367  39.412  1.00  0.00           H  
ATOM   2746  HB3 ASP   212      74.224 110.890  39.580  1.00  0.00           H  
ATOM   2747  CG  ASP   212      72.940 109.396  38.652  1.00  0.00           C  
ATOM   2748  OD1 ASP   212      73.643 109.231  37.634  1.00  0.00           O  
ATOM   2749  OD2 ASP   212      71.990 108.683  38.952  1.00  0.00           O  
ATOM   2750  C   ASP   212      73.740 108.947  41.513  1.00  0.00           C  
ATOM   2751  O   ASP   212      73.118 107.856  41.591  1.00  0.00           O  
ATOM   2752  N   ARG   213      75.020 109.054  41.743  1.00  0.00           N  
ATOM   2753  H   ARG   213      75.436 109.965  41.612  1.00  0.00           H  
ATOM   2754  CA  ARG   213      75.920 107.938  42.148  1.00  0.00           C  
ATOM   2755  HA  ARG   213      75.820 107.195  41.357  1.00  0.00           H  
ATOM   2756  CB  ARG   213      77.391 108.369  42.114  1.00  0.00           C  
ATOM   2757  HB2 ARG   213      77.512 109.435  42.309  1.00  0.00           H  
ATOM   2758  HB3 ARG   213      77.980 107.803  42.835  1.00  0.00           H  
ATOM   2759  CG  ARG   213      78.112 108.207  40.715  1.00  0.00           C  
ATOM   2760  HG2 ARG   213      77.969 107.197  40.332  1.00  0.00           H  
ATOM   2761  HG3 ARG   213      77.689 108.961  40.051  1.00  0.00           H  
ATOM   2762  CD  ARG   213      79.666 108.463  40.836  1.00  0.00           C  
ATOM   2763  HD2 ARG   213      80.150 108.728  39.896  1.00  0.00           H  
ATOM   2764  HD3 ARG   213      79.802 109.364  41.434  1.00  0.00           H  
ATOM   2765  NE  ARG   213      80.311 107.276  41.442  1.00  0.00           N  
ATOM   2766  HE  ARG   213      79.662 106.502  41.458  1.00  0.00           H  
ATOM   2767  CZ  ARG   213      81.365 107.351  42.241  1.00  0.00           C  
ATOM   2768  NH1 ARG   213      82.252 108.283  42.135  1.00  0.00           N  
ATOM   2769 HH11 ARG   213      82.892 108.561  42.865  1.00  0.00           H  
ATOM   2770 HH12 ARG   213      82.234 108.866  41.310  1.00  0.00           H  
ATOM   2771  NH2 ARG   213      81.446 106.479  43.193  1.00  0.00           N  
ATOM   2772 HH21 ARG   213      82.218 106.541  43.841  1.00  0.00           H  
ATOM   2773 HH22 ARG   213      80.709 105.817  43.391  1.00  0.00           H  
ATOM   2774  C   ARG   213      75.500 107.267  43.511  1.00  0.00           C  
ATOM   2775  O   ARG   213      74.810 107.886  44.274  1.00  0.00           O  
ATOM   2776  N   GLY   214      75.872 106.040  43.805  1.00  0.00           N  
ATOM   2777  H   GLY   214      75.483 105.644  44.649  1.00  0.00           H  
ATOM   2778  CA  GLY   214      76.509 105.093  42.786  1.00  0.00           C  
ATOM   2779  HA2 GLY   214      76.241 104.078  43.080  1.00  0.00           H  
ATOM   2780  HA3 GLY   214      76.081 105.305  41.806  1.00  0.00           H  
ATOM   2781  C   GLY   214      78.062 105.141  42.813  1.00  0.00           C  
ATOM   2782  O   GLY   214      78.642 105.440  43.839  1.00  0.00           O  
ATOM   2783  OXT GLY   214      78.670 104.898  41.757  1.00  0.00           O  
TER    2784      GLY   214 
END   
