# Supplementary material for: Visualization of oligomerization, clustering, and density transition of intrinsically disordered proteins
Source: Natl Sci Rev. 2026 Feb 14;13(7):nwag107. doi: 10.1093/nsr/nwag107 (PMC13114874; doi:10.1093/nsr/nwag107)
Supplement: nwag107_Supplemental_Files [file nwag107_supplemental_files.zip › SI-MD-Structures/MD-Sturctures/frame246.pdb]

CRYST1  135.093  149.256  136.857  90.00  90.00  90.00               1
ATOM      1  N   MET     1      37.087  98.444 103.563  1.00  0.00           N  
ATOM      2  H1  MET     1      37.963  98.347 104.055  1.00  0.00           H  
ATOM      3  H2  MET     1      36.694  99.322 103.871  1.00  0.00           H  
ATOM      4  H3  MET     1      36.468  97.683 103.806  1.00  0.00           H  
ATOM      5  CA  MET     1      37.297  98.494 102.098  1.00  0.00           C  
ATOM      6  HA  MET     1      38.138  99.172 101.955  1.00  0.00           H  
ATOM      7  CB  MET     1      37.806  97.163 101.586  1.00  0.00           C  
ATOM      8  HB2 MET     1      37.376  96.259 102.016  1.00  0.00           H  
ATOM      9  HB3 MET     1      37.719  97.145 100.500  1.00  0.00           H  
ATOM     10  CG  MET     1      39.332  97.050 101.796  1.00  0.00           C  
ATOM     11  HG2 MET     1      39.870  97.932 101.451  1.00  0.00           H  
ATOM     12  HG3 MET     1      39.602  96.957 102.848  1.00  0.00           H  
ATOM     13  SD  MET     1      40.077  95.652 100.932  1.00  0.00           S  
ATOM     14  CE  MET     1      39.753  96.035  99.183  1.00  0.00           C  
ATOM     15  HE1 MET     1      39.732  97.112  99.012  1.00  0.00           H  
ATOM     16  HE2 MET     1      40.478  95.504  98.567  1.00  0.00           H  
ATOM     17  HE3 MET     1      38.766  95.626  98.966  1.00  0.00           H  
ATOM     18  C   MET     1      36.116  99.033 101.262  1.00  0.00           C  
ATOM     19  O   MET     1      34.981  98.660 101.532  1.00  0.00           O  
ATOM     20  N   ALA     2      36.396 100.056 100.416  1.00  0.00           N  
ATOM     21  H   ALA     2      35.608 100.266  99.820  1.00  0.00           H  
ATOM     22  CA  ALA     2      37.566 100.877 100.252  1.00  0.00           C  
ATOM     23  HA  ALA     2      37.427 101.517  99.382  1.00  0.00           H  
ATOM     24  CB  ALA     2      37.715 101.778 101.526  1.00  0.00           C  
ATOM     25  HB1 ALA     2      37.921 101.064 102.323  1.00  0.00           H  
ATOM     26  HB2 ALA     2      38.520 102.511 101.471  1.00  0.00           H  
ATOM     27  HB3 ALA     2      36.802 102.370 101.592  1.00  0.00           H  
ATOM     28  C   ALA     2      38.928 100.239  99.922  1.00  0.00           C  
ATOM     29  O   ALA     2      39.844 100.229 100.762  1.00  0.00           O  
ATOM     30  N   SER     3      39.154  99.828  98.671  1.00  0.00           N  
ATOM     31  H   SER     3      40.105  99.507  98.552  1.00  0.00           H  
ATOM     32  CA  SER     3      38.349  99.810  97.420  1.00  0.00           C  
ATOM     33  HA  SER     3      37.863 100.763  97.212  1.00  0.00           H  
ATOM     34  CB  SER     3      39.410  99.547  96.314  1.00  0.00           C  
ATOM     35  HB2 SER     3      39.832  98.556  96.481  1.00  0.00           H  
ATOM     36  HB3 SER     3      38.862  99.621  95.375  1.00  0.00           H  
ATOM     37  OG  SER     3      40.476 100.542  96.287  1.00  0.00           O  
ATOM     38  HG  SER     3      40.073 101.404  96.412  1.00  0.00           H  
ATOM     39  C   SER     3      37.298  98.732  97.369  1.00  0.00           C  
ATOM     40  O   SER     3      37.393  97.770  98.106  1.00  0.00           O  
ATOM     41  N   ASN     4      36.280  98.937  96.523  1.00  0.00           N  
ATOM     42  H   ASN     4      36.317  99.803  96.005  1.00  0.00           H  
ATOM     43  CA  ASN     4      35.426  97.962  95.869  1.00  0.00           C  
ATOM     44  HA  ASN     4      35.533  97.064  96.477  1.00  0.00           H  
ATOM     45  CB  ASN     4      34.007  98.496  95.874  1.00  0.00           C  
ATOM     46  HB2 ASN     4      33.875  98.918  96.871  1.00  0.00           H  
ATOM     47  HB3 ASN     4      33.908  99.332  95.182  1.00  0.00           H  
ATOM     48  CG  ASN     4      32.989  97.457  95.571  1.00  0.00           C  
ATOM     49  OD1 ASN     4      32.660  97.295  94.388  1.00  0.00           O  
ATOM     50  ND2 ASN     4      32.546  96.682  96.513  1.00  0.00           N  
ATOM     51 HD21 ASN     4      31.854  96.017  96.198  1.00  0.00           H  
ATOM     52 HD22 ASN     4      32.946  96.811  97.432  1.00  0.00           H  
ATOM     53  C   ASN     4      35.991  97.577  94.475  1.00  0.00           C  
ATOM     54  O   ASN     4      36.322  98.438  93.717  1.00  0.00           O  
ATOM     55  N   ASP     5      36.220  96.283  94.165  1.00  0.00           N  
ATOM     56  H   ASP     5      36.518  96.102  93.218  1.00  0.00           H  
ATOM     57  CA  ASP     5      35.858  95.069  94.868  1.00  0.00           C  
ATOM     58  HA  ASP     5      34.776  95.032  94.991  1.00  0.00           H  
ATOM     59  CB  ASP     5      36.176  93.854  93.949  1.00  0.00           C  
ATOM     60  HB2 ASP     5      37.244  93.669  93.831  1.00  0.00           H  
ATOM     61  HB3 ASP     5      35.676  92.951  94.301  1.00  0.00           H  
ATOM     62  CG  ASP     5      35.735  93.964  92.499  1.00  0.00           C  
ATOM     63  OD1 ASP     5      36.556  94.605  91.758  1.00  0.00           O  
ATOM     64  OD2 ASP     5      34.804  93.218  92.043  1.00  0.00           O  
ATOM     65  C   ASP     5      36.569  94.863  96.232  1.00  0.00           C  
ATOM     66  O   ASP     5      37.679  95.287  96.546  1.00  0.00           O  
ATOM     67  N   TYR     6      35.786  94.285  97.120  1.00  0.00           N  
ATOM     68  H   TYR     6      34.872  94.056  96.756  1.00  0.00           H  
ATOM     69  CA  TYR     6      36.047  94.098  98.548  1.00  0.00           C  
ATOM     70  HA  TYR     6      36.392  95.050  98.952  1.00  0.00           H  
ATOM     71  CB  TYR     6      34.778  93.718  99.276  1.00  0.00           C  
ATOM     72  HB2 TYR     6      34.463  92.843  98.707  1.00  0.00           H  
ATOM     73  HB3 TYR     6      34.935  93.596 100.347  1.00  0.00           H  
ATOM     74  CG  TYR     6      33.625  94.670  99.248  1.00  0.00           C  
ATOM     75  CD1 TYR     6      32.387  94.213  98.855  1.00  0.00           C  
ATOM     76  HD1 TYR     6      32.295  93.245  98.385  1.00  0.00           H  
ATOM     77  CE1 TYR     6      31.294  95.171  98.891  1.00  0.00           C  
ATOM     78  HE1 TYR     6      30.305  94.918  98.539  1.00  0.00           H  
ATOM     79  CZ  TYR     6      31.448  96.387  99.538  1.00  0.00           C  
ATOM     80  OH  TYR     6      30.437  97.293  99.565  1.00  0.00           O  
ATOM     81  HH  TYR     6      30.699  98.190  99.784  1.00  0.00           H  
ATOM     82  CE2 TYR     6      32.753  96.773  99.991  1.00  0.00           C  
ATOM     83  HE2 TYR     6      32.953  97.681 100.542  1.00  0.00           H  
ATOM     84  CD2 TYR     6      33.802  95.937  99.841  1.00  0.00           C  
ATOM     85  HD2 TYR     6      34.730  96.372 100.182  1.00  0.00           H  
ATOM     86  C   TYR     6      37.107  92.956  98.817  1.00  0.00           C  
ATOM     87  O   TYR     6      37.695  92.940  99.937  1.00  0.00           O  
ATOM     88  N   THR     7      37.344  92.073  97.909  1.00  0.00           N  
ATOM     89  H   THR     7      36.680  91.988  97.152  1.00  0.00           H  
ATOM     90  CA  THR     7      38.497  91.150  97.836  1.00  0.00           C  
ATOM     91  HA  THR     7      39.315  91.602  98.396  1.00  0.00           H  
ATOM     92  CB  THR     7      38.154  89.876  98.522  1.00  0.00           C  
ATOM     93  HB  THR     7      37.752  90.111  99.507  1.00  0.00           H  
ATOM     94  CG2 THR     7      37.049  89.154  97.848  1.00  0.00           C  
ATOM     95 HG21 THR     7      36.074  89.636  97.921  1.00  0.00           H  
ATOM     96 HG22 THR     7      37.422  88.713  96.923  1.00  0.00           H  
ATOM     97 HG23 THR     7      36.960  88.238  98.433  1.00  0.00           H  
ATOM     98  OG1 THR     7      39.231  88.975  98.748  1.00  0.00           O  
ATOM     99  HG1 THR     7      40.000  89.529  98.905  1.00  0.00           H  
ATOM    100  C   THR     7      38.900  90.806  96.388  1.00  0.00           C  
ATOM    101  O   THR     7      38.074  90.933  95.453  1.00  0.00           O  
ATOM    102  N   GLN     8      40.093  90.314  96.221  1.00  0.00           N  
ATOM    103  H   GLN     8      40.673  90.117  97.025  1.00  0.00           H  
ATOM    104  CA  GLN     8      40.670  89.905  94.940  1.00  0.00           C  
ATOM    105  HA  GLN     8      40.806  90.835  94.387  1.00  0.00           H  
ATOM    106  CB  GLN     8      42.078  89.285  95.169  1.00  0.00           C  
ATOM    107  HB2 GLN     8      42.444  88.929  94.206  1.00  0.00           H  
ATOM    108  HB3 GLN     8      42.804  90.025  95.505  1.00  0.00           H  
ATOM    109  CG  GLN     8      42.081  87.986  95.981  1.00  0.00           C  
ATOM    110  HG2 GLN     8      41.804  88.210  97.011  1.00  0.00           H  
ATOM    111  HG3 GLN     8      41.456  87.240  95.491  1.00  0.00           H  
ATOM    112  CD  GLN     8      43.444  87.319  96.207  1.00  0.00           C  
ATOM    113  OE1 GLN     8      44.499  87.820  95.761  1.00  0.00           O  
ATOM    114  NE2 GLN     8      43.385  86.297  97.044  1.00  0.00           N  
ATOM    115 HE21 GLN     8      42.528  85.949  97.449  1.00  0.00           H  
ATOM    116 HE22 GLN     8      44.300  86.019  97.368  1.00  0.00           H  
ATOM    117  C   GLN     8      39.728  89.033  94.145  1.00  0.00           C  
ATOM    118  O   GLN     8      39.086  88.198  94.782  1.00  0.00           O  
ATOM    119  N   GLN     9      39.539  89.048  92.767  1.00  0.00           N  
ATOM    120  H   GLN     9      38.807  88.384  92.563  1.00  0.00           H  
ATOM    121  CA  GLN     9      39.936  90.053  91.773  1.00  0.00           C  
ATOM    122  HA  GLN     9      39.695  89.679  90.778  1.00  0.00           H  
ATOM    123  CB  GLN     9      39.002  91.247  91.921  1.00  0.00           C  
ATOM    124  HB2 GLN     9      39.088  91.514  92.975  1.00  0.00           H  
ATOM    125  HB3 GLN     9      39.278  92.050  91.238  1.00  0.00           H  
ATOM    126  CG  GLN     9      37.551  90.885  91.552  1.00  0.00           C  
ATOM    127  HG2 GLN     9      37.292  89.851  91.779  1.00  0.00           H  
ATOM    128  HG3 GLN     9      36.976  91.554  92.192  1.00  0.00           H  
ATOM    129  CD  GLN     9      37.382  91.169  90.043  1.00  0.00           C  
ATOM    130  OE1 GLN     9      37.916  90.706  89.169  1.00  0.00           O  
ATOM    131  NE2 GLN     9      36.587  92.159  89.609  1.00  0.00           N  
ATOM    132 HE21 GLN     9      36.157  92.696  90.348  1.00  0.00           H  
ATOM    133 HE22 GLN     9      36.550  92.448  88.642  1.00  0.00           H  
ATOM    134  C   GLN     9      41.434  90.396  91.753  1.00  0.00           C  
ATOM    135  O   GLN     9      41.884  91.503  92.106  1.00  0.00           O  
ATOM    136  N   ALA    10      42.315  89.415  91.500  1.00  0.00           N  
ATOM    137  H   ALA    10      43.313  89.560  91.565  1.00  0.00           H  
ATOM    138  CA  ALA    10      42.011  88.091  90.819  1.00  0.00           C  
ATOM    139  HA  ALA    10      41.018  87.747  91.108  1.00  0.00           H  
ATOM    140  CB  ALA    10      42.180  88.385  89.269  1.00  0.00           C  
ATOM    141  HB1 ALA    10      41.821  87.591  88.615  1.00  0.00           H  
ATOM    142  HB2 ALA    10      41.589  89.292  89.138  1.00  0.00           H  
ATOM    143  HB3 ALA    10      43.228  88.474  88.984  1.00  0.00           H  
ATOM    144  C   ALA    10      43.017  87.039  91.320  1.00  0.00           C  
ATOM    145  O   ALA    10      44.177  87.289  91.522  1.00  0.00           O  
ATOM    146  N   THR    11      42.575  85.798  91.444  1.00  0.00           N  
ATOM    147  H   THR    11      41.586  85.614  91.353  1.00  0.00           H  
ATOM    148  CA  THR    11      43.383  84.638  91.800  1.00  0.00           C  
ATOM    149  HA  THR    11      44.405  84.845  91.482  1.00  0.00           H  
ATOM    150  CB  THR    11      43.430  84.523  93.315  1.00  0.00           C  
ATOM    151  HB  THR    11      43.928  85.404  93.720  1.00  0.00           H  
ATOM    152  CG2 THR    11      42.040  84.609  93.988  1.00  0.00           C  
ATOM    153 HG21 THR    11      41.591  83.623  93.863  1.00  0.00           H  
ATOM    154 HG22 THR    11      42.247  84.778  95.045  1.00  0.00           H  
ATOM    155 HG23 THR    11      41.347  85.298  93.506  1.00  0.00           H  
ATOM    156  OG1 THR    11      44.070  83.343  93.743  1.00  0.00           O  
ATOM    157  HG1 THR    11      44.893  83.279  93.253  1.00  0.00           H  
ATOM    158  C   THR    11      42.834  83.448  90.966  1.00  0.00           C  
ATOM    159  O   THR    11      41.781  83.019  91.212  1.00  0.00           O  
ATOM    160  N   GLN    12      43.610  82.850  90.065  1.00  0.00           N  
ATOM    161  H   GLN    12      43.260  81.932  89.830  1.00  0.00           H  
ATOM    162  CA  GLN    12      44.892  83.222  89.477  1.00  0.00           C  
ATOM    163  HA  GLN    12      45.605  83.344  90.292  1.00  0.00           H  
ATOM    164  CB  GLN    12      45.288  82.083  88.465  1.00  0.00           C  
ATOM    165  HB2 GLN    12      46.375  82.172  88.460  1.00  0.00           H  
ATOM    166  HB3 GLN    12      44.962  81.131  88.884  1.00  0.00           H  
ATOM    167  CG  GLN    12      44.819  82.272  87.005  1.00  0.00           C  
ATOM    168  HG2 GLN    12      45.120  83.193  86.504  1.00  0.00           H  
ATOM    169  HG3 GLN    12      45.338  81.550  86.375  1.00  0.00           H  
ATOM    170  CD  GLN    12      43.359  81.925  86.723  1.00  0.00           C  
ATOM    171  OE1 GLN    12      42.609  81.636  87.623  1.00  0.00           O  
ATOM    172  NE2 GLN    12      42.933  82.247  85.531  1.00  0.00           N  
ATOM    173 HE21 GLN    12      41.957  82.125  85.300  1.00  0.00           H  
ATOM    174 HE22 GLN    12      43.693  82.374  84.878  1.00  0.00           H  
ATOM    175  C   GLN    12      44.823  84.639  88.841  1.00  0.00           C  
ATOM    176  O   GLN    12      43.711  85.100  88.523  1.00  0.00           O  
ATOM    177  N   SER    13      45.936  85.345  88.781  1.00  0.00           N  
ATOM    178  H   SER    13      46.805  84.884  89.010  1.00  0.00           H  
ATOM    179  CA  SER    13      45.958  86.772  88.348  1.00  0.00           C  
ATOM    180  HA  SER    13      45.362  87.377  89.031  1.00  0.00           H  
ATOM    181  CB  SER    13      47.398  87.349  88.361  1.00  0.00           C  
ATOM    182  HB2 SER    13      47.283  88.429  88.273  1.00  0.00           H  
ATOM    183  HB3 SER    13      47.906  87.045  89.277  1.00  0.00           H  
ATOM    184  OG  SER    13      48.262  86.868  87.350  1.00  0.00           O  
ATOM    185  HG  SER    13      48.450  85.972  87.642  1.00  0.00           H  
ATOM    186  C   SER    13      45.375  86.950  86.914  1.00  0.00           C  
ATOM    187  O   SER    13      45.201  85.993  86.120  1.00  0.00           O  
ATOM    188  N   TYR    14      45.183  88.213  86.537  1.00  0.00           N  
ATOM    189  H   TYR    14      45.235  88.979  87.194  1.00  0.00           H  
ATOM    190  CA  TYR    14      44.753  88.667  85.141  1.00  0.00           C  
ATOM    191  HA  TYR    14      44.467  87.824  84.511  1.00  0.00           H  
ATOM    192  CB  TYR    14      43.556  89.507  85.367  1.00  0.00           C  
ATOM    193  HB2 TYR    14      42.843  88.933  85.959  1.00  0.00           H  
ATOM    194  HB3 TYR    14      43.781  90.374  85.989  1.00  0.00           H  
ATOM    195  CG  TYR    14      42.810  90.064  84.157  1.00  0.00           C  
ATOM    196  CD1 TYR    14      42.191  89.217  83.254  1.00  0.00           C  
ATOM    197  HD1 TYR    14      42.064  88.161  83.445  1.00  0.00           H  
ATOM    198  CE1 TYR    14      41.364  89.628  82.213  1.00  0.00           C  
ATOM    199  HE1 TYR    14      40.900  88.952  81.510  1.00  0.00           H  
ATOM    200  CZ  TYR    14      41.120  91.023  82.094  1.00  0.00           C  
ATOM    201  OH  TYR    14      40.433  91.464  81.039  1.00  0.00           O  
ATOM    202  HH  TYR    14      40.219  92.383  81.212  1.00  0.00           H  
ATOM    203  CE2 TYR    14      41.753  91.906  82.998  1.00  0.00           C  
ATOM    204  HE2 TYR    14      41.534  92.964  83.004  1.00  0.00           H  
ATOM    205  CD2 TYR    14      42.555  91.473  84.007  1.00  0.00           C  
ATOM    206  HD2 TYR    14      42.889  92.175  84.756  1.00  0.00           H  
ATOM    207  C   TYR    14      45.787  89.542  84.410  1.00  0.00           C  
ATOM    208  O   TYR    14      46.445  90.358  85.031  1.00  0.00           O  
ATOM    209  N   GLY    15      45.952  89.487  83.068  1.00  0.00           N  
ATOM    210  H   GLY    15      46.771  89.968  82.724  1.00  0.00           H  
ATOM    211  CA  GLY    15      45.296  88.626  82.141  1.00  0.00           C  
ATOM    212  HA2 GLY    15      44.255  88.429  82.397  1.00  0.00           H  
ATOM    213  HA3 GLY    15      45.398  89.022  81.131  1.00  0.00           H  
ATOM    214  C   GLY    15      46.049  87.279  82.043  1.00  0.00           C  
ATOM    215  O   GLY    15      46.475  86.692  83.102  1.00  0.00           O  
ATOM    216  N   ALA    16      46.168  86.855  80.795  1.00  0.00           N  
ATOM    217  H   ALA    16      45.639  87.347  80.090  1.00  0.00           H  
ATOM    218  CA  ALA    16      46.884  85.568  80.541  1.00  0.00           C  
ATOM    219  HA  ALA    16      47.702  85.512  81.260  1.00  0.00           H  
ATOM    220  CB  ALA    16      45.940  84.481  80.905  1.00  0.00           C  
ATOM    221  HB1 ALA    16      46.485  83.538  80.865  1.00  0.00           H  
ATOM    222  HB2 ALA    16      45.509  84.746  81.871  1.00  0.00           H  
ATOM    223  HB3 ALA    16      45.151  84.466  80.153  1.00  0.00           H  
ATOM    224  C   ALA    16      47.605  85.444  79.173  1.00  0.00           C  
ATOM    225  O   ALA    16      47.394  84.615  78.338  1.00  0.00           O  
ATOM    226  N   TYR    17      48.537  86.430  78.965  1.00  0.00           N  
ATOM    227  H   TYR    17      48.787  87.001  79.759  1.00  0.00           H  
ATOM    228  CA  TYR    17      49.267  86.831  77.747  1.00  0.00           C  
ATOM    229  HA  TYR    17      48.937  86.099  77.010  1.00  0.00           H  
ATOM    230  CB  TYR    17      48.737  88.170  77.399  1.00  0.00           C  
ATOM    231  HB2 TYR    17      47.660  88.085  77.252  1.00  0.00           H  
ATOM    232  HB3 TYR    17      48.886  88.828  78.255  1.00  0.00           H  
ATOM    233  CG  TYR    17      49.260  88.656  76.026  1.00  0.00           C  
ATOM    234  CD1 TYR    17      50.083  89.829  76.006  1.00  0.00           C  
ATOM    235  HD1 TYR    17      50.563  90.181  76.907  1.00  0.00           H  
ATOM    236  CE1 TYR    17      50.305  90.465  74.734  1.00  0.00           C  
ATOM    237  HE1 TYR    17      50.901  91.365  74.770  1.00  0.00           H  
ATOM    238  CZ  TYR    17      49.804  89.885  73.573  1.00  0.00           C  
ATOM    239  OH  TYR    17      50.043  90.404  72.350  1.00  0.00           O  
ATOM    240  HH  TYR    17      50.980  90.565  72.221  1.00  0.00           H  
ATOM    241  CE2 TYR    17      48.986  88.714  73.618  1.00  0.00           C  
ATOM    242  HE2 TYR    17      48.660  88.309  72.672  1.00  0.00           H  
ATOM    243  CD2 TYR    17      48.753  88.071  74.883  1.00  0.00           C  
ATOM    244  HD2 TYR    17      48.231  87.128  74.954  1.00  0.00           H  
ATOM    245  C   TYR    17      50.825  86.763  77.943  1.00  0.00           C  
ATOM    246  O   TYR    17      51.311  87.292  78.950  1.00  0.00           O  
ATOM    247  N   PRO    18      51.548  86.166  76.995  1.00  0.00           N  
ATOM    248  CD  PRO    18      51.015  85.094  76.132  1.00  0.00           C  
ATOM    249  HD2 PRO    18      50.311  85.425  75.368  1.00  0.00           H  
ATOM    250  HD3 PRO    18      50.565  84.311  76.742  1.00  0.00           H  
ATOM    251  CG  PRO    18      52.221  84.504  75.393  1.00  0.00           C  
ATOM    252  HG2 PRO    18      52.276  85.066  74.461  1.00  0.00           H  
ATOM    253  HG3 PRO    18      52.100  83.442  75.181  1.00  0.00           H  
ATOM    254  CB  PRO    18      53.398  84.887  76.345  1.00  0.00           C  
ATOM    255  HB2 PRO    18      54.278  85.007  75.713  1.00  0.00           H  
ATOM    256  HB3 PRO    18      53.537  84.136  77.122  1.00  0.00           H  
ATOM    257  CA  PRO    18      53.003  86.169  77.056  1.00  0.00           C  
ATOM    258  HA  PRO    18      53.271  86.032  78.104  1.00  0.00           H  
ATOM    259  C   PRO    18      53.619  87.404  76.428  1.00  0.00           C  
ATOM    260  O   PRO    18      52.931  88.305  75.935  1.00  0.00           O  
ATOM    261  N   THR    19      54.939  87.435  76.573  1.00  0.00           N  
ATOM    262  H   THR    19      55.283  86.588  77.002  1.00  0.00           H  
ATOM    263  CA  THR    19      56.002  88.394  76.256  1.00  0.00           C  
ATOM    264  HA  THR    19      56.270  88.143  75.230  1.00  0.00           H  
ATOM    265  CB  THR    19      55.580  89.865  76.408  1.00  0.00           C  
ATOM    266  HB  THR    19      55.140  90.012  77.395  1.00  0.00           H  
ATOM    267  CG2 THR    19      56.728  90.841  76.332  1.00  0.00           C  
ATOM    268 HG21 THR    19      57.305  90.656  75.426  1.00  0.00           H  
ATOM    269 HG22 THR    19      56.261  91.823  76.252  1.00  0.00           H  
ATOM    270 HG23 THR    19      57.410  90.766  77.179  1.00  0.00           H  
ATOM    271  OG1 THR    19      54.657  90.043  75.350  1.00  0.00           O  
ATOM    272  HG1 THR    19      53.926  89.477  75.609  1.00  0.00           H  
ATOM    273  C   THR    19      57.265  88.175  77.060  1.00  0.00           C  
ATOM    274  O   THR    19      57.181  88.178  78.309  1.00  0.00           O  
ATOM    275  N   GLN    20      58.342  87.972  76.373  1.00  0.00           N  
ATOM    276  H   GLN    20      58.321  88.083  75.369  1.00  0.00           H  
ATOM    277  CA  GLN    20      59.705  87.562  76.894  1.00  0.00           C  
ATOM    278  HA  GLN    20      59.522  86.820  77.670  1.00  0.00           H  
ATOM    279  CB  GLN    20      60.578  86.971  75.729  1.00  0.00           C  
ATOM    280  HB2 GLN    20      60.654  87.796  75.020  1.00  0.00           H  
ATOM    281  HB3 GLN    20      61.585  86.640  75.982  1.00  0.00           H  
ATOM    282  CG  GLN    20      59.959  85.740  74.964  1.00  0.00           C  
ATOM    283  HG2 GLN    20      59.083  86.083  74.414  1.00  0.00           H  
ATOM    284  HG3 GLN    20      60.611  85.353  74.182  1.00  0.00           H  
ATOM    285  CD  GLN    20      59.626  84.688  75.960  1.00  0.00           C  
ATOM    286  OE1 GLN    20      60.445  84.299  76.820  1.00  0.00           O  
ATOM    287  NE2 GLN    20      58.424  84.186  75.863  1.00  0.00           N  
ATOM    288 HE21 GLN    20      57.742  84.374  75.142  1.00  0.00           H  
ATOM    289 HE22 GLN    20      58.101  83.515  76.546  1.00  0.00           H  
ATOM    290  C   GLN    20      60.366  88.762  77.692  1.00  0.00           C  
ATOM    291  O   GLN    20      60.064  89.938  77.464  1.00  0.00           O  
ATOM    292  N   PRO    21      61.168  88.480  78.739  1.00  0.00           N  
ATOM    293  CD  PRO    21      61.566  87.160  79.214  1.00  0.00           C  
ATOM    294  HD2 PRO    21      62.155  86.604  78.485  1.00  0.00           H  
ATOM    295  HD3 PRO    21      60.677  86.586  79.477  1.00  0.00           H  
ATOM    296  CG  PRO    21      62.509  87.397  80.335  1.00  0.00           C  
ATOM    297  HG2 PRO    21      63.523  87.417  79.935  1.00  0.00           H  
ATOM    298  HG3 PRO    21      62.472  86.648  81.126  1.00  0.00           H  
ATOM    299  CB  PRO    21      62.260  88.830  80.873  1.00  0.00           C  
ATOM    300  HB2 PRO    21      63.162  89.257  81.312  1.00  0.00           H  
ATOM    301  HB3 PRO    21      61.464  88.827  81.616  1.00  0.00           H  
ATOM    302  CA  PRO    21      61.809  89.532  79.581  1.00  0.00           C  
ATOM    303  HA  PRO    21      61.133  90.353  79.821  1.00  0.00           H  
ATOM    304  C   PRO    21      62.914  90.213  78.724  1.00  0.00           C  
ATOM    305  O   PRO    21      63.651  89.576  77.978  1.00  0.00           O  
ATOM    306  N   GLY    22      62.987  91.557  78.865  1.00  0.00           N  
ATOM    307  H   GLY    22      62.253  92.059  79.343  1.00  0.00           H  
ATOM    308  CA  GLY    22      64.068  92.238  78.198  1.00  0.00           C  
ATOM    309  HA2 GLY    22      64.090  91.940  77.150  1.00  0.00           H  
ATOM    310  HA3 GLY    22      63.938  93.318  78.268  1.00  0.00           H  
ATOM    311  C   GLY    22      65.370  91.958  78.910  1.00  0.00           C  
ATOM    312  O   GLY    22      65.350  91.726  80.162  1.00  0.00           O  
ATOM    313  N   GLN    23      66.524  92.112  78.273  1.00  0.00           N  
ATOM    314  H   GLN    23      66.451  92.494  77.341  1.00  0.00           H  
ATOM    315  CA  GLN    23      67.814  91.925  78.845  1.00  0.00           C  
ATOM    316  HA  GLN    23      67.893  90.959  79.342  1.00  0.00           H  
ATOM    317  CB  GLN    23      68.793  91.859  77.630  1.00  0.00           C  
ATOM    318  HB2 GLN    23      68.427  91.111  76.926  1.00  0.00           H  
ATOM    319  HB3 GLN    23      68.846  92.765  77.025  1.00  0.00           H  
ATOM    320  CG  GLN    23      70.218  91.370  78.029  1.00  0.00           C  
ATOM    321  HG2 GLN    23      70.709  92.183  78.563  1.00  0.00           H  
ATOM    322  HG3 GLN    23      70.061  90.568  78.751  1.00  0.00           H  
ATOM    323  CD  GLN    23      71.101  90.868  76.888  1.00  0.00           C  
ATOM    324  OE1 GLN    23      70.783  90.998  75.712  1.00  0.00           O  
ATOM    325  NE2 GLN    23      72.200  90.284  77.160  1.00  0.00           N  
ATOM    326 HE21 GLN    23      72.496  90.194  78.121  1.00  0.00           H  
ATOM    327 HE22 GLN    23      72.839  90.266  76.378  1.00  0.00           H  
ATOM    328  C   GLN    23      68.135  92.973  79.830  1.00  0.00           C  
ATOM    329  O   GLN    23      67.924  94.169  79.525  1.00  0.00           O  
ATOM    330  N   GLY    24      68.699  92.622  80.947  1.00  0.00           N  
ATOM    331  H   GLY    24      68.785  91.636  81.148  1.00  0.00           H  
ATOM    332  CA  GLY    24      69.122  93.456  82.062  1.00  0.00           C  
ATOM    333  HA2 GLY    24      68.261  94.067  82.334  1.00  0.00           H  
ATOM    334  HA3 GLY    24      69.480  92.881  82.916  1.00  0.00           H  
ATOM    335  C   GLY    24      70.419  94.265  81.787  1.00  0.00           C  
ATOM    336  O   GLY    24      70.925  94.239  80.644  1.00  0.00           O  
ATOM    337  N   TYR    25      70.879  95.091  82.720  1.00  0.00           N  
ATOM    338  H   TYR    25      70.329  95.092  83.567  1.00  0.00           H  
ATOM    339  CA  TYR    25      71.880  96.160  82.488  1.00  0.00           C  
ATOM    340  HA  TYR    25      72.676  95.671  81.927  1.00  0.00           H  
ATOM    341  CB  TYR    25      71.435  97.370  81.672  1.00  0.00           C  
ATOM    342  HB2 TYR    25      71.117  97.000  80.697  1.00  0.00           H  
ATOM    343  HB3 TYR    25      70.499  97.782  82.050  1.00  0.00           H  
ATOM    344  CG  TYR    25      72.479  98.469  81.544  1.00  0.00           C  
ATOM    345  CD1 TYR    25      73.599  98.286  80.722  1.00  0.00           C  
ATOM    346  HD1 TYR    25      73.665  97.411  80.092  1.00  0.00           H  
ATOM    347  CE1 TYR    25      74.584  99.221  80.771  1.00  0.00           C  
ATOM    348  HE1 TYR    25      75.528  99.091  80.262  1.00  0.00           H  
ATOM    349  CZ  TYR    25      74.448 100.405  81.509  1.00  0.00           C  
ATOM    350  OH  TYR    25      75.442 101.333  81.521  1.00  0.00           O  
ATOM    351  HH  TYR    25      75.212 102.178  81.914  1.00  0.00           H  
ATOM    352  CE2 TYR    25      73.312 100.669  82.295  1.00  0.00           C  
ATOM    353  HE2 TYR    25      73.096 101.601  82.797  1.00  0.00           H  
ATOM    354  CD2 TYR    25      72.308  99.713  82.233  1.00  0.00           C  
ATOM    355  HD2 TYR    25      71.441  99.909  82.845  1.00  0.00           H  
ATOM    356  C   TYR    25      72.422  96.579  83.886  1.00  0.00           C  
ATOM    357  O   TYR    25      71.855  96.255  84.925  1.00  0.00           O  
ATOM    358  N   SER    26      73.536  97.335  83.891  1.00  0.00           N  
ATOM    359  H   SER    26      73.877  97.681  83.007  1.00  0.00           H  
ATOM    360  CA  SER    26      74.258  97.744  85.114  1.00  0.00           C  
ATOM    361  HA  SER    26      73.614  98.078  85.928  1.00  0.00           H  
ATOM    362  CB  SER    26      75.223  96.695  85.734  1.00  0.00           C  
ATOM    363  HB2 SER    26      74.634  95.821  86.014  1.00  0.00           H  
ATOM    364  HB3 SER    26      76.027  96.455  85.038  1.00  0.00           H  
ATOM    365  OG  SER    26      75.934  97.162  86.885  1.00  0.00           O  
ATOM    366  HG  SER    26      75.171  97.486  87.370  1.00  0.00           H  
ATOM    367  C   SER    26      75.089  98.971  84.689  1.00  0.00           C  
ATOM    368  O   SER    26      76.072  98.702  84.053  1.00  0.00           O  
ATOM    369  N   GLN    27      74.815 100.156  85.143  1.00  0.00           N  
ATOM    370  H   GLN    27      74.133 100.219  85.885  1.00  0.00           H  
ATOM    371  CA  GLN    27      75.767 101.211  84.943  1.00  0.00           C  
ATOM    372  HA  GLN    27      75.937 101.266  83.868  1.00  0.00           H  
ATOM    373  CB  GLN    27      75.078 102.489  85.469  1.00  0.00           C  
ATOM    374  HB2 GLN    27      74.189 102.567  84.843  1.00  0.00           H  
ATOM    375  HB3 GLN    27      74.813 102.337  86.515  1.00  0.00           H  
ATOM    376  CG  GLN    27      75.756 103.882  85.274  1.00  0.00           C  
ATOM    377  HG2 GLN    27      74.994 104.562  85.654  1.00  0.00           H  
ATOM    378  HG3 GLN    27      76.701 103.891  85.817  1.00  0.00           H  
ATOM    379  CD  GLN    27      76.132 104.208  83.835  1.00  0.00           C  
ATOM    380  OE1 GLN    27      75.682 103.669  82.840  1.00  0.00           O  
ATOM    381  NE2 GLN    27      76.917 105.241  83.724  1.00  0.00           N  
ATOM    382 HE21 GLN    27      77.119 105.843  84.509  1.00  0.00           H  
ATOM    383 HE22 GLN    27      77.111 105.490  82.764  1.00  0.00           H  
ATOM    384  C   GLN    27      77.133 101.003  85.546  1.00  0.00           C  
ATOM    385  O   GLN    27      78.121 101.599  85.202  1.00  0.00           O  
ATOM    386  N   GLN    28      77.300 100.168  86.577  1.00  0.00           N  
ATOM    387  H   GLN    28      76.487  99.862  87.092  1.00  0.00           H  
ATOM    388  CA  GLN    28      78.624  99.814  87.135  1.00  0.00           C  
ATOM    389  HA  GLN    28      79.121 100.752  87.384  1.00  0.00           H  
ATOM    390  CB  GLN    28      78.505  98.976  88.456  1.00  0.00           C  
ATOM    391  HB2 GLN    28      78.218  97.958  88.192  1.00  0.00           H  
ATOM    392  HB3 GLN    28      79.498  98.749  88.843  1.00  0.00           H  
ATOM    393  CG  GLN    28      77.718  99.695  89.479  1.00  0.00           C  
ATOM    394  HG2 GLN    28      78.303 100.546  89.829  1.00  0.00           H  
ATOM    395  HG3 GLN    28      76.755 100.055  89.116  1.00  0.00           H  
ATOM    396  CD  GLN    28      77.392  98.800  90.692  1.00  0.00           C  
ATOM    397  OE1 GLN    28      78.205  98.016  91.200  1.00  0.00           O  
ATOM    398  NE2 GLN    28      76.263  98.988  91.294  1.00  0.00           N  
ATOM    399 HE21 GLN    28      76.112  98.303  92.021  1.00  0.00           H  
ATOM    400 HE22 GLN    28      75.646  99.745  91.035  1.00  0.00           H  
ATOM    401  C   GLN    28      79.547  99.089  86.137  1.00  0.00           C  
ATOM    402  O   GLN    28      80.852  99.171  86.183  1.00  0.00           O  
ATOM    403  N   SER    29      78.997  98.479  85.072  1.00  0.00           N  
ATOM    404  H   SER    29      78.033  98.663  84.834  1.00  0.00           H  
ATOM    405  CA  SER    29      79.754  97.898  84.008  1.00  0.00           C  
ATOM    406  HA  SER    29      80.595  97.352  84.434  1.00  0.00           H  
ATOM    407  CB  SER    29      78.995  96.885  83.153  1.00  0.00           C  
ATOM    408  HB2 SER    29      79.572  96.559  82.288  1.00  0.00           H  
ATOM    409  HB3 SER    29      78.670  96.026  83.740  1.00  0.00           H  
ATOM    410  OG  SER    29      77.862  97.542  82.636  1.00  0.00           O  
ATOM    411  HG  SER    29      77.261  97.775  83.348  1.00  0.00           H  
ATOM    412  C   SER    29      80.347  98.949  83.085  1.00  0.00           C  
ATOM    413  O   SER    29      81.168  98.629  82.172  1.00  0.00           O  
ATOM    414  N   SER    30      80.009 100.269  83.193  1.00  0.00           N  
ATOM    415  H   SER    30      79.498 100.625  83.988  1.00  0.00           H  
ATOM    416  CA  SER    30      80.380 101.336  82.229  1.00  0.00           C  
ATOM    417  HA  SER    30      80.964 100.956  81.391  1.00  0.00           H  
ATOM    418  CB  SER    30      79.133 101.823  81.447  1.00  0.00           C  
ATOM    419  HB2 SER    30      78.639 101.035  80.878  1.00  0.00           H  
ATOM    420  HB3 SER    30      78.410 102.107  82.212  1.00  0.00           H  
ATOM    421  OG  SER    30      79.452 102.870  80.520  1.00  0.00           O  
ATOM    422  HG  SER    30      78.790 103.346  80.013  1.00  0.00           H  
ATOM    423  C   SER    30      80.979 102.424  83.111  1.00  0.00           C  
ATOM    424  O   SER    30      80.248 103.127  83.805  1.00  0.00           O  
ATOM    425  N   GLN    31      82.284 102.416  83.353  1.00  0.00           N  
ATOM    426  H   GLN    31      82.626 103.254  83.801  1.00  0.00           H  
ATOM    427  CA  GLN    31      83.318 101.374  83.122  1.00  0.00           C  
ATOM    428  HA  GLN    31      82.986 100.665  82.363  1.00  0.00           H  
ATOM    429  CB  GLN    31      84.531 102.071  82.538  1.00  0.00           C  
ATOM    430  HB2 GLN    31      84.888 102.772  83.293  1.00  0.00           H  
ATOM    431  HB3 GLN    31      85.323 101.386  82.235  1.00  0.00           H  
ATOM    432  CG  GLN    31      84.287 102.836  81.214  1.00  0.00           C  
ATOM    433  HG2 GLN    31      83.623 103.697  81.291  1.00  0.00           H  
ATOM    434  HG3 GLN    31      85.189 103.114  80.670  1.00  0.00           H  
ATOM    435  CD  GLN    31      83.655 101.976  80.170  1.00  0.00           C  
ATOM    436  OE1 GLN    31      84.057 100.846  79.950  1.00  0.00           O  
ATOM    437  NE2 GLN    31      82.541 102.307  79.516  1.00  0.00           N  
ATOM    438 HE21 GLN    31      81.999 101.678  78.941  1.00  0.00           H  
ATOM    439 HE22 GLN    31      82.259 103.273  79.601  1.00  0.00           H  
ATOM    440  C   GLN    31      83.596 100.722  84.504  1.00  0.00           C  
ATOM    441  O   GLN    31      83.400 101.384  85.524  1.00  0.00           O  
ATOM    442  N   PRO    32      84.191  99.516  84.584  1.00  0.00           N  
ATOM    443  CD  PRO    32      84.354  98.606  83.427  1.00  0.00           C  
ATOM    444  HD2 PRO    32      84.926  99.178  82.697  1.00  0.00           H  
ATOM    445  HD3 PRO    32      83.366  98.387  83.021  1.00  0.00           H  
ATOM    446  CG  PRO    32      84.982  97.398  84.003  1.00  0.00           C  
ATOM    447  HG2 PRO    32      86.065  97.519  84.029  1.00  0.00           H  
ATOM    448  HG3 PRO    32      84.797  96.508  83.403  1.00  0.00           H  
ATOM    449  CB  PRO    32      84.384  97.358  85.407  1.00  0.00           C  
ATOM    450  HB2 PRO    32      85.005  96.808  86.114  1.00  0.00           H  
ATOM    451  HB3 PRO    32      83.357  96.995  85.457  1.00  0.00           H  
ATOM    452  CA  PRO    32      84.394  98.799  85.856  1.00  0.00           C  
ATOM    453  HA  PRO    32      83.606  98.986  86.586  1.00  0.00           H  
ATOM    454  C   PRO    32      85.677  99.209  86.457  1.00  0.00           C  
ATOM    455  O   PRO    32      86.573  99.708  85.769  1.00  0.00           O  
ATOM    456  N   TYR    33      85.735  99.239  87.786  1.00  0.00           N  
ATOM    457  H   TYR    33      84.885  99.066  88.303  1.00  0.00           H  
ATOM    458  CA  TYR    33      86.869  99.510  88.696  1.00  0.00           C  
ATOM    459  HA  TYR    33      87.827  99.383  88.192  1.00  0.00           H  
ATOM    460  CB  TYR    33      86.745 100.978  89.187  1.00  0.00           C  
ATOM    461  HB2 TYR    33      85.736 100.998  89.597  1.00  0.00           H  
ATOM    462  HB3 TYR    33      87.511 101.015  89.962  1.00  0.00           H  
ATOM    463  CG  TYR    33      86.863 102.035  88.026  1.00  0.00           C  
ATOM    464  CD1 TYR    33      88.092 102.345  87.383  1.00  0.00           C  
ATOM    465  HD1 TYR    33      89.017 101.891  87.707  1.00  0.00           H  
ATOM    466  CE1 TYR    33      88.093 103.270  86.295  1.00  0.00           C  
ATOM    467  HE1 TYR    33      89.068 103.529  85.911  1.00  0.00           H  
ATOM    468  CZ  TYR    33      86.863 103.846  85.853  1.00  0.00           C  
ATOM    469  OH  TYR    33      86.875 104.701  84.790  1.00  0.00           O  
ATOM    470  HH  TYR    33      86.016 105.110  84.662  1.00  0.00           H  
ATOM    471  CE2 TYR    33      85.682 103.432  86.414  1.00  0.00           C  
ATOM    472  HE2 TYR    33      84.762 103.807  85.989  1.00  0.00           H  
ATOM    473  CD2 TYR    33      85.680 102.501  87.466  1.00  0.00           C  
ATOM    474  HD2 TYR    33      84.717 102.166  87.823  1.00  0.00           H  
ATOM    475  C   TYR    33      86.820  98.608  89.983  1.00  0.00           C  
ATOM    476  O   TYR    33      87.881  98.533  90.668  1.00  0.00           O  
ATOM    477  N   GLY    34      85.708  97.931  90.287  1.00  0.00           N  
ATOM    478  H   GLY    34      84.933  97.899  89.639  1.00  0.00           H  
ATOM    479  CA  GLY    34      85.559  97.120  91.521  1.00  0.00           C  
ATOM    480  HA2 GLY    34      85.104  96.152  91.309  1.00  0.00           H  
ATOM    481  HA3 GLY    34      86.541  96.836  91.899  1.00  0.00           H  
ATOM    482  C   GLY    34      85.092  97.774  92.830  1.00  0.00           C  
ATOM    483  O   GLY    34      84.891  98.974  92.907  1.00  0.00           O  
ATOM    484  N   GLN    35      84.722  96.926  93.841  1.00  0.00           N  
ATOM    485  H   GLN    35      84.818  95.921  93.799  1.00  0.00           H  
ATOM    486  CA  GLN    35      83.999  97.464  95.024  1.00  0.00           C  
ATOM    487  HA  GLN    35      84.083  98.550  95.071  1.00  0.00           H  
ATOM    488  CB  GLN    35      82.507  97.090  94.890  1.00  0.00           C  
ATOM    489  HB2 GLN    35      82.086  97.563  94.003  1.00  0.00           H  
ATOM    490  HB3 GLN    35      82.480  96.007  94.774  1.00  0.00           H  
ATOM    491  CG  GLN    35      81.679  97.469  96.115  1.00  0.00           C  
ATOM    492  HG2 GLN    35      80.614  97.307  95.954  1.00  0.00           H  
ATOM    493  HG3 GLN    35      81.858  96.784  96.944  1.00  0.00           H  
ATOM    494  CD  GLN    35      81.775  98.928  96.591  1.00  0.00           C  
ATOM    495  OE1 GLN    35      81.716  99.831  95.808  1.00  0.00           O  
ATOM    496  NE2 GLN    35      81.813  99.162  97.828  1.00  0.00           N  
ATOM    497 HE21 GLN    35      81.774  98.413  98.503  1.00  0.00           H  
ATOM    498 HE22 GLN    35      81.925 100.131  98.090  1.00  0.00           H  
ATOM    499  C   GLN    35      84.576  96.922  96.314  1.00  0.00           C  
ATOM    500  O   GLN    35      84.270  95.795  96.690  1.00  0.00           O  
ATOM    501  N   GLN    36      85.388  97.652  97.104  1.00  0.00           N  
ATOM    502  H   GLN    36      85.767  97.152  97.895  1.00  0.00           H  
ATOM    503  CA  GLN    36      85.963  99.040  96.896  1.00  0.00           C  
ATOM    504  HA  GLN    36      85.154  99.708  96.601  1.00  0.00           H  
ATOM    505  CB  GLN    36      86.716  99.498  98.108  1.00  0.00           C  
ATOM    506  HB2 GLN    36      87.480  98.797  98.445  1.00  0.00           H  
ATOM    507  HB3 GLN    36      87.241 100.408  97.815  1.00  0.00           H  
ATOM    508  CG  GLN    36      85.757  99.868  99.299  1.00  0.00           C  
ATOM    509  HG2 GLN    36      85.216 100.774  99.028  1.00  0.00           H  
ATOM    510  HG3 GLN    36      85.025  99.059  99.301  1.00  0.00           H  
ATOM    511  CD  GLN    36      86.324  99.887 100.710  1.00  0.00           C  
ATOM    512  OE1 GLN    36      87.500  99.840 101.004  1.00  0.00           O  
ATOM    513  NE2 GLN    36      85.539  99.693 101.719  1.00  0.00           N  
ATOM    514 HE21 GLN    36      84.541  99.611 101.588  1.00  0.00           H  
ATOM    515 HE22 GLN    36      85.910  99.717 102.658  1.00  0.00           H  
ATOM    516  C   GLN    36      86.874  98.939  95.690  1.00  0.00           C  
ATOM    517  O   GLN    36      87.419  97.849  95.383  1.00  0.00           O  
ATOM    518  N   SER    37      87.263 100.075  95.044  1.00  0.00           N  
ATOM    519  H   SER    37      86.986 100.975  95.410  1.00  0.00           H  
ATOM    520  CA  SER    37      88.301 100.209  94.001  1.00  0.00           C  
ATOM    521  HA  SER    37      88.280  99.312  93.382  1.00  0.00           H  
ATOM    522  CB  SER    37      87.877 101.342  93.077  1.00  0.00           C  
ATOM    523  HB2 SER    37      88.307 101.321  92.076  1.00  0.00           H  
ATOM    524  HB3 SER    37      86.808 101.194  92.925  1.00  0.00           H  
ATOM    525  OG  SER    37      88.192 102.595  93.630  1.00  0.00           O  
ATOM    526  HG  SER    37      88.122 103.119  92.828  1.00  0.00           H  
ATOM    527  C   SER    37      89.815 100.148  94.451  1.00  0.00           C  
ATOM    528  O   SER    37      90.188  99.954  95.645  1.00  0.00           O  
ATOM    529  N   TYR    38      90.769 100.357  93.504  1.00  0.00           N  
ATOM    530  H   TYR    38      90.400 100.420  92.566  1.00  0.00           H  
ATOM    531  CA  TYR    38      92.226 100.235  93.656  1.00  0.00           C  
ATOM    532  HA  TYR    38      92.519 100.646  94.622  1.00  0.00           H  
ATOM    533  CB  TYR    38      92.541  98.741  93.741  1.00  0.00           C  
ATOM    534  HB2 TYR    38      92.128  98.367  94.678  1.00  0.00           H  
ATOM    535  HB3 TYR    38      91.938  98.223  92.996  1.00  0.00           H  
ATOM    536  CG  TYR    38      94.023  98.303  93.440  1.00  0.00           C  
ATOM    537  CD1 TYR    38      94.311  97.822  92.145  1.00  0.00           C  
ATOM    538  HD1 TYR    38      93.558  97.688  91.382  1.00  0.00           H  
ATOM    539  CE1 TYR    38      95.651  97.615  91.710  1.00  0.00           C  
ATOM    540  HE1 TYR    38      95.904  97.382  90.686  1.00  0.00           H  
ATOM    541  CZ  TYR    38      96.707  97.826  92.655  1.00  0.00           C  
ATOM    542  OH  TYR    38      97.969  97.762  92.231  1.00  0.00           O  
ATOM    543  HH  TYR    38      98.613  97.616  92.928  1.00  0.00           H  
ATOM    544  CE2 TYR    38      96.429  98.303  94.000  1.00  0.00           C  
ATOM    545  HE2 TYR    38      97.183  98.621  94.705  1.00  0.00           H  
ATOM    546  CD2 TYR    38      95.075  98.586  94.345  1.00  0.00           C  
ATOM    547  HD2 TYR    38      94.700  99.036  95.251  1.00  0.00           H  
ATOM    548  C   TYR    38      92.986 100.943  92.548  1.00  0.00           C  
ATOM    549  O   TYR    38      92.782 100.662  91.334  1.00  0.00           O  
ATOM    550  N   SER    39      93.966 101.780  92.929  1.00  0.00           N  
ATOM    551  H   SER    39      94.215 101.842  93.906  1.00  0.00           H  
ATOM    552  CA  SER    39      94.702 102.689  92.103  1.00  0.00           C  
ATOM    553  HA  SER    39      94.236 102.765  91.120  1.00  0.00           H  
ATOM    554  CB  SER    39      94.748 104.076  92.671  1.00  0.00           C  
ATOM    555  HB2 SER    39      95.146 104.053  93.685  1.00  0.00           H  
ATOM    556  HB3 SER    39      95.374 104.786  92.132  1.00  0.00           H  
ATOM    557  OG  SER    39      93.474 104.632  92.747  1.00  0.00           O  
ATOM    558  HG  SER    39      93.711 105.467  93.157  1.00  0.00           H  
ATOM    559  C   SER    39      96.080 102.063  91.897  1.00  0.00           C  
ATOM    560  O   SER    39      97.071 102.282  92.591  1.00  0.00           O  
ATOM    561  N   GLY    40      96.218 101.135  90.931  1.00  0.00           N  
ATOM    562  H   GLY    40      95.440 100.998  90.301  1.00  0.00           H  
ATOM    563  CA  GLY    40      97.460 100.472  90.587  1.00  0.00           C  
ATOM    564  HA2 GLY    40      98.020 100.158  91.467  1.00  0.00           H  
ATOM    565  HA3 GLY    40      97.228  99.699  89.854  1.00  0.00           H  
ATOM    566  C   GLY    40      98.299 101.403  89.701  1.00  0.00           C  
ATOM    567  O   GLY    40      97.811 102.423  89.166  1.00  0.00           O  
ATOM    568  N   TYR    41      99.569 101.227  89.490  1.00  0.00           N  
ATOM    569  H   TYR    41      99.993 101.844  88.812  1.00  0.00           H  
ATOM    570  CA  TYR    41     100.502 100.180  90.015  1.00  0.00           C  
ATOM    571  HA  TYR    41     100.055  99.614  90.832  1.00  0.00           H  
ATOM    572  CB  TYR    41     100.693  99.250  88.830  1.00  0.00           C  
ATOM    573  HB2 TYR    41      99.702  98.890  88.553  1.00  0.00           H  
ATOM    574  HB3 TYR    41     101.119  99.863  88.036  1.00  0.00           H  
ATOM    575  CG  TYR    41     101.632  97.988  89.081  1.00  0.00           C  
ATOM    576  CD1 TYR    41     102.604  97.643  88.155  1.00  0.00           C  
ATOM    577  HD1 TYR    41     102.904  98.343  87.389  1.00  0.00           H  
ATOM    578  CE1 TYR    41     103.282  96.395  88.114  1.00  0.00           C  
ATOM    579  HE1 TYR    41     103.995  96.152  87.339  1.00  0.00           H  
ATOM    580  CZ  TYR    41     102.913  95.524  89.165  1.00  0.00           C  
ATOM    581  OH  TYR    41     103.507  94.304  89.245  1.00  0.00           O  
ATOM    582  HH  TYR    41     104.034  94.179  88.452  1.00  0.00           H  
ATOM    583  CE2 TYR    41     102.044  95.875  90.222  1.00  0.00           C  
ATOM    584  HE2 TYR    41     101.900  95.139  90.999  1.00  0.00           H  
ATOM    585  CD2 TYR    41     101.270  97.004  90.033  1.00  0.00           C  
ATOM    586  HD2 TYR    41     100.534  97.142  90.812  1.00  0.00           H  
ATOM    587  C   TYR    41     101.877 100.706  90.423  1.00  0.00           C  
ATOM    588  O   TYR    41     102.585 100.143  91.259  1.00  0.00           O  
ATOM    589  N   SER    42     102.267 101.836  89.933  1.00  0.00           N  
ATOM    590  H   SER    42     101.577 102.387  89.443  1.00  0.00           H  
ATOM    591  CA  SER    42     103.534 102.437  90.296  1.00  0.00           C  
ATOM    592  HA  SER    42     104.163 101.685  90.772  1.00  0.00           H  
ATOM    593  CB  SER    42     104.291 102.994  89.083  1.00  0.00           C  
ATOM    594  HB2 SER    42     104.678 102.114  88.570  1.00  0.00           H  
ATOM    595  HB3 SER    42     103.578 103.467  88.408  1.00  0.00           H  
ATOM    596  OG  SER    42     105.396 103.810  89.443  1.00  0.00           O  
ATOM    597  HG  SER    42     105.906 104.015  88.656  1.00  0.00           H  
ATOM    598  C   SER    42     103.424 103.573  91.377  1.00  0.00           C  
ATOM    599  O   SER    42     102.318 104.185  91.474  1.00  0.00           O  
ATOM    600  N   GLN    43     104.519 103.813  92.191  1.00  0.00           N  
ATOM    601  H   GLN    43     105.333 103.267  91.949  1.00  0.00           H  
ATOM    602  CA  GLN    43     104.630 104.615  93.443  1.00  0.00           C  
ATOM    603  HA  GLN    43     103.632 104.741  93.865  1.00  0.00           H  
ATOM    604  CB  GLN    43     105.472 103.746  94.527  1.00  0.00           C  
ATOM    605  HB2 GLN    43     106.545 103.786  94.342  1.00  0.00           H  
ATOM    606  HB3 GLN    43     105.210 104.175  95.494  1.00  0.00           H  
ATOM    607  CG  GLN    43     105.042 102.267  94.570  1.00  0.00           C  
ATOM    608  HG2 GLN    43     103.968 102.149  94.713  1.00  0.00           H  
ATOM    609  HG3 GLN    43     105.219 101.814  93.595  1.00  0.00           H  
ATOM    610  CD  GLN    43     105.795 101.481  95.658  1.00  0.00           C  
ATOM    611  OE1 GLN    43     106.800 101.878  96.306  1.00  0.00           O  
ATOM    612  NE2 GLN    43     105.414 100.184  95.874  1.00  0.00           N  
ATOM    613 HE21 GLN    43     104.613  99.807  95.388  1.00  0.00           H  
ATOM    614 HE22 GLN    43     105.899  99.599  96.540  1.00  0.00           H  
ATOM    615  C   GLN    43     105.314 105.988  93.269  1.00  0.00           C  
ATOM    616  O   GLN    43     105.453 106.763  94.244  1.00  0.00           O  
ATOM    617  N   SER    44     105.436 106.392  92.043  1.00  0.00           N  
ATOM    618  H   SER    44     105.383 105.747  91.267  1.00  0.00           H  
ATOM    619  CA  SER    44     105.630 107.783  91.630  1.00  0.00           C  
ATOM    620  HA  SER    44     106.680 108.009  91.815  1.00  0.00           H  
ATOM    621  CB  SER    44     105.517 107.767  90.101  1.00  0.00           C  
ATOM    622  HB2 SER    44     105.893 108.754  89.830  1.00  0.00           H  
ATOM    623  HB3 SER    44     106.179 106.992  89.714  1.00  0.00           H  
ATOM    624  OG  SER    44     104.226 107.470  89.576  1.00  0.00           O  
ATOM    625  HG  SER    44     104.409 107.327  88.645  1.00  0.00           H  
ATOM    626  C   SER    44     104.700 108.849  92.301  1.00  0.00           C  
ATOM    627  O   SER    44     103.554 108.648  92.716  1.00  0.00           O  
ATOM    628  N   THR    45     105.250 110.036  92.288  1.00  0.00           N  
ATOM    629  H   THR    45     106.143 110.061  91.817  1.00  0.00           H  
ATOM    630  CA  THR    45     104.727 111.193  92.993  1.00  0.00           C  
ATOM    631  HA  THR    45     104.434 110.948  94.014  1.00  0.00           H  
ATOM    632  CB  THR    45     105.852 112.216  93.265  1.00  0.00           C  
ATOM    633  HB  THR    45     106.338 112.620  92.377  1.00  0.00           H  
ATOM    634  CG2 THR    45     105.440 113.593  93.842  1.00  0.00           C  
ATOM    635 HG21 THR    45     104.939 113.435  94.797  1.00  0.00           H  
ATOM    636 HG22 THR    45     106.304 114.255  93.903  1.00  0.00           H  
ATOM    637 HG23 THR    45     104.737 113.949  93.089  1.00  0.00           H  
ATOM    638  OG1 THR    45     106.903 111.664  94.067  1.00  0.00           O  
ATOM    639  HG1 THR    45     107.630 112.289  94.017  1.00  0.00           H  
ATOM    640  C   THR    45     103.577 111.887  92.216  1.00  0.00           C  
ATOM    641  O   THR    45     103.688 112.065  90.961  1.00  0.00           O  
ATOM    642  N   ASP    46     102.449 112.212  92.906  1.00  0.00           N  
ATOM    643  H   ASP    46     102.476 112.068  93.905  1.00  0.00           H  
ATOM    644  CA  ASP    46     101.373 113.124  92.453  1.00  0.00           C  
ATOM    645  HA  ASP    46     100.939 112.825  91.499  1.00  0.00           H  
ATOM    646  CB  ASP    46     100.332 113.156  93.659  1.00  0.00           C  
ATOM    647  HB2 ASP    46      99.855 112.175  93.650  1.00  0.00           H  
ATOM    648  HB3 ASP    46     100.915 113.237  94.576  1.00  0.00           H  
ATOM    649  CG  ASP    46      99.322 114.265  93.554  1.00  0.00           C  
ATOM    650  OD1 ASP    46      99.082 114.958  92.527  1.00  0.00           O  
ATOM    651  OD2 ASP    46      98.716 114.548  94.608  1.00  0.00           O  
ATOM    652  C   ASP    46     101.998 114.521  92.304  1.00  0.00           C  
ATOM    653  O   ASP    46     102.575 114.956  93.274  1.00  0.00           O  
ATOM    654  N   THR    47     101.948 115.141  91.143  1.00  0.00           N  
ATOM    655  H   THR    47     101.412 114.594  90.484  1.00  0.00           H  
ATOM    656  CA  THR    47     102.454 116.431  90.734  1.00  0.00           C  
ATOM    657  HA  THR    47     102.863 116.998  91.570  1.00  0.00           H  
ATOM    658  CB  THR    47     103.522 116.217  89.629  1.00  0.00           C  
ATOM    659  HB  THR    47     103.655 117.153  89.087  1.00  0.00           H  
ATOM    660  CG2 THR    47     104.845 115.651  90.151  1.00  0.00           C  
ATOM    661 HG21 THR    47     105.086 116.337  90.963  1.00  0.00           H  
ATOM    662 HG22 THR    47     104.750 114.625  90.505  1.00  0.00           H  
ATOM    663 HG23 THR    47     105.594 115.677  89.359  1.00  0.00           H  
ATOM    664  OG1 THR    47     102.934 115.361  88.642  1.00  0.00           O  
ATOM    665  HG1 THR    47     102.752 115.891  87.862  1.00  0.00           H  
ATOM    666  C   THR    47     101.323 117.314  90.210  1.00  0.00           C  
ATOM    667  O   THR    47     101.610 118.297  89.581  1.00  0.00           O  
ATOM    668  N   SER    48     100.082 116.921  90.392  1.00  0.00           N  
ATOM    669  H   SER    48     100.015 116.192  91.088  1.00  0.00           H  
ATOM    670  CA  SER    48      98.925 117.772  90.030  1.00  0.00           C  
ATOM    671  HA  SER    48      99.088 118.018  88.980  1.00  0.00           H  
ATOM    672  CB  SER    48      97.641 116.988  90.071  1.00  0.00           C  
ATOM    673  HB2 SER    48      96.811 117.607  89.731  1.00  0.00           H  
ATOM    674  HB3 SER    48      97.747 116.064  89.503  1.00  0.00           H  
ATOM    675  OG  SER    48      97.338 116.633  91.353  1.00  0.00           O  
ATOM    676  HG  SER    48      98.026 116.038  91.659  1.00  0.00           H  
ATOM    677  C   SER    48      98.843 119.034  90.921  1.00  0.00           C  
ATOM    678  O   SER    48      99.459 119.139  91.961  1.00  0.00           O  
ATOM    679  N   GLY    49      98.202 120.128  90.485  1.00  0.00           N  
ATOM    680  H   GLY    49      97.667 120.083  89.630  1.00  0.00           H  
ATOM    681  CA  GLY    49      98.225 121.527  91.100  1.00  0.00           C  
ATOM    682  HA2 GLY    49      97.775 122.317  90.499  1.00  0.00           H  
ATOM    683  HA3 GLY    49      97.705 121.395  92.049  1.00  0.00           H  
ATOM    684  C   GLY    49      99.652 122.006  91.422  1.00  0.00           C  
ATOM    685  O   GLY    49     100.499 121.549  90.711  1.00  0.00           O  
ATOM    686  N   TYR    50      99.931 122.881  92.416  1.00  0.00           N  
ATOM    687  H   TYR    50     100.747 123.470  92.325  1.00  0.00           H  
ATOM    688  CA  TYR    50      99.071 123.231  93.523  1.00  0.00           C  
ATOM    689  HA  TYR    50      98.057 123.305  93.131  1.00  0.00           H  
ATOM    690  CB  TYR    50      99.037 122.087  94.493  1.00  0.00           C  
ATOM    691  HB2 TYR    50      98.885 121.120  94.013  1.00  0.00           H  
ATOM    692  HB3 TYR    50      99.881 121.961  95.170  1.00  0.00           H  
ATOM    693  CG  TYR    50      97.871 122.173  95.389  1.00  0.00           C  
ATOM    694  CD1 TYR    50      97.895 122.593  96.706  1.00  0.00           C  
ATOM    695  HD1 TYR    50      98.829 122.987  97.078  1.00  0.00           H  
ATOM    696  CE1 TYR    50      96.816 122.659  97.603  1.00  0.00           C  
ATOM    697  HE1 TYR    50      96.935 123.137  98.565  1.00  0.00           H  
ATOM    698  CZ  TYR    50      95.586 122.210  97.124  1.00  0.00           C  
ATOM    699  OH  TYR    50      94.486 122.250  97.989  1.00  0.00           O  
ATOM    700  HH  TYR    50      93.622 122.147  97.584  1.00  0.00           H  
ATOM    701  CE2 TYR    50      95.530 121.594  95.854  1.00  0.00           C  
ATOM    702  HE2 TYR    50      94.615 121.255  95.392  1.00  0.00           H  
ATOM    703  CD2 TYR    50      96.676 121.574  94.975  1.00  0.00           C  
ATOM    704  HD2 TYR    50      96.554 121.043  94.042  1.00  0.00           H  
ATOM    705  C   TYR    50      99.586 124.564  94.199  1.00  0.00           C  
ATOM    706  O   TYR    50     100.795 124.829  94.345  1.00  0.00           O  
ATOM    707  N   GLY    51      98.684 125.470  94.661  1.00  0.00           N  
ATOM    708  H   GLY    51      99.124 126.196  95.209  1.00  0.00           H  
ATOM    709  CA  GLY    51      97.204 125.480  94.476  1.00  0.00           C  
ATOM    710  HA2 GLY    51      96.794 124.486  94.658  1.00  0.00           H  
ATOM    711  HA3 GLY    51      96.656 126.051  95.226  1.00  0.00           H  
ATOM    712  C   GLY    51      96.809 125.888  92.982  1.00  0.00           C  
ATOM    713  O   GLY    51      95.821 125.232  92.464  1.00  0.00           O  
ATOM    714  N   GLN    52      97.523 126.861  92.370  1.00  0.00           N  
ATOM    715  H   GLN    52      98.278 127.367  92.811  1.00  0.00           H  
ATOM    716  CA  GLN    52      97.333 127.115  90.881  1.00  0.00           C  
ATOM    717  HA  GLN    52      96.824 126.218  90.528  1.00  0.00           H  
ATOM    718  CB  GLN    52      96.346 128.214  90.584  1.00  0.00           C  
ATOM    719  HB2 GLN    52      96.873 129.129  90.858  1.00  0.00           H  
ATOM    720  HB3 GLN    52      96.207 128.194  89.503  1.00  0.00           H  
ATOM    721  CG  GLN    52      95.001 128.107  91.211  1.00  0.00           C  
ATOM    722  HG2 GLN    52      94.314 127.505  90.616  1.00  0.00           H  
ATOM    723  HG3 GLN    52      94.991 127.607  92.179  1.00  0.00           H  
ATOM    724  CD  GLN    52      94.341 129.503  91.258  1.00  0.00           C  
ATOM    725  OE1 GLN    52      94.734 130.532  90.659  1.00  0.00           O  
ATOM    726  NE2 GLN    52      93.178 129.567  91.942  1.00  0.00           N  
ATOM    727 HE21 GLN    52      92.953 128.791  92.548  1.00  0.00           H  
ATOM    728 HE22 GLN    52      92.818 130.474  92.203  1.00  0.00           H  
ATOM    729  C   GLN    52      98.684 127.403  90.233  1.00  0.00           C  
ATOM    730  O   GLN    52      99.596 128.009  90.841  1.00  0.00           O  
ATOM    731  N   SER    53      98.903 126.957  89.032  1.00  0.00           N  
ATOM    732  H   SER    53      99.851 127.135  88.732  1.00  0.00           H  
ATOM    733  CA  SER    53      98.045 126.350  88.060  1.00  0.00           C  
ATOM    734  HA  SER    53      97.163 126.926  87.779  1.00  0.00           H  
ATOM    735  CB  SER    53      98.904 126.233  86.701  1.00  0.00           C  
ATOM    736  HB2 SER    53      99.040 127.273  86.404  1.00  0.00           H  
ATOM    737  HB3 SER    53      99.827 125.712  86.954  1.00  0.00           H  
ATOM    738  OG  SER    53      98.168 125.635  85.618  1.00  0.00           O  
ATOM    739  HG  SER    53      98.503 124.766  85.383  1.00  0.00           H  
ATOM    740  C   SER    53      97.620 124.898  88.359  1.00  0.00           C  
ATOM    741  O   SER    53      98.406 124.064  88.872  1.00  0.00           O  
ATOM    742  N   SER    54      96.399 124.547  87.965  1.00  0.00           N  
ATOM    743  H   SER    54      95.819 125.333  87.707  1.00  0.00           H  
ATOM    744  CA  SER    54      95.882 123.196  88.194  1.00  0.00           C  
ATOM    745  HA  SER    54      96.035 122.992  89.253  1.00  0.00           H  
ATOM    746  CB  SER    54      94.478 123.271  87.868  1.00  0.00           C  
ATOM    747  HB2 SER    54      94.068 122.266  87.967  1.00  0.00           H  
ATOM    748  HB3 SER    54      93.952 123.947  88.542  1.00  0.00           H  
ATOM    749  OG  SER    54      94.259 123.611  86.478  1.00  0.00           O  
ATOM    750  HG  SER    54      93.383 123.261  86.298  1.00  0.00           H  
ATOM    751  C   SER    54      96.508 122.046  87.360  1.00  0.00           C  
ATOM    752  O   SER    54      96.764 120.992  87.909  1.00  0.00           O  
ATOM    753  N   TYR    55      96.883 122.374  86.122  1.00  0.00           N  
ATOM    754  H   TYR    55      96.527 123.277  85.842  1.00  0.00           H  
ATOM    755  CA  TYR    55      97.603 121.395  85.240  1.00  0.00           C  
ATOM    756  HA  TYR    55      97.634 120.410  85.705  1.00  0.00           H  
ATOM    757  CB  TYR    55      96.815 121.353  83.841  1.00  0.00           C  
ATOM    758  HB2 TYR    55      96.592 122.380  83.553  1.00  0.00           H  
ATOM    759  HB3 TYR    55      97.468 120.959  83.062  1.00  0.00           H  
ATOM    760  CG  TYR    55      95.528 120.665  83.930  1.00  0.00           C  
ATOM    761  CD1 TYR    55      94.343 121.389  83.668  1.00  0.00           C  
ATOM    762  HD1 TYR    55      94.408 122.365  83.210  1.00  0.00           H  
ATOM    763  CE1 TYR    55      93.099 120.708  83.798  1.00  0.00           C  
ATOM    764  HE1 TYR    55      92.218 121.251  83.490  1.00  0.00           H  
ATOM    765  CZ  TYR    55      93.089 119.345  84.133  1.00  0.00           C  
ATOM    766  OH  TYR    55      91.965 118.643  84.364  1.00  0.00           O  
ATOM    767  HH  TYR    55      91.198 119.004  83.913  1.00  0.00           H  
ATOM    768  CE2 TYR    55      94.286 118.664  84.412  1.00  0.00           C  
ATOM    769  HE2 TYR    55      94.225 117.618  84.674  1.00  0.00           H  
ATOM    770  CD2 TYR    55      95.487 119.289  84.335  1.00  0.00           C  
ATOM    771  HD2 TYR    55      96.345 118.659  84.519  1.00  0.00           H  
ATOM    772  C   TYR    55      99.005 122.047  84.993  1.00  0.00           C  
ATOM    773  O   TYR    55      99.110 123.203  84.596  1.00  0.00           O  
ATOM    774  N   SER    56     100.169 121.391  85.108  1.00  0.00           N  
ATOM    775  H   SER    56     101.001 121.899  84.843  1.00  0.00           H  
ATOM    776  CA  SER    56     100.455 120.035  85.657  1.00  0.00           C  
ATOM    777  HA  SER    56     101.521 119.818  85.600  1.00  0.00           H  
ATOM    778  CB  SER    56     100.021 119.975  87.122  1.00  0.00           C  
ATOM    779  HB2 SER    56      98.939 120.065  87.224  1.00  0.00           H  
ATOM    780  HB3 SER    56     100.334 118.996  87.486  1.00  0.00           H  
ATOM    781  OG  SER    56     100.655 120.872  87.977  1.00  0.00           O  
ATOM    782  HG  SER    56     100.373 120.678  88.874  1.00  0.00           H  
ATOM    783  C   SER    56      99.836 118.908  84.792  1.00  0.00           C  
ATOM    784  O   SER    56      99.110 118.035  85.219  1.00  0.00           O  
ATOM    785  N   SER    57     100.079 118.860  83.494  1.00  0.00           N  
ATOM    786  H   SER    57      99.712 118.062  82.995  1.00  0.00           H  
ATOM    787  CA  SER    57     101.166 119.571  82.763  1.00  0.00           C  
ATOM    788  HA  SER    57     102.048 119.646  83.399  1.00  0.00           H  
ATOM    789  CB  SER    57     101.534 118.642  81.590  1.00  0.00           C  
ATOM    790  HB2 SER    57     100.859 118.685  80.735  1.00  0.00           H  
ATOM    791  HB3 SER    57     102.555 118.878  81.289  1.00  0.00           H  
ATOM    792  OG  SER    57     101.699 117.228  82.012  1.00  0.00           O  
ATOM    793  HG  SER    57     101.081 116.768  81.439  1.00  0.00           H  
ATOM    794  C   SER    57     100.761 120.919  82.233  1.00  0.00           C  
ATOM    795  O   SER    57      99.683 121.077  81.783  1.00  0.00           O  
ATOM    796  N   TYR    58     101.670 121.866  82.146  1.00  0.00           N  
ATOM    797  H   TYR    58     102.609 121.788  82.510  1.00  0.00           H  
ATOM    798  CA  TYR    58     101.287 123.186  81.662  1.00  0.00           C  
ATOM    799  HA  TYR    58     100.288 123.399  82.043  1.00  0.00           H  
ATOM    800  CB  TYR    58     102.196 124.162  82.441  1.00  0.00           C  
ATOM    801  HB2 TYR    58     102.151 123.901  83.498  1.00  0.00           H  
ATOM    802  HB3 TYR    58     103.212 124.140  82.046  1.00  0.00           H  
ATOM    803  CG  TYR    58     101.608 125.596  82.326  1.00  0.00           C  
ATOM    804  CD1 TYR    58     102.111 126.515  81.387  1.00  0.00           C  
ATOM    805  HD1 TYR    58     102.971 126.264  80.784  1.00  0.00           H  
ATOM    806  CE1 TYR    58     101.397 127.705  81.045  1.00  0.00           C  
ATOM    807  HE1 TYR    58     101.816 128.433  80.367  1.00  0.00           H  
ATOM    808  CZ  TYR    58     100.283 127.998  81.830  1.00  0.00           C  
ATOM    809  OH  TYR    58      99.570 129.135  81.528  1.00  0.00           O  
ATOM    810  HH  TYR    58      98.843 129.341  82.120  1.00  0.00           H  
ATOM    811  CE2 TYR    58      99.843 127.154  82.811  1.00  0.00           C  
ATOM    812  HE2 TYR    58      98.995 127.416  83.428  1.00  0.00           H  
ATOM    813  CD2 TYR    58     100.495 125.901  83.095  1.00  0.00           C  
ATOM    814  HD2 TYR    58     100.215 125.263  83.920  1.00  0.00           H  
ATOM    815  C   TYR    58     101.355 123.337  80.091  1.00  0.00           C  
ATOM    816  O   TYR    58     102.220 122.715  79.489  1.00  0.00           O  
ATOM    817  N   GLY    59     100.539 124.102  79.396  1.00  0.00           N  
ATOM    818  H   GLY    59     100.743 124.153  78.408  1.00  0.00           H  
ATOM    819  CA  GLY    59      99.268 124.745  79.898  1.00  0.00           C  
ATOM    820  HA2 GLY    59      98.884 124.115  80.700  1.00  0.00           H  
ATOM    821  HA3 GLY    59      99.459 125.790  80.142  1.00  0.00           H  
ATOM    822  C   GLY    59      98.070 124.760  78.861  1.00  0.00           C  
ATOM    823  O   GLY    59      98.300 124.625  77.680  1.00  0.00           O  
ATOM    824  N   GLN    60      96.806 124.889  79.230  1.00  0.00           N  
ATOM    825  H   GLN    60      96.127 124.873  78.483  1.00  0.00           H  
ATOM    826  CA  GLN    60      96.327 125.296  80.593  1.00  0.00           C  
ATOM    827  HA  GLN    60      97.107 125.013  81.300  1.00  0.00           H  
ATOM    828  CB  GLN    60      96.331 126.882  80.794  1.00  0.00           C  
ATOM    829  HB2 GLN    60      96.320 127.095  81.862  1.00  0.00           H  
ATOM    830  HB3 GLN    60      97.236 127.331  80.384  1.00  0.00           H  
ATOM    831  CG  GLN    60      95.097 127.597  80.184  1.00  0.00           C  
ATOM    832  HG2 GLN    60      95.445 128.555  79.797  1.00  0.00           H  
ATOM    833  HG3 GLN    60      94.874 126.961  79.327  1.00  0.00           H  
ATOM    834  CD  GLN    60      93.850 127.898  81.040  1.00  0.00           C  
ATOM    835  OE1 GLN    60      93.140 128.766  80.669  1.00  0.00           O  
ATOM    836  NE2 GLN    60      93.678 127.435  82.236  1.00  0.00           N  
ATOM    837 HE21 GLN    60      94.187 126.608  82.514  1.00  0.00           H  
ATOM    838 HE22 GLN    60      92.901 127.845  82.735  1.00  0.00           H  
ATOM    839  C   GLN    60      94.982 124.664  80.913  1.00  0.00           C  
ATOM    840  O   GLN    60      94.717 124.601  82.134  1.00  0.00           O  
ATOM    841  N   SER    61      94.145 124.168  80.008  1.00  0.00           N  
ATOM    842  H   SER    61      94.337 124.312  79.027  1.00  0.00           H  
ATOM    843  CA  SER    61      92.763 123.627  80.208  1.00  0.00           C  
ATOM    844  HA  SER    61      92.717 123.036  81.123  1.00  0.00           H  
ATOM    845  CB  SER    61      91.706 124.782  80.345  1.00  0.00           C  
ATOM    846  HB2 SER    61      90.779 124.309  80.671  1.00  0.00           H  
ATOM    847  HB3 SER    61      91.871 125.352  81.259  1.00  0.00           H  
ATOM    848  OG  SER    61      91.705 125.685  79.257  1.00  0.00           O  
ATOM    849  HG  SER    61      91.187 126.429  79.571  1.00  0.00           H  
ATOM    850  C   SER    61      92.302 122.833  79.011  1.00  0.00           C  
ATOM    851  O   SER    61      93.044 122.459  78.094  1.00  0.00           O  
ATOM    852  N   GLN    62      91.042 122.381  78.919  1.00  0.00           N  
ATOM    853  H   GLN    62      90.359 122.588  79.634  1.00  0.00           H  
ATOM    854  CA  GLN    62      90.344 121.890  77.689  1.00  0.00           C  
ATOM    855  HA  GLN    62      90.996 121.160  77.209  1.00  0.00           H  
ATOM    856  CB  GLN    62      88.970 121.230  77.954  1.00  0.00           C  
ATOM    857  HB2 GLN    62      88.131 121.881  78.200  1.00  0.00           H  
ATOM    858  HB3 GLN    62      88.755 120.649  77.058  1.00  0.00           H  
ATOM    859  CG  GLN    62      89.108 120.148  79.063  1.00  0.00           C  
ATOM    860  HG2 GLN    62      89.726 119.301  78.767  1.00  0.00           H  
ATOM    861  HG3 GLN    62      89.510 120.578  79.981  1.00  0.00           H  
ATOM    862  CD  GLN    62      87.791 119.486  79.482  1.00  0.00           C  
ATOM    863  OE1 GLN    62      86.914 119.260  78.684  1.00  0.00           O  
ATOM    864  NE2 GLN    62      87.670 119.040  80.725  1.00  0.00           N  
ATOM    865 HE21 GLN    62      86.692 118.872  80.914  1.00  0.00           H  
ATOM    866 HE22 GLN    62      88.391 119.184  81.417  1.00  0.00           H  
ATOM    867  C   GLN    62      90.131 122.984  76.594  1.00  0.00           C  
ATOM    868  O   GLN    62      90.040 122.665  75.416  1.00  0.00           O  
ATOM    869  N   ASN    63      90.170 124.292  76.812  1.00  0.00           N  
ATOM    870  H   ASN    63      90.455 124.670  77.704  1.00  0.00           H  
ATOM    871  CA  ASN    63      89.785 125.341  75.763  1.00  0.00           C  
ATOM    872  HA  ASN    63      89.461 124.831  74.855  1.00  0.00           H  
ATOM    873  CB  ASN    63      88.589 126.188  76.345  1.00  0.00           C  
ATOM    874  HB2 ASN    63      88.963 126.564  77.298  1.00  0.00           H  
ATOM    875  HB3 ASN    63      88.390 127.001  75.646  1.00  0.00           H  
ATOM    876  CG  ASN    63      87.265 125.398  76.492  1.00  0.00           C  
ATOM    877  OD1 ASN    63      87.141 124.330  75.990  1.00  0.00           O  
ATOM    878  ND2 ASN    63      86.271 125.880  77.215  1.00  0.00           N  
ATOM    879 HD21 ASN    63      85.474 125.280  77.369  1.00  0.00           H  
ATOM    880 HD22 ASN    63      86.355 126.698  77.801  1.00  0.00           H  
ATOM    881  C   ASN    63      90.960 126.274  75.440  1.00  0.00           C  
ATOM    882  O   ASN    63      90.724 127.263  74.759  1.00  0.00           O  
ATOM    883  N   THR    64      92.124 125.998  76.038  1.00  0.00           N  
ATOM    884  H   THR    64      92.281 125.177  76.605  1.00  0.00           H  
ATOM    885  CA  THR    64      93.379 126.839  76.009  1.00  0.00           C  
ATOM    886  HA  THR    64      93.289 127.349  75.050  1.00  0.00           H  
ATOM    887  CB  THR    64      93.326 127.863  77.117  1.00  0.00           C  
ATOM    888  HB  THR    64      93.508 127.284  78.022  1.00  0.00           H  
ATOM    889  CG2 THR    64      94.429 128.876  76.864  1.00  0.00           C  
ATOM    890 HG21 THR    64      94.399 129.580  77.696  1.00  0.00           H  
ATOM    891 HG22 THR    64      95.365 128.319  76.854  1.00  0.00           H  
ATOM    892 HG23 THR    64      94.343 129.311  75.869  1.00  0.00           H  
ATOM    893  OG1 THR    64      92.104 128.537  77.342  1.00  0.00           O  
ATOM    894  HG1 THR    64      91.446 127.945  77.714  1.00  0.00           H  
ATOM    895  C   THR    64      94.597 125.934  76.148  1.00  0.00           C  
ATOM    896  O   THR    64      94.757 125.422  77.240  1.00  0.00           O  
ATOM    897  N   GLY    65      95.273 125.450  75.054  1.00  0.00           N  
ATOM    898  H   GLY    65      96.126 125.031  75.396  1.00  0.00           H  
ATOM    899  CA  GLY    65      94.955 125.693  73.680  1.00  0.00           C  
ATOM    900  HA2 GLY    65      95.090 126.753  73.466  1.00  0.00           H  
ATOM    901  HA3 GLY    65      95.601 125.104  73.028  1.00  0.00           H  
ATOM    902  C   GLY    65      93.557 125.269  73.234  1.00  0.00           C  
ATOM    903  O   GLY    65      92.949 124.389  73.855  1.00  0.00           O  
ATOM    904  N   TYR    66      93.077 125.807  72.125  1.00  0.00           N  
ATOM    905  H   TYR    66      93.760 126.391  71.664  1.00  0.00           H  
ATOM    906  CA  TYR    66      91.735 125.479  71.475  1.00  0.00           C  
ATOM    907  HA  TYR    66      91.094 124.848  72.091  1.00  0.00           H  
ATOM    908  CB  TYR    66      90.868 126.768  71.344  1.00  0.00           C  
ATOM    909  HB2 TYR    66      90.901 127.078  72.389  1.00  0.00           H  
ATOM    910  HB3 TYR    66      91.343 127.496  70.686  1.00  0.00           H  
ATOM    911  CG  TYR    66      89.417 126.546  71.024  1.00  0.00           C  
ATOM    912  CD1 TYR    66      88.965 126.480  69.695  1.00  0.00           C  
ATOM    913  HD1 TYR    66      89.602 126.547  68.826  1.00  0.00           H  
ATOM    914  CE1 TYR    66      87.622 126.015  69.483  1.00  0.00           C  
ATOM    915  HE1 TYR    66      87.308 125.840  68.465  1.00  0.00           H  
ATOM    916  CZ  TYR    66      86.739 125.919  70.566  1.00  0.00           C  
ATOM    917  OH  TYR    66      85.469 125.494  70.395  1.00  0.00           O  
ATOM    918  HH  TYR    66      85.106 125.817  69.567  1.00  0.00           H  
ATOM    919  CE2 TYR    66      87.175 126.179  71.895  1.00  0.00           C  
ATOM    920  HE2 TYR    66      86.572 126.112  72.789  1.00  0.00           H  
ATOM    921  CD2 TYR    66      88.512 126.448  72.083  1.00  0.00           C  
ATOM    922  HD2 TYR    66      88.897 126.549  73.087  1.00  0.00           H  
ATOM    923  C   TYR    66      91.888 124.850  69.971  1.00  0.00           C  
ATOM    924  O   TYR    66      92.515 125.463  69.056  1.00  0.00           O  
ATOM    925  N   GLY    67      91.107 123.803  69.661  1.00  0.00           N  
ATOM    926  H   GLY    67      90.541 123.432  70.411  1.00  0.00           H  
ATOM    927  CA  GLY    67      90.959 123.266  68.304  1.00  0.00           C  
ATOM    928  HA2 GLY    67      91.224 124.020  67.563  1.00  0.00           H  
ATOM    929  HA3 GLY    67      91.556 122.355  68.317  1.00  0.00           H  
ATOM    930  C   GLY    67      89.497 122.897  68.050  1.00  0.00           C  
ATOM    931  O   GLY    67      88.693 122.780  68.971  1.00  0.00           O  
ATOM    932  N   THR    68      89.120 122.525  66.798  1.00  0.00           N  
ATOM    933  H   THR    68      89.814 122.544  66.064  1.00  0.00           H  
ATOM    934  CA  THR    68      87.875 121.779  66.526  1.00  0.00           C  
ATOM    935  HA  THR    68      87.491 121.351  67.452  1.00  0.00           H  
ATOM    936  CB  THR    68      86.810 122.680  65.985  1.00  0.00           C  
ATOM    937  HB  THR    68      86.467 123.441  66.685  1.00  0.00           H  
ATOM    938  CG2 THR    68      87.187 123.399  64.690  1.00  0.00           C  
ATOM    939 HG21 THR    68      86.433 124.141  64.428  1.00  0.00           H  
ATOM    940 HG22 THR    68      88.157 123.896  64.732  1.00  0.00           H  
ATOM    941 HG23 THR    68      87.069 122.699  63.863  1.00  0.00           H  
ATOM    942  OG1 THR    68      85.620 122.073  65.691  1.00  0.00           O  
ATOM    943  HG1 THR    68      84.979 122.261  66.381  1.00  0.00           H  
ATOM    944  C   THR    68      88.212 120.620  65.544  1.00  0.00           C  
ATOM    945  O   THR    68      89.237 120.609  64.818  1.00  0.00           O  
ATOM    946  N   GLN    69      87.318 119.630  65.377  1.00  0.00           N  
ATOM    947  H   GLN    69      86.458 119.615  65.906  1.00  0.00           H  
ATOM    948  CA  GLN    69      87.550 118.519  64.463  1.00  0.00           C  
ATOM    949  HA  GLN    69      88.501 118.112  64.808  1.00  0.00           H  
ATOM    950  CB  GLN    69      86.443 117.459  64.619  1.00  0.00           C  
ATOM    951  HB2 GLN    69      85.492 117.986  64.540  1.00  0.00           H  
ATOM    952  HB3 GLN    69      86.778 116.697  63.916  1.00  0.00           H  
ATOM    953  CG  GLN    69      86.357 116.700  65.925  1.00  0.00           C  
ATOM    954  HG2 GLN    69      85.922 117.467  66.565  1.00  0.00           H  
ATOM    955  HG3 GLN    69      85.553 115.966  65.873  1.00  0.00           H  
ATOM    956  CD  GLN    69      87.659 116.120  66.564  1.00  0.00           C  
ATOM    957  OE1 GLN    69      88.729 115.963  65.944  1.00  0.00           O  
ATOM    958  NE2 GLN    69      87.574 115.825  67.858  1.00  0.00           N  
ATOM    959 HE21 GLN    69      86.717 116.020  68.355  1.00  0.00           H  
ATOM    960 HE22 GLN    69      88.315 115.298  68.299  1.00  0.00           H  
ATOM    961  C   GLN    69      87.816 118.894  62.986  1.00  0.00           C  
ATOM    962  O   GLN    69      87.303 119.960  62.546  1.00  0.00           O  
ATOM    963  N   SER    70      88.522 118.111  62.132  1.00  0.00           N  
ATOM    964  H   SER    70      89.006 117.367  62.613  1.00  0.00           H  
ATOM    965  CA  SER    70      88.733 118.406  60.698  1.00  0.00           C  
ATOM    966  HA  SER    70      88.910 119.472  60.557  1.00  0.00           H  
ATOM    967  CB  SER    70      89.911 117.543  60.181  1.00  0.00           C  
ATOM    968  HB2 SER    70      89.733 116.510  60.480  1.00  0.00           H  
ATOM    969  HB3 SER    70      89.965 117.497  59.093  1.00  0.00           H  
ATOM    970  OG  SER    70      91.201 117.911  60.769  1.00  0.00           O  
ATOM    971  HG  SER    70      91.354 118.799  60.439  1.00  0.00           H  
ATOM    972  C   SER    70      87.471 117.991  59.922  1.00  0.00           C  
ATOM    973  O   SER    70      87.261 118.617  58.909  1.00  0.00           O  
ATOM    974  N   THR    71      86.750 116.985  60.417  1.00  0.00           N  
ATOM    975  H   THR    71      87.002 116.602  61.317  1.00  0.00           H  
ATOM    976  CA  THR    71      85.602 116.422  59.789  1.00  0.00           C  
ATOM    977  HA  THR    71      85.462 116.833  58.789  1.00  0.00           H  
ATOM    978  CB  THR    71      85.915 114.902  59.484  1.00  0.00           C  
ATOM    979  HB  THR    71      85.044 114.517  58.954  1.00  0.00           H  
ATOM    980  CG2 THR    71      87.179 114.595  58.744  1.00  0.00           C  
ATOM    981 HG21 THR    71      87.503 113.562  58.862  1.00  0.00           H  
ATOM    982 HG22 THR    71      86.970 114.760  57.687  1.00  0.00           H  
ATOM    983 HG23 THR    71      87.982 115.303  58.948  1.00  0.00           H  
ATOM    984  OG1 THR    71      86.041 114.252  60.769  1.00  0.00           O  
ATOM    985  HG1 THR    71      86.953 114.304  61.065  1.00  0.00           H  
ATOM    986  C   THR    71      84.338 116.568  60.651  1.00  0.00           C  
ATOM    987  O   THR    71      84.580 116.540  61.815  1.00  0.00           O  
ATOM    988  N   PRO    72      83.146 116.615  60.038  1.00  0.00           N  
ATOM    989  CD  PRO    72      82.816 117.158  58.720  1.00  0.00           C  
ATOM    990  HD2 PRO    72      83.381 116.586  57.984  1.00  0.00           H  
ATOM    991  HD3 PRO    72      83.086 118.211  58.806  1.00  0.00           H  
ATOM    992  CG  PRO    72      81.269 117.053  58.588  1.00  0.00           C  
ATOM    993  HG2 PRO    72      81.012 116.069  58.196  1.00  0.00           H  
ATOM    994  HG3 PRO    72      80.843 117.811  57.930  1.00  0.00           H  
ATOM    995  CB  PRO    72      80.838 117.281  60.037  1.00  0.00           C  
ATOM    996  HB2 PRO    72      79.794 116.983  60.133  1.00  0.00           H  
ATOM    997  HB3 PRO    72      80.898 118.323  60.351  1.00  0.00           H  
ATOM    998  CA  PRO    72      81.850 116.510  60.778  1.00  0.00           C  
ATOM    999  HA  PRO    72      81.945 116.934  61.777  1.00  0.00           H  
ATOM   1000  C   PRO    72      81.591 115.024  60.971  1.00  0.00           C  
ATOM   1001  O   PRO    72      81.885 114.245  60.105  1.00  0.00           O  
ATOM   1002  N   GLN    73      80.865 114.703  62.083  1.00  0.00           N  
ATOM   1003  H   GLN    73      80.643 115.438  62.739  1.00  0.00           H  
ATOM   1004  CA  GLN    73      80.299 113.419  62.392  1.00  0.00           C  
ATOM   1005  HA  GLN    73      81.056 112.670  62.160  1.00  0.00           H  
ATOM   1006  CB  GLN    73      80.031 113.427  63.911  1.00  0.00           C  
ATOM   1007  HB2 GLN    73      79.625 112.465  64.223  1.00  0.00           H  
ATOM   1008  HB3 GLN    73      80.959 113.676  64.426  1.00  0.00           H  
ATOM   1009  CG  GLN    73      78.976 114.393  64.471  1.00  0.00           C  
ATOM   1010  HG2 GLN    73      78.996 114.408  65.561  1.00  0.00           H  
ATOM   1011  HG3 GLN    73      79.117 115.379  64.027  1.00  0.00           H  
ATOM   1012  CD  GLN    73      77.503 113.974  64.148  1.00  0.00           C  
ATOM   1013  OE1 GLN    73      77.209 112.807  63.942  1.00  0.00           O  
ATOM   1014  NE2 GLN    73      76.607 114.924  64.281  1.00  0.00           N  
ATOM   1015 HE21 GLN    73      76.786 115.918  64.299  1.00  0.00           H  
ATOM   1016 HE22 GLN    73      75.654 114.685  64.044  1.00  0.00           H  
ATOM   1017  C   GLN    73      79.180 113.069  61.507  1.00  0.00           C  
ATOM   1018  O   GLN    73      78.463 113.947  61.131  1.00  0.00           O  
ATOM   1019  N   GLY    74      79.009 111.796  61.155  1.00  0.00           N  
ATOM   1020  H   GLY    74      79.554 111.061  61.582  1.00  0.00           H  
ATOM   1021  CA  GLY    74      78.127 111.328  60.079  1.00  0.00           C  
ATOM   1022  HA2 GLY    74      78.426 111.864  59.178  1.00  0.00           H  
ATOM   1023  HA3 GLY    74      78.286 110.250  60.097  1.00  0.00           H  
ATOM   1024  C   GLY    74      76.575 111.492  60.366  1.00  0.00           C  
ATOM   1025  O   GLY    74      75.757 111.385  59.423  1.00  0.00           O  
ATOM   1026  N   TYR    75      76.105 111.702  61.616  1.00  0.00           N  
ATOM   1027  H   TYR    75      76.759 111.973  62.337  1.00  0.00           H  
ATOM   1028  CA  TYR    75      74.689 111.687  61.981  1.00  0.00           C  
ATOM   1029  HA  TYR    75      74.278 111.012  61.230  1.00  0.00           H  
ATOM   1030  CB  TYR    75      74.611 111.065  63.367  1.00  0.00           C  
ATOM   1031  HB2 TYR    75      75.086 111.673  64.137  1.00  0.00           H  
ATOM   1032  HB3 TYR    75      73.570 111.082  63.690  1.00  0.00           H  
ATOM   1033  CG  TYR    75      75.051 109.696  63.566  1.00  0.00           C  
ATOM   1034  CD1 TYR    75      76.322 109.428  64.004  1.00  0.00           C  
ATOM   1035  HD1 TYR    75      77.040 110.232  64.077  1.00  0.00           H  
ATOM   1036  CE1 TYR    75      76.649 108.093  64.374  1.00  0.00           C  
ATOM   1037  HE1 TYR    75      77.659 107.831  64.653  1.00  0.00           H  
ATOM   1038  CZ  TYR    75      75.702 107.041  64.264  1.00  0.00           C  
ATOM   1039  OH  TYR    75      76.135 105.760  64.508  1.00  0.00           O  
ATOM   1040  HH  TYR    75      75.438 105.117  64.656  1.00  0.00           H  
ATOM   1041  CE2 TYR    75      74.410 107.355  63.754  1.00  0.00           C  
ATOM   1042  HE2 TYR    75      73.683 106.584  63.546  1.00  0.00           H  
ATOM   1043  CD2 TYR    75      74.111 108.663  63.394  1.00  0.00           C  
ATOM   1044  HD2 TYR    75      73.124 108.829  62.989  1.00  0.00           H  
ATOM   1045  C   TYR    75      73.894 113.064  61.966  1.00  0.00           C  
ATOM   1046  O   TYR    75      74.524 114.094  61.863  1.00  0.00           O  
ATOM   1047  N   GLY    76      72.630 112.961  62.293  1.00  0.00           N  
ATOM   1048  H   GLY    76      72.186 112.055  62.340  1.00  0.00           H  
ATOM   1049  CA  GLY    76      71.912 114.117  62.857  1.00  0.00           C  
ATOM   1050  HA2 GLY    76      71.555 114.870  62.155  1.00  0.00           H  
ATOM   1051  HA3 GLY    76      71.041 113.719  63.377  1.00  0.00           H  
ATOM   1052  C   GLY    76      72.595 114.890  63.968  1.00  0.00           C  
ATOM   1053  O   GLY    76      73.431 114.350  64.687  1.00  0.00           O  
ATOM   1054  N   SER    77      72.263 116.185  64.096  1.00  0.00           N  
ATOM   1055  H   SER    77      71.745 116.633  63.353  1.00  0.00           H  
ATOM   1056  CA  SER    77      72.660 116.912  65.312  1.00  0.00           C  
ATOM   1057  HA  SER    77      73.746 116.844  65.361  1.00  0.00           H  
ATOM   1058  CB  SER    77      72.277 118.421  65.206  1.00  0.00           C  
ATOM   1059  HB2 SER    77      72.521 118.728  64.189  1.00  0.00           H  
ATOM   1060  HB3 SER    77      71.202 118.529  65.350  1.00  0.00           H  
ATOM   1061  OG  SER    77      72.978 119.255  66.188  1.00  0.00           O  
ATOM   1062  HG  SER    77      72.657 118.993  67.054  1.00  0.00           H  
ATOM   1063  C   SER    77      72.015 116.343  66.628  1.00  0.00           C  
ATOM   1064  O   SER    77      70.808 116.314  66.720  1.00  0.00           O  
ATOM   1065  N   THR    78      72.722 115.742  67.590  1.00  0.00           N  
ATOM   1066  H   THR    78      72.149 115.348  68.323  1.00  0.00           H  
ATOM   1067  CA  THR    78      74.162 115.328  67.522  1.00  0.00           C  
ATOM   1068  HA  THR    78      74.601 115.481  66.536  1.00  0.00           H  
ATOM   1069  CB  THR    78      74.946 116.115  68.553  1.00  0.00           C  
ATOM   1070  HB  THR    78      74.536 116.015  69.558  1.00  0.00           H  
ATOM   1071  CG2 THR    78      76.438 115.783  68.490  1.00  0.00           C  
ATOM   1072 HG21 THR    78      76.901 116.183  67.588  1.00  0.00           H  
ATOM   1073 HG22 THR    78      76.817 116.462  69.255  1.00  0.00           H  
ATOM   1074 HG23 THR    78      76.724 114.740  68.623  1.00  0.00           H  
ATOM   1075  OG1 THR    78      74.896 117.424  68.191  1.00  0.00           O  
ATOM   1076  HG1 THR    78      74.127 117.950  68.424  1.00  0.00           H  
ATOM   1077  C   THR    78      74.237 113.722  67.670  1.00  0.00           C  
ATOM   1078  O   THR    78      73.680 113.256  68.681  1.00  0.00           O  
ATOM   1079  N   GLY    79      74.943 112.998  66.817  1.00  0.00           N  
ATOM   1080  H   GLY    79      75.123 113.462  65.937  1.00  0.00           H  
ATOM   1081  CA  GLY    79      75.135 111.532  66.917  1.00  0.00           C  
ATOM   1082  HA2 GLY    79      74.264 110.883  66.829  1.00  0.00           H  
ATOM   1083  HA3 GLY    79      75.800 111.356  66.072  1.00  0.00           H  
ATOM   1084  C   GLY    79      75.827 111.135  68.225  1.00  0.00           C  
ATOM   1085  O   GLY    79      76.479 111.984  68.857  1.00  0.00           O  
ATOM   1086  N   GLY    80      75.684 109.901  68.699  1.00  0.00           N  
ATOM   1087  H   GLY    80      76.158 109.749  69.578  1.00  0.00           H  
ATOM   1088  CA  GLY    80      75.163 108.658  68.071  1.00  0.00           C  
ATOM   1089  HA2 GLY    80      75.341 108.661  66.996  1.00  0.00           H  
ATOM   1090  HA3 GLY    80      75.557 107.756  68.539  1.00  0.00           H  
ATOM   1091  C   GLY    80      73.631 108.501  68.183  1.00  0.00           C  
ATOM   1092  O   GLY    80      73.015 109.065  69.111  1.00  0.00           O  
ATOM   1093  N   TYR    81      73.072 107.696  67.284  1.00  0.00           N  
ATOM   1094  H   TYR    81      73.626 107.178  66.617  1.00  0.00           H  
ATOM   1095  CA  TYR    81      71.617 107.566  66.950  1.00  0.00           C  
ATOM   1096  HA  TYR    81      71.078 107.643  67.894  1.00  0.00           H  
ATOM   1097  CB  TYR    81      71.112 108.792  66.107  1.00  0.00           C  
ATOM   1098  HB2 TYR    81      71.795 108.859  65.261  1.00  0.00           H  
ATOM   1099  HB3 TYR    81      70.143 108.496  65.704  1.00  0.00           H  
ATOM   1100  CG  TYR    81      70.910 110.079  66.809  1.00  0.00           C  
ATOM   1101  CD1 TYR    81      70.401 110.084  68.102  1.00  0.00           C  
ATOM   1102  HD1 TYR    81      69.931 109.227  68.563  1.00  0.00           H  
ATOM   1103  CE1 TYR    81      70.271 111.292  68.824  1.00  0.00           C  
ATOM   1104  HE1 TYR    81      69.965 111.206  69.857  1.00  0.00           H  
ATOM   1105  CZ  TYR    81      70.720 112.520  68.266  1.00  0.00           C  
ATOM   1106  OH  TYR    81      70.722 113.648  69.017  1.00  0.00           O  
ATOM   1107  HH  TYR    81      70.359 113.614  69.905  1.00  0.00           H  
ATOM   1108  CE2 TYR    81      71.078 112.535  66.937  1.00  0.00           C  
ATOM   1109  HE2 TYR    81      71.147 113.455  66.376  1.00  0.00           H  
ATOM   1110  CD2 TYR    81      71.228 111.320  66.222  1.00  0.00           C  
ATOM   1111  HD2 TYR    81      71.421 111.434  65.165  1.00  0.00           H  
ATOM   1112  C   TYR    81      71.409 106.177  66.262  1.00  0.00           C  
ATOM   1113  O   TYR    81      72.305 105.654  65.533  1.00  0.00           O  
ATOM   1114  N   GLY    82      70.274 105.517  66.506  1.00  0.00           N  
ATOM   1115  H   GLY    82      70.200 104.568  66.171  1.00  0.00           H  
ATOM   1116  CA  GLY    82      69.139 105.987  67.285  1.00  0.00           C  
ATOM   1117  HA2 GLY    82      68.936 105.370  68.160  1.00  0.00           H  
ATOM   1118  HA3 GLY    82      69.280 106.993  67.680  1.00  0.00           H  
ATOM   1119  C   GLY    82      67.909 106.057  66.417  1.00  0.00           C  
ATOM   1120  O   GLY    82      67.925 106.673  65.367  1.00  0.00           O  
ATOM   1121  N   SER    83      66.797 105.409  66.785  1.00  0.00           N  
ATOM   1122  H   SER    83      66.843 104.956  67.687  1.00  0.00           H  
ATOM   1123  CA  SER    83      65.701 105.096  65.965  1.00  0.00           C  
ATOM   1124  HA  SER    83      65.149 104.263  66.399  1.00  0.00           H  
ATOM   1125  CB  SER    83      64.789 106.272  65.966  1.00  0.00           C  
ATOM   1126  HB2 SER    83      64.731 106.665  66.981  1.00  0.00           H  
ATOM   1127  HB3 SER    83      65.161 107.089  65.349  1.00  0.00           H  
ATOM   1128  OG  SER    83      63.487 105.831  65.663  1.00  0.00           O  
ATOM   1129  HG  SER    83      63.208 105.523  66.528  1.00  0.00           H  
ATOM   1130  C   SER    83      66.061 104.713  64.522  1.00  0.00           C  
ATOM   1131  O   SER    83      65.854 105.457  63.548  1.00  0.00           O  
ATOM   1132  N   SER    84      66.763 103.583  64.270  1.00  0.00           N  
ATOM   1133  H   SER    84      66.932 103.468  63.281  1.00  0.00           H  
ATOM   1134  CA  SER    84      67.256 102.543  65.212  1.00  0.00           C  
ATOM   1135  HA  SER    84      66.763 102.682  66.174  1.00  0.00           H  
ATOM   1136  CB  SER    84      66.838 101.150  64.710  1.00  0.00           C  
ATOM   1137  HB2 SER    84      65.806 101.080  64.366  1.00  0.00           H  
ATOM   1138  HB3 SER    84      67.448 100.956  63.828  1.00  0.00           H  
ATOM   1139  OG  SER    84      67.118 100.181  65.645  1.00  0.00           O  
ATOM   1140  HG  SER    84      66.680  99.382  65.342  1.00  0.00           H  
ATOM   1141  C   SER    84      68.765 102.615  65.466  1.00  0.00           C  
ATOM   1142  O   SER    84      69.361 103.341  64.677  1.00  0.00           O  
ATOM   1143  N   GLN    85      69.305 102.135  66.596  1.00  0.00           N  
ATOM   1144  H   GLN    85      68.739 101.441  67.063  1.00  0.00           H  
ATOM   1145  CA  GLN    85      70.767 102.085  66.732  1.00  0.00           C  
ATOM   1146  HA  GLN    85      71.187 103.081  66.873  1.00  0.00           H  
ATOM   1147  CB  GLN    85      71.082 101.240  67.983  1.00  0.00           C  
ATOM   1148  HB2 GLN    85      70.519 100.307  67.961  1.00  0.00           H  
ATOM   1149  HB3 GLN    85      72.142 100.992  68.029  1.00  0.00           H  
ATOM   1150  CG  GLN    85      70.728 101.984  69.322  1.00  0.00           C  
ATOM   1151  HG2 GLN    85      69.681 102.270  69.423  1.00  0.00           H  
ATOM   1152  HG3 GLN    85      71.084 101.329  70.117  1.00  0.00           H  
ATOM   1153  CD  GLN    85      71.422 103.356  69.488  1.00  0.00           C  
ATOM   1154  OE1 GLN    85      72.423 103.611  68.831  1.00  0.00           O  
ATOM   1155  NE2 GLN    85      71.007 104.157  70.450  1.00  0.00           N  
ATOM   1156 HE21 GLN    85      71.365 105.094  70.563  1.00  0.00           H  
ATOM   1157 HE22 GLN    85      70.324 103.853  71.130  1.00  0.00           H  
ATOM   1158  C   GLN    85      71.481 101.406  65.508  1.00  0.00           C  
ATOM   1159  O   GLN    85      72.618 101.759  65.152  1.00  0.00           O  
ATOM   1160  N   SER    86      70.828 100.443  64.834  1.00  0.00           N  
ATOM   1161  H   SER    86      69.964 100.038  65.164  1.00  0.00           H  
ATOM   1162  CA  SER    86      71.438  99.763  63.618  1.00  0.00           C  
ATOM   1163  HA  SER    86      70.860  98.853  63.452  1.00  0.00           H  
ATOM   1164  CB  SER    86      71.318 100.591  62.326  1.00  0.00           C  
ATOM   1165  HB2 SER    86      71.974 101.462  62.304  1.00  0.00           H  
ATOM   1166  HB3 SER    86      71.477  99.931  61.473  1.00  0.00           H  
ATOM   1167  OG  SER    86      70.002 101.138  62.241  1.00  0.00           O  
ATOM   1168  HG  SER    86      70.045 101.659  61.436  1.00  0.00           H  
ATOM   1169  C   SER    86      72.826  99.138  63.826  1.00  0.00           C  
ATOM   1170  O   SER    86      73.693  99.231  62.955  1.00  0.00           O  
ATOM   1171  N   SER    87      73.060  98.526  64.965  1.00  0.00           N  
ATOM   1172  H   SER    87      72.281  98.469  65.605  1.00  0.00           H  
ATOM   1173  CA  SER    87      74.352  97.921  65.523  1.00  0.00           C  
ATOM   1174  HA  SER    87      75.096  98.680  65.280  1.00  0.00           H  
ATOM   1175  CB  SER    87      74.260  97.693  67.030  1.00  0.00           C  
ATOM   1176  HB2 SER    87      75.168  97.318  67.503  1.00  0.00           H  
ATOM   1177  HB3 SER    87      73.979  98.624  67.523  1.00  0.00           H  
ATOM   1178  OG  SER    87      73.254  96.705  67.308  1.00  0.00           O  
ATOM   1179  HG  SER    87      72.436  97.183  67.465  1.00  0.00           H  
ATOM   1180  C   SER    87      74.813  96.672  64.834  1.00  0.00           C  
ATOM   1181  O   SER    87      75.957  96.235  65.069  1.00  0.00           O  
ATOM   1182  N   GLN    88      73.932  96.122  64.003  1.00  0.00           N  
ATOM   1183  H   GLN    88      73.027  96.564  64.083  1.00  0.00           H  
ATOM   1184  CA  GLN    88      73.999  94.939  63.076  1.00  0.00           C  
ATOM   1185  HA  GLN    88      73.222  94.983  62.313  1.00  0.00           H  
ATOM   1186  CB  GLN    88      75.264  94.950  62.304  1.00  0.00           C  
ATOM   1187  HB2 GLN    88      76.139  95.110  62.934  1.00  0.00           H  
ATOM   1188  HB3 GLN    88      75.399  94.014  61.762  1.00  0.00           H  
ATOM   1189  CG  GLN    88      75.270  96.168  61.283  1.00  0.00           C  
ATOM   1190  HG2 GLN    88      74.480  95.998  60.551  1.00  0.00           H  
ATOM   1191  HG3 GLN    88      75.172  97.061  61.900  1.00  0.00           H  
ATOM   1192  CD  GLN    88      76.673  96.175  60.603  1.00  0.00           C  
ATOM   1193  OE1 GLN    88      77.599  95.366  60.754  1.00  0.00           O  
ATOM   1194  NE2 GLN    88      76.918  97.246  59.920  1.00  0.00           N  
ATOM   1195 HE21 GLN    88      76.191  97.921  59.732  1.00  0.00           H  
ATOM   1196 HE22 GLN    88      77.777  97.147  59.398  1.00  0.00           H  
ATOM   1197  C   GLN    88      73.813  93.584  63.813  1.00  0.00           C  
ATOM   1198  O   GLN    88      74.595  93.079  64.622  1.00  0.00           O  
ATOM   1199  N   SER    89      72.760  92.907  63.393  1.00  0.00           N  
ATOM   1200  H   SER    89      72.182  93.428  62.749  1.00  0.00           H  
ATOM   1201  CA  SER    89      72.388  91.652  64.059  1.00  0.00           C  
ATOM   1202  HA  SER    89      72.611  91.685  65.126  1.00  0.00           H  
ATOM   1203  CB  SER    89      70.974  91.359  63.933  1.00  0.00           C  
ATOM   1204  HB2 SER    89      70.466  92.306  64.114  1.00  0.00           H  
ATOM   1205  HB3 SER    89      70.882  91.204  62.859  1.00  0.00           H  
ATOM   1206  OG  SER    89      70.460  90.250  64.649  1.00  0.00           O  
ATOM   1207  HG  SER    89      70.247  90.502  65.551  1.00  0.00           H  
ATOM   1208  C   SER    89      73.309  90.511  63.463  1.00  0.00           C  
ATOM   1209  O   SER    89      73.634  90.472  62.296  1.00  0.00           O  
ATOM   1210  N   SER    90      73.562  89.522  64.310  1.00  0.00           N  
ATOM   1211  H   SER    90      73.352  89.657  65.288  1.00  0.00           H  
ATOM   1212  CA  SER    90      74.073  88.250  63.887  1.00  0.00           C  
ATOM   1213  HA  SER    90      74.911  88.330  63.196  1.00  0.00           H  
ATOM   1214  CB  SER    90      74.640  87.444  65.109  1.00  0.00           C  
ATOM   1215  HB2 SER    90      75.236  88.132  65.709  1.00  0.00           H  
ATOM   1216  HB3 SER    90      73.815  87.033  65.691  1.00  0.00           H  
ATOM   1217  OG  SER    90      75.480  86.392  64.680  1.00  0.00           O  
ATOM   1218  HG  SER    90      74.839  85.821  64.249  1.00  0.00           H  
ATOM   1219  C   SER    90      73.091  87.265  63.243  1.00  0.00           C  
ATOM   1220  O   SER    90      73.481  86.131  62.981  1.00  0.00           O  
ATOM   1221  N   TYR    91      71.799  87.659  63.085  1.00  0.00           N  
ATOM   1222  H   TYR    91      71.693  88.648  63.255  1.00  0.00           H  
ATOM   1223  CA  TYR    91      70.760  86.926  62.429  1.00  0.00           C  
ATOM   1224  HA  TYR    91      71.222  86.264  61.697  1.00  0.00           H  
ATOM   1225  CB  TYR    91      70.054  86.099  63.490  1.00  0.00           C  
ATOM   1226  HB2 TYR    91      69.219  85.502  63.125  1.00  0.00           H  
ATOM   1227  HB3 TYR    91      70.750  85.350  63.867  1.00  0.00           H  
ATOM   1228  CG  TYR    91      69.455  86.925  64.705  1.00  0.00           C  
ATOM   1229  CD1 TYR    91      70.252  87.064  65.843  1.00  0.00           C  
ATOM   1230  HD1 TYR    91      71.274  86.723  65.913  1.00  0.00           H  
ATOM   1231  CE1 TYR    91      69.795  87.815  66.927  1.00  0.00           C  
ATOM   1232  HE1 TYR    91      70.424  87.940  67.796  1.00  0.00           H  
ATOM   1233  CZ  TYR    91      68.514  88.381  66.863  1.00  0.00           C  
ATOM   1234  OH  TYR    91      68.099  88.956  68.016  1.00  0.00           O  
ATOM   1235  HH  TYR    91      67.384  89.578  67.863  1.00  0.00           H  
ATOM   1236  CE2 TYR    91      67.685  88.130  65.746  1.00  0.00           C  
ATOM   1237  HE2 TYR    91      66.684  88.529  65.824  1.00  0.00           H  
ATOM   1238  CD2 TYR    91      68.140  87.432  64.657  1.00  0.00           C  
ATOM   1239  HD2 TYR    91      67.560  87.255  63.762  1.00  0.00           H  
ATOM   1240  C   TYR    91      69.656  87.811  61.767  1.00  0.00           C  
ATOM   1241  O   TYR    91      69.614  89.018  61.997  1.00  0.00           O  
ATOM   1242  N   GLY    92      68.781  87.275  60.927  1.00  0.00           N  
ATOM   1243  H   GLY    92      68.053  87.904  60.618  1.00  0.00           H  
ATOM   1244  CA  GLY    92      68.668  85.899  60.360  1.00  0.00           C  
ATOM   1245  HA2 GLY    92      68.592  86.028  59.280  1.00  0.00           H  
ATOM   1246  HA3 GLY    92      69.575  85.331  60.570  1.00  0.00           H  
ATOM   1247  C   GLY    92      67.409  85.110  60.957  1.00  0.00           C  
ATOM   1248  O   GLY    92      66.946  85.491  62.024  1.00  0.00           O  
ATOM   1249  N   GLN    93      66.925  84.035  60.341  1.00  0.00           N  
ATOM   1250  H   GLN    93      67.565  83.667  59.651  1.00  0.00           H  
ATOM   1251  CA  GLN    93      65.707  83.310  60.692  1.00  0.00           C  
ATOM   1252  HA  GLN    93      64.982  84.096  60.904  1.00  0.00           H  
ATOM   1253  CB  GLN    93      65.291  82.323  59.521  1.00  0.00           C  
ATOM   1254  HB2 GLN    93      65.758  82.702  58.612  1.00  0.00           H  
ATOM   1255  HB3 GLN    93      65.593  81.282  59.633  1.00  0.00           H  
ATOM   1256  CG  GLN    93      63.787  82.221  59.160  1.00  0.00           C  
ATOM   1257  HG2 GLN    93      63.375  83.203  58.926  1.00  0.00           H  
ATOM   1258  HG3 GLN    93      63.905  81.653  58.237  1.00  0.00           H  
ATOM   1259  CD  GLN    93      62.970  81.471  60.256  1.00  0.00           C  
ATOM   1260  OE1 GLN    93      63.428  80.521  60.921  1.00  0.00           O  
ATOM   1261  NE2 GLN    93      61.777  81.905  60.548  1.00  0.00           N  
ATOM   1262 HE21 GLN    93      61.267  81.297  61.174  1.00  0.00           H  
ATOM   1263 HE22 GLN    93      61.361  82.781  60.265  1.00  0.00           H  
ATOM   1264  C   GLN    93      65.935  82.441  61.863  1.00  0.00           C  
ATOM   1265  O   GLN    93      66.894  81.650  61.836  1.00  0.00           O  
ATOM   1266  N   GLN    94      65.052  82.575  62.854  1.00  0.00           N  
ATOM   1267  H   GLN    94      64.255  83.186  62.747  1.00  0.00           H  
ATOM   1268  CA  GLN    94      65.197  81.884  64.144  1.00  0.00           C  
ATOM   1269  HA  GLN    94      65.933  81.089  64.028  1.00  0.00           H  
ATOM   1270  CB  GLN    94      65.792  82.880  65.169  1.00  0.00           C  
ATOM   1271  HB2 GLN    94      65.201  83.795  65.160  1.00  0.00           H  
ATOM   1272  HB3 GLN    94      65.697  82.471  66.175  1.00  0.00           H  
ATOM   1273  CG  GLN    94      67.262  83.215  64.911  1.00  0.00           C  
ATOM   1274  HG2 GLN    94      67.816  82.417  64.417  1.00  0.00           H  
ATOM   1275  HG3 GLN    94      67.365  84.046  64.213  1.00  0.00           H  
ATOM   1276  CD  GLN    94      67.997  83.657  66.217  1.00  0.00           C  
ATOM   1277  OE1 GLN    94      67.391  83.824  67.289  1.00  0.00           O  
ATOM   1278  NE2 GLN    94      69.306  83.810  66.251  1.00  0.00           N  
ATOM   1279 HE21 GLN    94      69.678  83.570  65.343  1.00  0.00           H  
ATOM   1280 HE22 GLN    94      69.801  84.209  67.036  1.00  0.00           H  
ATOM   1281  C   GLN    94      63.848  81.242  64.672  1.00  0.00           C  
ATOM   1282  O   GLN    94      63.599  81.362  65.866  1.00  0.00           O  
ATOM   1283  N   SER    95      62.978  80.817  63.776  1.00  0.00           N  
ATOM   1284  H   SER    95      63.248  81.036  62.828  1.00  0.00           H  
ATOM   1285  CA  SER    95      61.690  80.128  64.007  1.00  0.00           C  
ATOM   1286  HA  SER    95      61.840  79.426  64.827  1.00  0.00           H  
ATOM   1287  CB  SER    95      60.594  81.069  64.505  1.00  0.00           C  
ATOM   1288  HB2 SER    95      61.064  81.816  65.144  1.00  0.00           H  
ATOM   1289  HB3 SER    95      60.187  81.614  63.652  1.00  0.00           H  
ATOM   1290  OG  SER    95      59.591  80.339  65.143  1.00  0.00           O  
ATOM   1291  HG  SER    95      58.928  80.954  65.464  1.00  0.00           H  
ATOM   1292  C   SER    95      61.202  79.330  62.818  1.00  0.00           C  
ATOM   1293  O   SER    95      60.498  79.967  62.003  1.00  0.00           O  
ATOM   1294  N   SER    96      61.740  78.177  62.630  1.00  0.00           N  
ATOM   1295  H   SER    96      62.438  78.003  63.339  1.00  0.00           H  
ATOM   1296  CA  SER    96      61.594  77.304  61.394  1.00  0.00           C  
ATOM   1297  HA  SER    96      61.813  77.943  60.540  1.00  0.00           H  
ATOM   1298  CB  SER    96      62.657  76.196  61.353  1.00  0.00           C  
ATOM   1299  HB2 SER    96      62.566  75.474  60.541  1.00  0.00           H  
ATOM   1300  HB3 SER    96      63.562  76.796  61.452  1.00  0.00           H  
ATOM   1301  OG  SER    96      62.578  75.399  62.541  1.00  0.00           O  
ATOM   1302  HG  SER    96      62.800  75.888  63.337  1.00  0.00           H  
ATOM   1303  C   SER    96      60.157  76.820  61.138  1.00  0.00           C  
ATOM   1304  O   SER    96      59.566  76.281  62.119  1.00  0.00           O  
ATOM   1305  N   TYR    97      59.611  76.671  59.932  1.00  0.00           N  
ATOM   1306  H   TYR    97      58.654  76.353  59.987  1.00  0.00           H  
ATOM   1307  CA  TYR    97      59.826  77.366  58.658  1.00  0.00           C  
ATOM   1308  HA  TYR    97      58.921  77.217  58.071  1.00  0.00           H  
ATOM   1309  CB  TYR    97      59.826  78.906  58.746  1.00  0.00           C  
ATOM   1310  HB2 TYR    97      59.094  79.261  59.471  1.00  0.00           H  
ATOM   1311  HB3 TYR    97      60.729  79.211  59.275  1.00  0.00           H  
ATOM   1312  CG  TYR    97      59.882  79.762  57.472  1.00  0.00           C  
ATOM   1313  CD1 TYR    97      61.108  80.263  57.031  1.00  0.00           C  
ATOM   1314  HD1 TYR    97      61.862  80.060  57.777  1.00  0.00           H  
ATOM   1315  CE1 TYR    97      61.139  81.215  56.011  1.00  0.00           C  
ATOM   1316  HE1 TYR    97      61.949  81.913  55.861  1.00  0.00           H  
ATOM   1317  CZ  TYR    97      60.016  81.331  55.158  1.00  0.00           C  
ATOM   1318  OH  TYR    97      60.150  82.110  54.066  1.00  0.00           O  
ATOM   1319  HH  TYR    97      61.064  82.286  53.831  1.00  0.00           H  
ATOM   1320  CE2 TYR    97      58.791  80.752  55.462  1.00  0.00           C  
ATOM   1321  HE2 TYR    97      57.918  80.827  54.831  1.00  0.00           H  
ATOM   1322  CD2 TYR    97      58.716  80.035  56.708  1.00  0.00           C  
ATOM   1323  HD2 TYR    97      57.819  79.568  57.085  1.00  0.00           H  
ATOM   1324  C   TYR    97      61.064  77.004  57.843  1.00  0.00           C  
ATOM   1325  O   TYR    97      62.104  76.760  58.475  1.00  0.00           O  
ATOM   1326  N   PRO    98      61.028  76.939  56.517  1.00  0.00           N  
ATOM   1327  CD  PRO    98      62.224  76.968  55.627  1.00  0.00           C  
ATOM   1328  HD2 PRO    98      62.469  75.953  55.315  1.00  0.00           H  
ATOM   1329  HD3 PRO    98      63.109  77.536  55.914  1.00  0.00           H  
ATOM   1330  CG  PRO    98      61.626  77.621  54.351  1.00  0.00           C  
ATOM   1331  HG2 PRO    98      62.289  77.473  53.498  1.00  0.00           H  
ATOM   1332  HG3 PRO    98      61.511  78.694  54.505  1.00  0.00           H  
ATOM   1333  CB  PRO    98      60.319  76.866  54.133  1.00  0.00           C  
ATOM   1334  HB2 PRO    98      60.543  75.890  53.703  1.00  0.00           H  
ATOM   1335  HB3 PRO    98      59.643  77.488  53.546  1.00  0.00           H  
ATOM   1336  CA  PRO    98      59.837  76.806  55.608  1.00  0.00           C  
ATOM   1337  HA  PRO    98      59.315  77.740  55.816  1.00  0.00           H  
ATOM   1338  C   PRO    98      58.876  75.597  55.686  1.00  0.00           C  
ATOM   1339  O   PRO    98      59.087  74.633  56.394  1.00  0.00           O  
ATOM   1340  N   GLY    99      57.816  75.684  54.939  1.00  0.00           N  
ATOM   1341  H   GLY    99      57.627  76.564  54.482  1.00  0.00           H  
ATOM   1342  CA  GLY    99      56.914  74.573  54.555  1.00  0.00           C  
ATOM   1343  HA2 GLY    99      56.332  74.300  55.435  1.00  0.00           H  
ATOM   1344  HA3 GLY    99      56.257  74.951  53.771  1.00  0.00           H  
ATOM   1345  C   GLY    99      57.639  73.311  53.968  1.00  0.00           C  
ATOM   1346  O   GLY    99      58.734  73.438  53.399  1.00  0.00           O  
ATOM   1347  N   TYR   100      56.994  72.152  54.151  1.00  0.00           N  
ATOM   1348  H   TYR   100      56.108  72.171  54.636  1.00  0.00           H  
ATOM   1349  CA  TYR   100      57.657  70.843  53.921  1.00  0.00           C  
ATOM   1350  HA  TYR   100      58.467  70.775  54.647  1.00  0.00           H  
ATOM   1351  CB  TYR   100      56.617  69.713  54.128  1.00  0.00           C  
ATOM   1352  HB2 TYR   100      56.265  69.827  55.153  1.00  0.00           H  
ATOM   1353  HB3 TYR   100      55.680  69.882  53.596  1.00  0.00           H  
ATOM   1354  CG  TYR   100      57.156  68.369  53.827  1.00  0.00           C  
ATOM   1355  CD1 TYR   100      57.842  67.634  54.814  1.00  0.00           C  
ATOM   1356  HD1 TYR   100      58.011  68.148  55.749  1.00  0.00           H  
ATOM   1357  CE1 TYR   100      58.439  66.411  54.568  1.00  0.00           C  
ATOM   1358  HE1 TYR   100      59.049  65.905  55.302  1.00  0.00           H  
ATOM   1359  CZ  TYR   100      58.134  65.774  53.313  1.00  0.00           C  
ATOM   1360  OH  TYR   100      58.607  64.511  53.058  1.00  0.00           O  
ATOM   1361  HH  TYR   100      59.314  64.212  53.635  1.00  0.00           H  
ATOM   1362  CE2 TYR   100      57.296  66.404  52.402  1.00  0.00           C  
ATOM   1363  HE2 TYR   100      57.260  65.846  51.478  1.00  0.00           H  
ATOM   1364  CD2 TYR   100      56.842  67.734  52.598  1.00  0.00           C  
ATOM   1365  HD2 TYR   100      56.262  68.166  51.796  1.00  0.00           H  
ATOM   1366  C   TYR   100      58.279  70.762  52.555  1.00  0.00           C  
ATOM   1367  O   TYR   100      59.493  70.568  52.436  1.00  0.00           O  
ATOM   1368  N   GLY   101      57.482  70.827  51.479  1.00  0.00           N  
ATOM   1369  H   GLY   101      56.487  70.851  51.649  1.00  0.00           H  
ATOM   1370  CA  GLY   101      58.023  70.972  50.123  1.00  0.00           C  
ATOM   1371  HA2 GLY   101      58.091  72.039  49.910  1.00  0.00           H  
ATOM   1372  HA3 GLY   101      59.046  70.629  49.967  1.00  0.00           H  
ATOM   1373  C   GLY   101      57.133  70.304  49.073  1.00  0.00           C  
ATOM   1374  O   GLY   101      56.327  69.413  49.409  1.00  0.00           O  
ATOM   1375  N   GLN   102      57.234  70.708  47.786  1.00  0.00           N  
ATOM   1376  H   GLN   102      58.011  71.340  47.659  1.00  0.00           H  
ATOM   1377  CA  GLN   102      56.390  70.343  46.623  1.00  0.00           C  
ATOM   1378  HA  GLN   102      55.344  70.311  46.928  1.00  0.00           H  
ATOM   1379  CB  GLN   102      56.617  71.364  45.529  1.00  0.00           C  
ATOM   1380  HB2 GLN   102      57.625  71.620  45.204  1.00  0.00           H  
ATOM   1381  HB3 GLN   102      56.113  70.922  44.669  1.00  0.00           H  
ATOM   1382  CG  GLN   102      55.856  72.648  46.007  1.00  0.00           C  
ATOM   1383  HG2 GLN   102      54.840  72.547  45.623  1.00  0.00           H  
ATOM   1384  HG3 GLN   102      55.856  72.772  47.090  1.00  0.00           H  
ATOM   1385  CD  GLN   102      56.388  73.878  45.350  1.00  0.00           C  
ATOM   1386  OE1 GLN   102      57.557  73.995  45.053  1.00  0.00           O  
ATOM   1387  NE2 GLN   102      55.554  74.850  45.076  1.00  0.00           N  
ATOM   1388 HE21 GLN   102      54.589  74.818  45.372  1.00  0.00           H  
ATOM   1389 HE22 GLN   102      55.930  75.741  44.784  1.00  0.00           H  
ATOM   1390  C   GLN   102      56.690  68.906  46.066  1.00  0.00           C  
ATOM   1391  O   GLN   102      55.862  68.314  45.312  1.00  0.00           O  
ATOM   1392  N   GLN   103      57.870  68.368  46.376  1.00  0.00           N  
ATOM   1393  H   GLN   103      58.534  69.031  46.752  1.00  0.00           H  
ATOM   1394  CA  GLN   103      58.424  66.990  46.164  1.00  0.00           C  
ATOM   1395  HA  GLN   103      57.628  66.282  45.932  1.00  0.00           H  
ATOM   1396  CB  GLN   103      59.475  66.969  45.052  1.00  0.00           C  
ATOM   1397  HB2 GLN   103      60.333  67.391  45.577  1.00  0.00           H  
ATOM   1398  HB3 GLN   103      59.754  65.963  44.738  1.00  0.00           H  
ATOM   1399  CG  GLN   103      59.087  67.630  43.724  1.00  0.00           C  
ATOM   1400  HG2 GLN   103      58.892  68.644  44.074  1.00  0.00           H  
ATOM   1401  HG3 GLN   103      59.905  67.541  43.009  1.00  0.00           H  
ATOM   1402  CD  GLN   103      57.841  67.081  43.115  1.00  0.00           C  
ATOM   1403  OE1 GLN   103      57.518  65.891  43.235  1.00  0.00           O  
ATOM   1404  NE2 GLN   103      56.956  67.832  42.520  1.00  0.00           N  
ATOM   1405 HE21 GLN   103      56.159  67.424  42.052  1.00  0.00           H  
ATOM   1406 HE22 GLN   103      57.106  68.820  42.666  1.00  0.00           H  
ATOM   1407  C   GLN   103      58.934  66.448  47.526  1.00  0.00           C  
ATOM   1408  O   GLN   103      59.544  67.163  48.334  1.00  0.00           O  
ATOM   1409  N   PRO   104      58.635  65.128  47.822  1.00  0.00           N  
ATOM   1410  CD  PRO   104      58.014  64.141  46.957  1.00  0.00           C  
ATOM   1411  HD2 PRO   104      58.479  64.115  45.972  1.00  0.00           H  
ATOM   1412  HD3 PRO   104      56.964  64.350  46.748  1.00  0.00           H  
ATOM   1413  CG  PRO   104      58.051  62.820  47.704  1.00  0.00           C  
ATOM   1414  HG2 PRO   104      59.027  62.366  47.538  1.00  0.00           H  
ATOM   1415  HG3 PRO   104      57.115  62.276  47.573  1.00  0.00           H  
ATOM   1416  CB  PRO   104      57.975  63.288  49.178  1.00  0.00           C  
ATOM   1417  HB2 PRO   104      58.254  62.512  49.891  1.00  0.00           H  
ATOM   1418  HB3 PRO   104      56.924  63.554  49.295  1.00  0.00           H  
ATOM   1419  CA  PRO   104      58.851  64.564  49.142  1.00  0.00           C  
ATOM   1420  HA  PRO   104      58.514  65.258  49.912  1.00  0.00           H  
ATOM   1421  C   PRO   104      60.285  64.176  49.454  1.00  0.00           C  
ATOM   1422  O   PRO   104      61.107  63.886  48.559  1.00  0.00           O  
ATOM   1423  N   ALA   105      60.643  64.271  50.774  1.00  0.00           N  
ATOM   1424  H   ALA   105      59.926  64.570  51.420  1.00  0.00           H  
ATOM   1425  CA  ALA   105      61.952  64.169  51.390  1.00  0.00           C  
ATOM   1426  HA  ALA   105      62.589  64.493  50.566  1.00  0.00           H  
ATOM   1427  CB  ALA   105      62.033  65.206  52.493  1.00  0.00           C  
ATOM   1428  HB1 ALA   105      61.404  64.896  53.327  1.00  0.00           H  
ATOM   1429  HB2 ALA   105      63.080  65.308  52.780  1.00  0.00           H  
ATOM   1430  HB3 ALA   105      61.627  66.122  52.062  1.00  0.00           H  
ATOM   1431  C   ALA   105      62.309  62.748  51.768  1.00  0.00           C  
ATOM   1432  O   ALA   105      61.652  62.021  52.532  1.00  0.00           O  
ATOM   1433  N   PRO   106      63.476  62.241  51.393  1.00  0.00           N  
ATOM   1434  CD  PRO   106      64.411  62.930  50.522  1.00  0.00           C  
ATOM   1435  HD2 PRO   106      64.707  63.911  50.893  1.00  0.00           H  
ATOM   1436  HD3 PRO   106      64.079  62.942  49.484  1.00  0.00           H  
ATOM   1437  CG  PRO   106      65.669  62.078  50.551  1.00  0.00           C  
ATOM   1438  HG2 PRO   106      66.340  62.418  51.340  1.00  0.00           H  
ATOM   1439  HG3 PRO   106      66.248  62.194  49.635  1.00  0.00           H  
ATOM   1440  CB  PRO   106      65.046  60.695  50.749  1.00  0.00           C  
ATOM   1441  HB2 PRO   106      65.761  59.960  51.117  1.00  0.00           H  
ATOM   1442  HB3 PRO   106      64.543  60.405  49.826  1.00  0.00           H  
ATOM   1443  CA  PRO   106      64.029  60.942  51.809  1.00  0.00           C  
ATOM   1444  HA  PRO   106      63.161  60.285  51.754  1.00  0.00           H  
ATOM   1445  C   PRO   106      64.568  60.878  53.253  1.00  0.00           C  
ATOM   1446  O   PRO   106      64.669  59.780  53.794  1.00  0.00           O  
ATOM   1447  N   SER   107      64.826  62.004  53.907  1.00  0.00           N  
ATOM   1448  H   SER   107      64.862  62.801  53.288  1.00  0.00           H  
ATOM   1449  CA  SER   107      65.131  62.315  55.333  1.00  0.00           C  
ATOM   1450  HA  SER   107      66.195  62.291  55.570  1.00  0.00           H  
ATOM   1451  CB  SER   107      64.709  63.805  55.485  1.00  0.00           C  
ATOM   1452  HB2 SER   107      63.626  63.924  55.437  1.00  0.00           H  
ATOM   1453  HB3 SER   107      65.040  64.152  56.463  1.00  0.00           H  
ATOM   1454  OG  SER   107      65.197  64.585  54.447  1.00  0.00           O  
ATOM   1455  HG  SER   107      65.088  65.494  54.736  1.00  0.00           H  
ATOM   1456  C   SER   107      64.286  61.487  56.357  1.00  0.00           C  
ATOM   1457  O   SER   107      63.110  61.256  55.984  1.00  0.00           O  
ATOM   1458  N   SER   108      64.949  60.914  57.407  1.00  0.00           N  
ATOM   1459  H   SER   108      65.942  61.056  57.524  1.00  0.00           H  
ATOM   1460  CA  SER   108      64.322  59.865  58.198  1.00  0.00           C  
ATOM   1461  HA  SER   108      64.116  58.997  57.572  1.00  0.00           H  
ATOM   1462  CB  SER   108      65.274  59.371  59.367  1.00  0.00           C  
ATOM   1463  HB2 SER   108      64.947  58.353  59.577  1.00  0.00           H  
ATOM   1464  HB3 SER   108      66.289  59.316  58.972  1.00  0.00           H  
ATOM   1465  OG  SER   108      65.168  60.229  60.489  1.00  0.00           O  
ATOM   1466  HG  SER   108      65.663  61.030  60.303  1.00  0.00           H  
ATOM   1467  C   SER   108      62.980  60.217  58.785  1.00  0.00           C  
ATOM   1468  O   SER   108      62.595  61.381  59.052  1.00  0.00           O  
ATOM   1469  N   THR   109      62.087  59.207  58.976  1.00  0.00           N  
ATOM   1470  H   THR   109      62.316  58.276  58.657  1.00  0.00           H  
ATOM   1471  CA  THR   109      60.772  59.322  59.614  1.00  0.00           C  
ATOM   1472  HA  THR   109      60.799  60.264  60.161  1.00  0.00           H  
ATOM   1473  CB  THR   109      59.629  59.399  58.582  1.00  0.00           C  
ATOM   1474  HB  THR   109      58.645  59.246  59.026  1.00  0.00           H  
ATOM   1475  CG2 THR   109      59.663  60.689  57.830  1.00  0.00           C  
ATOM   1476 HG21 THR   109      60.651  60.964  57.460  1.00  0.00           H  
ATOM   1477 HG22 THR   109      58.982  60.635  56.981  1.00  0.00           H  
ATOM   1478 HG23 THR   109      59.245  61.497  58.432  1.00  0.00           H  
ATOM   1479  OG1 THR   109      59.870  58.338  57.641  1.00  0.00           O  
ATOM   1480  HG1 THR   109      59.102  58.381  57.068  1.00  0.00           H  
ATOM   1481  C   THR   109      60.522  58.095  60.591  1.00  0.00           C  
ATOM   1482  O   THR   109      59.384  57.627  60.802  1.00  0.00           O  
ATOM   1483  N   SER   110      61.576  57.452  61.156  1.00  0.00           N  
ATOM   1484  H   SER   110      62.455  57.945  61.084  1.00  0.00           H  
ATOM   1485  CA  SER   110      61.469  56.153  61.849  1.00  0.00           C  
ATOM   1486  HA  SER   110      61.233  55.450  61.049  1.00  0.00           H  
ATOM   1487  CB  SER   110      62.809  55.909  62.533  1.00  0.00           C  
ATOM   1488  HB2 SER   110      62.849  56.666  63.315  1.00  0.00           H  
ATOM   1489  HB3 SER   110      62.761  54.951  63.051  1.00  0.00           H  
ATOM   1490  OG  SER   110      63.860  55.919  61.576  1.00  0.00           O  
ATOM   1491  HG  SER   110      64.678  56.025  62.066  1.00  0.00           H  
ATOM   1492  C   SER   110      60.448  55.943  62.924  1.00  0.00           C  
ATOM   1493  O   SER   110      60.077  54.790  63.190  1.00  0.00           O  
ATOM   1494  N   GLY   111      60.007  56.976  63.695  1.00  0.00           N  
ATOM   1495  H   GLY   111      60.434  57.861  63.462  1.00  0.00           H  
ATOM   1496  CA  GLY   111      58.955  56.977  64.678  1.00  0.00           C  
ATOM   1497  HA2 GLY   111      58.790  57.986  65.056  1.00  0.00           H  
ATOM   1498  HA3 GLY   111      58.055  56.697  64.130  1.00  0.00           H  
ATOM   1499  C   GLY   111      59.259  56.166  65.885  1.00  0.00           C  
ATOM   1500  O   GLY   111      60.389  55.871  66.141  1.00  0.00           O  
ATOM   1501  N   SER   112      58.292  55.966  66.819  1.00  0.00           N  
ATOM   1502  H   SER   112      58.610  55.572  67.693  1.00  0.00           H  
ATOM   1503  CA  SER   112      56.811  56.013  66.603  1.00  0.00           C  
ATOM   1504  HA  SER   112      56.302  55.564  67.456  1.00  0.00           H  
ATOM   1505  CB  SER   112      56.258  57.410  66.559  1.00  0.00           C  
ATOM   1506  HB2 SER   112      56.538  57.920  65.638  1.00  0.00           H  
ATOM   1507  HB3 SER   112      55.176  57.404  66.431  1.00  0.00           H  
ATOM   1508  OG  SER   112      56.715  58.189  67.732  1.00  0.00           O  
ATOM   1509  HG  SER   112      57.395  57.666  68.163  1.00  0.00           H  
ATOM   1510  C   SER   112      56.273  55.174  65.380  1.00  0.00           C  
ATOM   1511  O   SER   112      55.481  55.687  64.577  1.00  0.00           O  
ATOM   1512  N   TYR   113      56.638  53.900  65.117  1.00  0.00           N  
ATOM   1513  H   TYR   113      56.341  53.619  64.194  1.00  0.00           H  
ATOM   1514  CA  TYR   113      57.489  52.936  65.865  1.00  0.00           C  
ATOM   1515  HA  TYR   113      58.065  53.462  66.627  1.00  0.00           H  
ATOM   1516  CB  TYR   113      56.737  51.977  66.720  1.00  0.00           C  
ATOM   1517  HB2 TYR   113      56.221  51.417  65.941  1.00  0.00           H  
ATOM   1518  HB3 TYR   113      57.474  51.356  67.230  1.00  0.00           H  
ATOM   1519  CG  TYR   113      55.761  52.569  67.782  1.00  0.00           C  
ATOM   1520  CD1 TYR   113      54.425  52.874  67.350  1.00  0.00           C  
ATOM   1521  HD1 TYR   113      54.071  52.921  66.331  1.00  0.00           H  
ATOM   1522  CE1 TYR   113      53.555  53.286  68.342  1.00  0.00           C  
ATOM   1523  HE1 TYR   113      52.581  53.602  67.997  1.00  0.00           H  
ATOM   1524  CZ  TYR   113      53.908  53.468  69.689  1.00  0.00           C  
ATOM   1525  OH  TYR   113      53.076  54.132  70.516  1.00  0.00           O  
ATOM   1526  HH  TYR   113      52.231  54.302  70.093  1.00  0.00           H  
ATOM   1527  CE2 TYR   113      55.258  53.224  70.128  1.00  0.00           C  
ATOM   1528  HE2 TYR   113      55.493  53.364  71.173  1.00  0.00           H  
ATOM   1529  CD2 TYR   113      56.201  52.723  69.182  1.00  0.00           C  
ATOM   1530  HD2 TYR   113      57.172  52.415  69.543  1.00  0.00           H  
ATOM   1531  C   TYR   113      58.459  52.179  64.904  1.00  0.00           C  
ATOM   1532  O   TYR   113      58.154  51.858  63.771  1.00  0.00           O  
ATOM   1533  N   GLY   114      59.687  52.009  65.371  1.00  0.00           N  
ATOM   1534  H   GLY   114      59.847  52.214  66.347  1.00  0.00           H  
ATOM   1535  CA  GLY   114      60.874  51.781  64.606  1.00  0.00           C  
ATOM   1536  HA2 GLY   114      60.734  51.879  63.530  1.00  0.00           H  
ATOM   1537  HA3 GLY   114      61.626  52.512  64.904  1.00  0.00           H  
ATOM   1538  C   GLY   114      61.422  50.416  64.819  1.00  0.00           C  
ATOM   1539  O   GLY   114      61.012  49.704  65.683  1.00  0.00           O  
ATOM   1540  N   SER   115      62.536  50.039  64.146  1.00  0.00           N  
ATOM   1541  H   SER   115      62.875  49.103  64.317  1.00  0.00           H  
ATOM   1542  CA  SER   115      63.255  50.916  63.200  1.00  0.00           C  
ATOM   1543  HA  SER   115      63.196  51.892  63.682  1.00  0.00           H  
ATOM   1544  CB  SER   115      64.702  50.444  63.285  1.00  0.00           C  
ATOM   1545  HB2 SER   115      65.268  51.158  62.687  1.00  0.00           H  
ATOM   1546  HB3 SER   115      64.999  50.538  64.330  1.00  0.00           H  
ATOM   1547  OG  SER   115      64.856  49.054  62.944  1.00  0.00           O  
ATOM   1548  HG  SER   115      64.640  49.010  62.009  1.00  0.00           H  
ATOM   1549  C   SER   115      62.619  51.056  61.778  1.00  0.00           C  
ATOM   1550  O   SER   115      61.692  50.346  61.389  1.00  0.00           O  
ATOM   1551  N   SER   116      63.039  52.074  60.974  1.00  0.00           N  
ATOM   1552  H   SER   116      63.864  52.543  61.321  1.00  0.00           H  
ATOM   1553  CA  SER   116      62.405  52.584  59.698  1.00  0.00           C  
ATOM   1554  HA  SER   116      61.440  53.018  59.961  1.00  0.00           H  
ATOM   1555  CB  SER   116      63.215  53.720  59.087  1.00  0.00           C  
ATOM   1556  HB2 SER   116      62.692  54.127  58.221  1.00  0.00           H  
ATOM   1557  HB3 SER   116      63.239  54.571  59.768  1.00  0.00           H  
ATOM   1558  OG  SER   116      64.508  53.277  58.570  1.00  0.00           O  
ATOM   1559  HG  SER   116      65.053  54.053  58.422  1.00  0.00           H  
ATOM   1560  C   SER   116      62.256  51.384  58.691  1.00  0.00           C  
ATOM   1561  O   SER   116      63.183  50.563  58.576  1.00  0.00           O  
ATOM   1562  N   SER   117      61.152  51.316  57.933  1.00  0.00           N  
ATOM   1563  H   SER   117      60.415  51.957  58.188  1.00  0.00           H  
ATOM   1564  CA  SER   117      61.002  50.489  56.694  1.00  0.00           C  
ATOM   1565  HA  SER   117      61.949  50.516  56.154  1.00  0.00           H  
ATOM   1566  CB  SER   117      60.642  49.110  57.158  1.00  0.00           C  
ATOM   1567  HB2 SER   117      60.658  48.354  56.373  1.00  0.00           H  
ATOM   1568  HB3 SER   117      61.323  48.685  57.895  1.00  0.00           H  
ATOM   1569  OG  SER   117      59.374  48.884  57.683  1.00  0.00           O  
ATOM   1570  HG  SER   117      59.365  49.321  58.538  1.00  0.00           H  
ATOM   1571  C   SER   117      60.034  51.107  55.612  1.00  0.00           C  
ATOM   1572  O   SER   117      60.089  52.299  55.361  1.00  0.00           O  
ATOM   1573  N   GLN   118      59.020  50.312  55.139  1.00  0.00           N  
ATOM   1574  H   GLN   118      59.115  49.310  55.221  1.00  0.00           H  
ATOM   1575  CA  GLN   118      57.931  50.774  54.286  1.00  0.00           C  
ATOM   1576  HA  GLN   118      57.838  51.855  54.392  1.00  0.00           H  
ATOM   1577  CB  GLN   118      58.263  50.576  52.777  1.00  0.00           C  
ATOM   1578  HB2 GLN   118      59.153  51.141  52.499  1.00  0.00           H  
ATOM   1579  HB3 GLN   118      58.391  49.503  52.638  1.00  0.00           H  
ATOM   1580  CG  GLN   118      57.115  51.036  51.891  1.00  0.00           C  
ATOM   1581  HG2 GLN   118      57.191  50.410  51.002  1.00  0.00           H  
ATOM   1582  HG3 GLN   118      56.120  50.873  52.306  1.00  0.00           H  
ATOM   1583  CD  GLN   118      57.122  52.497  51.574  1.00  0.00           C  
ATOM   1584  OE1 GLN   118      57.915  53.289  51.981  1.00  0.00           O  
ATOM   1585  NE2 GLN   118      56.209  52.911  50.771  1.00  0.00           N  
ATOM   1586 HE21 GLN   118      55.596  52.193  50.411  1.00  0.00           H  
ATOM   1587 HE22 GLN   118      56.435  53.790  50.326  1.00  0.00           H  
ATOM   1588  C   GLN   118      56.605  50.099  54.734  1.00  0.00           C  
ATOM   1589  O   GLN   118      56.364  48.925  54.541  1.00  0.00           O  
ATOM   1590  N   SER   119      55.602  50.781  55.303  1.00  0.00           N  
ATOM   1591  H   SER   119      54.823  50.215  55.606  1.00  0.00           H  
ATOM   1592  CA  SER   119      55.486  52.242  55.504  1.00  0.00           C  
ATOM   1593  HA  SER   119      56.196  52.938  55.057  1.00  0.00           H  
ATOM   1594  CB  SER   119      54.108  52.797  55.039  1.00  0.00           C  
ATOM   1595  HB2 SER   119      54.008  53.848  55.309  1.00  0.00           H  
ATOM   1596  HB3 SER   119      54.043  52.714  53.955  1.00  0.00           H  
ATOM   1597  OG  SER   119      53.052  52.051  55.655  1.00  0.00           O  
ATOM   1598  HG  SER   119      52.684  51.551  54.923  1.00  0.00           H  
ATOM   1599  C   SER   119      55.607  52.575  56.996  1.00  0.00           C  
ATOM   1600  O   SER   119      56.743  52.197  57.485  1.00  0.00           O  
ATOM   1601  N   SER   120      54.639  53.167  57.715  1.00  0.00           N  
ATOM   1602  H   SER   120      53.767  53.369  57.246  1.00  0.00           H  
ATOM   1603  CA  SER   120      54.742  53.533  59.173  1.00  0.00           C  
ATOM   1604  HA  SER   120      55.675  53.131  59.569  1.00  0.00           H  
ATOM   1605  CB  SER   120      54.761  55.004  59.337  1.00  0.00           C  
ATOM   1606  HB2 SER   120      55.580  55.516  58.832  1.00  0.00           H  
ATOM   1607  HB3 SER   120      53.788  55.253  58.913  1.00  0.00           H  
ATOM   1608  OG  SER   120      54.829  55.304  60.727  1.00  0.00           O  
ATOM   1609  HG  SER   120      55.720  55.444  61.056  1.00  0.00           H  
ATOM   1610  C   SER   120      53.628  52.995  59.980  1.00  0.00           C  
ATOM   1611  O   SER   120      52.463  53.088  59.573  1.00  0.00           O  
ATOM   1612  N   SER   121      53.832  52.327  61.105  1.00  0.00           N  
ATOM   1613  H   SER   121      52.996  52.113  61.629  1.00  0.00           H  
ATOM   1614  CA  SER   121      55.039  51.999  61.806  1.00  0.00           C  
ATOM   1615  HA  SER   121      55.642  52.907  61.828  1.00  0.00           H  
ATOM   1616  CB  SER   121      54.773  51.557  63.252  1.00  0.00           C  
ATOM   1617  HB2 SER   121      54.371  50.554  63.396  1.00  0.00           H  
ATOM   1618  HB3 SER   121      55.664  51.557  63.879  1.00  0.00           H  
ATOM   1619  OG  SER   121      53.867  52.508  63.805  1.00  0.00           O  
ATOM   1620  HG  SER   121      53.192  52.068  64.327  1.00  0.00           H  
ATOM   1621  C   SER   121      55.754  50.831  61.126  1.00  0.00           C  
ATOM   1622  O   SER   121      56.986  50.934  61.059  1.00  0.00           O  
ATOM   1623  N   TYR   122      54.969  49.921  60.532  1.00  0.00           N  
ATOM   1624  H   TYR   122      53.971  49.947  60.686  1.00  0.00           H  
ATOM   1625  CA  TYR   122      55.456  48.685  59.971  1.00  0.00           C  
ATOM   1626  HA  TYR   122      56.455  48.946  59.624  1.00  0.00           H  
ATOM   1627  CB  TYR   122      55.596  47.563  61.116  1.00  0.00           C  
ATOM   1628  HB2 TYR   122      54.594  47.334  61.479  1.00  0.00           H  
ATOM   1629  HB3 TYR   122      56.100  46.677  60.730  1.00  0.00           H  
ATOM   1630  CG  TYR   122      56.409  47.917  62.400  1.00  0.00           C  
ATOM   1631  CD1 TYR   122      55.695  48.059  63.626  1.00  0.00           C  
ATOM   1632  HD1 TYR   122      54.635  47.877  63.720  1.00  0.00           H  
ATOM   1633  CE1 TYR   122      56.436  48.250  64.805  1.00  0.00           C  
ATOM   1634  HE1 TYR   122      55.987  48.208  65.786  1.00  0.00           H  
ATOM   1635  CZ  TYR   122      57.840  48.420  64.810  1.00  0.00           C  
ATOM   1636  OH  TYR   122      58.541  48.587  65.954  1.00  0.00           O  
ATOM   1637  HH  TYR   122      59.425  48.835  65.674  1.00  0.00           H  
ATOM   1638  CE2 TYR   122      58.515  48.380  63.545  1.00  0.00           C  
ATOM   1639  HE2 TYR   122      59.581  48.549  63.555  1.00  0.00           H  
ATOM   1640  CD2 TYR   122      57.771  48.043  62.379  1.00  0.00           C  
ATOM   1641  HD2 TYR   122      58.229  48.047  61.400  1.00  0.00           H  
ATOM   1642  C   TYR   122      54.564  48.248  58.757  1.00  0.00           C  
ATOM   1643  O   TYR   122      53.332  48.264  58.947  1.00  0.00           O  
ATOM   1644  N   GLY   123      55.099  47.705  57.662  1.00  0.00           N  
ATOM   1645  H   GLY   123      54.460  47.444  56.924  1.00  0.00           H  
ATOM   1646  CA  GLY   123      56.507  47.454  57.495  1.00  0.00           C  
ATOM   1647  HA2 GLY   123      56.933  48.439  57.309  1.00  0.00           H  
ATOM   1648  HA3 GLY   123      56.992  46.916  58.309  1.00  0.00           H  
ATOM   1649  C   GLY   123      56.855  46.481  56.317  1.00  0.00           C  
ATOM   1650  O   GLY   123      55.983  45.761  55.825  1.00  0.00           O  
ATOM   1651  N   GLN   124      58.173  46.541  55.989  1.00  0.00           N  
ATOM   1652  H   GLN   124      58.781  47.143  56.525  1.00  0.00           H  
ATOM   1653  CA  GLN   124      58.910  45.548  55.176  1.00  0.00           C  
ATOM   1654  HA  GLN   124      58.259  44.693  54.993  1.00  0.00           H  
ATOM   1655  CB  GLN   124      59.209  46.125  53.827  1.00  0.00           C  
ATOM   1656  HB2 GLN   124      59.745  47.074  53.819  1.00  0.00           H  
ATOM   1657  HB3 GLN   124      59.744  45.349  53.279  1.00  0.00           H  
ATOM   1658  CG  GLN   124      57.971  46.391  52.970  1.00  0.00           C  
ATOM   1659  HG2 GLN   124      57.499  45.415  52.856  1.00  0.00           H  
ATOM   1660  HG3 GLN   124      57.218  46.952  53.524  1.00  0.00           H  
ATOM   1661  CD  GLN   124      58.224  46.915  51.531  1.00  0.00           C  
ATOM   1662  OE1 GLN   124      59.338  46.707  50.992  1.00  0.00           O  
ATOM   1663  NE2 GLN   124      57.224  47.557  50.916  1.00  0.00           N  
ATOM   1664 HE21 GLN   124      56.363  47.847  51.357  1.00  0.00           H  
ATOM   1665 HE22 GLN   124      57.467  47.810  49.969  1.00  0.00           H  
ATOM   1666  C   GLN   124      60.213  45.055  55.896  1.00  0.00           C  
ATOM   1667  O   GLN   124      61.216  45.755  55.737  1.00  0.00           O  
ATOM   1668  N   PRO   125      60.253  43.914  56.598  1.00  0.00           N  
ATOM   1669  CD  PRO   125      61.512  43.367  57.122  1.00  0.00           C  
ATOM   1670  HD2 PRO   125      61.614  43.731  58.144  1.00  0.00           H  
ATOM   1671  HD3 PRO   125      62.374  43.550  56.480  1.00  0.00           H  
ATOM   1672  CG  PRO   125      61.213  41.907  57.172  1.00  0.00           C  
ATOM   1673  HG2 PRO   125      61.838  41.489  57.961  1.00  0.00           H  
ATOM   1674  HG3 PRO   125      61.448  41.374  56.251  1.00  0.00           H  
ATOM   1675  CB  PRO   125      59.709  41.746  57.550  1.00  0.00           C  
ATOM   1676  HB2 PRO   125      59.625  41.709  58.636  1.00  0.00           H  
ATOM   1677  HB3 PRO   125      59.319  40.842  57.083  1.00  0.00           H  
ATOM   1678  CA  PRO   125      59.105  43.038  56.938  1.00  0.00           C  
ATOM   1679  HA  PRO   125      58.709  42.744  55.966  1.00  0.00           H  
ATOM   1680  C   PRO   125      58.047  43.654  57.834  1.00  0.00           C  
ATOM   1681  O   PRO   125      58.344  44.704  58.496  1.00  0.00           O  
ATOM   1682  N   GLN   126      56.812  43.135  57.899  1.00  0.00           N  
ATOM   1683  H   GLN   126      56.577  42.285  57.407  1.00  0.00           H  
ATOM   1684  CA  GLN   126      55.815  43.609  58.839  1.00  0.00           C  
ATOM   1685  HA  GLN   126      55.658  44.687  58.867  1.00  0.00           H  
ATOM   1686  CB  GLN   126      54.396  42.967  58.417  1.00  0.00           C  
ATOM   1687  HB2 GLN   126      53.994  43.338  57.475  1.00  0.00           H  
ATOM   1688  HB3 GLN   126      54.550  41.888  58.455  1.00  0.00           H  
ATOM   1689  CG  GLN   126      53.241  43.207  59.436  1.00  0.00           C  
ATOM   1690  HG2 GLN   126      52.327  42.690  59.145  1.00  0.00           H  
ATOM   1691  HG3 GLN   126      53.600  42.772  60.369  1.00  0.00           H  
ATOM   1692  CD  GLN   126      52.919  44.611  59.831  1.00  0.00           C  
ATOM   1693  OE1 GLN   126      52.856  45.069  60.933  1.00  0.00           O  
ATOM   1694  NE2 GLN   126      52.703  45.415  58.815  1.00  0.00           N  
ATOM   1695 HE21 GLN   126      52.637  45.074  57.866  1.00  0.00           H  
ATOM   1696 HE22 GLN   126      52.415  46.345  59.084  1.00  0.00           H  
ATOM   1697  C   GLN   126      56.182  43.286  60.356  1.00  0.00           C  
ATOM   1698  O   GLN   126      56.902  42.390  60.749  1.00  0.00           O  
ATOM   1699  N   SER   127      55.687  44.187  61.233  1.00  0.00           N  
ATOM   1700  H   SER   127      55.028  44.825  60.811  1.00  0.00           H  
ATOM   1701  CA  SER   127      55.844  44.239  62.732  1.00  0.00           C  
ATOM   1702  HA  SER   127      55.327  45.132  63.080  1.00  0.00           H  
ATOM   1703  CB  SER   127      55.279  43.041  63.402  1.00  0.00           C  
ATOM   1704  HB2 SER   127      55.818  42.154  63.070  1.00  0.00           H  
ATOM   1705  HB3 SER   127      55.450  43.170  64.470  1.00  0.00           H  
ATOM   1706  OG  SER   127      53.984  43.005  63.100  1.00  0.00           O  
ATOM   1707  HG  SER   127      53.612  43.328  63.925  1.00  0.00           H  
ATOM   1708  C   SER   127      57.266  44.464  63.263  1.00  0.00           C  
ATOM   1709  O   SER   127      57.468  44.773  64.433  1.00  0.00           O  
ATOM   1710  N   GLY   128      58.303  44.142  62.454  1.00  0.00           N  
ATOM   1711  H   GLY   128      58.033  43.699  61.587  1.00  0.00           H  
ATOM   1712  CA  GLY   128      59.628  44.595  62.715  1.00  0.00           C  
ATOM   1713  HA2 GLY   128      59.670  45.683  62.661  1.00  0.00           H  
ATOM   1714  HA3 GLY   128      59.823  44.374  63.765  1.00  0.00           H  
ATOM   1715  C   GLY   128      60.721  44.070  61.846  1.00  0.00           C  
ATOM   1716  O   GLY   128      60.407  43.275  60.916  1.00  0.00           O  
ATOM   1717  N   SER   129      61.994  44.552  61.885  1.00  0.00           N  
ATOM   1718  H   SER   129      62.598  44.251  61.134  1.00  0.00           H  
ATOM   1719  CA  SER   129      62.541  45.540  62.723  1.00  0.00           C  
ATOM   1720  HA  SER   129      63.604  45.357  62.566  1.00  0.00           H  
ATOM   1721  CB  SER   129      62.233  46.928  62.120  1.00  0.00           C  
ATOM   1722  HB2 SER   129      61.152  47.052  62.188  1.00  0.00           H  
ATOM   1723  HB3 SER   129      62.819  47.587  62.760  1.00  0.00           H  
ATOM   1724  OG  SER   129      62.673  47.035  60.800  1.00  0.00           O  
ATOM   1725  HG  SER   129      61.853  47.121  60.309  1.00  0.00           H  
ATOM   1726  C   SER   129      62.247  45.478  64.179  1.00  0.00           C  
ATOM   1727  O   SER   129      61.671  46.349  64.772  1.00  0.00           O  
ATOM   1728  N   TYR   130      62.630  44.356  64.787  1.00  0.00           N  
ATOM   1729  H   TYR   130      63.191  43.687  64.278  1.00  0.00           H  
ATOM   1730  CA  TYR   130      62.248  44.066  66.178  1.00  0.00           C  
ATOM   1731  HA  TYR   130      61.296  44.509  66.471  1.00  0.00           H  
ATOM   1732  CB  TYR   130      62.046  42.603  66.333  1.00  0.00           C  
ATOM   1733  HB2 TYR   130      62.914  42.058  65.962  1.00  0.00           H  
ATOM   1734  HB3 TYR   130      62.006  42.290  67.377  1.00  0.00           H  
ATOM   1735  CG  TYR   130      60.760  42.044  65.701  1.00  0.00           C  
ATOM   1736  CD1 TYR   130      60.770  41.520  64.325  1.00  0.00           C  
ATOM   1737  HD1 TYR   130      61.722  41.559  63.817  1.00  0.00           H  
ATOM   1738  CE1 TYR   130      59.645  40.926  63.799  1.00  0.00           C  
ATOM   1739  HE1 TYR   130      59.663  40.552  62.785  1.00  0.00           H  
ATOM   1740  CZ  TYR   130      58.477  40.819  64.613  1.00  0.00           C  
ATOM   1741  OH  TYR   130      57.322  40.282  64.132  1.00  0.00           O  
ATOM   1742  HH  TYR   130      57.364  40.113  63.188  1.00  0.00           H  
ATOM   1743  CE2 TYR   130      58.547  41.166  65.962  1.00  0.00           C  
ATOM   1744  HE2 TYR   130      57.674  40.945  66.558  1.00  0.00           H  
ATOM   1745  CD2 TYR   130      59.607  41.933  66.437  1.00  0.00           C  
ATOM   1746  HD2 TYR   130      59.573  42.265  67.465  1.00  0.00           H  
ATOM   1747  C   TYR   130      63.375  44.665  67.001  1.00  0.00           C  
ATOM   1748  O   TYR   130      64.531  44.401  66.724  1.00  0.00           O  
ATOM   1749  N   SER   131      63.154  45.405  68.067  1.00  0.00           N  
ATOM   1750  H   SER   131      63.960  45.897  68.426  1.00  0.00           H  
ATOM   1751  CA  SER   131      62.000  45.730  68.795  1.00  0.00           C  
ATOM   1752  HA  SER   131      62.397  46.294  69.639  1.00  0.00           H  
ATOM   1753  CB  SER   131      61.030  46.662  67.976  1.00  0.00           C  
ATOM   1754  HB2 SER   131      60.738  46.227  67.020  1.00  0.00           H  
ATOM   1755  HB3 SER   131      60.163  46.802  68.623  1.00  0.00           H  
ATOM   1756  OG  SER   131      61.669  47.895  67.725  1.00  0.00           O  
ATOM   1757  HG  SER   131      61.187  48.666  68.032  1.00  0.00           H  
ATOM   1758  C   SER   131      61.275  44.541  69.376  1.00  0.00           C  
ATOM   1759  O   SER   131      60.268  44.164  68.814  1.00  0.00           O  
ATOM   1760  N   GLN   132      61.847  44.017  70.499  1.00  0.00           N  
ATOM   1761  H   GLN   132      61.329  43.211  70.817  1.00  0.00           H  
ATOM   1762  CA  GLN   132      63.175  44.261  71.084  1.00  0.00           C  
ATOM   1763  HA  GLN   132      63.934  44.362  70.309  1.00  0.00           H  
ATOM   1764  CB  GLN   132      63.244  45.456  72.062  1.00  0.00           C  
ATOM   1765  HB2 GLN   132      64.242  45.437  72.501  1.00  0.00           H  
ATOM   1766  HB3 GLN   132      63.142  46.416  71.555  1.00  0.00           H  
ATOM   1767  CG  GLN   132      62.107  45.339  73.058  1.00  0.00           C  
ATOM   1768  HG2 GLN   132      61.200  44.846  72.707  1.00  0.00           H  
ATOM   1769  HG3 GLN   132      62.462  44.715  73.878  1.00  0.00           H  
ATOM   1770  CD  GLN   132      61.722  46.693  73.721  1.00  0.00           C  
ATOM   1771  OE1 GLN   132      61.973  47.826  73.239  1.00  0.00           O  
ATOM   1772  NE2 GLN   132      60.929  46.484  74.756  1.00  0.00           N  
ATOM   1773 HE21 GLN   132      60.654  45.600  75.160  1.00  0.00           H  
ATOM   1774 HE22 GLN   132      60.537  47.298  75.209  1.00  0.00           H  
ATOM   1775  C   GLN   132      63.586  43.084  71.973  1.00  0.00           C  
ATOM   1776  O   GLN   132      62.752  42.355  72.524  1.00  0.00           O  
ATOM   1777  N   GLN   133      64.911  42.793  72.058  1.00  0.00           N  
ATOM   1778  H   GLN   133      65.546  43.404  71.564  1.00  0.00           H  
ATOM   1779  CA  GLN   133      65.452  41.721  72.955  1.00  0.00           C  
ATOM   1780  HA  GLN   133      66.513  41.657  72.714  1.00  0.00           H  
ATOM   1781  CB  GLN   133      65.501  42.302  74.427  1.00  0.00           C  
ATOM   1782  HB2 GLN   133      64.553  42.081  74.917  1.00  0.00           H  
ATOM   1783  HB3 GLN   133      66.200  41.655  74.957  1.00  0.00           H  
ATOM   1784  CG  GLN   133      65.968  43.781  74.552  1.00  0.00           C  
ATOM   1785  HG2 GLN   133      66.785  43.904  73.842  1.00  0.00           H  
ATOM   1786  HG3 GLN   133      65.124  44.470  74.503  1.00  0.00           H  
ATOM   1787  CD  GLN   133      66.689  44.053  75.922  1.00  0.00           C  
ATOM   1788  OE1 GLN   133      67.632  43.345  76.323  1.00  0.00           O  
ATOM   1789  NE2 GLN   133      66.454  45.276  76.399  1.00  0.00           N  
ATOM   1790 HE21 GLN   133      66.017  46.000  75.847  1.00  0.00           H  
ATOM   1791 HE22 GLN   133      66.915  45.438  77.283  1.00  0.00           H  
ATOM   1792  C   GLN   133      64.716  40.303  72.856  1.00  0.00           C  
ATOM   1793  O   GLN   133      64.468  39.636  73.860  1.00  0.00           O  
ATOM   1794  N   PRO   134      64.441  39.792  71.641  1.00  0.00           N  
ATOM   1795  CD  PRO   134      63.739  38.543  71.352  1.00  0.00           C  
ATOM   1796  HD2 PRO   134      62.819  38.853  70.856  1.00  0.00           H  
ATOM   1797  HD3 PRO   134      63.417  37.845  72.124  1.00  0.00           H  
ATOM   1798  CG  PRO   134      64.703  37.689  70.509  1.00  0.00           C  
ATOM   1799  HG2 PRO   134      64.111  36.990  69.919  1.00  0.00           H  
ATOM   1800  HG3 PRO   134      65.458  37.179  71.107  1.00  0.00           H  
ATOM   1801  CB  PRO   134      65.354  38.807  69.671  1.00  0.00           C  
ATOM   1802  HB2 PRO   134      64.876  38.918  68.697  1.00  0.00           H  
ATOM   1803  HB3 PRO   134      66.384  38.588  69.391  1.00  0.00           H  
ATOM   1804  CA  PRO   134      65.275  40.192  70.449  1.00  0.00           C  
ATOM   1805  HA  PRO   134      66.186  40.570  70.914  1.00  0.00           H  
ATOM   1806  C   PRO   134      64.616  41.256  69.466  1.00  0.00           C  
ATOM   1807  O   PRO   134      63.376  41.384  69.452  1.00  0.00           O  
ATOM   1808  N   SER   135      65.420  41.941  68.641  1.00  0.00           N  
ATOM   1809  H   SER   135      65.016  42.611  68.002  1.00  0.00           H  
ATOM   1810  CA  SER   135      66.791  41.779  68.442  1.00  0.00           C  
ATOM   1811  HA  SER   135      66.968  40.727  68.219  1.00  0.00           H  
ATOM   1812  CB  SER   135      67.205  42.610  67.186  1.00  0.00           C  
ATOM   1813  HB2 SER   135      68.212  42.363  66.848  1.00  0.00           H  
ATOM   1814  HB3 SER   135      66.498  42.473  66.368  1.00  0.00           H  
ATOM   1815  OG  SER   135      67.137  43.949  67.621  1.00  0.00           O  
ATOM   1816  HG  SER   135      66.276  44.257  67.330  1.00  0.00           H  
ATOM   1817  C   SER   135      67.686  42.215  69.639  1.00  0.00           C  
ATOM   1818  O   SER   135      67.342  43.051  70.435  1.00  0.00           O  
ATOM   1819  N   TYR   136      68.887  41.591  69.625  1.00  0.00           N  
ATOM   1820  H   TYR   136      69.060  40.976  68.843  1.00  0.00           H  
ATOM   1821  CA  TYR   136      69.913  41.835  70.652  1.00  0.00           C  
ATOM   1822  HA  TYR   136      69.490  42.318  71.533  1.00  0.00           H  
ATOM   1823  CB  TYR   136      70.469  40.516  71.235  1.00  0.00           C  
ATOM   1824  HB2 TYR   136      70.913  39.878  70.472  1.00  0.00           H  
ATOM   1825  HB3 TYR   136      71.300  40.716  71.911  1.00  0.00           H  
ATOM   1826  CG  TYR   136      69.557  39.637  72.045  1.00  0.00           C  
ATOM   1827  CD1 TYR   136      69.077  40.135  73.255  1.00  0.00           C  
ATOM   1828  HD1 TYR   136      69.503  41.090  73.524  1.00  0.00           H  
ATOM   1829  CE1 TYR   136      68.112  39.403  74.007  1.00  0.00           C  
ATOM   1830  HE1 TYR   136      67.680  39.738  74.938  1.00  0.00           H  
ATOM   1831  CZ  TYR   136      67.571  38.248  73.508  1.00  0.00           C  
ATOM   1832  OH  TYR   136      66.671  37.529  74.277  1.00  0.00           O  
ATOM   1833  HH  TYR   136      66.617  37.842  75.183  1.00  0.00           H  
ATOM   1834  CE2 TYR   136      67.930  37.880  72.222  1.00  0.00           C  
ATOM   1835  HE2 TYR   136      67.537  36.984  71.764  1.00  0.00           H  
ATOM   1836  CD2 TYR   136      68.908  38.567  71.516  1.00  0.00           C  
ATOM   1837  HD2 TYR   136      69.254  38.170  70.573  1.00  0.00           H  
ATOM   1838  C   TYR   136      71.001  42.686  70.078  1.00  0.00           C  
ATOM   1839  O   TYR   136      71.858  42.268  69.320  1.00  0.00           O  
ATOM   1840  N   GLY   137      71.151  43.975  70.383  1.00  0.00           N  
ATOM   1841  H   GLY   137      71.891  44.475  69.913  1.00  0.00           H  
ATOM   1842  CA  GLY   137      70.379  44.786  71.375  1.00  0.00           C  
ATOM   1843  HA2 GLY   137      70.425  45.843  71.113  1.00  0.00           H  
ATOM   1844  HA3 GLY   137      69.352  44.439  71.261  1.00  0.00           H  
ATOM   1845  C   GLY   137      70.735  44.513  72.844  1.00  0.00           C  
ATOM   1846  O   GLY   137      71.190  43.441  73.293  1.00  0.00           O  
ATOM   1847  N   GLY   138      70.341  45.434  73.691  1.00  0.00           N  
ATOM   1848  H   GLY   138      69.898  46.296  73.407  1.00  0.00           H  
ATOM   1849  CA  GLY   138      70.586  45.341  75.092  1.00  0.00           C  
ATOM   1850  HA2 GLY   138      69.765  45.930  75.500  1.00  0.00           H  
ATOM   1851  HA3 GLY   138      70.451  44.344  75.510  1.00  0.00           H  
ATOM   1852  C   GLY   138      71.891  45.989  75.688  1.00  0.00           C  
ATOM   1853  O   GLY   138      72.833  46.200  74.934  1.00  0.00           O  
ATOM   1854  N   GLN   139      71.926  46.343  76.962  1.00  0.00           N  
ATOM   1855  H   GLN   139      72.843  46.639  77.263  1.00  0.00           H  
ATOM   1856  CA  GLN   139      71.012  46.413  78.089  1.00  0.00           C  
ATOM   1857  HA  GLN   139      70.074  46.673  77.600  1.00  0.00           H  
ATOM   1858  CB  GLN   139      70.790  45.006  78.707  1.00  0.00           C  
ATOM   1859  HB2 GLN   139      70.549  44.326  77.890  1.00  0.00           H  
ATOM   1860  HB3 GLN   139      71.788  44.716  79.035  1.00  0.00           H  
ATOM   1861  CG  GLN   139      69.826  44.849  79.895  1.00  0.00           C  
ATOM   1862  HG2 GLN   139      69.894  43.819  80.247  1.00  0.00           H  
ATOM   1863  HG3 GLN   139      70.322  45.445  80.661  1.00  0.00           H  
ATOM   1864  CD  GLN   139      68.410  45.341  79.658  1.00  0.00           C  
ATOM   1865  OE1 GLN   139      68.081  46.065  78.743  1.00  0.00           O  
ATOM   1866  NE2 GLN   139      67.513  45.135  80.613  1.00  0.00           N  
ATOM   1867 HE21 GLN   139      67.909  44.843  81.495  1.00  0.00           H  
ATOM   1868 HE22 GLN   139      66.575  45.435  80.386  1.00  0.00           H  
ATOM   1869  C   GLN   139      71.484  47.423  79.133  1.00  0.00           C  
ATOM   1870  O   GLN   139      72.688  47.674  79.334  1.00  0.00           O  
ATOM   1871  N   GLN   140      70.513  48.116  79.813  1.00  0.00           N  
ATOM   1872  H   GLN   140      69.565  47.787  79.697  1.00  0.00           H  
ATOM   1873  CA  GLN   140      70.691  49.405  80.497  1.00  0.00           C  
ATOM   1874  HA  GLN   140      71.460  49.321  81.265  1.00  0.00           H  
ATOM   1875  CB  GLN   140      71.390  50.465  79.595  1.00  0.00           C  
ATOM   1876  HB2 GLN   140      72.442  50.192  79.679  1.00  0.00           H  
ATOM   1877  HB3 GLN   140      71.086  50.340  78.555  1.00  0.00           H  
ATOM   1878  CG  GLN   140      71.181  51.931  79.882  1.00  0.00           C  
ATOM   1879  HG2 GLN   140      71.744  52.475  79.124  1.00  0.00           H  
ATOM   1880  HG3 GLN   140      70.127  52.193  79.795  1.00  0.00           H  
ATOM   1881  CD  GLN   140      71.614  52.347  81.307  1.00  0.00           C  
ATOM   1882  OE1 GLN   140      72.507  51.832  82.004  1.00  0.00           O  
ATOM   1883  NE2 GLN   140      70.899  53.303  81.822  1.00  0.00           N  
ATOM   1884 HE21 GLN   140      70.173  53.757  81.286  1.00  0.00           H  
ATOM   1885 HE22 GLN   140      71.004  53.606  82.780  1.00  0.00           H  
ATOM   1886  C   GLN   140      69.427  49.992  81.054  1.00  0.00           C  
ATOM   1887  O   GLN   140      68.528  50.348  80.304  1.00  0.00           O  
ATOM   1888  N   GLN   141      69.214  50.029  82.385  1.00  0.00           N  
ATOM   1889  H   GLN   141      70.072  49.856  82.889  1.00  0.00           H  
ATOM   1890  CA  GLN   141      67.988  50.364  83.120  1.00  0.00           C  
ATOM   1891  HA  GLN   141      67.307  50.849  82.420  1.00  0.00           H  
ATOM   1892  CB  GLN   141      67.241  49.086  83.672  1.00  0.00           C  
ATOM   1893  HB2 GLN   141      67.901  48.502  84.313  1.00  0.00           H  
ATOM   1894  HB3 GLN   141      66.481  49.441  84.368  1.00  0.00           H  
ATOM   1895  CG  GLN   141      66.564  48.265  82.530  1.00  0.00           C  
ATOM   1896  HG2 GLN   141      65.948  49.055  82.101  1.00  0.00           H  
ATOM   1897  HG3 GLN   141      67.249  48.028  81.717  1.00  0.00           H  
ATOM   1898  CD  GLN   141      65.758  47.131  83.105  1.00  0.00           C  
ATOM   1899  OE1 GLN   141      64.530  47.086  83.111  1.00  0.00           O  
ATOM   1900  NE2 GLN   141      66.411  46.143  83.652  1.00  0.00           N  
ATOM   1901 HE21 GLN   141      67.419  46.143  83.591  1.00  0.00           H  
ATOM   1902 HE22 GLN   141      65.935  45.431  84.188  1.00  0.00           H  
ATOM   1903  C   GLN   141      68.368  51.458  84.192  1.00  0.00           C  
ATOM   1904  O   GLN   141      69.209  51.171  85.041  1.00  0.00           O  
ATOM   1905  N   SER   142      67.819  52.694  84.211  1.00  0.00           N  
ATOM   1906  H   SER   142      68.278  53.332  84.845  1.00  0.00           H  
ATOM   1907  CA  SER   142      66.642  53.236  83.399  1.00  0.00           C  
ATOM   1908  HA  SER   142      66.280  54.159  83.853  1.00  0.00           H  
ATOM   1909  CB  SER   142      67.125  53.638  82.028  1.00  0.00           C  
ATOM   1910  HB2 SER   142      67.636  52.871  81.445  1.00  0.00           H  
ATOM   1911  HB3 SER   142      66.209  53.771  81.453  1.00  0.00           H  
ATOM   1912  OG  SER   142      67.940  54.774  82.023  1.00  0.00           O  
ATOM   1913  HG  SER   142      67.408  55.506  82.345  1.00  0.00           H  
ATOM   1914  C   SER   142      65.422  52.328  83.550  1.00  0.00           C  
ATOM   1915  O   SER   142      64.837  51.935  82.542  1.00  0.00           O  
ATOM   1916  N   TYR   143      65.045  51.985  84.784  1.00  0.00           N  
ATOM   1917  H   TYR   143      65.486  52.475  85.550  1.00  0.00           H  
ATOM   1918  CA  TYR   143      63.813  51.286  85.120  1.00  0.00           C  
ATOM   1919  HA  TYR   143      63.780  50.466  84.401  1.00  0.00           H  
ATOM   1920  CB  TYR   143      63.863  50.547  86.446  1.00  0.00           C  
ATOM   1921  HB2 TYR   143      63.634  51.279  87.221  1.00  0.00           H  
ATOM   1922  HB3 TYR   143      63.003  49.878  86.483  1.00  0.00           H  
ATOM   1923  CG  TYR   143      65.119  49.750  86.671  1.00  0.00           C  
ATOM   1924  CD1 TYR   143      64.970  48.339  86.439  1.00  0.00           C  
ATOM   1925  HD1 TYR   143      64.096  47.935  85.951  1.00  0.00           H  
ATOM   1926  CE1 TYR   143      66.033  47.500  86.689  1.00  0.00           C  
ATOM   1927  HE1 TYR   143      65.971  46.485  86.327  1.00  0.00           H  
ATOM   1928  CZ  TYR   143      67.247  47.978  87.283  1.00  0.00           C  
ATOM   1929  OH  TYR   143      68.248  47.102  87.439  1.00  0.00           O  
ATOM   1930  HH  TYR   143      68.948  47.425  88.011  1.00  0.00           H  
ATOM   1931  CE2 TYR   143      67.296  49.383  87.514  1.00  0.00           C  
ATOM   1932  HE2 TYR   143      68.252  49.834  87.736  1.00  0.00           H  
ATOM   1933  CD2 TYR   143      66.286  50.281  87.200  1.00  0.00           C  
ATOM   1934  HD2 TYR   143      66.425  51.333  87.404  1.00  0.00           H  
ATOM   1935  C   TYR   143      62.522  52.080  84.899  1.00  0.00           C  
ATOM   1936  O   TYR   143      62.357  53.227  85.364  1.00  0.00           O  
ATOM   1937  N   GLY   144      61.479  51.484  84.268  1.00  0.00           N  
ATOM   1938  H   GLY   144      61.615  50.568  83.864  1.00  0.00           H  
ATOM   1939  CA  GLY   144      60.131  52.079  84.137  1.00  0.00           C  
ATOM   1940  HA2 GLY   144      59.536  51.320  83.628  1.00  0.00           H  
ATOM   1941  HA3 GLY   144      59.907  52.418  85.148  1.00  0.00           H  
ATOM   1942  C   GLY   144      60.342  53.203  83.091  1.00  0.00           C  
ATOM   1943  O   GLY   144      61.394  53.562  82.587  1.00  0.00           O  
ATOM   1944  N   GLN   145      59.223  53.901  82.769  1.00  0.00           N  
ATOM   1945  H   GLN   145      58.423  53.700  83.351  1.00  0.00           H  
ATOM   1946  CA  GLN   145      59.122  54.796  81.572  1.00  0.00           C  
ATOM   1947  HA  GLN   145      59.650  54.308  80.753  1.00  0.00           H  
ATOM   1948  CB  GLN   145      57.650  54.732  81.001  1.00  0.00           C  
ATOM   1949  HB2 GLN   145      57.039  55.002  81.863  1.00  0.00           H  
ATOM   1950  HB3 GLN   145      57.610  55.567  80.303  1.00  0.00           H  
ATOM   1951  CG  GLN   145      57.227  53.340  80.370  1.00  0.00           C  
ATOM   1952  HG2 GLN   145      56.276  53.360  79.838  1.00  0.00           H  
ATOM   1953  HG3 GLN   145      58.083  53.096  79.741  1.00  0.00           H  
ATOM   1954  CD  GLN   145      56.918  52.200  81.391  1.00  0.00           C  
ATOM   1955  OE1 GLN   145      55.917  52.286  82.141  1.00  0.00           O  
ATOM   1956  NE2 GLN   145      57.755  51.195  81.476  1.00  0.00           N  
ATOM   1957 HE21 GLN   145      57.633  50.471  82.170  1.00  0.00           H  
ATOM   1958 HE22 GLN   145      58.540  51.119  80.845  1.00  0.00           H  
ATOM   1959  C   GLN   145      59.627  56.263  81.719  1.00  0.00           C  
ATOM   1960  O   GLN   145      59.368  56.980  82.690  1.00  0.00           O  
ATOM   1961  N   GLN   146      60.221  56.767  80.656  1.00  0.00           N  
ATOM   1962  H   GLN   146      60.273  56.265  79.781  1.00  0.00           H  
ATOM   1963  CA  GLN   146      60.795  58.128  80.562  1.00  0.00           C  
ATOM   1964  HA  GLN   146      61.529  58.280  81.353  1.00  0.00           H  
ATOM   1965  CB  GLN   146      61.580  58.136  79.228  1.00  0.00           C  
ATOM   1966  HB2 GLN   146      60.932  57.865  78.395  1.00  0.00           H  
ATOM   1967  HB3 GLN   146      61.837  59.194  79.173  1.00  0.00           H  
ATOM   1968  CG  GLN   146      62.792  57.149  79.203  1.00  0.00           C  
ATOM   1969  HG2 GLN   146      63.355  57.155  80.137  1.00  0.00           H  
ATOM   1970  HG3 GLN   146      62.361  56.161  79.041  1.00  0.00           H  
ATOM   1971  CD  GLN   146      63.686  57.485  78.030  1.00  0.00           C  
ATOM   1972  OE1 GLN   146      64.535  58.419  78.143  1.00  0.00           O  
ATOM   1973  NE2 GLN   146      63.524  56.893  76.896  1.00  0.00           N  
ATOM   1974 HE21 GLN   146      62.904  56.098  76.824  1.00  0.00           H  
ATOM   1975 HE22 GLN   146      64.065  57.263  76.128  1.00  0.00           H  
ATOM   1976  C   GLN   146      59.746  59.238  80.698  1.00  0.00           C  
ATOM   1977  O   GLN   146      58.594  59.069  80.311  1.00  0.00           O  
ATOM   1978  N   GLN   147      60.209  60.265  81.290  1.00  0.00           N  
ATOM   1979  H   GLN   147      61.197  60.365  81.475  1.00  0.00           H  
ATOM   1980  CA  GLN   147      59.358  61.511  81.504  1.00  0.00           C  
ATOM   1981  HA  GLN   147      58.453  61.379  80.911  1.00  0.00           H  
ATOM   1982  CB  GLN   147      59.015  61.585  82.983  1.00  0.00           C  
ATOM   1983  HB2 GLN   147      59.931  61.341  83.520  1.00  0.00           H  
ATOM   1984  HB3 GLN   147      58.800  62.622  83.241  1.00  0.00           H  
ATOM   1985  CG  GLN   147      57.748  60.619  83.183  1.00  0.00           C  
ATOM   1986  HG2 GLN   147      57.147  60.652  82.274  1.00  0.00           H  
ATOM   1987  HG3 GLN   147      57.935  59.557  83.343  1.00  0.00           H  
ATOM   1988  CD  GLN   147      56.881  61.072  84.412  1.00  0.00           C  
ATOM   1989  OE1 GLN   147      56.048  60.308  84.906  1.00  0.00           O  
ATOM   1990  NE2 GLN   147      57.026  62.249  84.965  1.00  0.00           N  
ATOM   1991 HE21 GLN   147      57.736  62.861  84.586  1.00  0.00           H  
ATOM   1992 HE22 GLN   147      56.353  62.437  85.694  1.00  0.00           H  
ATOM   1993  C   GLN   147      60.050  62.806  81.013  1.00  0.00           C  
ATOM   1994  O   GLN   147      61.274  62.848  80.751  1.00  0.00           O  
ATOM   1995  N   SER   148      59.356  63.934  80.814  1.00  0.00           N  
ATOM   1996  H   SER   148      58.349  63.883  80.873  1.00  0.00           H  
ATOM   1997  CA  SER   148      59.998  65.239  80.355  1.00  0.00           C  
ATOM   1998  HA  SER   148      60.705  65.092  79.538  1.00  0.00           H  
ATOM   1999  CB  SER   148      58.989  66.261  79.888  1.00  0.00           C  
ATOM   2000  HB2 SER   148      58.356  65.682  79.216  1.00  0.00           H  
ATOM   2001  HB3 SER   148      58.414  66.504  80.782  1.00  0.00           H  
ATOM   2002  OG  SER   148      59.576  67.479  79.348  1.00  0.00           O  
ATOM   2003  HG  SER   148      59.045  68.278  79.359  1.00  0.00           H  
ATOM   2004  C   SER   148      60.958  65.789  81.403  1.00  0.00           C  
ATOM   2005  O   SER   148      60.723  65.676  82.597  1.00  0.00           O  
ATOM   2006  N   TYR   149      62.008  66.459  81.006  1.00  0.00           N  
ATOM   2007  H   TYR   149      62.198  66.400  80.016  1.00  0.00           H  
ATOM   2008  CA  TYR   149      62.839  67.299  81.924  1.00  0.00           C  
ATOM   2009  HA  TYR   149      63.217  66.574  82.646  1.00  0.00           H  
ATOM   2010  CB  TYR   149      64.060  67.816  81.179  1.00  0.00           C  
ATOM   2011  HB2 TYR   149      64.640  66.910  81.008  1.00  0.00           H  
ATOM   2012  HB3 TYR   149      63.670  68.389  80.338  1.00  0.00           H  
ATOM   2013  CG  TYR   149      65.038  68.792  81.865  1.00  0.00           C  
ATOM   2014  CD1 TYR   149      65.406  70.049  81.348  1.00  0.00           C  
ATOM   2015  HD1 TYR   149      65.209  70.372  80.336  1.00  0.00           H  
ATOM   2016  CE1 TYR   149      66.277  70.930  82.078  1.00  0.00           C  
ATOM   2017  HE1 TYR   149      66.590  71.857  81.621  1.00  0.00           H  
ATOM   2018  CZ  TYR   149      66.807  70.470  83.320  1.00  0.00           C  
ATOM   2019  OH  TYR   149      67.615  71.234  84.116  1.00  0.00           O  
ATOM   2020  HH  TYR   149      67.750  72.127  83.792  1.00  0.00           H  
ATOM   2021  CE2 TYR   149      66.387  69.205  83.818  1.00  0.00           C  
ATOM   2022  HE2 TYR   149      66.744  68.798  84.752  1.00  0.00           H  
ATOM   2023  CD2 TYR   149      65.552  68.339  83.062  1.00  0.00           C  
ATOM   2024  HD2 TYR   149      65.316  67.371  83.479  1.00  0.00           H  
ATOM   2025  C   TYR   149      62.016  68.428  82.630  1.00  0.00           C  
ATOM   2026  O   TYR   149      61.244  69.049  81.939  1.00  0.00           O  
ATOM   2027  N   ASN   150      62.378  68.720  83.874  1.00  0.00           N  
ATOM   2028  H   ASN   150      62.984  68.031  84.298  1.00  0.00           H  
ATOM   2029  CA  ASN   150      61.818  69.818  84.740  1.00  0.00           C  
ATOM   2030  HA  ASN   150      61.000  70.262  84.173  1.00  0.00           H  
ATOM   2031  CB  ASN   150      61.174  69.320  86.062  1.00  0.00           C  
ATOM   2032  HB2 ASN   150      61.846  68.788  86.736  1.00  0.00           H  
ATOM   2033  HB3 ASN   150      60.965  70.209  86.657  1.00  0.00           H  
ATOM   2034  CG  ASN   150      59.853  68.476  85.982  1.00  0.00           C  
ATOM   2035  OD1 ASN   150      59.405  67.871  86.917  1.00  0.00           O  
ATOM   2036  ND2 ASN   150      59.198  68.517  84.887  1.00  0.00           N  
ATOM   2037 HD21 ASN   150      58.310  68.036  84.889  1.00  0.00           H  
ATOM   2038 HD22 ASN   150      59.352  69.227  84.185  1.00  0.00           H  
ATOM   2039  C   ASN   150      62.853  70.968  85.032  1.00  0.00           C  
ATOM   2040  O   ASN   150      63.493  70.988  86.047  1.00  0.00           O  
ATOM   2041  N   PRO   151      63.061  71.911  84.103  1.00  0.00           N  
ATOM   2042  CD  PRO   151      62.700  71.831  82.716  1.00  0.00           C  
ATOM   2043  HD2 PRO   151      61.757  71.348  82.461  1.00  0.00           H  
ATOM   2044  HD3 PRO   151      63.467  71.225  82.234  1.00  0.00           H  
ATOM   2045  CG  PRO   151      62.824  73.257  82.238  1.00  0.00           C  
ATOM   2046  HG2 PRO   151      61.898  73.816  82.374  1.00  0.00           H  
ATOM   2047  HG3 PRO   151      63.134  73.345  81.196  1.00  0.00           H  
ATOM   2048  CB  PRO   151      63.895  73.821  83.095  1.00  0.00           C  
ATOM   2049  HB2 PRO   151      63.846  74.910  83.109  1.00  0.00           H  
ATOM   2050  HB3 PRO   151      64.876  73.544  82.710  1.00  0.00           H  
ATOM   2051  CA  PRO   151      63.818  73.103  84.411  1.00  0.00           C  
ATOM   2052  HA  PRO   151      64.823  72.832  84.734  1.00  0.00           H  
ATOM   2053  C   PRO   151      63.059  73.886  85.541  1.00  0.00           C  
ATOM   2054  O   PRO   151      61.815  73.898  85.618  1.00  0.00           O  
ATOM   2055  N   PRO   152      63.855  74.578  86.399  1.00  0.00           N  
ATOM   2056  CD  PRO   152      65.303  74.473  86.566  1.00  0.00           C  
ATOM   2057  HD2 PRO   152      65.780  75.124  85.833  1.00  0.00           H  
ATOM   2058  HD3 PRO   152      65.614  73.434  86.460  1.00  0.00           H  
ATOM   2059  CG  PRO   152      65.534  75.030  87.942  1.00  0.00           C  
ATOM   2060  HG2 PRO   152      66.569  75.355  88.049  1.00  0.00           H  
ATOM   2061  HG3 PRO   152      65.393  74.214  88.651  1.00  0.00           H  
ATOM   2062  CB  PRO   152      64.472  76.120  88.075  1.00  0.00           C  
ATOM   2063  HB2 PRO   152      64.818  77.018  87.563  1.00  0.00           H  
ATOM   2064  HB3 PRO   152      64.281  76.362  89.120  1.00  0.00           H  
ATOM   2065  CA  PRO   152      63.276  75.553  87.364  1.00  0.00           C  
ATOM   2066  HA  PRO   152      62.604  75.062  88.069  1.00  0.00           H  
ATOM   2067  C   PRO   152      62.401  76.616  86.642  1.00  0.00           C  
ATOM   2068  O   PRO   152      62.570  76.924  85.496  1.00  0.00           O  
ATOM   2069  N   GLN   153      61.288  76.997  87.255  1.00  0.00           N  
ATOM   2070  H   GLN   153      61.405  77.050  88.257  1.00  0.00           H  
ATOM   2071  CA  GLN   153      60.139  77.860  86.671  1.00  0.00           C  
ATOM   2072  HA  GLN   153      60.143  77.760  85.585  1.00  0.00           H  
ATOM   2073  CB  GLN   153      58.705  77.446  87.064  1.00  0.00           C  
ATOM   2074  HB2 GLN   153      58.046  78.215  86.661  1.00  0.00           H  
ATOM   2075  HB3 GLN   153      58.458  76.506  86.571  1.00  0.00           H  
ATOM   2076  CG  GLN   153      58.435  77.478  88.573  1.00  0.00           C  
ATOM   2077  HG2 GLN   153      58.524  78.504  88.929  1.00  0.00           H  
ATOM   2078  HG3 GLN   153      57.375  77.274  88.730  1.00  0.00           H  
ATOM   2079  CD  GLN   153      59.238  76.425  89.296  1.00  0.00           C  
ATOM   2080  OE1 GLN   153      59.248  75.229  88.921  1.00  0.00           O  
ATOM   2081  NE2 GLN   153      59.882  76.843  90.341  1.00  0.00           N  
ATOM   2082 HE21 GLN   153      59.855  77.780  90.716  1.00  0.00           H  
ATOM   2083 HE22 GLN   153      60.527  76.171  90.731  1.00  0.00           H  
ATOM   2084  C   GLN   153      60.473  79.389  86.886  1.00  0.00           C  
ATOM   2085  O   GLN   153      60.646  79.801  88.045  1.00  0.00           O  
ATOM   2086  N   GLY   154      60.692  80.186  85.793  1.00  0.00           N  
ATOM   2087  H   GLY   154      60.610  79.722  84.899  1.00  0.00           H  
ATOM   2088  CA  GLY   154      60.926  81.570  85.970  1.00  0.00           C  
ATOM   2089  HA2 GLY   154      61.917  81.732  86.393  1.00  0.00           H  
ATOM   2090  HA3 GLY   154      61.060  82.043  84.997  1.00  0.00           H  
ATOM   2091  C   GLY   154      59.762  82.336  86.690  1.00  0.00           C  
ATOM   2092  O   GLY   154      58.637  81.924  86.542  1.00  0.00           O  
ATOM   2093  N   TYR   155      60.026  83.468  87.428  1.00  0.00           N  
ATOM   2094  H   TYR   155      60.997  83.728  87.525  1.00  0.00           H  
ATOM   2095  CA  TYR   155      58.979  84.401  87.880  1.00  0.00           C  
ATOM   2096  HA  TYR   155      58.248  83.868  88.488  1.00  0.00           H  
ATOM   2097  CB  TYR   155      59.587  85.573  88.676  1.00  0.00           C  
ATOM   2098  HB2 TYR   155      60.249  86.122  88.006  1.00  0.00           H  
ATOM   2099  HB3 TYR   155      58.820  86.305  88.928  1.00  0.00           H  
ATOM   2100  CG  TYR   155      60.399  85.453  89.950  1.00  0.00           C  
ATOM   2101  CD1 TYR   155      61.748  85.033  89.864  1.00  0.00           C  
ATOM   2102  HD1 TYR   155      62.243  85.053  88.904  1.00  0.00           H  
ATOM   2103  CE1 TYR   155      62.476  84.691  91.011  1.00  0.00           C  
ATOM   2104  HE1 TYR   155      63.502  84.397  90.844  1.00  0.00           H  
ATOM   2105  CZ  TYR   155      61.932  84.866  92.303  1.00  0.00           C  
ATOM   2106  OH  TYR   155      62.635  84.645  93.490  1.00  0.00           O  
ATOM   2107  HH  TYR   155      63.447  84.166  93.307  1.00  0.00           H  
ATOM   2108  CE2 TYR   155      60.558  85.184  92.329  1.00  0.00           C  
ATOM   2109  HE2 TYR   155      60.060  85.125  93.285  1.00  0.00           H  
ATOM   2110  CD2 TYR   155      59.799  85.548  91.188  1.00  0.00           C  
ATOM   2111  HD2 TYR   155      58.724  85.636  91.230  1.00  0.00           H  
ATOM   2112  C   TYR   155      57.982  84.848  86.757  1.00  0.00           C  
ATOM   2113  O   TYR   155      58.362  85.050  85.611  1.00  0.00           O  
ATOM   2114  N   GLY   156      56.741  85.230  87.003  1.00  0.00           N  
ATOM   2115  H   GLY   156      56.230  85.461  86.162  1.00  0.00           H  
ATOM   2116  CA  GLY   156      55.974  85.177  88.224  1.00  0.00           C  
ATOM   2117  HA2 GLY   156      55.866  84.129  88.502  1.00  0.00           H  
ATOM   2118  HA3 GLY   156      56.394  85.798  89.015  1.00  0.00           H  
ATOM   2119  C   GLY   156      54.588  85.631  87.875  1.00  0.00           C  
ATOM   2120  O   GLY   156      54.174  85.603  86.749  1.00  0.00           O  
ATOM   2121  N   GLN   157      53.937  86.295  88.816  1.00  0.00           N  
ATOM   2122  H   GLN   157      54.355  86.242  89.733  1.00  0.00           H  
ATOM   2123  CA  GLN   157      52.705  87.061  88.625  1.00  0.00           C  
ATOM   2124  HA  GLN   157      52.431  87.168  87.576  1.00  0.00           H  
ATOM   2125  CB  GLN   157      51.556  86.334  89.411  1.00  0.00           C  
ATOM   2126  HB2 GLN   157      50.579  86.690  89.084  1.00  0.00           H  
ATOM   2127  HB3 GLN   157      51.575  85.257  89.244  1.00  0.00           H  
ATOM   2128  CG  GLN   157      51.700  86.504  90.932  1.00  0.00           C  
ATOM   2129  HG2 GLN   157      52.529  85.908  91.314  1.00  0.00           H  
ATOM   2130  HG3 GLN   157      51.785  87.553  91.218  1.00  0.00           H  
ATOM   2131  CD  GLN   157      50.446  85.797  91.500  1.00  0.00           C  
ATOM   2132  OE1 GLN   157      49.383  85.675  90.880  1.00  0.00           O  
ATOM   2133  NE2 GLN   157      50.349  85.562  92.750  1.00  0.00           N  
ATOM   2134 HE21 GLN   157      51.168  85.581  93.341  1.00  0.00           H  
ATOM   2135 HE22 GLN   157      49.444  85.287  93.104  1.00  0.00           H  
ATOM   2136  C   GLN   157      52.917  88.500  89.205  1.00  0.00           C  
ATOM   2137  O   GLN   157      53.973  88.851  89.790  1.00  0.00           O  
ATOM   2138  N   GLN   158      51.972  89.416  89.098  1.00  0.00           N  
ATOM   2139  H   GLN   158      52.149  90.229  89.671  1.00  0.00           H  
ATOM   2140  CA  GLN   158      50.740  89.484  88.232  1.00  0.00           C  
ATOM   2141  HA  GLN   158      50.104  88.616  88.403  1.00  0.00           H  
ATOM   2142  CB  GLN   158      49.899  90.787  88.487  1.00  0.00           C  
ATOM   2143  HB2 GLN   158      50.299  91.642  87.943  1.00  0.00           H  
ATOM   2144  HB3 GLN   158      48.861  90.612  88.207  1.00  0.00           H  
ATOM   2145  CG  GLN   158      49.745  91.098  89.945  1.00  0.00           C  
ATOM   2146  HG2 GLN   158      50.697  91.569  90.188  1.00  0.00           H  
ATOM   2147  HG3 GLN   158      49.020  91.909  89.874  1.00  0.00           H  
ATOM   2148  CD  GLN   158      49.293  89.934  90.810  1.00  0.00           C  
ATOM   2149  OE1 GLN   158      49.987  89.556  91.742  1.00  0.00           O  
ATOM   2150  NE2 GLN   158      48.153  89.284  90.594  1.00  0.00           N  
ATOM   2151 HE21 GLN   158      47.454  89.694  89.992  1.00  0.00           H  
ATOM   2152 HE22 GLN   158      47.936  88.536  91.237  1.00  0.00           H  
ATOM   2153  C   GLN   158      51.108  89.438  86.744  1.00  0.00           C  
ATOM   2154  O   GLN   158      52.051  90.117  86.329  1.00  0.00           O  
ATOM   2155  N   ASN   159      50.479  88.579  85.925  1.00  0.00           N  
ATOM   2156  H   ASN   159      49.614  88.103  86.136  1.00  0.00           H  
ATOM   2157  CA  ASN   159      50.711  88.587  84.451  1.00  0.00           C  
ATOM   2158  HA  ASN   159      51.785  88.422  84.362  1.00  0.00           H  
ATOM   2159  CB  ASN   159      49.867  87.472  83.825  1.00  0.00           C  
ATOM   2160  HB2 ASN   159      50.129  86.496  84.232  1.00  0.00           H  
ATOM   2161  HB3 ASN   159      48.822  87.663  84.071  1.00  0.00           H  
ATOM   2162  CG  ASN   159      49.901  87.395  82.272  1.00  0.00           C  
ATOM   2163  OD1 ASN   159      49.290  88.202  81.593  1.00  0.00           O  
ATOM   2164  ND2 ASN   159      50.503  86.362  81.690  1.00  0.00           N  
ATOM   2165 HD21 ASN   159      51.075  85.772  82.278  1.00  0.00           H  
ATOM   2166 HD22 ASN   159      50.633  86.335  80.689  1.00  0.00           H  
ATOM   2167  C   ASN   159      50.534  89.993  83.836  1.00  0.00           C  
ATOM   2168  O   ASN   159      49.490  90.627  84.120  1.00  0.00           O  
ATOM   2169  N   GLN   160      51.393  90.451  82.892  1.00  0.00           N  
ATOM   2170  H   GLN   160      51.236  91.431  82.704  1.00  0.00           H  
ATOM   2171  CA  GLN   160      52.720  89.865  82.540  1.00  0.00           C  
ATOM   2172  HA  GLN   160      52.561  88.792  82.645  1.00  0.00           H  
ATOM   2173  CB  GLN   160      53.017  90.220  81.123  1.00  0.00           C  
ATOM   2174  HB2 GLN   160      52.169  89.825  80.565  1.00  0.00           H  
ATOM   2175  HB3 GLN   160      53.043  91.301  80.983  1.00  0.00           H  
ATOM   2176  CG  GLN   160      54.311  89.679  80.547  1.00  0.00           C  
ATOM   2177  HG2 GLN   160      54.239  89.771  79.463  1.00  0.00           H  
ATOM   2178  HG3 GLN   160      55.126  90.377  80.737  1.00  0.00           H  
ATOM   2179  CD  GLN   160      54.672  88.267  80.919  1.00  0.00           C  
ATOM   2180  OE1 GLN   160      55.441  88.005  81.819  1.00  0.00           O  
ATOM   2181  NE2 GLN   160      53.996  87.276  80.409  1.00  0.00           N  
ATOM   2182 HE21 GLN   160      53.190  87.378  79.809  1.00  0.00           H  
ATOM   2183 HE22 GLN   160      54.434  86.382  80.576  1.00  0.00           H  
ATOM   2184  C   GLN   160      53.705  90.389  83.627  1.00  0.00           C  
ATOM   2185  O   GLN   160      53.927  91.603  83.851  1.00  0.00           O  
ATOM   2186  N   TYR   161      54.394  89.456  84.257  1.00  0.00           N  
ATOM   2187  H   TYR   161      54.171  88.485  84.089  1.00  0.00           H  
ATOM   2188  CA  TYR   161      55.514  89.852  85.237  1.00  0.00           C  
ATOM   2189  HA  TYR   161      55.048  90.553  85.929  1.00  0.00           H  
ATOM   2190  CB  TYR   161      55.753  88.551  85.936  1.00  0.00           C  
ATOM   2191  HB2 TYR   161      54.854  88.242  86.470  1.00  0.00           H  
ATOM   2192  HB3 TYR   161      55.951  87.719  85.260  1.00  0.00           H  
ATOM   2193  CG  TYR   161      56.876  88.797  86.970  1.00  0.00           C  
ATOM   2194  CD1 TYR   161      58.239  88.489  86.660  1.00  0.00           C  
ATOM   2195  HD1 TYR   161      58.490  87.969  85.748  1.00  0.00           H  
ATOM   2196  CE1 TYR   161      59.308  88.826  87.491  1.00  0.00           C  
ATOM   2197  HE1 TYR   161      60.370  88.773  87.299  1.00  0.00           H  
ATOM   2198  CZ  TYR   161      59.005  89.259  88.769  1.00  0.00           C  
ATOM   2199  OH  TYR   161      59.988  89.429  89.692  1.00  0.00           O  
ATOM   2200  HH  TYR   161      60.834  89.096  89.383  1.00  0.00           H  
ATOM   2201  CE2 TYR   161      57.646  89.557  89.123  1.00  0.00           C  
ATOM   2202  HE2 TYR   161      57.474  90.013  90.087  1.00  0.00           H  
ATOM   2203  CD2 TYR   161      56.609  89.518  88.162  1.00  0.00           C  
ATOM   2204  HD2 TYR   161      55.628  89.917  88.377  1.00  0.00           H  
ATOM   2205  C   TYR   161      56.678  90.492  84.461  1.00  0.00           C  
ATOM   2206  O   TYR   161      57.283  91.437  84.968  1.00  0.00           O  
ATOM   2207  N   ASN   162      57.040  90.066  83.278  1.00  0.00           N  
ATOM   2208  H   ASN   162      56.399  89.350  82.967  1.00  0.00           H  
ATOM   2209  CA  ASN   162      58.289  90.317  82.512  1.00  0.00           C  
ATOM   2210  HA  ASN   162      59.176  90.093  83.105  1.00  0.00           H  
ATOM   2211  CB  ASN   162      58.368  89.425  81.318  1.00  0.00           C  
ATOM   2212  HB2 ASN   162      57.427  89.622  80.806  1.00  0.00           H  
ATOM   2213  HB3 ASN   162      59.165  89.730  80.640  1.00  0.00           H  
ATOM   2214  CG  ASN   162      58.501  87.931  81.610  1.00  0.00           C  
ATOM   2215  OD1 ASN   162      58.899  87.617  82.722  1.00  0.00           O  
ATOM   2216  ND2 ASN   162      58.140  87.004  80.768  1.00  0.00           N  
ATOM   2217 HD21 ASN   162      58.240  86.044  81.064  1.00  0.00           H  
ATOM   2218 HD22 ASN   162      57.753  87.325  79.892  1.00  0.00           H  
ATOM   2219  C   ASN   162      58.368  91.868  82.067  1.00  0.00           C  
ATOM   2220  O   ASN   162      57.452  92.387  81.369  1.00  0.00           O  
ATOM   2221  N   SER   163      59.560  92.512  82.241  1.00  0.00           N  
ATOM   2222  H   SER   163      60.280  91.926  82.639  1.00  0.00           H  
ATOM   2223  CA  SER   163      59.870  93.950  82.068  1.00  0.00           C  
ATOM   2224  HA  SER   163      58.952  94.529  81.968  1.00  0.00           H  
ATOM   2225  CB  SER   163      60.542  94.431  83.329  1.00  0.00           C  
ATOM   2226  HB2 SER   163      59.883  94.002  84.083  1.00  0.00           H  
ATOM   2227  HB3 SER   163      61.503  93.931  83.451  1.00  0.00           H  
ATOM   2228  OG  SER   163      60.586  95.825  83.534  1.00  0.00           O  
ATOM   2229  HG  SER   163      61.490  96.144  83.497  1.00  0.00           H  
ATOM   2230  C   SER   163      60.719  94.193  80.800  1.00  0.00           C  
ATOM   2231  O   SER   163      61.169  93.209  80.166  1.00  0.00           O  
ATOM   2232  N   SER   164      60.894  95.414  80.374  1.00  0.00           N  
ATOM   2233  H   SER   164      60.693  96.166  81.018  1.00  0.00           H  
ATOM   2234  CA  SER   164      61.612  95.872  79.204  1.00  0.00           C  
ATOM   2235  HA  SER   164      61.276  96.909  79.193  1.00  0.00           H  
ATOM   2236  CB  SER   164      60.982  95.430  77.911  1.00  0.00           C  
ATOM   2237  HB2 SER   164      61.196  94.372  77.760  1.00  0.00           H  
ATOM   2238  HB3 SER   164      59.898  95.540  77.925  1.00  0.00           H  
ATOM   2239  OG  SER   164      61.564  96.127  76.872  1.00  0.00           O  
ATOM   2240  HG  SER   164      60.963  95.818  76.191  1.00  0.00           H  
ATOM   2241  C   SER   164      63.092  95.683  79.400  1.00  0.00           C  
ATOM   2242  O   SER   164      63.590  95.489  80.563  1.00  0.00           O  
ATOM   2243  N   SER   165      63.884  95.698  78.313  1.00  0.00           N  
ATOM   2244  H   SER   165      63.526  95.849  77.381  1.00  0.00           H  
ATOM   2245  CA  SER   165      65.410  95.735  78.353  1.00  0.00           C  
ATOM   2246  HA  SER   165      65.650  94.834  78.918  1.00  0.00           H  
ATOM   2247  CB  SER   165      65.904  95.766  76.932  1.00  0.00           C  
ATOM   2248  HB2 SER   165      65.803  96.756  76.489  1.00  0.00           H  
ATOM   2249  HB3 SER   165      66.990  95.669  76.938  1.00  0.00           H  
ATOM   2250  OG  SER   165      65.371  94.765  76.151  1.00  0.00           O  
ATOM   2251  HG  SER   165      64.500  95.069  75.886  1.00  0.00           H  
ATOM   2252  C   SER   165      66.011  96.959  79.098  1.00  0.00           C  
ATOM   2253  O   SER   165      65.338  97.977  79.248  1.00  0.00           O  
ATOM   2254  N   GLY   166      67.191  96.855  79.644  1.00  0.00           N  
ATOM   2255  H   GLY   166      67.661  96.004  79.371  1.00  0.00           H  
ATOM   2256  CA  GLY   166      67.864  97.904  80.454  1.00  0.00           C  
ATOM   2257  HA2 GLY   166      67.157  98.108  81.258  1.00  0.00           H  
ATOM   2258  HA3 GLY   166      68.797  97.471  80.814  1.00  0.00           H  
ATOM   2259  C   GLY   166      68.293  99.174  79.688  1.00  0.00           C  
ATOM   2260  O   GLY   166      68.334  99.116  78.419  1.00  0.00           O  
ATOM   2261  N   GLY   167      68.642 100.154  80.438  1.00  0.00           N  
ATOM   2262  H   GLY   167      68.591  99.978  81.431  1.00  0.00           H  
ATOM   2263  CA  GLY   167      69.153 101.356  79.835  1.00  0.00           C  
ATOM   2264  HA2 GLY   167      68.590 101.497  78.913  1.00  0.00           H  
ATOM   2265  HA3 GLY   167      68.997 102.202  80.505  1.00  0.00           H  
ATOM   2266  C   GLY   167      70.621 101.377  79.488  1.00  0.00           C  
ATOM   2267  O   GLY   167      71.255 100.346  79.115  1.00  0.00           O  
ATOM   2268  N   GLY   168      71.067 102.620  79.245  1.00  0.00           N  
ATOM   2269  H   GLY   168      70.353 103.329  79.328  1.00  0.00           H  
ATOM   2270  CA  GLY   168      72.421 102.920  78.796  1.00  0.00           C  
ATOM   2271  HA2 GLY   168      72.553 103.990  78.952  1.00  0.00           H  
ATOM   2272  HA3 GLY   168      73.104 102.368  79.441  1.00  0.00           H  
ATOM   2273  C   GLY   168      72.679 102.578  77.272  1.00  0.00           C  
ATOM   2274  O   GLY   168      71.734 102.316  76.565  1.00  0.00           O  
ATOM   2275  N   GLY   169      73.951 102.598  76.770  1.00  0.00           N  
ATOM   2276  H   GLY   169      74.035 102.156  75.866  1.00  0.00           H  
ATOM   2277  CA  GLY   169      75.184 102.718  77.532  1.00  0.00           C  
ATOM   2278  HA2 GLY   169      75.369 103.746  77.841  1.00  0.00           H  
ATOM   2279  HA3 GLY   169      75.071 102.186  78.477  1.00  0.00           H  
ATOM   2280  C   GLY   169      76.325 101.983  76.770  1.00  0.00           C  
ATOM   2281  O   GLY   169      76.166 101.078  76.002  1.00  0.00           O  
ATOM   2282  N   GLY   170      77.541 102.408  77.126  1.00  0.00           N  
ATOM   2283  H   GLY   170      77.567 103.093  77.868  1.00  0.00           H  
ATOM   2284  CA  GLY   170      78.843 101.867  76.622  1.00  0.00           C  
ATOM   2285  HA2 GLY   170      78.926 100.924  77.162  1.00  0.00           H  
ATOM   2286  HA3 GLY   170      78.737 101.620  75.566  1.00  0.00           H  
ATOM   2287  C   GLY   170      80.055 102.782  77.048  1.00  0.00           C  
ATOM   2288  O   GLY   170      79.899 103.820  77.597  1.00  0.00           O  
ATOM   2289  N   GLY   171      81.242 102.657  76.492  1.00  0.00           N  
ATOM   2290  H   GLY   171      82.039 103.189  76.812  1.00  0.00           H  
ATOM   2291  CA  GLY   171      81.612 101.789  75.324  1.00  0.00           C  
ATOM   2292  HA2 GLY   171      81.417 100.751  75.595  1.00  0.00           H  
ATOM   2293  HA3 GLY   171      81.044 102.011  74.421  1.00  0.00           H  
ATOM   2294  C   GLY   171      83.144 101.833  75.041  1.00  0.00           C  
ATOM   2295  O   GLY   171      83.893 102.761  75.456  1.00  0.00           O  
ATOM   2296  N   GLY   172      83.663 100.939  74.169  1.00  0.00           N  
ATOM   2297  H   GLY   172      84.673 100.967  74.182  1.00  0.00           H  
ATOM   2298  CA  GLY   172      82.980  99.866  73.397  1.00  0.00           C  
ATOM   2299  HA2 GLY   172      82.756  99.000  74.020  1.00  0.00           H  
ATOM   2300  HA3 GLY   172      82.021 100.251  73.051  1.00  0.00           H  
ATOM   2301  C   GLY   172      83.875  99.566  72.167  1.00  0.00           C  
ATOM   2302  O   GLY   172      84.494 100.487  71.618  1.00  0.00           O  
ATOM   2303  N   GLY   173      83.789  98.347  71.764  1.00  0.00           N  
ATOM   2304  H   GLY   173      83.314  97.651  72.321  1.00  0.00           H  
ATOM   2305  CA  GLY   173      84.201  97.751  70.472  1.00  0.00           C  
ATOM   2306  HA2 GLY   173      83.338  97.775  69.807  1.00  0.00           H  
ATOM   2307  HA3 GLY   173      85.014  98.335  70.041  1.00  0.00           H  
ATOM   2308  C   GLY   173      84.685  96.299  70.401  1.00  0.00           C  
ATOM   2309  O   GLY   173      84.854  95.634  71.441  1.00  0.00           O  
ATOM   2310  N   GLY   174      85.011  95.681  69.197  1.00  0.00           N  
ATOM   2311  H   GLY   174      85.368  94.742  69.299  1.00  0.00           H  
ATOM   2312  CA  GLY   174      84.788  96.175  67.775  1.00  0.00           C  
ATOM   2313  HA2 GLY   174      84.992  97.245  67.818  1.00  0.00           H  
ATOM   2314  HA3 GLY   174      85.415  95.614  67.082  1.00  0.00           H  
ATOM   2315  C   GLY   174      83.377  96.073  67.251  1.00  0.00           C  
ATOM   2316  O   GLY   174      82.418  96.271  67.960  1.00  0.00           O  
ATOM   2317  N   GLY   175      83.143  95.781  65.953  1.00  0.00           N  
ATOM   2318  H   GLY   175      83.915  95.327  65.486  1.00  0.00           H  
ATOM   2319  CA  GLY   175      81.834  95.989  65.328  1.00  0.00           C  
ATOM   2320  HA2 GLY   175      81.949  95.202  64.582  1.00  0.00           H  
ATOM   2321  HA3 GLY   175      81.083  95.612  66.023  1.00  0.00           H  
ATOM   2322  C   GLY   175      81.479  97.360  64.838  1.00  0.00           C  
ATOM   2323  O   GLY   175      82.245  98.324  65.202  1.00  0.00           O  
ATOM   2324  N   ASN   176      80.373  97.494  64.051  1.00  0.00           N  
ATOM   2325  H   ASN   176      79.944  96.607  63.832  1.00  0.00           H  
ATOM   2326  CA  ASN   176      79.731  98.801  63.712  1.00  0.00           C  
ATOM   2327  HA  ASN   176      80.517  99.457  63.337  1.00  0.00           H  
ATOM   2328  CB  ASN   176      78.611  98.503  62.598  1.00  0.00           C  
ATOM   2329  HB2 ASN   176      79.213  98.227  61.732  1.00  0.00           H  
ATOM   2330  HB3 ASN   176      77.944  97.671  62.822  1.00  0.00           H  
ATOM   2331  CG  ASN   176      77.836  99.823  62.180  1.00  0.00           C  
ATOM   2332  OD1 ASN   176      78.493 100.624  61.437  1.00  0.00           O  
ATOM   2333  ND2 ASN   176      76.685 100.147  62.702  1.00  0.00           N  
ATOM   2334 HD21 ASN   176      76.190 100.884  62.221  1.00  0.00           H  
ATOM   2335 HD22 ASN   176      76.250  99.545  63.386  1.00  0.00           H  
ATOM   2336  C   ASN   176      79.086  99.589  64.855  1.00  0.00           C  
ATOM   2337  O   ASN   176      78.356  99.034  65.668  1.00  0.00           O  
ATOM   2338  N   TYR   177      79.186 100.890  64.878  1.00  0.00           N  
ATOM   2339  H   TYR   177      79.790 101.228  64.142  1.00  0.00           H  
ATOM   2340  CA  TYR   177      78.702 101.867  65.865  1.00  0.00           C  
ATOM   2341  HA  TYR   177      78.675 101.359  66.829  1.00  0.00           H  
ATOM   2342  CB  TYR   177      79.723 102.983  65.965  1.00  0.00           C  
ATOM   2343  HB2 TYR   177      79.901 103.409  64.978  1.00  0.00           H  
ATOM   2344  HB3 TYR   177      79.262 103.747  66.591  1.00  0.00           H  
ATOM   2345  CG  TYR   177      81.076 102.568  66.595  1.00  0.00           C  
ATOM   2346  CD1 TYR   177      82.083 101.916  65.872  1.00  0.00           C  
ATOM   2347  HD1 TYR   177      82.016 101.668  64.823  1.00  0.00           H  
ATOM   2348  CE1 TYR   177      83.075 101.307  66.596  1.00  0.00           C  
ATOM   2349  HE1 TYR   177      83.809 100.686  66.104  1.00  0.00           H  
ATOM   2350  CZ  TYR   177      83.176 101.354  68.017  1.00  0.00           C  
ATOM   2351  OH  TYR   177      84.198 100.736  68.665  1.00  0.00           O  
ATOM   2352  HH  TYR   177      84.097 100.905  69.605  1.00  0.00           H  
ATOM   2353  CE2 TYR   177      82.265 102.184  68.703  1.00  0.00           C  
ATOM   2354  HE2 TYR   177      82.207 102.275  69.778  1.00  0.00           H  
ATOM   2355  CD2 TYR   177      81.239 102.842  67.965  1.00  0.00           C  
ATOM   2356  HD2 TYR   177      80.443 103.401  68.434  1.00  0.00           H  
ATOM   2357  C   TYR   177      77.305 102.352  65.345  1.00  0.00           C  
ATOM   2358  O   TYR   177      77.231 103.097  64.340  1.00  0.00           O  
ATOM   2359  N   GLY   178      76.222 102.043  66.110  1.00  0.00           N  
ATOM   2360  H   GLY   178      75.402 102.608  65.945  1.00  0.00           H  
ATOM   2361  CA  GLY   178      76.169 101.387  67.383  1.00  0.00           C  
ATOM   2362  HA2 GLY   178      75.104 101.259  67.573  1.00  0.00           H  
ATOM   2363  HA3 GLY   178      76.751 100.470  67.295  1.00  0.00           H  
ATOM   2364  C   GLY   178      76.697 102.147  68.580  1.00  0.00           C  
ATOM   2365  O   GLY   178      77.546 103.063  68.465  1.00  0.00           O  
ATOM   2366  N   GLN   179      76.140 101.846  69.751  1.00  0.00           N  
ATOM   2367  H   GLN   179      75.453 101.105  69.722  1.00  0.00           H  
ATOM   2368  CA  GLN   179      76.442 102.507  71.060  1.00  0.00           C  
ATOM   2369  HA  GLN   179      76.196 103.558  70.908  1.00  0.00           H  
ATOM   2370  CB  GLN   179      75.398 101.990  72.056  1.00  0.00           C  
ATOM   2371  HB2 GLN   179      75.384 100.906  72.166  1.00  0.00           H  
ATOM   2372  HB3 GLN   179      75.585 102.406  73.046  1.00  0.00           H  
ATOM   2373  CG  GLN   179      74.010 102.499  71.762  1.00  0.00           C  
ATOM   2374  HG2 GLN   179      74.138 103.579  71.690  1.00  0.00           H  
ATOM   2375  HG3 GLN   179      73.617 102.162  70.803  1.00  0.00           H  
ATOM   2376  CD  GLN   179      72.983 102.154  72.948  1.00  0.00           C  
ATOM   2377  OE1 GLN   179      72.171 101.212  72.952  1.00  0.00           O  
ATOM   2378  NE2 GLN   179      72.985 102.820  74.037  1.00  0.00           N  
ATOM   2379 HE21 GLN   179      73.668 103.552  74.172  1.00  0.00           H  
ATOM   2380 HE22 GLN   179      72.400 102.576  74.824  1.00  0.00           H  
ATOM   2381  C   GLN   179      77.928 102.304  71.483  1.00  0.00           C  
ATOM   2382  O   GLN   179      78.353 101.168  71.252  1.00  0.00           O  
ATOM   2383  N   ASP   180      78.556 103.236  72.190  1.00  0.00           N  
ATOM   2384  H   ASP   180      79.416 102.992  72.659  1.00  0.00           H  
ATOM   2385  CA  ASP   180      78.017 104.483  72.796  1.00  0.00           C  
ATOM   2386  HA  ASP   180      77.267 104.843  72.093  1.00  0.00           H  
ATOM   2387  CB  ASP   180      77.469 104.206  74.193  1.00  0.00           C  
ATOM   2388  HB2 ASP   180      77.207 103.160  74.356  1.00  0.00           H  
ATOM   2389  HB3 ASP   180      78.208 104.403  74.969  1.00  0.00           H  
ATOM   2390  CG  ASP   180      76.304 105.122  74.439  1.00  0.00           C  
ATOM   2391  OD1 ASP   180      75.162 104.603  74.444  1.00  0.00           O  
ATOM   2392  OD2 ASP   180      76.465 106.332  74.669  1.00  0.00           O  
ATOM   2393  C   ASP   180      79.100 105.521  72.820  1.00  0.00           C  
ATOM   2394  O   ASP   180      80.231 105.233  73.270  1.00  0.00           O  
ATOM   2395  N   GLN   181      78.729 106.730  72.375  1.00  0.00           N  
ATOM   2396  H   GLN   181      77.779 106.895  72.074  1.00  0.00           H  
ATOM   2397  CA  GLN   181      79.641 107.865  72.058  1.00  0.00           C  
ATOM   2398  HA  GLN   181      80.253 107.896  72.960  1.00  0.00           H  
ATOM   2399  CB  GLN   181      80.534 107.490  70.843  1.00  0.00           C  
ATOM   2400  HB2 GLN   181      81.258 108.288  70.680  1.00  0.00           H  
ATOM   2401  HB3 GLN   181      81.088 106.602  71.145  1.00  0.00           H  
ATOM   2402  CG  GLN   181      79.755 107.275  69.531  1.00  0.00           C  
ATOM   2403  HG2 GLN   181      78.977 106.528  69.688  1.00  0.00           H  
ATOM   2404  HG3 GLN   181      79.185 108.198  69.422  1.00  0.00           H  
ATOM   2405  CD  GLN   181      80.700 107.007  68.295  1.00  0.00           C  
ATOM   2406  OE1 GLN   181      81.858 107.336  68.307  1.00  0.00           O  
ATOM   2407  NE2 GLN   181      80.218 106.309  67.237  1.00  0.00           N  
ATOM   2408 HE21 GLN   181      79.231 106.110  67.308  1.00  0.00           H  
ATOM   2409 HE22 GLN   181      80.836 106.166  66.450  1.00  0.00           H  
ATOM   2410  C   GLN   181      78.950 109.240  71.833  1.00  0.00           C  
ATOM   2411  O   GLN   181      79.657 110.146  71.343  1.00  0.00           O  
ATOM   2412  N   SER   182      77.704 109.450  72.184  1.00  0.00           N  
ATOM   2413  H   SER   182      77.103 108.651  72.333  1.00  0.00           H  
ATOM   2414  CA  SER   182      77.130 110.796  72.119  1.00  0.00           C  
ATOM   2415  HA  SER   182      77.245 111.222  71.122  1.00  0.00           H  
ATOM   2416  CB  SER   182      75.588 110.634  72.413  1.00  0.00           C  
ATOM   2417  HB2 SER   182      75.081 109.944  71.738  1.00  0.00           H  
ATOM   2418  HB3 SER   182      75.435 110.263  73.426  1.00  0.00           H  
ATOM   2419  OG  SER   182      74.916 111.849  72.284  1.00  0.00           O  
ATOM   2420  HG  SER   182      74.045 111.534  72.031  1.00  0.00           H  
ATOM   2421  C   SER   182      77.705 111.815  73.110  1.00  0.00           C  
ATOM   2422  O   SER   182      78.054 111.410  74.247  1.00  0.00           O  
ATOM   2423  N   SER   183      77.759 113.099  72.893  1.00  0.00           N  
ATOM   2424  H   SER   183      78.268 113.576  73.623  1.00  0.00           H  
ATOM   2425  CA  SER   183      77.408 113.865  71.709  1.00  0.00           C  
ATOM   2426  HA  SER   183      76.680 113.358  71.076  1.00  0.00           H  
ATOM   2427  CB  SER   183      76.721 115.204  72.049  1.00  0.00           C  
ATOM   2428  HB2 SER   183      77.287 115.731  72.817  1.00  0.00           H  
ATOM   2429  HB3 SER   183      76.651 115.799  71.139  1.00  0.00           H  
ATOM   2430  OG  SER   183      75.450 114.948  72.646  1.00  0.00           O  
ATOM   2431  HG  SER   183      74.940 114.413  72.033  1.00  0.00           H  
ATOM   2432  C   SER   183      78.633 114.071  70.843  1.00  0.00           C  
ATOM   2433  O   SER   183      79.546 114.856  71.147  1.00  0.00           O  
ATOM   2434  N   MET   184      78.863 113.237  69.797  1.00  0.00           N  
ATOM   2435  H   MET   184      78.075 112.671  69.517  1.00  0.00           H  
ATOM   2436  CA  MET   184      80.011 113.055  68.927  1.00  0.00           C  
ATOM   2437  HA  MET   184      80.781 112.441  69.395  1.00  0.00           H  
ATOM   2438  CB  MET   184      79.592 112.271  67.670  1.00  0.00           C  
ATOM   2439  HB2 MET   184      78.640 112.700  67.357  1.00  0.00           H  
ATOM   2440  HB3 MET   184      80.335 112.272  66.873  1.00  0.00           H  
ATOM   2441  CG  MET   184      79.382 110.786  68.006  1.00  0.00           C  
ATOM   2442  HG2 MET   184      80.369 110.421  68.290  1.00  0.00           H  
ATOM   2443  HG3 MET   184      78.818 110.770  68.939  1.00  0.00           H  
ATOM   2444  SD  MET   184      78.728 109.799  66.653  1.00  0.00           S  
ATOM   2445  CE  MET   184      80.208 109.751  65.673  1.00  0.00           C  
ATOM   2446  HE1 MET   184      81.157 109.710  66.208  1.00  0.00           H  
ATOM   2447  HE2 MET   184      80.165 108.862  65.043  1.00  0.00           H  
ATOM   2448  HE3 MET   184      80.076 110.601  65.004  1.00  0.00           H  
ATOM   2449  C   MET   184      80.589 114.451  68.503  1.00  0.00           C  
ATOM   2450  O   MET   184      79.943 115.376  67.951  1.00  0.00           O  
ATOM   2451  N   SER   185      81.925 114.488  68.610  1.00  0.00           N  
ATOM   2452  H   SER   185      82.434 113.623  68.729  1.00  0.00           H  
ATOM   2453  CA  SER   185      82.757 115.662  68.322  1.00  0.00           C  
ATOM   2454  HA  SER   185      82.457 116.472  68.987  1.00  0.00           H  
ATOM   2455  CB  SER   185      84.235 115.455  68.761  1.00  0.00           C  
ATOM   2456  HB2 SER   185      84.263 115.113  69.796  1.00  0.00           H  
ATOM   2457  HB3 SER   185      84.675 114.666  68.153  1.00  0.00           H  
ATOM   2458  OG  SER   185      84.906 116.732  68.727  1.00  0.00           O  
ATOM   2459  HG  SER   185      84.623 117.189  69.522  1.00  0.00           H  
ATOM   2460  C   SER   185      82.694 116.087  66.805  1.00  0.00           C  
ATOM   2461  O   SER   185      82.885 115.214  65.915  1.00  0.00           O  
ATOM   2462  N   SER   186      82.690 117.385  66.535  1.00  0.00           N  
ATOM   2463  H   SER   186      82.762 118.070  67.274  1.00  0.00           H  
ATOM   2464  CA  SER   186      82.438 117.943  65.185  1.00  0.00           C  
ATOM   2465  HA  SER   186      82.949 117.376  64.407  1.00  0.00           H  
ATOM   2466  CB  SER   186      80.941 118.006  64.798  1.00  0.00           C  
ATOM   2467  HB2 SER   186      80.417 117.178  65.275  1.00  0.00           H  
ATOM   2468  HB3 SER   186      80.554 118.837  65.389  1.00  0.00           H  
ATOM   2469  OG  SER   186      80.606 118.249  63.426  1.00  0.00           O  
ATOM   2470  HG  SER   186      79.792 117.821  63.153  1.00  0.00           H  
ATOM   2471  C   SER   186      83.083 119.335  65.026  1.00  0.00           C  
ATOM   2472  O   SER   186      83.357 120.028  66.009  1.00  0.00           O  
ATOM   2473  N   GLY   187      83.487 119.898  63.878  1.00  0.00           N  
ATOM   2474  H   GLY   187      84.069 120.714  63.997  1.00  0.00           H  
ATOM   2475  CA  GLY   187      83.421 119.353  62.587  1.00  0.00           C  
ATOM   2476  HA2 GLY   187      84.418 119.192  62.177  1.00  0.00           H  
ATOM   2477  HA3 GLY   187      82.844 118.428  62.579  1.00  0.00           H  
ATOM   2478  C   GLY   187      82.640 120.264  61.616  1.00  0.00           C  
ATOM   2479  O   GLY   187      82.789 120.174  60.401  1.00  0.00           O  
ATOM   2480  N   GLY   188      81.695 121.030  62.106  1.00  0.00           N  
ATOM   2481  H   GLY   188      81.553 120.736  63.062  1.00  0.00           H  
ATOM   2482  CA  GLY   188      80.742 121.961  61.447  1.00  0.00           C  
ATOM   2483  HA2 GLY   188      79.987 121.380  60.917  1.00  0.00           H  
ATOM   2484  HA3 GLY   188      80.196 122.618  62.125  1.00  0.00           H  
ATOM   2485  C   GLY   188      81.339 122.986  60.490  1.00  0.00           C  
ATOM   2486  O   GLY   188      82.470 123.503  60.722  1.00  0.00           O  
ATOM   2487  N   GLY   189      80.860 123.322  59.295  1.00  0.00           N  
ATOM   2488  H   GLY   189      81.517 123.825  58.716  1.00  0.00           H  
ATOM   2489  CA  GLY   189      79.592 122.934  58.694  1.00  0.00           C  
ATOM   2490  HA2 GLY   189      78.844 123.196  59.443  1.00  0.00           H  
ATOM   2491  HA3 GLY   189      79.421 123.534  57.801  1.00  0.00           H  
ATOM   2492  C   GLY   189      79.389 121.406  58.366  1.00  0.00           C  
ATOM   2493  O   GLY   189      80.362 120.632  58.153  1.00  0.00           O  
ATOM   2494  N   SER   190      78.176 120.928  58.472  1.00  0.00           N  
ATOM   2495  H   SER   190      77.418 121.578  58.623  1.00  0.00           H  
ATOM   2496  CA  SER   190      77.758 119.532  58.218  1.00  0.00           C  
ATOM   2497  HA  SER   190      78.639 118.910  58.056  1.00  0.00           H  
ATOM   2498  CB  SER   190      77.048 118.973  59.395  1.00  0.00           C  
ATOM   2499  HB2 SER   190      77.511 119.320  60.319  1.00  0.00           H  
ATOM   2500  HB3 SER   190      75.996 119.256  59.415  1.00  0.00           H  
ATOM   2501  OG  SER   190      76.984 117.609  59.324  1.00  0.00           O  
ATOM   2502  HG  SER   190      76.099 117.451  58.988  1.00  0.00           H  
ATOM   2503  C   SER   190      76.933 119.448  56.901  1.00  0.00           C  
ATOM   2504  O   SER   190      75.939 120.165  56.875  1.00  0.00           O  
ATOM   2505  N   GLY   191      77.184 118.582  55.923  1.00  0.00           N  
ATOM   2506  H   GLY   191      76.634 118.670  55.080  1.00  0.00           H  
ATOM   2507  CA  GLY   191      78.397 117.738  55.707  1.00  0.00           C  
ATOM   2508  HA2 GLY   191      78.837 117.423  56.653  1.00  0.00           H  
ATOM   2509  HA3 GLY   191      78.074 116.879  55.119  1.00  0.00           H  
ATOM   2510  C   GLY   191      79.559 118.453  55.053  1.00  0.00           C  
ATOM   2511  O   GLY   191      79.674 119.720  55.034  1.00  0.00           O  
ATOM   2512  N   GLY   192      80.448 117.703  54.376  1.00  0.00           N  
ATOM   2513  H   GLY   192      80.213 116.726  54.477  1.00  0.00           H  
ATOM   2514  CA  GLY   192      81.561 118.157  53.534  1.00  0.00           C  
ATOM   2515  HA2 GLY   192      81.848 119.186  53.753  1.00  0.00           H  
ATOM   2516  HA3 GLY   192      82.347 117.472  53.850  1.00  0.00           H  
ATOM   2517  C   GLY   192      81.345 117.937  52.015  1.00  0.00           C  
ATOM   2518  O   GLY   192      80.257 117.579  51.574  1.00  0.00           O  
ATOM   2519  N   GLY   193      82.370 118.173  51.239  1.00  0.00           N  
ATOM   2520  H   GLY   193      83.216 118.546  51.645  1.00  0.00           H  
ATOM   2521  CA  GLY   193      82.328 118.008  49.840  1.00  0.00           C  
ATOM   2522  HA2 GLY   193      83.333 117.782  49.481  1.00  0.00           H  
ATOM   2523  HA3 GLY   193      81.802 117.075  49.638  1.00  0.00           H  
ATOM   2524  C   GLY   193      81.493 119.009  48.992  1.00  0.00           C  
ATOM   2525  O   GLY   193      81.078 120.039  49.490  1.00  0.00           O  
ATOM   2526  N   TYR   194      81.225 118.711  47.736  1.00  0.00           N  
ATOM   2527  H   TYR   194      81.684 117.945  47.264  1.00  0.00           H  
ATOM   2528  CA  TYR   194      80.279 119.401  46.840  1.00  0.00           C  
ATOM   2529  HA  TYR   194      80.728 120.352  46.552  1.00  0.00           H  
ATOM   2530  CB  TYR   194      80.141 118.615  45.607  1.00  0.00           C  
ATOM   2531  HB2 TYR   194      81.140 118.396  45.231  1.00  0.00           H  
ATOM   2532  HB3 TYR   194      79.707 117.640  45.828  1.00  0.00           H  
ATOM   2533  CG  TYR   194      79.329 119.157  44.563  1.00  0.00           C  
ATOM   2534  CD1 TYR   194      77.981 118.648  44.289  1.00  0.00           C  
ATOM   2535  HD1 TYR   194      77.687 117.797  44.886  1.00  0.00           H  
ATOM   2536  CE1 TYR   194      77.192 119.186  43.268  1.00  0.00           C  
ATOM   2537  HE1 TYR   194      76.263 118.727  42.962  1.00  0.00           H  
ATOM   2538  CZ  TYR   194      77.794 120.192  42.413  1.00  0.00           C  
ATOM   2539  OH  TYR   194      76.982 120.819  41.494  1.00  0.00           O  
ATOM   2540  HH  TYR   194      76.063 120.583  41.637  1.00  0.00           H  
ATOM   2541  CE2 TYR   194      79.122 120.687  42.618  1.00  0.00           C  
ATOM   2542  HE2 TYR   194      79.488 121.442  41.938  1.00  0.00           H  
ATOM   2543  CD2 TYR   194      79.911 120.112  43.677  1.00  0.00           C  
ATOM   2544  HD2 TYR   194      80.920 120.466  43.831  1.00  0.00           H  
ATOM   2545  C   TYR   194      78.828 119.647  47.496  1.00  0.00           C  
ATOM   2546  O   TYR   194      78.334 118.751  48.143  1.00  0.00           O  
ATOM   2547  N   GLY   195      78.249 120.775  47.373  1.00  0.00           N  
ATOM   2548  H   GLY   195      77.255 120.649  47.502  1.00  0.00           H  
ATOM   2549  CA  GLY   195      78.586 121.970  46.501  1.00  0.00           C  
ATOM   2550  HA2 GLY   195      79.019 122.700  47.185  1.00  0.00           H  
ATOM   2551  HA3 GLY   195      79.295 121.672  45.729  1.00  0.00           H  
ATOM   2552  C   GLY   195      77.300 122.605  45.921  1.00  0.00           C  
ATOM   2553  O   GLY   195      76.161 122.269  46.313  1.00  0.00           O  
ATOM   2554  N   ASN   196      77.511 123.674  45.145  1.00  0.00           N  
ATOM   2555  H   ASN   196      78.478 123.768  44.868  1.00  0.00           H  
ATOM   2556  CA  ASN   196      76.472 124.621  44.731  1.00  0.00           C  
ATOM   2557  HA  ASN   196      76.944 125.538  44.378  1.00  0.00           H  
ATOM   2558  CB  ASN   196      75.598 124.044  43.583  1.00  0.00           C  
ATOM   2559  HB2 ASN   196      75.336 123.006  43.790  1.00  0.00           H  
ATOM   2560  HB3 ASN   196      74.752 124.725  43.491  1.00  0.00           H  
ATOM   2561  CG  ASN   196      76.207 124.166  42.221  1.00  0.00           C  
ATOM   2562  OD1 ASN   196      77.331 124.564  41.895  1.00  0.00           O  
ATOM   2563  ND2 ASN   196      75.516 123.764  41.179  1.00  0.00           N  
ATOM   2564 HD21 ASN   196      76.072 123.876  40.343  1.00  0.00           H  
ATOM   2565 HD22 ASN   196      74.674 123.211  41.258  1.00  0.00           H  
ATOM   2566  C   ASN   196      75.639 124.989  45.948  1.00  0.00           C  
ATOM   2567  O   ASN   196      74.513 124.555  46.098  1.00  0.00           O  
ATOM   2568  N   GLN   197      76.196 125.716  46.917  1.00  0.00           N  
ATOM   2569  H   GLN   197      77.148 126.024  46.788  1.00  0.00           H  
ATOM   2570  CA  GLN   197      75.512 126.032  48.194  1.00  0.00           C  
ATOM   2571  HA  GLN   197      75.009 125.104  48.465  1.00  0.00           H  
ATOM   2572  CB  GLN   197      76.568 126.350  49.281  1.00  0.00           C  
ATOM   2573  HB2 GLN   197      77.347 125.588  49.262  1.00  0.00           H  
ATOM   2574  HB3 GLN   197      77.096 127.278  49.058  1.00  0.00           H  
ATOM   2575  CG  GLN   197      76.102 126.401  50.771  1.00  0.00           C  
ATOM   2576  HG2 GLN   197      75.303 125.693  50.991  1.00  0.00           H  
ATOM   2577  HG3 GLN   197      76.947 126.204  51.431  1.00  0.00           H  
ATOM   2578  CD  GLN   197      75.590 127.789  51.252  1.00  0.00           C  
ATOM   2579  OE1 GLN   197      74.394 128.132  51.108  1.00  0.00           O  
ATOM   2580  NE2 GLN   197      76.375 128.613  51.903  1.00  0.00           N  
ATOM   2581 HE21 GLN   197      77.337 128.392  52.119  1.00  0.00           H  
ATOM   2582 HE22 GLN   197      76.031 129.379  52.464  1.00  0.00           H  
ATOM   2583  C   GLN   197      74.413 127.040  48.018  1.00  0.00           C  
ATOM   2584  O   GLN   197      74.659 128.130  47.521  1.00  0.00           O  
ATOM   2585  N   ASP   198      73.195 126.749  48.374  1.00  0.00           N  
ATOM   2586  H   ASP   198      72.978 125.882  48.844  1.00  0.00           H  
ATOM   2587  CA  ASP   198      72.011 127.422  47.812  1.00  0.00           C  
ATOM   2588  HA  ASP   198      72.258 128.183  47.072  1.00  0.00           H  
ATOM   2589  CB  ASP   198      71.210 126.289  47.119  1.00  0.00           C  
ATOM   2590  HB2 ASP   198      71.809 125.484  46.695  1.00  0.00           H  
ATOM   2591  HB3 ASP   198      70.614 125.845  47.916  1.00  0.00           H  
ATOM   2592  CG  ASP   198      70.317 126.792  45.959  1.00  0.00           C  
ATOM   2593  OD1 ASP   198      70.716 127.762  45.226  1.00  0.00           O  
ATOM   2594  OD2 ASP   198      69.141 126.368  45.928  1.00  0.00           O  
ATOM   2595  C   ASP   198      71.144 128.111  48.927  1.00  0.00           C  
ATOM   2596  O   ASP   198      69.970 128.446  48.679  1.00  0.00           O  
ATOM   2597  N   GLN   199      71.713 128.194  50.135  1.00  0.00           N  
ATOM   2598  H   GLN   199      72.660 127.845  50.107  1.00  0.00           H  
ATOM   2599  CA  GLN   199      71.194 128.718  51.378  1.00  0.00           C  
ATOM   2600  HA  GLN   199      72.071 128.744  52.024  1.00  0.00           H  
ATOM   2601  CB  GLN   199      70.713 130.156  51.292  1.00  0.00           C  
ATOM   2602  HB2 GLN   199      71.507 130.692  50.771  1.00  0.00           H  
ATOM   2603  HB3 GLN   199      69.845 130.290  50.646  1.00  0.00           H  
ATOM   2604  CG  GLN   199      70.367 130.841  52.599  1.00  0.00           C  
ATOM   2605  HG2 GLN   199      71.239 130.826  53.253  1.00  0.00           H  
ATOM   2606  HG3 GLN   199      70.186 131.910  52.489  1.00  0.00           H  
ATOM   2607  CD  GLN   199      69.098 130.346  53.244  1.00  0.00           C  
ATOM   2608  OE1 GLN   199      68.185 129.857  52.646  1.00  0.00           O  
ATOM   2609  NE2 GLN   199      69.164 130.318  54.593  1.00  0.00           N  
ATOM   2610 HE21 GLN   199      69.837 130.936  55.023  1.00  0.00           H  
ATOM   2611 HE22 GLN   199      68.327 130.056  55.094  1.00  0.00           H  
ATOM   2612  C   GLN   199      70.293 127.640  52.058  1.00  0.00           C  
ATOM   2613  O   GLN   199      69.248 127.223  51.537  1.00  0.00           O  
ATOM   2614  N   SER   200      70.647 127.096  53.205  1.00  0.00           N  
ATOM   2615  H   SER   200      70.080 126.280  53.386  1.00  0.00           H  
ATOM   2616  CA  SER   200      71.764 127.511  54.057  1.00  0.00           C  
ATOM   2617  HA  SER   200      71.966 128.577  53.956  1.00  0.00           H  
ATOM   2618  CB  SER   200      71.290 127.130  55.505  1.00  0.00           C  
ATOM   2619  HB2 SER   200      72.050 127.337  56.258  1.00  0.00           H  
ATOM   2620  HB3 SER   200      70.416 127.700  55.819  1.00  0.00           H  
ATOM   2621  OG  SER   200      71.031 125.736  55.623  1.00  0.00           O  
ATOM   2622  HG  SER   200      71.567 125.427  56.357  1.00  0.00           H  
ATOM   2623  C   SER   200      73.102 126.715  53.843  1.00  0.00           C  
ATOM   2624  O   SER   200      73.070 125.812  52.967  1.00  0.00           O  
ATOM   2625  N   GLY   201      74.236 126.889  54.504  1.00  0.00           N  
ATOM   2626  H   GLY   201      74.400 127.679  55.112  1.00  0.00           H  
ATOM   2627  CA  GLY   201      75.412 126.097  54.526  1.00  0.00           C  
ATOM   2628  HA2 GLY   201      75.247 125.298  55.249  1.00  0.00           H  
ATOM   2629  HA3 GLY   201      75.554 125.617  53.558  1.00  0.00           H  
ATOM   2630  C   GLY   201      76.704 126.797  54.950  1.00  0.00           C  
ATOM   2631  O   GLY   201      76.594 128.031  55.116  1.00  0.00           O  
ATOM   2632  N   GLY   202      77.879 126.219  55.000  1.00  0.00           N  
ATOM   2633  H   GLY   202      78.663 126.795  55.272  1.00  0.00           H  
ATOM   2634  CA  GLY   202      78.182 124.772  54.718  1.00  0.00           C  
ATOM   2635  HA2 GLY   202      77.951 124.559  53.674  1.00  0.00           H  
ATOM   2636  HA3 GLY   202      79.261 124.657  54.822  1.00  0.00           H  
ATOM   2637  C   GLY   202      77.562 123.719  55.579  1.00  0.00           C  
ATOM   2638  O   GLY   202      77.177 124.055  56.657  1.00  0.00           O  
ATOM   2639  N   GLY   203      77.377 122.468  55.164  1.00  0.00           N  
ATOM   2640  H   GLY   203      76.958 121.880  55.871  1.00  0.00           H  
ATOM   2641  CA  GLY   203      77.620 121.881  53.818  1.00  0.00           C  
ATOM   2642  HA2 GLY   203      78.597 122.189  53.446  1.00  0.00           H  
ATOM   2643  HA3 GLY   203      77.690 120.794  53.854  1.00  0.00           H  
ATOM   2644  C   GLY   203      76.470 122.209  52.831  1.00  0.00           C  
ATOM   2645  O   GLY   203      75.881 123.238  52.960  1.00  0.00           O  
ATOM   2646  N   GLY   204      76.202 121.345  51.858  1.00  0.00           N  
ATOM   2647  H   GLY   204      76.857 120.578  51.906  1.00  0.00           H  
ATOM   2648  CA  GLY   204      75.173 121.419  50.863  1.00  0.00           C  
ATOM   2649  HA2 GLY   204      74.906 120.404  50.569  1.00  0.00           H  
ATOM   2650  HA3 GLY   204      74.275 121.942  51.191  1.00  0.00           H  
ATOM   2651  C   GLY   204      75.519 122.126  49.619  1.00  0.00           C  
ATOM   2652  O   GLY   204      76.626 122.619  49.566  1.00  0.00           O  
ATOM   2653  N   SER   205      74.591 122.353  48.673  1.00  0.00           N  
ATOM   2654  H   SER   205      74.949 122.630  47.770  1.00  0.00           H  
ATOM   2655  CA  SER   205      73.215 121.757  48.648  1.00  0.00           C  
ATOM   2656  HA  SER   205      72.783 121.750  49.648  1.00  0.00           H  
ATOM   2657  CB  SER   205      72.196 122.566  47.882  1.00  0.00           C  
ATOM   2658  HB2 SER   205      71.285 121.970  47.942  1.00  0.00           H  
ATOM   2659  HB3 SER   205      72.106 123.464  48.494  1.00  0.00           H  
ATOM   2660  OG  SER   205      72.620 122.862  46.520  1.00  0.00           O  
ATOM   2661  HG  SER   205      73.383 123.427  46.660  1.00  0.00           H  
ATOM   2662  C   SER   205      73.246 120.359  48.047  1.00  0.00           C  
ATOM   2663  O   SER   205      72.557 119.457  48.489  1.00  0.00           O  
ATOM   2664  N   GLY   206      74.175 120.091  47.104  1.00  0.00           N  
ATOM   2665  H   GLY   206      74.856 120.788  46.835  1.00  0.00           H  
ATOM   2666  CA  GLY   206      74.466 118.848  46.502  1.00  0.00           C  
ATOM   2667  HA2 GLY   206      75.549 118.724  46.497  1.00  0.00           H  
ATOM   2668  HA3 GLY   206      74.179 118.088  47.229  1.00  0.00           H  
ATOM   2669  C   GLY   206      73.848 118.525  45.136  1.00  0.00           C  
ATOM   2670  O   GLY   206      73.468 119.486  44.474  1.00  0.00           O  
ATOM   2671  N   GLY   207      73.570 117.272  44.738  1.00  0.00           N  
ATOM   2672  H   GLY   207      73.142 117.166  43.830  1.00  0.00           H  
ATOM   2673  CA  GLY   207      73.668 116.113  45.551  1.00  0.00           C  
ATOM   2674  HA2 GLY   207      72.959 116.224  46.371  1.00  0.00           H  
ATOM   2675  HA3 GLY   207      73.392 115.243  44.956  1.00  0.00           H  
ATOM   2676  C   GLY   207      75.047 115.953  46.215  1.00  0.00           C  
ATOM   2677  O   GLY   207      76.053 116.395  45.645  1.00  0.00           O  
ATOM   2678  N   TYR   208      75.154 115.206  47.284  1.00  0.00           N  
ATOM   2679  H   TYR   208      74.328 114.766  47.664  1.00  0.00           H  
ATOM   2680  CA  TYR   208      76.447 114.741  47.859  1.00  0.00           C  
ATOM   2681  HA  TYR   208      77.136 115.581  47.956  1.00  0.00           H  
ATOM   2682  CB  TYR   208      76.337 114.205  49.313  1.00  0.00           C  
ATOM   2683  HB2 TYR   208      76.070 115.035  49.966  1.00  0.00           H  
ATOM   2684  HB3 TYR   208      75.586 113.415  49.341  1.00  0.00           H  
ATOM   2685  CG  TYR   208      77.651 113.684  49.820  1.00  0.00           C  
ATOM   2686  CD1 TYR   208      77.784 112.360  50.161  1.00  0.00           C  
ATOM   2687  HD1 TYR   208      76.897 111.769  49.987  1.00  0.00           H  
ATOM   2688  CE1 TYR   208      78.990 111.859  50.718  1.00  0.00           C  
ATOM   2689  HE1 TYR   208      79.106 110.841  51.056  1.00  0.00           H  
ATOM   2690  CZ  TYR   208      80.097 112.686  50.789  1.00  0.00           C  
ATOM   2691  OH  TYR   208      81.247 112.228  51.393  1.00  0.00           O  
ATOM   2692  HH  TYR   208      81.720 112.871  51.927  1.00  0.00           H  
ATOM   2693  CE2 TYR   208      79.930 114.097  50.602  1.00  0.00           C  
ATOM   2694  HE2 TYR   208      80.719 114.824  50.723  1.00  0.00           H  
ATOM   2695  CD2 TYR   208      78.718 114.610  50.118  1.00  0.00           C  
ATOM   2696  HD2 TYR   208      78.522 115.667  50.016  1.00  0.00           H  
ATOM   2697  C   TYR   208      77.065 113.643  46.961  1.00  0.00           C  
ATOM   2698  O   TYR   208      76.270 112.786  46.537  1.00  0.00           O  
ATOM   2699  N   GLY   209      78.341 113.663  46.649  1.00  0.00           N  
ATOM   2700  H   GLY   209      79.008 114.386  46.879  1.00  0.00           H  
ATOM   2701  CA  GLY   209      79.092 112.586  46.000  1.00  0.00           C  
ATOM   2702  HA2 GLY   209      79.933 112.392  46.665  1.00  0.00           H  
ATOM   2703  HA3 GLY   209      78.471 111.690  45.988  1.00  0.00           H  
ATOM   2704  C   GLY   209      79.639 113.019  44.592  1.00  0.00           C  
ATOM   2705  O   GLY   209      80.086 114.156  44.457  1.00  0.00           O  
ATOM   2706  N   GLN   210      79.799 112.075  43.599  1.00  0.00           N  
ATOM   2707  H   GLN   210      80.218 112.432  42.753  1.00  0.00           H  
ATOM   2708  CA  GLN   210      79.824 110.579  43.638  1.00  0.00           C  
ATOM   2709  HA  GLN   210      80.111 110.230  42.646  1.00  0.00           H  
ATOM   2710  CB  GLN   210      80.759 110.014  44.676  1.00  0.00           C  
ATOM   2711  HB2 GLN   210      80.297 110.017  45.663  1.00  0.00           H  
ATOM   2712  HB3 GLN   210      80.859 108.955  44.438  1.00  0.00           H  
ATOM   2713  CG  GLN   210      82.133 110.620  44.742  1.00  0.00           C  
ATOM   2714  HG2 GLN   210      82.414 110.797  43.703  1.00  0.00           H  
ATOM   2715  HG3 GLN   210      82.064 111.616  45.179  1.00  0.00           H  
ATOM   2716  CD  GLN   210      83.181 109.730  45.455  1.00  0.00           C  
ATOM   2717  OE1 GLN   210      82.843 108.871  46.235  1.00  0.00           O  
ATOM   2718  NE2 GLN   210      84.450 109.777  45.116  1.00  0.00           N  
ATOM   2719 HE21 GLN   210      84.999 109.074  45.589  1.00  0.00           H  
ATOM   2720 HE22 GLN   210      84.867 110.584  44.675  1.00  0.00           H  
ATOM   2721  C   GLN   210      78.348 110.134  43.860  1.00  0.00           C  
ATOM   2722  O   GLN   210      77.983 109.230  44.641  1.00  0.00           O  
ATOM   2723  N   GLN   211      77.447 110.911  43.250  1.00  0.00           N  
ATOM   2724  H   GLN   211      77.908 111.710  42.838  1.00  0.00           H  
ATOM   2725  CA  GLN   211      76.040 110.632  43.156  1.00  0.00           C  
ATOM   2726  HA  GLN   211      75.490 110.676  44.096  1.00  0.00           H  
ATOM   2727  CB  GLN   211      75.347 111.610  42.259  1.00  0.00           C  
ATOM   2728  HB2 GLN   211      75.735 111.428  41.257  1.00  0.00           H  
ATOM   2729  HB3 GLN   211      74.298 111.320  42.208  1.00  0.00           H  
ATOM   2730  CG  GLN   211      75.447 113.114  42.776  1.00  0.00           C  
ATOM   2731  HG2 GLN   211      74.632 113.643  42.283  1.00  0.00           H  
ATOM   2732  HG3 GLN   211      75.385 113.081  43.864  1.00  0.00           H  
ATOM   2733  CD  GLN   211      76.684 113.931  42.435  1.00  0.00           C  
ATOM   2734  OE1 GLN   211      77.793 113.444  42.151  1.00  0.00           O  
ATOM   2735  NE2 GLN   211      76.694 115.231  42.489  1.00  0.00           N  
ATOM   2736 HE21 GLN   211      75.912 115.684  42.940  1.00  0.00           H  
ATOM   2737 HE22 GLN   211      77.548 115.748  42.335  1.00  0.00           H  
ATOM   2738  C   GLN   211      75.722 109.151  42.771  1.00  0.00           C  
ATOM   2739  O   GLN   211      74.847 108.453  43.400  1.00  0.00           O  
ATOM   2740  N   ASP   212      76.517 108.611  41.880  1.00  0.00           N  
ATOM   2741  H   ASP   212      77.093 109.261  41.366  1.00  0.00           H  
ATOM   2742  CA  ASP   212      76.399 107.255  41.367  1.00  0.00           C  
ATOM   2743  HA  ASP   212      75.333 107.029  41.356  1.00  0.00           H  
ATOM   2744  CB  ASP   212      76.685 107.276  39.794  1.00  0.00           C  
ATOM   2745  HB2 ASP   212      76.163 108.121  39.344  1.00  0.00           H  
ATOM   2746  HB3 ASP   212      77.748 107.498  39.705  1.00  0.00           H  
ATOM   2747  CG  ASP   212      76.411 105.933  39.063  1.00  0.00           C  
ATOM   2748  OD1 ASP   212      76.817 105.921  37.888  1.00  0.00           O  
ATOM   2749  OD2 ASP   212      75.708 104.995  39.573  1.00  0.00           O  
ATOM   2750  C   ASP   212      77.191 106.208  42.118  1.00  0.00           C  
ATOM   2751  O   ASP   212      78.188 105.663  41.669  1.00  0.00           O  
ATOM   2752  N   ARG   213      76.609 105.993  43.308  1.00  0.00           N  
ATOM   2753  H   ARG   213      75.834 106.554  43.631  1.00  0.00           H  
ATOM   2754  CA  ARG   213      77.091 104.993  44.289  1.00  0.00           C  
ATOM   2755  HA  ARG   213      77.642 104.225  43.746  1.00  0.00           H  
ATOM   2756  CB  ARG   213      78.105 105.606  45.240  1.00  0.00           C  
ATOM   2757  HB2 ARG   213      77.711 106.532  45.660  1.00  0.00           H  
ATOM   2758  HB3 ARG   213      78.331 104.896  46.035  1.00  0.00           H  
ATOM   2759  CG  ARG   213      79.418 106.006  44.517  1.00  0.00           C  
ATOM   2760  HG2 ARG   213      79.755 105.102  44.010  1.00  0.00           H  
ATOM   2761  HG3 ARG   213      79.186 106.840  43.854  1.00  0.00           H  
ATOM   2762  CD  ARG   213      80.397 106.502  45.534  1.00  0.00           C  
ATOM   2763  HD2 ARG   213      81.237 106.934  44.989  1.00  0.00           H  
ATOM   2764  HD3 ARG   213      79.983 107.272  46.184  1.00  0.00           H  
ATOM   2765  NE  ARG   213      80.856 105.375  46.310  1.00  0.00           N  
ATOM   2766  HE  ARG   213      80.186 104.621  46.354  1.00  0.00           H  
ATOM   2767  CZ  ARG   213      81.971 105.188  46.963  1.00  0.00           C  
ATOM   2768  NH1 ARG   213      82.913 106.044  46.996  1.00  0.00           N  
ATOM   2769 HH11 ARG   213      83.850 105.818  47.299  1.00  0.00           H  
ATOM   2770 HH12 ARG   213      82.710 106.928  46.551  1.00  0.00           H  
ATOM   2771  NH2 ARG   213      82.114 104.016  47.519  1.00  0.00           N  
ATOM   2772 HH21 ARG   213      82.973 103.604  47.854  1.00  0.00           H  
ATOM   2773 HH22 ARG   213      81.389 103.358  47.270  1.00  0.00           H  
ATOM   2774  C   ARG   213      76.044 104.330  45.200  1.00  0.00           C  
ATOM   2775  O   ARG   213      74.975 104.858  45.425  1.00  0.00           O  
ATOM   2776  N   GLY   214      76.321 103.178  45.786  1.00  0.00           N  
ATOM   2777  H   GLY   214      75.588 102.718  46.307  1.00  0.00           H  
ATOM   2778  CA  GLY   214      77.591 102.312  45.608  1.00  0.00           C  
ATOM   2779  HA2 GLY   214      77.384 101.245  45.526  1.00  0.00           H  
ATOM   2780  HA3 GLY   214      78.088 102.477  44.653  1.00  0.00           H  
ATOM   2781  C   GLY   214      78.638 102.452  46.731  1.00  0.00           C  
ATOM   2782  O   GLY   214      78.256 102.503  47.957  1.00  0.00           O  
ATOM   2783  OXT GLY   214      79.803 102.698  46.412  1.00  0.00           O  
TER    2784      GLY   214 
END   
