# Supplementary material for: Visualization of oligomerization, clustering, and density transition of intrinsically disordered proteins
Source: Natl Sci Rev. 2026 Feb 14;13(7):nwag107. doi: 10.1093/nsr/nwag107 (PMC13114874; doi:10.1093/nsr/nwag107)
Supplement: nwag107_Supplemental_Files [file nwag107_supplemental_files.zip › SI-MD-Structures/MD-Sturctures/frame247.pdb]

CRYST1  135.073  149.233  136.836  90.00  90.00  90.00               1
ATOM      1  N   MET     1      31.657  94.071 107.386  1.00  0.00           N  
ATOM      2  H1  MET     1      32.399  94.217 108.054  1.00  0.00           H  
ATOM      3  H2  MET     1      30.924  94.639 107.787  1.00  0.00           H  
ATOM      4  H3  MET     1      31.461  93.084 107.479  1.00  0.00           H  
ATOM      5  CA  MET     1      32.133  94.539 106.067  1.00  0.00           C  
ATOM      6  HA  MET     1      32.588  95.523 106.186  1.00  0.00           H  
ATOM      7  CB  MET     1      33.179  93.612 105.373  1.00  0.00           C  
ATOM      8  HB2 MET     1      32.739  92.647 105.121  1.00  0.00           H  
ATOM      9  HB3 MET     1      33.442  94.183 104.483  1.00  0.00           H  
ATOM     10  CG  MET     1      34.409  93.444 106.164  1.00  0.00           C  
ATOM     11  HG2 MET     1      34.581  94.481 106.453  1.00  0.00           H  
ATOM     12  HG3 MET     1      34.222  92.922 107.103  1.00  0.00           H  
ATOM     13  SD  MET     1      35.892  92.737 105.333  1.00  0.00           S  
ATOM     14  CE  MET     1      36.382  94.261 104.309  1.00  0.00           C  
ATOM     15  HE1 MET     1      35.559  94.564 103.661  1.00  0.00           H  
ATOM     16  HE2 MET     1      36.575  95.152 104.906  1.00  0.00           H  
ATOM     17  HE3 MET     1      37.250  94.038 103.689  1.00  0.00           H  
ATOM     18  C   MET     1      31.023  94.698 105.009  1.00  0.00           C  
ATOM     19  O   MET     1      30.249  93.725 104.845  1.00  0.00           O  
ATOM     20  N   ALA     2      31.004  95.817 104.301  1.00  0.00           N  
ATOM     21  H   ALA     2      30.252  95.862 103.628  1.00  0.00           H  
ATOM     22  CA  ALA     2      31.859  96.966 104.555  1.00  0.00           C  
ATOM     23  HA  ALA     2      31.342  97.656 103.887  1.00  0.00           H  
ATOM     24  CB  ALA     2      31.445  97.684 105.874  1.00  0.00           C  
ATOM     25  HB1 ALA     2      30.451  98.109 105.731  1.00  0.00           H  
ATOM     26  HB2 ALA     2      31.543  97.021 106.733  1.00  0.00           H  
ATOM     27  HB3 ALA     2      32.230  98.430 106.002  1.00  0.00           H  
ATOM     28  C   ALA     2      33.402  96.940 104.285  1.00  0.00           C  
ATOM     29  O   ALA     2      34.185  96.723 105.217  1.00  0.00           O  
ATOM     30  N   SER     3      33.821  96.939 103.000  1.00  0.00           N  
ATOM     31  H   SER     3      34.819  96.812 102.910  1.00  0.00           H  
ATOM     32  CA  SER     3      33.112  97.329 101.722  1.00  0.00           C  
ATOM     33  HA  SER     3      32.049  97.098 101.783  1.00  0.00           H  
ATOM     34  CB  SER     3      33.443  98.829 101.407  1.00  0.00           C  
ATOM     35  HB2 SER     3      34.488  99.036 101.174  1.00  0.00           H  
ATOM     36  HB3 SER     3      32.829  98.985 100.519  1.00  0.00           H  
ATOM     37  OG  SER     3      32.939  99.643 102.419  1.00  0.00           O  
ATOM     38  HG  SER     3      33.684 100.091 102.825  1.00  0.00           H  
ATOM     39  C   SER     3      33.715  96.393 100.630  1.00  0.00           C  
ATOM     40  O   SER     3      34.942  96.267 100.606  1.00  0.00           O  
ATOM     41  N   ASN     4      32.874  95.783  99.706  1.00  0.00           N  
ATOM     42  H   ASN     4      31.867  95.852  99.673  1.00  0.00           H  
ATOM     43  CA  ASN     4      33.317  94.927  98.574  1.00  0.00           C  
ATOM     44  HA  ASN     4      33.835  94.053  98.969  1.00  0.00           H  
ATOM     45  CB  ASN     4      32.009  94.336  97.945  1.00  0.00           C  
ATOM     46  HB2 ASN     4      31.474  93.709  98.658  1.00  0.00           H  
ATOM     47  HB3 ASN     4      31.291  95.126  97.723  1.00  0.00           H  
ATOM     48  CG  ASN     4      32.191  93.489  96.702  1.00  0.00           C  
ATOM     49  OD1 ASN     4      31.831  92.325  96.733  1.00  0.00           O  
ATOM     50  ND2 ASN     4      32.550  94.013  95.546  1.00  0.00           N  
ATOM     51 HD21 ASN     4      32.785  93.431  94.755  1.00  0.00           H  
ATOM     52 HD22 ASN     4      32.740  94.991  95.378  1.00  0.00           H  
ATOM     53  C   ASN     4      34.216  95.604  97.544  1.00  0.00           C  
ATOM     54  O   ASN     4      34.013  96.707  97.128  1.00  0.00           O  
ATOM     55  N   ASP     5      35.244  94.961  97.018  1.00  0.00           N  
ATOM     56  H   ASP     5      35.541  95.476  96.202  1.00  0.00           H  
ATOM     57  CA  ASP     5      35.773  93.522  97.196  1.00  0.00           C  
ATOM     58  HA  ASP     5      34.883  92.897  97.274  1.00  0.00           H  
ATOM     59  CB  ASP     5      36.541  93.130  95.983  1.00  0.00           C  
ATOM     60  HB2 ASP     5      37.468  93.701  95.945  1.00  0.00           H  
ATOM     61  HB3 ASP     5      36.823  92.081  96.077  1.00  0.00           H  
ATOM     62  CG  ASP     5      35.715  93.377  94.660  1.00  0.00           C  
ATOM     63  OD1 ASP     5      35.274  92.385  94.098  1.00  0.00           O  
ATOM     64  OD2 ASP     5      35.722  94.547  94.208  1.00  0.00           O  
ATOM     65  C   ASP     5      36.411  93.398  98.493  1.00  0.00           C  
ATOM     66  O   ASP     5      37.242  94.211  98.910  1.00  0.00           O  
ATOM     67  N   TYR     6      35.995  92.403  99.244  1.00  0.00           N  
ATOM     68  H   TYR     6      35.461  91.675  98.791  1.00  0.00           H  
ATOM     69  CA  TYR     6      36.616  92.147 100.533  1.00  0.00           C  
ATOM     70  HA  TYR     6      36.630  93.096 101.069  1.00  0.00           H  
ATOM     71  CB  TYR     6      35.703  91.185 101.296  1.00  0.00           C  
ATOM     72  HB2 TYR     6      35.876  90.223 100.815  1.00  0.00           H  
ATOM     73  HB3 TYR     6      36.134  91.114 102.294  1.00  0.00           H  
ATOM     74  CG  TYR     6      34.242  91.668 101.361  1.00  0.00           C  
ATOM     75  CD1 TYR     6      33.226  90.726 101.091  1.00  0.00           C  
ATOM     76  HD1 TYR     6      33.426  89.681 100.904  1.00  0.00           H  
ATOM     77  CE1 TYR     6      31.846  91.093 101.204  1.00  0.00           C  
ATOM     78  HE1 TYR     6      31.057  90.390 100.977  1.00  0.00           H  
ATOM     79  CZ  TYR     6      31.444  92.378 101.525  1.00  0.00           C  
ATOM     80  OH  TYR     6      30.133  92.608 101.770  1.00  0.00           O  
ATOM     81  HH  TYR     6      29.641  91.791 101.659  1.00  0.00           H  
ATOM     82  CE2 TYR     6      32.509  93.260 101.926  1.00  0.00           C  
ATOM     83  HE2 TYR     6      32.212  94.236 102.280  1.00  0.00           H  
ATOM     84  CD2 TYR     6      33.876  92.925 101.832  1.00  0.00           C  
ATOM     85  HD2 TYR     6      34.689  93.618 101.993  1.00  0.00           H  
ATOM     86  C   TYR     6      38.056  91.635 100.504  1.00  0.00           C  
ATOM     87  O   TYR     6      38.751  91.799 101.554  1.00  0.00           O  
ATOM     88  N   THR     7      38.452  90.960  99.419  1.00  0.00           N  
ATOM     89  H   THR     7      37.833  90.827  98.632  1.00  0.00           H  
ATOM     90  CA  THR     7      39.818  90.394  99.302  1.00  0.00           C  
ATOM     91  HA  THR     7      40.499  91.116  99.751  1.00  0.00           H  
ATOM     92  CB  THR     7      39.848  89.041 100.017  1.00  0.00           C  
ATOM     93  HB  THR     7      39.510  89.376 100.998  1.00  0.00           H  
ATOM     94  CG2 THR     7      38.767  88.027  99.537  1.00  0.00           C  
ATOM     95 HG21 THR     7      37.778  88.476  99.450  1.00  0.00           H  
ATOM     96 HG22 THR     7      39.142  87.512  98.653  1.00  0.00           H  
ATOM     97 HG23 THR     7      38.645  87.266 100.307  1.00  0.00           H  
ATOM     98  OG1 THR     7      41.129  88.424 100.185  1.00  0.00           O  
ATOM     99  HG1 THR     7      41.761  89.065 100.518  1.00  0.00           H  
ATOM    100  C   THR     7      40.351  90.291  97.848  1.00  0.00           C  
ATOM    101  O   THR     7      39.633  90.603  96.936  1.00  0.00           O  
ATOM    102  N   GLN     8      41.605  89.848  97.547  1.00  0.00           N  
ATOM    103  H   GLN     8      42.213  89.448  98.246  1.00  0.00           H  
ATOM    104  CA  GLN     8      42.051  89.771  96.136  1.00  0.00           C  
ATOM    105  HA  GLN     8      42.046  90.760  95.678  1.00  0.00           H  
ATOM    106  CB  GLN     8      43.525  89.260  96.105  1.00  0.00           C  
ATOM    107  HB2 GLN     8      43.861  89.248  95.068  1.00  0.00           H  
ATOM    108  HB3 GLN     8      44.092  89.974  96.701  1.00  0.00           H  
ATOM    109  CG  GLN     8      43.802  87.871  96.618  1.00  0.00           C  
ATOM    110  HG2 GLN     8      43.575  87.808  97.682  1.00  0.00           H  
ATOM    111  HG3 GLN     8      43.099  87.167  96.173  1.00  0.00           H  
ATOM    112  CD  GLN     8      45.196  87.479  96.311  1.00  0.00           C  
ATOM    113  OE1 GLN     8      45.912  87.991  95.426  1.00  0.00           O  
ATOM    114  NE2 GLN     8      45.663  86.442  96.984  1.00  0.00           N  
ATOM    115 HE21 GLN     8      45.096  86.095  97.744  1.00  0.00           H  
ATOM    116 HE22 GLN     8      46.535  86.112  96.596  1.00  0.00           H  
ATOM    117  C   GLN     8      41.095  88.903  95.315  1.00  0.00           C  
ATOM    118  O   GLN     8      40.548  87.954  95.840  1.00  0.00           O  
ATOM    119  N   GLN     9      40.739  89.188  94.050  1.00  0.00           N  
ATOM    120  H   GLN     9      40.054  88.564  93.649  1.00  0.00           H  
ATOM    121  CA  GLN     9      41.150  90.210  93.154  1.00  0.00           C  
ATOM    122  HA  GLN     9      40.741  89.810  92.227  1.00  0.00           H  
ATOM    123  CB  GLN     9      40.549  91.596  93.434  1.00  0.00           C  
ATOM    124  HB2 GLN     9      40.864  92.045  94.376  1.00  0.00           H  
ATOM    125  HB3 GLN     9      40.852  92.336  92.694  1.00  0.00           H  
ATOM    126  CG  GLN     9      38.979  91.520  93.577  1.00  0.00           C  
ATOM    127  HG2 GLN     9      38.692  90.955  94.464  1.00  0.00           H  
ATOM    128  HG3 GLN     9      38.588  92.536  93.555  1.00  0.00           H  
ATOM    129  CD  GLN     9      38.250  90.886  92.424  1.00  0.00           C  
ATOM    130  OE1 GLN     9      38.698  90.952  91.241  1.00  0.00           O  
ATOM    131  NE2 GLN     9      37.206  90.104  92.667  1.00  0.00           N  
ATOM    132 HE21 GLN     9      36.782  90.097  93.584  1.00  0.00           H  
ATOM    133 HE22 GLN     9      36.721  89.676  91.891  1.00  0.00           H  
ATOM    134  C   GLN     9      42.670  90.241  92.847  1.00  0.00           C  
ATOM    135  O   GLN     9      43.375  91.236  93.118  1.00  0.00           O  
ATOM    136  N   ALA    10      43.235  89.101  92.318  1.00  0.00           N  
ATOM    137  H   ALA    10      44.134  89.293  91.901  1.00  0.00           H  
ATOM    138  CA  ALA    10      42.865  87.692  92.228  1.00  0.00           C  
ATOM    139  HA  ALA    10      42.242  87.507  93.103  1.00  0.00           H  
ATOM    140  CB  ALA    10      42.112  87.563  90.957  1.00  0.00           C  
ATOM    141  HB1 ALA    10      42.794  87.846  90.154  1.00  0.00           H  
ATOM    142  HB2 ALA    10      41.644  86.579  90.952  1.00  0.00           H  
ATOM    143  HB3 ALA    10      41.273  88.258  90.921  1.00  0.00           H  
ATOM    144  C   ALA    10      44.102  86.754  92.335  1.00  0.00           C  
ATOM    145  O   ALA    10      45.212  87.255  92.360  1.00  0.00           O  
ATOM    146  N   THR    11      43.845  85.461  92.514  1.00  0.00           N  
ATOM    147  H   THR    11      42.885  85.155  92.453  1.00  0.00           H  
ATOM    148  CA  THR    11      44.896  84.484  92.751  1.00  0.00           C  
ATOM    149  HA  THR    11      45.801  84.848  92.264  1.00  0.00           H  
ATOM    150  CB  THR    11      45.232  84.404  94.221  1.00  0.00           C  
ATOM    151  HB  THR    11      45.675  85.341  94.560  1.00  0.00           H  
ATOM    152  CG2 THR    11      44.083  84.114  95.192  1.00  0.00           C  
ATOM    153 HG21 THR    11      44.588  83.902  96.135  1.00  0.00           H  
ATOM    154 HG22 THR    11      43.495  84.998  95.439  1.00  0.00           H  
ATOM    155 HG23 THR    11      43.547  83.288  94.725  1.00  0.00           H  
ATOM    156  OG1 THR    11      46.201  83.441  94.433  1.00  0.00           O  
ATOM    157  HG1 THR    11      47.084  83.812  94.374  1.00  0.00           H  
ATOM    158  C   THR    11      44.366  83.083  92.203  1.00  0.00           C  
ATOM    159  O   THR    11      43.277  82.611  92.514  1.00  0.00           O  
ATOM    160  N   GLN    12      45.155  82.434  91.261  1.00  0.00           N  
ATOM    161  H   GLN    12      44.855  81.491  91.057  1.00  0.00           H  
ATOM    162  CA  GLN    12      46.137  82.946  90.295  1.00  0.00           C  
ATOM    163  HA  GLN    12      47.111  83.090  90.761  1.00  0.00           H  
ATOM    164  CB  GLN    12      46.429  82.013  89.103  1.00  0.00           C  
ATOM    165  HB2 GLN    12      47.003  82.609  88.393  1.00  0.00           H  
ATOM    166  HB3 GLN    12      47.121  81.221  89.389  1.00  0.00           H  
ATOM    167  CG  GLN    12      45.242  81.376  88.400  1.00  0.00           C  
ATOM    168  HG2 GLN    12      44.357  82.003  88.302  1.00  0.00           H  
ATOM    169  HG3 GLN    12      45.406  81.320  87.324  1.00  0.00           H  
ATOM    170  CD  GLN    12      44.797  79.982  89.006  1.00  0.00           C  
ATOM    171  OE1 GLN    12      45.078  79.786  90.168  1.00  0.00           O  
ATOM    172  NE2 GLN    12      44.068  79.158  88.266  1.00  0.00           N  
ATOM    173 HE21 GLN    12      43.839  78.272  88.693  1.00  0.00           H  
ATOM    174 HE22 GLN    12      43.858  79.473  87.329  1.00  0.00           H  
ATOM    175  C   GLN    12      45.624  84.269  89.808  1.00  0.00           C  
ATOM    176  O   GLN    12      44.385  84.517  89.750  1.00  0.00           O  
ATOM    177  N   SER    13      46.652  85.055  89.333  1.00  0.00           N  
ATOM    178  H   SER    13      47.566  84.702  89.578  1.00  0.00           H  
ATOM    179  CA  SER    13      46.674  86.410  88.860  1.00  0.00           C  
ATOM    180  HA  SER    13      45.953  86.884  89.525  1.00  0.00           H  
ATOM    181  CB  SER    13      47.971  87.080  89.039  1.00  0.00           C  
ATOM    182  HB2 SER    13      47.872  88.119  88.723  1.00  0.00           H  
ATOM    183  HB3 SER    13      48.179  86.962  90.102  1.00  0.00           H  
ATOM    184  OG  SER    13      49.031  86.591  88.258  1.00  0.00           O  
ATOM    185  HG  SER    13      49.211  85.676  88.490  1.00  0.00           H  
ATOM    186  C   SER    13      46.102  86.570  87.470  1.00  0.00           C  
ATOM    187  O   SER    13      45.828  85.542  86.827  1.00  0.00           O  
ATOM    188  N   TYR    14      45.813  87.870  87.021  1.00  0.00           N  
ATOM    189  H   TYR    14      46.030  88.568  87.717  1.00  0.00           H  
ATOM    190  CA  TYR    14      44.757  88.094  86.064  1.00  0.00           C  
ATOM    191  HA  TYR    14      44.511  87.248  85.422  1.00  0.00           H  
ATOM    192  CB  TYR    14      43.453  88.401  86.836  1.00  0.00           C  
ATOM    193  HB2 TYR    14      43.178  87.625  87.551  1.00  0.00           H  
ATOM    194  HB3 TYR    14      43.601  89.327  87.391  1.00  0.00           H  
ATOM    195  CG  TYR    14      42.268  88.592  85.928  1.00  0.00           C  
ATOM    196  CD1 TYR    14      41.394  87.517  85.774  1.00  0.00           C  
ATOM    197  HD1 TYR    14      41.608  86.572  86.251  1.00  0.00           H  
ATOM    198  CE1 TYR    14      40.285  87.730  84.926  1.00  0.00           C  
ATOM    199  HE1 TYR    14      39.559  86.940  84.802  1.00  0.00           H  
ATOM    200  CZ  TYR    14      40.016  88.999  84.371  1.00  0.00           C  
ATOM    201  OH  TYR    14      38.995  89.135  83.461  1.00  0.00           O  
ATOM    202  HH  TYR    14      39.218  89.703  82.720  1.00  0.00           H  
ATOM    203  CE2 TYR    14      40.923  90.087  84.563  1.00  0.00           C  
ATOM    204  HE2 TYR    14      40.677  91.054  84.152  1.00  0.00           H  
ATOM    205  CD2 TYR    14      42.004  89.871  85.403  1.00  0.00           C  
ATOM    206  HD2 TYR    14      42.697  90.672  85.615  1.00  0.00           H  
ATOM    207  C   TYR    14      45.217  89.299  85.175  1.00  0.00           C  
ATOM    208  O   TYR    14      45.827  90.191  85.756  1.00  0.00           O  
ATOM    209  N   GLY    15      45.083  89.383  83.845  1.00  0.00           N  
ATOM    210  H   GLY    15      45.527  90.163  83.382  1.00  0.00           H  
ATOM    211  CA  GLY    15      44.491  88.333  82.972  1.00  0.00           C  
ATOM    212  HA2 GLY    15      43.624  87.829  83.401  1.00  0.00           H  
ATOM    213  HA3 GLY    15      44.071  88.794  82.078  1.00  0.00           H  
ATOM    214  C   GLY    15      45.572  87.317  82.568  1.00  0.00           C  
ATOM    215  O   GLY    15      46.192  86.700  83.419  1.00  0.00           O  
ATOM    216  N   ALA    16      45.739  87.129  81.275  1.00  0.00           N  
ATOM    217  H   ALA    16      45.021  87.562  80.712  1.00  0.00           H  
ATOM    218  CA  ALA    16      46.596  86.113  80.697  1.00  0.00           C  
ATOM    219  HA  ALA    16      47.390  85.973  81.430  1.00  0.00           H  
ATOM    220  CB  ALA    16      45.852  84.853  80.413  1.00  0.00           C  
ATOM    221  HB1 ALA    16      46.492  84.079  79.988  1.00  0.00           H  
ATOM    222  HB2 ALA    16      45.278  84.441  81.242  1.00  0.00           H  
ATOM    223  HB3 ALA    16      45.076  84.954  79.654  1.00  0.00           H  
ATOM    224  C   ALA    16      47.267  86.696  79.427  1.00  0.00           C  
ATOM    225  O   ALA    16      47.134  86.133  78.314  1.00  0.00           O  
ATOM    226  N   TYR    17      48.090  87.718  79.587  1.00  0.00           N  
ATOM    227  H   TYR    17      48.278  88.134  80.488  1.00  0.00           H  
ATOM    228  CA  TYR    17      48.946  88.155  78.473  1.00  0.00           C  
ATOM    229  HA  TYR    17      48.376  88.084  77.546  1.00  0.00           H  
ATOM    230  CB  TYR    17      49.121  89.678  78.520  1.00  0.00           C  
ATOM    231  HB2 TYR    17      48.100  90.056  78.564  1.00  0.00           H  
ATOM    232  HB3 TYR    17      49.674  89.985  79.408  1.00  0.00           H  
ATOM    233  CG  TYR    17      49.806  90.290  77.253  1.00  0.00           C  
ATOM    234  CD1 TYR    17      51.204  90.718  77.367  1.00  0.00           C  
ATOM    235  HD1 TYR    17      51.709  90.560  78.309  1.00  0.00           H  
ATOM    236  CE1 TYR    17      51.763  91.251  76.165  1.00  0.00           C  
ATOM    237  HE1 TYR    17      52.757  91.670  76.224  1.00  0.00           H  
ATOM    238  CZ  TYR    17      51.087  91.284  74.917  1.00  0.00           C  
ATOM    239  OH  TYR    17      51.770  91.724  73.849  1.00  0.00           O  
ATOM    240  HH  TYR    17      52.549  92.216  74.117  1.00  0.00           H  
ATOM    241  CE2 TYR    17      49.791  90.794  74.811  1.00  0.00           C  
ATOM    242  HE2 TYR    17      49.272  90.751  73.864  1.00  0.00           H  
ATOM    243  CD2 TYR    17      49.081  90.371  75.999  1.00  0.00           C  
ATOM    244  HD2 TYR    17      48.066  90.004  76.016  1.00  0.00           H  
ATOM    245  C   TYR    17      50.289  87.429  78.360  1.00  0.00           C  
ATOM    246  O   TYR    17      50.981  87.340  79.401  1.00  0.00           O  
ATOM    247  N   PRO    18      50.744  86.930  77.185  1.00  0.00           N  
ATOM    248  CD  PRO    18      50.024  86.655  75.982  1.00  0.00           C  
ATOM    249  HD2 PRO    18      50.222  87.436  75.248  1.00  0.00           H  
ATOM    250  HD3 PRO    18      48.938  86.675  76.074  1.00  0.00           H  
ATOM    251  CG  PRO    18      50.425  85.211  75.497  1.00  0.00           C  
ATOM    252  HG2 PRO    18      50.433  85.225  74.407  1.00  0.00           H  
ATOM    253  HG3 PRO    18      49.864  84.483  76.082  1.00  0.00           H  
ATOM    254  CB  PRO    18      51.914  85.203  75.986  1.00  0.00           C  
ATOM    255  HB2 PRO    18      52.570  85.516  75.173  1.00  0.00           H  
ATOM    256  HB3 PRO    18      52.168  84.205  76.343  1.00  0.00           H  
ATOM    257  CA  PRO    18      52.061  86.237  77.094  1.00  0.00           C  
ATOM    258  HA  PRO    18      52.365  85.692  77.988  1.00  0.00           H  
ATOM    259  C   PRO    18      53.160  87.336  76.873  1.00  0.00           C  
ATOM    260  O   PRO    18      52.967  88.350  76.089  1.00  0.00           O  
ATOM    261  N   THR    19      54.325  87.223  77.522  1.00  0.00           N  
ATOM    262  H   THR    19      54.427  86.423  78.132  1.00  0.00           H  
ATOM    263  CA  THR    19      55.529  88.033  77.239  1.00  0.00           C  
ATOM    264  HA  THR    19      55.555  88.353  76.198  1.00  0.00           H  
ATOM    265  CB  THR    19      55.466  89.315  78.066  1.00  0.00           C  
ATOM    266  HB  THR    19      55.207  89.150  79.111  1.00  0.00           H  
ATOM    267  CG2 THR    19      56.771  90.073  77.963  1.00  0.00           C  
ATOM    268 HG21 THR    19      56.603  91.111  78.249  1.00  0.00           H  
ATOM    269 HG22 THR    19      57.482  89.760  78.727  1.00  0.00           H  
ATOM    270 HG23 THR    19      57.152  89.960  76.948  1.00  0.00           H  
ATOM    271  OG1 THR    19      54.497  90.138  77.567  1.00  0.00           O  
ATOM    272  HG1 THR    19      53.725  89.605  77.362  1.00  0.00           H  
ATOM    273  C   THR    19      56.848  87.292  77.511  1.00  0.00           C  
ATOM    274  O   THR    19      57.215  87.095  78.718  1.00  0.00           O  
ATOM    275  N   GLN    20      57.698  87.075  76.509  1.00  0.00           N  
ATOM    276  H   GLN    20      57.449  87.349  75.570  1.00  0.00           H  
ATOM    277  CA  GLN    20      58.993  86.372  76.684  1.00  0.00           C  
ATOM    278  HA  GLN    20      58.907  85.431  77.227  1.00  0.00           H  
ATOM    279  CB  GLN    20      59.665  86.130  75.302  1.00  0.00           C  
ATOM    280  HB2 GLN    20      59.884  87.095  74.844  1.00  0.00           H  
ATOM    281  HB3 GLN    20      60.620  85.607  75.350  1.00  0.00           H  
ATOM    282  CG  GLN    20      58.813  85.246  74.399  1.00  0.00           C  
ATOM    283  HG2 GLN    20      57.758  85.518  74.379  1.00  0.00           H  
ATOM    284  HG3 GLN    20      59.167  85.383  73.377  1.00  0.00           H  
ATOM    285  CD  GLN    20      59.066  83.755  74.844  1.00  0.00           C  
ATOM    286  OE1 GLN    20      59.800  83.327  75.717  1.00  0.00           O  
ATOM    287  NE2 GLN    20      58.592  82.788  74.103  1.00  0.00           N  
ATOM    288 HE21 GLN    20      57.787  83.032  73.543  1.00  0.00           H  
ATOM    289 HE22 GLN    20      58.663  81.869  74.515  1.00  0.00           H  
ATOM    290  C   GLN    20      59.912  87.286  77.477  1.00  0.00           C  
ATOM    291  O   GLN    20      60.017  88.491  77.211  1.00  0.00           O  
ATOM    292  N   PRO    21      60.644  86.720  78.453  1.00  0.00           N  
ATOM    293  CD  PRO    21      60.645  85.351  78.939  1.00  0.00           C  
ATOM    294  HD2 PRO    21      61.163  84.636  78.300  1.00  0.00           H  
ATOM    295  HD3 PRO    21      59.599  85.075  79.072  1.00  0.00           H  
ATOM    296  CG  PRO    21      61.358  85.342  80.306  1.00  0.00           C  
ATOM    297  HG2 PRO    21      62.365  84.953  80.156  1.00  0.00           H  
ATOM    298  HG3 PRO    21      60.761  84.697  80.951  1.00  0.00           H  
ATOM    299  CB  PRO    21      61.454  86.764  80.750  1.00  0.00           C  
ATOM    300  HB2 PRO    21      62.383  86.969  81.281  1.00  0.00           H  
ATOM    301  HB3 PRO    21      60.595  87.052  81.357  1.00  0.00           H  
ATOM    302  CA  PRO    21      61.411  87.509  79.428  1.00  0.00           C  
ATOM    303  HA  PRO    21      60.902  88.464  79.560  1.00  0.00           H  
ATOM    304  C   PRO    21      62.852  87.830  78.769  1.00  0.00           C  
ATOM    305  O   PRO    21      63.514  86.987  78.272  1.00  0.00           O  
ATOM    306  N   GLY    22      63.199  89.121  78.848  1.00  0.00           N  
ATOM    307  H   GLY    22      62.466  89.778  79.076  1.00  0.00           H  
ATOM    308  CA  GLY    22      64.406  89.567  78.257  1.00  0.00           C  
ATOM    309  HA2 GLY    22      64.653  89.035  77.338  1.00  0.00           H  
ATOM    310  HA3 GLY    22      64.227  90.558  77.839  1.00  0.00           H  
ATOM    311  C   GLY    22      65.532  89.697  79.235  1.00  0.00           C  
ATOM    312  O   GLY    22      65.576  88.817  80.078  1.00  0.00           O  
ATOM    313  N   GLN    23      66.252  90.846  79.328  1.00  0.00           N  
ATOM    314  H   GLN    23      65.944  91.689  78.865  1.00  0.00           H  
ATOM    315  CA  GLN    23      67.432  90.912  80.190  1.00  0.00           C  
ATOM    316  HA  GLN    23      67.327  90.210  81.017  1.00  0.00           H  
ATOM    317  CB  GLN    23      68.601  90.369  79.366  1.00  0.00           C  
ATOM    318  HB2 GLN    23      68.363  89.311  79.265  1.00  0.00           H  
ATOM    319  HB3 GLN    23      68.677  90.896  78.414  1.00  0.00           H  
ATOM    320  CG  GLN    23      69.945  90.520  80.028  1.00  0.00           C  
ATOM    321  HG2 GLN    23      70.715  90.331  79.280  1.00  0.00           H  
ATOM    322  HG3 GLN    23      69.969  91.590  80.235  1.00  0.00           H  
ATOM    323  CD  GLN    23      70.174  89.676  81.249  1.00  0.00           C  
ATOM    324  OE1 GLN    23      69.664  88.549  81.425  1.00  0.00           O  
ATOM    325  NE2 GLN    23      71.051  90.143  82.102  1.00  0.00           N  
ATOM    326 HE21 GLN    23      71.543  90.977  81.815  1.00  0.00           H  
ATOM    327 HE22 GLN    23      71.547  89.509  82.712  1.00  0.00           H  
ATOM    328  C   GLN    23      67.434  92.415  80.676  1.00  0.00           C  
ATOM    329  O   GLN    23      67.562  93.355  79.869  1.00  0.00           O  
ATOM    330  N   GLY    24      67.410  92.641  82.008  1.00  0.00           N  
ATOM    331  H   GLY    24      66.981  91.871  82.502  1.00  0.00           H  
ATOM    332  CA  GLY    24      67.736  93.927  82.627  1.00  0.00           C  
ATOM    333  HA2 GLY    24      66.884  94.540  82.336  1.00  0.00           H  
ATOM    334  HA3 GLY    24      67.707  93.757  83.703  1.00  0.00           H  
ATOM    335  C   GLY    24      69.106  94.615  82.366  1.00  0.00           C  
ATOM    336  O   GLY    24      69.988  93.980  81.793  1.00  0.00           O  
ATOM    337  N   TYR    25      69.195  95.901  82.732  1.00  0.00           N  
ATOM    338  H   TYR    25      68.377  96.408  83.038  1.00  0.00           H  
ATOM    339  CA  TYR    25      70.509  96.626  82.567  1.00  0.00           C  
ATOM    340  HA  TYR    25      71.369  95.992  82.781  1.00  0.00           H  
ATOM    341  CB  TYR    25      70.600  97.166  81.182  1.00  0.00           C  
ATOM    342  HB2 TYR    25      70.546  96.394  80.414  1.00  0.00           H  
ATOM    343  HB3 TYR    25      69.753  97.823  80.987  1.00  0.00           H  
ATOM    344  CG  TYR    25      71.900  97.976  81.146  1.00  0.00           C  
ATOM    345  CD1 TYR    25      73.124  97.295  80.900  1.00  0.00           C  
ATOM    346  HD1 TYR    25      73.157  96.233  80.705  1.00  0.00           H  
ATOM    347  CE1 TYR    25      74.344  97.894  80.676  1.00  0.00           C  
ATOM    348  HE1 TYR    25      75.270  97.437  80.363  1.00  0.00           H  
ATOM    349  CZ  TYR    25      74.350  99.309  80.815  1.00  0.00           C  
ATOM    350  OH  TYR    25      75.489  99.954  80.419  1.00  0.00           O  
ATOM    351  HH  TYR    25      75.510 100.896  80.600  1.00  0.00           H  
ATOM    352  CE2 TYR    25      73.211 100.068  81.143  1.00  0.00           C  
ATOM    353  HE2 TYR    25      73.263 101.144  81.065  1.00  0.00           H  
ATOM    354  CD2 TYR    25      72.022  99.372  81.327  1.00  0.00           C  
ATOM    355  HD2 TYR    25      71.134  99.941  81.561  1.00  0.00           H  
ATOM    356  C   TYR    25      70.626  97.678  83.705  1.00  0.00           C  
ATOM    357  O   TYR    25      69.735  98.356  84.153  1.00  0.00           O  
ATOM    358  N   SER    26      71.883  97.922  84.217  1.00  0.00           N  
ATOM    359  H   SER    26      72.613  97.238  84.077  1.00  0.00           H  
ATOM    360  CA  SER    26      72.272  99.099  84.895  1.00  0.00           C  
ATOM    361  HA  SER    26      71.497  99.851  84.751  1.00  0.00           H  
ATOM    362  CB  SER    26      72.275  98.875  86.432  1.00  0.00           C  
ATOM    363  HB2 SER    26      71.308  98.440  86.683  1.00  0.00           H  
ATOM    364  HB3 SER    26      72.975  98.131  86.812  1.00  0.00           H  
ATOM    365  OG  SER    26      72.541 100.078  87.187  1.00  0.00           O  
ATOM    366  HG  SER    26      72.136  99.937  88.046  1.00  0.00           H  
ATOM    367  C   SER    26      73.637  99.676  84.488  1.00  0.00           C  
ATOM    368  O   SER    26      74.637  98.988  84.252  1.00  0.00           O  
ATOM    369  N   GLN    27      73.670 100.975  84.336  1.00  0.00           N  
ATOM    370  H   GLN    27      72.809 101.461  84.543  1.00  0.00           H  
ATOM    371  CA  GLN    27      74.763 101.832  83.908  1.00  0.00           C  
ATOM    372  HA  GLN    27      75.218 101.341  83.047  1.00  0.00           H  
ATOM    373  CB  GLN    27      74.112 103.087  83.343  1.00  0.00           C  
ATOM    374  HB2 GLN    27      73.383 102.793  82.588  1.00  0.00           H  
ATOM    375  HB3 GLN    27      73.737 103.707  84.158  1.00  0.00           H  
ATOM    376  CG  GLN    27      75.195 103.920  82.639  1.00  0.00           C  
ATOM    377  HG2 GLN    27      74.704 104.772  82.171  1.00  0.00           H  
ATOM    378  HG3 GLN    27      75.862 104.247  83.437  1.00  0.00           H  
ATOM    379  CD  GLN    27      75.987 103.385  81.418  1.00  0.00           C  
ATOM    380  OE1 GLN    27      75.622 102.513  80.665  1.00  0.00           O  
ATOM    381  NE2 GLN    27      77.174 103.959  81.208  1.00  0.00           N  
ATOM    382 HE21 GLN    27      77.410 104.740  81.804  1.00  0.00           H  
ATOM    383 HE22 GLN    27      77.732 103.638  80.430  1.00  0.00           H  
ATOM    384  C   GLN    27      75.937 102.059  84.970  1.00  0.00           C  
ATOM    385  O   GLN    27      77.050 102.534  84.713  1.00  0.00           O  
ATOM    386  N   GLN    28      75.704 101.588  86.264  1.00  0.00           N  
ATOM    387  H   GLN    28      74.804 101.153  86.409  1.00  0.00           H  
ATOM    388  CA  GLN    28      76.708 101.203  87.255  1.00  0.00           C  
ATOM    389  HA  GLN    28      77.220 102.142  87.462  1.00  0.00           H  
ATOM    390  CB  GLN    28      76.053 100.878  88.558  1.00  0.00           C  
ATOM    391  HB2 GLN    28      75.598  99.899  88.406  1.00  0.00           H  
ATOM    392  HB3 GLN    28      76.892 100.781  89.247  1.00  0.00           H  
ATOM    393  CG  GLN    28      75.066 101.950  89.005  1.00  0.00           C  
ATOM    394  HG2 GLN    28      75.568 102.908  89.147  1.00  0.00           H  
ATOM    395  HG3 GLN    28      74.186 102.112  88.383  1.00  0.00           H  
ATOM    396  CD  GLN    28      74.595 101.689  90.452  1.00  0.00           C  
ATOM    397  OE1 GLN    28      74.237 102.617  91.230  1.00  0.00           O  
ATOM    398  NE2 GLN    28      74.446 100.399  90.769  1.00  0.00           N  
ATOM    399 HE21 GLN    28      74.113 100.081  91.668  1.00  0.00           H  
ATOM    400 HE22 GLN    28      74.628  99.627  90.144  1.00  0.00           H  
ATOM    401  C   GLN    28      77.762 100.255  86.729  1.00  0.00           C  
ATOM    402  O   GLN    28      78.931 100.361  87.059  1.00  0.00           O  
ATOM    403  N   SER    29      77.376  99.279  85.811  1.00  0.00           N  
ATOM    404  H   SER    29      76.459  99.338  85.391  1.00  0.00           H  
ATOM    405  CA  SER    29      78.324  98.370  85.184  1.00  0.00           C  
ATOM    406  HA  SER    29      79.019  97.944  85.908  1.00  0.00           H  
ATOM    407  CB  SER    29      77.550  97.206  84.481  1.00  0.00           C  
ATOM    408  HB2 SER    29      78.307  96.431  84.360  1.00  0.00           H  
ATOM    409  HB3 SER    29      76.744  96.849  85.123  1.00  0.00           H  
ATOM    410  OG  SER    29      76.848  97.568  83.259  1.00  0.00           O  
ATOM    411  HG  SER    29      75.971  97.840  83.539  1.00  0.00           H  
ATOM    412  C   SER    29      79.280  98.976  84.130  1.00  0.00           C  
ATOM    413  O   SER    29      80.166  98.243  83.686  1.00  0.00           O  
ATOM    414  N   SER    30      79.149 100.272  83.855  1.00  0.00           N  
ATOM    415  H   SER    30      78.447 100.873  84.262  1.00  0.00           H  
ATOM    416  CA  SER    30      79.866 100.815  82.723  1.00  0.00           C  
ATOM    417  HA  SER    30      80.739 100.196  82.515  1.00  0.00           H  
ATOM    418  CB  SER    30      78.973 100.868  81.450  1.00  0.00           C  
ATOM    419  HB2 SER    30      78.597  99.866  81.244  1.00  0.00           H  
ATOM    420  HB3 SER    30      78.044 101.435  81.520  1.00  0.00           H  
ATOM    421  OG  SER    30      79.724 101.309  80.342  1.00  0.00           O  
ATOM    422  HG  SER    30      79.782 102.268  80.347  1.00  0.00           H  
ATOM    423  C   SER    30      80.518 102.164  83.102  1.00  0.00           C  
ATOM    424  O   SER    30      80.229 103.186  82.566  1.00  0.00           O  
ATOM    425  N   GLN    31      81.507 102.188  84.023  1.00  0.00           N  
ATOM    426  H   GLN    31      81.784 103.073  84.424  1.00  0.00           H  
ATOM    427  CA  GLN    31      82.212 101.041  84.654  1.00  0.00           C  
ATOM    428  HA  GLN    31      81.680 100.106  84.484  1.00  0.00           H  
ATOM    429  CB  GLN    31      83.584 100.916  83.963  1.00  0.00           C  
ATOM    430  HB2 GLN    31      84.112 101.866  83.883  1.00  0.00           H  
ATOM    431  HB3 GLN    31      84.203 100.370  84.676  1.00  0.00           H  
ATOM    432  CG  GLN    31      83.551 100.282  82.539  1.00  0.00           C  
ATOM    433  HG2 GLN    31      82.778 100.520  81.809  1.00  0.00           H  
ATOM    434  HG3 GLN    31      84.470 100.548  82.017  1.00  0.00           H  
ATOM    435  CD  GLN    31      83.620  98.731  82.650  1.00  0.00           C  
ATOM    436  OE1 GLN    31      83.668  98.172  83.693  1.00  0.00           O  
ATOM    437  NE2 GLN    31      83.702  98.015  81.520  1.00  0.00           N  
ATOM    438 HE21 GLN    31      83.757  97.013  81.636  1.00  0.00           H  
ATOM    439 HE22 GLN    31      83.822  98.365  80.580  1.00  0.00           H  
ATOM    440  C   GLN    31      82.384 101.276  86.208  1.00  0.00           C  
ATOM    441  O   GLN    31      82.754 102.389  86.600  1.00  0.00           O  
ATOM    442  N   PRO    32      82.043 100.295  87.138  1.00  0.00           N  
ATOM    443  CD  PRO    32      81.760  98.911  86.858  1.00  0.00           C  
ATOM    444  HD2 PRO    32      82.693  98.517  86.456  1.00  0.00           H  
ATOM    445  HD3 PRO    32      80.989  98.964  86.090  1.00  0.00           H  
ATOM    446  CG  PRO    32      81.378  98.204  88.160  1.00  0.00           C  
ATOM    447  HG2 PRO    32      82.041  97.366  88.376  1.00  0.00           H  
ATOM    448  HG3 PRO    32      80.413  97.769  87.899  1.00  0.00           H  
ATOM    449  CB  PRO    32      81.270  99.217  89.226  1.00  0.00           C  
ATOM    450  HB2 PRO    32      81.811  98.925  90.126  1.00  0.00           H  
ATOM    451  HB3 PRO    32      80.214  99.180  89.497  1.00  0.00           H  
ATOM    452  CA  PRO    32      81.763 100.544  88.550  1.00  0.00           C  
ATOM    453  HA  PRO    32      81.130 101.408  88.750  1.00  0.00           H  
ATOM    454  C   PRO    32      83.157 100.864  89.235  1.00  0.00           C  
ATOM    455  O   PRO    32      84.134 100.198  88.918  1.00  0.00           O  
ATOM    456  N   TYR    33      83.165 101.673  90.251  1.00  0.00           N  
ATOM    457  H   TYR    33      82.281 102.116  90.457  1.00  0.00           H  
ATOM    458  CA  TYR    33      84.398 102.048  90.977  1.00  0.00           C  
ATOM    459  HA  TYR    33      85.203 102.245  90.269  1.00  0.00           H  
ATOM    460  CB  TYR    33      84.209 103.326  91.867  1.00  0.00           C  
ATOM    461  HB2 TYR    33      83.633 103.129  92.771  1.00  0.00           H  
ATOM    462  HB3 TYR    33      85.197 103.626  92.218  1.00  0.00           H  
ATOM    463  CG  TYR    33      83.435 104.484  91.180  1.00  0.00           C  
ATOM    464  CD1 TYR    33      83.592 104.749  89.788  1.00  0.00           C  
ATOM    465  HD1 TYR    33      84.218 104.096  89.200  1.00  0.00           H  
ATOM    466  CE1 TYR    33      82.926 105.842  89.225  1.00  0.00           C  
ATOM    467  HE1 TYR    33      83.010 106.041  88.167  1.00  0.00           H  
ATOM    468  CZ  TYR    33      82.217 106.734  90.047  1.00  0.00           C  
ATOM    469  OH  TYR    33      81.589 107.846  89.546  1.00  0.00           O  
ATOM    470  HH  TYR    33      82.030 108.044  88.717  1.00  0.00           H  
ATOM    471  CE2 TYR    33      82.100 106.471  91.408  1.00  0.00           C  
ATOM    472  HE2 TYR    33      81.624 107.246  91.990  1.00  0.00           H  
ATOM    473  CD2 TYR    33      82.673 105.390  91.978  1.00  0.00           C  
ATOM    474  HD2 TYR    33      82.513 105.225  93.033  1.00  0.00           H  
ATOM    475  C   TYR    33      84.832 100.864  91.836  1.00  0.00           C  
ATOM    476  O   TYR    33      85.942 100.886  92.340  1.00  0.00           O  
ATOM    477  N   GLY    34      83.939  99.947  92.167  1.00  0.00           N  
ATOM    478  H   GLY    34      83.029  99.995  91.731  1.00  0.00           H  
ATOM    479  CA  GLY    34      84.074  98.908  93.147  1.00  0.00           C  
ATOM    480  HA2 GLY    34      83.233  98.219  93.067  1.00  0.00           H  
ATOM    481  HA3 GLY    34      85.026  98.434  92.908  1.00  0.00           H  
ATOM    482  C   GLY    34      84.014  99.455  94.563  1.00  0.00           C  
ATOM    483  O   GLY    34      83.272 100.397  94.847  1.00  0.00           O  
ATOM    484  N   GLN    35      84.744  98.817  95.444  1.00  0.00           N  
ATOM    485  H   GLN    35      85.266  98.009  95.139  1.00  0.00           H  
ATOM    486  CA  GLN    35      84.592  98.918  96.901  1.00  0.00           C  
ATOM    487  HA  GLN    35      84.812  99.958  97.142  1.00  0.00           H  
ATOM    488  CB  GLN    35      83.223  98.451  97.337  1.00  0.00           C  
ATOM    489  HB2 GLN    35      82.483  98.885  96.665  1.00  0.00           H  
ATOM    490  HB3 GLN    35      83.204  97.361  97.324  1.00  0.00           H  
ATOM    491  CG  GLN    35      82.964  98.901  98.869  1.00  0.00           C  
ATOM    492  HG2 GLN    35      82.254  98.207  99.319  1.00  0.00           H  
ATOM    493  HG3 GLN    35      83.930  98.727  99.343  1.00  0.00           H  
ATOM    494  CD  GLN    35      82.617 100.352  99.112  1.00  0.00           C  
ATOM    495  OE1 GLN    35      82.651 101.288  98.339  1.00  0.00           O  
ATOM    496  NE2 GLN    35      82.435 100.657 100.379  1.00  0.00           N  
ATOM    497 HE21 GLN    35      82.432  99.885 101.030  1.00  0.00           H  
ATOM    498 HE22 GLN    35      82.457 101.643 100.598  1.00  0.00           H  
ATOM    499  C   GLN    35      85.729  98.103  97.603  1.00  0.00           C  
ATOM    500  O   GLN    35      85.675  96.874  97.710  1.00  0.00           O  
ATOM    501  N   GLN    36      86.844  98.713  98.141  1.00  0.00           N  
ATOM    502  H   GLN    36      87.642  98.152  98.404  1.00  0.00           H  
ATOM    503  CA  GLN    36      87.009 100.165  98.201  1.00  0.00           C  
ATOM    504  HA  GLN    36      86.090 100.553  98.640  1.00  0.00           H  
ATOM    505  CB  GLN    36      88.059 100.549  99.267  1.00  0.00           C  
ATOM    506  HB2 GLN    36      88.927  99.931  99.040  1.00  0.00           H  
ATOM    507  HB3 GLN    36      88.331 101.604  99.284  1.00  0.00           H  
ATOM    508  CG  GLN    36      87.831 100.059 100.700  1.00  0.00           C  
ATOM    509  HG2 GLN    36      87.432  99.050 100.593  1.00  0.00           H  
ATOM    510  HG3 GLN    36      88.786 100.082 101.225  1.00  0.00           H  
ATOM    511  CD  GLN    36      86.731 100.854 101.396  1.00  0.00           C  
ATOM    512  OE1 GLN    36      86.785 102.077 101.530  1.00  0.00           O  
ATOM    513  NE2 GLN    36      85.695 100.215 101.746  1.00  0.00           N  
ATOM    514 HE21 GLN    36      85.527  99.246 101.516  1.00  0.00           H  
ATOM    515 HE22 GLN    36      84.914 100.718 102.143  1.00  0.00           H  
ATOM    516  C   GLN    36      87.308 100.858  96.863  1.00  0.00           C  
ATOM    517  O   GLN    36      88.065 100.259  96.070  1.00  0.00           O  
ATOM    518  N   SER    37      86.826 102.069  96.577  1.00  0.00           N  
ATOM    519  H   SER    37      86.205 102.453  97.275  1.00  0.00           H  
ATOM    520  CA  SER    37      87.193 102.930  95.430  1.00  0.00           C  
ATOM    521  HA  SER    37      86.936 102.473  94.475  1.00  0.00           H  
ATOM    522  CB  SER    37      86.278 104.205  95.363  1.00  0.00           C  
ATOM    523  HB2 SER    37      86.142 104.465  94.313  1.00  0.00           H  
ATOM    524  HB3 SER    37      85.295 103.912  95.730  1.00  0.00           H  
ATOM    525  OG  SER    37      86.727 105.332  96.037  1.00  0.00           O  
ATOM    526  HG  SER    37      86.320 106.111  95.652  1.00  0.00           H  
ATOM    527  C   SER    37      88.690 103.369  95.441  1.00  0.00           C  
ATOM    528  O   SER    37      89.215 103.591  96.506  1.00  0.00           O  
ATOM    529  N   TYR    38      89.343 103.567  94.319  1.00  0.00           N  
ATOM    530  H   TYR    38      88.845 103.380  93.461  1.00  0.00           H  
ATOM    531  CA  TYR    38      90.786 103.862  94.095  1.00  0.00           C  
ATOM    532  HA  TYR    38      91.102 104.707  94.705  1.00  0.00           H  
ATOM    533  CB  TYR    38      91.655 102.629  94.515  1.00  0.00           C  
ATOM    534  HB2 TYR    38      91.703 102.621  95.604  1.00  0.00           H  
ATOM    535  HB3 TYR    38      91.051 101.798  94.151  1.00  0.00           H  
ATOM    536  CG  TYR    38      93.094 102.615  94.002  1.00  0.00           C  
ATOM    537  CD1 TYR    38      93.569 101.481  93.326  1.00  0.00           C  
ATOM    538  HD1 TYR    38      92.888 100.686  93.058  1.00  0.00           H  
ATOM    539  CE1 TYR    38      94.927 101.383  93.062  1.00  0.00           C  
ATOM    540  HE1 TYR    38      95.409 100.646  92.438  1.00  0.00           H  
ATOM    541  CZ  TYR    38      95.824 102.418  93.459  1.00  0.00           C  
ATOM    542  OH  TYR    38      97.110 102.428  93.149  1.00  0.00           O  
ATOM    543  HH  TYR    38      97.527 103.162  93.607  1.00  0.00           H  
ATOM    544  CE2 TYR    38      95.336 103.528  94.228  1.00  0.00           C  
ATOM    545  HE2 TYR    38      96.062 104.209  94.645  1.00  0.00           H  
ATOM    546  CD2 TYR    38      93.920 103.665  94.405  1.00  0.00           C  
ATOM    547  HD2 TYR    38      93.555 104.547  94.909  1.00  0.00           H  
ATOM    548  C   TYR    38      91.103 104.191  92.546  1.00  0.00           C  
ATOM    549  O   TYR    38      90.571 103.606  91.669  1.00  0.00           O  
ATOM    550  N   SER    39      92.059 105.158  92.379  1.00  0.00           N  
ATOM    551  H   SER    39      92.506 105.522  93.209  1.00  0.00           H  
ATOM    552  CA  SER    39      92.451 105.716  91.077  1.00  0.00           C  
ATOM    553  HA  SER    39      91.992 105.120  90.288  1.00  0.00           H  
ATOM    554  CB  SER    39      92.020 107.185  90.889  1.00  0.00           C  
ATOM    555  HB2 SER    39      92.565 107.751  91.645  1.00  0.00           H  
ATOM    556  HB3 SER    39      92.126 107.661  89.914  1.00  0.00           H  
ATOM    557  OG  SER    39      90.654 107.304  91.267  1.00  0.00           O  
ATOM    558  HG  SER    39      90.237 107.050  90.440  1.00  0.00           H  
ATOM    559  C   SER    39      93.988 105.589  90.968  1.00  0.00           C  
ATOM    560  O   SER    39      94.728 106.485  91.232  1.00  0.00           O  
ATOM    561  N   GLY    40      94.410 104.425  90.631  1.00  0.00           N  
ATOM    562  H   GLY    40      93.694 103.782  90.324  1.00  0.00           H  
ATOM    563  CA  GLY    40      95.827 104.032  90.531  1.00  0.00           C  
ATOM    564  HA2 GLY    40      96.362 104.526  91.342  1.00  0.00           H  
ATOM    565  HA3 GLY    40      95.970 102.953  90.471  1.00  0.00           H  
ATOM    566  C   GLY    40      96.527 104.682  89.273  1.00  0.00           C  
ATOM    567  O   GLY    40      95.969 105.506  88.512  1.00  0.00           O  
ATOM    568  N   TYR    41      97.794 104.293  88.971  1.00  0.00           N  
ATOM    569  H   TYR    41      98.237 104.684  88.152  1.00  0.00           H  
ATOM    570  CA  TYR    41      98.581 103.281  89.684  1.00  0.00           C  
ATOM    571  HA  TYR    41      98.145 103.082  90.663  1.00  0.00           H  
ATOM    572  CB  TYR    41      98.526 101.905  88.944  1.00  0.00           C  
ATOM    573  HB2 TYR    41      97.512 101.736  88.583  1.00  0.00           H  
ATOM    574  HB3 TYR    41      99.116 101.946  88.029  1.00  0.00           H  
ATOM    575  CG  TYR    41      98.919 100.782  89.818  1.00  0.00           C  
ATOM    576  CD1 TYR    41     100.132 100.069  89.723  1.00  0.00           C  
ATOM    577  HD1 TYR    41     100.861 100.354  88.979  1.00  0.00           H  
ATOM    578  CE1 TYR    41     100.482  99.005  90.605  1.00  0.00           C  
ATOM    579  HE1 TYR    41     101.489  98.622  90.673  1.00  0.00           H  
ATOM    580  CZ  TYR    41      99.604  98.658  91.586  1.00  0.00           C  
ATOM    581  OH  TYR    41     100.018  97.946  92.619  1.00  0.00           O  
ATOM    582  HH  TYR    41     100.650  97.256  92.406  1.00  0.00           H  
ATOM    583  CE2 TYR    41      98.312  99.267  91.610  1.00  0.00           C  
ATOM    584  HE2 TYR    41      97.586  98.912  92.326  1.00  0.00           H  
ATOM    585  CD2 TYR    41      98.008 100.313  90.699  1.00  0.00           C  
ATOM    586  HD2 TYR    41      97.045 100.793  90.797  1.00  0.00           H  
ATOM    587  C   TYR    41     100.092 103.743  89.938  1.00  0.00           C  
ATOM    588  O   TYR    41     100.960 102.876  89.874  1.00  0.00           O  
ATOM    589  N   SER    42     100.373 105.048  89.998  1.00  0.00           N  
ATOM    590  H   SER    42      99.618 105.707  90.119  1.00  0.00           H  
ATOM    591  CA  SER    42     101.767 105.551  89.924  1.00  0.00           C  
ATOM    592  HA  SER    42     102.244 104.872  89.217  1.00  0.00           H  
ATOM    593  CB  SER    42     101.691 106.776  89.061  1.00  0.00           C  
ATOM    594  HB2 SER    42     101.091 106.482  88.200  1.00  0.00           H  
ATOM    595  HB3 SER    42     101.073 107.468  89.632  1.00  0.00           H  
ATOM    596  OG  SER    42     102.947 107.335  88.617  1.00  0.00           O  
ATOM    597  HG  SER    42     103.269 106.857  87.849  1.00  0.00           H  
ATOM    598  C   SER    42     102.600 105.556  91.218  1.00  0.00           C  
ATOM    599  O   SER    42     102.344 106.435  92.069  1.00  0.00           O  
ATOM    600  N   GLN    43     103.516 104.565  91.372  1.00  0.00           N  
ATOM    601  H   GLN    43     103.649 103.823  90.700  1.00  0.00           H  
ATOM    602  CA  GLN    43     104.195 104.482  92.664  1.00  0.00           C  
ATOM    603  HA  GLN    43     103.452 104.651  93.443  1.00  0.00           H  
ATOM    604  CB  GLN    43     104.574 102.975  92.855  1.00  0.00           C  
ATOM    605  HB2 GLN    43     103.592 102.505  92.809  1.00  0.00           H  
ATOM    606  HB3 GLN    43     105.237 102.605  92.072  1.00  0.00           H  
ATOM    607  CG  GLN    43     105.233 102.519  94.130  1.00  0.00           C  
ATOM    608  HG2 GLN    43     106.308 102.665  94.027  1.00  0.00           H  
ATOM    609  HG3 GLN    43     105.022 103.226  94.933  1.00  0.00           H  
ATOM    610  CD  GLN    43     104.961 101.080  94.435  1.00  0.00           C  
ATOM    611  OE1 GLN    43     105.515 100.193  93.863  1.00  0.00           O  
ATOM    612  NE2 GLN    43     104.155 100.850  95.425  1.00  0.00           N  
ATOM    613 HE21 GLN    43     103.634 101.614  95.831  1.00  0.00           H  
ATOM    614 HE22 GLN    43     104.293  99.968  95.897  1.00  0.00           H  
ATOM    615  C   GLN    43     105.399 105.451  92.833  1.00  0.00           C  
ATOM    616  O   GLN    43     105.843 105.791  93.918  1.00  0.00           O  
ATOM    617  N   SER    44     106.016 105.909  91.766  1.00  0.00           N  
ATOM    618  H   SER    44     105.572 105.759  90.871  1.00  0.00           H  
ATOM    619  CA  SER    44     106.992 106.963  91.792  1.00  0.00           C  
ATOM    620  HA  SER    44     107.709 106.639  92.547  1.00  0.00           H  
ATOM    621  CB  SER    44     107.638 107.049  90.434  1.00  0.00           C  
ATOM    622  HB2 SER    44     108.303 107.912  90.478  1.00  0.00           H  
ATOM    623  HB3 SER    44     108.229 106.168  90.182  1.00  0.00           H  
ATOM    624  OG  SER    44     106.774 107.297  89.324  1.00  0.00           O  
ATOM    625  HG  SER    44     106.846 108.228  89.104  1.00  0.00           H  
ATOM    626  C   SER    44     106.340 108.304  92.296  1.00  0.00           C  
ATOM    627  O   SER    44     105.101 108.493  92.314  1.00  0.00           O  
ATOM    628  N   THR    45     107.195 109.267  92.713  1.00  0.00           N  
ATOM    629  H   THR    45     108.169 109.004  92.756  1.00  0.00           H  
ATOM    630  CA  THR    45     106.645 110.487  93.305  1.00  0.00           C  
ATOM    631  HA  THR    45     106.246 110.190  94.274  1.00  0.00           H  
ATOM    632  CB  THR    45     107.764 111.473  93.678  1.00  0.00           C  
ATOM    633  HB  THR    45     108.484 111.489  92.859  1.00  0.00           H  
ATOM    634  CG2 THR    45     107.350 112.916  94.063  1.00  0.00           C  
ATOM    635 HG21 THR    45     108.309 113.434  94.037  1.00  0.00           H  
ATOM    636 HG22 THR    45     106.813 113.355  93.223  1.00  0.00           H  
ATOM    637 HG23 THR    45     106.837 112.981  95.023  1.00  0.00           H  
ATOM    638  OG1 THR    45     108.417 111.075  94.912  1.00  0.00           O  
ATOM    639  HG1 THR    45     108.474 110.117  94.882  1.00  0.00           H  
ATOM    640  C   THR    45     105.579 111.170  92.526  1.00  0.00           C  
ATOM    641  O   THR    45     105.761 111.286  91.276  1.00  0.00           O  
ATOM    642  N   ASP    46     104.489 111.598  93.200  1.00  0.00           N  
ATOM    643  H   ASP    46     104.574 111.583  94.206  1.00  0.00           H  
ATOM    644  CA  ASP    46     103.257 112.177  92.598  1.00  0.00           C  
ATOM    645  HA  ASP    46     103.065 111.575  91.710  1.00  0.00           H  
ATOM    646  CB  ASP    46     102.127 111.975  93.584  1.00  0.00           C  
ATOM    647  HB2 ASP    46     101.921 110.907  93.658  1.00  0.00           H  
ATOM    648  HB3 ASP    46     102.490 112.333  94.547  1.00  0.00           H  
ATOM    649  CG  ASP    46     100.822 112.676  93.205  1.00  0.00           C  
ATOM    650  OD1 ASP    46     100.616 113.139  92.034  1.00  0.00           O  
ATOM    651  OD2 ASP    46      99.887 112.712  94.012  1.00  0.00           O  
ATOM    652  C   ASP    46     103.445 113.685  92.297  1.00  0.00           C  
ATOM    653  O   ASP    46     103.562 114.572  93.152  1.00  0.00           O  
ATOM    654  N   THR    47     103.619 114.028  91.008  1.00  0.00           N  
ATOM    655  H   THR    47     103.445 113.361  90.270  1.00  0.00           H  
ATOM    656  CA  THR    47     104.035 115.394  90.553  1.00  0.00           C  
ATOM    657  HA  THR    47     104.538 115.906  91.373  1.00  0.00           H  
ATOM    658  CB  THR    47     105.043 115.143  89.375  1.00  0.00           C  
ATOM    659  HB  THR    47     105.376 116.149  89.118  1.00  0.00           H  
ATOM    660  CG2 THR    47     106.293 114.464  89.849  1.00  0.00           C  
ATOM    661 HG21 THR    47     105.988 113.606  90.449  1.00  0.00           H  
ATOM    662 HG22 THR    47     106.908 114.239  88.977  1.00  0.00           H  
ATOM    663 HG23 THR    47     106.789 115.144  90.541  1.00  0.00           H  
ATOM    664  OG1 THR    47     104.575 114.470  88.254  1.00  0.00           O  
ATOM    665  HG1 THR    47     104.590 113.551  88.530  1.00  0.00           H  
ATOM    666  C   THR    47     102.837 116.237  90.063  1.00  0.00           C  
ATOM    667  O   THR    47     103.091 117.266  89.453  1.00  0.00           O  
ATOM    668  N   SER    48     101.568 115.845  90.236  1.00  0.00           N  
ATOM    669  H   SER    48     101.420 114.889  90.528  1.00  0.00           H  
ATOM    670  CA  SER    48     100.366 116.672  90.083  1.00  0.00           C  
ATOM    671  HA  SER    48     100.279 116.819  89.007  1.00  0.00           H  
ATOM    672  CB  SER    48      99.152 115.860  90.434  1.00  0.00           C  
ATOM    673  HB2 SER    48      98.277 116.501  90.325  1.00  0.00           H  
ATOM    674  HB3 SER    48      98.981 115.122  89.650  1.00  0.00           H  
ATOM    675  OG  SER    48      99.134 115.396  91.785  1.00  0.00           O  
ATOM    676  HG  SER    48      99.767 114.735  92.073  1.00  0.00           H  
ATOM    677  C   SER    48     100.427 118.022  90.895  1.00  0.00           C  
ATOM    678  O   SER    48     101.356 118.332  91.644  1.00  0.00           O  
ATOM    679  N   GLY    49      99.440 118.801  90.541  1.00  0.00           N  
ATOM    680  H   GLY    49      98.796 118.446  89.848  1.00  0.00           H  
ATOM    681  CA  GLY    49      99.204 120.209  90.996  1.00  0.00           C  
ATOM    682  HA2 GLY    49      98.283 120.529  90.510  1.00  0.00           H  
ATOM    683  HA3 GLY    49      98.993 120.140  92.063  1.00  0.00           H  
ATOM    684  C   GLY    49     100.282 121.255  90.679  1.00  0.00           C  
ATOM    685  O   GLY    49     101.034 121.118  89.766  1.00  0.00           O  
ATOM    686  N   TYR    50     100.398 122.309  91.429  1.00  0.00           N  
ATOM    687  H   TYR    50     101.198 122.850  91.135  1.00  0.00           H  
ATOM    688  CA  TYR    50      99.839 122.542  92.757  1.00  0.00           C  
ATOM    689  HA  TYR    50      98.828 122.144  92.665  1.00  0.00           H  
ATOM    690  CB  TYR    50     100.592 121.678  93.745  1.00  0.00           C  
ATOM    691  HB2 TYR    50     100.490 120.606  93.576  1.00  0.00           H  
ATOM    692  HB3 TYR    50     101.662 121.873  93.673  1.00  0.00           H  
ATOM    693  CG  TYR    50     100.102 121.974  95.159  1.00  0.00           C  
ATOM    694  CD1 TYR    50     100.723 122.904  96.034  1.00  0.00           C  
ATOM    695  HD1 TYR    50     101.685 123.322  95.776  1.00  0.00           H  
ATOM    696  CE1 TYR    50     100.192 123.227  97.322  1.00  0.00           C  
ATOM    697  HE1 TYR    50     100.734 123.837  98.030  1.00  0.00           H  
ATOM    698  CZ  TYR    50      99.005 122.563  97.769  1.00  0.00           C  
ATOM    699  OH  TYR    50      98.375 122.918  98.895  1.00  0.00           O  
ATOM    700  HH  TYR    50      98.932 123.466  99.453  1.00  0.00           H  
ATOM    701  CE2 TYR    50      98.365 121.644  96.909  1.00  0.00           C  
ATOM    702  HE2 TYR    50      97.463 121.139  97.220  1.00  0.00           H  
ATOM    703  CD2 TYR    50      98.940 121.320  95.618  1.00  0.00           C  
ATOM    704  HD2 TYR    50      98.473 120.540  95.035  1.00  0.00           H  
ATOM    705  C   TYR    50      99.934 124.040  93.146  1.00  0.00           C  
ATOM    706  O   TYR    50     100.939 124.723  92.958  1.00  0.00           O  
ATOM    707  N   GLY    51      98.840 124.641  93.683  1.00  0.00           N  
ATOM    708  H   GLY    51      99.122 125.445  94.225  1.00  0.00           H  
ATOM    709  CA  GLY    51      97.517 124.117  93.576  1.00  0.00           C  
ATOM    710  HA2 GLY    51      97.388 123.067  93.841  1.00  0.00           H  
ATOM    711  HA3 GLY    51      96.826 124.740  94.143  1.00  0.00           H  
ATOM    712  C   GLY    51      97.055 124.110  92.118  1.00  0.00           C  
ATOM    713  O   GLY    51      96.733 122.986  91.639  1.00  0.00           O  
ATOM    714  N   GLN    52      97.183 125.223  91.337  1.00  0.00           N  
ATOM    715  H   GLN    52      97.496 126.057  91.813  1.00  0.00           H  
ATOM    716  CA  GLN    52      97.120 125.241  89.903  1.00  0.00           C  
ATOM    717  HA  GLN    52      96.943 124.213  89.587  1.00  0.00           H  
ATOM    718  CB  GLN    52      95.994 126.214  89.397  1.00  0.00           C  
ATOM    719  HB2 GLN    52      96.170 127.152  89.925  1.00  0.00           H  
ATOM    720  HB3 GLN    52      96.065 126.416  88.328  1.00  0.00           H  
ATOM    721  CG  GLN    52      94.556 125.716  89.527  1.00  0.00           C  
ATOM    722  HG2 GLN    52      94.475 124.804  88.935  1.00  0.00           H  
ATOM    723  HG3 GLN    52      94.341 125.511  90.575  1.00  0.00           H  
ATOM    724  CD  GLN    52      93.578 126.679  88.903  1.00  0.00           C  
ATOM    725  OE1 GLN    52      93.852 127.315  87.893  1.00  0.00           O  
ATOM    726  NE2 GLN    52      92.361 126.849  89.323  1.00  0.00           N  
ATOM    727 HE21 GLN    52      91.938 126.282  90.043  1.00  0.00           H  
ATOM    728 HE22 GLN    52      91.797 127.487  88.780  1.00  0.00           H  
ATOM    729  C   GLN    52      98.500 125.545  89.250  1.00  0.00           C  
ATOM    730  O   GLN    52      99.475 126.102  89.876  1.00  0.00           O  
ATOM    731  N   SER    53      98.729 125.086  88.022  1.00  0.00           N  
ATOM    732  H   SER    53      99.672 125.280  87.716  1.00  0.00           H  
ATOM    733  CA  SER    53      97.907 124.277  87.165  1.00  0.00           C  
ATOM    734  HA  SER    53      96.871 124.612  87.220  1.00  0.00           H  
ATOM    735  CB  SER    53      98.341 124.531  85.740  1.00  0.00           C  
ATOM    736  HB2 SER    53      98.150 125.553  85.414  1.00  0.00           H  
ATOM    737  HB3 SER    53      99.416 124.360  85.697  1.00  0.00           H  
ATOM    738  OG  SER    53      97.587 123.641  84.907  1.00  0.00           O  
ATOM    739  HG  SER    53      98.230 123.087  84.459  1.00  0.00           H  
ATOM    740  C   SER    53      98.022 122.801  87.432  1.00  0.00           C  
ATOM    741  O   SER    53      99.041 122.272  87.781  1.00  0.00           O  
ATOM    742  N   SER    54      96.918 122.098  87.340  1.00  0.00           N  
ATOM    743  H   SER    54      96.064 122.522  87.006  1.00  0.00           H  
ATOM    744  CA  SER    54      96.743 120.686  87.646  1.00  0.00           C  
ATOM    745  HA  SER    54      96.817 120.521  88.721  1.00  0.00           H  
ATOM    746  CB  SER    54      95.356 120.265  87.222  1.00  0.00           C  
ATOM    747  HB2 SER    54      95.313 119.176  87.224  1.00  0.00           H  
ATOM    748  HB3 SER    54      94.680 120.667  87.977  1.00  0.00           H  
ATOM    749  OG  SER    54      94.963 120.848  85.943  1.00  0.00           O  
ATOM    750  HG  SER    54      94.668 121.755  86.056  1.00  0.00           H  
ATOM    751  C   SER    54      97.849 119.821  86.968  1.00  0.00           C  
ATOM    752  O   SER    54      98.494 118.925  87.550  1.00  0.00           O  
ATOM    753  N   TYR    55      98.116 120.219  85.729  1.00  0.00           N  
ATOM    754  H   TYR    55      97.670 121.041  85.349  1.00  0.00           H  
ATOM    755  CA  TYR    55      99.320 119.799  85.001  1.00  0.00           C  
ATOM    756  HA  TYR    55      99.916 119.001  85.444  1.00  0.00           H  
ATOM    757  CB  TYR    55      98.904 119.207  83.665  1.00  0.00           C  
ATOM    758  HB2 TYR    55      98.512 120.028  83.064  1.00  0.00           H  
ATOM    759  HB3 TYR    55      99.800 118.893  83.129  1.00  0.00           H  
ATOM    760  CG  TYR    55      97.870 118.025  83.809  1.00  0.00           C  
ATOM    761  CD1 TYR    55      96.492 118.247  83.963  1.00  0.00           C  
ATOM    762  HD1 TYR    55      96.168 119.277  83.986  1.00  0.00           H  
ATOM    763  CE1 TYR    55      95.565 117.210  84.010  1.00  0.00           C  
ATOM    764  HE1 TYR    55      94.501 117.390  84.052  1.00  0.00           H  
ATOM    765  CZ  TYR    55      96.099 115.934  84.234  1.00  0.00           C  
ATOM    766  OH  TYR    55      95.208 114.858  84.246  1.00  0.00           O  
ATOM    767  HH  TYR    55      94.504 114.906  83.595  1.00  0.00           H  
ATOM    768  CE2 TYR    55      97.514 115.691  84.262  1.00  0.00           C  
ATOM    769  HE2 TYR    55      97.911 114.692  84.364  1.00  0.00           H  
ATOM    770  CD2 TYR    55      98.411 116.721  83.952  1.00  0.00           C  
ATOM    771  HD2 TYR    55      99.476 116.602  83.818  1.00  0.00           H  
ATOM    772  C   TYR    55     100.240 120.991  84.766  1.00  0.00           C  
ATOM    773  O   TYR    55      99.709 122.056  84.402  1.00  0.00           O  
ATOM    774  N   SER    56     101.570 121.010  84.970  1.00  0.00           N  
ATOM    775  H   SER    56     101.972 121.934  84.903  1.00  0.00           H  
ATOM    776  CA  SER    56     102.536 119.984  85.351  1.00  0.00           C  
ATOM    777  HA  SER    56     103.484 120.520  85.321  1.00  0.00           H  
ATOM    778  CB  SER    56     102.362 119.512  86.806  1.00  0.00           C  
ATOM    779  HB2 SER    56     102.229 120.372  87.461  1.00  0.00           H  
ATOM    780  HB3 SER    56     101.463 118.902  86.890  1.00  0.00           H  
ATOM    781  OG  SER    56     103.426 118.676  87.218  1.00  0.00           O  
ATOM    782  HG  SER    56     103.287 118.434  88.136  1.00  0.00           H  
ATOM    783  C   SER    56     102.686 118.879  84.278  1.00  0.00           C  
ATOM    784  O   SER    56     102.180 117.795  84.457  1.00  0.00           O  
ATOM    785  N   SER    57     103.234 119.186  83.095  1.00  0.00           N  
ATOM    786  H   SER    57     103.185 118.468  82.386  1.00  0.00           H  
ATOM    787  CA  SER    57     103.844 120.457  82.680  1.00  0.00           C  
ATOM    788  HA  SER    57     104.171 121.107  83.490  1.00  0.00           H  
ATOM    789  CB  SER    57     105.063 120.223  81.746  1.00  0.00           C  
ATOM    790  HB2 SER    57     104.753 119.903  80.751  1.00  0.00           H  
ATOM    791  HB3 SER    57     105.554 121.170  81.522  1.00  0.00           H  
ATOM    792  OG  SER    57     105.862 119.215  82.305  1.00  0.00           O  
ATOM    793  HG  SER    57     105.444 118.354  82.230  1.00  0.00           H  
ATOM    794  C   SER    57     102.702 121.308  82.041  1.00  0.00           C  
ATOM    795  O   SER    57     101.884 120.773  81.281  1.00  0.00           O  
ATOM    796  N   TYR    58     102.672 122.642  82.260  1.00  0.00           N  
ATOM    797  H   TYR    58     103.337 123.016  82.921  1.00  0.00           H  
ATOM    798  CA  TYR    58     101.578 123.496  81.832  1.00  0.00           C  
ATOM    799  HA  TYR    58     100.626 123.090  82.174  1.00  0.00           H  
ATOM    800  CB  TYR    58     101.781 124.831  82.509  1.00  0.00           C  
ATOM    801  HB2 TYR    58     101.791 124.825  83.599  1.00  0.00           H  
ATOM    802  HB3 TYR    58     102.826 125.091  82.337  1.00  0.00           H  
ATOM    803  CG  TYR    58     100.872 125.839  81.986  1.00  0.00           C  
ATOM    804  CD1 TYR    58     101.067 126.589  80.858  1.00  0.00           C  
ATOM    805  HD1 TYR    58     102.021 126.509  80.359  1.00  0.00           H  
ATOM    806  CE1 TYR    58     100.084 127.427  80.339  1.00  0.00           C  
ATOM    807  HE1 TYR    58     100.264 128.067  79.488  1.00  0.00           H  
ATOM    808  CZ  TYR    58      98.817 127.330  80.868  1.00  0.00           C  
ATOM    809  OH  TYR    58      97.876 128.071  80.218  1.00  0.00           O  
ATOM    810  HH  TYR    58      97.153 128.146  80.845  1.00  0.00           H  
ATOM    811  CE2 TYR    58      98.586 126.640  82.079  1.00  0.00           C  
ATOM    812  HE2 TYR    58      97.637 126.771  82.579  1.00  0.00           H  
ATOM    813  CD2 TYR    58      99.611 125.925  82.630  1.00  0.00           C  
ATOM    814  HD2 TYR    58      99.482 125.332  83.523  1.00  0.00           H  
ATOM    815  C   TYR    58     101.457 123.692  80.254  1.00  0.00           C  
ATOM    816  O   TYR    58     102.394 123.958  79.557  1.00  0.00           O  
ATOM    817  N   GLY    59     100.250 123.530  79.799  1.00  0.00           N  
ATOM    818  H   GLY    59     100.131 123.849  78.848  1.00  0.00           H  
ATOM    819  CA  GLY    59      98.948 123.058  80.444  1.00  0.00           C  
ATOM    820  HA2 GLY    59      99.008 122.022  80.777  1.00  0.00           H  
ATOM    821  HA3 GLY    59      98.734 123.678  81.315  1.00  0.00           H  
ATOM    822  C   GLY    59      97.723 123.232  79.545  1.00  0.00           C  
ATOM    823  O   GLY    59      97.787 123.546  78.343  1.00  0.00           O  
ATOM    824  N   GLN    60      96.509 122.997  79.970  1.00  0.00           N  
ATOM    825  H   GLN    60      95.808 123.273  79.297  1.00  0.00           H  
ATOM    826  CA  GLN    60      96.044 122.389  81.220  1.00  0.00           C  
ATOM    827  HA  GLN    60      96.820 121.711  81.577  1.00  0.00           H  
ATOM    828  CB  GLN    60      95.657 123.453  82.279  1.00  0.00           C  
ATOM    829  HB2 GLN    60      95.460 122.959  83.230  1.00  0.00           H  
ATOM    830  HB3 GLN    60      96.516 124.110  82.418  1.00  0.00           H  
ATOM    831  CG  GLN    60      94.506 124.358  81.892  1.00  0.00           C  
ATOM    832  HG2 GLN    60      94.913 124.974  81.090  1.00  0.00           H  
ATOM    833  HG3 GLN    60      93.606 123.813  81.608  1.00  0.00           H  
ATOM    834  CD  GLN    60      94.000 125.161  83.181  1.00  0.00           C  
ATOM    835  OE1 GLN    60      93.447 124.635  84.173  1.00  0.00           O  
ATOM    836  NE2 GLN    60      94.064 126.444  83.002  1.00  0.00           N  
ATOM    837 HE21 GLN    60      94.513 126.874  82.206  1.00  0.00           H  
ATOM    838 HE22 GLN    60      93.741 127.074  83.722  1.00  0.00           H  
ATOM    839  C   GLN    60      94.903 121.431  80.879  1.00  0.00           C  
ATOM    840  O   GLN    60      94.774 120.473  81.640  1.00  0.00           O  
ATOM    841  N   SER    61      94.134 121.805  79.886  1.00  0.00           N  
ATOM    842  H   SER    61      94.317 122.642  79.352  1.00  0.00           H  
ATOM    843  CA  SER    61      92.898 121.201  79.414  1.00  0.00           C  
ATOM    844  HA  SER    61      92.815 120.121  79.535  1.00  0.00           H  
ATOM    845  CB  SER    61      91.654 121.928  80.101  1.00  0.00           C  
ATOM    846  HB2 SER    61      90.728 121.454  79.775  1.00  0.00           H  
ATOM    847  HB3 SER    61      91.607 121.775  81.179  1.00  0.00           H  
ATOM    848  OG  SER    61      91.595 123.308  79.693  1.00  0.00           O  
ATOM    849  HG  SER    61      91.290 123.869  80.410  1.00  0.00           H  
ATOM    850  C   SER    61      92.588 121.195  77.941  1.00  0.00           C  
ATOM    851  O   SER    61      93.214 121.876  77.150  1.00  0.00           O  
ATOM    852  N   GLN    62      91.446 120.550  77.609  1.00  0.00           N  
ATOM    853  H   GLN    62      90.948 120.085  78.354  1.00  0.00           H  
ATOM    854  CA  GLN    62      90.888 120.627  76.272  1.00  0.00           C  
ATOM    855  HA  GLN    62      91.522 120.224  75.482  1.00  0.00           H  
ATOM    856  CB  GLN    62      89.538 119.842  76.129  1.00  0.00           C  
ATOM    857  HB2 GLN    62      88.815 120.235  76.843  1.00  0.00           H  
ATOM    858  HB3 GLN    62      89.113 119.874  75.126  1.00  0.00           H  
ATOM    859  CG  GLN    62      89.785 118.314  76.510  1.00  0.00           C  
ATOM    860  HG2 GLN    62      90.463 117.970  75.729  1.00  0.00           H  
ATOM    861  HG3 GLN    62      90.288 118.358  77.477  1.00  0.00           H  
ATOM    862  CD  GLN    62      88.488 117.481  76.471  1.00  0.00           C  
ATOM    863  OE1 GLN    62      87.438 117.937  76.124  1.00  0.00           O  
ATOM    864  NE2 GLN    62      88.598 116.189  76.808  1.00  0.00           N  
ATOM    865 HE21 GLN    62      87.780 115.607  76.911  1.00  0.00           H  
ATOM    866 HE22 GLN    62      89.466 115.848  77.195  1.00  0.00           H  
ATOM    867  C   GLN    62      90.616 122.120  75.854  1.00  0.00           C  
ATOM    868  O   GLN    62      91.039 122.514  74.805  1.00  0.00           O  
ATOM    869  N   ASN    63      89.954 122.921  76.661  1.00  0.00           N  
ATOM    870  H   ASN    63      89.544 122.470  77.467  1.00  0.00           H  
ATOM    871  CA  ASN    63      89.702 124.367  76.300  1.00  0.00           C  
ATOM    872  HA  ASN    63      89.322 124.419  75.279  1.00  0.00           H  
ATOM    873  CB  ASN    63      88.691 125.085  77.316  1.00  0.00           C  
ATOM    874  HB2 ASN    63      88.872 124.761  78.341  1.00  0.00           H  
ATOM    875  HB3 ASN    63      88.804 126.169  77.273  1.00  0.00           H  
ATOM    876  CG  ASN    63      87.254 124.749  76.940  1.00  0.00           C  
ATOM    877  OD1 ASN    63      86.842 124.391  75.800  1.00  0.00           O  
ATOM    878  ND2 ASN    63      86.348 124.852  77.868  1.00  0.00           N  
ATOM    879 HD21 ASN    63      85.448 124.832  77.409  1.00  0.00           H  
ATOM    880 HD22 ASN    63      86.553 125.194  78.796  1.00  0.00           H  
ATOM    881  C   ASN    63      90.935 125.247  76.311  1.00  0.00           C  
ATOM    882  O   ASN    63      90.985 126.230  75.614  1.00  0.00           O  
ATOM    883  N   THR    64      91.917 124.908  77.152  1.00  0.00           N  
ATOM    884  H   THR    64      91.859 124.069  77.710  1.00  0.00           H  
ATOM    885  CA  THR    64      93.123 125.716  77.268  1.00  0.00           C  
ATOM    886  HA  THR    64      93.188 126.397  76.419  1.00  0.00           H  
ATOM    887  CB  THR    64      92.989 126.621  78.542  1.00  0.00           C  
ATOM    888  HB  THR    64      92.997 126.012  79.446  1.00  0.00           H  
ATOM    889  CG2 THR    64      94.073 127.700  78.620  1.00  0.00           C  
ATOM    890 HG21 THR    64      93.882 128.434  79.403  1.00  0.00           H  
ATOM    891 HG22 THR    64      95.033 127.219  78.806  1.00  0.00           H  
ATOM    892 HG23 THR    64      93.984 128.215  77.664  1.00  0.00           H  
ATOM    893  OG1 THR    64      91.795 127.389  78.566  1.00  0.00           O  
ATOM    894  HG1 THR    64      91.650 127.544  79.502  1.00  0.00           H  
ATOM    895  C   THR    64      94.318 124.786  77.309  1.00  0.00           C  
ATOM    896  O   THR    64      94.536 124.193  78.378  1.00  0.00           O  
ATOM    897  N   GLY    65      95.204 124.623  76.328  1.00  0.00           N  
ATOM    898  H   GLY    65      96.036 124.081  76.516  1.00  0.00           H  
ATOM    899  CA  GLY    65      95.116 125.027  74.926  1.00  0.00           C  
ATOM    900  HA2 GLY    65      95.071 126.116  74.946  1.00  0.00           H  
ATOM    901  HA3 GLY    65      96.051 124.665  74.499  1.00  0.00           H  
ATOM    902  C   GLY    65      93.917 124.546  74.108  1.00  0.00           C  
ATOM    903  O   GLY    65      93.853 123.317  74.004  1.00  0.00           O  
ATOM    904  N   TYR    66      93.230 125.366  73.363  1.00  0.00           N  
ATOM    905  H   TYR    66      93.625 126.291  73.270  1.00  0.00           H  
ATOM    906  CA  TYR    66      91.940 125.061  72.847  1.00  0.00           C  
ATOM    907  HA  TYR    66      91.291 124.705  73.647  1.00  0.00           H  
ATOM    908  CB  TYR    66      91.181 126.391  72.415  1.00  0.00           C  
ATOM    909  HB2 TYR    66      91.164 127.191  73.155  1.00  0.00           H  
ATOM    910  HB3 TYR    66      91.716 126.752  71.537  1.00  0.00           H  
ATOM    911  CG  TYR    66      89.747 126.089  71.956  1.00  0.00           C  
ATOM    912  CD1 TYR    66      89.514 125.799  70.607  1.00  0.00           C  
ATOM    913  HD1 TYR    66      90.348 125.629  69.941  1.00  0.00           H  
ATOM    914  CE1 TYR    66      88.162 125.505  70.247  1.00  0.00           C  
ATOM    915  HE1 TYR    66      88.073 125.294  69.192  1.00  0.00           H  
ATOM    916  CZ  TYR    66      87.122 125.673  71.175  1.00  0.00           C  
ATOM    917  OH  TYR    66      85.890 125.669  70.699  1.00  0.00           O  
ATOM    918  HH  TYR    66      85.866 126.062  69.824  1.00  0.00           H  
ATOM    919  CE2 TYR    66      87.381 125.977  72.532  1.00  0.00           C  
ATOM    920  HE2 TYR    66      86.587 126.176  73.236  1.00  0.00           H  
ATOM    921  CD2 TYR    66      88.701 126.211  72.889  1.00  0.00           C  
ATOM    922  HD2 TYR    66      88.930 126.438  73.919  1.00  0.00           H  
ATOM    923  C   TYR    66      91.919 123.924  71.774  1.00  0.00           C  
ATOM    924  O   TYR    66      92.502 124.056  70.717  1.00  0.00           O  
ATOM    925  N   GLY    67      91.047 122.947  72.026  1.00  0.00           N  
ATOM    926  H   GLY    67      90.556 123.030  72.904  1.00  0.00           H  
ATOM    927  CA  GLY    67      90.713 121.815  71.188  1.00  0.00           C  
ATOM    928  HA2 GLY    67      91.243 121.785  70.236  1.00  0.00           H  
ATOM    929  HA3 GLY    67      90.991 120.969  71.816  1.00  0.00           H  
ATOM    930  C   GLY    67      89.238 121.653  70.762  1.00  0.00           C  
ATOM    931  O   GLY    67      88.310 122.038  71.458  1.00  0.00           O  
ATOM    932  N   THR    68      88.972 121.157  69.540  1.00  0.00           N  
ATOM    933  H   THR    68      89.717 120.681  69.053  1.00  0.00           H  
ATOM    934  CA  THR    68      87.620 120.867  69.088  1.00  0.00           C  
ATOM    935  HA  THR    68      87.006 120.461  69.891  1.00  0.00           H  
ATOM    936  CB  THR    68      86.933 122.260  68.708  1.00  0.00           C  
ATOM    937  HB  THR    68      87.178 123.009  69.461  1.00  0.00           H  
ATOM    938  CG2 THR    68      87.438 122.832  67.338  1.00  0.00           C  
ATOM    939 HG21 THR    68      88.520 122.963  67.342  1.00  0.00           H  
ATOM    940 HG22 THR    68      86.867 122.418  66.507  1.00  0.00           H  
ATOM    941 HG23 THR    68      87.041 123.847  67.302  1.00  0.00           H  
ATOM    942  OG1 THR    68      85.528 122.107  68.717  1.00  0.00           O  
ATOM    943  HG1 THR    68      85.196 122.238  69.608  1.00  0.00           H  
ATOM    944  C   THR    68      87.595 119.869  67.956  1.00  0.00           C  
ATOM    945  O   THR    68      88.537 119.250  67.494  1.00  0.00           O  
ATOM    946  N   GLN    69      86.351 119.642  67.430  1.00  0.00           N  
ATOM    947  H   GLN    69      85.633 120.219  67.845  1.00  0.00           H  
ATOM    948  CA  GLN    69      86.135 118.988  66.072  1.00  0.00           C  
ATOM    949  HA  GLN    69      86.987 118.434  65.678  1.00  0.00           H  
ATOM    950  CB  GLN    69      85.045 117.920  66.225  1.00  0.00           C  
ATOM    951  HB2 GLN    69      84.175 118.448  66.615  1.00  0.00           H  
ATOM    952  HB3 GLN    69      84.897 117.471  65.243  1.00  0.00           H  
ATOM    953  CG  GLN    69      85.537 116.748  67.143  1.00  0.00           C  
ATOM    954  HG2 GLN    69      86.096 117.169  67.979  1.00  0.00           H  
ATOM    955  HG3 GLN    69      84.816 116.020  67.515  1.00  0.00           H  
ATOM    956  CD  GLN    69      86.686 115.958  66.373  1.00  0.00           C  
ATOM    957  OE1 GLN    69      86.911 116.012  65.168  1.00  0.00           O  
ATOM    958  NE2 GLN    69      87.433 115.167  67.139  1.00  0.00           N  
ATOM    959 HE21 GLN    69      87.296 115.259  68.135  1.00  0.00           H  
ATOM    960 HE22 GLN    69      88.032 114.533  66.629  1.00  0.00           H  
ATOM    961  C   GLN    69      85.814 120.062  65.038  1.00  0.00           C  
ATOM    962  O   GLN    69      84.805 120.765  65.062  1.00  0.00           O  
ATOM    963  N   SER    70      86.747 120.245  64.079  1.00  0.00           N  
ATOM    964  H   SER    70      87.406 119.483  64.021  1.00  0.00           H  
ATOM    965  CA  SER    70      86.798 121.321  63.004  1.00  0.00           C  
ATOM    966  HA  SER    70      86.265 122.136  63.494  1.00  0.00           H  
ATOM    967  CB  SER    70      88.236 121.698  62.777  1.00  0.00           C  
ATOM    968  HB2 SER    70      88.674 120.888  62.193  1.00  0.00           H  
ATOM    969  HB3 SER    70      88.374 122.670  62.302  1.00  0.00           H  
ATOM    970  OG  SER    70      88.956 121.826  63.983  1.00  0.00           O  
ATOM    971  HG  SER    70      88.838 122.698  64.367  1.00  0.00           H  
ATOM    972  C   SER    70      86.035 120.976  61.731  1.00  0.00           C  
ATOM    973  O   SER    70      85.980 121.736  60.780  1.00  0.00           O  
ATOM    974  N   THR    71      85.428 119.778  61.713  1.00  0.00           N  
ATOM    975  H   THR    71      85.277 119.332  62.606  1.00  0.00           H  
ATOM    976  CA  THR    71      84.768 119.173  60.538  1.00  0.00           C  
ATOM    977  HA  THR    71      84.710 119.979  59.805  1.00  0.00           H  
ATOM    978  CB  THR    71      85.626 117.989  60.008  1.00  0.00           C  
ATOM    979  HB  THR    71      85.153 117.644  59.088  1.00  0.00           H  
ATOM    980  CG2 THR    71      87.031 118.301  59.499  1.00  0.00           C  
ATOM    981 HG21 THR    71      87.288 117.649  58.665  1.00  0.00           H  
ATOM    982 HG22 THR    71      87.128 119.347  59.208  1.00  0.00           H  
ATOM    983 HG23 THR    71      87.793 118.231  60.276  1.00  0.00           H  
ATOM    984  OG1 THR    71      85.811 116.978  60.988  1.00  0.00           O  
ATOM    985  HG1 THR    71      86.593 117.277  61.458  1.00  0.00           H  
ATOM    986  C   THR    71      83.313 118.812  60.738  1.00  0.00           C  
ATOM    987  O   THR    71      82.965 118.475  61.815  1.00  0.00           O  
ATOM    988  N   PRO    72      82.471 118.771  59.698  1.00  0.00           N  
ATOM    989  CD  PRO    72      82.721 119.257  58.334  1.00  0.00           C  
ATOM    990  HD2 PRO    72      83.565 118.759  57.857  1.00  0.00           H  
ATOM    991  HD3 PRO    72      82.959 120.320  58.352  1.00  0.00           H  
ATOM    992  CG  PRO    72      81.456 118.888  57.588  1.00  0.00           C  
ATOM    993  HG2 PRO    72      81.632 117.901  57.159  1.00  0.00           H  
ATOM    994  HG3 PRO    72      81.317 119.627  56.798  1.00  0.00           H  
ATOM    995  CB  PRO    72      80.317 118.853  58.549  1.00  0.00           C  
ATOM    996  HB2 PRO    72      79.586 118.109  58.230  1.00  0.00           H  
ATOM    997  HB3 PRO    72      79.835 119.808  58.754  1.00  0.00           H  
ATOM    998  CA  PRO    72      81.038 118.507  59.944  1.00  0.00           C  
ATOM    999  HA  PRO    72      80.642 119.149  60.731  1.00  0.00           H  
ATOM   1000  C   PRO    72      80.846 117.055  60.344  1.00  0.00           C  
ATOM   1001  O   PRO    72      81.132 116.179  59.558  1.00  0.00           O  
ATOM   1002  N   GLN    73      80.343 116.790  61.515  1.00  0.00           N  
ATOM   1003  H   GLN    73      80.195 117.622  62.067  1.00  0.00           H  
ATOM   1004  CA  GLN    73      80.014 115.474  62.147  1.00  0.00           C  
ATOM   1005  HA  GLN    73      80.955 114.973  62.374  1.00  0.00           H  
ATOM   1006  CB  GLN    73      79.439 115.488  63.577  1.00  0.00           C  
ATOM   1007  HB2 GLN    73      79.557 114.496  64.012  1.00  0.00           H  
ATOM   1008  HB3 GLN    73      80.076 116.086  64.229  1.00  0.00           H  
ATOM   1009  CG  GLN    73      77.960 116.015  63.703  1.00  0.00           C  
ATOM   1010  HG2 GLN    73      77.881 116.626  64.602  1.00  0.00           H  
ATOM   1011  HG3 GLN    73      77.750 116.713  62.893  1.00  0.00           H  
ATOM   1012  CD  GLN    73      76.912 114.948  63.511  1.00  0.00           C  
ATOM   1013  OE1 GLN    73      77.161 113.797  63.348  1.00  0.00           O  
ATOM   1014  NE2 GLN    73      75.652 115.318  63.436  1.00  0.00           N  
ATOM   1015 HE21 GLN    73      75.392 116.276  63.623  1.00  0.00           H  
ATOM   1016 HE22 GLN    73      75.003 114.629  63.083  1.00  0.00           H  
ATOM   1017  C   GLN    73      79.138 114.528  61.192  1.00  0.00           C  
ATOM   1018  O   GLN    73      78.310 115.137  60.485  1.00  0.00           O  
ATOM   1019  N   GLY    74      79.337 113.217  61.137  1.00  0.00           N  
ATOM   1020  H   GLY    74      80.114 112.915  61.707  1.00  0.00           H  
ATOM   1021  CA  GLY    74      78.996 112.369  59.940  1.00  0.00           C  
ATOM   1022  HA2 GLY    74      79.380 112.777  59.005  1.00  0.00           H  
ATOM   1023  HA3 GLY    74      79.524 111.424  60.068  1.00  0.00           H  
ATOM   1024  C   GLY    74      77.491 112.081  59.787  1.00  0.00           C  
ATOM   1025  O   GLY    74      77.115 111.447  58.737  1.00  0.00           O  
ATOM   1026  N   TYR    75      76.658 112.539  60.708  1.00  0.00           N  
ATOM   1027  H   TYR    75      76.956 113.266  61.344  1.00  0.00           H  
ATOM   1028  CA  TYR    75      75.201 112.328  60.727  1.00  0.00           C  
ATOM   1029  HA  TYR    75      74.849 111.727  59.888  1.00  0.00           H  
ATOM   1030  CB  TYR    75      74.907 111.759  62.152  1.00  0.00           C  
ATOM   1031  HB2 TYR    75      75.639 112.111  62.880  1.00  0.00           H  
ATOM   1032  HB3 TYR    75      73.902 112.069  62.439  1.00  0.00           H  
ATOM   1033  CG  TYR    75      74.839 110.253  62.164  1.00  0.00           C  
ATOM   1034  CD1 TYR    75      75.908 109.618  62.785  1.00  0.00           C  
ATOM   1035  HD1 TYR    75      76.708 110.201  63.217  1.00  0.00           H  
ATOM   1036  CE1 TYR    75      75.955 108.192  62.818  1.00  0.00           C  
ATOM   1037  HE1 TYR    75      76.659 107.527  63.295  1.00  0.00           H  
ATOM   1038  CZ  TYR    75      74.980 107.505  62.128  1.00  0.00           C  
ATOM   1039  OH  TYR    75      74.935 106.125  62.127  1.00  0.00           O  
ATOM   1040  HH  TYR    75      75.761 105.688  62.345  1.00  0.00           H  
ATOM   1041  CE2 TYR    75      73.830 108.132  61.488  1.00  0.00           C  
ATOM   1042  HE2 TYR    75      73.032 107.533  61.075  1.00  0.00           H  
ATOM   1043  CD2 TYR    75      73.775 109.571  61.558  1.00  0.00           C  
ATOM   1044  HD2 TYR    75      72.946 110.104  61.117  1.00  0.00           H  
ATOM   1045  C   TYR    75      74.395 113.607  60.568  1.00  0.00           C  
ATOM   1046  O   TYR    75      74.929 114.698  60.659  1.00  0.00           O  
ATOM   1047  N   GLY    76      73.068 113.448  60.474  1.00  0.00           N  
ATOM   1048  H   GLY    76      72.677 112.517  60.455  1.00  0.00           H  
ATOM   1049  CA  GLY    76      72.201 114.550  60.785  1.00  0.00           C  
ATOM   1050  HA2 GLY    76      72.437 115.427  60.182  1.00  0.00           H  
ATOM   1051  HA3 GLY    76      71.188 114.401  60.410  1.00  0.00           H  
ATOM   1052  C   GLY    76      72.200 115.015  62.261  1.00  0.00           C  
ATOM   1053  O   GLY    76      72.691 114.267  63.134  1.00  0.00           O  
ATOM   1054  N   SER    77      71.693 116.197  62.453  1.00  0.00           N  
ATOM   1055  H   SER    77      71.196 116.675  61.715  1.00  0.00           H  
ATOM   1056  CA  SER    77      71.642 116.935  63.679  1.00  0.00           C  
ATOM   1057  HA  SER    77      72.691 117.111  63.918  1.00  0.00           H  
ATOM   1058  CB  SER    77      70.950 118.344  63.360  1.00  0.00           C  
ATOM   1059  HB2 SER    77      71.604 119.033  62.825  1.00  0.00           H  
ATOM   1060  HB3 SER    77      70.062 118.149  62.758  1.00  0.00           H  
ATOM   1061  OG  SER    77      70.535 119.065  64.527  1.00  0.00           O  
ATOM   1062  HG  SER    77      69.712 118.633  64.765  1.00  0.00           H  
ATOM   1063  C   SER    77      70.900 116.124  64.788  1.00  0.00           C  
ATOM   1064  O   SER    77      69.712 115.937  64.665  1.00  0.00           O  
ATOM   1065  N   THR    78      71.494 115.646  65.931  1.00  0.00           N  
ATOM   1066  H   THR    78      70.902 115.251  66.648  1.00  0.00           H  
ATOM   1067  CA  THR    78      72.981 115.560  66.096  1.00  0.00           C  
ATOM   1068  HA  THR    78      73.569 115.986  65.283  1.00  0.00           H  
ATOM   1069  CB  THR    78      73.404 116.355  67.374  1.00  0.00           C  
ATOM   1070  HB  THR    78      72.926 115.997  68.286  1.00  0.00           H  
ATOM   1071  CG2 THR    78      74.884 116.244  67.525  1.00  0.00           C  
ATOM   1072 HG21 THR    78      75.304 116.393  66.530  1.00  0.00           H  
ATOM   1073 HG22 THR    78      75.244 116.940  68.283  1.00  0.00           H  
ATOM   1074 HG23 THR    78      75.129 115.208  67.758  1.00  0.00           H  
ATOM   1075  OG1 THR    78      73.068 117.745  67.173  1.00  0.00           O  
ATOM   1076  HG1 THR    78      73.427 118.046  66.335  1.00  0.00           H  
ATOM   1077  C   THR    78      73.239 114.106  66.314  1.00  0.00           C  
ATOM   1078  O   THR    78      72.482 113.435  67.051  1.00  0.00           O  
ATOM   1079  N   GLY    79      74.338 113.591  65.703  1.00  0.00           N  
ATOM   1080  H   GLY    79      74.938 114.133  65.098  1.00  0.00           H  
ATOM   1081  CA  GLY    79      74.550 112.129  65.911  1.00  0.00           C  
ATOM   1082  HA2 GLY    79      73.559 111.678  65.969  1.00  0.00           H  
ATOM   1083  HA3 GLY    79      75.175 111.614  65.181  1.00  0.00           H  
ATOM   1084  C   GLY    79      75.194 111.779  67.251  1.00  0.00           C  
ATOM   1085  O   GLY    79      75.601 112.611  68.074  1.00  0.00           O  
ATOM   1086  N   GLY    80      75.334 110.469  67.465  1.00  0.00           N  
ATOM   1087  H   GLY    80      75.689 110.266  68.388  1.00  0.00           H  
ATOM   1088  CA  GLY    80      74.883 109.407  66.608  1.00  0.00           C  
ATOM   1089  HA2 GLY    80      75.186 109.671  65.595  1.00  0.00           H  
ATOM   1090  HA3 GLY    80      75.542 108.593  66.909  1.00  0.00           H  
ATOM   1091  C   GLY    80      73.364 109.072  66.623  1.00  0.00           C  
ATOM   1092  O   GLY    80      72.569 109.602  67.384  1.00  0.00           O  
ATOM   1093  N   TYR    81      73.095 107.967  65.873  1.00  0.00           N  
ATOM   1094  H   TYR    81      73.871 107.461  65.469  1.00  0.00           H  
ATOM   1095  CA  TYR    81      71.831 107.315  65.497  1.00  0.00           C  
ATOM   1096  HA  TYR    81      71.258 107.327  66.424  1.00  0.00           H  
ATOM   1097  CB  TYR    81      71.187 108.101  64.371  1.00  0.00           C  
ATOM   1098  HB2 TYR    81      71.951 108.097  63.594  1.00  0.00           H  
ATOM   1099  HB3 TYR    81      70.304 107.599  63.976  1.00  0.00           H  
ATOM   1100  CG  TYR    81      70.669 109.516  64.708  1.00  0.00           C  
ATOM   1101  CD1 TYR    81      69.334 109.629  65.242  1.00  0.00           C  
ATOM   1102  HD1 TYR    81      68.746 108.751  65.467  1.00  0.00           H  
ATOM   1103  CE1 TYR    81      68.764 110.866  65.526  1.00  0.00           C  
ATOM   1104  HE1 TYR    81      67.795 110.859  66.001  1.00  0.00           H  
ATOM   1105  CZ  TYR    81      69.472 112.024  65.221  1.00  0.00           C  
ATOM   1106  OH  TYR    81      68.829 113.211  65.506  1.00  0.00           O  
ATOM   1107  HH  TYR    81      69.181 113.991  65.070  1.00  0.00           H  
ATOM   1108  CE2 TYR    81      70.836 111.953  64.772  1.00  0.00           C  
ATOM   1109  HE2 TYR    81      71.326 112.867  64.471  1.00  0.00           H  
ATOM   1110  CD2 TYR    81      71.369 110.726  64.480  1.00  0.00           C  
ATOM   1111  HD2 TYR    81      72.340 110.635  64.016  1.00  0.00           H  
ATOM   1112  C   TYR    81      71.925 105.849  65.069  1.00  0.00           C  
ATOM   1113  O   TYR    81      72.973 105.351  64.656  1.00  0.00           O  
ATOM   1114  N   GLY    82      70.834 105.083  65.067  1.00  0.00           N  
ATOM   1115  H   GLY    82      70.994 104.158  64.695  1.00  0.00           H  
ATOM   1116  CA  GLY    82      69.429 105.355  65.437  1.00  0.00           C  
ATOM   1117  HA2 GLY    82      69.200 104.635  66.222  1.00  0.00           H  
ATOM   1118  HA3 GLY    82      69.423 106.357  65.867  1.00  0.00           H  
ATOM   1119  C   GLY    82      68.359 105.261  64.372  1.00  0.00           C  
ATOM   1120  O   GLY    82      68.501 105.922  63.335  1.00  0.00           O  
ATOM   1121  N   SER    83      67.379 104.348  64.536  1.00  0.00           N  
ATOM   1122  H   SER    83      67.328 104.045  65.498  1.00  0.00           H  
ATOM   1123  CA  SER    83      66.419 103.953  63.592  1.00  0.00           C  
ATOM   1124  HA  SER    83      65.837 103.085  63.899  1.00  0.00           H  
ATOM   1125  CB  SER    83      65.327 105.012  63.587  1.00  0.00           C  
ATOM   1126  HB2 SER    83      64.983 105.074  64.619  1.00  0.00           H  
ATOM   1127  HB3 SER    83      65.602 105.945  63.095  1.00  0.00           H  
ATOM   1128  OG  SER    83      64.195 104.561  62.857  1.00  0.00           O  
ATOM   1129  HG  SER    83      64.258 105.014  62.013  1.00  0.00           H  
ATOM   1130  C   SER    83      66.980 103.570  62.184  1.00  0.00           C  
ATOM   1131  O   SER    83      66.632 104.251  61.201  1.00  0.00           O  
ATOM   1132  N   SER    84      67.899 102.610  61.942  1.00  0.00           N  
ATOM   1133  H   SER    84      68.244 102.597  60.993  1.00  0.00           H  
ATOM   1134  CA  SER    84      68.448 101.658  62.962  1.00  0.00           C  
ATOM   1135  HA  SER    84      67.652 101.393  63.658  1.00  0.00           H  
ATOM   1136  CB  SER    84      68.719 100.369  62.204  1.00  0.00           C  
ATOM   1137  HB2 SER    84      67.767 100.026  61.801  1.00  0.00           H  
ATOM   1138  HB3 SER    84      69.383 100.525  61.353  1.00  0.00           H  
ATOM   1139  OG  SER    84      69.288  99.309  62.971  1.00  0.00           O  
ATOM   1140  HG  SER    84      69.350  98.564  62.368  1.00  0.00           H  
ATOM   1141  C   SER    84      69.691 102.068  63.733  1.00  0.00           C  
ATOM   1142  O   SER    84      70.400 102.889  63.210  1.00  0.00           O  
ATOM   1143  N   GLN    85      70.006 101.461  64.931  1.00  0.00           N  
ATOM   1144  H   GLN    85      69.393 100.687  65.141  1.00  0.00           H  
ATOM   1145  CA  GLN    85      71.311 101.546  65.557  1.00  0.00           C  
ATOM   1146  HA  GLN    85      71.656 102.572  65.681  1.00  0.00           H  
ATOM   1147  CB  GLN    85      71.298 100.886  66.885  1.00  0.00           C  
ATOM   1148  HB2 GLN    85      70.816  99.951  66.601  1.00  0.00           H  
ATOM   1149  HB3 GLN    85      72.297 100.699  67.280  1.00  0.00           H  
ATOM   1150  CG  GLN    85      70.368 101.593  67.870  1.00  0.00           C  
ATOM   1151  HG2 GLN    85      69.538 102.089  67.368  1.00  0.00           H  
ATOM   1152  HG3 GLN    85      69.973 100.974  68.676  1.00  0.00           H  
ATOM   1153  CD  GLN    85      71.100 102.662  68.623  1.00  0.00           C  
ATOM   1154  OE1 GLN    85      71.967 103.371  68.181  1.00  0.00           O  
ATOM   1155  NE2 GLN    85      70.768 102.864  69.816  1.00  0.00           N  
ATOM   1156 HE21 GLN    85      71.142 103.642  70.339  1.00  0.00           H  
ATOM   1157 HE22 GLN    85      70.038 102.316  70.248  1.00  0.00           H  
ATOM   1158  C   GLN    85      72.480 100.918  64.715  1.00  0.00           C  
ATOM   1159  O   GLN    85      73.638 101.322  64.758  1.00  0.00           O  
ATOM   1160  N   SER    86      72.191  99.908  63.906  1.00  0.00           N  
ATOM   1161  H   SER    86      71.258  99.544  64.034  1.00  0.00           H  
ATOM   1162  CA  SER    86      73.088  99.046  63.037  1.00  0.00           C  
ATOM   1163  HA  SER    86      72.463  98.226  62.682  1.00  0.00           H  
ATOM   1164  CB  SER    86      73.587  99.868  61.817  1.00  0.00           C  
ATOM   1165  HB2 SER    86      73.884 100.859  62.162  1.00  0.00           H  
ATOM   1166  HB3 SER    86      74.317  99.257  61.287  1.00  0.00           H  
ATOM   1167  OG  SER    86      72.411 100.048  61.112  1.00  0.00           O  
ATOM   1168  HG  SER    86      72.137 100.964  61.191  1.00  0.00           H  
ATOM   1169  C   SER    86      74.170  98.343  63.802  1.00  0.00           C  
ATOM   1170  O   SER    86      75.282  98.424  63.323  1.00  0.00           O  
ATOM   1171  N   SER    87      73.767  97.724  64.923  1.00  0.00           N  
ATOM   1172  H   SER    87      72.776  97.755  65.119  1.00  0.00           H  
ATOM   1173  CA  SER    87      74.509  97.109  66.031  1.00  0.00           C  
ATOM   1174  HA  SER    87      75.428  97.614  66.329  1.00  0.00           H  
ATOM   1175  CB  SER    87      73.559  97.051  67.196  1.00  0.00           C  
ATOM   1176  HB2 SER    87      74.015  96.517  68.030  1.00  0.00           H  
ATOM   1177  HB3 SER    87      73.412  98.049  67.607  1.00  0.00           H  
ATOM   1178  OG  SER    87      72.374  96.440  67.011  1.00  0.00           O  
ATOM   1179  HG  SER    87      72.014  96.521  67.897  1.00  0.00           H  
ATOM   1180  C   SER    87      75.101  95.701  65.770  1.00  0.00           C  
ATOM   1181  O   SER    87      75.829  95.229  66.580  1.00  0.00           O  
ATOM   1182  N   GLN    88      74.803  95.078  64.632  1.00  0.00           N  
ATOM   1183  H   GLN    88      74.034  95.527  64.158  1.00  0.00           H  
ATOM   1184  CA  GLN    88      75.500  93.984  63.942  1.00  0.00           C  
ATOM   1185  HA  GLN    88      75.194  94.008  62.896  1.00  0.00           H  
ATOM   1186  CB  GLN    88      77.009  94.090  63.765  1.00  0.00           C  
ATOM   1187  HB2 GLN    88      77.569  94.113  64.700  1.00  0.00           H  
ATOM   1188  HB3 GLN    88      77.317  93.335  63.042  1.00  0.00           H  
ATOM   1189  CG  GLN    88      77.415  95.390  63.162  1.00  0.00           C  
ATOM   1190  HG2 GLN    88      77.011  95.414  62.150  1.00  0.00           H  
ATOM   1191  HG3 GLN    88      77.026  96.268  63.678  1.00  0.00           H  
ATOM   1192  CD  GLN    88      78.952  95.509  63.137  1.00  0.00           C  
ATOM   1193  OE1 GLN    88      79.708  95.467  64.124  1.00  0.00           O  
ATOM   1194  NE2 GLN    88      79.605  95.868  62.049  1.00  0.00           N  
ATOM   1195 HE21 GLN    88      78.983  95.957  61.257  1.00  0.00           H  
ATOM   1196 HE22 GLN    88      80.596  96.059  62.018  1.00  0.00           H  
ATOM   1197  C   GLN    88      75.028  92.617  64.533  1.00  0.00           C  
ATOM   1198  O   GLN    88      75.872  91.734  64.882  1.00  0.00           O  
ATOM   1199  N   SER    89      73.734  92.513  64.791  1.00  0.00           N  
ATOM   1200  H   SER    89      73.158  93.311  64.565  1.00  0.00           H  
ATOM   1201  CA  SER    89      73.138  91.304  65.293  1.00  0.00           C  
ATOM   1202  HA  SER    89      73.636  91.123  66.246  1.00  0.00           H  
ATOM   1203  CB  SER    89      71.671  91.576  65.621  1.00  0.00           C  
ATOM   1204  HB2 SER    89      71.568  92.405  66.321  1.00  0.00           H  
ATOM   1205  HB3 SER    89      71.083  91.876  64.753  1.00  0.00           H  
ATOM   1206  OG  SER    89      71.057  90.480  66.301  1.00  0.00           O  
ATOM   1207  HG  SER    89      70.103  90.504  66.204  1.00  0.00           H  
ATOM   1208  C   SER    89      73.249  90.189  64.247  1.00  0.00           C  
ATOM   1209  O   SER    89      73.019  90.436  63.059  1.00  0.00           O  
ATOM   1210  N   SER    90      73.515  88.943  64.708  1.00  0.00           N  
ATOM   1211  H   SER    90      73.816  88.932  65.672  1.00  0.00           H  
ATOM   1212  CA  SER    90      73.558  87.686  63.927  1.00  0.00           C  
ATOM   1213  HA  SER    90      73.964  87.966  62.956  1.00  0.00           H  
ATOM   1214  CB  SER    90      74.683  86.806  64.530  1.00  0.00           C  
ATOM   1215  HB2 SER    90      75.582  87.423  64.520  1.00  0.00           H  
ATOM   1216  HB3 SER    90      74.390  86.535  65.544  1.00  0.00           H  
ATOM   1217  OG  SER    90      74.884  85.625  63.747  1.00  0.00           O  
ATOM   1218  HG  SER    90      75.219  86.012  62.935  1.00  0.00           H  
ATOM   1219  C   SER    90      72.178  86.998  63.757  1.00  0.00           C  
ATOM   1220  O   SER    90      72.110  85.852  63.266  1.00  0.00           O  
ATOM   1221  N   TYR    91      71.097  87.685  64.179  1.00  0.00           N  
ATOM   1222  H   TYR    91      71.282  88.676  64.246  1.00  0.00           H  
ATOM   1223  CA  TYR    91      69.673  87.221  64.096  1.00  0.00           C  
ATOM   1224  HA  TYR    91      69.447  86.642  63.200  1.00  0.00           H  
ATOM   1225  CB  TYR    91      69.295  86.379  65.278  1.00  0.00           C  
ATOM   1226  HB2 TYR    91      68.378  85.862  64.994  1.00  0.00           H  
ATOM   1227  HB3 TYR    91      70.044  85.598  65.418  1.00  0.00           H  
ATOM   1228  CG  TYR    91      69.191  87.174  66.576  1.00  0.00           C  
ATOM   1229  CD1 TYR    91      70.351  87.569  67.353  1.00  0.00           C  
ATOM   1230  HD1 TYR    91      71.355  87.264  67.097  1.00  0.00           H  
ATOM   1231  CE1 TYR    91      70.246  88.349  68.557  1.00  0.00           C  
ATOM   1232  HE1 TYR    91      71.133  88.602  69.119  1.00  0.00           H  
ATOM   1233  CZ  TYR    91      68.963  88.766  69.000  1.00  0.00           C  
ATOM   1234  OH  TYR    91      68.845  89.473  70.132  1.00  0.00           O  
ATOM   1235  HH  TYR    91      67.995  89.299  70.541  1.00  0.00           H  
ATOM   1236  CE2 TYR    91      67.786  88.348  68.190  1.00  0.00           C  
ATOM   1237  HE2 TYR    91      66.835  88.712  68.548  1.00  0.00           H  
ATOM   1238  CD2 TYR    91      67.929  87.591  66.996  1.00  0.00           C  
ATOM   1239  HD2 TYR    91      67.078  87.336  66.382  1.00  0.00           H  
ATOM   1240  C   TYR    91      68.755  88.421  63.880  1.00  0.00           C  
ATOM   1241  O   TYR    91      69.070  89.551  64.263  1.00  0.00           O  
ATOM   1242  N   GLY    92      67.549  88.338  63.406  1.00  0.00           N  
ATOM   1243  H   GLY    92      66.995  89.175  63.291  1.00  0.00           H  
ATOM   1244  CA  GLY    92      66.943  87.134  62.772  1.00  0.00           C  
ATOM   1245  HA2 GLY    92      66.796  87.400  61.726  1.00  0.00           H  
ATOM   1246  HA3 GLY    92      67.586  86.257  62.842  1.00  0.00           H  
ATOM   1247  C   GLY    92      65.688  86.761  63.431  1.00  0.00           C  
ATOM   1248  O   GLY    92      65.569  86.901  64.687  1.00  0.00           O  
ATOM   1249  N   GLN    93      64.770  86.192  62.627  1.00  0.00           N  
ATOM   1250  H   GLN    93      64.985  86.047  61.651  1.00  0.00           H  
ATOM   1251  CA  GLN    93      63.738  85.332  63.356  1.00  0.00           C  
ATOM   1252  HA  GLN    93      63.399  85.970  64.172  1.00  0.00           H  
ATOM   1253  CB  GLN    93      62.565  84.948  62.463  1.00  0.00           C  
ATOM   1254  HB2 GLN    93      63.017  84.661  61.513  1.00  0.00           H  
ATOM   1255  HB3 GLN    93      62.158  84.066  62.957  1.00  0.00           H  
ATOM   1256  CG  GLN    93      61.525  86.067  62.045  1.00  0.00           C  
ATOM   1257  HG2 GLN    93      61.930  87.035  61.747  1.00  0.00           H  
ATOM   1258  HG3 GLN    93      61.171  85.738  61.067  1.00  0.00           H  
ATOM   1259  CD  GLN    93      60.291  86.085  62.905  1.00  0.00           C  
ATOM   1260  OE1 GLN    93      60.325  85.926  64.113  1.00  0.00           O  
ATOM   1261  NE2 GLN    93      59.162  86.319  62.321  1.00  0.00           N  
ATOM   1262 HE21 GLN    93      58.349  86.194  62.907  1.00  0.00           H  
ATOM   1263 HE22 GLN    93      58.984  86.413  61.331  1.00  0.00           H  
ATOM   1264  C   GLN    93      64.269  84.019  63.911  1.00  0.00           C  
ATOM   1265  O   GLN    93      64.922  83.196  63.287  1.00  0.00           O  
ATOM   1266  N   GLN    94      63.900  83.805  65.173  1.00  0.00           N  
ATOM   1267  H   GLN    94      63.304  84.455  65.666  1.00  0.00           H  
ATOM   1268  CA  GLN    94      64.415  82.758  66.102  1.00  0.00           C  
ATOM   1269  HA  GLN    94      65.418  82.505  65.757  1.00  0.00           H  
ATOM   1270  CB  GLN    94      64.619  83.385  67.555  1.00  0.00           C  
ATOM   1271  HB2 GLN    94      63.686  83.894  67.795  1.00  0.00           H  
ATOM   1272  HB3 GLN    94      64.755  82.621  68.321  1.00  0.00           H  
ATOM   1273  CG  GLN    94      65.875  84.352  67.525  1.00  0.00           C  
ATOM   1274  HG2 GLN    94      65.798  85.156  66.793  1.00  0.00           H  
ATOM   1275  HG3 GLN    94      65.815  84.785  68.523  1.00  0.00           H  
ATOM   1276  CD  GLN    94      67.285  83.671  67.367  1.00  0.00           C  
ATOM   1277  OE1 GLN    94      67.535  82.633  66.731  1.00  0.00           O  
ATOM   1278  NE2 GLN    94      68.333  84.318  67.820  1.00  0.00           N  
ATOM   1279 HE21 GLN    94      68.189  85.228  68.233  1.00  0.00           H  
ATOM   1280 HE22 GLN    94      69.239  84.054  67.459  1.00  0.00           H  
ATOM   1281  C   GLN    94      63.558  81.502  66.008  1.00  0.00           C  
ATOM   1282  O   GLN    94      63.066  80.809  66.951  1.00  0.00           O  
ATOM   1283  N   SER    95      63.324  81.050  64.770  1.00  0.00           N  
ATOM   1284  H   SER    95      63.819  81.538  64.038  1.00  0.00           H  
ATOM   1285  CA  SER    95      62.769  79.707  64.382  1.00  0.00           C  
ATOM   1286  HA  SER    95      63.016  78.969  65.145  1.00  0.00           H  
ATOM   1287  CB  SER    95      61.241  79.749  64.266  1.00  0.00           C  
ATOM   1288  HB2 SER    95      60.804  80.231  65.140  1.00  0.00           H  
ATOM   1289  HB3 SER    95      60.997  80.366  63.401  1.00  0.00           H  
ATOM   1290  OG  SER    95      60.660  78.484  64.212  1.00  0.00           O  
ATOM   1291  HG  SER    95      60.630  78.260  63.279  1.00  0.00           H  
ATOM   1292  C   SER    95      63.373  79.294  63.015  1.00  0.00           C  
ATOM   1293  O   SER    95      63.876  80.104  62.250  1.00  0.00           O  
ATOM   1294  N   SER    96      63.224  78.050  62.584  1.00  0.00           N  
ATOM   1295  H   SER    96      62.787  77.339  63.153  1.00  0.00           H  
ATOM   1296  CA  SER    96      63.819  77.423  61.368  1.00  0.00           C  
ATOM   1297  HA  SER    96      63.755  78.041  60.473  1.00  0.00           H  
ATOM   1298  CB  SER    96      65.308  77.267  61.639  1.00  0.00           C  
ATOM   1299  HB2 SER    96      65.942  76.905  60.830  1.00  0.00           H  
ATOM   1300  HB3 SER    96      65.644  78.300  61.730  1.00  0.00           H  
ATOM   1301  OG  SER    96      65.521  76.550  62.788  1.00  0.00           O  
ATOM   1302  HG  SER    96      65.577  77.168  63.521  1.00  0.00           H  
ATOM   1303  C   SER    96      63.142  76.104  61.038  1.00  0.00           C  
ATOM   1304  O   SER    96      62.777  75.439  62.017  1.00  0.00           O  
ATOM   1305  N   TYR    97      63.066  75.559  59.800  1.00  0.00           N  
ATOM   1306  H   TYR    97      63.045  74.556  59.685  1.00  0.00           H  
ATOM   1307  CA  TYR    97      63.181  76.184  58.434  1.00  0.00           C  
ATOM   1308  HA  TYR    97      62.648  75.437  57.846  1.00  0.00           H  
ATOM   1309  CB  TYR    97      62.481  77.582  58.247  1.00  0.00           C  
ATOM   1310  HB2 TYR    97      61.788  77.755  59.071  1.00  0.00           H  
ATOM   1311  HB3 TYR    97      63.137  78.451  58.302  1.00  0.00           H  
ATOM   1312  CG  TYR    97      61.671  77.754  57.006  1.00  0.00           C  
ATOM   1313  CD1 TYR    97      62.001  78.785  56.109  1.00  0.00           C  
ATOM   1314  HD1 TYR    97      62.570  79.663  56.379  1.00  0.00           H  
ATOM   1315  CE1 TYR    97      61.386  78.802  54.840  1.00  0.00           C  
ATOM   1316  HE1 TYR    97      61.742  79.516  54.112  1.00  0.00           H  
ATOM   1317  CZ  TYR    97      60.514  77.766  54.495  1.00  0.00           C  
ATOM   1318  OH  TYR    97      59.849  77.779  53.287  1.00  0.00           O  
ATOM   1319  HH  TYR    97      60.191  78.484  52.732  1.00  0.00           H  
ATOM   1320  CE2 TYR    97      60.160  76.785  55.366  1.00  0.00           C  
ATOM   1321  HE2 TYR    97      59.461  75.999  55.122  1.00  0.00           H  
ATOM   1322  CD2 TYR    97      60.695  76.788  56.668  1.00  0.00           C  
ATOM   1323  HD2 TYR    97      60.414  75.964  57.307  1.00  0.00           H  
ATOM   1324  C   TYR    97      64.573  76.302  57.768  1.00  0.00           C  
ATOM   1325  O   TYR    97      65.494  76.773  58.444  1.00  0.00           O  
ATOM   1326  N   PRO    98      64.801  75.857  56.540  1.00  0.00           N  
ATOM   1327  CD  PRO    98      66.069  75.739  55.951  1.00  0.00           C  
ATOM   1328  HD2 PRO    98      66.631  75.106  56.637  1.00  0.00           H  
ATOM   1329  HD3 PRO    98      66.593  76.689  55.847  1.00  0.00           H  
ATOM   1330  CG  PRO    98      65.881  75.162  54.564  1.00  0.00           C  
ATOM   1331  HG2 PRO    98      66.044  74.088  54.659  1.00  0.00           H  
ATOM   1332  HG3 PRO    98      66.584  75.552  53.827  1.00  0.00           H  
ATOM   1333  CB  PRO    98      64.457  75.537  54.165  1.00  0.00           C  
ATOM   1334  HB2 PRO    98      64.141  74.750  53.479  1.00  0.00           H  
ATOM   1335  HB3 PRO    98      64.365  76.549  53.772  1.00  0.00           H  
ATOM   1336  CA  PRO    98      63.773  75.445  55.557  1.00  0.00           C  
ATOM   1337  HA  PRO    98      62.955  76.166  55.557  1.00  0.00           H  
ATOM   1338  C   PRO    98      63.163  74.057  55.727  1.00  0.00           C  
ATOM   1339  O   PRO    98      63.748  73.114  56.200  1.00  0.00           O  
ATOM   1340  N   GLY    99      61.882  73.933  55.317  1.00  0.00           N  
ATOM   1341  H   GLY    99      61.367  74.715  54.939  1.00  0.00           H  
ATOM   1342  CA  GLY    99      61.069  72.680  55.460  1.00  0.00           C  
ATOM   1343  HA2 GLY    99      61.118  72.373  56.505  1.00  0.00           H  
ATOM   1344  HA3 GLY    99      60.059  72.935  55.138  1.00  0.00           H  
ATOM   1345  C   GLY    99      61.542  71.470  54.688  1.00  0.00           C  
ATOM   1346  O   GLY    99      62.621  71.489  54.041  1.00  0.00           O  
ATOM   1347  N   TYR   100      60.764  70.394  54.682  1.00  0.00           N  
ATOM   1348  H   TYR   100      59.940  70.356  55.265  1.00  0.00           H  
ATOM   1349  CA  TYR   100      61.101  69.130  53.992  1.00  0.00           C  
ATOM   1350  HA  TYR   100      62.167  68.949  54.129  1.00  0.00           H  
ATOM   1351  CB  TYR   100      60.319  68.010  54.604  1.00  0.00           C  
ATOM   1352  HB2 TYR   100      60.577  68.102  55.659  1.00  0.00           H  
ATOM   1353  HB3 TYR   100      59.263  68.255  54.495  1.00  0.00           H  
ATOM   1354  CG  TYR   100      60.452  66.570  54.208  1.00  0.00           C  
ATOM   1355  CD1 TYR   100      61.240  65.772  55.037  1.00  0.00           C  
ATOM   1356  HD1 TYR   100      61.623  66.237  55.933  1.00  0.00           H  
ATOM   1357  CE1 TYR   100      61.246  64.335  54.913  1.00  0.00           C  
ATOM   1358  HE1 TYR   100      61.875  63.724  55.543  1.00  0.00           H  
ATOM   1359  CZ  TYR   100      60.611  63.657  53.868  1.00  0.00           C  
ATOM   1360  OH  TYR   100      60.901  62.331  53.691  1.00  0.00           O  
ATOM   1361  HH  TYR   100      61.749  61.983  53.977  1.00  0.00           H  
ATOM   1362  CE2 TYR   100      59.785  64.472  53.059  1.00  0.00           C  
ATOM   1363  HE2 TYR   100      59.284  64.025  52.214  1.00  0.00           H  
ATOM   1364  CD2 TYR   100      59.705  65.935  53.174  1.00  0.00           C  
ATOM   1365  HD2 TYR   100      59.092  66.524  52.508  1.00  0.00           H  
ATOM   1366  C   TYR   100      60.911  69.264  52.403  1.00  0.00           C  
ATOM   1367  O   TYR   100      61.512  68.531  51.581  1.00  0.00           O  
ATOM   1368  N   GLY   101      60.100  70.256  52.010  1.00  0.00           N  
ATOM   1369  H   GLY   101      59.794  70.809  52.797  1.00  0.00           H  
ATOM   1370  CA  GLY   101      59.727  70.677  50.637  1.00  0.00           C  
ATOM   1371  HA2 GLY   101      59.303  71.678  50.718  1.00  0.00           H  
ATOM   1372  HA3 GLY   101      60.670  70.610  50.095  1.00  0.00           H  
ATOM   1373  C   GLY   101      58.679  69.791  49.917  1.00  0.00           C  
ATOM   1374  O   GLY   101      58.542  68.595  50.213  1.00  0.00           O  
ATOM   1375  N   GLN   102      57.894  70.494  49.090  1.00  0.00           N  
ATOM   1376  H   GLN   102      58.221  71.378  48.727  1.00  0.00           H  
ATOM   1377  CA  GLN   102      56.556  70.069  48.603  1.00  0.00           C  
ATOM   1378  HA  GLN   102      55.871  69.990  49.447  1.00  0.00           H  
ATOM   1379  CB  GLN   102      56.003  71.188  47.750  1.00  0.00           C  
ATOM   1380  HB2 GLN   102      56.664  71.528  46.952  1.00  0.00           H  
ATOM   1381  HB3 GLN   102      55.039  70.802  47.419  1.00  0.00           H  
ATOM   1382  CG  GLN   102      55.745  72.473  48.546  1.00  0.00           C  
ATOM   1383  HG2 GLN   102      54.780  72.365  49.041  1.00  0.00           H  
ATOM   1384  HG3 GLN   102      56.496  72.737  49.290  1.00  0.00           H  
ATOM   1385  CD  GLN   102      55.518  73.637  47.574  1.00  0.00           C  
ATOM   1386  OE1 GLN   102      54.708  73.583  46.620  1.00  0.00           O  
ATOM   1387  NE2 GLN   102      56.181  74.798  47.777  1.00  0.00           N  
ATOM   1388 HE21 GLN   102      56.844  74.931  48.526  1.00  0.00           H  
ATOM   1389 HE22 GLN   102      56.033  75.555  47.125  1.00  0.00           H  
ATOM   1390  C   GLN   102      56.553  68.777  47.755  1.00  0.00           C  
ATOM   1391  O   GLN   102      55.569  68.058  47.745  1.00  0.00           O  
ATOM   1392  N   GLN   103      57.579  68.524  47.040  1.00  0.00           N  
ATOM   1393  H   GLN   103      58.338  69.187  46.972  1.00  0.00           H  
ATOM   1394  CA  GLN   103      57.765  67.423  46.046  1.00  0.00           C  
ATOM   1395  HA  GLN   103      56.839  67.092  45.575  1.00  0.00           H  
ATOM   1396  CB  GLN   103      58.626  67.984  44.871  1.00  0.00           C  
ATOM   1397  HB2 GLN   103      59.597  68.329  45.227  1.00  0.00           H  
ATOM   1398  HB3 GLN   103      58.898  67.270  44.093  1.00  0.00           H  
ATOM   1399  CG  GLN   103      57.947  69.201  44.153  1.00  0.00           C  
ATOM   1400  HG2 GLN   103      58.017  70.092  44.777  1.00  0.00           H  
ATOM   1401  HG3 GLN   103      58.431  69.340  43.186  1.00  0.00           H  
ATOM   1402  CD  GLN   103      56.436  69.035  43.802  1.00  0.00           C  
ATOM   1403  OE1 GLN   103      56.014  67.918  43.460  1.00  0.00           O  
ATOM   1404  NE2 GLN   103      55.560  70.007  43.959  1.00  0.00           N  
ATOM   1405 HE21 GLN   103      54.598  69.829  43.708  1.00  0.00           H  
ATOM   1406 HE22 GLN   103      55.891  70.906  44.277  1.00  0.00           H  
ATOM   1407  C   GLN   103      58.385  66.191  46.764  1.00  0.00           C  
ATOM   1408  O   GLN   103      58.877  66.232  47.914  1.00  0.00           O  
ATOM   1409  N   PRO   104      58.482  65.022  46.084  1.00  0.00           N  
ATOM   1410  CD  PRO   104      57.874  64.753  44.752  1.00  0.00           C  
ATOM   1411  HD2 PRO   104      58.662  65.065  44.066  1.00  0.00           H  
ATOM   1412  HD3 PRO   104      56.905  65.212  44.556  1.00  0.00           H  
ATOM   1413  CG  PRO   104      57.773  63.217  44.694  1.00  0.00           C  
ATOM   1414  HG2 PRO   104      57.871  62.991  43.632  1.00  0.00           H  
ATOM   1415  HG3 PRO   104      56.881  62.878  45.220  1.00  0.00           H  
ATOM   1416  CB  PRO   104      58.962  62.797  45.471  1.00  0.00           C  
ATOM   1417  HB2 PRO   104      59.861  62.771  44.855  1.00  0.00           H  
ATOM   1418  HB3 PRO   104      58.854  61.778  45.842  1.00  0.00           H  
ATOM   1419  CA  PRO   104      59.082  63.806  46.556  1.00  0.00           C  
ATOM   1420  HA  PRO   104      58.372  63.491  47.321  1.00  0.00           H  
ATOM   1421  C   PRO   104      60.513  63.938  47.097  1.00  0.00           C  
ATOM   1422  O   PRO   104      61.299  64.643  46.417  1.00  0.00           O  
ATOM   1423  N   ALA   105      60.859  63.238  48.202  1.00  0.00           N  
ATOM   1424  H   ALA   105      60.156  62.544  48.414  1.00  0.00           H  
ATOM   1425  CA  ALA   105      62.097  63.195  48.809  1.00  0.00           C  
ATOM   1426  HA  ALA   105      62.920  63.396  48.123  1.00  0.00           H  
ATOM   1427  CB  ALA   105      62.146  64.296  49.813  1.00  0.00           C  
ATOM   1428  HB1 ALA   105      62.948  64.128  50.532  1.00  0.00           H  
ATOM   1429  HB2 ALA   105      62.290  65.265  49.335  1.00  0.00           H  
ATOM   1430  HB3 ALA   105      61.276  64.274  50.469  1.00  0.00           H  
ATOM   1431  C   ALA   105      62.430  61.908  49.589  1.00  0.00           C  
ATOM   1432  O   ALA   105      61.466  61.275  50.124  1.00  0.00           O  
ATOM   1433  N   PRO   106      63.660  61.430  49.660  1.00  0.00           N  
ATOM   1434  CD  PRO   106      64.779  61.702  48.718  1.00  0.00           C  
ATOM   1435  HD2 PRO   106      65.348  62.550  49.099  1.00  0.00           H  
ATOM   1436  HD3 PRO   106      64.352  61.824  47.722  1.00  0.00           H  
ATOM   1437  CG  PRO   106      65.713  60.560  48.761  1.00  0.00           C  
ATOM   1438  HG2 PRO   106      66.595  60.855  49.330  1.00  0.00           H  
ATOM   1439  HG3 PRO   106      66.070  60.183  47.803  1.00  0.00           H  
ATOM   1440  CB  PRO   106      65.006  59.479  49.544  1.00  0.00           C  
ATOM   1441  HB2 PRO   106      65.698  58.794  50.035  1.00  0.00           H  
ATOM   1442  HB3 PRO   106      64.441  58.839  48.866  1.00  0.00           H  
ATOM   1443  CA  PRO   106      64.037  60.261  50.503  1.00  0.00           C  
ATOM   1444  HA  PRO   106      63.113  59.698  50.636  1.00  0.00           H  
ATOM   1445  C   PRO   106      64.681  60.641  51.820  1.00  0.00           C  
ATOM   1446  O   PRO   106      65.083  59.780  52.619  1.00  0.00           O  
ATOM   1447  N   SER   107      64.840  61.914  52.131  1.00  0.00           N  
ATOM   1448  H   SER   107      64.601  62.629  51.459  1.00  0.00           H  
ATOM   1449  CA  SER   107      65.197  62.438  53.403  1.00  0.00           C  
ATOM   1450  HA  SER   107      66.269  62.296  53.543  1.00  0.00           H  
ATOM   1451  CB  SER   107      64.948  63.980  53.415  1.00  0.00           C  
ATOM   1452  HB2 SER   107      63.905  64.227  53.617  1.00  0.00           H  
ATOM   1453  HB3 SER   107      65.566  64.542  54.115  1.00  0.00           H  
ATOM   1454  OG  SER   107      65.207  64.522  52.125  1.00  0.00           O  
ATOM   1455  HG  SER   107      64.725  65.353  52.138  1.00  0.00           H  
ATOM   1456  C   SER   107      64.521  61.778  54.593  1.00  0.00           C  
ATOM   1457  O   SER   107      63.323  61.531  54.553  1.00  0.00           O  
ATOM   1458  N   SER   108      65.297  61.583  55.630  1.00  0.00           N  
ATOM   1459  H   SER   108      66.276  61.827  55.574  1.00  0.00           H  
ATOM   1460  CA  SER   108      64.909  60.887  56.874  1.00  0.00           C  
ATOM   1461  HA  SER   108      64.836  59.829  56.624  1.00  0.00           H  
ATOM   1462  CB  SER   108      66.023  61.124  57.899  1.00  0.00           C  
ATOM   1463  HB2 SER   108      65.708  60.540  58.764  1.00  0.00           H  
ATOM   1464  HB3 SER   108      67.018  60.847  57.552  1.00  0.00           H  
ATOM   1465  OG  SER   108      66.009  62.495  58.316  1.00  0.00           O  
ATOM   1466  HG  SER   108      66.290  62.929  57.508  1.00  0.00           H  
ATOM   1467  C   SER   108      63.534  61.238  57.532  1.00  0.00           C  
ATOM   1468  O   SER   108      63.192  62.412  57.692  1.00  0.00           O  
ATOM   1469  N   THR   109      62.839  60.254  58.000  1.00  0.00           N  
ATOM   1470  H   THR   109      63.297  59.359  57.914  1.00  0.00           H  
ATOM   1471  CA  THR   109      61.455  60.144  58.560  1.00  0.00           C  
ATOM   1472  HA  THR   109      61.237  61.109  59.017  1.00  0.00           H  
ATOM   1473  CB  THR   109      60.446  59.853  57.484  1.00  0.00           C  
ATOM   1474  HB  THR   109      59.421  59.729  57.833  1.00  0.00           H  
ATOM   1475  CG2 THR   109      60.276  60.915  56.403  1.00  0.00           C  
ATOM   1476 HG21 THR   109      61.205  61.069  55.853  1.00  0.00           H  
ATOM   1477 HG22 THR   109      59.398  60.640  55.819  1.00  0.00           H  
ATOM   1478 HG23 THR   109      60.195  61.788  57.050  1.00  0.00           H  
ATOM   1479  OG1 THR   109      60.776  58.685  56.843  1.00  0.00           O  
ATOM   1480  HG1 THR   109      59.936  58.238  56.715  1.00  0.00           H  
ATOM   1481  C   THR   109      61.298  59.098  59.568  1.00  0.00           C  
ATOM   1482  O   THR   109      60.248  58.477  59.832  1.00  0.00           O  
ATOM   1483  N   SER   110      62.352  58.767  60.345  1.00  0.00           N  
ATOM   1484  H   SER   110      63.111  59.433  60.380  1.00  0.00           H  
ATOM   1485  CA  SER   110      62.413  57.562  61.263  1.00  0.00           C  
ATOM   1486  HA  SER   110      62.167  56.653  60.714  1.00  0.00           H  
ATOM   1487  CB  SER   110      63.788  57.310  61.849  1.00  0.00           C  
ATOM   1488  HB2 SER   110      63.961  57.922  62.733  1.00  0.00           H  
ATOM   1489  HB3 SER   110      63.804  56.290  62.233  1.00  0.00           H  
ATOM   1490  OG  SER   110      64.791  57.518  60.802  1.00  0.00           O  
ATOM   1491  HG  SER   110      65.332  58.268  61.059  1.00  0.00           H  
ATOM   1492  C   SER   110      61.479  57.546  62.502  1.00  0.00           C  
ATOM   1493  O   SER   110      60.911  56.458  62.768  1.00  0.00           O  
ATOM   1494  N   GLY   111      61.331  58.677  63.210  1.00  0.00           N  
ATOM   1495  H   GLY   111      61.857  59.496  62.941  1.00  0.00           H  
ATOM   1496  CA  GLY   111      60.655  58.682  64.564  1.00  0.00           C  
ATOM   1497  HA2 GLY   111      60.703  59.717  64.903  1.00  0.00           H  
ATOM   1498  HA3 GLY   111      59.592  58.621  64.332  1.00  0.00           H  
ATOM   1499  C   GLY   111      61.317  57.678  65.575  1.00  0.00           C  
ATOM   1500  O   GLY   111      62.525  57.450  65.414  1.00  0.00           O  
ATOM   1501  N   SER   112      60.710  57.062  66.580  1.00  0.00           N  
ATOM   1502  H   SER   112      61.343  56.452  67.077  1.00  0.00           H  
ATOM   1503  CA  SER   112      59.325  57.253  67.051  1.00  0.00           C  
ATOM   1504  HA  SER   112      59.212  56.546  67.872  1.00  0.00           H  
ATOM   1505  CB  SER   112      59.062  58.621  67.640  1.00  0.00           C  
ATOM   1506  HB2 SER   112      58.994  59.321  66.807  1.00  0.00           H  
ATOM   1507  HB3 SER   112      58.121  58.395  68.143  1.00  0.00           H  
ATOM   1508  OG  SER   112      59.827  59.246  68.658  1.00  0.00           O  
ATOM   1509  HG  SER   112      59.289  59.848  69.178  1.00  0.00           H  
ATOM   1510  C   SER   112      58.231  56.844  66.003  1.00  0.00           C  
ATOM   1511  O   SER   112      57.295  57.635  65.808  1.00  0.00           O  
ATOM   1512  N   TYR   113      58.243  55.663  65.344  1.00  0.00           N  
ATOM   1513  H   TYR   113      57.575  55.595  64.590  1.00  0.00           H  
ATOM   1514  CA  TYR   113      59.092  54.474  65.618  1.00  0.00           C  
ATOM   1515  HA  TYR   113      59.575  54.695  66.570  1.00  0.00           H  
ATOM   1516  CB  TYR   113      58.194  53.214  65.957  1.00  0.00           C  
ATOM   1517  HB2 TYR   113      57.579  52.937  65.101  1.00  0.00           H  
ATOM   1518  HB3 TYR   113      58.978  52.478  66.137  1.00  0.00           H  
ATOM   1519  CG  TYR   113      57.236  53.313  67.175  1.00  0.00           C  
ATOM   1520  CD1 TYR   113      55.818  53.206  66.838  1.00  0.00           C  
ATOM   1521  HD1 TYR   113      55.431  52.952  65.862  1.00  0.00           H  
ATOM   1522  CE1 TYR   113      54.872  53.477  67.824  1.00  0.00           C  
ATOM   1523  HE1 TYR   113      53.809  53.346  67.682  1.00  0.00           H  
ATOM   1524  CZ  TYR   113      55.311  53.828  69.137  1.00  0.00           C  
ATOM   1525  OH  TYR   113      54.379  54.104  70.131  1.00  0.00           O  
ATOM   1526  HH  TYR   113      54.598  53.912  71.045  1.00  0.00           H  
ATOM   1527  CE2 TYR   113      56.702  53.902  69.466  1.00  0.00           C  
ATOM   1528  HE2 TYR   113      57.003  54.079  70.488  1.00  0.00           H  
ATOM   1529  CD2 TYR   113      57.674  53.739  68.439  1.00  0.00           C  
ATOM   1530  HD2 TYR   113      58.729  53.873  68.631  1.00  0.00           H  
ATOM   1531  C   TYR   113      60.105  54.093  64.456  1.00  0.00           C  
ATOM   1532  O   TYR   113      59.627  53.655  63.426  1.00  0.00           O  
ATOM   1533  N   GLY   114      61.386  54.275  64.753  1.00  0.00           N  
ATOM   1534  H   GLY   114      61.580  54.813  65.585  1.00  0.00           H  
ATOM   1535  CA  GLY   114      62.478  53.767  63.979  1.00  0.00           C  
ATOM   1536  HA2 GLY   114      62.475  54.308  63.032  1.00  0.00           H  
ATOM   1537  HA3 GLY   114      63.368  54.007  64.559  1.00  0.00           H  
ATOM   1538  C   GLY   114      62.498  52.246  63.847  1.00  0.00           C  
ATOM   1539  O   GLY   114      62.169  51.510  64.843  1.00  0.00           O  
ATOM   1540  N   SER   115      62.904  51.617  62.749  1.00  0.00           N  
ATOM   1541  H   SER   115      62.813  50.627  62.926  1.00  0.00           H  
ATOM   1542  CA  SER   115      63.388  52.217  61.475  1.00  0.00           C  
ATOM   1543  HA  SER   115      63.821  53.183  61.735  1.00  0.00           H  
ATOM   1544  CB  SER   115      64.499  51.350  60.886  1.00  0.00           C  
ATOM   1545  HB2 SER   115      64.845  51.746  59.931  1.00  0.00           H  
ATOM   1546  HB3 SER   115      65.294  51.271  61.627  1.00  0.00           H  
ATOM   1547  OG  SER   115      64.134  49.930  60.721  1.00  0.00           O  
ATOM   1548  HG  SER   115      64.692  49.356  61.251  1.00  0.00           H  
ATOM   1549  C   SER   115      62.226  52.299  60.511  1.00  0.00           C  
ATOM   1550  O   SER   115      61.343  51.491  60.456  1.00  0.00           O  
ATOM   1551  N   SER   116      62.315  53.320  59.602  1.00  0.00           N  
ATOM   1552  H   SER   116      63.194  53.817  59.586  1.00  0.00           H  
ATOM   1553  CA  SER   116      61.320  53.796  58.621  1.00  0.00           C  
ATOM   1554  HA  SER   116      60.357  53.747  59.130  1.00  0.00           H  
ATOM   1555  CB  SER   116      61.535  55.222  58.162  1.00  0.00           C  
ATOM   1556  HB2 SER   116      60.811  55.482  57.390  1.00  0.00           H  
ATOM   1557  HB3 SER   116      61.282  55.907  58.971  1.00  0.00           H  
ATOM   1558  OG  SER   116      62.897  55.429  57.770  1.00  0.00           O  
ATOM   1559  HG  SER   116      63.267  56.312  57.845  1.00  0.00           H  
ATOM   1560  C   SER   116      61.233  52.834  57.412  1.00  0.00           C  
ATOM   1561  O   SER   116      62.255  52.402  56.901  1.00  0.00           O  
ATOM   1562  N   SER   117      59.988  52.650  56.946  1.00  0.00           N  
ATOM   1563  H   SER   117      59.212  52.980  57.503  1.00  0.00           H  
ATOM   1564  CA  SER   117      59.645  51.677  55.901  1.00  0.00           C  
ATOM   1565  HA  SER   117      60.303  51.913  55.065  1.00  0.00           H  
ATOM   1566  CB  SER   117      59.924  50.262  56.316  1.00  0.00           C  
ATOM   1567  HB2 SER   117      59.642  49.644  55.463  1.00  0.00           H  
ATOM   1568  HB3 SER   117      60.996  50.149  56.474  1.00  0.00           H  
ATOM   1569  OG  SER   117      59.172  49.783  57.455  1.00  0.00           O  
ATOM   1570  HG  SER   117      59.210  50.434  58.160  1.00  0.00           H  
ATOM   1571  C   SER   117      58.182  51.976  55.436  1.00  0.00           C  
ATOM   1572  O   SER   117      57.404  52.553  56.234  1.00  0.00           O  
ATOM   1573  N   GLN   118      57.771  51.597  54.185  1.00  0.00           N  
ATOM   1574  H   GLN   118      58.427  51.023  53.674  1.00  0.00           H  
ATOM   1575  CA  GLN   118      56.348  51.703  53.696  1.00  0.00           C  
ATOM   1576  HA  GLN   118      56.047  52.750  53.708  1.00  0.00           H  
ATOM   1577  CB  GLN   118      56.359  51.371  52.188  1.00  0.00           C  
ATOM   1578  HB2 GLN   118      56.984  52.022  51.576  1.00  0.00           H  
ATOM   1579  HB3 GLN   118      56.756  50.378  51.980  1.00  0.00           H  
ATOM   1580  CG  GLN   118      54.925  51.439  51.692  1.00  0.00           C  
ATOM   1581  HG2 GLN   118      54.941  50.853  50.773  1.00  0.00           H  
ATOM   1582  HG3 GLN   118      54.156  50.931  52.275  1.00  0.00           H  
ATOM   1583  CD  GLN   118      54.450  52.878  51.311  1.00  0.00           C  
ATOM   1584  OE1 GLN   118      55.152  53.879  51.386  1.00  0.00           O  
ATOM   1585  NE2 GLN   118      53.273  52.934  50.773  1.00  0.00           N  
ATOM   1586 HE21 GLN   118      52.780  52.082  50.548  1.00  0.00           H  
ATOM   1587 HE22 GLN   118      52.891  53.851  50.592  1.00  0.00           H  
ATOM   1588  C   GLN   118      55.324  50.841  54.521  1.00  0.00           C  
ATOM   1589  O   GLN   118      55.428  49.604  54.567  1.00  0.00           O  
ATOM   1590  N   SER   119      54.320  51.389  55.244  1.00  0.00           N  
ATOM   1591  H   SER   119      53.784  50.754  55.818  1.00  0.00           H  
ATOM   1592  CA  SER   119      53.966  52.845  55.494  1.00  0.00           C  
ATOM   1593  HA  SER   119      54.717  53.574  55.190  1.00  0.00           H  
ATOM   1594  CB  SER   119      52.682  53.242  54.757  1.00  0.00           C  
ATOM   1595  HB2 SER   119      52.699  54.327  54.654  1.00  0.00           H  
ATOM   1596  HB3 SER   119      52.716  52.804  53.759  1.00  0.00           H  
ATOM   1597  OG  SER   119      51.455  52.820  55.416  1.00  0.00           O  
ATOM   1598  HG  SER   119      50.763  53.483  55.356  1.00  0.00           H  
ATOM   1599  C   SER   119      53.877  53.149  56.994  1.00  0.00           C  
ATOM   1600  O   SER   119      53.850  52.328  57.849  1.00  0.00           O  
ATOM   1601  N   SER   120      54.015  54.424  57.322  1.00  0.00           N  
ATOM   1602  H   SER   120      53.939  55.111  56.585  1.00  0.00           H  
ATOM   1603  CA  SER   120      54.270  54.918  58.645  1.00  0.00           C  
ATOM   1604  HA  SER   120      55.181  54.451  59.019  1.00  0.00           H  
ATOM   1605  CB  SER   120      54.530  56.364  58.504  1.00  0.00           C  
ATOM   1606  HB2 SER   120      55.246  56.427  57.684  1.00  0.00           H  
ATOM   1607  HB3 SER   120      53.604  56.767  58.094  1.00  0.00           H  
ATOM   1608  OG  SER   120      54.804  56.982  59.771  1.00  0.00           O  
ATOM   1609  HG  SER   120      55.746  56.829  59.873  1.00  0.00           H  
ATOM   1610  C   SER   120      53.143  54.659  59.574  1.00  0.00           C  
ATOM   1611  O   SER   120      51.984  54.871  59.117  1.00  0.00           O  
ATOM   1612  N   SER   121      53.323  54.219  60.806  1.00  0.00           N  
ATOM   1613  H   SER   121      52.504  54.139  61.392  1.00  0.00           H  
ATOM   1614  CA  SER   121      54.707  53.925  61.393  1.00  0.00           C  
ATOM   1615  HA  SER   121      55.337  54.784  61.163  1.00  0.00           H  
ATOM   1616  CB  SER   121      54.809  54.045  62.947  1.00  0.00           C  
ATOM   1617  HB2 SER   121      54.154  53.298  63.396  1.00  0.00           H  
ATOM   1618  HB3 SER   121      55.813  53.752  63.254  1.00  0.00           H  
ATOM   1619  OG  SER   121      54.552  55.305  63.464  1.00  0.00           O  
ATOM   1620  HG  SER   121      53.611  55.495  63.473  1.00  0.00           H  
ATOM   1621  C   SER   121      55.370  52.628  60.914  1.00  0.00           C  
ATOM   1622  O   SER   121      56.596  52.680  60.813  1.00  0.00           O  
ATOM   1623  N   TYR   122      54.694  51.524  60.662  1.00  0.00           N  
ATOM   1624  H   TYR   122      53.688  51.611  60.687  1.00  0.00           H  
ATOM   1625  CA  TYR   122      55.310  50.318  60.186  1.00  0.00           C  
ATOM   1626  HA  TYR   122      56.239  50.502  59.646  1.00  0.00           H  
ATOM   1627  CB  TYR   122      55.551  49.388  61.383  1.00  0.00           C  
ATOM   1628  HB2 TYR   122      54.638  49.331  61.977  1.00  0.00           H  
ATOM   1629  HB3 TYR   122      55.730  48.391  60.980  1.00  0.00           H  
ATOM   1630  CG  TYR   122      56.675  49.687  62.328  1.00  0.00           C  
ATOM   1631  CD1 TYR   122      56.444  50.109  63.626  1.00  0.00           C  
ATOM   1632  HD1 TYR   122      55.503  50.546  63.927  1.00  0.00           H  
ATOM   1633  CE1 TYR   122      57.506  50.154  64.533  1.00  0.00           C  
ATOM   1634  HE1 TYR   122      57.401  50.500  65.551  1.00  0.00           H  
ATOM   1635  CZ  TYR   122      58.831  50.034  64.150  1.00  0.00           C  
ATOM   1636  OH  TYR   122      59.790  50.022  65.081  1.00  0.00           O  
ATOM   1637  HH  TYR   122      60.631  50.391  64.802  1.00  0.00           H  
ATOM   1638  CE2 TYR   122      59.063  49.847  62.816  1.00  0.00           C  
ATOM   1639  HE2 TYR   122      60.077  49.870  62.446  1.00  0.00           H  
ATOM   1640  CD2 TYR   122      58.026  49.647  61.903  1.00  0.00           C  
ATOM   1641  HD2 TYR   122      58.238  49.377  60.879  1.00  0.00           H  
ATOM   1642  C   TYR   122      54.298  49.615  59.231  1.00  0.00           C  
ATOM   1643  O   TYR   122      53.088  49.582  59.641  1.00  0.00           O  
ATOM   1644  N   GLY   123      54.677  49.037  58.105  1.00  0.00           N  
ATOM   1645  H   GLY   123      53.887  48.623  57.630  1.00  0.00           H  
ATOM   1646  CA  GLY   123      56.013  48.837  57.571  1.00  0.00           C  
ATOM   1647  HA2 GLY   123      56.319  49.678  56.949  1.00  0.00           H  
ATOM   1648  HA3 GLY   123      56.692  48.896  58.422  1.00  0.00           H  
ATOM   1649  C   GLY   123      56.186  47.544  56.802  1.00  0.00           C  
ATOM   1650  O   GLY   123      55.259  46.729  56.864  1.00  0.00           O  
ATOM   1651  N   GLN   124      57.357  47.370  56.246  1.00  0.00           N  
ATOM   1652  H   GLN   124      58.124  48.016  56.367  1.00  0.00           H  
ATOM   1653  CA  GLN   124      57.773  46.192  55.502  1.00  0.00           C  
ATOM   1654  HA  GLN   124      57.162  45.330  55.770  1.00  0.00           H  
ATOM   1655  CB  GLN   124      57.740  46.458  53.919  1.00  0.00           C  
ATOM   1656  HB2 GLN   124      58.469  47.234  53.684  1.00  0.00           H  
ATOM   1657  HB3 GLN   124      58.074  45.532  53.452  1.00  0.00           H  
ATOM   1658  CG  GLN   124      56.365  46.704  53.366  1.00  0.00           C  
ATOM   1659  HG2 GLN   124      55.727  45.826  53.257  1.00  0.00           H  
ATOM   1660  HG3 GLN   124      55.834  47.387  54.029  1.00  0.00           H  
ATOM   1661  CD  GLN   124      56.422  47.393  52.013  1.00  0.00           C  
ATOM   1662  OE1 GLN   124      57.437  47.826  51.498  1.00  0.00           O  
ATOM   1663  NE2 GLN   124      55.389  47.877  51.395  1.00  0.00           N  
ATOM   1664 HE21 GLN   124      54.443  47.662  51.677  1.00  0.00           H  
ATOM   1665 HE22 GLN   124      55.553  48.450  50.580  1.00  0.00           H  
ATOM   1666  C   GLN   124      59.280  45.921  55.985  1.00  0.00           C  
ATOM   1667  O   GLN   124      60.202  46.628  55.537  1.00  0.00           O  
ATOM   1668  N   PRO   125      59.563  44.954  56.933  1.00  0.00           N  
ATOM   1669  CD  PRO   125      60.875  44.749  57.385  1.00  0.00           C  
ATOM   1670  HD2 PRO   125      61.335  45.685  57.701  1.00  0.00           H  
ATOM   1671  HD3 PRO   125      61.439  44.234  56.607  1.00  0.00           H  
ATOM   1672  CG  PRO   125      60.734  43.730  58.514  1.00  0.00           C  
ATOM   1673  HG2 PRO   125      60.614  44.173  59.502  1.00  0.00           H  
ATOM   1674  HG3 PRO   125      61.568  43.033  58.593  1.00  0.00           H  
ATOM   1675  CB  PRO   125      59.315  43.081  58.385  1.00  0.00           C  
ATOM   1676  HB2 PRO   125      58.909  42.682  59.315  1.00  0.00           H  
ATOM   1677  HB3 PRO   125      59.473  42.283  57.660  1.00  0.00           H  
ATOM   1678  CA  PRO   125      58.517  44.175  57.662  1.00  0.00           C  
ATOM   1679  HA  PRO   125      57.814  43.651  57.015  1.00  0.00           H  
ATOM   1680  C   PRO   125      57.778  45.022  58.689  1.00  0.00           C  
ATOM   1681  O   PRO   125      58.200  46.109  59.145  1.00  0.00           O  
ATOM   1682  N   GLN   126      56.619  44.576  58.993  1.00  0.00           N  
ATOM   1683  H   GLN   126      56.269  43.804  58.444  1.00  0.00           H  
ATOM   1684  CA  GLN   126      55.620  45.079  59.923  1.00  0.00           C  
ATOM   1685  HA  GLN   126      55.380  46.121  59.713  1.00  0.00           H  
ATOM   1686  CB  GLN   126      54.357  44.231  59.724  1.00  0.00           C  
ATOM   1687  HB2 GLN   126      54.095  44.380  58.676  1.00  0.00           H  
ATOM   1688  HB3 GLN   126      54.530  43.174  59.925  1.00  0.00           H  
ATOM   1689  CG  GLN   126      53.002  44.631  60.430  1.00  0.00           C  
ATOM   1690  HG2 GLN   126      52.259  43.998  59.944  1.00  0.00           H  
ATOM   1691  HG3 GLN   126      53.008  44.390  61.493  1.00  0.00           H  
ATOM   1692  CD  GLN   126      52.672  46.103  60.315  1.00  0.00           C  
ATOM   1693  OE1 GLN   126      52.621  46.835  61.332  1.00  0.00           O  
ATOM   1694  NE2 GLN   126      52.390  46.622  59.187  1.00  0.00           N  
ATOM   1695 HE21 GLN   126      52.164  46.075  58.369  1.00  0.00           H  
ATOM   1696 HE22 GLN   126      52.263  47.618  59.299  1.00  0.00           H  
ATOM   1697  C   GLN   126      56.123  45.001  61.379  1.00  0.00           C  
ATOM   1698  O   GLN   126      56.805  44.020  61.765  1.00  0.00           O  
ATOM   1699  N   SER   127      55.788  46.005  62.173  1.00  0.00           N  
ATOM   1700  H   SER   127      55.066  46.589  61.775  1.00  0.00           H  
ATOM   1701  CA  SER   127      55.981  45.936  63.595  1.00  0.00           C  
ATOM   1702  HA  SER   127      55.435  46.755  64.064  1.00  0.00           H  
ATOM   1703  CB  SER   127      55.497  44.695  64.378  1.00  0.00           C  
ATOM   1704  HB2 SER   127      56.132  43.817  64.259  1.00  0.00           H  
ATOM   1705  HB3 SER   127      55.342  44.993  65.415  1.00  0.00           H  
ATOM   1706  OG  SER   127      54.232  44.397  63.817  1.00  0.00           O  
ATOM   1707  HG  SER   127      53.550  45.061  63.943  1.00  0.00           H  
ATOM   1708  C   SER   127      57.397  46.256  64.068  1.00  0.00           C  
ATOM   1709  O   SER   127      57.652  46.642  65.215  1.00  0.00           O  
ATOM   1710  N   GLY   128      58.409  46.007  63.263  1.00  0.00           N  
ATOM   1711  H   GLY   128      58.149  45.612  62.371  1.00  0.00           H  
ATOM   1712  CA  GLY   128      59.816  45.895  63.634  1.00  0.00           C  
ATOM   1713  HA2 GLY   128      60.355  46.839  63.547  1.00  0.00           H  
ATOM   1714  HA3 GLY   128      59.870  45.575  64.674  1.00  0.00           H  
ATOM   1715  C   GLY   128      60.570  44.859  62.825  1.00  0.00           C  
ATOM   1716  O   GLY   128      59.961  43.861  62.322  1.00  0.00           O  
ATOM   1717  N   SER   129      61.866  44.949  62.587  1.00  0.00           N  
ATOM   1718  H   SER   129      62.124  44.147  62.031  1.00  0.00           H  
ATOM   1719  CA  SER   129      62.866  46.020  62.727  1.00  0.00           C  
ATOM   1720  HA  SER   129      63.841  45.601  62.481  1.00  0.00           H  
ATOM   1721  CB  SER   129      62.515  47.193  61.742  1.00  0.00           C  
ATOM   1722  HB2 SER   129      61.701  47.818  62.110  1.00  0.00           H  
ATOM   1723  HB3 SER   129      63.401  47.825  61.677  1.00  0.00           H  
ATOM   1724  OG  SER   129      62.233  46.769  60.425  1.00  0.00           O  
ATOM   1725  HG  SER   129      61.465  47.266  60.133  1.00  0.00           H  
ATOM   1726  C   SER   129      63.083  46.420  64.183  1.00  0.00           C  
ATOM   1727  O   SER   129      63.384  47.590  64.442  1.00  0.00           O  
ATOM   1728  N   TYR   130      62.866  45.459  65.100  1.00  0.00           N  
ATOM   1729  H   TYR   130      62.739  44.502  64.803  1.00  0.00           H  
ATOM   1730  CA  TYR   130      63.007  45.521  66.556  1.00  0.00           C  
ATOM   1731  HA  TYR   130      62.317  46.228  67.017  1.00  0.00           H  
ATOM   1732  CB  TYR   130      62.551  44.165  67.172  1.00  0.00           C  
ATOM   1733  HB2 TYR   130      63.161  43.352  66.778  1.00  0.00           H  
ATOM   1734  HB3 TYR   130      62.692  44.178  68.253  1.00  0.00           H  
ATOM   1735  CG  TYR   130      61.093  43.923  67.063  1.00  0.00           C  
ATOM   1736  CD1 TYR   130      60.509  43.327  65.988  1.00  0.00           C  
ATOM   1737  HD1 TYR   130      61.157  42.863  65.258  1.00  0.00           H  
ATOM   1738  CE1 TYR   130      59.087  43.365  65.792  1.00  0.00           C  
ATOM   1739  HE1 TYR   130      58.625  43.100  64.853  1.00  0.00           H  
ATOM   1740  CZ  TYR   130      58.314  43.826  66.862  1.00  0.00           C  
ATOM   1741  OH  TYR   130      56.964  43.696  66.907  1.00  0.00           O  
ATOM   1742  HH  TYR   130      56.530  43.952  67.724  1.00  0.00           H  
ATOM   1743  CE2 TYR   130      58.899  44.411  68.007  1.00  0.00           C  
ATOM   1744  HE2 TYR   130      58.280  44.834  68.784  1.00  0.00           H  
ATOM   1745  CD2 TYR   130      60.300  44.449  68.100  1.00  0.00           C  
ATOM   1746  HD2 TYR   130      60.666  44.914  69.003  1.00  0.00           H  
ATOM   1747  C   TYR   130      64.445  45.890  67.002  1.00  0.00           C  
ATOM   1748  O   TYR   130      65.411  45.333  66.526  1.00  0.00           O  
ATOM   1749  N   SER   131      64.717  46.748  67.962  1.00  0.00           N  
ATOM   1750  H   SER   131      65.672  46.735  68.291  1.00  0.00           H  
ATOM   1751  CA  SER   131      63.819  47.705  68.751  1.00  0.00           C  
ATOM   1752  HA  SER   131      64.567  48.265  69.313  1.00  0.00           H  
ATOM   1753  CB  SER   131      63.169  48.750  67.805  1.00  0.00           C  
ATOM   1754  HB2 SER   131      62.490  48.251  67.114  1.00  0.00           H  
ATOM   1755  HB3 SER   131      62.619  49.377  68.508  1.00  0.00           H  
ATOM   1756  OG  SER   131      64.232  49.525  67.262  1.00  0.00           O  
ATOM   1757  HG  SER   131      64.901  48.925  66.923  1.00  0.00           H  
ATOM   1758  C   SER   131      62.847  46.988  69.684  1.00  0.00           C  
ATOM   1759  O   SER   131      61.616  47.099  69.561  1.00  0.00           O  
ATOM   1760  N   GLN   132      63.220  45.940  70.469  1.00  0.00           N  
ATOM   1761  H   GLN   132      62.420  45.806  71.070  1.00  0.00           H  
ATOM   1762  CA  GLN   132      64.569  45.781  71.118  1.00  0.00           C  
ATOM   1763  HA  GLN   132      65.399  45.770  70.412  1.00  0.00           H  
ATOM   1764  CB  GLN   132      64.914  46.841  72.202  1.00  0.00           C  
ATOM   1765  HB2 GLN   132      65.885  46.648  72.657  1.00  0.00           H  
ATOM   1766  HB3 GLN   132      65.065  47.815  71.735  1.00  0.00           H  
ATOM   1767  CG  GLN   132      63.853  46.788  73.331  1.00  0.00           C  
ATOM   1768  HG2 GLN   132      63.778  45.724  73.554  1.00  0.00           H  
ATOM   1769  HG3 GLN   132      64.284  47.233  74.227  1.00  0.00           H  
ATOM   1770  CD  GLN   132      62.590  47.606  73.099  1.00  0.00           C  
ATOM   1771  OE1 GLN   132      62.574  48.591  72.402  1.00  0.00           O  
ATOM   1772  NE2 GLN   132      61.444  47.106  73.588  1.00  0.00           N  
ATOM   1773 HE21 GLN   132      61.309  46.248  74.102  1.00  0.00           H  
ATOM   1774 HE22 GLN   132      60.642  47.664  73.332  1.00  0.00           H  
ATOM   1775  C   GLN   132      64.829  44.366  71.649  1.00  0.00           C  
ATOM   1776  O   GLN   132      63.916  43.663  72.062  1.00  0.00           O  
ATOM   1777  N   GLN   133      66.115  43.923  71.615  1.00  0.00           N  
ATOM   1778  H   GLN   133      66.867  44.540  71.343  1.00  0.00           H  
ATOM   1779  CA  GLN   133      66.528  42.685  72.244  1.00  0.00           C  
ATOM   1780  HA  GLN   133      67.527  42.539  71.833  1.00  0.00           H  
ATOM   1781  CB  GLN   133      66.655  42.870  73.792  1.00  0.00           C  
ATOM   1782  HB2 GLN   133      65.684  43.079  74.238  1.00  0.00           H  
ATOM   1783  HB3 GLN   133      66.962  41.894  74.170  1.00  0.00           H  
ATOM   1784  CG  GLN   133      67.778  43.848  74.304  1.00  0.00           C  
ATOM   1785  HG2 GLN   133      68.626  43.744  73.626  1.00  0.00           H  
ATOM   1786  HG3 GLN   133      67.363  44.851  74.397  1.00  0.00           H  
ATOM   1787  CD  GLN   133      68.277  43.620  75.715  1.00  0.00           C  
ATOM   1788  OE1 GLN   133      69.489  43.422  75.808  1.00  0.00           O  
ATOM   1789  NE2 GLN   133      67.453  43.505  76.695  1.00  0.00           N  
ATOM   1790 HE21 GLN   133      66.479  43.693  76.505  1.00  0.00           H  
ATOM   1791 HE22 GLN   133      67.715  43.214  77.626  1.00  0.00           H  
ATOM   1792  C   GLN   133      65.799  41.384  71.857  1.00  0.00           C  
ATOM   1793  O   GLN   133      65.215  40.713  72.771  1.00  0.00           O  
ATOM   1794  N   PRO   134      65.962  40.916  70.589  1.00  0.00           N  
ATOM   1795  CD  PRO   134      65.566  39.542  70.303  1.00  0.00           C  
ATOM   1796  HD2 PRO   134      64.495  39.399  70.440  1.00  0.00           H  
ATOM   1797  HD3 PRO   134      66.161  38.889  70.942  1.00  0.00           H  
ATOM   1798  CG  PRO   134      65.823  39.464  68.793  1.00  0.00           C  
ATOM   1799  HG2 PRO   134      64.990  39.756  68.154  1.00  0.00           H  
ATOM   1800  HG3 PRO   134      66.039  38.404  68.657  1.00  0.00           H  
ATOM   1801  CB  PRO   134      67.089  40.284  68.552  1.00  0.00           C  
ATOM   1802  HB2 PRO   134      67.093  40.584  67.505  1.00  0.00           H  
ATOM   1803  HB3 PRO   134      67.900  39.631  68.876  1.00  0.00           H  
ATOM   1804  CA  PRO   134      66.882  41.450  69.553  1.00  0.00           C  
ATOM   1805  HA  PRO   134      67.882  41.711  69.898  1.00  0.00           H  
ATOM   1806  C   PRO   134      66.358  42.759  68.895  1.00  0.00           C  
ATOM   1807  O   PRO   134      65.170  43.084  69.095  1.00  0.00           O  
ATOM   1808  N   SER   135      67.207  43.607  68.280  1.00  0.00           N  
ATOM   1809  H   SER   135      66.753  44.405  67.859  1.00  0.00           H  
ATOM   1810  CA  SER   135      68.685  43.444  68.177  1.00  0.00           C  
ATOM   1811  HA  SER   135      68.935  42.430  67.866  1.00  0.00           H  
ATOM   1812  CB  SER   135      69.220  44.460  67.145  1.00  0.00           C  
ATOM   1813  HB2 SER   135      70.293  44.291  67.053  1.00  0.00           H  
ATOM   1814  HB3 SER   135      68.804  44.370  66.142  1.00  0.00           H  
ATOM   1815  OG  SER   135      68.987  45.791  67.531  1.00  0.00           O  
ATOM   1816  HG  SER   135      69.851  46.208  67.570  1.00  0.00           H  
ATOM   1817  C   SER   135      69.544  43.638  69.476  1.00  0.00           C  
ATOM   1818  O   SER   135      69.043  44.093  70.522  1.00  0.00           O  
ATOM   1819  N   TYR   136      70.814  43.286  69.391  1.00  0.00           N  
ATOM   1820  H   TYR   136      71.133  42.785  68.574  1.00  0.00           H  
ATOM   1821  CA  TYR   136      71.722  43.215  70.619  1.00  0.00           C  
ATOM   1822  HA  TYR   136      71.248  43.647  71.501  1.00  0.00           H  
ATOM   1823  CB  TYR   136      71.920  41.744  70.954  1.00  0.00           C  
ATOM   1824  HB2 TYR   136      72.260  41.265  70.036  1.00  0.00           H  
ATOM   1825  HB3 TYR   136      72.669  41.728  71.746  1.00  0.00           H  
ATOM   1826  CG  TYR   136      70.742  40.943  71.491  1.00  0.00           C  
ATOM   1827  CD1 TYR   136      70.241  41.205  72.785  1.00  0.00           C  
ATOM   1828  HD1 TYR   136      70.621  42.016  73.388  1.00  0.00           H  
ATOM   1829  CE1 TYR   136      69.203  40.458  73.291  1.00  0.00           C  
ATOM   1830  HE1 TYR   136      68.840  40.704  74.278  1.00  0.00           H  
ATOM   1831  CZ  TYR   136      68.778  39.306  72.573  1.00  0.00           C  
ATOM   1832  OH  TYR   136      67.905  38.462  73.189  1.00  0.00           O  
ATOM   1833  HH  TYR   136      67.843  38.578  74.140  1.00  0.00           H  
ATOM   1834  CE2 TYR   136      69.250  39.024  71.283  1.00  0.00           C  
ATOM   1835  HE2 TYR   136      69.151  38.068  70.789  1.00  0.00           H  
ATOM   1836  CD2 TYR   136      70.246  39.872  70.758  1.00  0.00           C  
ATOM   1837  HD2 TYR   136      70.741  39.593  69.839  1.00  0.00           H  
ATOM   1838  C   TYR   136      73.124  43.918  70.303  1.00  0.00           C  
ATOM   1839  O   TYR   136      73.941  43.368  69.541  1.00  0.00           O  
ATOM   1840  N   GLY   137      73.517  45.018  70.978  1.00  0.00           N  
ATOM   1841  H   GLY   137      74.448  45.338  70.753  1.00  0.00           H  
ATOM   1842  CA  GLY   137      72.849  45.689  72.153  1.00  0.00           C  
ATOM   1843  HA2 GLY   137      73.355  46.647  72.269  1.00  0.00           H  
ATOM   1844  HA3 GLY   137      71.798  45.805  71.887  1.00  0.00           H  
ATOM   1845  C   GLY   137      72.953  44.891  73.435  1.00  0.00           C  
ATOM   1846  O   GLY   137      73.349  43.722  73.430  1.00  0.00           O  
ATOM   1847  N   GLY   138      72.588  45.487  74.528  1.00  0.00           N  
ATOM   1848  H   GLY   138      72.301  46.454  74.563  1.00  0.00           H  
ATOM   1849  CA  GLY   138      72.672  44.894  75.868  1.00  0.00           C  
ATOM   1850  HA2 GLY   138      71.839  45.190  76.505  1.00  0.00           H  
ATOM   1851  HA3 GLY   138      72.690  43.807  75.786  1.00  0.00           H  
ATOM   1852  C   GLY   138      73.989  45.278  76.569  1.00  0.00           C  
ATOM   1853  O   GLY   138      75.057  44.995  76.070  1.00  0.00           O  
ATOM   1854  N   GLN   139      73.964  45.888  77.745  1.00  0.00           N  
ATOM   1855  H   GLN   139      74.877  46.083  78.131  1.00  0.00           H  
ATOM   1856  CA  GLN   139      72.893  46.372  78.592  1.00  0.00           C  
ATOM   1857  HA  GLN   139      72.110  46.836  77.993  1.00  0.00           H  
ATOM   1858  CB  GLN   139      72.236  45.100  79.231  1.00  0.00           C  
ATOM   1859  HB2 GLN   139      72.043  44.226  78.609  1.00  0.00           H  
ATOM   1860  HB3 GLN   139      73.022  44.802  79.925  1.00  0.00           H  
ATOM   1861  CG  GLN   139      71.097  45.427  80.119  1.00  0.00           C  
ATOM   1862  HG2 GLN   139      70.575  44.536  80.467  1.00  0.00           H  
ATOM   1863  HG3 GLN   139      71.349  45.962  81.035  1.00  0.00           H  
ATOM   1864  CD  GLN   139      69.981  46.268  79.488  1.00  0.00           C  
ATOM   1865  OE1 GLN   139      69.698  47.428  79.846  1.00  0.00           O  
ATOM   1866  NE2 GLN   139      69.525  45.672  78.426  1.00  0.00           N  
ATOM   1867 HE21 GLN   139      70.031  44.805  78.311  1.00  0.00           H  
ATOM   1868 HE22 GLN   139      68.880  46.225  77.880  1.00  0.00           H  
ATOM   1869  C   GLN   139      73.287  47.396  79.682  1.00  0.00           C  
ATOM   1870  O   GLN   139      74.268  47.180  80.322  1.00  0.00           O  
ATOM   1871  N   GLN   140      72.490  48.476  79.868  1.00  0.00           N  
ATOM   1872  H   GLN   140      71.655  48.672  79.334  1.00  0.00           H  
ATOM   1873  CA  GLN   140      72.716  49.402  80.954  1.00  0.00           C  
ATOM   1874  HA  GLN   140      73.283  48.853  81.705  1.00  0.00           H  
ATOM   1875  CB  GLN   140      73.641  50.538  80.438  1.00  0.00           C  
ATOM   1876  HB2 GLN   140      74.567  50.139  80.023  1.00  0.00           H  
ATOM   1877  HB3 GLN   140      73.137  51.047  79.617  1.00  0.00           H  
ATOM   1878  CG  GLN   140      74.086  51.506  81.580  1.00  0.00           C  
ATOM   1879  HG2 GLN   140      74.730  52.260  81.127  1.00  0.00           H  
ATOM   1880  HG3 GLN   140      73.260  52.101  81.972  1.00  0.00           H  
ATOM   1881  CD  GLN   140      74.753  50.933  82.873  1.00  0.00           C  
ATOM   1882  OE1 GLN   140      75.115  49.741  82.921  1.00  0.00           O  
ATOM   1883  NE2 GLN   140      74.720  51.612  84.014  1.00  0.00           N  
ATOM   1884 HE21 GLN   140      74.574  52.611  83.976  1.00  0.00           H  
ATOM   1885 HE22 GLN   140      74.977  51.173  84.886  1.00  0.00           H  
ATOM   1886  C   GLN   140      71.405  49.978  81.598  1.00  0.00           C  
ATOM   1887  O   GLN   140      70.668  50.762  81.029  1.00  0.00           O  
ATOM   1888  N   GLN   141      71.213  49.581  82.806  1.00  0.00           N  
ATOM   1889  H   GLN   141      71.826  48.929  83.275  1.00  0.00           H  
ATOM   1890  CA  GLN   141      70.148  50.157  83.649  1.00  0.00           C  
ATOM   1891  HA  GLN   141      69.484  50.757  83.027  1.00  0.00           H  
ATOM   1892  CB  GLN   141      69.326  48.934  84.164  1.00  0.00           C  
ATOM   1893  HB2 GLN   141      69.952  48.325  84.817  1.00  0.00           H  
ATOM   1894  HB3 GLN   141      68.562  49.411  84.778  1.00  0.00           H  
ATOM   1895  CG  GLN   141      68.655  48.136  83.072  1.00  0.00           C  
ATOM   1896  HG2 GLN   141      68.133  48.810  82.393  1.00  0.00           H  
ATOM   1897  HG3 GLN   141      69.212  47.420  82.468  1.00  0.00           H  
ATOM   1898  CD  GLN   141      67.463  47.346  83.567  1.00  0.00           C  
ATOM   1899  OE1 GLN   141      66.372  47.874  83.650  1.00  0.00           O  
ATOM   1900  NE2 GLN   141      67.610  46.080  83.979  1.00  0.00           N  
ATOM   1901 HE21 GLN   141      68.578  45.814  84.089  1.00  0.00           H  
ATOM   1902 HE22 GLN   141      66.807  45.534  84.259  1.00  0.00           H  
ATOM   1903  C   GLN   141      70.753  50.890  84.876  1.00  0.00           C  
ATOM   1904  O   GLN   141      71.777  50.472  85.418  1.00  0.00           O  
ATOM   1905  N   SER   142      70.329  52.089  85.267  1.00  0.00           N  
ATOM   1906  H   SER   142      70.872  52.570  85.971  1.00  0.00           H  
ATOM   1907  CA  SER   142      69.111  52.960  84.888  1.00  0.00           C  
ATOM   1908  HA  SER   142      69.072  53.674  85.711  1.00  0.00           H  
ATOM   1909  CB  SER   142      69.263  53.734  83.595  1.00  0.00           C  
ATOM   1910  HB2 SER   142      69.288  53.129  82.689  1.00  0.00           H  
ATOM   1911  HB3 SER   142      68.417  54.420  83.608  1.00  0.00           H  
ATOM   1912  OG  SER   142      70.399  54.535  83.713  1.00  0.00           O  
ATOM   1913  HG  SER   142      69.912  55.298  84.033  1.00  0.00           H  
ATOM   1914  C   SER   142      67.842  52.103  84.927  1.00  0.00           C  
ATOM   1915  O   SER   142      66.991  52.056  84.046  1.00  0.00           O  
ATOM   1916  N   TYR   143      67.742  51.359  86.028  1.00  0.00           N  
ATOM   1917  H   TYR   143      68.576  51.327  86.597  1.00  0.00           H  
ATOM   1918  CA  TYR   143      66.536  50.529  86.324  1.00  0.00           C  
ATOM   1919  HA  TYR   143      66.493  49.835  85.484  1.00  0.00           H  
ATOM   1920  CB  TYR   143      66.787  49.809  87.592  1.00  0.00           C  
ATOM   1921  HB2 TYR   143      66.800  50.478  88.453  1.00  0.00           H  
ATOM   1922  HB3 TYR   143      65.891  49.242  87.846  1.00  0.00           H  
ATOM   1923  CG  TYR   143      67.893  48.827  87.750  1.00  0.00           C  
ATOM   1924  CD1 TYR   143      67.779  47.537  87.251  1.00  0.00           C  
ATOM   1925  HD1 TYR   143      66.863  47.211  86.780  1.00  0.00           H  
ATOM   1926  CE1 TYR   143      68.760  46.580  87.478  1.00  0.00           C  
ATOM   1927  HE1 TYR   143      68.628  45.561  87.147  1.00  0.00           H  
ATOM   1928  CZ  TYR   143      69.986  46.964  88.024  1.00  0.00           C  
ATOM   1929  OH  TYR   143      71.067  46.151  88.008  1.00  0.00           O  
ATOM   1930  HH  TYR   143      70.814  45.247  87.805  1.00  0.00           H  
ATOM   1931  CE2 TYR   143      70.146  48.278  88.467  1.00  0.00           C  
ATOM   1932  HE2 TYR   143      71.073  48.583  88.931  1.00  0.00           H  
ATOM   1933  CD2 TYR   143      69.058  49.120  88.445  1.00  0.00           C  
ATOM   1934  HD2 TYR   143      69.223  50.148  88.731  1.00  0.00           H  
ATOM   1935  C   TYR   143      65.227  51.360  86.408  1.00  0.00           C  
ATOM   1936  O   TYR   143      65.367  52.454  86.907  1.00  0.00           O  
ATOM   1937  N   GLY   144      64.111  50.775  86.022  1.00  0.00           N  
ATOM   1938  H   GLY   144      64.138  49.869  85.576  1.00  0.00           H  
ATOM   1939  CA  GLY   144      62.762  51.415  86.140  1.00  0.00           C  
ATOM   1940  HA2 GLY   144      61.989  50.646  86.112  1.00  0.00           H  
ATOM   1941  HA3 GLY   144      62.740  51.886  87.123  1.00  0.00           H  
ATOM   1942  C   GLY   144      62.357  52.388  85.010  1.00  0.00           C  
ATOM   1943  O   GLY   144      63.208  52.900  84.255  1.00  0.00           O  
ATOM   1944  N   GLN   145      61.013  52.570  84.841  1.00  0.00           N  
ATOM   1945  H   GLN   145      60.299  52.184  85.442  1.00  0.00           H  
ATOM   1946  CA  GLN   145      60.343  53.067  83.582  1.00  0.00           C  
ATOM   1947  HA  GLN   145      60.379  52.367  82.748  1.00  0.00           H  
ATOM   1948  CB  GLN   145      58.818  53.214  83.919  1.00  0.00           C  
ATOM   1949  HB2 GLN   145      58.631  53.838  84.793  1.00  0.00           H  
ATOM   1950  HB3 GLN   145      58.402  53.842  83.132  1.00  0.00           H  
ATOM   1951  CG  GLN   145      57.953  51.908  83.973  1.00  0.00           C  
ATOM   1952  HG2 GLN   145      56.903  52.175  83.849  1.00  0.00           H  
ATOM   1953  HG3 GLN   145      58.259  51.236  83.171  1.00  0.00           H  
ATOM   1954  CD  GLN   145      58.044  51.234  85.305  1.00  0.00           C  
ATOM   1955  OE1 GLN   145      57.467  51.613  86.324  1.00  0.00           O  
ATOM   1956  NE2 GLN   145      58.789  50.173  85.381  1.00  0.00           N  
ATOM   1957 HE21 GLN   145      58.686  49.739  86.288  1.00  0.00           H  
ATOM   1958 HE22 GLN   145      59.118  49.678  84.565  1.00  0.00           H  
ATOM   1959  C   GLN   145      60.953  54.382  83.104  1.00  0.00           C  
ATOM   1960  O   GLN   145      61.179  55.339  83.901  1.00  0.00           O  
ATOM   1961  N   GLN   146      61.078  54.577  81.819  1.00  0.00           N  
ATOM   1962  H   GLN   146      60.865  53.815  81.192  1.00  0.00           H  
ATOM   1963  CA  GLN   146      61.684  55.857  81.291  1.00  0.00           C  
ATOM   1964  HA  GLN   146      62.695  55.965  81.684  1.00  0.00           H  
ATOM   1965  CB  GLN   146      61.812  55.684  79.798  1.00  0.00           C  
ATOM   1966  HB2 GLN   146      60.836  55.335  79.461  1.00  0.00           H  
ATOM   1967  HB3 GLN   146      62.154  56.648  79.423  1.00  0.00           H  
ATOM   1968  CG  GLN   146      62.852  54.601  79.454  1.00  0.00           C  
ATOM   1969  HG2 GLN   146      63.804  54.867  79.913  1.00  0.00           H  
ATOM   1970  HG3 GLN   146      62.640  53.633  79.907  1.00  0.00           H  
ATOM   1971  CD  GLN   146      62.907  54.343  77.958  1.00  0.00           C  
ATOM   1972  OE1 GLN   146      62.390  55.080  77.124  1.00  0.00           O  
ATOM   1973  NE2 GLN   146      63.498  53.246  77.554  1.00  0.00           N  
ATOM   1974 HE21 GLN   146      64.016  52.780  78.285  1.00  0.00           H  
ATOM   1975 HE22 GLN   146      63.455  52.905  76.604  1.00  0.00           H  
ATOM   1976  C   GLN   146      60.826  57.097  81.620  1.00  0.00           C  
ATOM   1977  O   GLN   146      59.611  57.022  81.861  1.00  0.00           O  
ATOM   1978  N   GLN   147      61.391  58.322  81.787  1.00  0.00           N  
ATOM   1979  H   GLN   147      62.392  58.384  81.667  1.00  0.00           H  
ATOM   1980  CA  GLN   147      60.771  59.554  82.303  1.00  0.00           C  
ATOM   1981  HA  GLN   147      59.699  59.559  82.103  1.00  0.00           H  
ATOM   1982  CB  GLN   147      60.967  59.577  83.843  1.00  0.00           C  
ATOM   1983  HB2 GLN   147      60.812  58.549  84.173  1.00  0.00           H  
ATOM   1984  HB3 GLN   147      61.980  59.891  84.092  1.00  0.00           H  
ATOM   1985  CG  GLN   147      59.830  60.371  84.484  1.00  0.00           C  
ATOM   1986  HG2 GLN   147      59.841  61.397  84.117  1.00  0.00           H  
ATOM   1987  HG3 GLN   147      58.866  59.916  84.252  1.00  0.00           H  
ATOM   1988  CD  GLN   147      60.001  60.343  85.995  1.00  0.00           C  
ATOM   1989  OE1 GLN   147      60.662  61.226  86.510  1.00  0.00           O  
ATOM   1990  NE2 GLN   147      59.498  59.402  86.750  1.00  0.00           N  
ATOM   1991 HE21 GLN   147      59.162  58.574  86.279  1.00  0.00           H  
ATOM   1992 HE22 GLN   147      59.746  59.254  87.718  1.00  0.00           H  
ATOM   1993  C   GLN   147      61.264  60.824  81.673  1.00  0.00           C  
ATOM   1994  O   GLN   147      62.473  60.974  81.414  1.00  0.00           O  
ATOM   1995  N   SER   148      60.375  61.742  81.317  1.00  0.00           N  
ATOM   1996  H   SER   148      59.404  61.550  81.519  1.00  0.00           H  
ATOM   1997  CA  SER   148      60.722  63.021  80.755  1.00  0.00           C  
ATOM   1998  HA  SER   148      61.456  62.925  79.955  1.00  0.00           H  
ATOM   1999  CB  SER   148      59.417  63.649  80.253  1.00  0.00           C  
ATOM   2000  HB2 SER   148      58.914  62.895  79.648  1.00  0.00           H  
ATOM   2001  HB3 SER   148      58.814  64.016  81.084  1.00  0.00           H  
ATOM   2002  OG  SER   148      59.716  64.761  79.456  1.00  0.00           O  
ATOM   2003  HG  SER   148      60.043  64.457  78.606  1.00  0.00           H  
ATOM   2004  C   SER   148      61.326  63.950  81.835  1.00  0.00           C  
ATOM   2005  O   SER   148      60.830  63.876  82.983  1.00  0.00           O  
ATOM   2006  N   TYR   149      62.283  64.788  81.475  1.00  0.00           N  
ATOM   2007  H   TYR   149      62.726  64.684  80.574  1.00  0.00           H  
ATOM   2008  CA  TYR   149      62.608  65.994  82.218  1.00  0.00           C  
ATOM   2009  HA  TYR   149      62.485  65.717  83.266  1.00  0.00           H  
ATOM   2010  CB  TYR   149      64.029  66.371  81.893  1.00  0.00           C  
ATOM   2011  HB2 TYR   149      64.615  65.476  82.105  1.00  0.00           H  
ATOM   2012  HB3 TYR   149      64.143  66.622  80.838  1.00  0.00           H  
ATOM   2013  CG  TYR   149      64.519  67.556  82.695  1.00  0.00           C  
ATOM   2014  CD1 TYR   149      64.727  68.801  82.085  1.00  0.00           C  
ATOM   2015  HD1 TYR   149      64.491  69.024  81.055  1.00  0.00           H  
ATOM   2016  CE1 TYR   149      65.111  69.884  82.904  1.00  0.00           C  
ATOM   2017  HE1 TYR   149      65.134  70.901  82.540  1.00  0.00           H  
ATOM   2018  CZ  TYR   149      65.300  69.650  84.273  1.00  0.00           C  
ATOM   2019  OH  TYR   149      65.482  70.780  85.067  1.00  0.00           O  
ATOM   2020  HH  TYR   149      66.209  71.322  84.754  1.00  0.00           H  
ATOM   2021  CE2 TYR   149      65.060  68.398  84.882  1.00  0.00           C  
ATOM   2022  HE2 TYR   149      65.063  68.253  85.953  1.00  0.00           H  
ATOM   2023  CD2 TYR   149      64.757  67.364  84.014  1.00  0.00           C  
ATOM   2024  HD2 TYR   149      64.698  66.355  84.394  1.00  0.00           H  
ATOM   2025  C   TYR   149      61.657  67.202  82.110  1.00  0.00           C  
ATOM   2026  O   TYR   149      61.054  67.428  81.088  1.00  0.00           O  
ATOM   2027  N   ASN   150      61.602  67.950  83.224  1.00  0.00           N  
ATOM   2028  H   ASN   150      62.079  67.627  84.054  1.00  0.00           H  
ATOM   2029  CA  ASN   150      60.671  69.015  83.478  1.00  0.00           C  
ATOM   2030  HA  ASN   150      60.207  69.346  82.549  1.00  0.00           H  
ATOM   2031  CB  ASN   150      59.507  68.527  84.369  1.00  0.00           C  
ATOM   2032  HB2 ASN   150      59.846  67.856  85.158  1.00  0.00           H  
ATOM   2033  HB3 ASN   150      59.080  69.465  84.725  1.00  0.00           H  
ATOM   2034  CG  ASN   150      58.435  67.855  83.489  1.00  0.00           C  
ATOM   2035  OD1 ASN   150      57.523  68.491  82.981  1.00  0.00           O  
ATOM   2036  ND2 ASN   150      58.521  66.502  83.277  1.00  0.00           N  
ATOM   2037 HD21 ASN   150      57.695  66.080  82.879  1.00  0.00           H  
ATOM   2038 HD22 ASN   150      59.320  65.919  83.483  1.00  0.00           H  
ATOM   2039  C   ASN   150      61.358  70.233  84.062  1.00  0.00           C  
ATOM   2040  O   ASN   150      61.554  70.289  85.256  1.00  0.00           O  
ATOM   2041  N   PRO   151      61.791  71.230  83.245  1.00  0.00           N  
ATOM   2042  CD  PRO   151      61.611  71.345  81.796  1.00  0.00           C  
ATOM   2043  HD2 PRO   151      60.625  71.064  81.425  1.00  0.00           H  
ATOM   2044  HD3 PRO   151      62.223  70.747  81.121  1.00  0.00           H  
ATOM   2045  CG  PRO   151      61.839  72.862  81.531  1.00  0.00           C  
ATOM   2046  HG2 PRO   151      60.967  73.506  81.647  1.00  0.00           H  
ATOM   2047  HG3 PRO   151      62.259  72.894  80.525  1.00  0.00           H  
ATOM   2048  CB  PRO   151      62.866  73.302  82.512  1.00  0.00           C  
ATOM   2049  HB2 PRO   151      62.762  74.369  82.710  1.00  0.00           H  
ATOM   2050  HB3 PRO   151      63.860  73.094  82.117  1.00  0.00           H  
ATOM   2051  CA  PRO   151      62.509  72.446  83.724  1.00  0.00           C  
ATOM   2052  HA  PRO   151      63.441  72.144  84.202  1.00  0.00           H  
ATOM   2053  C   PRO   151      61.686  73.285  84.638  1.00  0.00           C  
ATOM   2054  O   PRO   151      60.463  73.421  84.320  1.00  0.00           O  
ATOM   2055  N   PRO   152      62.305  73.688  85.734  1.00  0.00           N  
ATOM   2056  CD  PRO   152      63.739  73.498  85.968  1.00  0.00           C  
ATOM   2057  HD2 PRO   152      64.301  73.787  85.080  1.00  0.00           H  
ATOM   2058  HD3 PRO   152      64.033  72.510  86.321  1.00  0.00           H  
ATOM   2059  CG  PRO   152      63.986  74.448  87.132  1.00  0.00           C  
ATOM   2060  HG2 PRO   152      64.249  75.437  86.756  1.00  0.00           H  
ATOM   2061  HG3 PRO   152      64.800  74.169  87.801  1.00  0.00           H  
ATOM   2062  CB  PRO   152      62.678  74.527  87.874  1.00  0.00           C  
ATOM   2063  HB2 PRO   152      62.558  75.344  88.585  1.00  0.00           H  
ATOM   2064  HB3 PRO   152      62.481  73.604  88.420  1.00  0.00           H  
ATOM   2065  CA  PRO   152      61.691  74.553  86.708  1.00  0.00           C  
ATOM   2066  HA  PRO   152      60.744  74.097  86.997  1.00  0.00           H  
ATOM   2067  C   PRO   152      61.431  75.963  86.227  1.00  0.00           C  
ATOM   2068  O   PRO   152      62.181  76.516  85.483  1.00  0.00           O  
ATOM   2069  N   GLN   153      60.209  76.452  86.429  1.00  0.00           N  
ATOM   2070  H   GLN   153      59.654  75.805  86.970  1.00  0.00           H  
ATOM   2071  CA  GLN   153      59.668  77.681  85.905  1.00  0.00           C  
ATOM   2072  HA  GLN   153      60.033  77.899  84.901  1.00  0.00           H  
ATOM   2073  CB  GLN   153      58.154  77.605  85.942  1.00  0.00           C  
ATOM   2074  HB2 GLN   153      57.694  78.461  85.448  1.00  0.00           H  
ATOM   2075  HB3 GLN   153      57.777  76.795  85.317  1.00  0.00           H  
ATOM   2076  CG  GLN   153      57.545  77.457  87.351  1.00  0.00           C  
ATOM   2077  HG2 GLN   153      58.097  77.973  88.136  1.00  0.00           H  
ATOM   2078  HG3 GLN   153      56.592  77.983  87.380  1.00  0.00           H  
ATOM   2079  CD  GLN   153      57.290  75.974  87.691  1.00  0.00           C  
ATOM   2080  OE1 GLN   153      57.862  75.020  87.170  1.00  0.00           O  
ATOM   2081  NE2 GLN   153      56.422  75.679  88.588  1.00  0.00           N  
ATOM   2082 HE21 GLN   153      55.983  76.355  89.197  1.00  0.00           H  
ATOM   2083 HE22 GLN   153      56.116  74.718  88.643  1.00  0.00           H  
ATOM   2084  C   GLN   153      60.202  78.873  86.668  1.00  0.00           C  
ATOM   2085  O   GLN   153      60.810  78.792  87.743  1.00  0.00           O  
ATOM   2086  N   GLY   154      60.003  80.023  86.078  1.00  0.00           N  
ATOM   2087  H   GLY   154      59.616  80.033  85.145  1.00  0.00           H  
ATOM   2088  CA  GLY   154      60.432  81.336  86.627  1.00  0.00           C  
ATOM   2089  HA2 GLY   154      61.408  81.180  87.086  1.00  0.00           H  
ATOM   2090  HA3 GLY   154      60.577  81.913  85.714  1.00  0.00           H  
ATOM   2091  C   GLY   154      59.414  82.038  87.515  1.00  0.00           C  
ATOM   2092  O   GLY   154      58.372  81.628  87.825  1.00  0.00           O  
ATOM   2093  N   TYR   155      59.808  83.308  87.831  1.00  0.00           N  
ATOM   2094  H   TYR   155      60.730  83.566  87.509  1.00  0.00           H  
ATOM   2095  CA  TYR   155      58.900  84.374  88.267  1.00  0.00           C  
ATOM   2096  HA  TYR   155      58.222  83.914  88.986  1.00  0.00           H  
ATOM   2097  CB  TYR   155      59.682  85.456  88.986  1.00  0.00           C  
ATOM   2098  HB2 TYR   155      60.390  85.783  88.224  1.00  0.00           H  
ATOM   2099  HB3 TYR   155      59.021  86.306  89.157  1.00  0.00           H  
ATOM   2100  CG  TYR   155      60.285  85.072  90.363  1.00  0.00           C  
ATOM   2101  CD1 TYR   155      61.622  84.636  90.401  1.00  0.00           C  
ATOM   2102  HD1 TYR   155      62.297  84.558  89.562  1.00  0.00           H  
ATOM   2103  CE1 TYR   155      62.116  84.249  91.671  1.00  0.00           C  
ATOM   2104  HE1 TYR   155      63.136  83.923  91.816  1.00  0.00           H  
ATOM   2105  CZ  TYR   155      61.353  84.427  92.835  1.00  0.00           C  
ATOM   2106  OH  TYR   155      61.840  84.086  94.034  1.00  0.00           O  
ATOM   2107  HH  TYR   155      61.236  84.264  94.758  1.00  0.00           H  
ATOM   2108  CE2 TYR   155      60.013  84.987  92.759  1.00  0.00           C  
ATOM   2109  HE2 TYR   155      59.422  85.049  93.660  1.00  0.00           H  
ATOM   2110  CD2 TYR   155      59.488  85.256  91.486  1.00  0.00           C  
ATOM   2111  HD2 TYR   155      58.412  85.332  91.521  1.00  0.00           H  
ATOM   2112  C   TYR   155      58.101  85.026  87.068  1.00  0.00           C  
ATOM   2113  O   TYR   155      58.623  84.999  85.926  1.00  0.00           O  
ATOM   2114  N   GLY   156      56.846  85.497  87.265  1.00  0.00           N  
ATOM   2115  H   GLY   156      56.258  85.722  86.475  1.00  0.00           H  
ATOM   2116  CA  GLY   156      56.247  85.742  88.594  1.00  0.00           C  
ATOM   2117  HA2 GLY   156      56.208  84.751  89.048  1.00  0.00           H  
ATOM   2118  HA3 GLY   156      56.868  86.432  89.164  1.00  0.00           H  
ATOM   2119  C   GLY   156      54.883  86.494  88.453  1.00  0.00           C  
ATOM   2120  O   GLY   156      54.367  86.397  87.360  1.00  0.00           O  
ATOM   2121  N   GLN   157      54.480  87.282  89.403  1.00  0.00           N  
ATOM   2122  H   GLN   157      55.094  87.494  90.176  1.00  0.00           H  
ATOM   2123  CA  GLN   157      53.076  87.784  89.530  1.00  0.00           C  
ATOM   2124  HA  GLN   157      52.677  87.783  88.516  1.00  0.00           H  
ATOM   2125  CB  GLN   157      52.241  86.871  90.399  1.00  0.00           C  
ATOM   2126  HB2 GLN   157      51.219  87.228  90.525  1.00  0.00           H  
ATOM   2127  HB3 GLN   157      52.230  85.878  89.949  1.00  0.00           H  
ATOM   2128  CG  GLN   157      52.782  86.719  91.802  1.00  0.00           C  
ATOM   2129  HG2 GLN   157      53.761  86.238  91.818  1.00  0.00           H  
ATOM   2130  HG3 GLN   157      52.810  87.662  92.347  1.00  0.00           H  
ATOM   2131  CD  GLN   157      51.822  85.712  92.612  1.00  0.00           C  
ATOM   2132  OE1 GLN   157      51.229  84.813  92.054  1.00  0.00           O  
ATOM   2133  NE2 GLN   157      51.848  85.724  93.891  1.00  0.00           N  
ATOM   2134 HE21 GLN   157      52.488  86.347  94.363  1.00  0.00           H  
ATOM   2135 HE22 GLN   157      51.506  84.928  94.410  1.00  0.00           H  
ATOM   2136  C   GLN   157      53.031  89.254  89.954  1.00  0.00           C  
ATOM   2137  O   GLN   157      53.928  89.842  90.529  1.00  0.00           O  
ATOM   2138  N   GLN   158      51.960  90.007  89.667  1.00  0.00           N  
ATOM   2139  H   GLN   158      52.080  90.998  89.815  1.00  0.00           H  
ATOM   2140  CA  GLN   158      50.719  89.601  89.015  1.00  0.00           C  
ATOM   2141  HA  GLN   158      50.477  88.566  89.260  1.00  0.00           H  
ATOM   2142  CB  GLN   158      49.658  90.547  89.573  1.00  0.00           C  
ATOM   2143  HB2 GLN   158      49.937  91.543  89.229  1.00  0.00           H  
ATOM   2144  HB3 GLN   158      48.767  90.287  89.001  1.00  0.00           H  
ATOM   2145  CG  GLN   158      49.437  90.578  91.117  1.00  0.00           C  
ATOM   2146  HG2 GLN   158      50.195  91.241  91.536  1.00  0.00           H  
ATOM   2147  HG3 GLN   158      48.458  91.033  91.269  1.00  0.00           H  
ATOM   2148  CD  GLN   158      49.395  89.316  91.828  1.00  0.00           C  
ATOM   2149  OE1 GLN   158      50.329  88.923  92.532  1.00  0.00           O  
ATOM   2150  NE2 GLN   158      48.214  88.665  91.802  1.00  0.00           N  
ATOM   2151 HE21 GLN   158      47.434  89.002  91.256  1.00  0.00           H  
ATOM   2152 HE22 GLN   158      47.952  87.883  92.385  1.00  0.00           H  
ATOM   2153  C   GLN   158      50.801  89.671  87.515  1.00  0.00           C  
ATOM   2154  O   GLN   158      51.735  90.121  87.000  1.00  0.00           O  
ATOM   2155  N   ASN   159      49.915  89.101  86.686  1.00  0.00           N  
ATOM   2156  H   ASN   159      49.359  88.359  87.086  1.00  0.00           H  
ATOM   2157  CA  ASN   159      49.988  89.194  85.156  1.00  0.00           C  
ATOM   2158  HA  ASN   159      50.793  88.521  84.860  1.00  0.00           H  
ATOM   2159  CB  ASN   159      48.773  88.596  84.486  1.00  0.00           C  
ATOM   2160  HB2 ASN   159      48.674  87.628  84.976  1.00  0.00           H  
ATOM   2161  HB3 ASN   159      47.931  89.288  84.470  1.00  0.00           H  
ATOM   2162  CG  ASN   159      49.072  88.402  82.985  1.00  0.00           C  
ATOM   2163  OD1 ASN   159      48.633  89.170  82.118  1.00  0.00           O  
ATOM   2164  ND2 ASN   159      49.838  87.394  82.606  1.00  0.00           N  
ATOM   2165 HD21 ASN   159      50.215  86.737  83.274  1.00  0.00           H  
ATOM   2166 HD22 ASN   159      49.971  87.194  81.625  1.00  0.00           H  
ATOM   2167  C   ASN   159      50.143  90.666  84.625  1.00  0.00           C  
ATOM   2168  O   ASN   159      49.426  91.649  84.947  1.00  0.00           O  
ATOM   2169  N   GLN   160      51.119  91.028  83.736  1.00  0.00           N  
ATOM   2170  H   GLN   160      51.121  92.019  83.539  1.00  0.00           H  
ATOM   2171  CA  GLN   160      52.272  90.261  83.216  1.00  0.00           C  
ATOM   2172  HA  GLN   160      52.109  89.203  83.418  1.00  0.00           H  
ATOM   2173  CB  GLN   160      52.331  90.257  81.644  1.00  0.00           C  
ATOM   2174  HB2 GLN   160      51.408  89.855  81.228  1.00  0.00           H  
ATOM   2175  HB3 GLN   160      52.379  91.272  81.249  1.00  0.00           H  
ATOM   2176  CG  GLN   160      53.438  89.462  81.016  1.00  0.00           C  
ATOM   2177  HG2 GLN   160      53.150  89.219  79.993  1.00  0.00           H  
ATOM   2178  HG3 GLN   160      54.356  90.044  80.937  1.00  0.00           H  
ATOM   2179  CD  GLN   160      53.582  88.169  81.735  1.00  0.00           C  
ATOM   2180  OE1 GLN   160      54.520  87.970  82.444  1.00  0.00           O  
ATOM   2181  NE2 GLN   160      52.817  87.186  81.438  1.00  0.00           N  
ATOM   2182 HE21 GLN   160      52.040  87.253  80.795  1.00  0.00           H  
ATOM   2183 HE22 GLN   160      52.996  86.304  81.897  1.00  0.00           H  
ATOM   2184  C   GLN   160      53.609  90.767  83.892  1.00  0.00           C  
ATOM   2185  O   GLN   160      54.070  91.878  83.615  1.00  0.00           O  
ATOM   2186  N   TYR   161      54.113  90.000  84.809  1.00  0.00           N  
ATOM   2187  H   TYR   161      53.642  89.138  85.044  1.00  0.00           H  
ATOM   2188  CA  TYR   161      55.341  90.338  85.488  1.00  0.00           C  
ATOM   2189  HA  TYR   161      55.191  91.310  85.957  1.00  0.00           H  
ATOM   2190  CB  TYR   161      55.561  89.262  86.569  1.00  0.00           C  
ATOM   2191  HB2 TYR   161      54.612  89.314  87.102  1.00  0.00           H  
ATOM   2192  HB3 TYR   161      55.843  88.347  86.047  1.00  0.00           H  
ATOM   2193  CG  TYR   161      56.670  89.462  87.596  1.00  0.00           C  
ATOM   2194  CD1 TYR   161      57.951  88.914  87.408  1.00  0.00           C  
ATOM   2195  HD1 TYR   161      58.147  88.273  86.561  1.00  0.00           H  
ATOM   2196  CE1 TYR   161      58.916  88.977  88.438  1.00  0.00           C  
ATOM   2197  HE1 TYR   161      59.896  88.654  88.119  1.00  0.00           H  
ATOM   2198  CZ  TYR   161      58.555  89.518  89.691  1.00  0.00           C  
ATOM   2199  OH  TYR   161      59.648  89.764  90.515  1.00  0.00           O  
ATOM   2200  HH  TYR   161      59.423  90.113  91.380  1.00  0.00           H  
ATOM   2201  CE2 TYR   161      57.261  90.093  89.874  1.00  0.00           C  
ATOM   2202  HE2 TYR   161      57.037  90.465  90.863  1.00  0.00           H  
ATOM   2203  CD2 TYR   161      56.343  90.142  88.800  1.00  0.00           C  
ATOM   2204  HD2 TYR   161      55.397  90.656  88.876  1.00  0.00           H  
ATOM   2205  C   TYR   161      56.591  90.498  84.527  1.00  0.00           C  
ATOM   2206  O   TYR   161      57.486  91.340  84.658  1.00  0.00           O  
ATOM   2207  N   ASN   162      56.637  89.627  83.490  1.00  0.00           N  
ATOM   2208  H   ASN   162      55.936  88.909  83.373  1.00  0.00           H  
ATOM   2209  CA  ASN   162      57.728  89.600  82.564  1.00  0.00           C  
ATOM   2210  HA  ASN   162      58.585  89.489  83.228  1.00  0.00           H  
ATOM   2211  CB  ASN   162      57.614  88.406  81.555  1.00  0.00           C  
ATOM   2212  HB2 ASN   162      56.783  88.575  80.870  1.00  0.00           H  
ATOM   2213  HB3 ASN   162      58.488  88.434  80.904  1.00  0.00           H  
ATOM   2214  CG  ASN   162      57.743  87.012  82.172  1.00  0.00           C  
ATOM   2215  OD1 ASN   162      58.055  86.781  83.365  1.00  0.00           O  
ATOM   2216  ND2 ASN   162      57.511  86.098  81.240  1.00  0.00           N  
ATOM   2217 HD21 ASN   162      57.563  85.137  81.549  1.00  0.00           H  
ATOM   2218 HD22 ASN   162      57.267  86.313  80.284  1.00  0.00           H  
ATOM   2219  C   ASN   162      57.984  90.922  81.763  1.00  0.00           C  
ATOM   2220  O   ASN   162      57.054  91.690  81.457  1.00  0.00           O  
ATOM   2221  N   SER   163      59.284  91.233  81.701  1.00  0.00           N  
ATOM   2222  H   SER   163      60.043  90.644  82.013  1.00  0.00           H  
ATOM   2223  CA  SER   163      59.687  92.543  81.156  1.00  0.00           C  
ATOM   2224  HA  SER   163      58.859  93.160  80.808  1.00  0.00           H  
ATOM   2225  CB  SER   163      60.322  93.361  82.269  1.00  0.00           C  
ATOM   2226  HB2 SER   163      59.619  93.341  83.102  1.00  0.00           H  
ATOM   2227  HB3 SER   163      61.224  92.817  82.547  1.00  0.00           H  
ATOM   2228  OG  SER   163      60.576  94.678  81.772  1.00  0.00           O  
ATOM   2229  HG  SER   163      59.914  95.311  82.058  1.00  0.00           H  
ATOM   2230  C   SER   163      60.620  92.288  79.953  1.00  0.00           C  
ATOM   2231  O   SER   163      61.423  91.382  79.932  1.00  0.00           O  
ATOM   2232  N   SER   164      60.649  93.145  78.910  1.00  0.00           N  
ATOM   2233  H   SER   164      60.191  94.040  79.001  1.00  0.00           H  
ATOM   2234  CA  SER   164      61.383  92.992  77.693  1.00  0.00           C  
ATOM   2235  HA  SER   164      60.964  93.788  77.079  1.00  0.00           H  
ATOM   2236  CB  SER   164      61.094  91.624  77.050  1.00  0.00           C  
ATOM   2237  HB2 SER   164      61.530  90.887  77.724  1.00  0.00           H  
ATOM   2238  HB3 SER   164      60.041  91.609  76.771  1.00  0.00           H  
ATOM   2239  OG  SER   164      61.826  91.557  75.857  1.00  0.00           O  
ATOM   2240  HG  SER   164      62.306  90.726  75.825  1.00  0.00           H  
ATOM   2241  C   SER   164      62.907  93.208  77.830  1.00  0.00           C  
ATOM   2242  O   SER   164      63.549  92.820  78.834  1.00  0.00           O  
ATOM   2243  N   SER   165      63.552  93.793  76.805  1.00  0.00           N  
ATOM   2244  H   SER   165      63.080  93.909  75.920  1.00  0.00           H  
ATOM   2245  CA  SER   165      64.893  94.342  77.016  1.00  0.00           C  
ATOM   2246  HA  SER   165      65.591  93.520  77.173  1.00  0.00           H  
ATOM   2247  CB  SER   165      65.396  94.936  75.730  1.00  0.00           C  
ATOM   2248  HB2 SER   165      66.463  95.155  75.682  1.00  0.00           H  
ATOM   2249  HB3 SER   165      65.357  94.201  74.926  1.00  0.00           H  
ATOM   2250  OG  SER   165      64.831  96.158  75.277  1.00  0.00           O  
ATOM   2251  HG  SER   165      65.075  96.051  74.355  1.00  0.00           H  
ATOM   2252  C   SER   165      65.157  95.304  78.105  1.00  0.00           C  
ATOM   2253  O   SER   165      64.185  95.862  78.713  1.00  0.00           O  
ATOM   2254  N   GLY   166      66.450  95.522  78.469  1.00  0.00           N  
ATOM   2255  H   GLY   166      67.144  94.909  78.066  1.00  0.00           H  
ATOM   2256  CA  GLY   166      66.885  96.467  79.445  1.00  0.00           C  
ATOM   2257  HA2 GLY   166      66.476  96.183  80.414  1.00  0.00           H  
ATOM   2258  HA3 GLY   166      67.960  96.338  79.571  1.00  0.00           H  
ATOM   2259  C   GLY   166      66.866  97.964  79.127  1.00  0.00           C  
ATOM   2260  O   GLY   166      66.548  98.382  78.004  1.00  0.00           O  
ATOM   2261  N   GLY   167      67.231  98.811  80.134  1.00  0.00           N  
ATOM   2262  H   GLY   167      67.581  98.288  80.924  1.00  0.00           H  
ATOM   2263  CA  GLY   167      67.435 100.249  80.060  1.00  0.00           C  
ATOM   2264  HA2 GLY   167      66.721 100.753  79.408  1.00  0.00           H  
ATOM   2265  HA3 GLY   167      67.245 100.678  81.044  1.00  0.00           H  
ATOM   2266  C   GLY   167      68.873 100.623  79.682  1.00  0.00           C  
ATOM   2267  O   GLY   167      69.486  99.874  78.938  1.00  0.00           O  
ATOM   2268  N   GLY   168      69.387 101.865  79.968  1.00  0.00           N  
ATOM   2269  H   GLY   168      68.814 102.570  80.410  1.00  0.00           H  
ATOM   2270  CA  GLY   168      70.783 102.142  79.628  1.00  0.00           C  
ATOM   2271  HA2 GLY   168      71.240 102.815  80.353  1.00  0.00           H  
ATOM   2272  HA3 GLY   168      71.459 101.288  79.608  1.00  0.00           H  
ATOM   2273  C   GLY   168      70.969 102.845  78.274  1.00  0.00           C  
ATOM   2274  O   GLY   168      70.100 103.601  77.807  1.00  0.00           O  
ATOM   2275  N   GLY   169      72.105 102.706  77.584  1.00  0.00           N  
ATOM   2276  H   GLY   169      72.108 103.192  76.699  1.00  0.00           H  
ATOM   2277  CA  GLY   169      73.258 102.077  78.045  1.00  0.00           C  
ATOM   2278  HA2 GLY   169      73.507 102.727  78.884  1.00  0.00           H  
ATOM   2279  HA3 GLY   169      73.085 101.046  78.354  1.00  0.00           H  
ATOM   2280  C   GLY   169      74.498 102.169  77.131  1.00  0.00           C  
ATOM   2281  O   GLY   169      74.602 103.177  76.349  1.00  0.00           O  
ATOM   2282  N   GLY   170      75.482 101.292  77.390  1.00  0.00           N  
ATOM   2283  H   GLY   170      75.206 100.519  77.978  1.00  0.00           H  
ATOM   2284  CA  GLY   170      76.818 101.375  76.862  1.00  0.00           C  
ATOM   2285  HA2 GLY   170      77.492 100.604  77.236  1.00  0.00           H  
ATOM   2286  HA3 GLY   170      76.804 101.236  75.781  1.00  0.00           H  
ATOM   2287  C   GLY   170      77.586 102.690  77.103  1.00  0.00           C  
ATOM   2288  O   GLY   170      77.444 103.226  78.220  1.00  0.00           O  
ATOM   2289  N   GLY   171      78.388 103.248  76.261  1.00  0.00           N  
ATOM   2290  H   GLY   171      78.975 104.024  76.531  1.00  0.00           H  
ATOM   2291  CA  GLY   171      78.897 102.700  75.014  1.00  0.00           C  
ATOM   2292  HA2 GLY   171      79.061 101.632  75.153  1.00  0.00           H  
ATOM   2293  HA3 GLY   171      78.187 102.586  74.195  1.00  0.00           H  
ATOM   2294  C   GLY   171      80.211 103.452  74.657  1.00  0.00           C  
ATOM   2295  O   GLY   171      80.484 104.506  75.162  1.00  0.00           O  
ATOM   2296  N   GLY   172      80.991 102.926  73.740  1.00  0.00           N  
ATOM   2297  H   GLY   172      81.814 103.507  73.660  1.00  0.00           H  
ATOM   2298  CA  GLY   172      80.800 101.782  72.818  1.00  0.00           C  
ATOM   2299  HA2 GLY   172      80.079 101.067  73.216  1.00  0.00           H  
ATOM   2300  HA3 GLY   172      80.385 102.090  71.859  1.00  0.00           H  
ATOM   2301  C   GLY   172      82.072 100.972  72.549  1.00  0.00           C  
ATOM   2302  O   GLY   172      82.958 100.957  73.395  1.00  0.00           O  
ATOM   2303  N   GLY   173      82.136 100.342  71.352  1.00  0.00           N  
ATOM   2304  H   GLY   173      81.313 100.388  70.769  1.00  0.00           H  
ATOM   2305  CA  GLY   173      83.242  99.583  70.826  1.00  0.00           C  
ATOM   2306  HA2 GLY   173      83.378  99.727  69.754  1.00  0.00           H  
ATOM   2307  HA3 GLY   173      84.157  99.918  71.317  1.00  0.00           H  
ATOM   2308  C   GLY   173      83.228  98.160  71.320  1.00  0.00           C  
ATOM   2309  O   GLY   173      82.803  97.819  72.426  1.00  0.00           O  
ATOM   2310  N   GLY   174      83.762  97.187  70.639  1.00  0.00           N  
ATOM   2311  H   GLY   174      83.658  96.242  70.979  1.00  0.00           H  
ATOM   2312  CA  GLY   174      84.152  97.338  69.224  1.00  0.00           C  
ATOM   2313  HA2 GLY   174      84.385  98.396  69.098  1.00  0.00           H  
ATOM   2314  HA3 GLY   174      85.071  96.844  68.911  1.00  0.00           H  
ATOM   2315  C   GLY   174      83.114  96.991  68.225  1.00  0.00           C  
ATOM   2316  O   GLY   174      81.947  96.952  68.540  1.00  0.00           O  
ATOM   2317  N   GLY   175      83.441  97.000  66.944  1.00  0.00           N  
ATOM   2318  H   GLY   175      84.402  97.037  66.637  1.00  0.00           H  
ATOM   2319  CA  GLY   175      82.449  97.026  65.844  1.00  0.00           C  
ATOM   2320  HA2 GLY   175      83.082  96.949  64.959  1.00  0.00           H  
ATOM   2321  HA3 GLY   175      81.912  96.084  65.951  1.00  0.00           H  
ATOM   2322  C   GLY   175      81.557  98.298  65.742  1.00  0.00           C  
ATOM   2323  O   GLY   175      81.828  99.349  66.325  1.00  0.00           O  
ATOM   2324  N   ASN   176      80.547  98.232  64.855  1.00  0.00           N  
ATOM   2325  H   ASN   176      80.209  97.354  64.485  1.00  0.00           H  
ATOM   2326  CA  ASN   176      79.864  99.434  64.399  1.00  0.00           C  
ATOM   2327  HA  ASN   176      80.608 100.203  64.194  1.00  0.00           H  
ATOM   2328  CB  ASN   176      79.061  99.092  63.099  1.00  0.00           C  
ATOM   2329  HB2 ASN   176      79.709  98.863  62.252  1.00  0.00           H  
ATOM   2330  HB3 ASN   176      78.348  98.268  63.116  1.00  0.00           H  
ATOM   2331  CG  ASN   176      78.397 100.327  62.586  1.00  0.00           C  
ATOM   2332  OD1 ASN   176      78.932 101.372  62.636  1.00  0.00           O  
ATOM   2333  ND2 ASN   176      77.170 100.188  62.113  1.00  0.00           N  
ATOM   2334 HD21 ASN   176      76.687 101.049  61.900  1.00  0.00           H  
ATOM   2335 HD22 ASN   176      76.765  99.272  62.242  1.00  0.00           H  
ATOM   2336  C   ASN   176      78.948 100.088  65.466  1.00  0.00           C  
ATOM   2337  O   ASN   176      77.991  99.438  65.837  1.00  0.00           O  
ATOM   2338  N   TYR   177      79.205 101.299  65.884  1.00  0.00           N  
ATOM   2339  H   TYR   177      79.932 101.842  65.438  1.00  0.00           H  
ATOM   2340  CA  TYR   177      78.394 102.067  66.828  1.00  0.00           C  
ATOM   2341  HA  TYR   177      78.189 101.413  67.676  1.00  0.00           H  
ATOM   2342  CB  TYR   177      79.095 103.419  67.123  1.00  0.00           C  
ATOM   2343  HB2 TYR   177      79.356 103.920  66.191  1.00  0.00           H  
ATOM   2344  HB3 TYR   177      78.436 104.175  67.551  1.00  0.00           H  
ATOM   2345  CG  TYR   177      80.378 103.382  67.998  1.00  0.00           C  
ATOM   2346  CD1 TYR   177      81.648 102.806  67.561  1.00  0.00           C  
ATOM   2347  HD1 TYR   177      81.674 102.274  66.621  1.00  0.00           H  
ATOM   2348  CE1 TYR   177      82.694 102.841  68.480  1.00  0.00           C  
ATOM   2349  HE1 TYR   177      83.595 102.265  68.324  1.00  0.00           H  
ATOM   2350  CZ  TYR   177      82.636 103.552  69.709  1.00  0.00           C  
ATOM   2351  OH  TYR   177      83.728 103.586  70.529  1.00  0.00           O  
ATOM   2352  HH  TYR   177      83.585 104.113  71.318  1.00  0.00           H  
ATOM   2353  CE2 TYR   177      81.426 104.111  70.123  1.00  0.00           C  
ATOM   2354  HE2 TYR   177      81.457 104.632  71.069  1.00  0.00           H  
ATOM   2355  CD2 TYR   177      80.365 104.048  69.232  1.00  0.00           C  
ATOM   2356  HD2 TYR   177      79.455 104.537  69.549  1.00  0.00           H  
ATOM   2357  C   TYR   177      77.032 102.368  66.168  1.00  0.00           C  
ATOM   2358  O   TYR   177      76.981 103.210  65.249  1.00  0.00           O  
ATOM   2359  N   GLY   178      75.876 101.960  66.627  1.00  0.00           N  
ATOM   2360  H   GLY   178      75.067 102.055  66.031  1.00  0.00           H  
ATOM   2361  CA  GLY   178      75.591 101.544  67.991  1.00  0.00           C  
ATOM   2362  HA2 GLY   178      74.552 101.215  67.985  1.00  0.00           H  
ATOM   2363  HA3 GLY   178      76.157 100.621  68.116  1.00  0.00           H  
ATOM   2364  C   GLY   178      75.719 102.586  69.204  1.00  0.00           C  
ATOM   2365  O   GLY   178      76.133 103.742  69.007  1.00  0.00           O  
ATOM   2366  N   GLN   179      75.220 102.164  70.340  1.00  0.00           N  
ATOM   2367  H   GLN   179      74.632 101.344  70.286  1.00  0.00           H  
ATOM   2368  CA  GLN   179      75.582 102.839  71.615  1.00  0.00           C  
ATOM   2369  HA  GLN   179      75.256 103.879  71.610  1.00  0.00           H  
ATOM   2370  CB  GLN   179      74.893 102.094  72.767  1.00  0.00           C  
ATOM   2371  HB2 GLN   179      75.235 101.061  72.702  1.00  0.00           H  
ATOM   2372  HB3 GLN   179      75.305 102.461  73.707  1.00  0.00           H  
ATOM   2373  CG  GLN   179      73.365 102.100  72.877  1.00  0.00           C  
ATOM   2374  HG2 GLN   179      73.067 103.139  73.018  1.00  0.00           H  
ATOM   2375  HG3 GLN   179      72.888 101.682  71.991  1.00  0.00           H  
ATOM   2376  CD  GLN   179      72.899 101.247  74.046  1.00  0.00           C  
ATOM   2377  OE1 GLN   179      73.487 100.194  74.339  1.00  0.00           O  
ATOM   2378  NE2 GLN   179      71.791 101.499  74.650  1.00  0.00           N  
ATOM   2379 HE21 GLN   179      71.169 102.269  74.452  1.00  0.00           H  
ATOM   2380 HE22 GLN   179      71.557 100.947  75.464  1.00  0.00           H  
ATOM   2381  C   GLN   179      77.140 102.907  71.766  1.00  0.00           C  
ATOM   2382  O   GLN   179      77.850 101.986  71.530  1.00  0.00           O  
ATOM   2383  N   ASP   180      77.763 104.092  72.022  1.00  0.00           N  
ATOM   2384  H   ASP   180      78.773 104.083  72.003  1.00  0.00           H  
ATOM   2385  CA  ASP   180      77.269 105.407  71.925  1.00  0.00           C  
ATOM   2386  HA  ASP   180      76.423 105.509  71.246  1.00  0.00           H  
ATOM   2387  CB  ASP   180      76.782 105.639  73.331  1.00  0.00           C  
ATOM   2388  HB2 ASP   180      75.996 104.916  73.548  1.00  0.00           H  
ATOM   2389  HB3 ASP   180      77.596 105.486  74.040  1.00  0.00           H  
ATOM   2390  CG  ASP   180      76.012 106.975  73.458  1.00  0.00           C  
ATOM   2391  OD1 ASP   180      75.773 107.561  72.403  1.00  0.00           O  
ATOM   2392  OD2 ASP   180      75.586 107.402  74.523  1.00  0.00           O  
ATOM   2393  C   ASP   180      78.406 106.398  71.590  1.00  0.00           C  
ATOM   2394  O   ASP   180      79.517 106.202  72.022  1.00  0.00           O  
ATOM   2395  N   GLN   181      78.091 107.525  70.966  1.00  0.00           N  
ATOM   2396  H   GLN   181      77.096 107.600  70.809  1.00  0.00           H  
ATOM   2397  CA  GLN   181      78.926 108.577  70.416  1.00  0.00           C  
ATOM   2398  HA  GLN   181      79.780 108.628  71.090  1.00  0.00           H  
ATOM   2399  CB  GLN   181      79.505 108.307  69.002  1.00  0.00           C  
ATOM   2400  HB2 GLN   181      79.969 109.197  68.575  1.00  0.00           H  
ATOM   2401  HB3 GLN   181      80.258 107.531  69.135  1.00  0.00           H  
ATOM   2402  CG  GLN   181      78.587 107.781  67.909  1.00  0.00           C  
ATOM   2403  HG2 GLN   181      78.035 106.885  68.194  1.00  0.00           H  
ATOM   2404  HG3 GLN   181      77.919 108.621  67.718  1.00  0.00           H  
ATOM   2405  CD  GLN   181      79.278 107.523  66.644  1.00  0.00           C  
ATOM   2406  OE1 GLN   181      80.378 107.928  66.370  1.00  0.00           O  
ATOM   2407  NE2 GLN   181      78.510 106.915  65.715  1.00  0.00           N  
ATOM   2408 HE21 GLN   181      77.532 106.736  65.893  1.00  0.00           H  
ATOM   2409 HE22 GLN   181      78.889 106.879  64.780  1.00  0.00           H  
ATOM   2410  C   GLN   181      78.331 110.014  70.633  1.00  0.00           C  
ATOM   2411  O   GLN   181      78.988 111.069  70.347  1.00  0.00           O  
ATOM   2412  N   SER   182      77.128 110.089  71.197  1.00  0.00           N  
ATOM   2413  H   SER   182      76.671 109.222  71.442  1.00  0.00           H  
ATOM   2414  CA  SER   182      76.371 111.383  71.246  1.00  0.00           C  
ATOM   2415  HA  SER   182      76.497 111.843  70.266  1.00  0.00           H  
ATOM   2416  CB  SER   182      74.921 111.025  71.612  1.00  0.00           C  
ATOM   2417  HB2 SER   182      74.364 110.689  70.737  1.00  0.00           H  
ATOM   2418  HB3 SER   182      74.943 110.204  72.329  1.00  0.00           H  
ATOM   2419  OG  SER   182      74.221 112.198  72.130  1.00  0.00           O  
ATOM   2420  HG  SER   182      73.579 112.420  71.452  1.00  0.00           H  
ATOM   2421  C   SER   182      77.060 112.233  72.343  1.00  0.00           C  
ATOM   2422  O   SER   182      77.428 111.661  73.373  1.00  0.00           O  
ATOM   2423  N   SER   183      77.251 113.545  72.280  1.00  0.00           N  
ATOM   2424  H   SER   183      77.885 113.933  72.964  1.00  0.00           H  
ATOM   2425  CA  SER   183      76.757 114.425  71.199  1.00  0.00           C  
ATOM   2426  HA  SER   183      75.989 113.932  70.603  1.00  0.00           H  
ATOM   2427  CB  SER   183      76.057 115.639  71.780  1.00  0.00           C  
ATOM   2428  HB2 SER   183      76.679 116.108  72.543  1.00  0.00           H  
ATOM   2429  HB3 SER   183      75.756 116.339  71.001  1.00  0.00           H  
ATOM   2430  OG  SER   183      74.802 115.182  72.396  1.00  0.00           O  
ATOM   2431  HG  SER   183      74.960 114.664  73.189  1.00  0.00           H  
ATOM   2432  C   SER   183      77.828 114.820  70.219  1.00  0.00           C  
ATOM   2433  O   SER   183      78.741 115.525  70.679  1.00  0.00           O  
ATOM   2434  N   MET   184      77.812 114.339  68.994  1.00  0.00           N  
ATOM   2435  H   MET   184      77.008 113.788  68.731  1.00  0.00           H  
ATOM   2436  CA  MET   184      78.868 114.508  68.028  1.00  0.00           C  
ATOM   2437  HA  MET   184      79.785 114.159  68.503  1.00  0.00           H  
ATOM   2438  CB  MET   184      78.571 113.689  66.765  1.00  0.00           C  
ATOM   2439  HB2 MET   184      77.548 113.872  66.436  1.00  0.00           H  
ATOM   2440  HB3 MET   184      79.238 113.830  65.914  1.00  0.00           H  
ATOM   2441  CG  MET   184      78.775 112.253  67.190  1.00  0.00           C  
ATOM   2442  HG2 MET   184      79.802 112.121  67.533  1.00  0.00           H  
ATOM   2443  HG3 MET   184      78.158 112.032  68.061  1.00  0.00           H  
ATOM   2444  SD  MET   184      78.285 111.016  65.932  1.00  0.00           S  
ATOM   2445  CE  MET   184      79.547 111.248  64.657  1.00  0.00           C  
ATOM   2446  HE1 MET   184      79.106 110.918  63.716  1.00  0.00           H  
ATOM   2447  HE2 MET   184      79.759 112.316  64.609  1.00  0.00           H  
ATOM   2448  HE3 MET   184      80.412 110.667  64.975  1.00  0.00           H  
ATOM   2449  C   MET   184      79.021 115.935  67.658  1.00  0.00           C  
ATOM   2450  O   MET   184      78.104 116.617  67.244  1.00  0.00           O  
ATOM   2451  N   SER   185      80.218 116.407  67.659  1.00  0.00           N  
ATOM   2452  H   SER   185      80.882 115.727  68.001  1.00  0.00           H  
ATOM   2453  CA  SER   185      80.617 117.804  67.619  1.00  0.00           C  
ATOM   2454  HA  SER   185      79.864 118.355  68.182  1.00  0.00           H  
ATOM   2455  CB  SER   185      82.006 117.902  68.331  1.00  0.00           C  
ATOM   2456  HB2 SER   185      81.768 117.626  69.358  1.00  0.00           H  
ATOM   2457  HB3 SER   185      82.762 117.193  67.994  1.00  0.00           H  
ATOM   2458  OG  SER   185      82.482 119.274  68.334  1.00  0.00           O  
ATOM   2459  HG  SER   185      83.335 119.329  68.771  1.00  0.00           H  
ATOM   2460  C   SER   185      80.861 118.319  66.217  1.00  0.00           C  
ATOM   2461  O   SER   185      81.540 117.591  65.435  1.00  0.00           O  
ATOM   2462  N   SER   186      80.394 119.478  65.882  1.00  0.00           N  
ATOM   2463  H   SER   186      79.998 120.013  66.640  1.00  0.00           H  
ATOM   2464  CA  SER   186      80.481 120.125  64.564  1.00  0.00           C  
ATOM   2465  HA  SER   186      81.284 119.631  64.016  1.00  0.00           H  
ATOM   2466  CB  SER   186      79.236 119.663  63.788  1.00  0.00           C  
ATOM   2467  HB2 SER   186      79.120 118.587  63.653  1.00  0.00           H  
ATOM   2468  HB3 SER   186      78.294 119.832  64.308  1.00  0.00           H  
ATOM   2469  OG  SER   186      79.143 120.232  62.485  1.00  0.00           O  
ATOM   2470  HG  SER   186      78.290 120.045  62.087  1.00  0.00           H  
ATOM   2471  C   SER   186      80.777 121.619  64.584  1.00  0.00           C  
ATOM   2472  O   SER   186      80.176 122.381  65.293  1.00  0.00           O  
ATOM   2473  N   GLY   187      81.676 122.211  63.851  1.00  0.00           N  
ATOM   2474  H   GLY   187      81.706 123.204  64.033  1.00  0.00           H  
ATOM   2475  CA  GLY   187      82.423 121.712  62.723  1.00  0.00           C  
ATOM   2476  HA2 GLY   187      83.392 122.185  62.883  1.00  0.00           H  
ATOM   2477  HA3 GLY   187      82.536 120.633  62.829  1.00  0.00           H  
ATOM   2478  C   GLY   187      81.835 122.088  61.350  1.00  0.00           C  
ATOM   2479  O   GLY   187      82.502 121.880  60.329  1.00  0.00           O  
ATOM   2480  N   GLY   188      80.610 122.635  61.434  1.00  0.00           N  
ATOM   2481  H   GLY   188      80.330 122.934  62.357  1.00  0.00           H  
ATOM   2482  CA  GLY   188      79.653 122.856  60.371  1.00  0.00           C  
ATOM   2483  HA2 GLY   188      79.855 122.135  59.579  1.00  0.00           H  
ATOM   2484  HA3 GLY   188      78.682 122.677  60.833  1.00  0.00           H  
ATOM   2485  C   GLY   188      79.627 124.233  59.810  1.00  0.00           C  
ATOM   2486  O   GLY   188      80.645 124.977  59.912  1.00  0.00           O  
ATOM   2487  N   GLY   189      78.492 124.660  59.194  1.00  0.00           N  
ATOM   2488  H   GLY   189      78.648 125.515  58.680  1.00  0.00           H  
ATOM   2489  CA  GLY   189      77.200 124.008  58.940  1.00  0.00           C  
ATOM   2490  HA2 GLY   189      76.903 123.629  59.918  1.00  0.00           H  
ATOM   2491  HA3 GLY   189      76.405 124.669  58.596  1.00  0.00           H  
ATOM   2492  C   GLY   189      77.324 122.849  57.975  1.00  0.00           C  
ATOM   2493  O   GLY   189      78.345 122.759  57.220  1.00  0.00           O  
ATOM   2494  N   SER   190      76.365 121.996  57.958  1.00  0.00           N  
ATOM   2495  H   SER   190      75.577 122.175  58.563  1.00  0.00           H  
ATOM   2496  CA  SER   190      76.456 120.598  57.422  1.00  0.00           C  
ATOM   2497  HA  SER   190      77.410 120.454  56.915  1.00  0.00           H  
ATOM   2498  CB  SER   190      76.440 119.723  58.667  1.00  0.00           C  
ATOM   2499  HB2 SER   190      77.422 119.749  59.139  1.00  0.00           H  
ATOM   2500  HB3 SER   190      75.650 120.138  59.293  1.00  0.00           H  
ATOM   2501  OG  SER   190      76.249 118.349  58.310  1.00  0.00           O  
ATOM   2502  HG  SER   190      75.700 118.004  59.018  1.00  0.00           H  
ATOM   2503  C   SER   190      75.326 120.306  56.517  1.00  0.00           C  
ATOM   2504  O   SER   190      74.208 120.710  56.779  1.00  0.00           O  
ATOM   2505  N   GLY   191      75.481 119.631  55.387  1.00  0.00           N  
ATOM   2506  H   GLY   191      74.625 119.453  54.881  1.00  0.00           H  
ATOM   2507  CA  GLY   191      76.694 118.931  54.954  1.00  0.00           C  
ATOM   2508  HA2 GLY   191      77.081 118.437  55.844  1.00  0.00           H  
ATOM   2509  HA3 GLY   191      76.411 118.251  54.151  1.00  0.00           H  
ATOM   2510  C   GLY   191      77.779 119.870  54.428  1.00  0.00           C  
ATOM   2511  O   GLY   191      77.551 121.008  54.009  1.00  0.00           O  
ATOM   2512  N   GLY   192      78.978 119.356  54.135  1.00  0.00           N  
ATOM   2513  H   GLY   192      78.957 118.364  54.327  1.00  0.00           H  
ATOM   2514  CA  GLY   192      80.135 119.926  53.467  1.00  0.00           C  
ATOM   2515  HA2 GLY   192      80.149 120.990  53.700  1.00  0.00           H  
ATOM   2516  HA3 GLY   192      81.071 119.591  53.915  1.00  0.00           H  
ATOM   2517  C   GLY   192      80.004 119.694  51.995  1.00  0.00           C  
ATOM   2518  O   GLY   192      79.021 119.312  51.436  1.00  0.00           O  
ATOM   2519  N   GLY   193      81.103 119.901  51.279  1.00  0.00           N  
ATOM   2520  H   GLY   193      81.993 120.021  51.742  1.00  0.00           H  
ATOM   2521  CA  GLY   193      81.170 119.992  49.819  1.00  0.00           C  
ATOM   2522  HA2 GLY   193      82.091 120.490  49.519  1.00  0.00           H  
ATOM   2523  HA3 GLY   193      81.021 119.006  49.379  1.00  0.00           H  
ATOM   2524  C   GLY   193      80.147 120.850  49.080  1.00  0.00           C  
ATOM   2525  O   GLY   193      79.462 121.750  49.704  1.00  0.00           O  
ATOM   2526  N   TYR   194      80.001 120.621  47.816  1.00  0.00           N  
ATOM   2527  H   TYR   194      80.695 120.055  47.348  1.00  0.00           H  
ATOM   2528  CA  TYR   194      79.032 121.103  46.949  1.00  0.00           C  
ATOM   2529  HA  TYR   194      79.222 122.145  46.694  1.00  0.00           H  
ATOM   2530  CB  TYR   194      79.072 120.307  45.666  1.00  0.00           C  
ATOM   2531  HB2 TYR   194      80.063 120.462  45.238  1.00  0.00           H  
ATOM   2532  HB3 TYR   194      78.740 119.273  45.753  1.00  0.00           H  
ATOM   2533  CG  TYR   194      78.058 120.737  44.654  1.00  0.00           C  
ATOM   2534  CD1 TYR   194      76.796 120.159  44.591  1.00  0.00           C  
ATOM   2535  HD1 TYR   194      76.472 119.342  45.219  1.00  0.00           H  
ATOM   2536  CE1 TYR   194      75.888 120.434  43.536  1.00  0.00           C  
ATOM   2537  HE1 TYR   194      75.017 119.817  43.372  1.00  0.00           H  
ATOM   2538  CZ  TYR   194      76.325 121.317  42.499  1.00  0.00           C  
ATOM   2539  OH  TYR   194      75.613 121.573  41.435  1.00  0.00           O  
ATOM   2540  HH  TYR   194      74.803 121.062  41.507  1.00  0.00           H  
ATOM   2541  CE2 TYR   194      77.521 122.037  42.638  1.00  0.00           C  
ATOM   2542  HE2 TYR   194      77.676 122.759  41.851  1.00  0.00           H  
ATOM   2543  CD2 TYR   194      78.399 121.734  43.750  1.00  0.00           C  
ATOM   2544  HD2 TYR   194      79.313 122.301  43.847  1.00  0.00           H  
ATOM   2545  C   TYR   194      77.554 121.100  47.505  1.00  0.00           C  
ATOM   2546  O   TYR   194      77.120 120.125  48.126  1.00  0.00           O  
ATOM   2547  N   GLY   195      76.778 122.201  47.403  1.00  0.00           N  
ATOM   2548  H   GLY   195      75.865 121.972  47.770  1.00  0.00           H  
ATOM   2549  CA  GLY   195      77.019 123.509  46.779  1.00  0.00           C  
ATOM   2550  HA2 GLY   195      77.652 124.099  47.442  1.00  0.00           H  
ATOM   2551  HA3 GLY   195      77.591 123.319  45.871  1.00  0.00           H  
ATOM   2552  C   GLY   195      75.769 124.195  46.430  1.00  0.00           C  
ATOM   2553  O   GLY   195      74.718 123.562  46.436  1.00  0.00           O  
ATOM   2554  N   ASN   196      75.873 125.441  46.079  1.00  0.00           N  
ATOM   2555  H   ASN   196      76.807 125.793  45.925  1.00  0.00           H  
ATOM   2556  CA  ASN   196      74.811 126.434  45.791  1.00  0.00           C  
ATOM   2557  HA  ASN   196      75.179 127.457  45.716  1.00  0.00           H  
ATOM   2558  CB  ASN   196      74.228 126.148  44.387  1.00  0.00           C  
ATOM   2559  HB2 ASN   196      73.896 125.110  44.372  1.00  0.00           H  
ATOM   2560  HB3 ASN   196      73.439 126.882  44.226  1.00  0.00           H  
ATOM   2561  CG  ASN   196      75.205 126.261  43.192  1.00  0.00           C  
ATOM   2562  OD1 ASN   196      75.904 127.228  42.972  1.00  0.00           O  
ATOM   2563  ND2 ASN   196      75.223 125.301  42.302  1.00  0.00           N  
ATOM   2564 HD21 ASN   196      75.752 125.407  41.448  1.00  0.00           H  
ATOM   2565 HD22 ASN   196      74.614 124.508  42.446  1.00  0.00           H  
ATOM   2566  C   ASN   196      73.698 126.389  46.799  1.00  0.00           C  
ATOM   2567  O   ASN   196      72.496 126.039  46.606  1.00  0.00           O  
ATOM   2568  N   GLN   197      74.022 126.889  47.972  1.00  0.00           N  
ATOM   2569  H   GLN   197      75.017 127.002  48.108  1.00  0.00           H  
ATOM   2570  CA  GLN   197      73.197 127.494  49.021  1.00  0.00           C  
ATOM   2571  HA  GLN   197      72.933 126.640  49.645  1.00  0.00           H  
ATOM   2572  CB  GLN   197      73.897 128.542  49.923  1.00  0.00           C  
ATOM   2573  HB2 GLN   197      74.447 129.233  49.285  1.00  0.00           H  
ATOM   2574  HB3 GLN   197      73.161 129.040  50.554  1.00  0.00           H  
ATOM   2575  CG  GLN   197      74.925 127.913  50.891  1.00  0.00           C  
ATOM   2576  HG2 GLN   197      74.566 126.943  51.235  1.00  0.00           H  
ATOM   2577  HG3 GLN   197      75.884 127.679  50.428  1.00  0.00           H  
ATOM   2578  CD  GLN   197      75.205 128.726  52.187  1.00  0.00           C  
ATOM   2579  OE1 GLN   197      74.524 129.655  52.576  1.00  0.00           O  
ATOM   2580  NE2 GLN   197      76.175 128.225  52.947  1.00  0.00           N  
ATOM   2581 HE21 GLN   197      76.710 127.465  52.550  1.00  0.00           H  
ATOM   2582 HE22 GLN   197      76.586 128.707  53.733  1.00  0.00           H  
ATOM   2583  C   GLN   197      71.938 128.277  48.482  1.00  0.00           C  
ATOM   2584  O   GLN   197      71.967 128.993  47.513  1.00  0.00           O  
ATOM   2585  N   ASP   198      70.805 128.024  49.182  1.00  0.00           N  
ATOM   2586  H   ASP   198      70.921 127.531  50.055  1.00  0.00           H  
ATOM   2587  CA  ASP   198      69.519 128.586  48.839  1.00  0.00           C  
ATOM   2588  HA  ASP   198      69.664 129.550  48.352  1.00  0.00           H  
ATOM   2589  CB  ASP   198      68.822 127.655  47.779  1.00  0.00           C  
ATOM   2590  HB2 ASP   198      69.609 127.256  47.140  1.00  0.00           H  
ATOM   2591  HB3 ASP   198      68.285 126.828  48.244  1.00  0.00           H  
ATOM   2592  CG  ASP   198      67.850 128.525  46.944  1.00  0.00           C  
ATOM   2593  OD1 ASP   198      68.151 129.736  46.728  1.00  0.00           O  
ATOM   2594  OD2 ASP   198      66.812 127.968  46.509  1.00  0.00           O  
ATOM   2595  C   ASP   198      68.564 128.907  50.013  1.00  0.00           C  
ATOM   2596  O   ASP   198      67.529 129.471  49.862  1.00  0.00           O  
ATOM   2597  N   GLN   199      69.069 128.730  51.287  1.00  0.00           N  
ATOM   2598  H   GLN   199      69.988 128.348  51.454  1.00  0.00           H  
ATOM   2599  CA  GLN   199      68.537 129.123  52.593  1.00  0.00           C  
ATOM   2600  HA  GLN   199      69.437 129.305  53.181  1.00  0.00           H  
ATOM   2601  CB  GLN   199      67.856 130.469  52.601  1.00  0.00           C  
ATOM   2602  HB2 GLN   199      68.324 131.178  51.917  1.00  0.00           H  
ATOM   2603  HB3 GLN   199      66.893 130.143  52.208  1.00  0.00           H  
ATOM   2604  CG  GLN   199      67.820 131.388  53.882  1.00  0.00           C  
ATOM   2605  HG2 GLN   199      68.798 131.315  54.358  1.00  0.00           H  
ATOM   2606  HG3 GLN   199      67.649 132.435  53.631  1.00  0.00           H  
ATOM   2607  CD  GLN   199      66.695 131.063  54.859  1.00  0.00           C  
ATOM   2608  OE1 GLN   199      65.752 130.341  54.576  1.00  0.00           O  
ATOM   2609  NE2 GLN   199      66.806 131.644  56.016  1.00  0.00           N  
ATOM   2610 HE21 GLN   199      67.549 132.311  56.167  1.00  0.00           H  
ATOM   2611 HE22 GLN   199      66.269 131.184  56.738  1.00  0.00           H  
ATOM   2612  C   GLN   199      67.617 128.009  53.301  1.00  0.00           C  
ATOM   2613  O   GLN   199      66.916 127.321  52.623  1.00  0.00           O  
ATOM   2614  N   SER   200      67.599 127.838  54.610  1.00  0.00           N  
ATOM   2615  H   SER   200      66.868 127.304  55.058  1.00  0.00           H  
ATOM   2616  CA  SER   200      68.604 128.093  55.566  1.00  0.00           C  
ATOM   2617  HA  SER   200      68.914 129.119  55.366  1.00  0.00           H  
ATOM   2618  CB  SER   200      68.056 128.023  56.986  1.00  0.00           C  
ATOM   2619  HB2 SER   200      68.948 128.073  57.611  1.00  0.00           H  
ATOM   2620  HB3 SER   200      67.385 128.834  57.270  1.00  0.00           H  
ATOM   2621  OG  SER   200      67.455 126.822  57.321  1.00  0.00           O  
ATOM   2622  HG  SER   200      67.411 126.884  58.278  1.00  0.00           H  
ATOM   2623  C   SER   200      69.876 127.175  55.345  1.00  0.00           C  
ATOM   2624  O   SER   200      69.734 125.962  55.120  1.00  0.00           O  
ATOM   2625  N   GLY   201      71.069 127.742  55.557  1.00  0.00           N  
ATOM   2626  H   GLY   201      71.112 128.700  55.875  1.00  0.00           H  
ATOM   2627  CA  GLY   201      72.386 127.116  55.194  1.00  0.00           C  
ATOM   2628  HA2 GLY   201      72.403 126.083  55.543  1.00  0.00           H  
ATOM   2629  HA3 GLY   201      72.557 127.029  54.121  1.00  0.00           H  
ATOM   2630  C   GLY   201      73.561 127.790  55.898  1.00  0.00           C  
ATOM   2631  O   GLY   201      73.390 128.864  56.501  1.00  0.00           O  
ATOM   2632  N   GLY   202      74.765 127.292  55.768  1.00  0.00           N  
ATOM   2633  H   GLY   202      75.450 127.694  56.392  1.00  0.00           H  
ATOM   2634  CA  GLY   202      74.986 125.882  55.275  1.00  0.00           C  
ATOM   2635  HA2 GLY   202      74.785 125.811  54.206  1.00  0.00           H  
ATOM   2636  HA3 GLY   202      76.074 125.827  55.322  1.00  0.00           H  
ATOM   2637  C   GLY   202      74.333 124.694  56.062  1.00  0.00           C  
ATOM   2638  O   GLY   202      74.185 124.717  57.256  1.00  0.00           O  
ATOM   2639  N   GLY   203      74.139 123.531  55.515  1.00  0.00           N  
ATOM   2640  H   GLY   203      73.892 122.832  56.201  1.00  0.00           H  
ATOM   2641  CA  GLY   203      74.340 123.064  54.138  1.00  0.00           C  
ATOM   2642  HA2 GLY   203      75.347 123.335  53.823  1.00  0.00           H  
ATOM   2643  HA3 GLY   203      74.271 121.977  54.178  1.00  0.00           H  
ATOM   2644  C   GLY   203      73.331 123.643  53.112  1.00  0.00           C  
ATOM   2645  O   GLY   203      72.907 124.769  53.136  1.00  0.00           O  
ATOM   2646  N   GLY   204      72.964 122.841  52.146  1.00  0.00           N  
ATOM   2647  H   GLY   204      73.516 122.000  52.050  1.00  0.00           H  
ATOM   2648  CA  GLY   204      72.063 123.081  51.045  1.00  0.00           C  
ATOM   2649  HA2 GLY   204      71.708 122.105  50.715  1.00  0.00           H  
ATOM   2650  HA3 GLY   204      71.278 123.790  51.312  1.00  0.00           H  
ATOM   2651  C   GLY   204      72.696 123.830  49.851  1.00  0.00           C  
ATOM   2652  O   GLY   204      73.856 124.260  49.975  1.00  0.00           O  
ATOM   2653  N   SER   205      72.114 123.847  48.660  1.00  0.00           N  
ATOM   2654  H   SER   205      72.551 124.429  47.960  1.00  0.00           H  
ATOM   2655  CA  SER   205      71.012 122.989  48.148  1.00  0.00           C  
ATOM   2656  HA  SER   205      70.325 122.661  48.928  1.00  0.00           H  
ATOM   2657  CB  SER   205      70.224 123.887  47.146  1.00  0.00           C  
ATOM   2658  HB2 SER   205      69.309 123.392  46.820  1.00  0.00           H  
ATOM   2659  HB3 SER   205      69.904 124.838  47.572  1.00  0.00           H  
ATOM   2660  OG  SER   205      70.922 124.207  45.979  1.00  0.00           O  
ATOM   2661  HG  SER   205      71.617 124.848  46.146  1.00  0.00           H  
ATOM   2662  C   SER   205      71.517 121.656  47.619  1.00  0.00           C  
ATOM   2663  O   SER   205      70.744 120.732  47.658  1.00  0.00           O  
ATOM   2664  N   GLY   206      72.819 121.527  47.233  1.00  0.00           N  
ATOM   2665  H   GLY   206      73.470 122.283  47.389  1.00  0.00           H  
ATOM   2666  CA  GLY   206      73.540 120.224  46.780  1.00  0.00           C  
ATOM   2667  HA2 GLY   206      74.589 120.467  46.609  1.00  0.00           H  
ATOM   2668  HA3 GLY   206      73.617 119.513  47.602  1.00  0.00           H  
ATOM   2669  C   GLY   206      72.936 119.467  45.524  1.00  0.00           C  
ATOM   2670  O   GLY   206      72.325 120.086  44.632  1.00  0.00           O  
ATOM   2671  N   GLY   207      73.143 118.170  45.417  1.00  0.00           N  
ATOM   2672  H   GLY   207      72.966 117.800  44.494  1.00  0.00           H  
ATOM   2673  CA  GLY   207      73.492 117.208  46.477  1.00  0.00           C  
ATOM   2674  HA2 GLY   207      73.146 117.550  47.452  1.00  0.00           H  
ATOM   2675  HA3 GLY   207      72.863 116.346  46.257  1.00  0.00           H  
ATOM   2676  C   GLY   207      75.008 116.774  46.438  1.00  0.00           C  
ATOM   2677  O   GLY   207      75.572 116.666  45.353  1.00  0.00           O  
ATOM   2678  N   TYR   208      75.564 116.435  47.625  1.00  0.00           N  
ATOM   2679  H   TYR   208      75.013 116.431  48.471  1.00  0.00           H  
ATOM   2680  CA  TYR   208      76.921 115.902  47.708  1.00  0.00           C  
ATOM   2681  HA  TYR   208      77.700 116.650  47.568  1.00  0.00           H  
ATOM   2682  CB  TYR   208      77.060 115.335  49.098  1.00  0.00           C  
ATOM   2683  HB2 TYR   208      76.868 116.209  49.721  1.00  0.00           H  
ATOM   2684  HB3 TYR   208      76.354 114.554  49.379  1.00  0.00           H  
ATOM   2685  CG  TYR   208      78.503 114.983  49.464  1.00  0.00           C  
ATOM   2686  CD1 TYR   208      78.967 113.630  49.307  1.00  0.00           C  
ATOM   2687  HD1 TYR   208      78.314 112.905  48.845  1.00  0.00           H  
ATOM   2688  CE1 TYR   208      80.277 113.243  49.633  1.00  0.00           C  
ATOM   2689  HE1 TYR   208      80.590 112.225  49.456  1.00  0.00           H  
ATOM   2690  CZ  TYR   208      81.167 114.259  50.039  1.00  0.00           C  
ATOM   2691  OH  TYR   208      82.407 113.850  50.463  1.00  0.00           O  
ATOM   2692  HH  TYR   208      82.305 113.049  50.983  1.00  0.00           H  
ATOM   2693  CE2 TYR   208      80.722 115.559  50.170  1.00  0.00           C  
ATOM   2694  HE2 TYR   208      81.491 116.243  50.496  1.00  0.00           H  
ATOM   2695  CD2 TYR   208      79.435 115.951  49.923  1.00  0.00           C  
ATOM   2696  HD2 TYR   208      79.224 117.007  50.011  1.00  0.00           H  
ATOM   2697  C   TYR   208      77.190 114.741  46.640  1.00  0.00           C  
ATOM   2698  O   TYR   208      76.332 113.822  46.423  1.00  0.00           O  
ATOM   2699  N   GLY   209      78.451 114.758  46.152  1.00  0.00           N  
ATOM   2700  H   GLY   209      79.060 115.523  46.405  1.00  0.00           H  
ATOM   2701  CA  GLY   209      79.033 113.612  45.419  1.00  0.00           C  
ATOM   2702  HA2 GLY   209      79.985 113.371  45.890  1.00  0.00           H  
ATOM   2703  HA3 GLY   209      78.418 112.722  45.553  1.00  0.00           H  
ATOM   2704  C   GLY   209      79.227 113.902  43.928  1.00  0.00           C  
ATOM   2705  O   GLY   209      79.599 115.033  43.517  1.00  0.00           O  
ATOM   2706  N   GLN   210      79.139 112.985  42.952  1.00  0.00           N  
ATOM   2707  H   GLN   210      79.471 113.371  42.079  1.00  0.00           H  
ATOM   2708  CA  GLN   210      79.192 111.497  43.120  1.00  0.00           C  
ATOM   2709  HA  GLN   210      79.159 111.020  42.140  1.00  0.00           H  
ATOM   2710  CB  GLN   210      80.533 110.934  43.765  1.00  0.00           C  
ATOM   2711  HB2 GLN   210      80.592 111.264  44.802  1.00  0.00           H  
ATOM   2712  HB3 GLN   210      80.472 109.851  43.870  1.00  0.00           H  
ATOM   2713  CG  GLN   210      81.863 111.320  43.123  1.00  0.00           C  
ATOM   2714  HG2 GLN   210      81.823 110.842  42.144  1.00  0.00           H  
ATOM   2715  HG3 GLN   210      81.891 112.398  42.964  1.00  0.00           H  
ATOM   2716  CD  GLN   210      83.009 110.737  43.999  1.00  0.00           C  
ATOM   2717  OE1 GLN   210      82.972 109.632  44.510  1.00  0.00           O  
ATOM   2718  NE2 GLN   210      84.066 111.576  44.236  1.00  0.00           N  
ATOM   2719 HE21 GLN   210      84.714 111.301  44.960  1.00  0.00           H  
ATOM   2720 HE22 GLN   210      84.034 112.532  43.910  1.00  0.00           H  
ATOM   2721  C   GLN   210      78.019 110.917  43.837  1.00  0.00           C  
ATOM   2722  O   GLN   210      78.159 110.071  44.721  1.00  0.00           O  
ATOM   2723  N   GLN   211      76.807 111.324  43.538  1.00  0.00           N  
ATOM   2724  H   GLN   211      76.719 111.960  42.758  1.00  0.00           H  
ATOM   2725  CA  GLN   211      75.490 111.041  44.186  1.00  0.00           C  
ATOM   2726  HA  GLN   211      75.479 111.367  45.226  1.00  0.00           H  
ATOM   2727  CB  GLN   211      74.426 111.795  43.321  1.00  0.00           C  
ATOM   2728  HB2 GLN   211      74.497 111.508  42.272  1.00  0.00           H  
ATOM   2729  HB3 GLN   211      73.439 111.566  43.723  1.00  0.00           H  
ATOM   2730  CG  GLN   211      74.644 113.319  43.407  1.00  0.00           C  
ATOM   2731  HG2 GLN   211      73.686 113.814  43.244  1.00  0.00           H  
ATOM   2732  HG3 GLN   211      74.945 113.613  44.412  1.00  0.00           H  
ATOM   2733  CD  GLN   211      75.540 113.985  42.371  1.00  0.00           C  
ATOM   2734  OE1 GLN   211      76.215 113.383  41.567  1.00  0.00           O  
ATOM   2735  NE2 GLN   211      75.612 115.263  42.414  1.00  0.00           N  
ATOM   2736 HE21 GLN   211      74.949 115.710  43.031  1.00  0.00           H  
ATOM   2737 HE22 GLN   211      76.132 115.769  41.711  1.00  0.00           H  
ATOM   2738  C   GLN   211      75.204 109.534  44.259  1.00  0.00           C  
ATOM   2739  O   GLN   211      74.593 109.129  45.255  1.00  0.00           O  
ATOM   2740  N   ASP   212      75.480 108.735  43.251  1.00  0.00           N  
ATOM   2741  H   ASP   212      76.214 109.004  42.611  1.00  0.00           H  
ATOM   2742  CA  ASP   212      74.968 107.296  43.173  1.00  0.00           C  
ATOM   2743  HA  ASP   212      73.997 107.298  43.669  1.00  0.00           H  
ATOM   2744  CB  ASP   212      74.859 106.753  41.736  1.00  0.00           C  
ATOM   2745  HB2 ASP   212      74.208 107.357  41.104  1.00  0.00           H  
ATOM   2746  HB3 ASP   212      75.870 106.879  41.349  1.00  0.00           H  
ATOM   2747  CG  ASP   212      74.444 105.301  41.721  1.00  0.00           C  
ATOM   2748  OD1 ASP   212      74.832 104.685  40.701  1.00  0.00           O  
ATOM   2749  OD2 ASP   212      73.564 104.871  42.504  1.00  0.00           O  
ATOM   2750  C   ASP   212      75.888 106.407  44.124  1.00  0.00           C  
ATOM   2751  O   ASP   212      76.478 105.412  43.591  1.00  0.00           O  
ATOM   2752  N   ARG   213      76.145 106.759  45.349  1.00  0.00           N  
ATOM   2753  H   ARG   213      75.768 107.641  45.665  1.00  0.00           H  
ATOM   2754  CA  ARG   213      77.182 106.147  46.335  1.00  0.00           C  
ATOM   2755  HA  ARG   213      77.347 105.125  45.996  1.00  0.00           H  
ATOM   2756  CB  ARG   213      78.479 106.978  46.331  1.00  0.00           C  
ATOM   2757  HB2 ARG   213      78.181 108.025  46.371  1.00  0.00           H  
ATOM   2758  HB3 ARG   213      79.014 106.799  47.264  1.00  0.00           H  
ATOM   2759  CG  ARG   213      79.476 106.702  45.144  1.00  0.00           C  
ATOM   2760  HG2 ARG   213      79.421 105.616  45.067  1.00  0.00           H  
ATOM   2761  HG3 ARG   213      79.056 107.125  44.231  1.00  0.00           H  
ATOM   2762  CD  ARG   213      80.859 107.228  45.507  1.00  0.00           C  
ATOM   2763  HD2 ARG   213      81.529 106.986  44.682  1.00  0.00           H  
ATOM   2764  HD3 ARG   213      80.739 108.283  45.753  1.00  0.00           H  
ATOM   2765  NE  ARG   213      81.518 106.508  46.534  1.00  0.00           N  
ATOM   2766  HE  ARG   213      81.102 105.659  46.889  1.00  0.00           H  
ATOM   2767  CZ  ARG   213      82.589 106.990  47.232  1.00  0.00           C  
ATOM   2768  NH1 ARG   213      83.184 108.124  46.979  1.00  0.00           N  
ATOM   2769 HH11 ARG   213      84.032 108.275  47.506  1.00  0.00           H  
ATOM   2770 HH12 ARG   213      82.851 108.771  46.277  1.00  0.00           H  
ATOM   2771  NH2 ARG   213      83.087 106.277  48.189  1.00  0.00           N  
ATOM   2772 HH21 ARG   213      83.860 106.619  48.743  1.00  0.00           H  
ATOM   2773 HH22 ARG   213      82.941 105.280  48.254  1.00  0.00           H  
ATOM   2774  C   ARG   213      76.586 106.016  47.732  1.00  0.00           C  
ATOM   2775  O   ARG   213      76.608 106.969  48.546  1.00  0.00           O  
ATOM   2776  N   GLY   214      76.044 104.817  48.063  1.00  0.00           N  
ATOM   2777  H   GLY   214      75.729 104.764  49.021  1.00  0.00           H  
ATOM   2778  CA  GLY   214      76.032 103.529  47.304  1.00  0.00           C  
ATOM   2779  HA2 GLY   214      75.434 102.850  47.911  1.00  0.00           H  
ATOM   2780  HA3 GLY   214      75.489 103.543  46.358  1.00  0.00           H  
ATOM   2781  C   GLY   214      77.406 102.850  47.206  1.00  0.00           C  
ATOM   2782  O   GLY   214      78.226 103.005  48.123  1.00  0.00           O  
ATOM   2783  OXT GLY   214      77.568 102.085  46.197  1.00  0.00           O  
TER    2784      GLY   214 
END   
