# Supplementary material for: Visualization of oligomerization, clustering, and density transition of intrinsically disordered proteins
Source: Natl Sci Rev. 2026 Feb 14;13(7):nwag107. doi: 10.1093/nsr/nwag107 (PMC13114874; doi:10.1093/nsr/nwag107)
Supplement: nwag107_Supplemental_Files [file nwag107_supplemental_files.zip › SI-MD-Structures/MD-Sturctures/frame248.pdb]

CRYST1  135.063  149.222  136.826  90.00  90.00  90.00               1
ATOM      1  N   MET     1      29.603  92.835 106.757  1.00  0.00           N  
ATOM      2  H1  MET     1      30.047  92.672 107.650  1.00  0.00           H  
ATOM      3  H2  MET     1      28.976  93.617 106.884  1.00  0.00           H  
ATOM      4  H3  MET     1      29.121  91.974 106.545  1.00  0.00           H  
ATOM      5  CA  MET     1      30.544  93.149 105.658  1.00  0.00           C  
ATOM      6  HA  MET     1      30.898  94.159 105.866  1.00  0.00           H  
ATOM      7  CB  MET     1      31.803  92.221 105.655  1.00  0.00           C  
ATOM      8  HB2 MET     1      31.595  91.228 105.258  1.00  0.00           H  
ATOM      9  HB3 MET     1      32.528  92.715 105.008  1.00  0.00           H  
ATOM     10  CG  MET     1      32.442  92.050 106.973  1.00  0.00           C  
ATOM     11  HG2 MET     1      32.164  92.850 107.659  1.00  0.00           H  
ATOM     12  HG3 MET     1      32.142  91.103 107.420  1.00  0.00           H  
ATOM     13  SD  MET     1      34.263  91.942 106.892  1.00  0.00           S  
ATOM     14  CE  MET     1      34.429  90.275 106.277  1.00  0.00           C  
ATOM     15  HE1 MET     1      35.443  90.052 105.943  1.00  0.00           H  
ATOM     16  HE2 MET     1      34.132  89.583 107.065  1.00  0.00           H  
ATOM     17  HE3 MET     1      33.782  90.129 105.412  1.00  0.00           H  
ATOM     18  C   MET     1      29.764  93.201 104.308  1.00  0.00           C  
ATOM     19  O   MET     1      29.038  92.223 103.987  1.00  0.00           O  
ATOM     20  N   ALA     2      29.925  94.198 103.459  1.00  0.00           N  
ATOM     21  H   ALA     2      29.700  94.014 102.492  1.00  0.00           H  
ATOM     22  CA  ALA     2      30.598  95.475 103.694  1.00  0.00           C  
ATOM     23  HA  ALA     2      30.400  96.053 102.791  1.00  0.00           H  
ATOM     24  CB  ALA     2      29.916  96.287 104.765  1.00  0.00           C  
ATOM     25  HB1 ALA     2      28.878  96.186 104.447  1.00  0.00           H  
ATOM     26  HB2 ALA     2      30.185  95.897 105.747  1.00  0.00           H  
ATOM     27  HB3 ALA     2      30.270  97.315 104.687  1.00  0.00           H  
ATOM     28  C   ALA     2      32.135  95.381 103.751  1.00  0.00           C  
ATOM     29  O   ALA     2      32.737  95.345 104.848  1.00  0.00           O  
ATOM     30  N   SER     3      32.831  95.258 102.599  1.00  0.00           N  
ATOM     31  H   SER     3      33.833  95.169 102.685  1.00  0.00           H  
ATOM     32  CA  SER     3      32.378  95.237 101.188  1.00  0.00           C  
ATOM     33  HA  SER     3      31.318  94.984 101.177  1.00  0.00           H  
ATOM     34  CB  SER     3      32.634  96.657 100.592  1.00  0.00           C  
ATOM     35  HB2 SER     3      33.492  97.111 101.088  1.00  0.00           H  
ATOM     36  HB3 SER     3      32.865  96.673  99.527  1.00  0.00           H  
ATOM     37  OG  SER     3      31.479  97.449 100.897  1.00  0.00           O  
ATOM     38  HG  SER     3      31.710  97.784 101.766  1.00  0.00           H  
ATOM     39  C   SER     3      33.189  94.272 100.317  1.00  0.00           C  
ATOM     40  O   SER     3      34.492  94.274 100.245  1.00  0.00           O  
ATOM     41  N   ASN     4      32.359  93.526  99.615  1.00  0.00           N  
ATOM     42  H   ASN     4      31.370  93.727  99.667  1.00  0.00           H  
ATOM     43  CA  ASN     4      32.715  92.542  98.576  1.00  0.00           C  
ATOM     44  HA  ASN     4      33.321  91.782  99.070  1.00  0.00           H  
ATOM     45  CB  ASN     4      31.479  91.790  98.021  1.00  0.00           C  
ATOM     46  HB2 ASN     4      30.811  91.626  98.867  1.00  0.00           H  
ATOM     47  HB3 ASN     4      30.909  92.390  97.312  1.00  0.00           H  
ATOM     48  CG  ASN     4      31.869  90.470  97.427  1.00  0.00           C  
ATOM     49  OD1 ASN     4      32.272  89.512  98.108  1.00  0.00           O  
ATOM     50  ND2 ASN     4      31.726  90.270  96.130  1.00  0.00           N  
ATOM     51 HD21 ASN     4      32.014  89.426  95.655  1.00  0.00           H  
ATOM     52 HD22 ASN     4      31.295  91.036  95.633  1.00  0.00           H  
ATOM     53  C   ASN     4      33.596  93.115  97.406  1.00  0.00           C  
ATOM     54  O   ASN     4      33.362  94.232  96.983  1.00  0.00           O  
ATOM     55  N   ASP     5      34.619  92.556  96.815  1.00  0.00           N  
ATOM     56  H   ASP     5      34.986  93.116  96.059  1.00  0.00           H  
ATOM     57  CA  ASP     5      35.274  91.259  97.065  1.00  0.00           C  
ATOM     58  HA  ASP     5      34.594  90.449  96.801  1.00  0.00           H  
ATOM     59  CB  ASP     5      36.492  91.139  96.154  1.00  0.00           C  
ATOM     60  HB2 ASP     5      37.075  92.059  96.175  1.00  0.00           H  
ATOM     61  HB3 ASP     5      37.102  90.309  96.512  1.00  0.00           H  
ATOM     62  CG  ASP     5      36.293  90.798  94.669  1.00  0.00           C  
ATOM     63  OD1 ASP     5      35.208  90.401  94.135  1.00  0.00           O  
ATOM     64  OD2 ASP     5      37.299  91.048  93.936  1.00  0.00           O  
ATOM     65  C   ASP     5      35.877  91.089  98.535  1.00  0.00           C  
ATOM     66  O   ASP     5      36.054  92.058  99.274  1.00  0.00           O  
ATOM     67  N   TYR     6      36.210  89.842  98.968  1.00  0.00           N  
ATOM     68  H   TYR     6      35.918  89.044  98.423  1.00  0.00           H  
ATOM     69  CA  TYR     6      36.964  89.460 100.133  1.00  0.00           C  
ATOM     70  HA  TYR     6      37.355  90.341 100.643  1.00  0.00           H  
ATOM     71  CB  TYR     6      35.978  88.916 101.117  1.00  0.00           C  
ATOM     72  HB2 TYR     6      35.745  87.878 100.883  1.00  0.00           H  
ATOM     73  HB3 TYR     6      36.421  88.985 102.110  1.00  0.00           H  
ATOM     74  CG  TYR     6      34.721  89.621 101.442  1.00  0.00           C  
ATOM     75  CD1 TYR     6      33.474  89.219 100.937  1.00  0.00           C  
ATOM     76  HD1 TYR     6      33.408  88.345 100.307  1.00  0.00           H  
ATOM     77  CE1 TYR     6      32.326  89.939 101.194  1.00  0.00           C  
ATOM     78  HE1 TYR     6      31.373  89.537 100.882  1.00  0.00           H  
ATOM     79  CZ  TYR     6      32.448  91.192 101.867  1.00  0.00           C  
ATOM     80  OH  TYR     6      31.285  91.873 102.133  1.00  0.00           O  
ATOM     81  HH  TYR     6      30.465  91.435 101.894  1.00  0.00           H  
ATOM     82  CE2 TYR     6      33.689  91.569 102.460  1.00  0.00           C  
ATOM     83  HE2 TYR     6      33.714  92.335 103.221  1.00  0.00           H  
ATOM     84  CD2 TYR     6      34.797  90.835 102.152  1.00  0.00           C  
ATOM     85  HD2 TYR     6      35.706  91.262 102.550  1.00  0.00           H  
ATOM     86  C   TYR     6      38.126  88.481  99.972  1.00  0.00           C  
ATOM     87  O   TYR     6      38.773  88.142 100.983  1.00  0.00           O  
ATOM     88  N   THR     7      38.476  87.988  98.746  1.00  0.00           N  
ATOM     89  H   THR     7      37.702  88.168  98.122  1.00  0.00           H  
ATOM     90  CA  THR     7      39.532  87.086  98.267  1.00  0.00           C  
ATOM     91  HA  THR     7      40.466  87.620  98.439  1.00  0.00           H  
ATOM     92  CB  THR     7      39.422  85.709  99.056  1.00  0.00           C  
ATOM     93  HB  THR     7      39.569  85.891 100.121  1.00  0.00           H  
ATOM     94  CG2 THR     7      38.114  84.993  98.745  1.00  0.00           C  
ATOM     95 HG21 THR     7      37.321  85.557  99.237  1.00  0.00           H  
ATOM     96 HG22 THR     7      37.980  84.831  97.676  1.00  0.00           H  
ATOM     97 HG23 THR     7      38.131  84.027  99.251  1.00  0.00           H  
ATOM     98  OG1 THR     7      40.440  84.693  98.828  1.00  0.00           O  
ATOM     99  HG1 THR     7      41.287  84.941  99.204  1.00  0.00           H  
ATOM    100  C   THR     7      39.576  86.879  96.724  1.00  0.00           C  
ATOM    101  O   THR     7      38.627  87.096  95.955  1.00  0.00           O  
ATOM    102  N   GLN     8      40.714  86.367  96.225  1.00  0.00           N  
ATOM    103  H   GLN     8      41.474  86.364  96.890  1.00  0.00           H  
ATOM    104  CA  GLN     8      41.059  85.972  94.906  1.00  0.00           C  
ATOM    105  HA  GLN     8      41.201  86.912  94.372  1.00  0.00           H  
ATOM    106  CB  GLN     8      42.409  85.226  94.890  1.00  0.00           C  
ATOM    107  HB2 GLN     8      42.733  85.164  93.851  1.00  0.00           H  
ATOM    108  HB3 GLN     8      43.153  85.748  95.492  1.00  0.00           H  
ATOM    109  CG  GLN     8      42.413  83.841  95.447  1.00  0.00           C  
ATOM    110  HG2 GLN     8      42.041  83.869  96.471  1.00  0.00           H  
ATOM    111  HG3 GLN     8      41.748  83.191  94.877  1.00  0.00           H  
ATOM    112  CD  GLN     8      43.763  83.172  95.461  1.00  0.00           C  
ATOM    113  OE1 GLN     8      44.819  83.731  95.392  1.00  0.00           O  
ATOM    114  NE2 GLN     8      43.825  81.899  95.720  1.00  0.00           N  
ATOM    115 HE21 GLN     8      42.971  81.379  95.863  1.00  0.00           H  
ATOM    116 HE22 GLN     8      44.709  81.413  95.664  1.00  0.00           H  
ATOM    117  C   GLN     8      39.910  85.091  94.296  1.00  0.00           C  
ATOM    118  O   GLN     8      39.446  84.214  94.984  1.00  0.00           O  
ATOM    119  N   GLN     9      39.541  85.202  93.064  1.00  0.00           N  
ATOM    120  H   GLN     9      38.912  84.465  92.780  1.00  0.00           H  
ATOM    121  CA  GLN     9      39.655  86.319  92.093  1.00  0.00           C  
ATOM    122  HA  GLN     9      39.144  86.068  91.163  1.00  0.00           H  
ATOM    123  CB  GLN     9      38.810  87.505  92.529  1.00  0.00           C  
ATOM    124  HB2 GLN     9      39.255  87.898  93.443  1.00  0.00           H  
ATOM    125  HB3 GLN     9      38.790  88.332  91.819  1.00  0.00           H  
ATOM    126  CG  GLN     9      37.307  87.246  92.797  1.00  0.00           C  
ATOM    127  HG2 GLN     9      37.149  86.443  93.517  1.00  0.00           H  
ATOM    128  HG3 GLN     9      36.836  88.143  93.198  1.00  0.00           H  
ATOM    129  CD  GLN     9      36.545  86.906  91.483  1.00  0.00           C  
ATOM    130  OE1 GLN     9      37.100  86.798  90.440  1.00  0.00           O  
ATOM    131  NE2 GLN     9      35.281  86.804  91.565  1.00  0.00           N  
ATOM    132 HE21 GLN     9      34.841  86.882  92.471  1.00  0.00           H  
ATOM    133 HE22 GLN     9      34.888  86.594  90.659  1.00  0.00           H  
ATOM    134  C   GLN     9      41.075  86.740  91.793  1.00  0.00           C  
ATOM    135  O   GLN     9      41.507  87.856  92.184  1.00  0.00           O  
ATOM    136  N   ALA    10      41.961  85.839  91.336  1.00  0.00           N  
ATOM    137  H   ALA    10      42.912  86.176  91.277  1.00  0.00           H  
ATOM    138  CA  ALA    10      41.663  84.593  90.607  1.00  0.00           C  
ATOM    139  HA  ALA    10      40.941  83.958  91.120  1.00  0.00           H  
ATOM    140  CB  ALA    10      41.177  84.906  89.174  1.00  0.00           C  
ATOM    141  HB1 ALA    10      41.863  85.551  88.624  1.00  0.00           H  
ATOM    142  HB2 ALA    10      40.986  83.978  88.636  1.00  0.00           H  
ATOM    143  HB3 ALA    10      40.180  85.334  89.278  1.00  0.00           H  
ATOM    144  C   ALA    10      42.981  83.679  90.592  1.00  0.00           C  
ATOM    145  O   ALA    10      44.057  84.073  91.123  1.00  0.00           O  
ATOM    146  N   THR    11      42.837  82.451  90.021  1.00  0.00           N  
ATOM    147  H   THR    11      41.958  82.100  89.669  1.00  0.00           H  
ATOM    148  CA  THR    11      44.047  81.584  89.760  1.00  0.00           C  
ATOM    149  HA  THR    11      44.803  82.259  89.359  1.00  0.00           H  
ATOM    150  CB  THR    11      44.548  80.889  91.035  1.00  0.00           C  
ATOM    151  HB  THR    11      44.690  81.634  91.818  1.00  0.00           H  
ATOM    152  CG2 THR    11      43.734  79.763  91.700  1.00  0.00           C  
ATOM    153 HG21 THR    11      42.813  80.225  92.053  1.00  0.00           H  
ATOM    154 HG22 THR    11      43.553  79.012  90.931  1.00  0.00           H  
ATOM    155 HG23 THR    11      44.315  79.414  92.554  1.00  0.00           H  
ATOM    156  OG1 THR    11      45.812  80.295  90.780  1.00  0.00           O  
ATOM    157  HG1 THR    11      46.379  80.994  90.447  1.00  0.00           H  
ATOM    158  C   THR    11      43.745  80.547  88.622  1.00  0.00           C  
ATOM    159  O   THR    11      42.698  79.871  88.692  1.00  0.00           O  
ATOM    160  N   GLN    12      44.508  80.427  87.517  1.00  0.00           N  
ATOM    161  H   GLN    12      44.198  79.867  86.736  1.00  0.00           H  
ATOM    162  CA  GLN    12      45.764  81.156  87.276  1.00  0.00           C  
ATOM    163  HA  GLN    12      46.501  81.119  88.079  1.00  0.00           H  
ATOM    164  CB  GLN    12      46.485  80.512  86.077  1.00  0.00           C  
ATOM    165  HB2 GLN    12      47.429  81.043  85.954  1.00  0.00           H  
ATOM    166  HB3 GLN    12      46.634  79.443  86.229  1.00  0.00           H  
ATOM    167  CG  GLN    12      45.855  80.679  84.654  1.00  0.00           C  
ATOM    168  HG2 GLN    12      45.547  81.713  84.500  1.00  0.00           H  
ATOM    169  HG3 GLN    12      46.653  80.486  83.936  1.00  0.00           H  
ATOM    170  CD  GLN    12      44.657  79.810  84.250  1.00  0.00           C  
ATOM    171  OE1 GLN    12      44.035  79.227  85.088  1.00  0.00           O  
ATOM    172  NE2 GLN    12      44.279  79.691  83.017  1.00  0.00           N  
ATOM    173 HE21 GLN    12      43.497  79.074  82.846  1.00  0.00           H  
ATOM    174 HE22 GLN    12      44.844  80.045  82.259  1.00  0.00           H  
ATOM    175  C   GLN    12      45.561  82.673  87.072  1.00  0.00           C  
ATOM    176  O   GLN    12      44.514  83.209  86.828  1.00  0.00           O  
ATOM    177  N   SER    13      46.669  83.338  87.021  1.00  0.00           N  
ATOM    178  H   SER    13      47.565  82.891  87.153  1.00  0.00           H  
ATOM    179  CA  SER    13      46.821  84.753  86.702  1.00  0.00           C  
ATOM    180  HA  SER    13      46.143  85.353  87.309  1.00  0.00           H  
ATOM    181  CB  SER    13      48.232  85.100  87.014  1.00  0.00           C  
ATOM    182  HB2 SER    13      48.316  86.187  87.044  1.00  0.00           H  
ATOM    183  HB3 SER    13      48.487  84.650  87.974  1.00  0.00           H  
ATOM    184  OG  SER    13      49.213  84.652  86.036  1.00  0.00           O  
ATOM    185  HG  SER    13      49.184  83.700  86.152  1.00  0.00           H  
ATOM    186  C   SER    13      46.484  85.100  85.232  1.00  0.00           C  
ATOM    187  O   SER    13      46.335  84.240  84.415  1.00  0.00           O  
ATOM    188  N   TYR    14      46.383  86.390  85.003  1.00  0.00           N  
ATOM    189  H   TYR    14      46.464  86.996  85.807  1.00  0.00           H  
ATOM    190  CA  TYR    14      46.087  87.105  83.694  1.00  0.00           C  
ATOM    191  HA  TYR    14      45.870  86.341  82.949  1.00  0.00           H  
ATOM    192  CB  TYR    14      44.918  88.170  83.951  1.00  0.00           C  
ATOM    193  HB2 TYR    14      44.013  87.685  84.316  1.00  0.00           H  
ATOM    194  HB3 TYR    14      45.207  89.006  84.587  1.00  0.00           H  
ATOM    195  CG  TYR    14      44.407  88.790  82.663  1.00  0.00           C  
ATOM    196  CD1 TYR    14      43.514  88.070  81.874  1.00  0.00           C  
ATOM    197  HD1 TYR    14      43.143  87.126  82.246  1.00  0.00           H  
ATOM    198  CE1 TYR    14      43.294  88.479  80.565  1.00  0.00           C  
ATOM    199  HE1 TYR    14      42.615  87.933  79.927  1.00  0.00           H  
ATOM    200  CZ  TYR    14      43.811  89.680  80.122  1.00  0.00           C  
ATOM    201  OH  TYR    14      43.547  90.123  78.831  1.00  0.00           O  
ATOM    202  HH  TYR    14      44.008  90.930  78.590  1.00  0.00           H  
ATOM    203  CE2 TYR    14      44.658  90.486  80.921  1.00  0.00           C  
ATOM    204  HE2 TYR    14      45.057  91.437  80.602  1.00  0.00           H  
ATOM    205  CD2 TYR    14      44.957  89.974  82.193  1.00  0.00           C  
ATOM    206  HD2 TYR    14      45.635  90.502  82.848  1.00  0.00           H  
ATOM    207  C   TYR    14      47.357  87.827  83.220  1.00  0.00           C  
ATOM    208  O   TYR    14      48.002  88.550  83.967  1.00  0.00           O  
ATOM    209  N   GLY    15      47.742  87.731  81.974  1.00  0.00           N  
ATOM    210  H   GLY    15      48.689  88.047  81.825  1.00  0.00           H  
ATOM    211  CA  GLY    15      47.229  86.910  80.788  1.00  0.00           C  
ATOM    212  HA2 GLY    15      46.222  86.544  80.988  1.00  0.00           H  
ATOM    213  HA3 GLY    15      47.107  87.570  79.929  1.00  0.00           H  
ATOM    214  C   GLY    15      48.090  85.724  80.462  1.00  0.00           C  
ATOM    215  O   GLY    15      48.193  84.738  81.248  1.00  0.00           O  
ATOM    216  N   ALA    16      48.774  85.800  79.300  1.00  0.00           N  
ATOM    217  H   ALA    16      48.806  86.704  78.852  1.00  0.00           H  
ATOM    218  CA  ALA    16      49.616  84.763  78.822  1.00  0.00           C  
ATOM    219  HA  ALA    16      50.254  84.389  79.622  1.00  0.00           H  
ATOM    220  CB  ALA    16      48.810  83.541  78.306  1.00  0.00           C  
ATOM    221  HB1 ALA    16      49.509  82.879  77.796  1.00  0.00           H  
ATOM    222  HB2 ALA    16      48.393  82.999  79.155  1.00  0.00           H  
ATOM    223  HB3 ALA    16      48.079  83.830  77.552  1.00  0.00           H  
ATOM    224  C   ALA    16      50.425  85.313  77.616  1.00  0.00           C  
ATOM    225  O   ALA    16      49.813  85.574  76.560  1.00  0.00           O  
ATOM    226  N   TYR    17      51.730  85.614  77.842  1.00  0.00           N  
ATOM    227  H   TYR    17      52.142  85.180  78.656  1.00  0.00           H  
ATOM    228  CA  TYR    17      52.566  86.337  76.890  1.00  0.00           C  
ATOM    229  HA  TYR    17      52.220  86.273  75.858  1.00  0.00           H  
ATOM    230  CB  TYR    17      52.553  87.865  77.226  1.00  0.00           C  
ATOM    231  HB2 TYR    17      51.559  88.270  77.421  1.00  0.00           H  
ATOM    232  HB3 TYR    17      53.036  88.126  78.167  1.00  0.00           H  
ATOM    233  CG  TYR    17      53.121  88.601  76.059  1.00  0.00           C  
ATOM    234  CD1 TYR    17      54.453  89.050  76.279  1.00  0.00           C  
ATOM    235  HD1 TYR    17      54.983  88.788  77.182  1.00  0.00           H  
ATOM    236  CE1 TYR    17      55.175  89.570  75.178  1.00  0.00           C  
ATOM    237  HE1 TYR    17      56.178  89.930  75.351  1.00  0.00           H  
ATOM    238  CZ  TYR    17      54.475  89.900  73.954  1.00  0.00           C  
ATOM    239  OH  TYR    17      54.924  90.706  73.004  1.00  0.00           O  
ATOM    240  HH  TYR    17      55.713  91.190  73.258  1.00  0.00           H  
ATOM    241  CE2 TYR    17      53.172  89.489  73.806  1.00  0.00           C  
ATOM    242  HE2 TYR    17      52.562  89.863  72.997  1.00  0.00           H  
ATOM    243  CD2 TYR    17      52.535  88.745  74.790  1.00  0.00           C  
ATOM    244  HD2 TYR    17      51.527  88.381  74.657  1.00  0.00           H  
ATOM    245  C   TYR    17      54.068  85.925  77.022  1.00  0.00           C  
ATOM    246  O   TYR    17      54.631  86.220  78.059  1.00  0.00           O  
ATOM    247  N   PRO    18      54.650  85.141  76.120  1.00  0.00           N  
ATOM    248  CD  PRO    18      54.233  84.913  74.741  1.00  0.00           C  
ATOM    249  HD2 PRO    18      53.711  85.806  74.397  1.00  0.00           H  
ATOM    250  HD3 PRO    18      53.521  84.088  74.766  1.00  0.00           H  
ATOM    251  CG  PRO    18      55.468  84.585  74.038  1.00  0.00           C  
ATOM    252  HG2 PRO    18      56.084  85.396  73.650  1.00  0.00           H  
ATOM    253  HG3 PRO    18      55.350  83.893  73.204  1.00  0.00           H  
ATOM    254  CB  PRO    18      56.362  83.850  75.043  1.00  0.00           C  
ATOM    255  HB2 PRO    18      57.407  84.004  74.774  1.00  0.00           H  
ATOM    256  HB3 PRO    18      56.129  82.803  75.242  1.00  0.00           H  
ATOM    257  CA  PRO    18      56.051  84.705  76.294  1.00  0.00           C  
ATOM    258  HA  PRO    18      56.179  84.075  77.174  1.00  0.00           H  
ATOM    259  C   PRO    18      57.035  85.868  76.282  1.00  0.00           C  
ATOM    260  O   PRO    18      56.957  86.858  75.585  1.00  0.00           O  
ATOM    261  N   THR    19      58.067  85.717  77.196  1.00  0.00           N  
ATOM    262  H   THR    19      58.120  84.835  77.686  1.00  0.00           H  
ATOM    263  CA  THR    19      59.124  86.723  77.327  1.00  0.00           C  
ATOM    264  HA  THR    19      59.421  86.918  76.296  1.00  0.00           H  
ATOM    265  CB  THR    19      58.547  88.048  78.073  1.00  0.00           C  
ATOM    266  HB  THR    19      58.194  87.771  79.066  1.00  0.00           H  
ATOM    267  CG2 THR    19      59.595  89.168  78.166  1.00  0.00           C  
ATOM    268 HG21 THR    19      60.356  88.835  78.872  1.00  0.00           H  
ATOM    269 HG22 THR    19      60.189  89.325  77.266  1.00  0.00           H  
ATOM    270 HG23 THR    19      59.060  90.011  78.603  1.00  0.00           H  
ATOM    271  OG1 THR    19      57.418  88.673  77.558  1.00  0.00           O  
ATOM    272  HG1 THR    19      57.145  88.051  76.880  1.00  0.00           H  
ATOM    273  C   THR    19      60.347  86.246  78.160  1.00  0.00           C  
ATOM    274  O   THR    19      60.259  86.046  79.385  1.00  0.00           O  
ATOM    275  N   GLN    20      61.485  85.978  77.482  1.00  0.00           N  
ATOM    276  H   GLN    20      61.515  86.108  76.481  1.00  0.00           H  
ATOM    277  CA  GLN    20      62.794  85.765  78.116  1.00  0.00           C  
ATOM    278  HA  GLN    20      62.683  84.971  78.855  1.00  0.00           H  
ATOM    279  CB  GLN    20      63.897  85.387  77.096  1.00  0.00           C  
ATOM    280  HB2 GLN    20      64.094  86.175  76.369  1.00  0.00           H  
ATOM    281  HB3 GLN    20      64.812  85.159  77.643  1.00  0.00           H  
ATOM    282  CG  GLN    20      63.631  84.106  76.303  1.00  0.00           C  
ATOM    283  HG2 GLN    20      62.810  84.284  75.608  1.00  0.00           H  
ATOM    284  HG3 GLN    20      64.522  83.968  75.690  1.00  0.00           H  
ATOM    285  CD  GLN    20      63.387  82.848  77.161  1.00  0.00           C  
ATOM    286  OE1 GLN    20      64.106  82.689  78.157  1.00  0.00           O  
ATOM    287  NE2 GLN    20      62.483  82.009  76.774  1.00  0.00           N  
ATOM    288 HE21 GLN    20      61.885  82.054  75.961  1.00  0.00           H  
ATOM    289 HE22 GLN    20      62.179  81.369  77.494  1.00  0.00           H  
ATOM    290  C   GLN    20      63.236  87.096  78.847  1.00  0.00           C  
ATOM    291  O   GLN    20      63.132  88.215  78.306  1.00  0.00           O  
ATOM    292  N   PRO    21      63.740  87.051  80.112  1.00  0.00           N  
ATOM    293  CD  PRO    21      64.196  85.904  80.835  1.00  0.00           C  
ATOM    294  HD2 PRO    21      64.901  85.294  80.270  1.00  0.00           H  
ATOM    295  HD3 PRO    21      63.283  85.394  81.144  1.00  0.00           H  
ATOM    296  CG  PRO    21      64.953  86.465  82.074  1.00  0.00           C  
ATOM    297  HG2 PRO    21      65.999  86.668  81.847  1.00  0.00           H  
ATOM    298  HG3 PRO    21      64.833  85.858  82.972  1.00  0.00           H  
ATOM    299  CB  PRO    21      64.160  87.747  82.300  1.00  0.00           C  
ATOM    300  HB2 PRO    21      64.745  88.445  82.899  1.00  0.00           H  
ATOM    301  HB3 PRO    21      63.168  87.599  82.727  1.00  0.00           H  
ATOM    302  CA  PRO    21      63.979  88.263  80.852  1.00  0.00           C  
ATOM    303  HA  PRO    21      63.116  88.926  80.914  1.00  0.00           H  
ATOM    304  C   PRO    21      65.138  89.070  80.338  1.00  0.00           C  
ATOM    305  O   PRO    21      66.137  88.499  79.965  1.00  0.00           O  
ATOM    306  N   GLY    22      64.908  90.392  80.208  1.00  0.00           N  
ATOM    307  H   GLY    22      64.003  90.756  80.471  1.00  0.00           H  
ATOM    308  CA  GLY    22      66.006  91.298  79.924  1.00  0.00           C  
ATOM    309  HA2 GLY    22      66.606  91.009  79.062  1.00  0.00           H  
ATOM    310  HA3 GLY    22      65.600  92.287  79.710  1.00  0.00           H  
ATOM    311  C   GLY    22      66.930  91.532  81.151  1.00  0.00           C  
ATOM    312  O   GLY    22      66.534  91.473  82.302  1.00  0.00           O  
ATOM    313  N   GLN    23      68.144  92.129  80.893  1.00  0.00           N  
ATOM    314  H   GLN    23      68.304  92.231  79.901  1.00  0.00           H  
ATOM    315  CA  GLN    23      69.185  92.448  81.915  1.00  0.00           C  
ATOM    316  HA  GLN    23      69.002  91.816  82.784  1.00  0.00           H  
ATOM    317  CB  GLN    23      70.496  91.880  81.336  1.00  0.00           C  
ATOM    318  HB2 GLN    23      70.425  90.793  81.311  1.00  0.00           H  
ATOM    319  HB3 GLN    23      70.714  92.330  80.368  1.00  0.00           H  
ATOM    320  CG  GLN    23      71.809  92.236  82.123  1.00  0.00           C  
ATOM    321  HG2 GLN    23      72.739  91.924  81.647  1.00  0.00           H  
ATOM    322  HG3 GLN    23      71.935  93.317  82.062  1.00  0.00           H  
ATOM    323  CD  GLN    23      71.957  91.681  83.589  1.00  0.00           C  
ATOM    324  OE1 GLN    23      71.745  90.539  83.916  1.00  0.00           O  
ATOM    325  NE2 GLN    23      72.321  92.548  84.556  1.00  0.00           N  
ATOM    326 HE21 GLN    23      72.567  93.513  84.386  1.00  0.00           H  
ATOM    327 HE22 GLN    23      72.040  92.325  85.500  1.00  0.00           H  
ATOM    328  C   GLN    23      69.294  93.913  82.336  1.00  0.00           C  
ATOM    329  O   GLN    23      69.632  94.815  81.566  1.00  0.00           O  
ATOM    330  N   GLY    24      68.962  94.190  83.632  1.00  0.00           N  
ATOM    331  H   GLY    24      68.514  93.495  84.213  1.00  0.00           H  
ATOM    332  CA  GLY    24      69.050  95.539  84.161  1.00  0.00           C  
ATOM    333  HA2 GLY    24      68.434  96.187  83.538  1.00  0.00           H  
ATOM    334  HA3 GLY    24      68.628  95.609  85.164  1.00  0.00           H  
ATOM    335  C   GLY    24      70.498  96.072  84.185  1.00  0.00           C  
ATOM    336  O   GLY    24      71.476  95.305  84.249  1.00  0.00           O  
ATOM    337  N   TYR    25      70.589  97.402  84.149  1.00  0.00           N  
ATOM    338  H   TYR    25      69.713  97.905  84.141  1.00  0.00           H  
ATOM    339  CA  TYR    25      71.891  98.043  83.945  1.00  0.00           C  
ATOM    340  HA  TYR    25      72.683  97.329  84.175  1.00  0.00           H  
ATOM    341  CB  TYR    25      71.878  98.372  82.507  1.00  0.00           C  
ATOM    342  HB2 TYR    25      71.730  97.590  81.763  1.00  0.00           H  
ATOM    343  HB3 TYR    25      71.051  99.059  82.328  1.00  0.00           H  
ATOM    344  CG  TYR    25      73.074  99.204  82.124  1.00  0.00           C  
ATOM    345  CD1 TYR    25      74.253  98.527  81.731  1.00  0.00           C  
ATOM    346  HD1 TYR    25      74.271  97.449  81.673  1.00  0.00           H  
ATOM    347  CE1 TYR    25      75.304  99.275  81.208  1.00  0.00           C  
ATOM    348  HE1 TYR    25      76.127  98.723  80.778  1.00  0.00           H  
ATOM    349  CZ  TYR    25      75.392 100.714  81.314  1.00  0.00           C  
ATOM    350  OH  TYR    25      76.457 101.308  80.886  1.00  0.00           O  
ATOM    351  HH  TYR    25      76.481 102.200  81.242  1.00  0.00           H  
ATOM    352  CE2 TYR    25      74.210 101.377  81.716  1.00  0.00           C  
ATOM    353  HE2 TYR    25      74.188 102.453  81.810  1.00  0.00           H  
ATOM    354  CD2 TYR    25      73.040 100.596  82.115  1.00  0.00           C  
ATOM    355  HD2 TYR    25      72.207 101.181  82.474  1.00  0.00           H  
ATOM    356  C   TYR    25      72.000  99.208  84.900  1.00  0.00           C  
ATOM    357  O   TYR    25      71.053  99.950  85.141  1.00  0.00           O  
ATOM    358  N   SER    26      73.200  99.332  85.490  1.00  0.00           N  
ATOM    359  H   SER    26      73.954  98.802  85.077  1.00  0.00           H  
ATOM    360  CA  SER    26      73.735 100.445  86.229  1.00  0.00           C  
ATOM    361  HA  SER    26      72.895 101.108  86.437  1.00  0.00           H  
ATOM    362  CB  SER    26      74.304  99.870  87.535  1.00  0.00           C  
ATOM    363  HB2 SER    26      73.532  99.252  87.995  1.00  0.00           H  
ATOM    364  HB3 SER    26      75.186  99.252  87.374  1.00  0.00           H  
ATOM    365  OG  SER    26      74.546 100.917  88.446  1.00  0.00           O  
ATOM    366  HG  SER    26      74.256 100.579  89.296  1.00  0.00           H  
ATOM    367  C   SER    26      74.818 101.154  85.370  1.00  0.00           C  
ATOM    368  O   SER    26      75.807 100.547  84.901  1.00  0.00           O  
ATOM    369  N   GLN    27      74.665 102.436  85.065  1.00  0.00           N  
ATOM    370  H   GLN    27      73.911 102.926  85.526  1.00  0.00           H  
ATOM    371  CA  GLN    27      75.652 103.243  84.268  1.00  0.00           C  
ATOM    372  HA  GLN    27      75.734 102.654  83.355  1.00  0.00           H  
ATOM    373  CB  GLN    27      75.115 104.707  84.008  1.00  0.00           C  
ATOM    374  HB2 GLN    27      74.227 104.661  83.378  1.00  0.00           H  
ATOM    375  HB3 GLN    27      74.868 105.162  84.967  1.00  0.00           H  
ATOM    376  CG  GLN    27      76.105 105.587  83.198  1.00  0.00           C  
ATOM    377  HG2 GLN    27      75.607 106.495  82.857  1.00  0.00           H  
ATOM    378  HG3 GLN    27      76.986 105.739  83.822  1.00  0.00           H  
ATOM    379  CD  GLN    27      76.618 104.952  81.881  1.00  0.00           C  
ATOM    380  OE1 GLN    27      76.124 103.939  81.406  1.00  0.00           O  
ATOM    381  NE2 GLN    27      77.771 105.279  81.452  1.00  0.00           N  
ATOM    382 HE21 GLN    27      78.434 105.863  81.942  1.00  0.00           H  
ATOM    383 HE22 GLN    27      77.996 104.922  80.534  1.00  0.00           H  
ATOM    384  C   GLN    27      77.056 103.270  84.869  1.00  0.00           C  
ATOM    385  O   GLN    27      77.930 103.121  84.103  1.00  0.00           O  
ATOM    386  N   GLN    28      77.200 103.362  86.220  1.00  0.00           N  
ATOM    387  H   GLN    28      76.422 103.631  86.805  1.00  0.00           H  
ATOM    388  CA  GLN    28      78.562 103.266  86.713  1.00  0.00           C  
ATOM    389  HA  GLN    28      79.147 103.907  86.052  1.00  0.00           H  
ATOM    390  CB  GLN    28      78.609 103.859  88.148  1.00  0.00           C  
ATOM    391  HB2 GLN    28      77.935 104.715  88.177  1.00  0.00           H  
ATOM    392  HB3 GLN    28      78.157 103.094  88.780  1.00  0.00           H  
ATOM    393  CG  GLN    28      79.955 104.250  88.715  1.00  0.00           C  
ATOM    394  HG2 GLN    28      79.827 104.807  89.643  1.00  0.00           H  
ATOM    395  HG3 GLN    28      80.637 103.431  88.940  1.00  0.00           H  
ATOM    396  CD  GLN    28      80.602 105.252  87.743  1.00  0.00           C  
ATOM    397  OE1 GLN    28      80.123 106.374  87.507  1.00  0.00           O  
ATOM    398  NE2 GLN    28      81.717 104.961  87.187  1.00  0.00           N  
ATOM    399 HE21 GLN    28      82.128 105.655  86.579  1.00  0.00           H  
ATOM    400 HE22 GLN    28      82.150 104.050  87.242  1.00  0.00           H  
ATOM    401  C   GLN    28      79.306 101.950  86.586  1.00  0.00           C  
ATOM    402  O   GLN    28      80.456 101.801  86.954  1.00  0.00           O  
ATOM    403  N   SER    29      78.644 100.909  86.152  1.00  0.00           N  
ATOM    404  H   SER    29      77.639 100.911  86.059  1.00  0.00           H  
ATOM    405  CA  SER    29      79.357  99.694  85.756  1.00  0.00           C  
ATOM    406  HA  SER    29      79.990  99.352  86.575  1.00  0.00           H  
ATOM    407  CB  SER    29      78.380  98.557  85.567  1.00  0.00           C  
ATOM    408  HB2 SER    29      78.876  97.587  85.539  1.00  0.00           H  
ATOM    409  HB3 SER    29      77.697  98.523  86.416  1.00  0.00           H  
ATOM    410  OG  SER    29      77.479  98.714  84.463  1.00  0.00           O  
ATOM    411  HG  SER    29      76.769  99.331  84.658  1.00  0.00           H  
ATOM    412  C   SER    29      80.270  99.935  84.473  1.00  0.00           C  
ATOM    413  O   SER    29      81.205  99.192  84.171  1.00  0.00           O  
ATOM    414  N   SER    30      80.120 101.061  83.783  1.00  0.00           N  
ATOM    415  H   SER    30      79.211 101.473  83.940  1.00  0.00           H  
ATOM    416  CA  SER    30      80.896 101.749  82.795  1.00  0.00           C  
ATOM    417  HA  SER    30      81.690 101.094  82.436  1.00  0.00           H  
ATOM    418  CB  SER    30      80.113 102.098  81.547  1.00  0.00           C  
ATOM    419  HB2 SER    30      79.445 101.273  81.296  1.00  0.00           H  
ATOM    420  HB3 SER    30      79.449 102.926  81.793  1.00  0.00           H  
ATOM    421  OG  SER    30      80.923 102.348  80.360  1.00  0.00           O  
ATOM    422  HG  SER    30      81.359 103.200  80.431  1.00  0.00           H  
ATOM    423  C   SER    30      81.456 103.055  83.494  1.00  0.00           C  
ATOM    424  O   SER    30      80.940 104.157  83.461  1.00  0.00           O  
ATOM    425  N   GLN    31      82.397 102.930  84.472  1.00  0.00           N  
ATOM    426  H   GLN    31      82.495 103.762  85.037  1.00  0.00           H  
ATOM    427  CA  GLN    31      83.470 101.950  84.564  1.00  0.00           C  
ATOM    428  HA  GLN    31      83.045 101.005  84.227  1.00  0.00           H  
ATOM    429  CB  GLN    31      84.763 102.396  83.789  1.00  0.00           C  
ATOM    430  HB2 GLN    31      85.017 103.335  84.281  1.00  0.00           H  
ATOM    431  HB3 GLN    31      85.538 101.654  83.986  1.00  0.00           H  
ATOM    432  CG  GLN    31      84.646 102.529  82.262  1.00  0.00           C  
ATOM    433  HG2 GLN    31      83.834 103.199  81.979  1.00  0.00           H  
ATOM    434  HG3 GLN    31      85.532 102.912  81.755  1.00  0.00           H  
ATOM    435  CD  GLN    31      84.430 101.141  81.618  1.00  0.00           C  
ATOM    436  OE1 GLN    31      84.404 100.121  82.257  1.00  0.00           O  
ATOM    437  NE2 GLN    31      84.378 101.035  80.319  1.00  0.00           N  
ATOM    438 HE21 GLN    31      84.369 100.165  79.806  1.00  0.00           H  
ATOM    439 HE22 GLN    31      84.310 101.929  79.854  1.00  0.00           H  
ATOM    440  C   GLN    31      83.774 101.732  86.060  1.00  0.00           C  
ATOM    441  O   GLN    31      83.920 102.765  86.747  1.00  0.00           O  
ATOM    442  N   PRO    32      83.969 100.479  86.570  1.00  0.00           N  
ATOM    443  CD  PRO    32      83.986  99.170  85.910  1.00  0.00           C  
ATOM    444  HD2 PRO    32      85.032  98.971  85.679  1.00  0.00           H  
ATOM    445  HD3 PRO    32      83.509  99.219  84.931  1.00  0.00           H  
ATOM    446  CG  PRO    32      83.329  98.248  86.870  1.00  0.00           C  
ATOM    447  HG2 PRO    32      83.706  97.238  86.707  1.00  0.00           H  
ATOM    448  HG3 PRO    32      82.244  98.306  86.776  1.00  0.00           H  
ATOM    449  CB  PRO    32      83.779  98.739  88.237  1.00  0.00           C  
ATOM    450  HB2 PRO    32      84.636  98.236  88.685  1.00  0.00           H  
ATOM    451  HB3 PRO    32      82.955  98.531  88.919  1.00  0.00           H  
ATOM    452  CA  PRO    32      83.999 100.317  88.080  1.00  0.00           C  
ATOM    453  HA  PRO    32      83.223 100.891  88.586  1.00  0.00           H  
ATOM    454  C   PRO    32      85.380 100.682  88.643  1.00  0.00           C  
ATOM    455  O   PRO    32      86.433 100.432  88.050  1.00  0.00           O  
ATOM    456  N   TYR    33      85.405 101.122  89.896  1.00  0.00           N  
ATOM    457  H   TYR    33      84.569 101.170  90.460  1.00  0.00           H  
ATOM    458  CA  TYR    33      86.559 101.463  90.648  1.00  0.00           C  
ATOM    459  HA  TYR    33      87.316 101.835  89.959  1.00  0.00           H  
ATOM    460  CB  TYR    33      86.188 102.532  91.693  1.00  0.00           C  
ATOM    461  HB2 TYR    33      85.733 102.022  92.543  1.00  0.00           H  
ATOM    462  HB3 TYR    33      87.073 102.975  92.148  1.00  0.00           H  
ATOM    463  CG  TYR    33      85.205 103.680  91.301  1.00  0.00           C  
ATOM    464  CD1 TYR    33      85.563 104.611  90.328  1.00  0.00           C  
ATOM    465  HD1 TYR    33      86.562 104.609  89.917  1.00  0.00           H  
ATOM    466  CE1 TYR    33      84.624 105.533  89.918  1.00  0.00           C  
ATOM    467  HE1 TYR    33      84.789 106.184  89.073  1.00  0.00           H  
ATOM    468  CZ  TYR    33      83.318 105.529  90.536  1.00  0.00           C  
ATOM    469  OH  TYR    33      82.465 106.561  90.200  1.00  0.00           O  
ATOM    470  HH  TYR    33      82.961 107.163  89.641  1.00  0.00           H  
ATOM    471  CE2 TYR    33      83.001 104.600  91.551  1.00  0.00           C  
ATOM    472  HE2 TYR    33      82.015 104.632  91.991  1.00  0.00           H  
ATOM    473  CD2 TYR    33      83.936 103.666  91.942  1.00  0.00           C  
ATOM    474  HD2 TYR    33      83.640 102.895  92.638  1.00  0.00           H  
ATOM    475  C   TYR    33      87.158 100.302  91.429  1.00  0.00           C  
ATOM    476  O   TYR    33      88.259 100.334  91.942  1.00  0.00           O  
ATOM    477  N   GLY    34      86.457  99.127  91.367  1.00  0.00           N  
ATOM    478  H   GLY    34      85.555  99.185  90.916  1.00  0.00           H  
ATOM    479  CA  GLY    34      86.837  97.783  91.852  1.00  0.00           C  
ATOM    480  HA2 GLY    34      86.106  97.071  91.469  1.00  0.00           H  
ATOM    481  HA3 GLY    34      87.818  97.466  91.500  1.00  0.00           H  
ATOM    482  C   GLY    34      86.925  97.760  93.416  1.00  0.00           C  
ATOM    483  O   GLY    34      86.383  98.675  94.065  1.00  0.00           O  
ATOM    484  N   GLN    35      87.513  96.800  94.130  1.00  0.00           N  
ATOM    485  H   GLN    35      88.088  96.070  93.735  1.00  0.00           H  
ATOM    486  CA  GLN    35      87.407  96.580  95.592  1.00  0.00           C  
ATOM    487  HA  GLN    35      86.867  97.374  96.109  1.00  0.00           H  
ATOM    488  CB  GLN    35      86.577  95.224  95.788  1.00  0.00           C  
ATOM    489  HB2 GLN    35      85.798  95.277  95.028  1.00  0.00           H  
ATOM    490  HB3 GLN    35      87.152  94.436  95.303  1.00  0.00           H  
ATOM    491  CG  GLN    35      86.089  94.810  97.263  1.00  0.00           C  
ATOM    492  HG2 GLN    35      85.750  93.775  97.220  1.00  0.00           H  
ATOM    493  HG3 GLN    35      87.005  94.916  97.844  1.00  0.00           H  
ATOM    494  CD  GLN    35      84.910  95.626  97.768  1.00  0.00           C  
ATOM    495  OE1 GLN    35      83.912  95.877  97.078  1.00  0.00           O  
ATOM    496  NE2 GLN    35      85.105  96.322  98.868  1.00  0.00           N  
ATOM    497 HE21 GLN    35      85.950  96.229  99.412  1.00  0.00           H  
ATOM    498 HE22 GLN    35      84.545  97.150  99.012  1.00  0.00           H  
ATOM    499  C   GLN    35      88.796  96.348  96.287  1.00  0.00           C  
ATOM    500  O   GLN    35      89.474  95.404  95.971  1.00  0.00           O  
ATOM    501  N   GLN    36      89.209  97.159  97.193  1.00  0.00           N  
ATOM    502  H   GLN    36      90.181  97.053  97.446  1.00  0.00           H  
ATOM    503  CA  GLN    36      88.679  98.462  97.591  1.00  0.00           C  
ATOM    504  HA  GLN    36      87.649  98.368  97.936  1.00  0.00           H  
ATOM    505  CB  GLN    36      89.593  98.934  98.721  1.00  0.00           C  
ATOM    506  HB2 GLN    36      90.528  99.293  98.291  1.00  0.00           H  
ATOM    507  HB3 GLN    36      89.093  99.820  99.113  1.00  0.00           H  
ATOM    508  CG  GLN    36      89.697  97.977  99.880  1.00  0.00           C  
ATOM    509  HG2 GLN    36      90.281  97.075  99.698  1.00  0.00           H  
ATOM    510  HG3 GLN    36      90.317  98.554 100.565  1.00  0.00           H  
ATOM    511  CD  GLN    36      88.307  97.657 100.472  1.00  0.00           C  
ATOM    512  OE1 GLN    36      87.751  96.635 100.084  1.00  0.00           O  
ATOM    513  NE2 GLN    36      87.697  98.488 101.286  1.00  0.00           N  
ATOM    514 HE21 GLN    36      88.262  99.249 101.633  1.00  0.00           H  
ATOM    515 HE22 GLN    36      86.705  98.410 101.458  1.00  0.00           H  
ATOM    516  C   GLN    36      88.713  99.590  96.495  1.00  0.00           C  
ATOM    517  O   GLN    36      89.691  99.677  95.781  1.00  0.00           O  
ATOM    518  N   SER    37      87.638 100.334  96.342  1.00  0.00           N  
ATOM    519  H   SER    37      86.966 100.266  97.093  1.00  0.00           H  
ATOM    520  CA  SER    37      87.622 101.507  95.479  1.00  0.00           C  
ATOM    521  HA  SER    37      87.386 101.157  94.474  1.00  0.00           H  
ATOM    522  CB  SER    37      86.548 102.495  95.943  1.00  0.00           C  
ATOM    523  HB2 SER    37      86.597 103.369  95.294  1.00  0.00           H  
ATOM    524  HB3 SER    37      85.613 101.974  95.735  1.00  0.00           H  
ATOM    525  OG  SER    37      86.642 102.909  97.300  1.00  0.00           O  
ATOM    526  HG  SER    37      86.378 102.172  97.855  1.00  0.00           H  
ATOM    527  C   SER    37      88.916 102.303  95.331  1.00  0.00           C  
ATOM    528  O   SER    37      89.495 102.719  96.361  1.00  0.00           O  
ATOM    529  N   TYR    38      89.302 102.572  94.110  1.00  0.00           N  
ATOM    530  H   TYR    38      88.872 101.985  93.410  1.00  0.00           H  
ATOM    531  CA  TYR    38      90.496 103.317  93.851  1.00  0.00           C  
ATOM    532  HA  TYR    38      90.538 104.268  94.383  1.00  0.00           H  
ATOM    533  CB  TYR    38      91.810 102.451  94.246  1.00  0.00           C  
ATOM    534  HB2 TYR    38      91.874 102.463  95.334  1.00  0.00           H  
ATOM    535  HB3 TYR    38      91.608 101.475  93.803  1.00  0.00           H  
ATOM    536  CG  TYR    38      93.088 102.954  93.613  1.00  0.00           C  
ATOM    537  CD1 TYR    38      93.832 102.149  92.701  1.00  0.00           C  
ATOM    538  HD1 TYR    38      93.515 101.187  92.326  1.00  0.00           H  
ATOM    539  CE1 TYR    38      95.031 102.737  92.292  1.00  0.00           C  
ATOM    540  HE1 TYR    38      95.633 102.282  91.519  1.00  0.00           H  
ATOM    541  CZ  TYR    38      95.509 103.931  92.775  1.00  0.00           C  
ATOM    542  OH  TYR    38      96.813 104.377  92.502  1.00  0.00           O  
ATOM    543  HH  TYR    38      96.965 105.308  92.680  1.00  0.00           H  
ATOM    544  CE2 TYR    38      94.820 104.658  93.715  1.00  0.00           C  
ATOM    545  HE2 TYR    38      95.321 105.579  93.974  1.00  0.00           H  
ATOM    546  CD2 TYR    38      93.571 104.175  94.090  1.00  0.00           C  
ATOM    547  HD2 TYR    38      93.133 104.707  94.921  1.00  0.00           H  
ATOM    548  C   TYR    38      90.453 103.666  92.315  1.00  0.00           C  
ATOM    549  O   TYR    38      90.408 102.858  91.412  1.00  0.00           O  
ATOM    550  N   SER    39      90.599 104.966  92.078  1.00  0.00           N  
ATOM    551  H   SER    39      90.478 105.646  92.816  1.00  0.00           H  
ATOM    552  CA  SER    39      90.805 105.541  90.722  1.00  0.00           C  
ATOM    553  HA  SER    39      90.440 104.814  89.996  1.00  0.00           H  
ATOM    554  CB  SER    39      89.965 106.778  90.606  1.00  0.00           C  
ATOM    555  HB2 SER    39      90.199 107.557  91.332  1.00  0.00           H  
ATOM    556  HB3 SER    39      90.132 107.302  89.664  1.00  0.00           H  
ATOM    557  OG  SER    39      88.601 106.469  90.595  1.00  0.00           O  
ATOM    558  HG  SER    39      88.502 106.009  89.758  1.00  0.00           H  
ATOM    559  C   SER    39      92.271 105.737  90.385  1.00  0.00           C  
ATOM    560  O   SER    39      92.782 106.851  90.455  1.00  0.00           O  
ATOM    561  N   GLY    40      93.080 104.665  90.190  1.00  0.00           N  
ATOM    562  H   GLY    40      92.609 103.776  90.105  1.00  0.00           H  
ATOM    563  CA  GLY    40      94.530 104.640  89.863  1.00  0.00           C  
ATOM    564  HA2 GLY    40      94.927 105.112  90.762  1.00  0.00           H  
ATOM    565  HA3 GLY    40      94.802 103.596  89.711  1.00  0.00           H  
ATOM    566  C   GLY    40      94.881 105.450  88.513  1.00  0.00           C  
ATOM    567  O   GLY    40      94.064 105.818  87.711  1.00  0.00           O  
ATOM    568  N   TYR    41      96.185 105.657  88.282  1.00  0.00           N  
ATOM    569  H   TYR    41      96.341 106.298  87.518  1.00  0.00           H  
ATOM    570  CA  TYR    41      97.410 105.225  89.042  1.00  0.00           C  
ATOM    571  HA  TYR    41      97.260 105.420  90.104  1.00  0.00           H  
ATOM    572  CB  TYR    41      97.482 103.692  88.762  1.00  0.00           C  
ATOM    573  HB2 TYR    41      96.653 103.245  89.310  1.00  0.00           H  
ATOM    574  HB3 TYR    41      97.358 103.607  87.682  1.00  0.00           H  
ATOM    575  CG  TYR    41      98.736 103.012  89.308  1.00  0.00           C  
ATOM    576  CD1 TYR    41      99.846 102.828  88.471  1.00  0.00           C  
ATOM    577  HD1 TYR    41      99.756 103.026  87.414  1.00  0.00           H  
ATOM    578  CE1 TYR    41     101.028 102.256  88.949  1.00  0.00           C  
ATOM    579  HE1 TYR    41     101.787 101.958  88.241  1.00  0.00           H  
ATOM    580  CZ  TYR    41     101.144 101.899  90.253  1.00  0.00           C  
ATOM    581  OH  TYR    41     102.242 101.247  90.624  1.00  0.00           O  
ATOM    582  HH  TYR    41     102.675 100.805  89.890  1.00  0.00           H  
ATOM    583  CE2 TYR    41     100.016 102.129  91.104  1.00  0.00           C  
ATOM    584  HE2 TYR    41     100.017 101.720  92.104  1.00  0.00           H  
ATOM    585  CD2 TYR    41      98.771 102.645  90.660  1.00  0.00           C  
ATOM    586  HD2 TYR    41      97.913 102.728  91.310  1.00  0.00           H  
ATOM    587  C   TYR    41      98.757 105.782  88.488  1.00  0.00           C  
ATOM    588  O   TYR    41      98.832 105.942  87.309  1.00  0.00           O  
ATOM    589  N   SER    42      99.816 106.114  89.270  1.00  0.00           N  
ATOM    590  H   SER    42      99.743 105.893  90.253  1.00  0.00           H  
ATOM    591  CA  SER    42     101.069 106.842  88.882  1.00  0.00           C  
ATOM    592  HA  SER    42     101.100 106.859  87.792  1.00  0.00           H  
ATOM    593  CB  SER    42     100.858 108.295  89.331  1.00  0.00           C  
ATOM    594  HB2 SER    42     100.021 108.713  88.772  1.00  0.00           H  
ATOM    595  HB3 SER    42     100.524 108.317  90.368  1.00  0.00           H  
ATOM    596  OG  SER    42     101.977 109.123  89.120  1.00  0.00           O  
ATOM    597  HG  SER    42     102.492 109.191  89.927  1.00  0.00           H  
ATOM    598  C   SER    42     102.264 106.157  89.512  1.00  0.00           C  
ATOM    599  O   SER    42     102.510 106.166  90.737  1.00  0.00           O  
ATOM    600  N   GLN    43     103.159 105.521  88.747  1.00  0.00           N  
ATOM    601  H   GLN    43     102.921 105.637  87.773  1.00  0.00           H  
ATOM    602  CA  GLN    43     104.343 104.751  89.184  1.00  0.00           C  
ATOM    603  HA  GLN    43     103.954 104.134  89.994  1.00  0.00           H  
ATOM    604  CB  GLN    43     104.767 103.857  88.059  1.00  0.00           C  
ATOM    605  HB2 GLN    43     103.904 103.238  87.813  1.00  0.00           H  
ATOM    606  HB3 GLN    43     105.095 104.393  87.168  1.00  0.00           H  
ATOM    607  CG  GLN    43     105.931 102.937  88.398  1.00  0.00           C  
ATOM    608  HG2 GLN    43     106.873 103.478  88.479  1.00  0.00           H  
ATOM    609  HG3 GLN    43     105.777 102.521  89.393  1.00  0.00           H  
ATOM    610  CD  GLN    43     106.170 101.868  87.298  1.00  0.00           C  
ATOM    611  OE1 GLN    43     105.714 101.976  86.177  1.00  0.00           O  
ATOM    612  NE2 GLN    43     106.914 100.815  87.581  1.00  0.00           N  
ATOM    613 HE21 GLN    43     107.132 100.557  88.533  1.00  0.00           H  
ATOM    614 HE22 GLN    43     106.951 100.012  86.969  1.00  0.00           H  
ATOM    615  C   GLN    43     105.462 105.582  89.854  1.00  0.00           C  
ATOM    616  O   GLN    43     106.162 105.190  90.750  1.00  0.00           O  
ATOM    617  N   SER    44     105.682 106.763  89.296  1.00  0.00           N  
ATOM    618  H   SER    44     105.194 107.023  88.451  1.00  0.00           H  
ATOM    619  CA  SER    44     106.880 107.490  89.627  1.00  0.00           C  
ATOM    620  HA  SER    44     107.797 106.969  89.351  1.00  0.00           H  
ATOM    621  CB  SER    44     106.964 108.659  88.646  1.00  0.00           C  
ATOM    622  HB2 SER    44     107.777 109.310  88.966  1.00  0.00           H  
ATOM    623  HB3 SER    44     107.197 108.250  87.663  1.00  0.00           H  
ATOM    624  OG  SER    44     105.883 109.470  88.507  1.00  0.00           O  
ATOM    625  HG  SER    44     105.197 109.023  88.006  1.00  0.00           H  
ATOM    626  C   SER    44     106.877 108.118  91.024  1.00  0.00           C  
ATOM    627  O   SER    44     105.828 108.120  91.703  1.00  0.00           O  
ATOM    628  N   THR    45     108.009 108.668  91.451  1.00  0.00           N  
ATOM    629  H   THR    45     108.804 108.584  90.833  1.00  0.00           H  
ATOM    630  CA  THR    45     108.046 109.644  92.584  1.00  0.00           C  
ATOM    631  HA  THR    45     107.966 109.093  93.521  1.00  0.00           H  
ATOM    632  CB  THR    45     109.559 110.208  92.505  1.00  0.00           C  
ATOM    633  HB  THR    45     109.891 110.642  91.562  1.00  0.00           H  
ATOM    634  CG2 THR    45     109.855 111.292  93.516  1.00  0.00           C  
ATOM    635 HG21 THR    45     109.292 111.192  94.444  1.00  0.00           H  
ATOM    636 HG22 THR    45     110.929 111.442  93.625  1.00  0.00           H  
ATOM    637 HG23 THR    45     109.372 112.207  93.172  1.00  0.00           H  
ATOM    638  OG1 THR    45     110.409 109.155  92.811  1.00  0.00           O  
ATOM    639  HG1 THR    45     111.302 109.501  92.745  1.00  0.00           H  
ATOM    640  C   THR    45     106.969 110.764  92.561  1.00  0.00           C  
ATOM    641  O   THR    45     106.655 111.196  91.475  1.00  0.00           O  
ATOM    642  N   ASP    46     106.604 111.372  93.706  1.00  0.00           N  
ATOM    643  H   ASP    46     107.138 111.104  94.521  1.00  0.00           H  
ATOM    644  CA  ASP    46     105.695 112.568  93.836  1.00  0.00           C  
ATOM    645  HA  ASP    46     104.913 112.425  93.091  1.00  0.00           H  
ATOM    646  CB  ASP    46     105.057 112.600  95.206  1.00  0.00           C  
ATOM    647  HB2 ASP    46     104.608 111.628  95.409  1.00  0.00           H  
ATOM    648  HB3 ASP    46     105.949 112.744  95.815  1.00  0.00           H  
ATOM    649  CG  ASP    46     104.161 113.723  95.599  1.00  0.00           C  
ATOM    650  OD1 ASP    46     103.868 114.585  94.768  1.00  0.00           O  
ATOM    651  OD2 ASP    46     103.667 113.789  96.765  1.00  0.00           O  
ATOM    652  C   ASP    46     106.411 113.957  93.517  1.00  0.00           C  
ATOM    653  O   ASP    46     107.103 114.549  94.320  1.00  0.00           O  
ATOM    654  N   THR    47     106.143 114.572  92.347  1.00  0.00           N  
ATOM    655  H   THR    47     105.660 114.078  91.610  1.00  0.00           H  
ATOM    656  CA  THR    47     106.519 115.987  92.039  1.00  0.00           C  
ATOM    657  HA  THR    47     106.968 116.459  92.913  1.00  0.00           H  
ATOM    658  CB  THR    47     107.584 116.013  90.844  1.00  0.00           C  
ATOM    659  HB  THR    47     108.167 116.933  90.821  1.00  0.00           H  
ATOM    660  CG2 THR    47     108.590 114.884  90.973  1.00  0.00           C  
ATOM    661 HG21 THR    47     108.144 113.895  90.870  1.00  0.00           H  
ATOM    662 HG22 THR    47     109.424 114.955  90.275  1.00  0.00           H  
ATOM    663 HG23 THR    47     108.947 114.944  92.001  1.00  0.00           H  
ATOM    664  OG1 THR    47     106.943 115.920  89.571  1.00  0.00           O  
ATOM    665  HG1 THR    47     106.504 116.769  89.477  1.00  0.00           H  
ATOM    666  C   THR    47     105.300 116.857  91.690  1.00  0.00           C  
ATOM    667  O   THR    47     105.461 117.986  91.323  1.00  0.00           O  
ATOM    668  N   SER    48     104.118 116.412  91.976  1.00  0.00           N  
ATOM    669  H   SER    48     104.009 115.457  92.288  1.00  0.00           H  
ATOM    670  CA  SER    48     102.860 117.193  91.900  1.00  0.00           C  
ATOM    671  HA  SER    48     102.724 117.595  90.896  1.00  0.00           H  
ATOM    672  CB  SER    48     101.614 116.398  92.381  1.00  0.00           C  
ATOM    673  HB2 SER    48     100.693 116.891  92.069  1.00  0.00           H  
ATOM    674  HB3 SER    48     101.388 115.512  91.789  1.00  0.00           H  
ATOM    675  OG  SER    48     101.688 115.972  93.770  1.00  0.00           O  
ATOM    676  HG  SER    48     102.582 115.716  94.008  1.00  0.00           H  
ATOM    677  C   SER    48     102.832 118.440  92.751  1.00  0.00           C  
ATOM    678  O   SER    48     103.374 118.509  93.855  1.00  0.00           O  
ATOM    679  N   GLY    49     102.087 119.412  92.142  1.00  0.00           N  
ATOM    680  H   GLY    49     101.698 119.333  91.214  1.00  0.00           H  
ATOM    681  CA  GLY    49     101.887 120.786  92.763  1.00  0.00           C  
ATOM    682  HA2 GLY    49     101.150 121.326  92.168  1.00  0.00           H  
ATOM    683  HA3 GLY    49     101.530 120.773  93.792  1.00  0.00           H  
ATOM    684  C   GLY    49     103.064 121.699  92.723  1.00  0.00           C  
ATOM    685  O   GLY    49     104.182 121.348  92.307  1.00  0.00           O  
ATOM    686  N   TYR    50     102.980 123.024  92.997  1.00  0.00           N  
ATOM    687  H   TYR    50     103.794 123.562  92.734  1.00  0.00           H  
ATOM    688  CA  TYR    50     101.832 123.647  93.618  1.00  0.00           C  
ATOM    689  HA  TYR    50     100.890 123.495  93.089  1.00  0.00           H  
ATOM    690  CB  TYR    50     101.693 123.100  95.103  1.00  0.00           C  
ATOM    691  HB2 TYR    50     101.025 122.239  95.088  1.00  0.00           H  
ATOM    692  HB3 TYR    50     102.664 122.799  95.497  1.00  0.00           H  
ATOM    693  CG  TYR    50     101.097 124.150  96.079  1.00  0.00           C  
ATOM    694  CD1 TYR    50     101.962 125.017  96.827  1.00  0.00           C  
ATOM    695  HD1 TYR    50     103.031 124.969  96.675  1.00  0.00           H  
ATOM    696  CE1 TYR    50     101.495 126.066  97.677  1.00  0.00           C  
ATOM    697  HE1 TYR    50     102.275 126.611  98.187  1.00  0.00           H  
ATOM    698  CZ  TYR    50     100.109 126.139  97.897  1.00  0.00           C  
ATOM    699  OH  TYR    50      99.687 126.999  98.856  1.00  0.00           O  
ATOM    700  HH  TYR    50     100.382 127.382  99.396  1.00  0.00           H  
ATOM    701  CE2 TYR    50      99.227 125.272  97.257  1.00  0.00           C  
ATOM    702  HE2 TYR    50      98.155 125.318  97.376  1.00  0.00           H  
ATOM    703  CD2 TYR    50      99.722 124.323  96.321  1.00  0.00           C  
ATOM    704  HD2 TYR    50      99.016 123.714  95.775  1.00  0.00           H  
ATOM    705  C   TYR    50     102.033 125.131  93.697  1.00  0.00           C  
ATOM    706  O   TYR    50     103.168 125.631  93.945  1.00  0.00           O  
ATOM    707  N   GLY    51     101.016 125.944  93.428  1.00  0.00           N  
ATOM    708  H   GLY    51     101.198 126.830  93.877  1.00  0.00           H  
ATOM    709  CA  GLY    51      99.705 125.648  93.013  1.00  0.00           C  
ATOM    710  HA2 GLY    51      99.734 124.814  92.311  1.00  0.00           H  
ATOM    711  HA3 GLY    51      99.053 125.461  93.866  1.00  0.00           H  
ATOM    712  C   GLY    51      99.142 126.833  92.199  1.00  0.00           C  
ATOM    713  O   GLY    51      97.919 126.727  92.017  1.00  0.00           O  
ATOM    714  N   GLN    52      99.877 127.841  91.709  1.00  0.00           N  
ATOM    715  H   GLN    52     100.848 127.759  91.976  1.00  0.00           H  
ATOM    716  CA  GLN    52      99.501 128.791  90.729  1.00  0.00           C  
ATOM    717  HA  GLN    52      98.683 128.401  90.125  1.00  0.00           H  
ATOM    718  CB  GLN    52      99.117 130.185  91.371  1.00  0.00           C  
ATOM    719  HB2 GLN    52      99.928 130.489  92.033  1.00  0.00           H  
ATOM    720  HB3 GLN    52      99.026 130.905  90.558  1.00  0.00           H  
ATOM    721  CG  GLN    52      97.859 130.138  92.244  1.00  0.00           C  
ATOM    722  HG2 GLN    52      97.886 129.378  93.025  1.00  0.00           H  
ATOM    723  HG3 GLN    52      97.896 131.105  92.746  1.00  0.00           H  
ATOM    724  CD  GLN    52      96.493 130.126  91.582  1.00  0.00           C  
ATOM    725  OE1 GLN    52      96.356 130.278  90.351  1.00  0.00           O  
ATOM    726  NE2 GLN    52      95.486 129.862  92.370  1.00  0.00           N  
ATOM    727 HE21 GLN    52      95.746 129.589  93.307  1.00  0.00           H  
ATOM    728 HE22 GLN    52      94.531 129.688  92.092  1.00  0.00           H  
ATOM    729  C   GLN    52     100.702 129.083  89.853  1.00  0.00           C  
ATOM    730  O   GLN    52     101.667 129.563  90.402  1.00  0.00           O  
ATOM    731  N   SER    53     100.700 128.689  88.576  1.00  0.00           N  
ATOM    732  H   SER    53     101.500 128.978  88.031  1.00  0.00           H  
ATOM    733  CA  SER    53      99.581 127.918  87.991  1.00  0.00           C  
ATOM    734  HA  SER    53      98.608 128.373  88.171  1.00  0.00           H  
ATOM    735  CB  SER    53      99.769 127.886  86.542  1.00  0.00           C  
ATOM    736  HB2 SER    53      99.706 128.927  86.226  1.00  0.00           H  
ATOM    737  HB3 SER    53     100.694 127.404  86.229  1.00  0.00           H  
ATOM    738  OG  SER    53      98.748 127.162  85.995  1.00  0.00           O  
ATOM    739  HG  SER    53      97.969 127.723  86.009  1.00  0.00           H  
ATOM    740  C   SER    53      99.577 126.467  88.533  1.00  0.00           C  
ATOM    741  O   SER    53     100.633 125.959  89.012  1.00  0.00           O  
ATOM    742  N   SER    54      98.370 125.891  88.564  1.00  0.00           N  
ATOM    743  H   SER    54      97.550 126.352  88.199  1.00  0.00           H  
ATOM    744  CA  SER    54      98.075 124.554  89.104  1.00  0.00           C  
ATOM    745  HA  SER    54      98.034 124.597  90.192  1.00  0.00           H  
ATOM    746  CB  SER    54      96.595 124.231  88.873  1.00  0.00           C  
ATOM    747  HB2 SER    54      96.441 123.284  89.390  1.00  0.00           H  
ATOM    748  HB3 SER    54      95.878 124.859  89.403  1.00  0.00           H  
ATOM    749  OG  SER    54      96.406 124.141  87.431  1.00  0.00           O  
ATOM    750  HG  SER    54      95.576 123.662  87.374  1.00  0.00           H  
ATOM    751  C   SER    54      98.938 123.365  88.757  1.00  0.00           C  
ATOM    752  O   SER    54      99.138 122.433  89.509  1.00  0.00           O  
ATOM    753  N   TYR    55      99.704 123.439  87.657  1.00  0.00           N  
ATOM    754  H   TYR    55      99.647 124.258  87.069  1.00  0.00           H  
ATOM    755  CA  TYR    55     100.761 122.520  87.223  1.00  0.00           C  
ATOM    756  HA  TYR    55     101.145 121.908  88.039  1.00  0.00           H  
ATOM    757  CB  TYR    55     100.277 121.700  86.024  1.00  0.00           C  
ATOM    758  HB2 TYR    55      99.978 122.296  85.161  1.00  0.00           H  
ATOM    759  HB3 TYR    55     101.050 121.061  85.599  1.00  0.00           H  
ATOM    760  CG  TYR    55      99.042 120.912  86.337  1.00  0.00           C  
ATOM    761  CD1 TYR    55      97.811 121.434  85.950  1.00  0.00           C  
ATOM    762  HD1 TYR    55      97.788 122.435  85.546  1.00  0.00           H  
ATOM    763  CE1 TYR    55      96.673 120.661  86.244  1.00  0.00           C  
ATOM    764  HE1 TYR    55      95.676 121.071  86.176  1.00  0.00           H  
ATOM    765  CZ  TYR    55      96.741 119.439  86.876  1.00  0.00           C  
ATOM    766  OH  TYR    55      95.575 118.780  87.170  1.00  0.00           O  
ATOM    767  HH  TYR    55      95.665 117.826  87.235  1.00  0.00           H  
ATOM    768  CE2 TYR    55      98.048 118.925  87.279  1.00  0.00           C  
ATOM    769  HE2 TYR    55      98.133 117.971  87.778  1.00  0.00           H  
ATOM    770  CD2 TYR    55      99.168 119.639  86.936  1.00  0.00           C  
ATOM    771  HD2 TYR    55     100.104 119.132  87.119  1.00  0.00           H  
ATOM    772  C   TYR    55     101.988 123.438  86.806  1.00  0.00           C  
ATOM    773  O   TYR    55     101.749 124.489  86.233  1.00  0.00           O  
ATOM    774  N   SER    56     103.248 123.243  87.066  1.00  0.00           N  
ATOM    775  H   SER    56     103.841 123.838  86.505  1.00  0.00           H  
ATOM    776  CA  SER    56     103.871 121.995  87.620  1.00  0.00           C  
ATOM    777  HA  SER    56     104.948 122.128  87.524  1.00  0.00           H  
ATOM    778  CB  SER    56     103.748 121.885  89.174  1.00  0.00           C  
ATOM    779  HB2 SER    56     104.230 122.814  89.475  1.00  0.00           H  
ATOM    780  HB3 SER    56     102.780 121.800  89.667  1.00  0.00           H  
ATOM    781  OG  SER    56     104.422 120.754  89.662  1.00  0.00           O  
ATOM    782  HG  SER    56     104.362 120.777  90.619  1.00  0.00           H  
ATOM    783  C   SER    56     103.394 120.586  86.979  1.00  0.00           C  
ATOM    784  O   SER    56     102.561 119.903  87.539  1.00  0.00           O  
ATOM    785  N   SER    57     103.939 120.073  85.872  1.00  0.00           N  
ATOM    786  H   SER    57     103.565 119.174  85.605  1.00  0.00           H  
ATOM    787  CA  SER    57     104.509 120.851  84.759  1.00  0.00           C  
ATOM    788  HA  SER    57     105.179 121.610  85.163  1.00  0.00           H  
ATOM    789  CB  SER    57     105.415 119.913  83.863  1.00  0.00           C  
ATOM    790  HB2 SER    57     106.208 119.364  84.372  1.00  0.00           H  
ATOM    791  HB3 SER    57     104.782 119.192  83.346  1.00  0.00           H  
ATOM    792  OG  SER    57     105.988 120.639  82.721  1.00  0.00           O  
ATOM    793  HG  SER    57     106.212 119.949  82.092  1.00  0.00           H  
ATOM    794  C   SER    57     103.514 121.515  83.776  1.00  0.00           C  
ATOM    795  O   SER    57     102.540 120.906  83.373  1.00  0.00           O  
ATOM    796  N   TYR    58     103.693 122.753  83.429  1.00  0.00           N  
ATOM    797  H   TYR    58     104.619 123.066  83.682  1.00  0.00           H  
ATOM    798  CA  TYR    58     102.545 123.484  82.742  1.00  0.00           C  
ATOM    799  HA  TYR    58     101.653 123.469  83.368  1.00  0.00           H  
ATOM    800  CB  TYR    58     103.036 124.916  82.737  1.00  0.00           C  
ATOM    801  HB2 TYR    58     103.389 125.163  83.738  1.00  0.00           H  
ATOM    802  HB3 TYR    58     103.779 124.997  81.944  1.00  0.00           H  
ATOM    803  CG  TYR    58     101.947 125.913  82.251  1.00  0.00           C  
ATOM    804  CD1 TYR    58     101.739 126.235  80.866  1.00  0.00           C  
ATOM    805  HD1 TYR    58     102.237 125.695  80.074  1.00  0.00           H  
ATOM    806  CE1 TYR    58     100.771 127.202  80.545  1.00  0.00           C  
ATOM    807  HE1 TYR    58     100.591 127.407  79.500  1.00  0.00           H  
ATOM    808  CZ  TYR    58     100.132 127.951  81.574  1.00  0.00           C  
ATOM    809  OH  TYR    58      99.223 128.912  81.169  1.00  0.00           O  
ATOM    810  HH  TYR    58      98.578 128.954  81.879  1.00  0.00           H  
ATOM    811  CE2 TYR    58     100.421 127.712  82.963  1.00  0.00           C  
ATOM    812  HE2 TYR    58     100.004 128.299  83.768  1.00  0.00           H  
ATOM    813  CD2 TYR    58     101.267 126.673  83.235  1.00  0.00           C  
ATOM    814  HD2 TYR    58     101.398 126.508  84.294  1.00  0.00           H  
ATOM    815  C   TYR    58     102.207 122.957  81.354  1.00  0.00           C  
ATOM    816  O   TYR    58     103.133 122.465  80.648  1.00  0.00           O  
ATOM    817  N   GLY    59     100.947 122.911  80.923  1.00  0.00           N  
ATOM    818  H   GLY    59     100.869 122.604  79.964  1.00  0.00           H  
ATOM    819  CA  GLY    59      99.757 123.419  81.621  1.00  0.00           C  
ATOM    820  HA2 GLY    59      99.498 122.784  82.468  1.00  0.00           H  
ATOM    821  HA3 GLY    59      99.891 124.390  82.096  1.00  0.00           H  
ATOM    822  C   GLY    59      98.621 123.562  80.697  1.00  0.00           C  
ATOM    823  O   GLY    59      98.869 123.935  79.571  1.00  0.00           O  
ATOM    824  N   GLN    60      97.301 123.589  81.035  1.00  0.00           N  
ATOM    825  H   GLN    60      96.669 123.905  80.314  1.00  0.00           H  
ATOM    826  CA  GLN    60      96.701 123.410  82.387  1.00  0.00           C  
ATOM    827  HA  GLN    60      97.100 122.533  82.898  1.00  0.00           H  
ATOM    828  CB  GLN    60      97.088 124.649  83.287  1.00  0.00           C  
ATOM    829  HB2 GLN    60      96.386 124.717  84.118  1.00  0.00           H  
ATOM    830  HB3 GLN    60      98.053 124.486  83.766  1.00  0.00           H  
ATOM    831  CG  GLN    60      97.001 126.013  82.574  1.00  0.00           C  
ATOM    832  HG2 GLN    60      97.449 126.684  83.307  1.00  0.00           H  
ATOM    833  HG3 GLN    60      97.577 126.007  81.649  1.00  0.00           H  
ATOM    834  CD  GLN    60      95.585 126.474  82.260  1.00  0.00           C  
ATOM    835  OE1 GLN    60      95.217 126.683  81.109  1.00  0.00           O  
ATOM    836  NE2 GLN    60      94.715 126.639  83.225  1.00  0.00           N  
ATOM    837 HE21 GLN    60      95.073 126.743  84.163  1.00  0.00           H  
ATOM    838 HE22 GLN    60      93.860 127.081  82.918  1.00  0.00           H  
ATOM    839  C   GLN    60      95.192 123.112  82.285  1.00  0.00           C  
ATOM    840  O   GLN    60      94.514 123.137  83.346  1.00  0.00           O  
ATOM    841  N   SER    61      94.579 122.879  81.141  1.00  0.00           N  
ATOM    842  H   SER    61      95.136 122.970  80.303  1.00  0.00           H  
ATOM    843  CA  SER    61      93.119 122.996  80.905  1.00  0.00           C  
ATOM    844  HA  SER    61      92.625 122.337  81.618  1.00  0.00           H  
ATOM    845  CB  SER    61      92.656 124.392  81.156  1.00  0.00           C  
ATOM    846  HB2 SER    61      91.577 124.408  80.997  1.00  0.00           H  
ATOM    847  HB3 SER    61      92.929 124.745  82.150  1.00  0.00           H  
ATOM    848  OG  SER    61      93.074 125.333  80.124  1.00  0.00           O  
ATOM    849  HG  SER    61      93.868 125.710  80.512  1.00  0.00           H  
ATOM    850  C   SER    61      92.775 122.647  79.364  1.00  0.00           C  
ATOM    851  O   SER    61      93.617 122.359  78.521  1.00  0.00           O  
ATOM    852  N   GLN    62      91.496 122.674  78.941  1.00  0.00           N  
ATOM    853  H   GLN    62      90.762 122.948  79.578  1.00  0.00           H  
ATOM    854  CA  GLN    62      91.041 122.786  77.565  1.00  0.00           C  
ATOM    855  HA  GLN    62      91.838 122.334  76.974  1.00  0.00           H  
ATOM    856  CB  GLN    62      89.717 121.983  77.403  1.00  0.00           C  
ATOM    857  HB2 GLN    62      88.926 122.542  77.902  1.00  0.00           H  
ATOM    858  HB3 GLN    62      89.387 121.983  76.364  1.00  0.00           H  
ATOM    859  CG  GLN    62      89.741 120.533  77.884  1.00  0.00           C  
ATOM    860  HG2 GLN    62      90.700 120.290  77.428  1.00  0.00           H  
ATOM    861  HG3 GLN    62      89.774 120.448  78.971  1.00  0.00           H  
ATOM    862  CD  GLN    62      88.695 119.588  77.390  1.00  0.00           C  
ATOM    863  OE1 GLN    62      88.765 119.070  76.294  1.00  0.00           O  
ATOM    864  NE2 GLN    62      87.578 119.482  78.073  1.00  0.00           N  
ATOM    865 HE21 GLN    62      86.868 118.916  77.630  1.00  0.00           H  
ATOM    866 HE22 GLN    62      87.468 119.928  78.972  1.00  0.00           H  
ATOM    867  C   GLN    62      90.993 124.189  76.938  1.00  0.00           C  
ATOM    868  O   GLN    62      90.552 124.315  75.813  1.00  0.00           O  
ATOM    869  N   ASN    63      91.270 125.281  77.692  1.00  0.00           N  
ATOM    870  H   ASN    63      91.631 125.077  78.614  1.00  0.00           H  
ATOM    871  CA  ASN    63      91.443 126.688  77.238  1.00  0.00           C  
ATOM    872  HA  ASN    63      90.693 126.902  76.476  1.00  0.00           H  
ATOM    873  CB  ASN    63      91.100 127.550  78.419  1.00  0.00           C  
ATOM    874  HB2 ASN    63      91.929 127.570  79.126  1.00  0.00           H  
ATOM    875  HB3 ASN    63      90.993 128.573  78.059  1.00  0.00           H  
ATOM    876  CG  ASN    63      89.888 127.062  79.207  1.00  0.00           C  
ATOM    877  OD1 ASN    63      89.968 126.763  80.433  1.00  0.00           O  
ATOM    878  ND2 ASN    63      88.732 127.037  78.670  1.00  0.00           N  
ATOM    879 HD21 ASN    63      88.205 126.309  79.132  1.00  0.00           H  
ATOM    880 HD22 ASN    63      88.673 127.281  77.692  1.00  0.00           H  
ATOM    881  C   ASN    63      92.890 126.986  76.768  1.00  0.00           C  
ATOM    882  O   ASN    63      93.136 127.797  75.799  1.00  0.00           O  
ATOM    883  N   THR    64      93.867 126.395  77.501  1.00  0.00           N  
ATOM    884  H   THR    64      93.604 125.925  78.355  1.00  0.00           H  
ATOM    885  CA  THR    64      95.297 126.279  77.152  1.00  0.00           C  
ATOM    886  HA  THR    64      95.378 126.330  76.066  1.00  0.00           H  
ATOM    887  CB  THR    64      96.244 127.336  77.801  1.00  0.00           C  
ATOM    888  HB  THR    64      96.140 127.290  78.885  1.00  0.00           H  
ATOM    889  CG2 THR    64      97.747 127.223  77.441  1.00  0.00           C  
ATOM    890 HG21 THR    64      98.277 128.094  77.827  1.00  0.00           H  
ATOM    891 HG22 THR    64      98.085 126.270  77.847  1.00  0.00           H  
ATOM    892 HG23 THR    64      97.835 127.287  76.356  1.00  0.00           H  
ATOM    893  OG1 THR    64      95.847 128.566  77.320  1.00  0.00           O  
ATOM    894  HG1 THR    64      94.950 128.708  77.629  1.00  0.00           H  
ATOM    895  C   THR    64      95.716 124.822  77.661  1.00  0.00           C  
ATOM    896  O   THR    64      95.648 124.543  78.854  1.00  0.00           O  
ATOM    897  N   GLY    65      96.149 123.909  76.804  1.00  0.00           N  
ATOM    898  H   GLY    65      96.429 123.067  77.286  1.00  0.00           H  
ATOM    899  CA  GLY    65      95.996 124.070  75.375  1.00  0.00           C  
ATOM    900  HA2 GLY    65      96.382 125.035  75.048  1.00  0.00           H  
ATOM    901  HA3 GLY    65      96.513 123.265  74.852  1.00  0.00           H  
ATOM    902  C   GLY    65      94.553 124.150  74.913  1.00  0.00           C  
ATOM    903  O   GLY    65      93.663 123.484  75.435  1.00  0.00           O  
ATOM    904  N   TYR    66      94.262 124.865  73.900  1.00  0.00           N  
ATOM    905  H   TYR    66      94.945 125.481  73.483  1.00  0.00           H  
ATOM    906  CA  TYR    66      92.878 125.098  73.435  1.00  0.00           C  
ATOM    907  HA  TYR    66      92.286 125.242  74.339  1.00  0.00           H  
ATOM    908  CB  TYR    66      92.923 126.423  72.604  1.00  0.00           C  
ATOM    909  HB2 TYR    66      93.002 127.257  73.302  1.00  0.00           H  
ATOM    910  HB3 TYR    66      93.789 126.366  71.944  1.00  0.00           H  
ATOM    911  CG  TYR    66      91.654 126.692  71.760  1.00  0.00           C  
ATOM    912  CD1 TYR    66      91.719 126.644  70.305  1.00  0.00           C  
ATOM    913  HD1 TYR    66      92.666 126.404  69.844  1.00  0.00           H  
ATOM    914  CE1 TYR    66      90.535 127.029  69.627  1.00  0.00           C  
ATOM    915  HE1 TYR    66      90.541 127.152  68.554  1.00  0.00           H  
ATOM    916  CZ  TYR    66      89.309 127.267  70.366  1.00  0.00           C  
ATOM    917  OH  TYR    66      88.169 127.593  69.659  1.00  0.00           O  
ATOM    918  HH  TYR    66      88.344 127.472  68.723  1.00  0.00           H  
ATOM    919  CE2 TYR    66      89.220 127.022  71.734  1.00  0.00           C  
ATOM    920  HE2 TYR    66      88.287 127.192  72.250  1.00  0.00           H  
ATOM    921  CD2 TYR    66      90.410 126.764  72.421  1.00  0.00           C  
ATOM    922  HD2 TYR    66      90.302 126.794  73.495  1.00  0.00           H  
ATOM    923  C   TYR    66      92.304 123.835  72.733  1.00  0.00           C  
ATOM    924  O   TYR    66      92.665 123.540  71.590  1.00  0.00           O  
ATOM    925  N   GLY    67      91.319 123.200  73.353  1.00  0.00           N  
ATOM    926  H   GLY    67      91.171 123.456  74.319  1.00  0.00           H  
ATOM    927  CA  GLY    67      90.373 122.188  72.861  1.00  0.00           C  
ATOM    928  HA2 GLY    67      90.992 121.398  72.436  1.00  0.00           H  
ATOM    929  HA3 GLY    67      89.858 121.828  73.751  1.00  0.00           H  
ATOM    930  C   GLY    67      89.393 122.764  71.832  1.00  0.00           C  
ATOM    931  O   GLY    67      88.634 123.688  72.204  1.00  0.00           O  
ATOM    932  N   THR    68      89.189 122.130  70.713  1.00  0.00           N  
ATOM    933  H   THR    68      89.882 121.469  70.392  1.00  0.00           H  
ATOM    934  CA  THR    68      88.276 122.610  69.627  1.00  0.00           C  
ATOM    935  HA  THR    68      87.316 122.886  70.066  1.00  0.00           H  
ATOM    936  CB  THR    68      88.903 123.906  68.979  1.00  0.00           C  
ATOM    937  HB  THR    68      89.183 124.626  69.748  1.00  0.00           H  
ATOM    938  CG2 THR    68      90.146 123.872  68.116  1.00  0.00           C  
ATOM    939 HG21 THR    68      91.026 123.545  68.670  1.00  0.00           H  
ATOM    940 HG22 THR    68      89.946 123.222  67.265  1.00  0.00           H  
ATOM    941 HG23 THR    68      90.289 124.864  67.687  1.00  0.00           H  
ATOM    942  OG1 THR    68      87.829 124.536  68.183  1.00  0.00           O  
ATOM    943  HG1 THR    68      87.373 125.080  68.829  1.00  0.00           H  
ATOM    944  C   THR    68      87.990 121.630  68.528  1.00  0.00           C  
ATOM    945  O   THR    68      88.764 120.684  68.202  1.00  0.00           O  
ATOM    946  N   GLN    69      86.881 121.815  67.781  1.00  0.00           N  
ATOM    947  H   GLN    69      86.292 122.617  67.951  1.00  0.00           H  
ATOM    948  CA  GLN    69      86.445 121.109  66.591  1.00  0.00           C  
ATOM    949  HA  GLN    69      87.249 120.469  66.227  1.00  0.00           H  
ATOM    950  CB  GLN    69      85.237 120.230  67.007  1.00  0.00           C  
ATOM    951  HB2 GLN    69      84.478 120.819  67.521  1.00  0.00           H  
ATOM    952  HB3 GLN    69      84.816 119.789  66.103  1.00  0.00           H  
ATOM    953  CG  GLN    69      85.656 119.097  67.967  1.00  0.00           C  
ATOM    954  HG2 GLN    69      86.347 119.337  68.775  1.00  0.00           H  
ATOM    955  HG3 GLN    69      84.690 118.731  68.314  1.00  0.00           H  
ATOM    956  CD  GLN    69      86.316 117.895  67.305  1.00  0.00           C  
ATOM    957  OE1 GLN    69      87.191 117.980  66.494  1.00  0.00           O  
ATOM    958  NE2 GLN    69      85.989 116.673  67.772  1.00  0.00           N  
ATOM    959 HE21 GLN    69      85.334 116.650  68.540  1.00  0.00           H  
ATOM    960 HE22 GLN    69      86.399 115.839  67.376  1.00  0.00           H  
ATOM    961  C   GLN    69      86.053 122.076  65.454  1.00  0.00           C  
ATOM    962  O   GLN    69      84.959 122.564  65.490  1.00  0.00           O  
ATOM    963  N   SER    70      86.969 122.321  64.478  1.00  0.00           N  
ATOM    964  H   SER    70      87.826 121.796  64.575  1.00  0.00           H  
ATOM    965  CA  SER    70      86.857 123.296  63.356  1.00  0.00           C  
ATOM    966  HA  SER    70      86.442 124.222  63.756  1.00  0.00           H  
ATOM    967  CB  SER    70      88.197 123.787  62.868  1.00  0.00           C  
ATOM    968  HB2 SER    70      88.734 123.023  62.305  1.00  0.00           H  
ATOM    969  HB3 SER    70      87.951 124.531  62.110  1.00  0.00           H  
ATOM    970  OG  SER    70      88.942 124.313  63.973  1.00  0.00           O  
ATOM    971  HG  SER    70      88.371 124.925  64.441  1.00  0.00           H  
ATOM    972  C   SER    70      86.078 122.833  62.163  1.00  0.00           C  
ATOM    973  O   SER    70      85.874 123.649  61.259  1.00  0.00           O  
ATOM    974  N   THR    71      85.648 121.609  62.077  1.00  0.00           N  
ATOM    975  H   THR    71      85.899 121.046  62.877  1.00  0.00           H  
ATOM    976  CA  THR    71      84.931 120.994  60.959  1.00  0.00           C  
ATOM    977  HA  THR    71      84.699 121.794  60.255  1.00  0.00           H  
ATOM    978  CB  THR    71      85.845 119.902  60.281  1.00  0.00           C  
ATOM    979  HB  THR    71      85.334 119.478  59.416  1.00  0.00           H  
ATOM    980  CG2 THR    71      87.208 120.481  59.808  1.00  0.00           C  
ATOM    981 HG21 THR    71      86.970 121.333  59.172  1.00  0.00           H  
ATOM    982 HG22 THR    71      87.744 120.912  60.653  1.00  0.00           H  
ATOM    983 HG23 THR    71      87.850 119.739  59.334  1.00  0.00           H  
ATOM    984  OG1 THR    71      86.254 118.842  61.077  1.00  0.00           O  
ATOM    985  HG1 THR    71      86.876 119.272  61.667  1.00  0.00           H  
ATOM    986  C   THR    71      83.689 120.156  61.379  1.00  0.00           C  
ATOM    987  O   THR    71      83.696 119.791  62.562  1.00  0.00           O  
ATOM    988  N   PRO    72      82.606 119.849  60.602  1.00  0.00           N  
ATOM    989  CD  PRO    72      82.607 120.075  59.175  1.00  0.00           C  
ATOM    990  HD2 PRO    72      83.396 119.497  58.695  1.00  0.00           H  
ATOM    991  HD3 PRO    72      82.799 121.123  58.946  1.00  0.00           H  
ATOM    992  CG  PRO    72      81.276 119.557  58.708  1.00  0.00           C  
ATOM    993  HG2 PRO    72      81.356 118.481  58.554  1.00  0.00           H  
ATOM    994  HG3 PRO    72      80.888 120.144  57.876  1.00  0.00           H  
ATOM    995  CB  PRO    72      80.369 119.575  59.930  1.00  0.00           C  
ATOM    996  HB2 PRO    72      79.614 118.797  60.038  1.00  0.00           H  
ATOM    997  HB3 PRO    72      79.837 120.526  59.944  1.00  0.00           H  
ATOM    998  CA  PRO    72      81.297 119.545  61.151  1.00  0.00           C  
ATOM    999  HA  PRO    72      80.865 120.317  61.787  1.00  0.00           H  
ATOM   1000  C   PRO    72      81.275 118.205  61.934  1.00  0.00           C  
ATOM   1001  O   PRO    72      81.879 117.215  61.568  1.00  0.00           O  
ATOM   1002  N   GLN    73      80.453 118.162  62.957  1.00  0.00           N  
ATOM   1003  H   GLN    73      79.929 119.007  63.137  1.00  0.00           H  
ATOM   1004  CA  GLN    73      80.025 116.940  63.565  1.00  0.00           C  
ATOM   1005  HA  GLN    73      80.945 116.360  63.637  1.00  0.00           H  
ATOM   1006  CB  GLN    73      79.396 117.195  64.923  1.00  0.00           C  
ATOM   1007  HB2 GLN    73      79.291 116.315  65.559  1.00  0.00           H  
ATOM   1008  HB3 GLN    73      80.035 117.969  65.348  1.00  0.00           H  
ATOM   1009  CG  GLN    73      78.002 117.825  64.801  1.00  0.00           C  
ATOM   1010  HG2 GLN    73      77.808 118.358  65.731  1.00  0.00           H  
ATOM   1011  HG3 GLN    73      78.038 118.548  63.986  1.00  0.00           H  
ATOM   1012  CD  GLN    73      76.837 116.819  64.535  1.00  0.00           C  
ATOM   1013  OE1 GLN    73      77.039 115.587  64.545  1.00  0.00           O  
ATOM   1014  NE2 GLN    73      75.590 117.313  64.449  1.00  0.00           N  
ATOM   1015 HE21 GLN    73      75.479 118.313  64.362  1.00  0.00           H  
ATOM   1016 HE22 GLN    73      74.877 116.707  64.068  1.00  0.00           H  
ATOM   1017  C   GLN    73      79.254 116.053  62.576  1.00  0.00           C  
ATOM   1018  O   GLN    73      78.651 116.493  61.586  1.00  0.00           O  
ATOM   1019  N   GLY    74      79.343 114.733  62.833  1.00  0.00           N  
ATOM   1020  H   GLY    74      79.704 114.532  63.755  1.00  0.00           H  
ATOM   1021  CA  GLY    74      79.080 113.631  61.952  1.00  0.00           C  
ATOM   1022  HA2 GLY    74      79.762 113.838  61.127  1.00  0.00           H  
ATOM   1023  HA3 GLY    74      79.498 112.679  62.280  1.00  0.00           H  
ATOM   1024  C   GLY    74      77.649 113.367  61.437  1.00  0.00           C  
ATOM   1025  O   GLY    74      77.520 112.714  60.433  1.00  0.00           O  
ATOM   1026  N   TYR    75      76.626 114.038  61.952  1.00  0.00           N  
ATOM   1027  H   TYR    75      76.873 114.565  62.777  1.00  0.00           H  
ATOM   1028  CA  TYR    75      75.186 113.749  61.755  1.00  0.00           C  
ATOM   1029  HA  TYR    75      74.917 113.245  60.826  1.00  0.00           H  
ATOM   1030  CB  TYR    75      74.716 112.831  62.825  1.00  0.00           C  
ATOM   1031  HB2 TYR    75      74.439 113.490  63.648  1.00  0.00           H  
ATOM   1032  HB3 TYR    75      73.734 112.450  62.541  1.00  0.00           H  
ATOM   1033  CG  TYR    75      75.534 111.577  63.319  1.00  0.00           C  
ATOM   1034  CD1 TYR    75      76.665 111.710  64.194  1.00  0.00           C  
ATOM   1035  HD1 TYR    75      76.906 112.655  64.657  1.00  0.00           H  
ATOM   1036  CE1 TYR    75      77.421 110.622  64.567  1.00  0.00           C  
ATOM   1037  HE1 TYR    75      78.309 110.632  65.182  1.00  0.00           H  
ATOM   1038  CZ  TYR    75      76.981 109.372  64.092  1.00  0.00           C  
ATOM   1039  OH  TYR    75      77.682 108.200  64.459  1.00  0.00           O  
ATOM   1040  HH  TYR    75      77.404 107.381  64.042  1.00  0.00           H  
ATOM   1041  CE2 TYR    75      75.998 109.224  63.126  1.00  0.00           C  
ATOM   1042  HE2 TYR    75      75.791 108.261  62.683  1.00  0.00           H  
ATOM   1043  CD2 TYR    75      75.186 110.296  62.718  1.00  0.00           C  
ATOM   1044  HD2 TYR    75      74.381 110.204  62.004  1.00  0.00           H  
ATOM   1045  C   TYR    75      74.429 115.088  61.755  1.00  0.00           C  
ATOM   1046  O   TYR    75      75.009 116.163  61.853  1.00  0.00           O  
ATOM   1047  N   GLY    76      73.116 115.129  61.682  1.00  0.00           N  
ATOM   1048  H   GLY    76      72.690 114.253  61.417  1.00  0.00           H  
ATOM   1049  CA  GLY    76      72.264 116.269  61.862  1.00  0.00           C  
ATOM   1050  HA2 GLY    76      72.481 117.085  61.172  1.00  0.00           H  
ATOM   1051  HA3 GLY    76      71.235 115.974  61.654  1.00  0.00           H  
ATOM   1052  C   GLY    76      72.365 116.898  63.238  1.00  0.00           C  
ATOM   1053  O   GLY    76      72.714 116.202  64.175  1.00  0.00           O  
ATOM   1054  N   SER    77      72.055 118.201  63.321  1.00  0.00           N  
ATOM   1055  H   SER    77      71.902 118.583  62.398  1.00  0.00           H  
ATOM   1056  CA  SER    77      72.172 119.067  64.553  1.00  0.00           C  
ATOM   1057  HA  SER    77      73.182 118.988  64.957  1.00  0.00           H  
ATOM   1058  CB  SER    77      72.110 120.576  64.269  1.00  0.00           C  
ATOM   1059  HB2 SER    77      72.926 120.803  63.583  1.00  0.00           H  
ATOM   1060  HB3 SER    77      71.103 120.872  63.976  1.00  0.00           H  
ATOM   1061  OG  SER    77      72.425 121.358  65.373  1.00  0.00           O  
ATOM   1062  HG  SER    77      72.513 122.202  64.926  1.00  0.00           H  
ATOM   1063  C   SER    77      71.316 118.686  65.731  1.00  0.00           C  
ATOM   1064  O   SER    77      70.128 118.992  65.808  1.00  0.00           O  
ATOM   1065  N   THR    78      71.886 118.004  66.711  1.00  0.00           N  
ATOM   1066  H   THR    78      71.274 117.687  67.450  1.00  0.00           H  
ATOM   1067  CA  THR    78      73.281 117.787  67.082  1.00  0.00           C  
ATOM   1068  HA  THR    78      74.056 117.834  66.318  1.00  0.00           H  
ATOM   1069  CB  THR    78      73.784 118.566  68.324  1.00  0.00           C  
ATOM   1070  HB  THR    78      73.220 118.187  69.176  1.00  0.00           H  
ATOM   1071  CG2 THR    78      75.300 118.454  68.492  1.00  0.00           C  
ATOM   1072 HG21 THR    78      75.786 119.157  69.168  1.00  0.00           H  
ATOM   1073 HG22 THR    78      75.369 117.434  68.871  1.00  0.00           H  
ATOM   1074 HG23 THR    78      75.753 118.571  67.508  1.00  0.00           H  
ATOM   1075  OG1 THR    78      73.458 119.921  68.167  1.00  0.00           O  
ATOM   1076  HG1 THR    78      72.582 119.996  68.551  1.00  0.00           H  
ATOM   1077  C   THR    78      73.335 116.350  67.498  1.00  0.00           C  
ATOM   1078  O   THR    78      72.686 115.900  68.414  1.00  0.00           O  
ATOM   1079  N   GLY    79      74.273 115.687  66.825  1.00  0.00           N  
ATOM   1080  H   GLY    79      74.743 116.106  66.035  1.00  0.00           H  
ATOM   1081  CA  GLY    79      74.527 114.248  67.104  1.00  0.00           C  
ATOM   1082  HA2 GLY    79      73.588 113.696  67.154  1.00  0.00           H  
ATOM   1083  HA3 GLY    79      74.916 113.833  66.174  1.00  0.00           H  
ATOM   1084  C   GLY    79      75.406 113.894  68.294  1.00  0.00           C  
ATOM   1085  O   GLY    79      75.694 114.700  69.177  1.00  0.00           O  
ATOM   1086  N   GLY    80      75.922 112.677  68.439  1.00  0.00           N  
ATOM   1087  H   GLY    80      76.334 112.423  69.325  1.00  0.00           H  
ATOM   1088  CA  GLY    80      75.706 111.487  67.553  1.00  0.00           C  
ATOM   1089  HA2 GLY    80      76.196 111.557  66.582  1.00  0.00           H  
ATOM   1090  HA3 GLY    80      76.248 110.694  68.069  1.00  0.00           H  
ATOM   1091  C   GLY    80      74.242 111.064  67.425  1.00  0.00           C  
ATOM   1092  O   GLY    80      73.455 111.517  68.197  1.00  0.00           O  
ATOM   1093  N   TYR    81      74.028 110.228  66.392  1.00  0.00           N  
ATOM   1094  H   TYR    81      74.792 109.794  65.895  1.00  0.00           H  
ATOM   1095  CA  TYR    81      72.782 109.406  66.387  1.00  0.00           C  
ATOM   1096  HA  TYR    81      72.488 109.261  67.427  1.00  0.00           H  
ATOM   1097  CB  TYR    81      71.734 110.139  65.642  1.00  0.00           C  
ATOM   1098  HB2 TYR    81      72.147 110.341  64.654  1.00  0.00           H  
ATOM   1099  HB3 TYR    81      70.913 109.434  65.510  1.00  0.00           H  
ATOM   1100  CG  TYR    81      71.216 111.411  66.277  1.00  0.00           C  
ATOM   1101  CD1 TYR    81      70.234 111.415  67.305  1.00  0.00           C  
ATOM   1102  HD1 TYR    81      69.805 110.513  67.716  1.00  0.00           H  
ATOM   1103  CE1 TYR    81      69.628 112.636  67.723  1.00  0.00           C  
ATOM   1104  HE1 TYR    81      68.827 112.579  68.446  1.00  0.00           H  
ATOM   1105  CZ  TYR    81      70.109 113.830  67.184  1.00  0.00           C  
ATOM   1106  OH  TYR    81      69.575 115.008  67.546  1.00  0.00           O  
ATOM   1107  HH  TYR    81      68.640 114.926  67.746  1.00  0.00           H  
ATOM   1108  CE2 TYR    81      71.057 113.864  66.174  1.00  0.00           C  
ATOM   1109  HE2 TYR    81      71.352 114.795  65.714  1.00  0.00           H  
ATOM   1110  CD2 TYR    81      71.611 112.659  65.767  1.00  0.00           C  
ATOM   1111  HD2 TYR    81      72.290 112.592  64.930  1.00  0.00           H  
ATOM   1112  C   TYR    81      73.021 107.987  65.830  1.00  0.00           C  
ATOM   1113  O   TYR    81      73.861 107.774  64.981  1.00  0.00           O  
ATOM   1114  N   GLY    82      72.186 107.023  66.208  1.00  0.00           N  
ATOM   1115  H   GLY    82      72.388 106.116  65.812  1.00  0.00           H  
ATOM   1116  CA  GLY    82      70.856 107.119  66.840  1.00  0.00           C  
ATOM   1117  HA2 GLY    82      70.947 106.332  67.589  1.00  0.00           H  
ATOM   1118  HA3 GLY    82      70.709 107.928  67.555  1.00  0.00           H  
ATOM   1119  C   GLY    82      69.572 106.989  65.975  1.00  0.00           C  
ATOM   1120  O   GLY    82      69.630 107.141  64.749  1.00  0.00           O  
ATOM   1121  N   SER    83      68.485 106.594  66.581  1.00  0.00           N  
ATOM   1122  H   SER    83      68.433 106.623  67.589  1.00  0.00           H  
ATOM   1123  CA  SER    83      67.175 106.272  65.961  1.00  0.00           C  
ATOM   1124  HA  SER    83      66.538 105.731  66.661  1.00  0.00           H  
ATOM   1125  CB  SER    83      66.481 107.636  65.554  1.00  0.00           C  
ATOM   1126  HB2 SER    83      66.476 108.325  66.399  1.00  0.00           H  
ATOM   1127  HB3 SER    83      66.995 108.231  64.799  1.00  0.00           H  
ATOM   1128  OG  SER    83      65.112 107.543  65.239  1.00  0.00           O  
ATOM   1129  HG  SER    83      64.669 108.370  65.447  1.00  0.00           H  
ATOM   1130  C   SER    83      67.306 105.341  64.750  1.00  0.00           C  
ATOM   1131  O   SER    83      67.153 105.759  63.582  1.00  0.00           O  
ATOM   1132  N   SER    84      67.598 104.055  64.941  1.00  0.00           N  
ATOM   1133  H   SER    84      67.682 103.620  64.033  1.00  0.00           H  
ATOM   1134  CA  SER    84      68.175 103.318  66.053  1.00  0.00           C  
ATOM   1135  HA  SER    84      67.545 103.465  66.930  1.00  0.00           H  
ATOM   1136  CB  SER    84      68.055 101.844  65.707  1.00  0.00           C  
ATOM   1137  HB2 SER    84      67.091 101.654  65.235  1.00  0.00           H  
ATOM   1138  HB3 SER    84      68.885 101.550  65.065  1.00  0.00           H  
ATOM   1139  OG  SER    84      68.114 100.989  66.938  1.00  0.00           O  
ATOM   1140  HG  SER    84      67.240 100.898  67.324  1.00  0.00           H  
ATOM   1141  C   SER    84      69.659 103.599  66.490  1.00  0.00           C  
ATOM   1142  O   SER    84      70.418 104.232  65.770  1.00  0.00           O  
ATOM   1143  N   GLN    85      70.114 103.028  67.632  1.00  0.00           N  
ATOM   1144  H   GLN    85      69.460 102.433  68.122  1.00  0.00           H  
ATOM   1145  CA  GLN    85      71.531 103.137  68.047  1.00  0.00           C  
ATOM   1146  HA  GLN    85      71.900 104.153  67.903  1.00  0.00           H  
ATOM   1147  CB  GLN    85      71.742 102.834  69.530  1.00  0.00           C  
ATOM   1148  HB2 GLN    85      71.474 101.777  69.538  1.00  0.00           H  
ATOM   1149  HB3 GLN    85      72.817 102.783  69.702  1.00  0.00           H  
ATOM   1150  CG  GLN    85      71.006 103.623  70.501  1.00  0.00           C  
ATOM   1151  HG2 GLN    85      69.943 103.682  70.264  1.00  0.00           H  
ATOM   1152  HG3 GLN    85      71.135 103.129  71.464  1.00  0.00           H  
ATOM   1153  CD  GLN    85      71.539 105.032  70.643  1.00  0.00           C  
ATOM   1154  OE1 GLN    85      72.719 105.351  70.496  1.00  0.00           O  
ATOM   1155  NE2 GLN    85      70.631 105.956  70.877  1.00  0.00           N  
ATOM   1156 HE21 GLN    85      71.009 106.892  70.925  1.00  0.00           H  
ATOM   1157 HE22 GLN    85      69.638 105.783  70.933  1.00  0.00           H  
ATOM   1158  C   GLN    85      72.534 102.239  67.227  1.00  0.00           C  
ATOM   1159  O   GLN    85      73.720 102.621  67.016  1.00  0.00           O  
ATOM   1160  N   SER    86      71.958 101.318  66.433  1.00  0.00           N  
ATOM   1161  H   SER    86      71.055 100.945  66.687  1.00  0.00           H  
ATOM   1162  CA  SER    86      72.557 100.574  65.369  1.00  0.00           C  
ATOM   1163  HA  SER    86      71.885  99.845  64.917  1.00  0.00           H  
ATOM   1164  CB  SER    86      72.993 101.413  64.198  1.00  0.00           C  
ATOM   1165  HB2 SER    86      73.740 102.130  64.538  1.00  0.00           H  
ATOM   1166  HB3 SER    86      73.488 100.774  63.468  1.00  0.00           H  
ATOM   1167  OG  SER    86      71.895 102.097  63.628  1.00  0.00           O  
ATOM   1168  HG  SER    86      72.050 103.041  63.708  1.00  0.00           H  
ATOM   1169  C   SER    86      73.773  99.755  65.893  1.00  0.00           C  
ATOM   1170  O   SER    86      74.948  99.778  65.427  1.00  0.00           O  
ATOM   1171  N   SER    87      73.444  98.787  66.764  1.00  0.00           N  
ATOM   1172  H   SER    87      72.515  98.934  67.130  1.00  0.00           H  
ATOM   1173  CA  SER    87      74.410  98.107  67.599  1.00  0.00           C  
ATOM   1174  HA  SER    87      75.419  98.502  67.482  1.00  0.00           H  
ATOM   1175  CB  SER    87      74.030  98.327  69.068  1.00  0.00           C  
ATOM   1176  HB2 SER    87      74.799  98.003  69.771  1.00  0.00           H  
ATOM   1177  HB3 SER    87      73.993  99.404  69.231  1.00  0.00           H  
ATOM   1178  OG  SER    87      72.844  97.751  69.629  1.00  0.00           O  
ATOM   1179  HG  SER    87      73.103  96.868  69.902  1.00  0.00           H  
ATOM   1180  C   SER    87      74.640  96.634  67.138  1.00  0.00           C  
ATOM   1181  O   SER    87      75.295  95.950  67.888  1.00  0.00           O  
ATOM   1182  N   GLN    88      74.040  96.239  66.015  1.00  0.00           N  
ATOM   1183  H   GLN    88      73.549  96.911  65.445  1.00  0.00           H  
ATOM   1184  CA  GLN    88      74.326  94.995  65.277  1.00  0.00           C  
ATOM   1185  HA  GLN    88      73.757  95.013  64.348  1.00  0.00           H  
ATOM   1186  CB  GLN    88      75.858  94.738  64.949  1.00  0.00           C  
ATOM   1187  HB2 GLN    88      76.440  94.705  65.870  1.00  0.00           H  
ATOM   1188  HB3 GLN    88      75.895  93.721  64.558  1.00  0.00           H  
ATOM   1189  CG  GLN    88      76.475  95.772  63.989  1.00  0.00           C  
ATOM   1190  HG2 GLN    88      76.059  95.610  62.994  1.00  0.00           H  
ATOM   1191  HG3 GLN    88      76.170  96.747  64.368  1.00  0.00           H  
ATOM   1192  CD  GLN    88      77.974  95.746  63.799  1.00  0.00           C  
ATOM   1193  OE1 GLN    88      78.776  95.854  64.729  1.00  0.00           O  
ATOM   1194  NE2 GLN    88      78.500  95.499  62.582  1.00  0.00           N  
ATOM   1195 HE21 GLN    88      77.840  95.289  61.846  1.00  0.00           H  
ATOM   1196 HE22 GLN    88      79.482  95.269  62.624  1.00  0.00           H  
ATOM   1197  C   GLN    88      73.584  93.770  65.862  1.00  0.00           C  
ATOM   1198  O   GLN    88      74.203  92.701  65.984  1.00  0.00           O  
ATOM   1199  N   SER    89      72.311  93.884  66.247  1.00  0.00           N  
ATOM   1200  H   SER    89      71.842  94.778  66.229  1.00  0.00           H  
ATOM   1201  CA  SER    89      71.581  92.746  66.772  1.00  0.00           C  
ATOM   1202  HA  SER    89      72.054  92.367  67.678  1.00  0.00           H  
ATOM   1203  CB  SER    89      70.165  93.189  67.295  1.00  0.00           C  
ATOM   1204  HB2 SER    89      70.196  94.016  68.004  1.00  0.00           H  
ATOM   1205  HB3 SER    89      69.570  93.562  66.462  1.00  0.00           H  
ATOM   1206  OG  SER    89      69.424  92.091  67.807  1.00  0.00           O  
ATOM   1207  HG  SER    89      68.479  92.245  67.739  1.00  0.00           H  
ATOM   1208  C   SER    89      71.472  91.583  65.746  1.00  0.00           C  
ATOM   1209  O   SER    89      71.381  91.822  64.539  1.00  0.00           O  
ATOM   1210  N   SER    90      71.609  90.326  66.236  1.00  0.00           N  
ATOM   1211  H   SER    90      71.853  90.300  67.216  1.00  0.00           H  
ATOM   1212  CA  SER    90      71.501  89.063  65.397  1.00  0.00           C  
ATOM   1213  HA  SER    90      71.441  89.213  64.319  1.00  0.00           H  
ATOM   1214  CB  SER    90      72.653  88.095  65.618  1.00  0.00           C  
ATOM   1215  HB2 SER    90      72.562  87.714  66.635  1.00  0.00           H  
ATOM   1216  HB3 SER    90      72.501  87.310  64.877  1.00  0.00           H  
ATOM   1217  OG  SER    90      73.851  88.747  65.355  1.00  0.00           O  
ATOM   1218  HG  SER    90      74.495  88.040  65.271  1.00  0.00           H  
ATOM   1219  C   SER    90      70.232  88.289  65.607  1.00  0.00           C  
ATOM   1220  O   SER    90      69.871  87.429  64.746  1.00  0.00           O  
ATOM   1221  N   TYR    91      69.508  88.518  66.676  1.00  0.00           N  
ATOM   1222  H   TYR    91      69.919  89.153  67.346  1.00  0.00           H  
ATOM   1223  CA  TYR    91      68.324  87.798  67.063  1.00  0.00           C  
ATOM   1224  HA  TYR    91      67.839  87.384  66.179  1.00  0.00           H  
ATOM   1225  CB  TYR    91      68.640  86.691  68.070  1.00  0.00           C  
ATOM   1226  HB2 TYR    91      69.080  87.101  68.979  1.00  0.00           H  
ATOM   1227  HB3 TYR    91      67.690  86.207  68.298  1.00  0.00           H  
ATOM   1228  CG  TYR    91      69.513  85.536  67.556  1.00  0.00           C  
ATOM   1229  CD1 TYR    91      69.272  84.901  66.268  1.00  0.00           C  
ATOM   1230  HD1 TYR    91      68.374  85.157  65.725  1.00  0.00           H  
ATOM   1231  CE1 TYR    91      70.093  83.901  65.852  1.00  0.00           C  
ATOM   1232  HE1 TYR    91      69.868  83.458  64.893  1.00  0.00           H  
ATOM   1233  CZ  TYR    91      71.280  83.539  66.595  1.00  0.00           C  
ATOM   1234  OH  TYR    91      72.138  82.565  66.234  1.00  0.00           O  
ATOM   1235  HH  TYR    91      72.530  82.250  67.051  1.00  0.00           H  
ATOM   1236  CE2 TYR    91      71.610  84.260  67.776  1.00  0.00           C  
ATOM   1237  HE2 TYR    91      72.497  84.020  68.343  1.00  0.00           H  
ATOM   1238  CD2 TYR    91      70.733  85.204  68.251  1.00  0.00           C  
ATOM   1239  HD2 TYR    91      71.037  85.840  69.069  1.00  0.00           H  
ATOM   1240  C   TYR    91      67.357  88.878  67.581  1.00  0.00           C  
ATOM   1241  O   TYR    91      67.480  89.413  68.681  1.00  0.00           O  
ATOM   1242  N   GLY    92      66.368  89.214  66.771  1.00  0.00           N  
ATOM   1243  H   GLY    92      65.795  89.928  67.198  1.00  0.00           H  
ATOM   1244  CA  GLY    92      66.003  88.759  65.416  1.00  0.00           C  
ATOM   1245  HA2 GLY    92      65.307  89.488  64.999  1.00  0.00           H  
ATOM   1246  HA3 GLY    92      66.912  88.781  64.815  1.00  0.00           H  
ATOM   1247  C   GLY    92      65.438  87.346  65.486  1.00  0.00           C  
ATOM   1248  O   GLY    92      65.552  86.613  66.431  1.00  0.00           O  
ATOM   1249  N   GLN    93      64.826  87.057  64.298  1.00  0.00           N  
ATOM   1250  H   GLN    93      64.920  87.821  63.644  1.00  0.00           H  
ATOM   1251  CA  GLN    93      64.234  85.895  63.829  1.00  0.00           C  
ATOM   1252  HA  GLN    93      63.287  85.779  64.356  1.00  0.00           H  
ATOM   1253  CB  GLN    93      63.933  86.153  62.381  1.00  0.00           C  
ATOM   1254  HB2 GLN    93      64.889  86.396  61.916  1.00  0.00           H  
ATOM   1255  HB3 GLN    93      63.678  85.152  62.034  1.00  0.00           H  
ATOM   1256  CG  GLN    93      62.814  87.243  62.083  1.00  0.00           C  
ATOM   1257  HG2 GLN    93      62.788  88.131  62.715  1.00  0.00           H  
ATOM   1258  HG3 GLN    93      62.984  87.607  61.070  1.00  0.00           H  
ATOM   1259  CD  GLN    93      61.462  86.643  62.151  1.00  0.00           C  
ATOM   1260  OE1 GLN    93      61.084  86.169  63.214  1.00  0.00           O  
ATOM   1261  NE2 GLN    93      60.699  86.721  61.170  1.00  0.00           N  
ATOM   1262 HE21 GLN    93      59.698  86.637  61.277  1.00  0.00           H  
ATOM   1263 HE22 GLN    93      61.027  87.093  60.290  1.00  0.00           H  
ATOM   1264  C   GLN    93      65.081  84.697  64.128  1.00  0.00           C  
ATOM   1265  O   GLN    93      66.334  84.720  63.987  1.00  0.00           O  
ATOM   1266  N   GLN    94      64.500  83.613  64.534  1.00  0.00           N  
ATOM   1267  H   GLN    94      63.537  83.648  64.837  1.00  0.00           H  
ATOM   1268  CA  GLN    94      64.982  82.278  64.752  1.00  0.00           C  
ATOM   1269  HA  GLN    94      65.945  82.165  64.254  1.00  0.00           H  
ATOM   1270  CB  GLN    94      65.381  82.066  66.271  1.00  0.00           C  
ATOM   1271  HB2 GLN    94      64.460  82.054  66.854  1.00  0.00           H  
ATOM   1272  HB3 GLN    94      65.874  81.111  66.450  1.00  0.00           H  
ATOM   1273  CG  GLN    94      66.342  83.014  66.912  1.00  0.00           C  
ATOM   1274  HG2 GLN    94      67.237  82.908  66.299  1.00  0.00           H  
ATOM   1275  HG3 GLN    94      66.181  84.091  66.865  1.00  0.00           H  
ATOM   1276  CD  GLN    94      66.699  82.749  68.373  1.00  0.00           C  
ATOM   1277  OE1 GLN    94      66.038  83.268  69.302  1.00  0.00           O  
ATOM   1278  NE2 GLN    94      67.738  82.050  68.570  1.00  0.00           N  
ATOM   1279 HE21 GLN    94      67.912  81.344  67.869  1.00  0.00           H  
ATOM   1280 HE22 GLN    94      68.148  82.073  69.492  1.00  0.00           H  
ATOM   1281  C   GLN    94      64.059  81.112  64.368  1.00  0.00           C  
ATOM   1282  O   GLN    94      64.431  79.881  64.350  1.00  0.00           O  
ATOM   1283  N   SER    95      62.790  81.393  64.057  1.00  0.00           N  
ATOM   1284  H   SER    95      62.428  82.326  64.193  1.00  0.00           H  
ATOM   1285  CA  SER    95      61.750  80.441  63.760  1.00  0.00           C  
ATOM   1286  HA  SER    95      61.865  79.649  64.500  1.00  0.00           H  
ATOM   1287  CB  SER    95      60.309  81.067  63.789  1.00  0.00           C  
ATOM   1288  HB2 SER    95      60.066  81.404  64.797  1.00  0.00           H  
ATOM   1289  HB3 SER    95      60.296  82.002  63.230  1.00  0.00           H  
ATOM   1290  OG  SER    95      59.353  80.167  63.340  1.00  0.00           O  
ATOM   1291  HG  SER    95      58.493  80.595  63.337  1.00  0.00           H  
ATOM   1292  C   SER    95      62.027  79.838  62.358  1.00  0.00           C  
ATOM   1293  O   SER    95      62.431  80.474  61.338  1.00  0.00           O  
ATOM   1294  N   SER    96      61.851  78.570  62.226  1.00  0.00           N  
ATOM   1295  H   SER    96      61.564  78.111  63.079  1.00  0.00           H  
ATOM   1296  CA  SER    96      62.088  77.859  60.939  1.00  0.00           C  
ATOM   1297  HA  SER    96      62.472  78.617  60.257  1.00  0.00           H  
ATOM   1298  CB  SER    96      63.195  76.806  61.277  1.00  0.00           C  
ATOM   1299  HB2 SER    96      63.629  76.198  60.484  1.00  0.00           H  
ATOM   1300  HB3 SER    96      63.957  77.378  61.806  1.00  0.00           H  
ATOM   1301  OG  SER    96      62.724  75.849  62.216  1.00  0.00           O  
ATOM   1302  HG  SER    96      62.655  74.977  61.820  1.00  0.00           H  
ATOM   1303  C   SER    96      60.820  77.108  60.380  1.00  0.00           C  
ATOM   1304  O   SER    96      59.975  76.651  61.135  1.00  0.00           O  
ATOM   1305  N   TYR    97      60.726  76.837  59.064  1.00  0.00           N  
ATOM   1306  H   TYR    97      59.952  76.214  58.884  1.00  0.00           H  
ATOM   1307  CA  TYR    97      61.231  77.493  57.839  1.00  0.00           C  
ATOM   1308  HA  TYR    97      60.455  77.159  57.151  1.00  0.00           H  
ATOM   1309  CB  TYR    97      61.127  78.995  57.874  1.00  0.00           C  
ATOM   1310  HB2 TYR    97      60.291  79.395  58.448  1.00  0.00           H  
ATOM   1311  HB3 TYR    97      61.930  79.487  58.423  1.00  0.00           H  
ATOM   1312  CG  TYR    97      61.068  79.627  56.520  1.00  0.00           C  
ATOM   1313  CD1 TYR    97      62.295  79.851  55.870  1.00  0.00           C  
ATOM   1314  HD1 TYR    97      63.298  79.656  56.217  1.00  0.00           H  
ATOM   1315  CE1 TYR    97      62.247  80.391  54.566  1.00  0.00           C  
ATOM   1316  HE1 TYR    97      63.169  80.606  54.048  1.00  0.00           H  
ATOM   1317  CZ  TYR    97      61.037  80.712  53.926  1.00  0.00           C  
ATOM   1318  OH  TYR    97      60.986  81.070  52.595  1.00  0.00           O  
ATOM   1319  HH  TYR    97      61.883  81.247  52.301  1.00  0.00           H  
ATOM   1320  CE2 TYR    97      59.816  80.451  54.547  1.00  0.00           C  
ATOM   1321  HE2 TYR    97      58.909  80.529  53.965  1.00  0.00           H  
ATOM   1322  CD2 TYR    97      59.839  79.938  55.860  1.00  0.00           C  
ATOM   1323  HD2 TYR    97      58.897  79.703  56.335  1.00  0.00           H  
ATOM   1324  C   TYR    97      62.625  77.065  57.308  1.00  0.00           C  
ATOM   1325  O   TYR    97      63.585  77.221  58.077  1.00  0.00           O  
ATOM   1326  N   PRO    98      62.697  76.562  56.016  1.00  0.00           N  
ATOM   1327  CD  PRO    98      63.921  76.207  55.372  1.00  0.00           C  
ATOM   1328  HD2 PRO    98      64.354  75.483  56.063  1.00  0.00           H  
ATOM   1329  HD3 PRO    98      64.501  77.121  55.250  1.00  0.00           H  
ATOM   1330  CG  PRO    98      63.590  75.463  53.999  1.00  0.00           C  
ATOM   1331  HG2 PRO    98      63.350  74.403  54.085  1.00  0.00           H  
ATOM   1332  HG3 PRO    98      64.281  75.664  53.180  1.00  0.00           H  
ATOM   1333  CB  PRO    98      62.295  76.152  53.777  1.00  0.00           C  
ATOM   1334  HB2 PRO    98      61.653  75.608  53.085  1.00  0.00           H  
ATOM   1335  HB3 PRO    98      62.559  77.097  53.303  1.00  0.00           H  
ATOM   1336  CA  PRO    98      61.561  76.289  55.129  1.00  0.00           C  
ATOM   1337  HA  PRO    98      60.852  77.102  54.978  1.00  0.00           H  
ATOM   1338  C   PRO    98      60.824  74.984  55.501  1.00  0.00           C  
ATOM   1339  O   PRO    98      61.286  74.131  56.309  1.00  0.00           O  
ATOM   1340  N   GLY    99      59.569  74.822  54.968  1.00  0.00           N  
ATOM   1341  H   GLY    99      59.188  75.549  54.379  1.00  0.00           H  
ATOM   1342  CA  GLY    99      58.947  73.414  55.000  1.00  0.00           C  
ATOM   1343  HA2 GLY    99      59.158  72.932  55.954  1.00  0.00           H  
ATOM   1344  HA3 GLY    99      57.870  73.430  54.835  1.00  0.00           H  
ATOM   1345  C   GLY    99      59.453  72.502  53.872  1.00  0.00           C  
ATOM   1346  O   GLY    99      60.381  72.810  53.232  1.00  0.00           O  
ATOM   1347  N   TYR   100      58.743  71.431  53.541  1.00  0.00           N  
ATOM   1348  H   TYR   100      57.898  71.269  54.070  1.00  0.00           H  
ATOM   1349  CA  TYR   100      59.152  70.544  52.443  1.00  0.00           C  
ATOM   1350  HA  TYR   100      60.149  70.138  52.613  1.00  0.00           H  
ATOM   1351  CB  TYR   100      58.299  69.292  52.551  1.00  0.00           C  
ATOM   1352  HB2 TYR   100      58.398  69.041  53.607  1.00  0.00           H  
ATOM   1353  HB3 TYR   100      57.258  69.525  52.329  1.00  0.00           H  
ATOM   1354  CG  TYR   100      58.699  68.155  51.566  1.00  0.00           C  
ATOM   1355  CD1 TYR   100      59.607  67.145  51.997  1.00  0.00           C  
ATOM   1356  HD1 TYR   100      60.289  67.181  52.834  1.00  0.00           H  
ATOM   1357  CE1 TYR   100      59.946  66.117  51.085  1.00  0.00           C  
ATOM   1358  HE1 TYR   100      60.636  65.323  51.328  1.00  0.00           H  
ATOM   1359  CZ  TYR   100      59.397  66.009  49.778  1.00  0.00           C  
ATOM   1360  OH  TYR   100      59.969  65.048  48.913  1.00  0.00           O  
ATOM   1361  HH  TYR   100      60.394  64.381  49.456  1.00  0.00           H  
ATOM   1362  CE2 TYR   100      58.366  66.891  49.495  1.00  0.00           C  
ATOM   1363  HE2 TYR   100      57.946  66.751  48.510  1.00  0.00           H  
ATOM   1364  CD2 TYR   100      58.132  68.023  50.293  1.00  0.00           C  
ATOM   1365  HD2 TYR   100      57.363  68.729  50.016  1.00  0.00           H  
ATOM   1366  C   TYR   100      58.960  71.179  51.072  1.00  0.00           C  
ATOM   1367  O   TYR   100      59.686  70.916  50.112  1.00  0.00           O  
ATOM   1368  N   GLY   101      57.987  72.033  50.980  1.00  0.00           N  
ATOM   1369  H   GLY   101      57.559  72.228  51.874  1.00  0.00           H  
ATOM   1370  CA  GLY   101      57.615  72.756  49.799  1.00  0.00           C  
ATOM   1371  HA2 GLY   101      56.852  73.467  50.116  1.00  0.00           H  
ATOM   1372  HA3 GLY   101      58.384  73.423  49.409  1.00  0.00           H  
ATOM   1373  C   GLY   101      56.845  71.988  48.707  1.00  0.00           C  
ATOM   1374  O   GLY   101      56.262  70.928  48.998  1.00  0.00           O  
ATOM   1375  N   GLN   102      56.664  72.533  47.453  1.00  0.00           N  
ATOM   1376  H   GLN   102      57.096  73.390  47.139  1.00  0.00           H  
ATOM   1377  CA  GLN   102      55.638  71.931  46.497  1.00  0.00           C  
ATOM   1378  HA  GLN   102      54.768  71.446  46.940  1.00  0.00           H  
ATOM   1379  CB  GLN   102      55.008  73.062  45.643  1.00  0.00           C  
ATOM   1380  HB2 GLN   102      55.793  73.591  45.103  1.00  0.00           H  
ATOM   1381  HB3 GLN   102      54.319  72.618  44.924  1.00  0.00           H  
ATOM   1382  CG  GLN   102      54.307  74.105  46.511  1.00  0.00           C  
ATOM   1383  HG2 GLN   102      53.356  73.685  46.838  1.00  0.00           H  
ATOM   1384  HG3 GLN   102      54.807  74.343  47.450  1.00  0.00           H  
ATOM   1385  CD  GLN   102      54.158  75.337  45.620  1.00  0.00           C  
ATOM   1386  OE1 GLN   102      55.050  76.174  45.579  1.00  0.00           O  
ATOM   1387  NE2 GLN   102      53.084  75.452  44.831  1.00  0.00           N  
ATOM   1388 HE21 GLN   102      52.273  74.859  44.934  1.00  0.00           H  
ATOM   1389 HE22 GLN   102      53.157  76.185  44.140  1.00  0.00           H  
ATOM   1390  C   GLN   102      56.330  70.907  45.614  1.00  0.00           C  
ATOM   1391  O   GLN   102      55.665  70.243  44.848  1.00  0.00           O  
ATOM   1392  N   GLN   103      57.673  70.764  45.656  1.00  0.00           N  
ATOM   1393  H   GLN   103      58.199  71.211  46.393  1.00  0.00           H  
ATOM   1394  CA  GLN   103      58.538  69.870  44.786  1.00  0.00           C  
ATOM   1395  HA  GLN   103      57.930  69.396  44.015  1.00  0.00           H  
ATOM   1396  CB  GLN   103      59.565  70.654  44.010  1.00  0.00           C  
ATOM   1397  HB2 GLN   103      60.447  70.976  44.563  1.00  0.00           H  
ATOM   1398  HB3 GLN   103      59.886  69.985  43.212  1.00  0.00           H  
ATOM   1399  CG  GLN   103      59.020  71.900  43.246  1.00  0.00           C  
ATOM   1400  HG2 GLN   103      58.948  72.682  44.002  1.00  0.00           H  
ATOM   1401  HG3 GLN   103      59.751  72.238  42.512  1.00  0.00           H  
ATOM   1402  CD  GLN   103      57.640  71.775  42.620  1.00  0.00           C  
ATOM   1403  OE1 GLN   103      57.280  70.838  41.967  1.00  0.00           O  
ATOM   1404  NE2 GLN   103      56.843  72.849  42.820  1.00  0.00           N  
ATOM   1405 HE21 GLN   103      55.948  72.685  42.383  1.00  0.00           H  
ATOM   1406 HE22 GLN   103      57.205  73.702  43.221  1.00  0.00           H  
ATOM   1407  C   GLN   103      59.313  68.837  45.553  1.00  0.00           C  
ATOM   1408  O   GLN   103      59.997  69.251  46.516  1.00  0.00           O  
ATOM   1409  N   PRO   104      59.233  67.544  45.222  1.00  0.00           N  
ATOM   1410  CD  PRO   104      58.154  66.919  44.424  1.00  0.00           C  
ATOM   1411  HD2 PRO   104      58.338  66.795  43.357  1.00  0.00           H  
ATOM   1412  HD3 PRO   104      57.253  67.502  44.613  1.00  0.00           H  
ATOM   1413  CG  PRO   104      58.010  65.527  44.951  1.00  0.00           C  
ATOM   1414  HG2 PRO   104      57.711  64.871  44.134  1.00  0.00           H  
ATOM   1415  HG3 PRO   104      57.343  65.512  45.814  1.00  0.00           H  
ATOM   1416  CB  PRO   104      59.461  65.157  45.380  1.00  0.00           C  
ATOM   1417  HB2 PRO   104      59.998  64.894  44.468  1.00  0.00           H  
ATOM   1418  HB3 PRO   104      59.501  64.305  46.059  1.00  0.00           H  
ATOM   1419  CA  PRO   104      59.994  66.464  45.886  1.00  0.00           C  
ATOM   1420  HA  PRO   104      59.757  66.629  46.937  1.00  0.00           H  
ATOM   1421  C   PRO   104      61.522  66.533  45.633  1.00  0.00           C  
ATOM   1422  O   PRO   104      61.917  66.750  44.509  1.00  0.00           O  
ATOM   1423  N   ALA   105      62.283  66.225  46.669  1.00  0.00           N  
ATOM   1424  H   ALA   105      61.880  66.166  47.593  1.00  0.00           H  
ATOM   1425  CA  ALA   105      63.740  65.982  46.676  1.00  0.00           C  
ATOM   1426  HA  ALA   105      64.213  65.932  45.696  1.00  0.00           H  
ATOM   1427  CB  ALA   105      64.340  67.063  47.557  1.00  0.00           C  
ATOM   1428  HB1 ALA   105      64.075  67.011  48.613  1.00  0.00           H  
ATOM   1429  HB2 ALA   105      65.423  67.071  47.436  1.00  0.00           H  
ATOM   1430  HB3 ALA   105      63.947  68.031  47.244  1.00  0.00           H  
ATOM   1431  C   ALA   105      64.013  64.600  47.384  1.00  0.00           C  
ATOM   1432  O   ALA   105      63.351  64.326  48.368  1.00  0.00           O  
ATOM   1433  N   PRO   106      65.036  63.727  47.032  1.00  0.00           N  
ATOM   1434  CD  PRO   106      65.981  64.122  46.004  1.00  0.00           C  
ATOM   1435  HD2 PRO   106      66.585  64.981  46.296  1.00  0.00           H  
ATOM   1436  HD3 PRO   106      65.470  64.349  45.068  1.00  0.00           H  
ATOM   1437  CG  PRO   106      66.928  62.914  45.919  1.00  0.00           C  
ATOM   1438  HG2 PRO   106      67.766  63.137  46.579  1.00  0.00           H  
ATOM   1439  HG3 PRO   106      67.264  62.700  44.904  1.00  0.00           H  
ATOM   1440  CB  PRO   106      66.253  61.797  46.646  1.00  0.00           C  
ATOM   1441  HB2 PRO   106      67.038  61.224  47.142  1.00  0.00           H  
ATOM   1442  HB3 PRO   106      65.739  61.201  45.893  1.00  0.00           H  
ATOM   1443  CA  PRO   106      65.265  62.426  47.621  1.00  0.00           C  
ATOM   1444  HA  PRO   106      64.319  61.885  47.600  1.00  0.00           H  
ATOM   1445  C   PRO   106      65.768  62.439  49.064  1.00  0.00           C  
ATOM   1446  O   PRO   106      66.938  62.368  49.260  1.00  0.00           O  
ATOM   1447  N   SER   107      64.899  62.554  50.054  1.00  0.00           N  
ATOM   1448  H   SER   107      63.934  62.576  49.755  1.00  0.00           H  
ATOM   1449  CA  SER   107      65.081  62.772  51.500  1.00  0.00           C  
ATOM   1450  HA  SER   107      66.148  62.886  51.689  1.00  0.00           H  
ATOM   1451  CB  SER   107      64.378  64.103  51.902  1.00  0.00           C  
ATOM   1452  HB2 SER   107      63.339  64.055  51.575  1.00  0.00           H  
ATOM   1453  HB3 SER   107      64.413  64.339  52.965  1.00  0.00           H  
ATOM   1454  OG  SER   107      65.141  65.075  51.140  1.00  0.00           O  
ATOM   1455  HG  SER   107      64.642  65.886  51.019  1.00  0.00           H  
ATOM   1456  C   SER   107      64.521  61.647  52.358  1.00  0.00           C  
ATOM   1457  O   SER   107      63.268  61.502  52.471  1.00  0.00           O  
ATOM   1458  N   SER   108      65.381  60.786  52.953  1.00  0.00           N  
ATOM   1459  H   SER   108      66.352  60.912  52.705  1.00  0.00           H  
ATOM   1460  CA  SER   108      64.958  59.741  53.853  1.00  0.00           C  
ATOM   1461  HA  SER   108      64.240  59.150  53.285  1.00  0.00           H  
ATOM   1462  CB  SER   108      66.027  58.665  54.118  1.00  0.00           C  
ATOM   1463  HB2 SER   108      65.666  57.876  54.777  1.00  0.00           H  
ATOM   1464  HB3 SER   108      66.235  58.273  53.122  1.00  0.00           H  
ATOM   1465  OG  SER   108      67.218  59.273  54.636  1.00  0.00           O  
ATOM   1466  HG  SER   108      67.890  58.962  54.025  1.00  0.00           H  
ATOM   1467  C   SER   108      64.287  60.326  55.132  1.00  0.00           C  
ATOM   1468  O   SER   108      64.453  61.494  55.462  1.00  0.00           O  
ATOM   1469  N   THR   109      63.585  59.396  55.792  1.00  0.00           N  
ATOM   1470  H   THR   109      63.551  58.459  55.416  1.00  0.00           H  
ATOM   1471  CA  THR   109      62.813  59.507  57.011  1.00  0.00           C  
ATOM   1472  HA  THR   109      62.998  60.438  57.547  1.00  0.00           H  
ATOM   1473  CB  THR   109      61.326  59.393  56.629  1.00  0.00           C  
ATOM   1474  HB  THR   109      60.838  59.330  57.602  1.00  0.00           H  
ATOM   1475  CG2 THR   109      60.822  60.618  55.793  1.00  0.00           C  
ATOM   1476 HG21 THR   109      61.348  61.460  56.243  1.00  0.00           H  
ATOM   1477 HG22 THR   109      61.139  60.521  54.754  1.00  0.00           H  
ATOM   1478 HG23 THR   109      59.739  60.719  55.865  1.00  0.00           H  
ATOM   1479  OG1 THR   109      61.040  58.184  55.892  1.00  0.00           O  
ATOM   1480  HG1 THR   109      60.101  58.202  55.690  1.00  0.00           H  
ATOM   1481  C   THR   109      63.274  58.397  57.976  1.00  0.00           C  
ATOM   1482  O   THR   109      63.795  57.330  57.560  1.00  0.00           O  
ATOM   1483  N   SER   110      63.087  58.644  59.324  1.00  0.00           N  
ATOM   1484  H   SER   110      62.732  59.532  59.648  1.00  0.00           H  
ATOM   1485  CA  SER   110      63.603  57.834  60.416  1.00  0.00           C  
ATOM   1486  HA  SER   110      64.122  56.973  59.995  1.00  0.00           H  
ATOM   1487  CB  SER   110      64.813  58.532  61.200  1.00  0.00           C  
ATOM   1488  HB2 SER   110      64.555  59.445  61.737  1.00  0.00           H  
ATOM   1489  HB3 SER   110      65.212  57.805  61.906  1.00  0.00           H  
ATOM   1490  OG  SER   110      65.808  58.833  60.163  1.00  0.00           O  
ATOM   1491  HG  SER   110      66.402  58.107  59.958  1.00  0.00           H  
ATOM   1492  C   SER   110      62.507  57.258  61.278  1.00  0.00           C  
ATOM   1493  O   SER   110      61.804  56.296  60.851  1.00  0.00           O  
ATOM   1494  N   GLY   111      62.237  57.826  62.378  1.00  0.00           N  
ATOM   1495  H   GLY   111      62.733  58.692  62.534  1.00  0.00           H  
ATOM   1496  CA  GLY   111      61.146  57.411  63.310  1.00  0.00           C  
ATOM   1497  HA2 GLY   111      60.825  58.294  63.862  1.00  0.00           H  
ATOM   1498  HA3 GLY   111      60.300  57.106  62.694  1.00  0.00           H  
ATOM   1499  C   GLY   111      61.492  56.295  64.238  1.00  0.00           C  
ATOM   1500  O   GLY   111      62.414  55.519  64.056  1.00  0.00           O  
ATOM   1501  N   SER   112      60.698  56.070  65.296  1.00  0.00           N  
ATOM   1502  H   SER   112      61.101  55.327  65.849  1.00  0.00           H  
ATOM   1503  CA  SER   112      59.720  56.921  65.997  1.00  0.00           C  
ATOM   1504  HA  SER   112      59.280  56.301  66.777  1.00  0.00           H  
ATOM   1505  CB  SER   112      60.391  57.973  66.912  1.00  0.00           C  
ATOM   1506  HB2 SER   112      60.529  58.939  66.426  1.00  0.00           H  
ATOM   1507  HB3 SER   112      59.735  58.232  67.743  1.00  0.00           H  
ATOM   1508  OG  SER   112      61.637  57.525  67.428  1.00  0.00           O  
ATOM   1509  HG  SER   112      62.283  57.960  66.866  1.00  0.00           H  
ATOM   1510  C   SER   112      58.559  57.567  65.158  1.00  0.00           C  
ATOM   1511  O   SER   112      58.363  58.748  65.192  1.00  0.00           O  
ATOM   1512  N   TYR   113      57.767  56.789  64.492  1.00  0.00           N  
ATOM   1513  H   TYR   113      57.062  57.252  63.937  1.00  0.00           H  
ATOM   1514  CA  TYR   113      57.777  55.329  64.305  1.00  0.00           C  
ATOM   1515  HA  TYR   113      58.164  54.806  65.180  1.00  0.00           H  
ATOM   1516  CB  TYR   113      56.282  54.914  64.060  1.00  0.00           C  
ATOM   1517  HB2 TYR   113      55.724  55.534  63.359  1.00  0.00           H  
ATOM   1518  HB3 TYR   113      56.305  53.924  63.604  1.00  0.00           H  
ATOM   1519  CG  TYR   113      55.358  54.777  65.241  1.00  0.00           C  
ATOM   1520  CD1 TYR   113      54.417  55.794  65.593  1.00  0.00           C  
ATOM   1521  HD1 TYR   113      54.276  56.714  65.044  1.00  0.00           H  
ATOM   1522  CE1 TYR   113      53.482  55.576  66.622  1.00  0.00           C  
ATOM   1523  HE1 TYR   113      52.629  56.234  66.708  1.00  0.00           H  
ATOM   1524  CZ  TYR   113      53.506  54.335  67.364  1.00  0.00           C  
ATOM   1525  OH  TYR   113      52.497  54.032  68.130  1.00  0.00           O  
ATOM   1526  HH  TYR   113      52.036  54.837  68.377  1.00  0.00           H  
ATOM   1527  CE2 TYR   113      54.551  53.424  67.070  1.00  0.00           C  
ATOM   1528  HE2 TYR   113      54.674  52.536  67.674  1.00  0.00           H  
ATOM   1529  CD2 TYR   113      55.503  53.638  66.026  1.00  0.00           C  
ATOM   1530  HD2 TYR   113      56.257  52.936  65.703  1.00  0.00           H  
ATOM   1531  C   TYR   113      58.561  54.836  63.050  1.00  0.00           C  
ATOM   1532  O   TYR   113      58.239  55.320  61.983  1.00  0.00           O  
ATOM   1533  N   GLY   114      59.525  53.889  63.135  1.00  0.00           N  
ATOM   1534  H   GLY   114      59.659  53.505  64.060  1.00  0.00           H  
ATOM   1535  CA  GLY   114      60.212  53.249  62.075  1.00  0.00           C  
ATOM   1536  HA2 GLY   114      59.479  52.849  61.374  1.00  0.00           H  
ATOM   1537  HA3 GLY   114      60.778  54.038  61.579  1.00  0.00           H  
ATOM   1538  C   GLY   114      61.021  52.047  62.614  1.00  0.00           C  
ATOM   1539  O   GLY   114      60.624  51.289  63.526  1.00  0.00           O  
ATOM   1540  N   SER   115      62.261  51.960  62.221  1.00  0.00           N  
ATOM   1541  H   SER   115      62.779  51.213  62.662  1.00  0.00           H  
ATOM   1542  CA  SER   115      62.858  52.617  61.031  1.00  0.00           C  
ATOM   1543  HA  SER   115      63.021  53.690  61.135  1.00  0.00           H  
ATOM   1544  CB  SER   115      64.257  51.998  60.868  1.00  0.00           C  
ATOM   1545  HB2 SER   115      64.770  52.507  60.052  1.00  0.00           H  
ATOM   1546  HB3 SER   115      64.803  52.151  61.799  1.00  0.00           H  
ATOM   1547  OG  SER   115      64.255  50.654  60.613  1.00  0.00           O  
ATOM   1548  HG  SER   115      63.968  50.481  59.713  1.00  0.00           H  
ATOM   1549  C   SER   115      62.040  52.395  59.734  1.00  0.00           C  
ATOM   1550  O   SER   115      61.058  51.605  59.627  1.00  0.00           O  
ATOM   1551  N   SER   116      62.329  53.194  58.697  1.00  0.00           N  
ATOM   1552  H   SER   116      63.150  53.781  58.649  1.00  0.00           H  
ATOM   1553  CA  SER   116      61.327  53.528  57.636  1.00  0.00           C  
ATOM   1554  HA  SER   116      60.361  53.510  58.141  1.00  0.00           H  
ATOM   1555  CB  SER   116      61.531  54.965  57.038  1.00  0.00           C  
ATOM   1556  HB2 SER   116      60.723  55.266  56.370  1.00  0.00           H  
ATOM   1557  HB3 SER   116      61.533  55.598  57.925  1.00  0.00           H  
ATOM   1558  OG  SER   116      62.730  55.166  56.367  1.00  0.00           O  
ATOM   1559  HG  SER   116      63.228  55.901  56.734  1.00  0.00           H  
ATOM   1560  C   SER   116      61.296  52.457  56.587  1.00  0.00           C  
ATOM   1561  O   SER   116      62.342  51.789  56.347  1.00  0.00           O  
ATOM   1562  N   SER   117      60.203  52.307  55.874  1.00  0.00           N  
ATOM   1563  H   SER   117      59.456  52.944  56.111  1.00  0.00           H  
ATOM   1564  CA  SER   117      59.988  51.286  54.812  1.00  0.00           C  
ATOM   1565  HA  SER   117      60.735  51.452  54.035  1.00  0.00           H  
ATOM   1566  CB  SER   117      60.088  49.891  55.281  1.00  0.00           C  
ATOM   1567  HB2 SER   117      59.944  49.166  54.479  1.00  0.00           H  
ATOM   1568  HB3 SER   117      61.044  49.576  55.700  1.00  0.00           H  
ATOM   1569  OG  SER   117      59.036  49.710  56.172  1.00  0.00           O  
ATOM   1570  HG  SER   117      59.036  50.399  56.841  1.00  0.00           H  
ATOM   1571  C   SER   117      58.629  51.493  54.042  1.00  0.00           C  
ATOM   1572  O   SER   117      57.797  52.233  54.530  1.00  0.00           O  
ATOM   1573  N   GLN   118      58.371  50.825  52.941  1.00  0.00           N  
ATOM   1574  H   GLN   118      59.168  50.285  52.638  1.00  0.00           H  
ATOM   1575  CA  GLN   118      57.353  51.225  51.977  1.00  0.00           C  
ATOM   1576  HA  GLN   118      57.395  52.297  51.785  1.00  0.00           H  
ATOM   1577  CB  GLN   118      57.664  50.464  50.643  1.00  0.00           C  
ATOM   1578  HB2 GLN   118      58.607  50.913  50.330  1.00  0.00           H  
ATOM   1579  HB3 GLN   118      57.703  49.393  50.841  1.00  0.00           H  
ATOM   1580  CG  GLN   118      56.551  50.725  49.502  1.00  0.00           C  
ATOM   1581  HG2 GLN   118      56.943  50.434  48.528  1.00  0.00           H  
ATOM   1582  HG3 GLN   118      55.644  50.189  49.781  1.00  0.00           H  
ATOM   1583  CD  GLN   118      56.378  52.200  49.186  1.00  0.00           C  
ATOM   1584  OE1 GLN   118      57.201  53.034  49.376  1.00  0.00           O  
ATOM   1585  NE2 GLN   118      55.216  52.575  48.747  1.00  0.00           N  
ATOM   1586 HE21 GLN   118      54.498  51.901  48.524  1.00  0.00           H  
ATOM   1587 HE22 GLN   118      55.117  53.554  48.519  1.00  0.00           H  
ATOM   1588  C   GLN   118      55.999  50.811  52.605  1.00  0.00           C  
ATOM   1589  O   GLN   118      55.744  49.615  52.656  1.00  0.00           O  
ATOM   1590  N   SER   119      55.067  51.657  53.060  1.00  0.00           N  
ATOM   1591  H   SER   119      54.284  51.180  53.485  1.00  0.00           H  
ATOM   1592  CA  SER   119      55.060  53.135  53.204  1.00  0.00           C  
ATOM   1593  HA  SER   119      55.977  53.608  52.852  1.00  0.00           H  
ATOM   1594  CB  SER   119      53.971  53.681  52.363  1.00  0.00           C  
ATOM   1595  HB2 SER   119      54.203  54.745  52.384  1.00  0.00           H  
ATOM   1596  HB3 SER   119      54.105  53.303  51.350  1.00  0.00           H  
ATOM   1597  OG  SER   119      52.684  53.393  52.934  1.00  0.00           O  
ATOM   1598  HG  SER   119      52.544  52.445  52.887  1.00  0.00           H  
ATOM   1599  C   SER   119      54.877  53.564  54.665  1.00  0.00           C  
ATOM   1600  O   SER   119      54.320  52.776  55.512  1.00  0.00           O  
ATOM   1601  N   SER   120      55.276  54.770  55.038  1.00  0.00           N  
ATOM   1602  H   SER   120      55.696  55.337  54.315  1.00  0.00           H  
ATOM   1603  CA  SER   120      55.247  55.315  56.420  1.00  0.00           C  
ATOM   1604  HA  SER   120      55.921  54.691  57.007  1.00  0.00           H  
ATOM   1605  CB  SER   120      55.565  56.784  56.452  1.00  0.00           C  
ATOM   1606  HB2 SER   120      56.476  56.913  55.868  1.00  0.00           H  
ATOM   1607  HB3 SER   120      54.792  57.322  55.903  1.00  0.00           H  
ATOM   1608  OG  SER   120      55.785  57.266  57.745  1.00  0.00           O  
ATOM   1609  HG  SER   120      56.548  57.838  57.627  1.00  0.00           H  
ATOM   1610  C   SER   120      53.887  55.149  57.120  1.00  0.00           C  
ATOM   1611  O   SER   120      52.777  55.243  56.597  1.00  0.00           O  
ATOM   1612  N   SER   121      53.808  54.998  58.496  1.00  0.00           N  
ATOM   1613  H   SER   121      52.868  55.174  58.819  1.00  0.00           H  
ATOM   1614  CA  SER   121      54.932  54.508  59.381  1.00  0.00           C  
ATOM   1615  HA  SER   121      55.804  55.161  59.357  1.00  0.00           H  
ATOM   1616  CB  SER   121      54.608  54.473  60.852  1.00  0.00           C  
ATOM   1617  HB2 SER   121      53.701  53.898  61.034  1.00  0.00           H  
ATOM   1618  HB3 SER   121      55.434  53.980  61.365  1.00  0.00           H  
ATOM   1619  OG  SER   121      54.441  55.809  61.286  1.00  0.00           O  
ATOM   1620  HG  SER   121      55.265  56.196  61.591  1.00  0.00           H  
ATOM   1621  C   SER   121      55.410  53.118  58.995  1.00  0.00           C  
ATOM   1622  O   SER   121      56.627  52.862  58.996  1.00  0.00           O  
ATOM   1623  N   TYR   122      54.556  52.159  58.674  1.00  0.00           N  
ATOM   1624  H   TYR   122      53.567  52.364  58.662  1.00  0.00           H  
ATOM   1625  CA  TYR   122      54.830  50.800  58.200  1.00  0.00           C  
ATOM   1626  HA  TYR   122      55.883  50.744  57.924  1.00  0.00           H  
ATOM   1627  CB  TYR   122      54.598  49.910  59.434  1.00  0.00           C  
ATOM   1628  HB2 TYR   122      53.552  50.028  59.717  1.00  0.00           H  
ATOM   1629  HB3 TYR   122      54.669  48.864  59.135  1.00  0.00           H  
ATOM   1630  CG  TYR   122      55.372  50.203  60.739  1.00  0.00           C  
ATOM   1631  CD1 TYR   122      54.915  51.020  61.734  1.00  0.00           C  
ATOM   1632  HD1 TYR   122      53.861  51.199  61.886  1.00  0.00           H  
ATOM   1633  CE1 TYR   122      55.775  51.457  62.746  1.00  0.00           C  
ATOM   1634  HE1 TYR   122      55.488  51.953  63.662  1.00  0.00           H  
ATOM   1635  CZ  TYR   122      57.133  51.017  62.735  1.00  0.00           C  
ATOM   1636  OH  TYR   122      57.908  51.439  63.760  1.00  0.00           O  
ATOM   1637  HH  TYR   122      58.796  51.083  63.682  1.00  0.00           H  
ATOM   1638  CE2 TYR   122      57.553  50.162  61.741  1.00  0.00           C  
ATOM   1639  HE2 TYR   122      58.586  49.854  61.678  1.00  0.00           H  
ATOM   1640  CD2 TYR   122      56.689  49.771  60.735  1.00  0.00           C  
ATOM   1641  HD2 TYR   122      57.158  49.099  60.031  1.00  0.00           H  
ATOM   1642  C   TYR   122      53.957  50.325  57.062  1.00  0.00           C  
ATOM   1643  O   TYR   122      52.794  50.750  57.059  1.00  0.00           O  
ATOM   1644  N   GLY   123      54.463  49.592  56.026  1.00  0.00           N  
ATOM   1645  H   GLY   123      53.763  49.325  55.349  1.00  0.00           H  
ATOM   1646  CA  GLY   123      55.828  49.149  55.853  1.00  0.00           C  
ATOM   1647  HA2 GLY   123      56.368  49.974  55.388  1.00  0.00           H  
ATOM   1648  HA3 GLY   123      56.319  48.918  56.798  1.00  0.00           H  
ATOM   1649  C   GLY   123      55.968  47.828  55.054  1.00  0.00           C  
ATOM   1650  O   GLY   123      55.007  47.103  54.865  1.00  0.00           O  
ATOM   1651  N   GLN   124      57.182  47.535  54.669  1.00  0.00           N  
ATOM   1652  H   GLN   124      57.844  48.252  54.931  1.00  0.00           H  
ATOM   1653  CA  GLN   124      57.693  46.214  54.217  1.00  0.00           C  
ATOM   1654  HA  GLN   124      56.944  45.438  54.380  1.00  0.00           H  
ATOM   1655  CB  GLN   124      57.883  46.242  52.722  1.00  0.00           C  
ATOM   1656  HB2 GLN   124      58.481  47.116  52.461  1.00  0.00           H  
ATOM   1657  HB3 GLN   124      58.596  45.481  52.404  1.00  0.00           H  
ATOM   1658  CG  GLN   124      56.518  46.085  52.054  1.00  0.00           C  
ATOM   1659  HG2 GLN   124      55.988  45.236  52.485  1.00  0.00           H  
ATOM   1660  HG3 GLN   124      56.032  47.041  52.248  1.00  0.00           H  
ATOM   1661  CD  GLN   124      56.644  46.076  50.452  1.00  0.00           C  
ATOM   1662  OE1 GLN   124      57.579  45.423  49.923  1.00  0.00           O  
ATOM   1663  NE2 GLN   124      55.701  46.600  49.748  1.00  0.00           N  
ATOM   1664 HE21 GLN   124      55.144  47.244  50.292  1.00  0.00           H  
ATOM   1665 HE22 GLN   124      55.820  46.652  48.747  1.00  0.00           H  
ATOM   1666  C   GLN   124      59.035  45.839  54.870  1.00  0.00           C  
ATOM   1667  O   GLN   124      59.944  46.660  54.699  1.00  0.00           O  
ATOM   1668  N   PRO   125      59.101  44.776  55.664  1.00  0.00           N  
ATOM   1669  CD  PRO   125      60.314  44.367  56.203  1.00  0.00           C  
ATOM   1670  HD2 PRO   125      60.580  45.000  57.050  1.00  0.00           H  
ATOM   1671  HD3 PRO   125      61.047  44.305  55.399  1.00  0.00           H  
ATOM   1672  CG  PRO   125      60.082  42.904  56.659  1.00  0.00           C  
ATOM   1673  HG2 PRO   125      60.727  42.705  57.514  1.00  0.00           H  
ATOM   1674  HG3 PRO   125      60.260  42.225  55.825  1.00  0.00           H  
ATOM   1675  CB  PRO   125      58.581  42.833  57.055  1.00  0.00           C  
ATOM   1676  HB2 PRO   125      58.586  43.014  58.130  1.00  0.00           H  
ATOM   1677  HB3 PRO   125      58.154  41.839  56.925  1.00  0.00           H  
ATOM   1678  CA  PRO   125      57.983  43.986  56.220  1.00  0.00           C  
ATOM   1679  HA  PRO   125      57.491  43.506  55.375  1.00  0.00           H  
ATOM   1680  C   PRO   125      57.026  44.818  57.062  1.00  0.00           C  
ATOM   1681  O   PRO   125      57.445  45.826  57.633  1.00  0.00           O  
ATOM   1682  N   GLN   126      55.644  44.535  57.124  1.00  0.00           N  
ATOM   1683  H   GLN   126      55.303  43.670  56.730  1.00  0.00           H  
ATOM   1684  CA  GLN   126      54.804  45.302  57.997  1.00  0.00           C  
ATOM   1685  HA  GLN   126      54.796  46.336  57.652  1.00  0.00           H  
ATOM   1686  CB  GLN   126      53.428  44.769  57.850  1.00  0.00           C  
ATOM   1687  HB2 GLN   126      53.118  45.076  56.851  1.00  0.00           H  
ATOM   1688  HB3 GLN   126      53.512  43.682  57.862  1.00  0.00           H  
ATOM   1689  CG  GLN   126      52.433  45.245  58.845  1.00  0.00           C  
ATOM   1690  HG2 GLN   126      51.481  44.757  58.634  1.00  0.00           H  
ATOM   1691  HG3 GLN   126      52.807  44.925  59.818  1.00  0.00           H  
ATOM   1692  CD  GLN   126      52.170  46.751  58.907  1.00  0.00           C  
ATOM   1693  OE1 GLN   126      52.068  47.432  57.850  1.00  0.00           O  
ATOM   1694  NE2 GLN   126      51.986  47.319  60.093  1.00  0.00           N  
ATOM   1695 HE21 GLN   126      52.012  46.847  60.985  1.00  0.00           H  
ATOM   1696 HE22 GLN   126      51.723  48.293  60.153  1.00  0.00           H  
ATOM   1697  C   GLN   126      55.235  45.235  59.439  1.00  0.00           C  
ATOM   1698  O   GLN   126      55.636  44.203  59.930  1.00  0.00           O  
ATOM   1699  N   SER   127      55.269  46.398  60.089  1.00  0.00           N  
ATOM   1700  H   SER   127      55.114  47.191  59.483  1.00  0.00           H  
ATOM   1701  CA  SER   127      55.402  46.614  61.509  1.00  0.00           C  
ATOM   1702  HA  SER   127      55.071  47.636  61.697  1.00  0.00           H  
ATOM   1703  CB  SER   127      54.596  45.582  62.381  1.00  0.00           C  
ATOM   1704  HB2 SER   127      54.759  44.596  61.946  1.00  0.00           H  
ATOM   1705  HB3 SER   127      54.818  45.748  63.435  1.00  0.00           H  
ATOM   1706  OG  SER   127      53.217  45.838  62.341  1.00  0.00           O  
ATOM   1707  HG  SER   127      52.760  45.071  62.695  1.00  0.00           H  
ATOM   1708  C   SER   127      56.900  46.545  61.967  1.00  0.00           C  
ATOM   1709  O   SER   127      57.266  47.084  63.035  1.00  0.00           O  
ATOM   1710  N   GLY   128      57.770  46.038  61.122  1.00  0.00           N  
ATOM   1711  H   GLY   128      57.387  45.579  60.308  1.00  0.00           H  
ATOM   1712  CA  GLY   128      59.218  46.179  61.162  1.00  0.00           C  
ATOM   1713  HA2 GLY   128      59.428  47.214  60.892  1.00  0.00           H  
ATOM   1714  HA3 GLY   128      59.474  46.064  62.215  1.00  0.00           H  
ATOM   1715  C   GLY   128      60.042  45.278  60.330  1.00  0.00           C  
ATOM   1716  O   GLY   128      59.499  44.250  60.028  1.00  0.00           O  
ATOM   1717  N   SER   129      61.335  45.524  60.035  1.00  0.00           N  
ATOM   1718  H   SER   129      61.840  44.880  59.442  1.00  0.00           H  
ATOM   1719  CA  SER   129      62.095  46.752  60.411  1.00  0.00           C  
ATOM   1720  HA  SER   129      63.172  46.711  60.245  1.00  0.00           H  
ATOM   1721  CB  SER   129      61.734  48.068  59.694  1.00  0.00           C  
ATOM   1722  HB2 SER   129      60.681  48.341  59.770  1.00  0.00           H  
ATOM   1723  HB3 SER   129      62.309  48.939  60.010  1.00  0.00           H  
ATOM   1724  OG  SER   129      62.003  47.882  58.320  1.00  0.00           O  
ATOM   1725  HG  SER   129      61.190  47.671  57.855  1.00  0.00           H  
ATOM   1726  C   SER   129      62.089  46.998  61.917  1.00  0.00           C  
ATOM   1727  O   SER   129      61.299  47.837  62.393  1.00  0.00           O  
ATOM   1728  N   TYR   130      62.860  46.243  62.727  1.00  0.00           N  
ATOM   1729  H   TYR   130      63.516  45.623  62.272  1.00  0.00           H  
ATOM   1730  CA  TYR   130      62.879  46.208  64.163  1.00  0.00           C  
ATOM   1731  HA  TYR   130      62.114  46.919  64.475  1.00  0.00           H  
ATOM   1732  CB  TYR   130      62.556  44.806  64.674  1.00  0.00           C  
ATOM   1733  HB2 TYR   130      63.183  44.136  64.086  1.00  0.00           H  
ATOM   1734  HB3 TYR   130      62.746  44.824  65.747  1.00  0.00           H  
ATOM   1735  CG  TYR   130      61.094  44.400  64.451  1.00  0.00           C  
ATOM   1736  CD1 TYR   130      60.751  43.585  63.352  1.00  0.00           C  
ATOM   1737  HD1 TYR   130      61.534  43.152  62.748  1.00  0.00           H  
ATOM   1738  CE1 TYR   130      59.365  43.313  63.100  1.00  0.00           C  
ATOM   1739  HE1 TYR   130      58.951  42.596  62.407  1.00  0.00           H  
ATOM   1740  CZ  TYR   130      58.346  43.849  63.948  1.00  0.00           C  
ATOM   1741  OH  TYR   130      57.076  43.494  63.926  1.00  0.00           O  
ATOM   1742  HH  TYR   130      56.767  42.914  63.227  1.00  0.00           H  
ATOM   1743  CE2 TYR   130      58.723  44.805  64.938  1.00  0.00           C  
ATOM   1744  HE2 TYR   130      57.857  45.210  65.439  1.00  0.00           H  
ATOM   1745  CD2 TYR   130      60.090  45.073  65.193  1.00  0.00           C  
ATOM   1746  HD2 TYR   130      60.408  45.777  65.948  1.00  0.00           H  
ATOM   1747  C   TYR   130      64.293  46.696  64.570  1.00  0.00           C  
ATOM   1748  O   TYR   130      65.300  46.130  64.184  1.00  0.00           O  
ATOM   1749  N   SER   131      64.507  47.694  65.388  1.00  0.00           N  
ATOM   1750  H   SER   131      65.487  47.935  65.433  1.00  0.00           H  
ATOM   1751  CA  SER   131      63.580  48.596  66.108  1.00  0.00           C  
ATOM   1752  HA  SER   131      64.135  49.258  66.773  1.00  0.00           H  
ATOM   1753  CB  SER   131      62.806  49.477  65.071  1.00  0.00           C  
ATOM   1754  HB2 SER   131      61.830  49.070  64.805  1.00  0.00           H  
ATOM   1755  HB3 SER   131      62.692  50.481  65.478  1.00  0.00           H  
ATOM   1756  OG  SER   131      63.547  49.712  63.934  1.00  0.00           O  
ATOM   1757  HG  SER   131      64.243  50.304  64.226  1.00  0.00           H  
ATOM   1758  C   SER   131      62.577  47.793  66.951  1.00  0.00           C  
ATOM   1759  O   SER   131      61.345  47.835  66.847  1.00  0.00           O  
ATOM   1760  N   GLN   132      62.942  47.052  68.000  1.00  0.00           N  
ATOM   1761  H   GLN   132      62.296  46.369  68.373  1.00  0.00           H  
ATOM   1762  CA  GLN   132      64.237  47.154  68.721  1.00  0.00           C  
ATOM   1763  HA  GLN   132      65.051  47.187  67.997  1.00  0.00           H  
ATOM   1764  CB  GLN   132      64.312  48.397  69.629  1.00  0.00           C  
ATOM   1765  HB2 GLN   132      65.281  48.492  70.119  1.00  0.00           H  
ATOM   1766  HB3 GLN   132      64.229  49.294  69.015  1.00  0.00           H  
ATOM   1767  CG  GLN   132      63.259  48.462  70.686  1.00  0.00           C  
ATOM   1768  HG2 GLN   132      63.307  47.531  71.250  1.00  0.00           H  
ATOM   1769  HG3 GLN   132      63.424  49.326  71.330  1.00  0.00           H  
ATOM   1770  CD  GLN   132      61.832  48.677  70.217  1.00  0.00           C  
ATOM   1771  OE1 GLN   132      61.508  49.699  69.644  1.00  0.00           O  
ATOM   1772  NE2 GLN   132      60.920  47.734  70.374  1.00  0.00           N  
ATOM   1773 HE21 GLN   132      61.220  46.888  70.836  1.00  0.00           H  
ATOM   1774 HE22 GLN   132      59.951  47.919  70.155  1.00  0.00           H  
ATOM   1775  C   GLN   132      64.561  45.836  69.480  1.00  0.00           C  
ATOM   1776  O   GLN   132      63.615  45.156  69.998  1.00  0.00           O  
ATOM   1777  N   GLN   133      65.905  45.555  69.635  1.00  0.00           N  
ATOM   1778  H   GLN   133      66.568  46.250  69.324  1.00  0.00           H  
ATOM   1779  CA  GLN   133      66.480  44.438  70.386  1.00  0.00           C  
ATOM   1780  HA  GLN   133      67.527  44.356  70.094  1.00  0.00           H  
ATOM   1781  CB  GLN   133      66.586  44.935  71.867  1.00  0.00           C  
ATOM   1782  HB2 GLN   133      65.567  44.959  72.253  1.00  0.00           H  
ATOM   1783  HB3 GLN   133      67.224  44.280  72.459  1.00  0.00           H  
ATOM   1784  CG  GLN   133      67.292  46.333  71.977  1.00  0.00           C  
ATOM   1785  HG2 GLN   133      68.334  46.215  71.679  1.00  0.00           H  
ATOM   1786  HG3 GLN   133      66.788  47.119  71.414  1.00  0.00           H  
ATOM   1787  CD  GLN   133      67.586  46.827  73.448  1.00  0.00           C  
ATOM   1788  OE1 GLN   133      67.826  46.073  74.403  1.00  0.00           O  
ATOM   1789  NE2 GLN   133      67.655  48.071  73.676  1.00  0.00           N  
ATOM   1790 HE21 GLN   133      67.453  48.628  72.857  1.00  0.00           H  
ATOM   1791 HE22 GLN   133      67.940  48.405  74.585  1.00  0.00           H  
ATOM   1792  C   GLN   133      65.834  43.018  70.235  1.00  0.00           C  
ATOM   1793  O   GLN   133      65.104  42.506  71.045  1.00  0.00           O  
ATOM   1794  N   PRO   134      65.999  42.295  69.052  1.00  0.00           N  
ATOM   1795  CD  PRO   134      65.322  41.048  68.832  1.00  0.00           C  
ATOM   1796  HD2 PRO   134      64.264  41.126  69.081  1.00  0.00           H  
ATOM   1797  HD3 PRO   134      65.852  40.326  69.453  1.00  0.00           H  
ATOM   1798  CG  PRO   134      65.575  40.629  67.361  1.00  0.00           C  
ATOM   1799  HG2 PRO   134      64.893  41.074  66.638  1.00  0.00           H  
ATOM   1800  HG3 PRO   134      65.652  39.545  67.275  1.00  0.00           H  
ATOM   1801  CB  PRO   134      66.925  41.297  67.140  1.00  0.00           C  
ATOM   1802  HB2 PRO   134      67.075  41.405  66.066  1.00  0.00           H  
ATOM   1803  HB3 PRO   134      67.682  40.614  67.524  1.00  0.00           H  
ATOM   1804  CA  PRO   134      66.850  42.648  67.906  1.00  0.00           C  
ATOM   1805  HA  PRO   134      67.838  42.813  68.337  1.00  0.00           H  
ATOM   1806  C   PRO   134      66.277  43.834  67.076  1.00  0.00           C  
ATOM   1807  O   PRO   134      65.002  43.903  66.963  1.00  0.00           O  
ATOM   1808  N   SER   135      67.067  44.594  66.337  1.00  0.00           N  
ATOM   1809  H   SER   135      66.653  45.193  65.637  1.00  0.00           H  
ATOM   1810  CA  SER   135      68.512  44.346  66.199  1.00  0.00           C  
ATOM   1811  HA  SER   135      68.752  43.292  66.060  1.00  0.00           H  
ATOM   1812  CB  SER   135      69.029  45.159  64.974  1.00  0.00           C  
ATOM   1813  HB2 SER   135      70.112  45.065  64.889  1.00  0.00           H  
ATOM   1814  HB3 SER   135      68.639  44.729  64.051  1.00  0.00           H  
ATOM   1815  OG  SER   135      68.609  46.504  64.965  1.00  0.00           O  
ATOM   1816  HG  SER   135      69.042  46.939  65.703  1.00  0.00           H  
ATOM   1817  C   SER   135      69.288  44.730  67.488  1.00  0.00           C  
ATOM   1818  O   SER   135      68.792  45.411  68.375  1.00  0.00           O  
ATOM   1819  N   TYR   136      70.476  44.145  67.620  1.00  0.00           N  
ATOM   1820  H   TYR   136      70.813  43.747  66.755  1.00  0.00           H  
ATOM   1821  CA  TYR   136      71.340  44.186  68.778  1.00  0.00           C  
ATOM   1822  HA  TYR   136      70.858  44.749  69.577  1.00  0.00           H  
ATOM   1823  CB  TYR   136      71.741  42.764  69.189  1.00  0.00           C  
ATOM   1824  HB2 TYR   136      72.360  42.342  68.397  1.00  0.00           H  
ATOM   1825  HB3 TYR   136      72.406  42.910  70.041  1.00  0.00           H  
ATOM   1826  CG  TYR   136      70.621  41.959  69.674  1.00  0.00           C  
ATOM   1827  CD1 TYR   136      69.997  42.284  70.853  1.00  0.00           C  
ATOM   1828  HD1 TYR   136      70.225  43.189  71.396  1.00  0.00           H  
ATOM   1829  CE1 TYR   136      69.005  41.380  71.343  1.00  0.00           C  
ATOM   1830  HE1 TYR   136      68.580  41.482  72.331  1.00  0.00           H  
ATOM   1831  CZ  TYR   136      68.604  40.277  70.608  1.00  0.00           C  
ATOM   1832  OH  TYR   136      67.619  39.483  71.031  1.00  0.00           O  
ATOM   1833  HH  TYR   136      67.071  39.753  71.771  1.00  0.00           H  
ATOM   1834  CE2 TYR   136      69.293  39.941  69.422  1.00  0.00           C  
ATOM   1835  HE2 TYR   136      69.127  38.996  68.926  1.00  0.00           H  
ATOM   1836  CD2 TYR   136      70.277  40.829  68.947  1.00  0.00           C  
ATOM   1837  HD2 TYR   136      70.805  40.605  68.032  1.00  0.00           H  
ATOM   1838  C   TYR   136      72.546  44.998  68.347  1.00  0.00           C  
ATOM   1839  O   TYR   136      73.415  44.463  67.740  1.00  0.00           O  
ATOM   1840  N   GLY   137      72.685  46.218  68.812  1.00  0.00           N  
ATOM   1841  H   GLY   137      73.532  46.706  68.561  1.00  0.00           H  
ATOM   1842  CA  GLY   137      71.700  47.089  69.517  1.00  0.00           C  
ATOM   1843  HA2 GLY   137      71.999  48.109  69.276  1.00  0.00           H  
ATOM   1844  HA3 GLY   137      70.697  46.845  69.166  1.00  0.00           H  
ATOM   1845  C   GLY   137      71.702  46.822  71.038  1.00  0.00           C  
ATOM   1846  O   GLY   137      72.257  45.833  71.451  1.00  0.00           O  
ATOM   1847  N   GLY   138      71.275  47.772  71.812  1.00  0.00           N  
ATOM   1848  H   GLY   138      71.222  48.673  71.359  1.00  0.00           H  
ATOM   1849  CA  GLY   138      71.238  47.827  73.323  1.00  0.00           C  
ATOM   1850  HA2 GLY   138      70.708  48.746  73.571  1.00  0.00           H  
ATOM   1851  HA3 GLY   138      70.689  46.962  73.696  1.00  0.00           H  
ATOM   1852  C   GLY   138      72.622  47.853  74.045  1.00  0.00           C  
ATOM   1853  O   GLY   138      73.695  47.889  73.419  1.00  0.00           O  
ATOM   1854  N   GLN   139      72.620  47.621  75.365  1.00  0.00           N  
ATOM   1855  H   GLN   139      73.537  47.745  75.769  1.00  0.00           H  
ATOM   1856  CA  GLN   139      71.453  47.549  76.311  1.00  0.00           C  
ATOM   1857  HA  GLN   139      70.534  48.034  75.981  1.00  0.00           H  
ATOM   1858  CB  GLN   139      71.079  46.131  76.640  1.00  0.00           C  
ATOM   1859  HB2 GLN   139      70.542  45.666  75.813  1.00  0.00           H  
ATOM   1860  HB3 GLN   139      71.935  45.502  76.882  1.00  0.00           H  
ATOM   1861  CG  GLN   139      70.218  45.863  77.894  1.00  0.00           C  
ATOM   1862  HG2 GLN   139      70.114  44.791  78.060  1.00  0.00           H  
ATOM   1863  HG3 GLN   139      70.703  46.192  78.813  1.00  0.00           H  
ATOM   1864  CD  GLN   139      68.821  46.563  77.903  1.00  0.00           C  
ATOM   1865  OE1 GLN   139      68.661  47.531  77.157  1.00  0.00           O  
ATOM   1866  NE2 GLN   139      67.839  46.212  78.707  1.00  0.00           N  
ATOM   1867 HE21 GLN   139      68.089  45.613  79.480  1.00  0.00           H  
ATOM   1868 HE22 GLN   139      66.981  46.725  78.560  1.00  0.00           H  
ATOM   1869  C   GLN   139      71.838  48.303  77.585  1.00  0.00           C  
ATOM   1870  O   GLN   139      73.011  48.321  78.034  1.00  0.00           O  
ATOM   1871  N   GLN   140      70.884  48.953  78.185  1.00  0.00           N  
ATOM   1872  H   GLN   140      69.993  48.915  77.710  1.00  0.00           H  
ATOM   1873  CA  GLN   140      71.029  49.802  79.351  1.00  0.00           C  
ATOM   1874  HA  GLN   140      71.797  49.429  80.029  1.00  0.00           H  
ATOM   1875  CB  GLN   140      71.504  51.190  78.929  1.00  0.00           C  
ATOM   1876  HB2 GLN   140      72.323  51.117  78.213  1.00  0.00           H  
ATOM   1877  HB3 GLN   140      70.702  51.728  78.423  1.00  0.00           H  
ATOM   1878  CG  GLN   140      72.000  52.006  80.145  1.00  0.00           C  
ATOM   1879  HG2 GLN   140      72.143  52.989  79.697  1.00  0.00           H  
ATOM   1880  HG3 GLN   140      71.276  52.077  80.957  1.00  0.00           H  
ATOM   1881  CD  GLN   140      73.380  51.521  80.655  1.00  0.00           C  
ATOM   1882  OE1 GLN   140      73.484  50.847  81.606  1.00  0.00           O  
ATOM   1883  NE2 GLN   140      74.447  51.922  79.966  1.00  0.00           N  
ATOM   1884 HE21 GLN   140      74.391  52.475  79.123  1.00  0.00           H  
ATOM   1885 HE22 GLN   140      75.317  51.774  80.458  1.00  0.00           H  
ATOM   1886  C   GLN   140      69.659  49.822  80.037  1.00  0.00           C  
ATOM   1887  O   GLN   140      68.641  49.920  79.376  1.00  0.00           O  
ATOM   1888  N   GLN   141      69.707  49.857  81.350  1.00  0.00           N  
ATOM   1889  H   GLN   141      70.581  49.791  81.852  1.00  0.00           H  
ATOM   1890  CA  GLN   141      68.566  49.901  82.243  1.00  0.00           C  
ATOM   1891  HA  GLN   141      67.721  50.349  81.721  1.00  0.00           H  
ATOM   1892  CB  GLN   141      68.111  48.415  82.667  1.00  0.00           C  
ATOM   1893  HB2 GLN   141      69.037  47.916  82.954  1.00  0.00           H  
ATOM   1894  HB3 GLN   141      67.492  48.331  83.560  1.00  0.00           H  
ATOM   1895  CG  GLN   141      67.441  47.526  81.636  1.00  0.00           C  
ATOM   1896  HG2 GLN   141      68.045  47.473  80.729  1.00  0.00           H  
ATOM   1897  HG3 GLN   141      67.382  46.558  82.132  1.00  0.00           H  
ATOM   1898  CD  GLN   141      66.112  48.101  81.395  1.00  0.00           C  
ATOM   1899  OE1 GLN   141      65.157  47.832  82.092  1.00  0.00           O  
ATOM   1900  NE2 GLN   141      65.901  48.754  80.248  1.00  0.00           N  
ATOM   1901 HE21 GLN   141      66.603  48.964  79.553  1.00  0.00           H  
ATOM   1902 HE22 GLN   141      65.083  49.334  80.125  1.00  0.00           H  
ATOM   1903  C   GLN   141      68.895  50.719  83.512  1.00  0.00           C  
ATOM   1904  O   GLN   141      69.831  50.314  84.258  1.00  0.00           O  
ATOM   1905  N   SER   142      68.308  51.883  83.744  1.00  0.00           N  
ATOM   1906  H   SER   142      68.741  52.303  84.554  1.00  0.00           H  
ATOM   1907  CA  SER   142      67.373  52.639  82.865  1.00  0.00           C  
ATOM   1908  HA  SER   142      67.151  53.596  83.337  1.00  0.00           H  
ATOM   1909  CB  SER   142      68.050  53.105  81.546  1.00  0.00           C  
ATOM   1910  HB2 SER   142      68.935  53.695  81.785  1.00  0.00           H  
ATOM   1911  HB3 SER   142      68.283  52.205  80.978  1.00  0.00           H  
ATOM   1912  OG  SER   142      67.269  54.035  80.771  1.00  0.00           O  
ATOM   1913  HG  SER   142      66.456  53.590  80.522  1.00  0.00           H  
ATOM   1914  C   SER   142      65.986  52.059  82.625  1.00  0.00           C  
ATOM   1915  O   SER   142      65.553  51.816  81.460  1.00  0.00           O  
ATOM   1916  N   TYR   143      65.341  51.538  83.699  1.00  0.00           N  
ATOM   1917  H   TYR   143      65.664  51.749  84.633  1.00  0.00           H  
ATOM   1918  CA  TYR   143      64.023  50.925  83.694  1.00  0.00           C  
ATOM   1919  HA  TYR   143      64.194  50.051  83.065  1.00  0.00           H  
ATOM   1920  CB  TYR   143      63.763  50.396  85.163  1.00  0.00           C  
ATOM   1921  HB2 TYR   143      63.710  51.299  85.771  1.00  0.00           H  
ATOM   1922  HB3 TYR   143      62.866  49.777  85.187  1.00  0.00           H  
ATOM   1923  CG  TYR   143      64.803  49.550  85.913  1.00  0.00           C  
ATOM   1924  CD1 TYR   143      65.200  48.272  85.387  1.00  0.00           C  
ATOM   1925  HD1 TYR   143      64.687  47.863  84.530  1.00  0.00           H  
ATOM   1926  CE1 TYR   143      66.257  47.598  86.012  1.00  0.00           C  
ATOM   1927  HE1 TYR   143      66.725  46.717  85.598  1.00  0.00           H  
ATOM   1928  CZ  TYR   143      66.734  48.092  87.207  1.00  0.00           C  
ATOM   1929  OH  TYR   143      67.644  47.393  87.821  1.00  0.00           O  
ATOM   1930  HH  TYR   143      67.516  47.422  88.772  1.00  0.00           H  
ATOM   1931  CE2 TYR   143      66.215  49.165  87.836  1.00  0.00           C  
ATOM   1932  HE2 TYR   143      66.537  49.446  88.828  1.00  0.00           H  
ATOM   1933  CD2 TYR   143      65.324  50.069  87.148  1.00  0.00           C  
ATOM   1934  HD2 TYR   143      65.162  51.069  87.521  1.00  0.00           H  
ATOM   1935  C   TYR   143      62.931  51.878  83.180  1.00  0.00           C  
ATOM   1936  O   TYR   143      62.949  53.109  83.325  1.00  0.00           O  
ATOM   1937  N   GLY   144      61.972  51.285  82.483  1.00  0.00           N  
ATOM   1938  H   GLY   144      61.887  50.282  82.559  1.00  0.00           H  
ATOM   1939  CA  GLY   144      60.917  51.948  81.657  1.00  0.00           C  
ATOM   1940  HA2 GLY   144      60.397  51.140  81.141  1.00  0.00           H  
ATOM   1941  HA3 GLY   144      60.216  52.450  82.324  1.00  0.00           H  
ATOM   1942  C   GLY   144      61.363  52.978  80.561  1.00  0.00           C  
ATOM   1943  O   GLY   144      62.551  53.077  80.201  1.00  0.00           O  
ATOM   1944  N   GLN   145      60.335  53.663  79.889  1.00  0.00           N  
ATOM   1945  H   GLN   145      59.376  53.496  80.157  1.00  0.00           H  
ATOM   1946  CA  GLN   145      60.556  54.712  78.844  1.00  0.00           C  
ATOM   1947  HA  GLN   145      60.867  54.233  77.916  1.00  0.00           H  
ATOM   1948  CB  GLN   145      59.191  55.304  78.417  1.00  0.00           C  
ATOM   1949  HB2 GLN   145      58.994  56.074  79.163  1.00  0.00           H  
ATOM   1950  HB3 GLN   145      59.509  55.757  77.478  1.00  0.00           H  
ATOM   1951  CG  GLN   145      57.963  54.461  78.125  1.00  0.00           C  
ATOM   1952  HG2 GLN   145      57.242  55.014  77.522  1.00  0.00           H  
ATOM   1953  HG3 GLN   145      58.455  53.628  77.621  1.00  0.00           H  
ATOM   1954  CD  GLN   145      57.163  53.932  79.308  1.00  0.00           C  
ATOM   1955  OE1 GLN   145      57.551  54.170  80.427  1.00  0.00           O  
ATOM   1956  NE2 GLN   145      56.063  53.242  79.050  1.00  0.00           N  
ATOM   1957 HE21 GLN   145      55.524  52.854  79.812  1.00  0.00           H  
ATOM   1958 HE22 GLN   145      55.976  52.742  78.177  1.00  0.00           H  
ATOM   1959  C   GLN   145      61.590  55.794  79.150  1.00  0.00           C  
ATOM   1960  O   GLN   145      61.537  56.384  80.200  1.00  0.00           O  
ATOM   1961  N   GLN   146      62.537  56.040  78.186  1.00  0.00           N  
ATOM   1962  H   GLN   146      62.435  55.507  77.335  1.00  0.00           H  
ATOM   1963  CA  GLN   146      63.559  57.150  78.247  1.00  0.00           C  
ATOM   1964  HA  GLN   146      64.053  57.152  79.219  1.00  0.00           H  
ATOM   1965  CB  GLN   146      64.713  56.933  77.267  1.00  0.00           C  
ATOM   1966  HB2 GLN   146      65.129  55.941  77.439  1.00  0.00           H  
ATOM   1967  HB3 GLN   146      64.275  56.950  76.269  1.00  0.00           H  
ATOM   1968  CG  GLN   146      65.753  58.004  77.364  1.00  0.00           C  
ATOM   1969  HG2 GLN   146      65.366  58.900  76.878  1.00  0.00           H  
ATOM   1970  HG3 GLN   146      65.922  58.224  78.418  1.00  0.00           H  
ATOM   1971  CD  GLN   146      67.136  57.543  76.826  1.00  0.00           C  
ATOM   1972  OE1 GLN   146      68.080  57.088  77.531  1.00  0.00           O  
ATOM   1973  NE2 GLN   146      67.372  57.439  75.555  1.00  0.00           N  
ATOM   1974 HE21 GLN   146      66.704  57.736  74.858  1.00  0.00           H  
ATOM   1975 HE22 GLN   146      68.216  56.998  75.216  1.00  0.00           H  
ATOM   1976  C   GLN   146      62.898  58.510  78.313  1.00  0.00           C  
ATOM   1977  O   GLN   146      61.966  58.717  77.497  1.00  0.00           O  
ATOM   1978  N   GLN   147      63.531  59.498  78.973  1.00  0.00           N  
ATOM   1979  H   GLN   147      64.256  59.204  79.612  1.00  0.00           H  
ATOM   1980  CA  GLN   147      62.890  60.751  79.273  1.00  0.00           C  
ATOM   1981  HA  GLN   147      62.087  60.962  78.567  1.00  0.00           H  
ATOM   1982  CB  GLN   147      62.252  60.628  80.685  1.00  0.00           C  
ATOM   1983  HB2 GLN   147      61.711  59.689  80.802  1.00  0.00           H  
ATOM   1984  HB3 GLN   147      63.021  60.546  81.453  1.00  0.00           H  
ATOM   1985  CG  GLN   147      61.354  61.878  80.932  1.00  0.00           C  
ATOM   1986  HG2 GLN   147      61.880  62.773  80.601  1.00  0.00           H  
ATOM   1987  HG3 GLN   147      60.504  61.855  80.250  1.00  0.00           H  
ATOM   1988  CD  GLN   147      60.807  61.986  82.346  1.00  0.00           C  
ATOM   1989  OE1 GLN   147      61.283  61.346  83.283  1.00  0.00           O  
ATOM   1990  NE2 GLN   147      59.793  62.819  82.525  1.00  0.00           N  
ATOM   1991 HE21 GLN   147      59.388  63.297  81.732  1.00  0.00           H  
ATOM   1992 HE22 GLN   147      59.306  62.686  83.399  1.00  0.00           H  
ATOM   1993  C   GLN   147      63.996  61.831  79.167  1.00  0.00           C  
ATOM   1994  O   GLN   147      64.891  61.835  80.036  1.00  0.00           O  
ATOM   1995  N   SER   148      63.960  62.759  78.214  1.00  0.00           N  
ATOM   1996  H   SER   148      63.141  62.869  77.633  1.00  0.00           H  
ATOM   1997  CA  SER   148      64.846  63.973  78.216  1.00  0.00           C  
ATOM   1998  HA  SER   148      65.885  63.665  78.098  1.00  0.00           H  
ATOM   1999  CB  SER   148      64.584  64.916  76.988  1.00  0.00           C  
ATOM   2000  HB2 SER   148      65.014  64.307  76.193  1.00  0.00           H  
ATOM   2001  HB3 SER   148      63.522  65.082  76.804  1.00  0.00           H  
ATOM   2002  OG  SER   148      65.349  66.101  77.079  1.00  0.00           O  
ATOM   2003  HG  SER   148      66.288  65.903  77.097  1.00  0.00           H  
ATOM   2004  C   SER   148      64.643  64.688  79.508  1.00  0.00           C  
ATOM   2005  O   SER   148      63.512  64.616  80.066  1.00  0.00           O  
ATOM   2006  N   TYR   149      65.676  65.344  80.023  1.00  0.00           N  
ATOM   2007  H   TYR   149      66.590  65.347  79.594  1.00  0.00           H  
ATOM   2008  CA  TYR   149      65.616  66.245  81.189  1.00  0.00           C  
ATOM   2009  HA  TYR   149      65.340  65.578  82.006  1.00  0.00           H  
ATOM   2010  CB  TYR   149      67.120  66.741  81.434  1.00  0.00           C  
ATOM   2011  HB2 TYR   149      67.628  65.990  82.038  1.00  0.00           H  
ATOM   2012  HB3 TYR   149      67.664  66.910  80.505  1.00  0.00           H  
ATOM   2013  CG  TYR   149      67.156  67.978  82.286  1.00  0.00           C  
ATOM   2014  CD1 TYR   149      67.872  69.114  81.792  1.00  0.00           C  
ATOM   2015  HD1 TYR   149      68.255  69.176  80.784  1.00  0.00           H  
ATOM   2016  CE1 TYR   149      68.123  70.214  82.663  1.00  0.00           C  
ATOM   2017  HE1 TYR   149      68.709  71.072  82.367  1.00  0.00           H  
ATOM   2018  CZ  TYR   149      67.693  70.210  83.997  1.00  0.00           C  
ATOM   2019  OH  TYR   149      67.975  71.253  84.807  1.00  0.00           O  
ATOM   2020  HH  TYR   149      67.963  71.053  85.746  1.00  0.00           H  
ATOM   2021  CE2 TYR   149      66.921  69.095  84.523  1.00  0.00           C  
ATOM   2022  HE2 TYR   149      66.613  69.095  85.559  1.00  0.00           H  
ATOM   2023  CD2 TYR   149      66.661  67.979  83.701  1.00  0.00           C  
ATOM   2024  HD2 TYR   149      66.180  67.112  84.128  1.00  0.00           H  
ATOM   2025  C   TYR   149      64.610  67.392  80.997  1.00  0.00           C  
ATOM   2026  O   TYR   149      64.462  68.057  79.973  1.00  0.00           O  
ATOM   2027  N   ASN   150      63.891  67.755  82.044  1.00  0.00           N  
ATOM   2028  H   ASN   150      63.991  67.278  82.929  1.00  0.00           H  
ATOM   2029  CA  ASN   150      62.837  68.722  82.040  1.00  0.00           C  
ATOM   2030  HA  ASN   150      62.572  69.082  81.046  1.00  0.00           H  
ATOM   2031  CB  ASN   150      61.580  67.965  82.591  1.00  0.00           C  
ATOM   2032  HB2 ASN   150      61.857  67.466  83.520  1.00  0.00           H  
ATOM   2033  HB3 ASN   150      60.845  68.743  82.796  1.00  0.00           H  
ATOM   2034  CG  ASN   150      60.897  67.015  81.650  1.00  0.00           C  
ATOM   2035  OD1 ASN   150      60.925  67.123  80.443  1.00  0.00           O  
ATOM   2036  ND2 ASN   150      60.182  66.094  82.240  1.00  0.00           N  
ATOM   2037 HD21 ASN   150      59.691  65.523  81.567  1.00  0.00           H  
ATOM   2038 HD22 ASN   150      60.073  65.921  83.229  1.00  0.00           H  
ATOM   2039  C   ASN   150      63.203  69.884  82.938  1.00  0.00           C  
ATOM   2040  O   ASN   150      62.918  69.717  84.106  1.00  0.00           O  
ATOM   2041  N   PRO   151      63.883  70.950  82.524  1.00  0.00           N  
ATOM   2042  CD  PRO   151      64.170  71.255  81.138  1.00  0.00           C  
ATOM   2043  HD2 PRO   151      63.209  71.358  80.633  1.00  0.00           H  
ATOM   2044  HD3 PRO   151      64.697  70.415  80.685  1.00  0.00           H  
ATOM   2045  CG  PRO   151      64.881  72.599  81.184  1.00  0.00           C  
ATOM   2046  HG2 PRO   151      64.143  73.400  81.141  1.00  0.00           H  
ATOM   2047  HG3 PRO   151      65.721  72.608  80.489  1.00  0.00           H  
ATOM   2048  CB  PRO   151      65.546  72.696  82.477  1.00  0.00           C  
ATOM   2049  HB2 PRO   151      65.714  73.700  82.867  1.00  0.00           H  
ATOM   2050  HB3 PRO   151      66.490  72.151  82.464  1.00  0.00           H  
ATOM   2051  CA  PRO   151      64.576  71.934  83.436  1.00  0.00           C  
ATOM   2052  HA  PRO   151      65.123  71.363  84.187  1.00  0.00           H  
ATOM   2053  C   PRO   151      63.566  72.880  84.155  1.00  0.00           C  
ATOM   2054  O   PRO   151      62.642  73.248  83.493  1.00  0.00           O  
ATOM   2055  N   PRO   152      63.743  73.218  85.422  1.00  0.00           N  
ATOM   2056  CD  PRO   152      64.912  73.022  86.269  1.00  0.00           C  
ATOM   2057  HD2 PRO   152      65.636  73.806  86.042  1.00  0.00           H  
ATOM   2058  HD3 PRO   152      65.453  72.086  86.130  1.00  0.00           H  
ATOM   2059  CG  PRO   152      64.451  73.186  87.686  1.00  0.00           C  
ATOM   2060  HG2 PRO   152      65.246  73.683  88.241  1.00  0.00           H  
ATOM   2061  HG3 PRO   152      64.206  72.192  88.062  1.00  0.00           H  
ATOM   2062  CB  PRO   152      63.155  74.070  87.593  1.00  0.00           C  
ATOM   2063  HB2 PRO   152      63.464  75.115  87.588  1.00  0.00           H  
ATOM   2064  HB3 PRO   152      62.502  73.734  88.398  1.00  0.00           H  
ATOM   2065  CA  PRO   152      62.619  73.766  86.214  1.00  0.00           C  
ATOM   2066  HA  PRO   152      61.874  72.971  86.202  1.00  0.00           H  
ATOM   2067  C   PRO   152      62.054  75.067  85.545  1.00  0.00           C  
ATOM   2068  O   PRO   152      62.769  75.931  85.016  1.00  0.00           O  
ATOM   2069  N   GLN   153      60.700  75.217  85.526  1.00  0.00           N  
ATOM   2070  H   GLN   153      60.050  74.497  85.808  1.00  0.00           H  
ATOM   2071  CA  GLN   153      60.098  76.431  85.024  1.00  0.00           C  
ATOM   2072  HA  GLN   153      60.618  76.662  84.094  1.00  0.00           H  
ATOM   2073  CB  GLN   153      58.607  76.336  84.928  1.00  0.00           C  
ATOM   2074  HB2 GLN   153      58.292  77.233  84.394  1.00  0.00           H  
ATOM   2075  HB3 GLN   153      58.364  75.532  84.234  1.00  0.00           H  
ATOM   2076  CG  GLN   153      57.682  76.238  86.174  1.00  0.00           C  
ATOM   2077  HG2 GLN   153      58.036  77.031  86.832  1.00  0.00           H  
ATOM   2078  HG3 GLN   153      56.664  76.499  85.883  1.00  0.00           H  
ATOM   2079  CD  GLN   153      57.841  74.958  86.962  1.00  0.00           C  
ATOM   2080  OE1 GLN   153      58.403  73.955  86.480  1.00  0.00           O  
ATOM   2081  NE2 GLN   153      57.388  74.902  88.189  1.00  0.00           N  
ATOM   2082 HE21 GLN   153      56.714  75.530  88.604  1.00  0.00           H  
ATOM   2083 HE22 GLN   153      57.522  74.040  88.698  1.00  0.00           H  
ATOM   2084  C   GLN   153      60.527  77.579  85.922  1.00  0.00           C  
ATOM   2085  O   GLN   153      60.547  77.545  87.166  1.00  0.00           O  
ATOM   2086  N   GLY   154      61.054  78.588  85.280  1.00  0.00           N  
ATOM   2087  H   GLY   154      61.230  78.436  84.297  1.00  0.00           H  
ATOM   2088  CA  GLY   154      61.326  79.951  85.763  1.00  0.00           C  
ATOM   2089  HA2 GLY   154      62.062  79.951  86.566  1.00  0.00           H  
ATOM   2090  HA3 GLY   154      61.878  80.516  85.011  1.00  0.00           H  
ATOM   2091  C   GLY   154      60.080  80.782  86.154  1.00  0.00           C  
ATOM   2092  O   GLY   154      59.061  80.546  85.533  1.00  0.00           O  
ATOM   2093  N   TYR   155      60.220  81.725  87.142  1.00  0.00           N  
ATOM   2094  H   TYR   155      61.140  81.881  87.530  1.00  0.00           H  
ATOM   2095  CA  TYR   155      59.134  82.574  87.587  1.00  0.00           C  
ATOM   2096  HA  TYR   155      58.442  81.960  88.164  1.00  0.00           H  
ATOM   2097  CB  TYR   155      59.625  83.743  88.459  1.00  0.00           C  
ATOM   2098  HB2 TYR   155      59.924  84.506  87.742  1.00  0.00           H  
ATOM   2099  HB3 TYR   155      58.808  84.178  89.034  1.00  0.00           H  
ATOM   2100  CG  TYR   155      60.802  83.397  89.343  1.00  0.00           C  
ATOM   2101  CD1 TYR   155      60.645  82.531  90.394  1.00  0.00           C  
ATOM   2102  HD1 TYR   155      59.702  82.063  90.632  1.00  0.00           H  
ATOM   2103  CE1 TYR   155      61.682  82.225  91.255  1.00  0.00           C  
ATOM   2104  HE1 TYR   155      61.520  81.594  92.117  1.00  0.00           H  
ATOM   2105  CZ  TYR   155      62.912  82.858  91.137  1.00  0.00           C  
ATOM   2106  OH  TYR   155      63.973  82.597  91.888  1.00  0.00           O  
ATOM   2107  HH  TYR   155      64.770  82.778  91.383  1.00  0.00           H  
ATOM   2108  CE2 TYR   155      63.130  83.649  89.973  1.00  0.00           C  
ATOM   2109  HE2 TYR   155      64.109  84.070  89.803  1.00  0.00           H  
ATOM   2110  CD2 TYR   155      62.050  83.919  89.067  1.00  0.00           C  
ATOM   2111  HD2 TYR   155      62.093  84.688  88.309  1.00  0.00           H  
ATOM   2112  C   TYR   155      58.280  83.115  86.437  1.00  0.00           C  
ATOM   2113  O   TYR   155      58.708  83.465  85.338  1.00  0.00           O  
ATOM   2114  N   GLY   156      56.975  83.366  86.631  1.00  0.00           N  
ATOM   2115  H   GLY   156      56.471  83.643  85.801  1.00  0.00           H  
ATOM   2116  CA  GLY   156      56.179  83.212  87.835  1.00  0.00           C  
ATOM   2117  HA2 GLY   156      56.240  82.138  88.014  1.00  0.00           H  
ATOM   2118  HA3 GLY   156      56.646  83.794  88.628  1.00  0.00           H  
ATOM   2119  C   GLY   156      54.752  83.800  87.700  1.00  0.00           C  
ATOM   2120  O   GLY   156      54.152  83.446  86.651  1.00  0.00           O  
ATOM   2121  N   GLN   157      54.236  84.588  88.639  1.00  0.00           N  
ATOM   2122  H   GLN   157      54.858  84.899  89.371  1.00  0.00           H  
ATOM   2123  CA  GLN   157      52.891  85.346  88.504  1.00  0.00           C  
ATOM   2124  HA  GLN   157      52.565  85.379  87.465  1.00  0.00           H  
ATOM   2125  CB  GLN   157      51.774  84.697  89.234  1.00  0.00           C  
ATOM   2126  HB2 GLN   157      50.858  85.181  88.897  1.00  0.00           H  
ATOM   2127  HB3 GLN   157      51.574  83.684  88.882  1.00  0.00           H  
ATOM   2128  CG  GLN   157      51.833  84.753  90.773  1.00  0.00           C  
ATOM   2129  HG2 GLN   157      52.118  85.767  91.053  1.00  0.00           H  
ATOM   2130  HG3 GLN   157      50.809  84.631  91.126  1.00  0.00           H  
ATOM   2131  CD  GLN   157      52.711  83.835  91.553  1.00  0.00           C  
ATOM   2132  OE1 GLN   157      53.923  83.924  91.480  1.00  0.00           O  
ATOM   2133  NE2 GLN   157      52.261  82.931  92.343  1.00  0.00           N  
ATOM   2134 HE21 GLN   157      51.270  82.791  92.481  1.00  0.00           H  
ATOM   2135 HE22 GLN   157      52.973  82.312  92.703  1.00  0.00           H  
ATOM   2136  C   GLN   157      53.039  86.812  88.905  1.00  0.00           C  
ATOM   2137  O   GLN   157      53.984  87.229  89.564  1.00  0.00           O  
ATOM   2138  N   GLN   158      52.058  87.737  88.487  1.00  0.00           N  
ATOM   2139  H   GLN   158      52.293  88.694  88.709  1.00  0.00           H  
ATOM   2140  CA  GLN   158      51.066  87.656  87.444  1.00  0.00           C  
ATOM   2141  HA  GLN   158      50.481  86.738  87.500  1.00  0.00           H  
ATOM   2142  CB  GLN   158      50.012  88.742  87.735  1.00  0.00           C  
ATOM   2143  HB2 GLN   158      50.438  89.696  87.424  1.00  0.00           H  
ATOM   2144  HB3 GLN   158      49.207  88.538  87.028  1.00  0.00           H  
ATOM   2145  CG  GLN   158      49.489  88.963  89.188  1.00  0.00           C  
ATOM   2146  HG2 GLN   158      50.144  89.695  89.662  1.00  0.00           H  
ATOM   2147  HG3 GLN   158      48.537  89.491  89.230  1.00  0.00           H  
ATOM   2148  CD  GLN   158      49.304  87.660  89.968  1.00  0.00           C  
ATOM   2149  OE1 GLN   158      50.092  87.298  90.821  1.00  0.00           O  
ATOM   2150  NE2 GLN   158      48.300  86.849  89.704  1.00  0.00           N  
ATOM   2151 HE21 GLN   158      47.569  87.207  89.106  1.00  0.00           H  
ATOM   2152 HE22 GLN   158      47.948  86.116  90.303  1.00  0.00           H  
ATOM   2153  C   GLN   158      51.673  87.888  86.017  1.00  0.00           C  
ATOM   2154  O   GLN   158      52.671  88.585  85.817  1.00  0.00           O  
ATOM   2155  N   ASN   159      51.163  87.147  85.032  1.00  0.00           N  
ATOM   2156  H   ASN   159      50.458  86.457  85.249  1.00  0.00           H  
ATOM   2157  CA  ASN   159      51.679  87.053  83.648  1.00  0.00           C  
ATOM   2158  HA  ASN   159      52.668  86.634  83.830  1.00  0.00           H  
ATOM   2159  CB  ASN   159      50.913  85.949  82.904  1.00  0.00           C  
ATOM   2160  HB2 ASN   159      50.878  85.050  83.518  1.00  0.00           H  
ATOM   2161  HB3 ASN   159      49.877  86.242  82.734  1.00  0.00           H  
ATOM   2162  CG  ASN   159      51.580  85.699  81.524  1.00  0.00           C  
ATOM   2163  OD1 ASN   159      51.551  86.521  80.633  1.00  0.00           O  
ATOM   2164  ND2 ASN   159      52.164  84.572  81.344  1.00  0.00           N  
ATOM   2165 HD21 ASN   159      52.108  83.862  82.060  1.00  0.00           H  
ATOM   2166 HD22 ASN   159      52.710  84.345  80.525  1.00  0.00           H  
ATOM   2167  C   ASN   159      51.624  88.357  82.987  1.00  0.00           C  
ATOM   2168  O   ASN   159      50.556  88.881  82.719  1.00  0.00           O  
ATOM   2169  N   GLN   160      52.709  88.924  82.398  1.00  0.00           N  
ATOM   2170  H   GLN   160      52.502  89.740  81.840  1.00  0.00           H  
ATOM   2171  CA  GLN   160      54.077  88.382  82.314  1.00  0.00           C  
ATOM   2172  HA  GLN   160      54.118  87.292  82.296  1.00  0.00           H  
ATOM   2173  CB  GLN   160      54.551  88.407  80.877  1.00  0.00           C  
ATOM   2174  HB2 GLN   160      53.838  87.777  80.344  1.00  0.00           H  
ATOM   2175  HB3 GLN   160      54.430  89.443  80.560  1.00  0.00           H  
ATOM   2176  CG  GLN   160      55.966  87.973  80.431  1.00  0.00           C  
ATOM   2177  HG2 GLN   160      55.890  87.838  79.353  1.00  0.00           H  
ATOM   2178  HG3 GLN   160      56.692  88.735  80.715  1.00  0.00           H  
ATOM   2179  CD  GLN   160      56.316  86.612  81.057  1.00  0.00           C  
ATOM   2180  OE1 GLN   160      57.082  86.584  82.024  1.00  0.00           O  
ATOM   2181  NE2 GLN   160      55.791  85.503  80.581  1.00  0.00           N  
ATOM   2182 HE21 GLN   160      55.164  85.506  79.789  1.00  0.00           H  
ATOM   2183 HE22 GLN   160      56.260  84.664  80.892  1.00  0.00           H  
ATOM   2184  C   GLN   160      54.973  88.940  83.374  1.00  0.00           C  
ATOM   2185  O   GLN   160      55.191  90.175  83.336  1.00  0.00           O  
ATOM   2186  N   TYR   161      55.524  88.104  84.268  1.00  0.00           N  
ATOM   2187  H   TYR   161      55.078  87.198  84.253  1.00  0.00           H  
ATOM   2188  CA  TYR   161      56.495  88.443  85.287  1.00  0.00           C  
ATOM   2189  HA  TYR   161      55.990  89.074  86.019  1.00  0.00           H  
ATOM   2190  CB  TYR   161      56.776  87.139  86.166  1.00  0.00           C  
ATOM   2191  HB2 TYR   161      55.884  86.834  86.713  1.00  0.00           H  
ATOM   2192  HB3 TYR   161      57.078  86.323  85.511  1.00  0.00           H  
ATOM   2193  CG  TYR   161      57.923  87.308  87.144  1.00  0.00           C  
ATOM   2194  CD1 TYR   161      59.280  86.969  86.790  1.00  0.00           C  
ATOM   2195  HD1 TYR   161      59.597  86.626  85.816  1.00  0.00           H  
ATOM   2196  CE1 TYR   161      60.241  87.157  87.783  1.00  0.00           C  
ATOM   2197  HE1 TYR   161      61.292  86.999  87.595  1.00  0.00           H  
ATOM   2198  CZ  TYR   161      59.877  87.356  89.095  1.00  0.00           C  
ATOM   2199  OH  TYR   161      60.892  87.404  90.048  1.00  0.00           O  
ATOM   2200  HH  TYR   161      60.648  87.356  90.975  1.00  0.00           H  
ATOM   2201  CE2 TYR   161      58.571  87.634  89.468  1.00  0.00           C  
ATOM   2202  HE2 TYR   161      58.394  87.826  90.516  1.00  0.00           H  
ATOM   2203  CD2 TYR   161      57.571  87.631  88.446  1.00  0.00           C  
ATOM   2204  HD2 TYR   161      56.507  87.729  88.601  1.00  0.00           H  
ATOM   2205  C   TYR   161      57.783  89.116  84.761  1.00  0.00           C  
ATOM   2206  O   TYR   161      58.369  89.894  85.440  1.00  0.00           O  
ATOM   2207  N   ASN   162      58.262  88.804  83.565  1.00  0.00           N  
ATOM   2208  H   ASN   162      57.604  88.293  82.994  1.00  0.00           H  
ATOM   2209  CA  ASN   162      59.537  89.131  82.987  1.00  0.00           C  
ATOM   2210  HA  ASN   162      60.248  89.213  83.810  1.00  0.00           H  
ATOM   2211  CB  ASN   162      60.060  87.866  82.218  1.00  0.00           C  
ATOM   2212  HB2 ASN   162      59.386  87.636  81.393  1.00  0.00           H  
ATOM   2213  HB3 ASN   162      61.026  87.928  81.718  1.00  0.00           H  
ATOM   2214  CG  ASN   162      60.209  86.682  83.134  1.00  0.00           C  
ATOM   2215  OD1 ASN   162      61.174  86.664  83.871  1.00  0.00           O  
ATOM   2216  ND2 ASN   162      59.368  85.711  83.143  1.00  0.00           N  
ATOM   2217 HD21 ASN   162      59.600  84.926  83.736  1.00  0.00           H  
ATOM   2218 HD22 ASN   162      58.515  85.768  82.606  1.00  0.00           H  
ATOM   2219  C   ASN   162      59.518  90.476  82.237  1.00  0.00           C  
ATOM   2220  O   ASN   162      59.090  90.589  81.060  1.00  0.00           O  
ATOM   2221  N   SER   163      60.109  91.490  82.949  1.00  0.00           N  
ATOM   2222  H   SER   163      60.487  91.229  83.848  1.00  0.00           H  
ATOM   2223  CA  SER   163      60.472  92.795  82.322  1.00  0.00           C  
ATOM   2224  HA  SER   163      59.523  93.055  81.852  1.00  0.00           H  
ATOM   2225  CB  SER   163      60.807  93.780  83.444  1.00  0.00           C  
ATOM   2226  HB2 SER   163      60.049  93.632  84.213  1.00  0.00           H  
ATOM   2227  HB3 SER   163      61.697  93.387  83.935  1.00  0.00           H  
ATOM   2228  OG  SER   163      60.869  95.180  83.096  1.00  0.00           O  
ATOM   2229  HG  SER   163      59.961  95.378  83.337  1.00  0.00           H  
ATOM   2230  C   SER   163      61.541  92.803  81.256  1.00  0.00           C  
ATOM   2231  O   SER   163      62.506  92.054  81.177  1.00  0.00           O  
ATOM   2232  N   SER   164      61.595  93.880  80.429  1.00  0.00           N  
ATOM   2233  H   SER   164      60.832  94.537  80.508  1.00  0.00           H  
ATOM   2234  CA  SER   164      62.471  94.046  79.260  1.00  0.00           C  
ATOM   2235  HA  SER   164      62.129  94.858  78.619  1.00  0.00           H  
ATOM   2236  CB  SER   164      62.405  92.822  78.326  1.00  0.00           C  
ATOM   2237  HB2 SER   164      63.050  91.961  78.497  1.00  0.00           H  
ATOM   2238  HB3 SER   164      61.433  92.342  78.432  1.00  0.00           H  
ATOM   2239  OG  SER   164      62.603  93.004  76.922  1.00  0.00           O  
ATOM   2240  HG  SER   164      61.896  92.675  76.363  1.00  0.00           H  
ATOM   2241  C   SER   164      63.937  94.401  79.671  1.00  0.00           C  
ATOM   2242  O   SER   164      64.302  94.445  80.844  1.00  0.00           O  
ATOM   2243  N   SER   165      64.734  94.855  78.715  1.00  0.00           N  
ATOM   2244  H   SER   165      64.465  94.915  77.743  1.00  0.00           H  
ATOM   2245  CA  SER   165      66.121  95.237  78.952  1.00  0.00           C  
ATOM   2246  HA  SER   165      66.562  94.345  79.396  1.00  0.00           H  
ATOM   2247  CB  SER   165      66.858  95.591  77.664  1.00  0.00           C  
ATOM   2248  HB2 SER   165      67.743  96.196  77.859  1.00  0.00           H  
ATOM   2249  HB3 SER   165      67.149  94.758  77.025  1.00  0.00           H  
ATOM   2250  OG  SER   165      65.979  96.440  76.811  1.00  0.00           O  
ATOM   2251  HG  SER   165      66.081  96.174  75.894  1.00  0.00           H  
ATOM   2252  C   SER   165      66.289  96.494  79.854  1.00  0.00           C  
ATOM   2253  O   SER   165      65.447  97.354  79.982  1.00  0.00           O  
ATOM   2254  N   GLY   166      67.541  96.565  80.339  1.00  0.00           N  
ATOM   2255  H   GLY   166      68.135  95.757  80.218  1.00  0.00           H  
ATOM   2256  CA  GLY   166      68.146  97.699  81.069  1.00  0.00           C  
ATOM   2257  HA2 GLY   166      67.670  97.743  82.049  1.00  0.00           H  
ATOM   2258  HA3 GLY   166      69.198  97.425  81.137  1.00  0.00           H  
ATOM   2259  C   GLY   166      68.197  99.016  80.268  1.00  0.00           C  
ATOM   2260  O   GLY   166      68.044  99.011  79.047  1.00  0.00           O  
ATOM   2261  N   GLY   167      68.377 100.193  80.924  1.00  0.00           N  
ATOM   2262  H   GLY   167      68.666 100.107  81.888  1.00  0.00           H  
ATOM   2263  CA  GLY   167      68.439 101.479  80.145  1.00  0.00           C  
ATOM   2264  HA2 GLY   167      67.673 101.398  79.374  1.00  0.00           H  
ATOM   2265  HA3 GLY   167      68.221 102.237  80.897  1.00  0.00           H  
ATOM   2266  C   GLY   167      69.882 101.619  79.583  1.00  0.00           C  
ATOM   2267  O   GLY   167      70.722 100.739  79.592  1.00  0.00           O  
ATOM   2268  N   GLY   168      70.110 102.825  79.002  1.00  0.00           N  
ATOM   2269  H   GLY   168      69.403 103.546  78.975  1.00  0.00           H  
ATOM   2270  CA  GLY   168      71.513 103.103  78.513  1.00  0.00           C  
ATOM   2271  HA2 GLY   168      71.835 102.189  78.014  1.00  0.00           H  
ATOM   2272  HA3 GLY   168      71.615 103.836  77.713  1.00  0.00           H  
ATOM   2273  C   GLY   168      72.433 103.475  79.715  1.00  0.00           C  
ATOM   2274  O   GLY   168      71.981 103.723  80.795  1.00  0.00           O  
ATOM   2275  N   GLY   169      73.751 103.585  79.533  1.00  0.00           N  
ATOM   2276  H   GLY   169      74.266 103.965  80.314  1.00  0.00           H  
ATOM   2277  CA  GLY   169      74.520 103.053  78.398  1.00  0.00           C  
ATOM   2278  HA2 GLY   169      74.758 102.049  78.750  1.00  0.00           H  
ATOM   2279  HA3 GLY   169      73.939 102.938  77.483  1.00  0.00           H  
ATOM   2280  C   GLY   169      75.783 103.824  78.006  1.00  0.00           C  
ATOM   2281  O   GLY   169      75.854 105.013  78.319  1.00  0.00           O  
ATOM   2282  N   GLY   170      76.752 103.098  77.390  1.00  0.00           N  
ATOM   2283  H   GLY   170      76.568 102.114  77.251  1.00  0.00           H  
ATOM   2284  CA  GLY   170      78.004 103.678  76.894  1.00  0.00           C  
ATOM   2285  HA2 GLY   170      78.533 102.996  76.229  1.00  0.00           H  
ATOM   2286  HA3 GLY   170      77.702 104.503  76.249  1.00  0.00           H  
ATOM   2287  C   GLY   170      79.081 104.065  77.874  1.00  0.00           C  
ATOM   2288  O   GLY   170      78.818 104.415  79.028  1.00  0.00           O  
ATOM   2289  N   GLY   171      80.414 103.891  77.602  1.00  0.00           N  
ATOM   2290  H   GLY   171      81.082 104.202  78.293  1.00  0.00           H  
ATOM   2291  CA  GLY   171      81.116 103.542  76.329  1.00  0.00           C  
ATOM   2292  HA2 GLY   171      82.189 103.528  76.520  1.00  0.00           H  
ATOM   2293  HA3 GLY   171      80.760 102.530  76.136  1.00  0.00           H  
ATOM   2294  C   GLY   171      80.610 104.424  75.196  1.00  0.00           C  
ATOM   2295  O   GLY   171      80.106 105.553  75.257  1.00  0.00           O  
ATOM   2296  N   GLY   172      80.603 103.936  73.940  1.00  0.00           N  
ATOM   2297  H   GLY   172      80.071 104.445  73.248  1.00  0.00           H  
ATOM   2298  CA  GLY   172      81.258 102.702  73.484  1.00  0.00           C  
ATOM   2299  HA2 GLY   172      81.104 101.779  74.044  1.00  0.00           H  
ATOM   2300  HA3 GLY   172      80.863 102.425  72.506  1.00  0.00           H  
ATOM   2301  C   GLY   172      82.757 102.911  73.228  1.00  0.00           C  
ATOM   2302  O   GLY   172      83.448 103.607  74.016  1.00  0.00           O  
ATOM   2303  N   GLY   173      83.282 102.412  72.115  1.00  0.00           N  
ATOM   2304  H   GLY   173      82.617 101.963  71.501  1.00  0.00           H  
ATOM   2305  CA  GLY   173      84.707 102.475  71.633  1.00  0.00           C  
ATOM   2306  HA2 GLY   173      84.738 102.695  70.566  1.00  0.00           H  
ATOM   2307  HA3 GLY   173      85.061 103.342  72.190  1.00  0.00           H  
ATOM   2308  C   GLY   173      85.517 101.187  71.922  1.00  0.00           C  
ATOM   2309  O   GLY   173      85.830 100.956  73.102  1.00  0.00           O  
ATOM   2310  N   GLY   174      85.665 100.304  70.945  1.00  0.00           N  
ATOM   2311  H   GLY   174      86.243  99.504  71.160  1.00  0.00           H  
ATOM   2312  CA  GLY   174      85.265 100.299  69.504  1.00  0.00           C  
ATOM   2313  HA2 GLY   174      85.372 101.320  69.136  1.00  0.00           H  
ATOM   2314  HA3 GLY   174      85.920  99.674  68.896  1.00  0.00           H  
ATOM   2315  C   GLY   174      83.757  99.873  69.325  1.00  0.00           C  
ATOM   2316  O   GLY   174      82.838 100.108  70.070  1.00  0.00           O  
ATOM   2317  N   GLY   175      83.464  99.210  68.187  1.00  0.00           N  
ATOM   2318  H   GLY   175      84.281  98.835  67.727  1.00  0.00           H  
ATOM   2319  CA  GLY   175      82.078  99.093  67.583  1.00  0.00           C  
ATOM   2320  HA2 GLY   175      82.046  98.282  66.855  1.00  0.00           H  
ATOM   2321  HA3 GLY   175      81.415  98.821  68.404  1.00  0.00           H  
ATOM   2322  C   GLY   175      81.559 100.444  67.028  1.00  0.00           C  
ATOM   2323  O   GLY   175      82.088 101.518  67.351  1.00  0.00           O  
ATOM   2324  N   ASN   176      80.517 100.377  66.236  1.00  0.00           N  
ATOM   2325  H   ASN   176      80.027  99.498  66.161  1.00  0.00           H  
ATOM   2326  CA  ASN   176      79.743 101.569  65.888  1.00  0.00           C  
ATOM   2327  HA  ASN   176      80.444 102.251  65.406  1.00  0.00           H  
ATOM   2328  CB  ASN   176      78.710 101.138  64.808  1.00  0.00           C  
ATOM   2329  HB2 ASN   176      79.196 100.685  63.944  1.00  0.00           H  
ATOM   2330  HB3 ASN   176      77.999 100.364  65.095  1.00  0.00           H  
ATOM   2331  CG  ASN   176      77.798 102.314  64.362  1.00  0.00           C  
ATOM   2332  OD1 ASN   176      78.303 103.331  63.798  1.00  0.00           O  
ATOM   2333  ND2 ASN   176      76.467 102.150  64.515  1.00  0.00           N  
ATOM   2334 HD21 ASN   176      75.805 102.816  64.144  1.00  0.00           H  
ATOM   2335 HD22 ASN   176      76.108 101.439  65.136  1.00  0.00           H  
ATOM   2336  C   ASN   176      79.158 102.170  67.148  1.00  0.00           C  
ATOM   2337  O   ASN   176      78.528 101.530  67.927  1.00  0.00           O  
ATOM   2338  N   TYR   177      79.093 103.522  67.164  1.00  0.00           N  
ATOM   2339  H   TYR   177      79.783 104.067  66.668  1.00  0.00           H  
ATOM   2340  CA  TYR   177      78.274 104.349  68.054  1.00  0.00           C  
ATOM   2341  HA  TYR   177      78.312 103.964  69.073  1.00  0.00           H  
ATOM   2342  CB  TYR   177      78.917 105.691  68.115  1.00  0.00           C  
ATOM   2343  HB2 TYR   177      79.141 106.011  67.098  1.00  0.00           H  
ATOM   2344  HB3 TYR   177      78.230 106.420  68.545  1.00  0.00           H  
ATOM   2345  CG  TYR   177      80.243 105.731  68.916  1.00  0.00           C  
ATOM   2346  CD1 TYR   177      81.445 105.750  68.155  1.00  0.00           C  
ATOM   2347  HD1 TYR   177      81.433 105.579  67.089  1.00  0.00           H  
ATOM   2348  CE1 TYR   177      82.719 105.875  68.833  1.00  0.00           C  
ATOM   2349  HE1 TYR   177      83.640 105.878  68.269  1.00  0.00           H  
ATOM   2350  CZ  TYR   177      82.761 105.807  70.232  1.00  0.00           C  
ATOM   2351  OH  TYR   177      83.933 105.852  70.844  1.00  0.00           O  
ATOM   2352  HH  TYR   177      84.005 106.362  71.655  1.00  0.00           H  
ATOM   2353  CE2 TYR   177      81.555 105.982  70.953  1.00  0.00           C  
ATOM   2354  HE2 TYR   177      81.608 106.131  72.021  1.00  0.00           H  
ATOM   2355  CD2 TYR   177      80.344 105.915  70.281  1.00  0.00           C  
ATOM   2356  HD2 TYR   177      79.445 106.014  70.872  1.00  0.00           H  
ATOM   2357  C   TYR   177      76.768 104.442  67.664  1.00  0.00           C  
ATOM   2358  O   TYR   177      76.409 104.939  66.555  1.00  0.00           O  
ATOM   2359  N   GLY   178      75.802 104.057  68.521  1.00  0.00           N  
ATOM   2360  H   GLY   178      74.885 104.031  68.097  1.00  0.00           H  
ATOM   2361  CA  GLY   178      75.862 103.450  69.860  1.00  0.00           C  
ATOM   2362  HA2 GLY   178      75.133 102.655  70.017  1.00  0.00           H  
ATOM   2363  HA3 GLY   178      76.830 102.977  70.018  1.00  0.00           H  
ATOM   2364  C   GLY   178      75.824 104.549  70.925  1.00  0.00           C  
ATOM   2365  O   GLY   178      76.235 105.683  70.617  1.00  0.00           O  
ATOM   2366  N   GLN   179      75.244 104.214  72.103  1.00  0.00           N  
ATOM   2367  H   GLN   179      74.770 103.324  72.169  1.00  0.00           H  
ATOM   2368  CA  GLN   179      75.528 104.975  73.306  1.00  0.00           C  
ATOM   2369  HA  GLN   179      75.114 105.950  73.050  1.00  0.00           H  
ATOM   2370  CB  GLN   179      74.686 104.369  74.488  1.00  0.00           C  
ATOM   2371  HB2 GLN   179      74.985 103.320  74.497  1.00  0.00           H  
ATOM   2372  HB3 GLN   179      75.007 104.762  75.452  1.00  0.00           H  
ATOM   2373  CG  GLN   179      73.203 104.442  74.193  1.00  0.00           C  
ATOM   2374  HG2 GLN   179      72.869 103.849  73.342  1.00  0.00           H  
ATOM   2375  HG3 GLN   179      72.671 104.004  75.037  1.00  0.00           H  
ATOM   2376  CD  GLN   179      72.613 105.896  74.157  1.00  0.00           C  
ATOM   2377  OE1 GLN   179      73.236 106.890  74.567  1.00  0.00           O  
ATOM   2378  NE2 GLN   179      71.362 106.070  73.786  1.00  0.00           N  
ATOM   2379 HE21 GLN   179      70.821 105.273  73.482  1.00  0.00           H  
ATOM   2380 HE22 GLN   179      70.969 107.000  73.739  1.00  0.00           H  
ATOM   2381  C   GLN   179      76.991 105.010  73.603  1.00  0.00           C  
ATOM   2382  O   GLN   179      77.645 103.984  73.616  1.00  0.00           O  
ATOM   2383  N   ASP   180      77.609 106.114  73.959  1.00  0.00           N  
ATOM   2384  H   ASP   180      78.568 105.942  74.225  1.00  0.00           H  
ATOM   2385  CA  ASP   180      77.157 107.490  73.870  1.00  0.00           C  
ATOM   2386  HA  ASP   180      76.434 107.653  73.071  1.00  0.00           H  
ATOM   2387  CB  ASP   180      76.533 107.751  75.218  1.00  0.00           C  
ATOM   2388  HB2 ASP   180      75.651 107.129  75.375  1.00  0.00           H  
ATOM   2389  HB3 ASP   180      77.297 107.610  75.983  1.00  0.00           H  
ATOM   2390  CG  ASP   180      76.120 109.204  75.313  1.00  0.00           C  
ATOM   2391  OD1 ASP   180      75.560 109.730  74.330  1.00  0.00           O  
ATOM   2392  OD2 ASP   180      76.122 109.706  76.452  1.00  0.00           O  
ATOM   2393  C   ASP   180      78.330 108.461  73.630  1.00  0.00           C  
ATOM   2394  O   ASP   180      79.364 108.542  74.420  1.00  0.00           O  
ATOM   2395  N   GLN   181      78.120 109.297  72.522  1.00  0.00           N  
ATOM   2396  H   GLN   181      77.279 109.191  71.973  1.00  0.00           H  
ATOM   2397  CA  GLN   181      79.008 110.372  72.119  1.00  0.00           C  
ATOM   2398  HA  GLN   181      79.812 110.479  72.848  1.00  0.00           H  
ATOM   2399  CB  GLN   181      79.825 109.963  70.927  1.00  0.00           C  
ATOM   2400  HB2 GLN   181      80.540 110.762  70.735  1.00  0.00           H  
ATOM   2401  HB3 GLN   181      80.386 109.059  71.164  1.00  0.00           H  
ATOM   2402  CG  GLN   181      78.901 109.842  69.707  1.00  0.00           C  
ATOM   2403  HG2 GLN   181      78.318 108.969  69.998  1.00  0.00           H  
ATOM   2404  HG3 GLN   181      78.201 110.677  69.678  1.00  0.00           H  
ATOM   2405  CD  GLN   181      79.618 109.571  68.408  1.00  0.00           C  
ATOM   2406  OE1 GLN   181      80.799 109.859  68.171  1.00  0.00           O  
ATOM   2407  NE2 GLN   181      78.824 109.064  67.450  1.00  0.00           N  
ATOM   2408 HE21 GLN   181      77.876 108.781  67.651  1.00  0.00           H  
ATOM   2409 HE22 GLN   181      79.290 108.726  66.620  1.00  0.00           H  
ATOM   2410  C   GLN   181      78.245 111.791  71.919  1.00  0.00           C  
ATOM   2411  O   GLN   181      78.854 112.766  71.485  1.00  0.00           O  
ATOM   2412  N   SER   182      76.895 111.792  72.066  1.00  0.00           N  
ATOM   2413  H   SER   182      76.562 110.947  72.508  1.00  0.00           H  
ATOM   2414  CA  SER   182      76.097 113.043  72.162  1.00  0.00           C  
ATOM   2415  HA  SER   182      76.416 113.695  71.349  1.00  0.00           H  
ATOM   2416  CB  SER   182      74.599 112.635  71.927  1.00  0.00           C  
ATOM   2417  HB2 SER   182      74.503 112.265  70.906  1.00  0.00           H  
ATOM   2418  HB3 SER   182      74.314 111.938  72.715  1.00  0.00           H  
ATOM   2419  OG  SER   182      73.755 113.746  71.963  1.00  0.00           O  
ATOM   2420  HG  SER   182      73.505 113.906  71.050  1.00  0.00           H  
ATOM   2421  C   SER   182      76.338 113.814  73.478  1.00  0.00           C  
ATOM   2422  O   SER   182      76.214 113.286  74.543  1.00  0.00           O  
ATOM   2423  N   SER   183      76.434 115.151  73.504  1.00  0.00           N  
ATOM   2424  H   SER   183      76.524 115.645  74.381  1.00  0.00           H  
ATOM   2425  CA  SER   183      76.531 116.069  72.366  1.00  0.00           C  
ATOM   2426  HA  SER   183      75.760 115.703  71.689  1.00  0.00           H  
ATOM   2427  CB  SER   183      76.200 117.523  72.741  1.00  0.00           C  
ATOM   2428  HB2 SER   183      76.766 117.886  73.600  1.00  0.00           H  
ATOM   2429  HB3 SER   183      76.339 118.182  71.885  1.00  0.00           H  
ATOM   2430  OG  SER   183      74.865 117.667  73.128  1.00  0.00           O  
ATOM   2431  HG  SER   183      74.773 117.133  73.920  1.00  0.00           H  
ATOM   2432  C   SER   183      77.914 115.969  71.723  1.00  0.00           C  
ATOM   2433  O   SER   183      78.882 115.828  72.416  1.00  0.00           O  
ATOM   2434  N   MET   184      77.902 116.432  70.436  1.00  0.00           N  
ATOM   2435  H   MET   184      77.013 116.783  70.110  1.00  0.00           H  
ATOM   2436  CA  MET   184      79.118 116.662  69.605  1.00  0.00           C  
ATOM   2437  HA  MET   184      80.001 116.408  70.192  1.00  0.00           H  
ATOM   2438  CB  MET   184      79.010 115.689  68.412  1.00  0.00           C  
ATOM   2439  HB2 MET   184      78.019 115.754  67.963  1.00  0.00           H  
ATOM   2440  HB3 MET   184      79.771 116.004  67.697  1.00  0.00           H  
ATOM   2441  CG  MET   184      79.174 114.171  68.709  1.00  0.00           C  
ATOM   2442  HG2 MET   184      80.145 114.043  69.187  1.00  0.00           H  
ATOM   2443  HG3 MET   184      78.375 113.863  69.383  1.00  0.00           H  
ATOM   2444  SD  MET   184      78.899 113.155  67.198  1.00  0.00           S  
ATOM   2445  CE  MET   184      80.563 113.276  66.619  1.00  0.00           C  
ATOM   2446  HE1 MET   184      80.999 112.340  66.271  1.00  0.00           H  
ATOM   2447  HE2 MET   184      80.615 114.028  65.832  1.00  0.00           H  
ATOM   2448  HE3 MET   184      81.226 113.635  67.406  1.00  0.00           H  
ATOM   2449  C   MET   184      79.370 118.111  69.205  1.00  0.00           C  
ATOM   2450  O   MET   184      78.601 118.635  68.360  1.00  0.00           O  
ATOM   2451  N   SER   185      80.328 118.857  69.845  1.00  0.00           N  
ATOM   2452  H   SER   185      80.808 118.387  70.600  1.00  0.00           H  
ATOM   2453  CA  SER   185      80.887 120.191  69.429  1.00  0.00           C  
ATOM   2454  HA  SER   185      80.051 120.873  69.579  1.00  0.00           H  
ATOM   2455  CB  SER   185      82.067 120.584  70.321  1.00  0.00           C  
ATOM   2456  HB2 SER   185      81.724 120.794  71.334  1.00  0.00           H  
ATOM   2457  HB3 SER   185      82.744 119.734  70.232  1.00  0.00           H  
ATOM   2458  OG  SER   185      82.727 121.800  69.887  1.00  0.00           O  
ATOM   2459  HG  SER   185      83.496 122.008  70.422  1.00  0.00           H  
ATOM   2460  C   SER   185      81.277 120.280  67.986  1.00  0.00           C  
ATOM   2461  O   SER   185      81.444 119.265  67.265  1.00  0.00           O  
ATOM   2462  N   SER   186      81.030 121.493  67.400  1.00  0.00           N  
ATOM   2463  H   SER   186      80.869 122.250  68.049  1.00  0.00           H  
ATOM   2464  CA  SER   186      81.057 121.798  65.959  1.00  0.00           C  
ATOM   2465  HA  SER   186      81.731 121.155  65.392  1.00  0.00           H  
ATOM   2466  CB  SER   186      79.658 121.476  65.449  1.00  0.00           C  
ATOM   2467  HB2 SER   186      79.338 120.626  66.051  1.00  0.00           H  
ATOM   2468  HB3 SER   186      79.036 122.361  65.587  1.00  0.00           H  
ATOM   2469  OG  SER   186      79.595 121.060  64.110  1.00  0.00           O  
ATOM   2470  HG  SER   186      78.712 121.292  63.815  1.00  0.00           H  
ATOM   2471  C   SER   186      81.351 123.311  65.680  1.00  0.00           C  
ATOM   2472  O   SER   186      81.172 124.146  66.623  1.00  0.00           O  
ATOM   2473  N   GLY   187      81.866 123.761  64.550  1.00  0.00           N  
ATOM   2474  H   GLY   187      81.964 124.765  64.598  1.00  0.00           H  
ATOM   2475  CA  GLY   187      82.040 123.060  63.313  1.00  0.00           C  
ATOM   2476  HA2 GLY   187      83.005 123.469  63.016  1.00  0.00           H  
ATOM   2477  HA3 GLY   187      82.128 122.001  63.554  1.00  0.00           H  
ATOM   2478  C   GLY   187      81.103 123.334  62.138  1.00  0.00           C  
ATOM   2479  O   GLY   187      81.485 123.229  60.972  1.00  0.00           O  
ATOM   2480  N   GLY   188      79.822 123.711  62.426  1.00  0.00           N  
ATOM   2481  H   GLY   188      79.484 123.653  63.375  1.00  0.00           H  
ATOM   2482  CA  GLY   188      78.959 124.189  61.329  1.00  0.00           C  
ATOM   2483  HA2 GLY   188      78.809 123.295  60.723  1.00  0.00           H  
ATOM   2484  HA3 GLY   188      78.017 124.488  61.789  1.00  0.00           H  
ATOM   2485  C   GLY   188      79.366 125.440  60.551  1.00  0.00           C  
ATOM   2486  O   GLY   188      80.267 126.133  61.016  1.00  0.00           O  
ATOM   2487  N   GLY   189      78.776 125.746  59.406  1.00  0.00           N  
ATOM   2488  H   GLY   189      79.009 126.656  59.035  1.00  0.00           H  
ATOM   2489  CA  GLY   189      77.724 124.989  58.689  1.00  0.00           C  
ATOM   2490  HA2 GLY   189      76.783 124.961  59.239  1.00  0.00           H  
ATOM   2491  HA3 GLY   189      77.422 125.405  57.728  1.00  0.00           H  
ATOM   2492  C   GLY   189      78.101 123.568  58.265  1.00  0.00           C  
ATOM   2493  O   GLY   189      79.337 123.226  58.133  1.00  0.00           O  
ATOM   2494  N   SER   190      77.094 122.757  58.100  1.00  0.00           N  
ATOM   2495  H   SER   190      76.185 123.096  58.379  1.00  0.00           H  
ATOM   2496  CA  SER   190      77.077 121.323  57.678  1.00  0.00           C  
ATOM   2497  HA  SER   190      78.130 121.131  57.471  1.00  0.00           H  
ATOM   2498  CB  SER   190      76.758 120.458  58.948  1.00  0.00           C  
ATOM   2499  HB2 SER   190      77.429 120.750  59.756  1.00  0.00           H  
ATOM   2500  HB3 SER   190      75.713 120.595  59.225  1.00  0.00           H  
ATOM   2501  OG  SER   190      76.959 119.102  58.552  1.00  0.00           O  
ATOM   2502  HG  SER   190      76.123 118.779  58.894  1.00  0.00           H  
ATOM   2503  C   SER   190      76.171 121.105  56.496  1.00  0.00           C  
ATOM   2504  O   SER   190      75.003 121.387  56.616  1.00  0.00           O  
ATOM   2505  N   GLY   191      76.634 120.619  55.295  1.00  0.00           N  
ATOM   2506  H   GLY   191      75.877 120.456  54.645  1.00  0.00           H  
ATOM   2507  CA  GLY   191      77.996 120.312  54.786  1.00  0.00           C  
ATOM   2508  HA2 GLY   191      78.624 120.022  55.629  1.00  0.00           H  
ATOM   2509  HA3 GLY   191      77.977 119.429  54.149  1.00  0.00           H  
ATOM   2510  C   GLY   191      78.543 121.569  54.136  1.00  0.00           C  
ATOM   2511  O   GLY   191      78.004 122.709  54.206  1.00  0.00           O  
ATOM   2512  N   GLY   192      79.577 121.334  53.337  1.00  0.00           N  
ATOM   2513  H   GLY   192      79.901 120.378  53.306  1.00  0.00           H  
ATOM   2514  CA  GLY   192      80.272 122.358  52.536  1.00  0.00           C  
ATOM   2515  HA2 GLY   192      80.371 123.334  53.013  1.00  0.00           H  
ATOM   2516  HA3 GLY   192      81.292 122.005  52.386  1.00  0.00           H  
ATOM   2517  C   GLY   192      79.656 122.532  51.099  1.00  0.00           C  
ATOM   2518  O   GLY   192      78.656 121.882  50.729  1.00  0.00           O  
ATOM   2519  N   GLY   193      80.330 123.354  50.327  1.00  0.00           N  
ATOM   2520  H   GLY   193      81.108 123.842  50.746  1.00  0.00           H  
ATOM   2521  CA  GLY   193      80.141 123.556  48.912  1.00  0.00           C  
ATOM   2522  HA2 GLY   193      80.904 124.278  48.619  1.00  0.00           H  
ATOM   2523  HA3 GLY   193      80.516 122.679  48.383  1.00  0.00           H  
ATOM   2524  C   GLY   193      78.826 124.056  48.480  1.00  0.00           C  
ATOM   2525  O   GLY   193      78.097 124.773  49.235  1.00  0.00           O  
ATOM   2526  N   TYR   194      78.448 123.720  47.251  1.00  0.00           N  
ATOM   2527  H   TYR   194      79.062 123.097  46.746  1.00  0.00           H  
ATOM   2528  CA  TYR   194      77.428 124.345  46.447  1.00  0.00           C  
ATOM   2529  HA  TYR   194      77.613 125.419  46.442  1.00  0.00           H  
ATOM   2530  CB  TYR   194      77.498 123.704  45.033  1.00  0.00           C  
ATOM   2531  HB2 TYR   194      78.481 123.762  44.565  1.00  0.00           H  
ATOM   2532  HB3 TYR   194      77.304 122.634  44.953  1.00  0.00           H  
ATOM   2533  CG  TYR   194      76.422 124.377  44.171  1.00  0.00           C  
ATOM   2534  CD1 TYR   194      75.343 123.593  43.665  1.00  0.00           C  
ATOM   2535  HD1 TYR   194      75.187 122.541  43.853  1.00  0.00           H  
ATOM   2536  CE1 TYR   194      74.393 124.287  42.847  1.00  0.00           C  
ATOM   2537  HE1 TYR   194      73.495 123.778  42.528  1.00  0.00           H  
ATOM   2538  CZ  TYR   194      74.489 125.647  42.499  1.00  0.00           C  
ATOM   2539  OH  TYR   194      73.520 126.274  41.735  1.00  0.00           O  
ATOM   2540  HH  TYR   194      73.802 127.169  41.536  1.00  0.00           H  
ATOM   2541  CE2 TYR   194      75.695 126.284  42.837  1.00  0.00           C  
ATOM   2542  HE2 TYR   194      75.856 127.308  42.533  1.00  0.00           H  
ATOM   2543  CD2 TYR   194      76.617 125.684  43.672  1.00  0.00           C  
ATOM   2544  HD2 TYR   194      77.527 126.200  43.943  1.00  0.00           H  
ATOM   2545  C   TYR   194      76.038 124.147  47.105  1.00  0.00           C  
ATOM   2546  O   TYR   194      75.731 123.069  47.586  1.00  0.00           O  
ATOM   2547  N   GLY   195      75.205 125.216  47.097  1.00  0.00           N  
ATOM   2548  H   GLY   195      74.396 125.085  47.687  1.00  0.00           H  
ATOM   2549  CA  GLY   195      75.485 126.693  47.023  1.00  0.00           C  
ATOM   2550  HA2 GLY   195      76.188 127.037  47.783  1.00  0.00           H  
ATOM   2551  HA3 GLY   195      75.897 127.002  46.063  1.00  0.00           H  
ATOM   2552  C   GLY   195      74.157 127.484  47.056  1.00  0.00           C  
ATOM   2553  O   GLY   195      73.158 126.796  47.331  1.00  0.00           O  
ATOM   2554  N   ASN   196      74.120 128.815  46.955  1.00  0.00           N  
ATOM   2555  H   ASN   196      74.939 129.310  46.630  1.00  0.00           H  
ATOM   2556  CA  ASN   196      72.916 129.571  47.129  1.00  0.00           C  
ATOM   2557  HA  ASN   196      73.163 130.631  47.059  1.00  0.00           H  
ATOM   2558  CB  ASN   196      72.072 129.565  45.829  1.00  0.00           C  
ATOM   2559  HB2 ASN   196      71.472 128.662  45.946  1.00  0.00           H  
ATOM   2560  HB3 ASN   196      71.573 130.534  45.853  1.00  0.00           H  
ATOM   2561  CG  ASN   196      72.819 129.489  44.553  1.00  0.00           C  
ATOM   2562  OD1 ASN   196      73.555 130.398  44.244  1.00  0.00           O  
ATOM   2563  ND2 ASN   196      72.541 128.499  43.733  1.00  0.00           N  
ATOM   2564 HD21 ASN   196      72.920 128.439  42.798  1.00  0.00           H  
ATOM   2565 HD22 ASN   196      71.964 127.724  44.025  1.00  0.00           H  
ATOM   2566  C   ASN   196      72.076 129.327  48.446  1.00  0.00           C  
ATOM   2567  O   ASN   196      70.905 128.880  48.434  1.00  0.00           O  
ATOM   2568  N   GLN   197      72.785 129.512  49.595  1.00  0.00           N  
ATOM   2569  H   GLN   197      73.697 129.927  49.466  1.00  0.00           H  
ATOM   2570  CA  GLN   197      72.324 129.173  50.955  1.00  0.00           C  
ATOM   2571  HA  GLN   197      72.218 128.088  50.940  1.00  0.00           H  
ATOM   2572  CB  GLN   197      73.369 129.660  51.942  1.00  0.00           C  
ATOM   2573  HB2 GLN   197      73.614 130.708  51.769  1.00  0.00           H  
ATOM   2574  HB3 GLN   197      72.989 129.745  52.960  1.00  0.00           H  
ATOM   2575  CG  GLN   197      74.612 128.708  51.915  1.00  0.00           C  
ATOM   2576  HG2 GLN   197      74.263 127.752  52.308  1.00  0.00           H  
ATOM   2577  HG3 GLN   197      74.906 128.591  50.872  1.00  0.00           H  
ATOM   2578  CD  GLN   197      75.786 129.103  52.838  1.00  0.00           C  
ATOM   2579  OE1 GLN   197      75.682 129.966  53.645  1.00  0.00           O  
ATOM   2580  NE2 GLN   197      76.862 128.423  52.738  1.00  0.00           N  
ATOM   2581 HE21 GLN   197      76.825 127.695  52.039  1.00  0.00           H  
ATOM   2582 HE22 GLN   197      77.762 128.680  53.117  1.00  0.00           H  
ATOM   2583  C   GLN   197      70.932 129.880  51.158  1.00  0.00           C  
ATOM   2584  O   GLN   197      70.929 131.106  50.813  1.00  0.00           O  
ATOM   2585  N   ASP   198      69.909 129.243  51.781  1.00  0.00           N  
ATOM   2586  H   ASP   198      69.991 128.311  52.162  1.00  0.00           H  
ATOM   2587  CA  ASP   198      68.500 129.763  51.848  1.00  0.00           C  
ATOM   2588  HA  ASP   198      68.465 130.852  51.816  1.00  0.00           H  
ATOM   2589  CB  ASP   198      67.735 129.240  50.579  1.00  0.00           C  
ATOM   2590  HB2 ASP   198      68.484 129.120  49.797  1.00  0.00           H  
ATOM   2591  HB3 ASP   198      67.386 128.221  50.746  1.00  0.00           H  
ATOM   2592  CG  ASP   198      66.550 130.131  50.081  1.00  0.00           C  
ATOM   2593  OD1 ASP   198      66.434 131.325  50.441  1.00  0.00           O  
ATOM   2594  OD2 ASP   198      65.643 129.616  49.385  1.00  0.00           O  
ATOM   2595  C   ASP   198      67.878 129.347  53.145  1.00  0.00           C  
ATOM   2596  O   ASP   198      66.876 128.694  53.157  1.00  0.00           O  
ATOM   2597  N   GLN   199      68.576 129.568  54.269  1.00  0.00           N  
ATOM   2598  H   GLN   199      69.534 129.871  54.169  1.00  0.00           H  
ATOM   2599  CA  GLN   199      67.957 129.583  55.603  1.00  0.00           C  
ATOM   2600  HA  GLN   199      68.755 129.876  56.285  1.00  0.00           H  
ATOM   2601  CB  GLN   199      66.821 130.546  55.690  1.00  0.00           C  
ATOM   2602  HB2 GLN   199      67.048 131.473  55.163  1.00  0.00           H  
ATOM   2603  HB3 GLN   199      65.984 130.211  55.078  1.00  0.00           H  
ATOM   2604  CG  GLN   199      66.291 130.966  57.088  1.00  0.00           C  
ATOM   2605  HG2 GLN   199      65.452 130.326  57.365  1.00  0.00           H  
ATOM   2606  HG3 GLN   199      67.180 130.868  57.710  1.00  0.00           H  
ATOM   2607  CD  GLN   199      65.659 132.380  57.095  1.00  0.00           C  
ATOM   2608  OE1 GLN   199      65.214 132.905  56.077  1.00  0.00           O  
ATOM   2609  NE2 GLN   199      65.576 132.870  58.270  1.00  0.00           N  
ATOM   2610 HE21 GLN   199      65.919 132.343  59.061  1.00  0.00           H  
ATOM   2611 HE22 GLN   199      65.360 133.855  58.328  1.00  0.00           H  
ATOM   2612  C   GLN   199      67.521 128.210  56.188  1.00  0.00           C  
ATOM   2613  O   GLN   199      66.552 127.566  55.869  1.00  0.00           O  
ATOM   2614  N   SER   200      68.356 127.558  57.071  1.00  0.00           N  
ATOM   2615  H   SER   200      68.099 126.612  57.314  1.00  0.00           H  
ATOM   2616  CA  SER   200      69.730 127.870  57.485  1.00  0.00           C  
ATOM   2617  HA  SER   200      69.778 128.946  57.648  1.00  0.00           H  
ATOM   2618  CB  SER   200      69.919 127.141  58.825  1.00  0.00           C  
ATOM   2619  HB2 SER   200      70.864 127.554  59.178  1.00  0.00           H  
ATOM   2620  HB3 SER   200      69.002 127.262  59.401  1.00  0.00           H  
ATOM   2621  OG  SER   200      70.079 125.793  58.478  1.00  0.00           O  
ATOM   2622  HG  SER   200      69.192 125.459  58.325  1.00  0.00           H  
ATOM   2623  C   SER   200      70.761 127.516  56.424  1.00  0.00           C  
ATOM   2624  O   SER   200      70.481 126.722  55.562  1.00  0.00           O  
ATOM   2625  N   GLY   201      71.960 128.117  56.502  1.00  0.00           N  
ATOM   2626  H   GLY   201      72.148 128.675  57.323  1.00  0.00           H  
ATOM   2627  CA  GLY   201      73.101 127.661  55.726  1.00  0.00           C  
ATOM   2628  HA2 GLY   201      72.836 126.683  55.325  1.00  0.00           H  
ATOM   2629  HA3 GLY   201      73.107 128.227  54.794  1.00  0.00           H  
ATOM   2630  C   GLY   201      74.531 127.968  56.289  1.00  0.00           C  
ATOM   2631  O   GLY   201      74.621 128.809  57.165  1.00  0.00           O  
ATOM   2632  N   GLY   202      75.579 127.282  55.771  1.00  0.00           N  
ATOM   2633  H   GLY   202      76.371 127.402  56.386  1.00  0.00           H  
ATOM   2634  CA  GLY   202      75.615 126.030  55.066  1.00  0.00           C  
ATOM   2635  HA2 GLY   202      75.207 126.121  54.059  1.00  0.00           H  
ATOM   2636  HA3 GLY   202      76.671 125.767  55.010  1.00  0.00           H  
ATOM   2637  C   GLY   202      74.889 124.950  55.835  1.00  0.00           C  
ATOM   2638  O   GLY   202      74.594 125.015  57.013  1.00  0.00           O  
ATOM   2639  N   GLY   203      74.643 123.815  55.160  1.00  0.00           N  
ATOM   2640  H   GLY   203      74.300 123.052  55.726  1.00  0.00           H  
ATOM   2641  CA  GLY   203      74.799 123.473  53.779  1.00  0.00           C  
ATOM   2642  HA2 GLY   203      75.750 123.834  53.387  1.00  0.00           H  
ATOM   2643  HA3 GLY   203      74.756 122.398  53.603  1.00  0.00           H  
ATOM   2644  C   GLY   203      73.781 124.056  52.884  1.00  0.00           C  
ATOM   2645  O   GLY   203      72.959 124.943  53.189  1.00  0.00           O  
ATOM   2646  N   GLY   204      73.774 123.558  51.628  1.00  0.00           N  
ATOM   2647  H   GLY   204      74.545 122.977  51.334  1.00  0.00           H  
ATOM   2648  CA  GLY   204      72.764 123.867  50.601  1.00  0.00           C  
ATOM   2649  HA2 GLY   204      72.936 123.326  49.670  1.00  0.00           H  
ATOM   2650  HA3 GLY   204      71.793 123.577  51.003  1.00  0.00           H  
ATOM   2651  C   GLY   204      72.834 125.361  50.127  1.00  0.00           C  
ATOM   2652  O   GLY   204      73.892 125.972  50.298  1.00  0.00           O  
ATOM   2653  N   SER   205      71.732 125.837  49.482  1.00  0.00           N  
ATOM   2654  H   SER   205      71.855 126.725  49.017  1.00  0.00           H  
ATOM   2655  CA  SER   205      70.519 125.115  49.006  1.00  0.00           C  
ATOM   2656  HA  SER   205      70.093 124.542  49.830  1.00  0.00           H  
ATOM   2657  CB  SER   205      69.428 126.174  48.612  1.00  0.00           C  
ATOM   2658  HB2 SER   205      68.484 125.632  48.553  1.00  0.00           H  
ATOM   2659  HB3 SER   205      69.295 126.897  49.416  1.00  0.00           H  
ATOM   2660  OG  SER   205      69.725 126.812  47.387  1.00  0.00           O  
ATOM   2661  HG  SER   205      70.013 127.705  47.589  1.00  0.00           H  
ATOM   2662  C   SER   205      70.788 124.153  47.890  1.00  0.00           C  
ATOM   2663  O   SER   205      69.975 123.234  47.645  1.00  0.00           O  
ATOM   2664  N   GLY   206      71.976 124.146  47.234  1.00  0.00           N  
ATOM   2665  H   GLY   206      72.446 125.040  47.232  1.00  0.00           H  
ATOM   2666  CA  GLY   206      72.420 123.138  46.259  1.00  0.00           C  
ATOM   2667  HA2 GLY   206      73.307 123.590  45.816  1.00  0.00           H  
ATOM   2668  HA3 GLY   206      72.590 122.196  46.781  1.00  0.00           H  
ATOM   2669  C   GLY   206      71.464 122.896  45.087  1.00  0.00           C  
ATOM   2670  O   GLY   206      71.004 123.855  44.524  1.00  0.00           O  
ATOM   2671  N   GLY   207      71.189 121.666  44.634  1.00  0.00           N  
ATOM   2672  H   GLY   207      70.689 121.652  43.757  1.00  0.00           H  
ATOM   2673  CA  GLY   207      71.589 120.474  45.224  1.00  0.00           C  
ATOM   2674  HA2 GLY   207      71.010 120.344  46.138  1.00  0.00           H  
ATOM   2675  HA3 GLY   207      71.169 119.697  44.586  1.00  0.00           H  
ATOM   2676  C   GLY   207      73.080 120.194  45.402  1.00  0.00           C  
ATOM   2677  O   GLY   207      73.823 120.249  44.431  1.00  0.00           O  
ATOM   2678  N   TYR   208      73.609 119.701  46.550  1.00  0.00           N  
ATOM   2679  H   TYR   208      73.011 119.406  47.309  1.00  0.00           H  
ATOM   2680  CA  TYR   208      74.977 119.302  46.691  1.00  0.00           C  
ATOM   2681  HA  TYR   208      75.692 120.019  46.288  1.00  0.00           H  
ATOM   2682  CB  TYR   208      75.340 119.260  48.180  1.00  0.00           C  
ATOM   2683  HB2 TYR   208      75.044 120.233  48.573  1.00  0.00           H  
ATOM   2684  HB3 TYR   208      74.663 118.495  48.560  1.00  0.00           H  
ATOM   2685  CG  TYR   208      76.789 118.880  48.333  1.00  0.00           C  
ATOM   2686  CD1 TYR   208      77.196 117.567  48.631  1.00  0.00           C  
ATOM   2687  HD1 TYR   208      76.466 116.774  48.574  1.00  0.00           H  
ATOM   2688  CE1 TYR   208      78.555 117.286  48.941  1.00  0.00           C  
ATOM   2689  HE1 TYR   208      78.815 116.269  49.196  1.00  0.00           H  
ATOM   2690  CZ  TYR   208      79.445 118.365  48.988  1.00  0.00           C  
ATOM   2691  OH  TYR   208      80.730 118.138  49.191  1.00  0.00           O  
ATOM   2692  HH  TYR   208      81.101 118.963  49.512  1.00  0.00           H  
ATOM   2693  CE2 TYR   208      79.038 119.662  48.671  1.00  0.00           C  
ATOM   2694  HE2 TYR   208      79.759 120.465  48.617  1.00  0.00           H  
ATOM   2695  CD2 TYR   208      77.715 119.934  48.368  1.00  0.00           C  
ATOM   2696  HD2 TYR   208      77.434 120.977  48.332  1.00  0.00           H  
ATOM   2697  C   TYR   208      75.235 117.992  45.942  1.00  0.00           C  
ATOM   2698  O   TYR   208      74.318 117.207  45.753  1.00  0.00           O  
ATOM   2699  N   GLY   209      76.530 117.621  45.686  1.00  0.00           N  
ATOM   2700  H   GLY   209      77.263 118.232  46.018  1.00  0.00           H  
ATOM   2701  CA  GLY   209      76.967 116.289  45.092  1.00  0.00           C  
ATOM   2702  HA2 GLY   209      78.056 116.233  45.111  1.00  0.00           H  
ATOM   2703  HA3 GLY   209      76.592 115.533  45.782  1.00  0.00           H  
ATOM   2704  C   GLY   209      76.479 116.091  43.647  1.00  0.00           C  
ATOM   2705  O   GLY   209      76.592 116.985  42.796  1.00  0.00           O  
ATOM   2706  N   GLN   210      76.355 114.815  43.294  1.00  0.00           N  
ATOM   2707  H   GLN   210      76.348 114.680  42.293  1.00  0.00           H  
ATOM   2708  CA  GLN   210      76.351 113.617  44.111  1.00  0.00           C  
ATOM   2709  HA  GLN   210      76.228 112.898  43.301  1.00  0.00           H  
ATOM   2710  CB  GLN   210      77.772 113.319  44.706  1.00  0.00           C  
ATOM   2711  HB2 GLN   210      78.003 113.687  45.705  1.00  0.00           H  
ATOM   2712  HB3 GLN   210      77.707 112.242  44.858  1.00  0.00           H  
ATOM   2713  CG  GLN   210      79.002 113.670  43.741  1.00  0.00           C  
ATOM   2714  HG2 GLN   210      78.777 113.222  42.773  1.00  0.00           H  
ATOM   2715  HG3 GLN   210      79.143 114.749  43.682  1.00  0.00           H  
ATOM   2716  CD  GLN   210      80.368 113.169  44.236  1.00  0.00           C  
ATOM   2717  OE1 GLN   210      80.571 112.746  45.314  1.00  0.00           O  
ATOM   2718  NE2 GLN   210      81.416 113.303  43.550  1.00  0.00           N  
ATOM   2719 HE21 GLN   210      82.349 113.130  43.898  1.00  0.00           H  
ATOM   2720 HE22 GLN   210      81.258 113.587  42.594  1.00  0.00           H  
ATOM   2721  C   GLN   210      75.096 113.439  44.983  1.00  0.00           C  
ATOM   2722  O   GLN   210      75.117 113.020  46.137  1.00  0.00           O  
ATOM   2723  N   GLN   211      73.999 113.796  44.404  1.00  0.00           N  
ATOM   2724  H   GLN   211      74.059 114.241  43.499  1.00  0.00           H  
ATOM   2725  CA  GLN   211      72.641 113.561  44.977  1.00  0.00           C  
ATOM   2726  HA  GLN   211      72.718 114.078  45.934  1.00  0.00           H  
ATOM   2727  CB  GLN   211      71.435 114.258  44.215  1.00  0.00           C  
ATOM   2728  HB2 GLN   211      71.358 113.752  43.252  1.00  0.00           H  
ATOM   2729  HB3 GLN   211      70.588 114.215  44.900  1.00  0.00           H  
ATOM   2730  CG  GLN   211      71.648 115.751  43.912  1.00  0.00           C  
ATOM   2731  HG2 GLN   211      70.732 116.116  43.447  1.00  0.00           H  
ATOM   2732  HG3 GLN   211      71.932 116.311  44.803  1.00  0.00           H  
ATOM   2733  CD  GLN   211      72.750 116.003  42.829  1.00  0.00           C  
ATOM   2734  OE1 GLN   211      72.996 115.197  41.951  1.00  0.00           O  
ATOM   2735  NE2 GLN   211      73.430 117.144  42.869  1.00  0.00           N  
ATOM   2736 HE21 GLN   211      73.213 117.776  43.627  1.00  0.00           H  
ATOM   2737 HE22 GLN   211      74.150 117.359  42.194  1.00  0.00           H  
ATOM   2738  C   GLN   211      72.303 112.084  45.409  1.00  0.00           C  
ATOM   2739  O   GLN   211      71.612 111.888  46.381  1.00  0.00           O  
ATOM   2740  N   ASP   212      72.753 111.088  44.725  1.00  0.00           N  
ATOM   2741  H   ASP   212      73.287 111.264  43.886  1.00  0.00           H  
ATOM   2742  CA  ASP   212      72.465 109.689  45.058  1.00  0.00           C  
ATOM   2743  HA  ASP   212      71.384 109.634  45.184  1.00  0.00           H  
ATOM   2744  CB  ASP   212      72.839 108.955  43.865  1.00  0.00           C  
ATOM   2745  HB2 ASP   212      73.898 109.150  43.695  1.00  0.00           H  
ATOM   2746  HB3 ASP   212      72.793 107.905  44.153  1.00  0.00           H  
ATOM   2747  CG  ASP   212      71.862 109.133  42.647  1.00  0.00           C  
ATOM   2748  OD1 ASP   212      72.281 108.698  41.615  1.00  0.00           O  
ATOM   2749  OD2 ASP   212      70.721 109.688  42.776  1.00  0.00           O  
ATOM   2750  C   ASP   212      73.297 109.137  46.202  1.00  0.00           C  
ATOM   2751  O   ASP   212      73.077 107.964  46.554  1.00  0.00           O  
ATOM   2752  N   ARG   213      74.221 109.879  46.823  1.00  0.00           N  
ATOM   2753  H   ARG   213      74.291 110.838  46.514  1.00  0.00           H  
ATOM   2754  CA  ARG   213      75.125 109.350  47.823  1.00  0.00           C  
ATOM   2755  HA  ARG   213      75.280 108.309  47.542  1.00  0.00           H  
ATOM   2756  CB  ARG   213      76.508 110.125  47.754  1.00  0.00           C  
ATOM   2757  HB2 ARG   213      76.359 111.202  47.843  1.00  0.00           H  
ATOM   2758  HB3 ARG   213      77.130 109.827  48.598  1.00  0.00           H  
ATOM   2759  CG  ARG   213      77.322 109.870  46.438  1.00  0.00           C  
ATOM   2760  HG2 ARG   213      77.358 108.805  46.207  1.00  0.00           H  
ATOM   2761  HG3 ARG   213      76.860 110.428  45.624  1.00  0.00           H  
ATOM   2762  CD  ARG   213      78.705 110.474  46.636  1.00  0.00           C  
ATOM   2763  HD2 ARG   213      79.056 110.580  45.610  1.00  0.00           H  
ATOM   2764  HD3 ARG   213      78.625 111.387  47.226  1.00  0.00           H  
ATOM   2765  NE  ARG   213      79.615 109.531  47.326  1.00  0.00           N  
ATOM   2766  HE  ARG   213      79.312 108.751  47.891  1.00  0.00           H  
ATOM   2767  CZ  ARG   213      80.886 109.720  47.524  1.00  0.00           C  
ATOM   2768  NH1 ARG   213      81.588 110.780  47.182  1.00  0.00           N  
ATOM   2769 HH11 ARG   213      82.593 110.689  47.197  1.00  0.00           H  
ATOM   2770 HH12 ARG   213      81.091 111.413  46.571  1.00  0.00           H  
ATOM   2771  NH2 ARG   213      81.525 108.723  48.108  1.00  0.00           N  
ATOM   2772 HH21 ARG   213      82.504 108.781  48.350  1.00  0.00           H  
ATOM   2773 HH22 ARG   213      80.961 107.998  48.528  1.00  0.00           H  
ATOM   2774  C   ARG   213      74.393 109.431  49.179  1.00  0.00           C  
ATOM   2775  O   ARG   213      73.987 110.525  49.559  1.00  0.00           O  
ATOM   2776  N   GLY   214      74.407 108.425  49.971  1.00  0.00           N  
ATOM   2777  H   GLY   214      74.065 108.692  50.883  1.00  0.00           H  
ATOM   2778  CA  GLY   214      74.802 106.970  49.790  1.00  0.00           C  
ATOM   2779  HA2 GLY   214      74.262 106.355  50.510  1.00  0.00           H  
ATOM   2780  HA3 GLY   214      74.662 106.691  48.745  1.00  0.00           H  
ATOM   2781  C   GLY   214      76.252 106.725  50.048  1.00  0.00           C  
ATOM   2782  O   GLY   214      76.756 107.018  51.183  1.00  0.00           O  
ATOM   2783  OXT GLY   214      76.913 106.081  49.222  1.00  0.00           O  
TER    2784      GLY   214 
END   
