# Supplementary material for: Visualization of oligomerization, clustering, and density transition of intrinsically disordered proteins
Source: Natl Sci Rev. 2026 Feb 14;13(7):nwag107. doi: 10.1093/nsr/nwag107 (PMC13114874; doi:10.1093/nsr/nwag107)
Supplement: nwag107_Supplemental_Files [file nwag107_supplemental_files.zip › SI-MD-Structures/MD-Sturctures/frame249.pdb]

CRYST1  135.070  149.230  136.833  90.00  90.00  90.00               1
ATOM      1  N   MET     1      29.762  92.870 108.920  1.00  0.00           N  
ATOM      2  H1  MET     1      30.287  92.688 109.763  1.00  0.00           H  
ATOM      3  H2  MET     1      29.204  93.689 109.114  1.00  0.00           H  
ATOM      4  H3  MET     1      29.109  92.148 108.650  1.00  0.00           H  
ATOM      5  CA  MET     1      30.530  93.165 107.709  1.00  0.00           C  
ATOM      6  HA  MET     1      31.037  94.116 107.869  1.00  0.00           H  
ATOM      7  CB  MET     1      31.565  92.106 107.461  1.00  0.00           C  
ATOM      8  HB2 MET     1      31.026  91.163 107.372  1.00  0.00           H  
ATOM      9  HB3 MET     1      32.178  92.339 106.591  1.00  0.00           H  
ATOM     10  CG  MET     1      32.446  91.910 108.762  1.00  0.00           C  
ATOM     11  HG2 MET     1      32.801  92.868 109.141  1.00  0.00           H  
ATOM     12  HG3 MET     1      31.869  91.433 109.553  1.00  0.00           H  
ATOM     13  SD  MET     1      33.915  90.931 108.382  1.00  0.00           S  
ATOM     14  CE  MET     1      33.216  89.278 108.036  1.00  0.00           C  
ATOM     15  HE1 MET     1      32.787  89.140 107.043  1.00  0.00           H  
ATOM     16  HE2 MET     1      33.986  88.509 108.082  1.00  0.00           H  
ATOM     17  HE3 MET     1      32.417  89.170 108.769  1.00  0.00           H  
ATOM     18  C   MET     1      29.609  93.318 106.491  1.00  0.00           C  
ATOM     19  O   MET     1      28.639  92.500 106.369  1.00  0.00           O  
ATOM     20  N   ALA     2      29.796  94.222 105.579  1.00  0.00           N  
ATOM     21  H   ALA     2      29.149  94.151 104.807  1.00  0.00           H  
ATOM     22  CA  ALA     2      30.778  95.280 105.470  1.00  0.00           C  
ATOM     23  HA  ALA     2      30.467  95.727 104.525  1.00  0.00           H  
ATOM     24  CB  ALA     2      30.691  96.352 106.538  1.00  0.00           C  
ATOM     25  HB1 ALA     2      29.641  96.622 106.651  1.00  0.00           H  
ATOM     26  HB2 ALA     2      30.974  95.999 107.529  1.00  0.00           H  
ATOM     27  HB3 ALA     2      31.452  97.103 106.329  1.00  0.00           H  
ATOM     28  C   ALA     2      32.234  94.797 105.202  1.00  0.00           C  
ATOM     29  O   ALA     2      32.919  94.582 106.159  1.00  0.00           O  
ATOM     30  N   SER     3      32.702  94.783 103.977  1.00  0.00           N  
ATOM     31  H   SER     3      33.615  94.363 103.878  1.00  0.00           H  
ATOM     32  CA  SER     3      32.129  95.116 102.713  1.00  0.00           C  
ATOM     33  HA  SER     3      31.039  95.157 102.716  1.00  0.00           H  
ATOM     34  CB  SER     3      32.535  96.490 102.298  1.00  0.00           C  
ATOM     35  HB2 SER     3      33.601  96.559 102.081  1.00  0.00           H  
ATOM     36  HB3 SER     3      31.979  96.814 101.418  1.00  0.00           H  
ATOM     37  OG  SER     3      32.263  97.488 103.268  1.00  0.00           O  
ATOM     38  HG  SER     3      33.118  97.847 103.518  1.00  0.00           H  
ATOM     39  C   SER     3      32.589  94.032 101.695  1.00  0.00           C  
ATOM     40  O   SER     3      33.769  93.737 101.523  1.00  0.00           O  
ATOM     41  N   ASN     4      31.618  93.399 101.016  1.00  0.00           N  
ATOM     42  H   ASN     4      30.658  93.692 101.131  1.00  0.00           H  
ATOM     43  CA  ASN     4      31.914  92.553  99.837  1.00  0.00           C  
ATOM     44  HA  ASN     4      32.749  91.955 100.202  1.00  0.00           H  
ATOM     45  CB  ASN     4      30.708  91.710  99.412  1.00  0.00           C  
ATOM     46  HB2 ASN     4      30.293  91.242 100.305  1.00  0.00           H  
ATOM     47  HB3 ASN     4      29.966  92.391  98.993  1.00  0.00           H  
ATOM     48  CG  ASN     4      30.876  90.712  98.306  1.00  0.00           C  
ATOM     49  OD1 ASN     4      31.353  89.605  98.548  1.00  0.00           O  
ATOM     50  ND2 ASN     4      30.504  90.988  97.071  1.00  0.00           N  
ATOM     51 HD21 ASN     4      30.785  90.391  96.306  1.00  0.00           H  
ATOM     52 HD22 ASN     4      30.133  91.889  96.804  1.00  0.00           H  
ATOM     53  C   ASN     4      32.432  93.306  98.640  1.00  0.00           C  
ATOM     54  O   ASN     4      31.753  94.246  98.202  1.00  0.00           O  
ATOM     55  N   ASP     5      33.494  92.909  97.889  1.00  0.00           N  
ATOM     56  H   ASP     5      33.630  93.482  97.069  1.00  0.00           H  
ATOM     57  CA  ASP     5      34.168  91.599  98.008  1.00  0.00           C  
ATOM     58  HA  ASP     5      33.431  90.865  98.334  1.00  0.00           H  
ATOM     59  CB  ASP     5      34.794  91.210  96.691  1.00  0.00           C  
ATOM     60  HB2 ASP     5      35.383  91.974  96.184  1.00  0.00           H  
ATOM     61  HB3 ASP     5      35.420  90.332  96.849  1.00  0.00           H  
ATOM     62  CG  ASP     5      33.686  90.897  95.731  1.00  0.00           C  
ATOM     63  OD1 ASP     5      33.095  89.807  95.805  1.00  0.00           O  
ATOM     64  OD2 ASP     5      33.497  91.716  94.793  1.00  0.00           O  
ATOM     65  C   ASP     5      35.216  91.603  99.122  1.00  0.00           C  
ATOM     66  O   ASP     5      36.093  92.482  99.217  1.00  0.00           O  
ATOM     67  N   TYR     6      35.169  90.568  99.960  1.00  0.00           N  
ATOM     68  H   TYR     6      34.509  89.809  99.875  1.00  0.00           H  
ATOM     69  CA  TYR     6      36.211  90.338 100.952  1.00  0.00           C  
ATOM     70  HA  TYR     6      36.214  91.298 101.467  1.00  0.00           H  
ATOM     71  CB  TYR     6      35.655  89.292 101.968  1.00  0.00           C  
ATOM     72  HB2 TYR     6      35.509  88.319 101.499  1.00  0.00           H  
ATOM     73  HB3 TYR     6      36.423  89.219 102.737  1.00  0.00           H  
ATOM     74  CG  TYR     6      34.287  89.768 102.501  1.00  0.00           C  
ATOM     75  CD1 TYR     6      33.048  89.232 102.018  1.00  0.00           C  
ATOM     76  HD1 TYR     6      33.100  88.440 101.286  1.00  0.00           H  
ATOM     77  CE1 TYR     6      31.800  89.695 102.458  1.00  0.00           C  
ATOM     78  HE1 TYR     6      30.883  89.304 102.044  1.00  0.00           H  
ATOM     79  CZ  TYR     6      31.709  90.577 103.477  1.00  0.00           C  
ATOM     80  OH  TYR     6      30.515  90.916 103.973  1.00  0.00           O  
ATOM     81  HH  TYR     6      29.850  90.703 103.314  1.00  0.00           H  
ATOM     82  CE2 TYR     6      32.881  91.107 104.042  1.00  0.00           C  
ATOM     83  HE2 TYR     6      32.859  91.850 104.826  1.00  0.00           H  
ATOM     84  CD2 TYR     6      34.187  90.701 103.604  1.00  0.00           C  
ATOM     85  HD2 TYR     6      34.996  91.234 104.080  1.00  0.00           H  
ATOM     86  C   TYR     6      37.651  90.011 100.570  1.00  0.00           C  
ATOM     87  O   TYR     6      38.579  90.087 101.400  1.00  0.00           O  
ATOM     88  N   THR     7      37.881  89.571  99.321  1.00  0.00           N  
ATOM     89  H   THR     7      37.117  89.610  98.661  1.00  0.00           H  
ATOM     90  CA  THR     7      39.116  88.993  98.763  1.00  0.00           C  
ATOM     91  HA  THR     7      39.908  89.694  99.029  1.00  0.00           H  
ATOM     92  CB  THR     7      39.400  87.625  99.508  1.00  0.00           C  
ATOM     93  HB  THR     7      39.220  87.841 100.561  1.00  0.00           H  
ATOM     94  CG2 THR     7      38.541  86.482  99.204  1.00  0.00           C  
ATOM     95 HG21 THR     7      38.964  85.522  99.497  1.00  0.00           H  
ATOM     96 HG22 THR     7      37.554  86.662  99.629  1.00  0.00           H  
ATOM     97 HG23 THR     7      38.496  86.352  98.123  1.00  0.00           H  
ATOM     98  OG1 THR     7      40.735  87.088  99.298  1.00  0.00           O  
ATOM     99  HG1 THR     7      41.239  87.648  99.893  1.00  0.00           H  
ATOM    100  C   THR     7      39.023  88.794  97.211  1.00  0.00           C  
ATOM    101  O   THR     7      37.959  88.948  96.593  1.00  0.00           O  
ATOM    102  N   GLN     8      40.116  88.462  96.554  1.00  0.00           N  
ATOM    103  H   GLN     8      40.926  88.257  97.121  1.00  0.00           H  
ATOM    104  CA  GLN     8      40.262  88.359  95.064  1.00  0.00           C  
ATOM    105  HA  GLN     8      39.886  89.344  94.790  1.00  0.00           H  
ATOM    106  CB  GLN     8      41.782  88.343  94.813  1.00  0.00           C  
ATOM    107  HB2 GLN     8      41.930  88.445  93.738  1.00  0.00           H  
ATOM    108  HB3 GLN     8      42.158  89.268  95.250  1.00  0.00           H  
ATOM    109  CG  GLN     8      42.413  87.043  95.292  1.00  0.00           C  
ATOM    110  HG2 GLN     8      42.085  86.768  96.295  1.00  0.00           H  
ATOM    111  HG3 GLN     8      42.009  86.308  94.596  1.00  0.00           H  
ATOM    112  CD  GLN     8      43.936  87.096  95.162  1.00  0.00           C  
ATOM    113  OE1 GLN     8      44.566  88.144  95.022  1.00  0.00           O  
ATOM    114  NE2 GLN     8      44.583  86.006  95.265  1.00  0.00           N  
ATOM    115 HE21 GLN     8      44.073  85.151  95.435  1.00  0.00           H  
ATOM    116 HE22 GLN     8      45.592  86.046  95.245  1.00  0.00           H  
ATOM    117  C   GLN     8      39.409  87.164  94.556  1.00  0.00           C  
ATOM    118  O   GLN     8      39.318  86.127  95.202  1.00  0.00           O  
ATOM    119  N   GLN     9      38.809  87.238  93.371  1.00  0.00           N  
ATOM    120  H   GLN     9      38.469  86.343  93.050  1.00  0.00           H  
ATOM    121  CA  GLN     9      38.388  88.288  92.489  1.00  0.00           C  
ATOM    122  HA  GLN     9      37.945  87.729  91.665  1.00  0.00           H  
ATOM    123  CB  GLN     9      37.409  89.241  93.168  1.00  0.00           C  
ATOM    124  HB2 GLN     9      37.924  89.671  94.027  1.00  0.00           H  
ATOM    125  HB3 GLN     9      37.254  90.142  92.574  1.00  0.00           H  
ATOM    126  CG  GLN     9      36.053  88.717  93.720  1.00  0.00           C  
ATOM    127  HG2 GLN     9      36.273  88.323  94.712  1.00  0.00           H  
ATOM    128  HG3 GLN     9      35.366  89.562  93.689  1.00  0.00           H  
ATOM    129  CD  GLN     9      35.373  87.586  92.898  1.00  0.00           C  
ATOM    130  OE1 GLN     9      34.634  87.826  91.958  1.00  0.00           O  
ATOM    131  NE2 GLN     9      35.622  86.353  93.103  1.00  0.00           N  
ATOM    132 HE21 GLN     9      36.024  86.106  93.996  1.00  0.00           H  
ATOM    133 HE22 GLN     9      35.296  85.623  92.486  1.00  0.00           H  
ATOM    134  C   GLN     9      39.600  89.136  91.890  1.00  0.00           C  
ATOM    135  O   GLN     9      39.879  90.240  92.216  1.00  0.00           O  
ATOM    136  N   ALA    10      40.602  88.515  91.213  1.00  0.00           N  
ATOM    137  H   ALA    10      41.391  89.096  90.968  1.00  0.00           H  
ATOM    138  CA  ALA    10      40.600  87.158  90.624  1.00  0.00           C  
ATOM    139  HA  ALA    10      39.691  86.608  90.870  1.00  0.00           H  
ATOM    140  CB  ALA    10      40.528  87.282  89.084  1.00  0.00           C  
ATOM    141  HB1 ALA    10      41.466  87.774  88.827  1.00  0.00           H  
ATOM    142  HB2 ALA    10      40.439  86.274  88.679  1.00  0.00           H  
ATOM    143  HB3 ALA    10      39.692  87.952  88.884  1.00  0.00           H  
ATOM    144  C   ALA    10      41.854  86.407  91.056  1.00  0.00           C  
ATOM    145  O   ALA    10      42.838  86.963  91.551  1.00  0.00           O  
ATOM    146  N   THR    11      41.863  85.117  90.718  1.00  0.00           N  
ATOM    147  H   THR    11      41.126  84.802  90.103  1.00  0.00           H  
ATOM    148  CA  THR    11      43.037  84.212  90.863  1.00  0.00           C  
ATOM    149  HA  THR    11      43.870  84.804  90.482  1.00  0.00           H  
ATOM    150  CB  THR    11      43.265  83.838  92.397  1.00  0.00           C  
ATOM    151  HB  THR    11      43.327  84.739  93.007  1.00  0.00           H  
ATOM    152  CG2 THR    11      42.217  82.912  92.889  1.00  0.00           C  
ATOM    153 HG21 THR    11      42.361  81.874  92.590  1.00  0.00           H  
ATOM    154 HG22 THR    11      42.421  82.971  93.958  1.00  0.00           H  
ATOM    155 HG23 THR    11      41.242  83.288  92.575  1.00  0.00           H  
ATOM    156  OG1 THR    11      44.458  83.162  92.464  1.00  0.00           O  
ATOM    157  HG1 THR    11      44.369  82.295  92.062  1.00  0.00           H  
ATOM    158  C   THR    11      42.818  83.052  89.878  1.00  0.00           C  
ATOM    159  O   THR    11      41.721  82.495  89.713  1.00  0.00           O  
ATOM    160  N   GLN    12      43.900  82.491  89.267  1.00  0.00           N  
ATOM    161  H   GLN    12      43.668  81.690  88.698  1.00  0.00           H  
ATOM    162  CA  GLN    12      45.268  83.089  88.946  1.00  0.00           C  
ATOM    163  HA  GLN    12      45.934  83.181  89.804  1.00  0.00           H  
ATOM    164  CB  GLN    12      45.960  82.111  87.989  1.00  0.00           C  
ATOM    165  HB2 GLN    12      47.036  82.265  87.905  1.00  0.00           H  
ATOM    166  HB3 GLN    12      45.874  81.078  88.327  1.00  0.00           H  
ATOM    167  CG  GLN    12      45.498  82.058  86.533  1.00  0.00           C  
ATOM    168  HG2 GLN    12      45.364  83.058  86.118  1.00  0.00           H  
ATOM    169  HG3 GLN    12      46.301  81.690  85.895  1.00  0.00           H  
ATOM    170  CD  GLN    12      44.210  81.243  86.171  1.00  0.00           C  
ATOM    171  OE1 GLN    12      43.423  80.914  87.016  1.00  0.00           O  
ATOM    172  NE2 GLN    12      44.048  80.990  84.865  1.00  0.00           N  
ATOM    173 HE21 GLN    12      43.156  80.556  84.674  1.00  0.00           H  
ATOM    174 HE22 GLN    12      44.733  81.261  84.175  1.00  0.00           H  
ATOM    175  C   GLN    12      45.169  84.496  88.294  1.00  0.00           C  
ATOM    176  O   GLN    12      44.121  84.980  87.817  1.00  0.00           O  
ATOM    177  N   SER    13      46.244  85.263  88.380  1.00  0.00           N  
ATOM    178  H   SER    13      46.977  84.734  88.831  1.00  0.00           H  
ATOM    179  CA  SER    13      46.513  86.648  87.880  1.00  0.00           C  
ATOM    180  HA  SER    13      45.745  87.314  88.275  1.00  0.00           H  
ATOM    181  CB  SER    13      47.883  87.200  88.314  1.00  0.00           C  
ATOM    182  HB2 SER    13      47.944  88.262  88.076  1.00  0.00           H  
ATOM    183  HB3 SER    13      48.091  87.005  89.366  1.00  0.00           H  
ATOM    184  OG  SER    13      48.888  86.565  87.555  1.00  0.00           O  
ATOM    185  HG  SER    13      49.062  85.703  87.941  1.00  0.00           H  
ATOM    186  C   SER    13      46.306  86.606  86.401  1.00  0.00           C  
ATOM    187  O   SER    13      46.383  85.549  85.724  1.00  0.00           O  
ATOM    188  N   TYR    14      46.057  87.770  85.817  1.00  0.00           N  
ATOM    189  H   TYR    14      46.050  88.561  86.445  1.00  0.00           H  
ATOM    190  CA  TYR    14      45.791  87.974  84.406  1.00  0.00           C  
ATOM    191  HA  TYR    14      45.874  87.036  83.856  1.00  0.00           H  
ATOM    192  CB  TYR    14      44.268  88.348  84.391  1.00  0.00           C  
ATOM    193  HB2 TYR    14      43.676  87.587  84.899  1.00  0.00           H  
ATOM    194  HB3 TYR    14      44.162  89.305  84.902  1.00  0.00           H  
ATOM    195  CG  TYR    14      43.604  88.615  83.073  1.00  0.00           C  
ATOM    196  CD1 TYR    14      42.777  87.624  82.520  1.00  0.00           C  
ATOM    197  HD1 TYR    14      42.420  86.823  83.150  1.00  0.00           H  
ATOM    198  CE1 TYR    14      42.270  87.705  81.230  1.00  0.00           C  
ATOM    199  HE1 TYR    14      41.613  87.006  80.735  1.00  0.00           H  
ATOM    200  CZ  TYR    14      42.572  88.821  80.500  1.00  0.00           C  
ATOM    201  OH  TYR    14      42.092  88.877  79.193  1.00  0.00           O  
ATOM    202  HH  TYR    14      41.824  88.045  78.797  1.00  0.00           H  
ATOM    203  CE2 TYR    14      43.332  89.874  81.058  1.00  0.00           C  
ATOM    204  HE2 TYR    14      43.332  90.718  80.383  1.00  0.00           H  
ATOM    205  CD2 TYR    14      43.845  89.784  82.321  1.00  0.00           C  
ATOM    206  HD2 TYR    14      44.361  90.615  82.779  1.00  0.00           H  
ATOM    207  C   TYR    14      46.616  89.108  83.744  1.00  0.00           C  
ATOM    208  O   TYR    14      46.845  90.172  84.397  1.00  0.00           O  
ATOM    209  N   GLY    15      47.108  88.952  82.511  1.00  0.00           N  
ATOM    210  H   GLY    15      47.573  89.777  82.160  1.00  0.00           H  
ATOM    211  CA  GLY    15      47.022  87.836  81.641  1.00  0.00           C  
ATOM    212  HA2 GLY    15      46.035  87.375  81.666  1.00  0.00           H  
ATOM    213  HA3 GLY    15      47.109  88.221  80.625  1.00  0.00           H  
ATOM    214  C   GLY    15      48.021  86.653  81.857  1.00  0.00           C  
ATOM    215  O   GLY    15      48.503  86.454  83.056  1.00  0.00           O  
ATOM    216  N   ALA    16      48.605  85.921  80.876  1.00  0.00           N  
ATOM    217  H   ALA    16      48.141  86.156  80.011  1.00  0.00           H  
ATOM    218  CA  ALA    16      49.601  84.830  80.830  1.00  0.00           C  
ATOM    219  HA  ALA    16      50.004  84.800  81.842  1.00  0.00           H  
ATOM    220  CB  ALA    16      48.935  83.523  80.511  1.00  0.00           C  
ATOM    221  HB1 ALA    16      48.662  83.641  79.462  1.00  0.00           H  
ATOM    222  HB2 ALA    16      49.494  82.596  80.639  1.00  0.00           H  
ATOM    223  HB3 ALA    16      48.015  83.361  81.071  1.00  0.00           H  
ATOM    224  C   ALA    16      50.798  85.110  79.908  1.00  0.00           C  
ATOM    225  O   ALA    16      51.361  84.136  79.395  1.00  0.00           O  
ATOM    226  N   TYR    17      51.157  86.347  79.571  1.00  0.00           N  
ATOM    227  H   TYR    17      50.718  87.085  80.102  1.00  0.00           H  
ATOM    228  CA  TYR    17      52.267  86.684  78.647  1.00  0.00           C  
ATOM    229  HA  TYR    17      52.048  86.215  77.688  1.00  0.00           H  
ATOM    230  CB  TYR    17      52.154  88.250  78.457  1.00  0.00           C  
ATOM    231  HB2 TYR    17      51.171  88.578  78.119  1.00  0.00           H  
ATOM    232  HB3 TYR    17      52.305  88.716  79.431  1.00  0.00           H  
ATOM    233  CG  TYR    17      53.070  88.858  77.451  1.00  0.00           C  
ATOM    234  CD1 TYR    17      54.357  89.159  77.746  1.00  0.00           C  
ATOM    235  HD1 TYR    17      54.774  88.859  78.696  1.00  0.00           H  
ATOM    236  CE1 TYR    17      55.145  89.953  76.939  1.00  0.00           C  
ATOM    237  HE1 TYR    17      56.171  90.166  77.204  1.00  0.00           H  
ATOM    238  CZ  TYR    17      54.619  90.347  75.682  1.00  0.00           C  
ATOM    239  OH  TYR    17      55.395  91.176  74.841  1.00  0.00           O  
ATOM    240  HH  TYR    17      56.315  90.904  74.890  1.00  0.00           H  
ATOM    241  CE2 TYR    17      53.360  89.906  75.234  1.00  0.00           C  
ATOM    242  HE2 TYR    17      53.077  90.170  74.226  1.00  0.00           H  
ATOM    243  CD2 TYR    17      52.569  89.271  76.197  1.00  0.00           C  
ATOM    244  HD2 TYR    17      51.538  89.084  75.937  1.00  0.00           H  
ATOM    245  C   TYR    17      53.691  86.231  79.165  1.00  0.00           C  
ATOM    246  O   TYR    17      53.899  86.245  80.400  1.00  0.00           O  
ATOM    247  N   PRO    18      54.669  85.874  78.254  1.00  0.00           N  
ATOM    248  CD  PRO    18      54.360  85.633  76.864  1.00  0.00           C  
ATOM    249  HD2 PRO    18      54.061  86.582  76.419  1.00  0.00           H  
ATOM    250  HD3 PRO    18      53.531  84.934  76.758  1.00  0.00           H  
ATOM    251  CG  PRO    18      55.592  84.904  76.275  1.00  0.00           C  
ATOM    252  HG2 PRO    18      56.225  85.689  75.861  1.00  0.00           H  
ATOM    253  HG3 PRO    18      55.331  84.199  75.486  1.00  0.00           H  
ATOM    254  CB  PRO    18      56.206  84.225  77.531  1.00  0.00           C  
ATOM    255  HB2 PRO    18      57.278  84.079  77.395  1.00  0.00           H  
ATOM    256  HB3 PRO    18      55.644  83.317  77.749  1.00  0.00           H  
ATOM    257  CA  PRO    18      55.923  85.282  78.564  1.00  0.00           C  
ATOM    258  HA  PRO    18      55.822  84.987  79.609  1.00  0.00           H  
ATOM    259  C   PRO    18      57.026  86.328  78.578  1.00  0.00           C  
ATOM    260  O   PRO    18      57.107  87.125  77.657  1.00  0.00           O  
ATOM    261  N   THR    19      58.006  86.300  79.540  1.00  0.00           N  
ATOM    262  H   THR    19      57.994  85.510  80.169  1.00  0.00           H  
ATOM    263  CA  THR    19      59.372  86.950  79.472  1.00  0.00           C  
ATOM    264  HA  THR    19      59.657  86.953  78.420  1.00  0.00           H  
ATOM    265  CB  THR    19      59.259  88.435  79.775  1.00  0.00           C  
ATOM    266  HB  THR    19      58.761  88.506  80.742  1.00  0.00           H  
ATOM    267  CG2 THR    19      60.560  89.203  79.984  1.00  0.00           C  
ATOM    268 HG21 THR    19      60.283  90.222  80.254  1.00  0.00           H  
ATOM    269 HG22 THR    19      61.102  88.855  80.863  1.00  0.00           H  
ATOM    270 HG23 THR    19      61.183  89.158  79.090  1.00  0.00           H  
ATOM    271  OG1 THR    19      58.602  89.091  78.751  1.00  0.00           O  
ATOM    272  HG1 THR    19      58.094  88.458  78.238  1.00  0.00           H  
ATOM    273  C   THR    19      60.352  86.218  80.263  1.00  0.00           C  
ATOM    274  O   THR    19      60.256  86.155  81.520  1.00  0.00           O  
ATOM    275  N   GLN    20      61.371  85.485  79.736  1.00  0.00           N  
ATOM    276  H   GLN    20      61.398  85.198  78.768  1.00  0.00           H  
ATOM    277  CA  GLN    20      62.491  85.009  80.595  1.00  0.00           C  
ATOM    278  HA  GLN    20      62.122  84.419  81.433  1.00  0.00           H  
ATOM    279  CB  GLN    20      63.343  84.005  79.737  1.00  0.00           C  
ATOM    280  HB2 GLN    20      63.466  84.440  78.746  1.00  0.00           H  
ATOM    281  HB3 GLN    20      64.317  83.829  80.193  1.00  0.00           H  
ATOM    282  CG  GLN    20      62.604  82.649  79.613  1.00  0.00           C  
ATOM    283  HG2 GLN    20      61.648  82.706  79.094  1.00  0.00           H  
ATOM    284  HG3 GLN    20      63.203  81.953  79.026  1.00  0.00           H  
ATOM    285  CD  GLN    20      62.233  81.908  80.902  1.00  0.00           C  
ATOM    286  OE1 GLN    20      62.721  82.200  81.976  1.00  0.00           O  
ATOM    287  NE2 GLN    20      61.279  81.001  80.863  1.00  0.00           N  
ATOM    288 HE21 GLN    20      60.652  81.006  80.071  1.00  0.00           H  
ATOM    289 HE22 GLN    20      61.022  80.440  81.663  1.00  0.00           H  
ATOM    290  C   GLN    20      63.309  86.343  80.919  1.00  0.00           C  
ATOM    291  O   GLN    20      63.455  87.192  80.057  1.00  0.00           O  
ATOM    292  N   PRO    21      63.900  86.437  82.146  1.00  0.00           N  
ATOM    293  CD  PRO    21      64.011  85.389  83.087  1.00  0.00           C  
ATOM    294  HD2 PRO    21      64.278  84.437  82.626  1.00  0.00           H  
ATOM    295  HD3 PRO    21      63.080  85.450  83.650  1.00  0.00           H  
ATOM    296  CG  PRO    21      65.014  85.775  84.077  1.00  0.00           C  
ATOM    297  HG2 PRO    21      65.969  85.380  83.732  1.00  0.00           H  
ATOM    298  HG3 PRO    21      64.845  85.509  85.121  1.00  0.00           H  
ATOM    299  CB  PRO    21      65.044  87.316  84.055  1.00  0.00           C  
ATOM    300  HB2 PRO    21      66.028  87.721  84.293  1.00  0.00           H  
ATOM    301  HB3 PRO    21      64.284  87.606  84.781  1.00  0.00           H  
ATOM    302  CA  PRO    21      64.586  87.665  82.630  1.00  0.00           C  
ATOM    303  HA  PRO    21      63.867  88.484  82.592  1.00  0.00           H  
ATOM    304  C   PRO    21      65.890  88.122  81.896  1.00  0.00           C  
ATOM    305  O   PRO    21      66.810  87.291  81.730  1.00  0.00           O  
ATOM    306  N   GLY    22      66.041  89.449  81.591  1.00  0.00           N  
ATOM    307  H   GLY    22      65.256  90.026  81.858  1.00  0.00           H  
ATOM    308  CA  GLY    22      67.247  90.063  81.142  1.00  0.00           C  
ATOM    309  HA2 GLY    22      67.632  89.380  80.385  1.00  0.00           H  
ATOM    310  HA3 GLY    22      67.038  91.014  80.652  1.00  0.00           H  
ATOM    311  C   GLY    22      68.209  90.381  82.314  1.00  0.00           C  
ATOM    312  O   GLY    22      68.051  89.755  83.383  1.00  0.00           O  
ATOM    313  N   GLN    23      69.129  91.282  82.102  1.00  0.00           N  
ATOM    314  H   GLN    23      69.453  91.506  81.172  1.00  0.00           H  
ATOM    315  CA  GLN    23      70.009  91.721  83.165  1.00  0.00           C  
ATOM    316  HA  GLN    23      69.548  91.530  84.134  1.00  0.00           H  
ATOM    317  CB  GLN    23      71.278  90.886  82.978  1.00  0.00           C  
ATOM    318  HB2 GLN    23      71.087  89.814  83.007  1.00  0.00           H  
ATOM    319  HB3 GLN    23      71.741  91.086  82.011  1.00  0.00           H  
ATOM    320  CG  GLN    23      72.459  91.240  83.858  1.00  0.00           C  
ATOM    321  HG2 GLN    23      73.345  90.653  83.617  1.00  0.00           H  
ATOM    322  HG3 GLN    23      72.628  92.315  83.785  1.00  0.00           H  
ATOM    323  CD  GLN    23      72.289  90.842  85.311  1.00  0.00           C  
ATOM    324  OE1 GLN    23      71.569  89.853  85.557  1.00  0.00           O  
ATOM    325  NE2 GLN    23      72.913  91.511  86.288  1.00  0.00           N  
ATOM    326 HE21 GLN    23      73.528  92.280  86.065  1.00  0.00           H  
ATOM    327 HE22 GLN    23      72.887  91.195  87.247  1.00  0.00           H  
ATOM    328  C   GLN    23      70.251  93.246  83.005  1.00  0.00           C  
ATOM    329  O   GLN    23      70.296  93.880  81.901  1.00  0.00           O  
ATOM    330  N   GLY    24      70.123  93.869  84.180  1.00  0.00           N  
ATOM    331  H   GLY    24      70.004  93.225  84.949  1.00  0.00           H  
ATOM    332  CA  GLY    24      70.455  95.289  84.476  1.00  0.00           C  
ATOM    333  HA2 GLY    24      69.672  95.986  84.177  1.00  0.00           H  
ATOM    334  HA3 GLY    24      70.530  95.434  85.554  1.00  0.00           H  
ATOM    335  C   GLY    24      71.806  95.793  83.974  1.00  0.00           C  
ATOM    336  O   GLY    24      72.697  95.040  83.710  1.00  0.00           O  
ATOM    337  N   TYR    25      71.963  97.154  83.968  1.00  0.00           N  
ATOM    338  H   TYR    25      71.168  97.751  84.146  1.00  0.00           H  
ATOM    339  CA  TYR    25      73.178  97.759  83.483  1.00  0.00           C  
ATOM    340  HA  TYR    25      74.011  97.057  83.455  1.00  0.00           H  
ATOM    341  CB  TYR    25      72.858  98.355  82.075  1.00  0.00           C  
ATOM    342  HB2 TYR    25      72.725  97.549  81.354  1.00  0.00           H  
ATOM    343  HB3 TYR    25      71.940  98.920  82.237  1.00  0.00           H  
ATOM    344  CG  TYR    25      73.920  99.292  81.563  1.00  0.00           C  
ATOM    345  CD1 TYR    25      74.960  98.738  80.791  1.00  0.00           C  
ATOM    346  HD1 TYR    25      74.996  97.666  80.663  1.00  0.00           H  
ATOM    347  CE1 TYR    25      76.045  99.510  80.423  1.00  0.00           C  
ATOM    348  HE1 TYR    25      76.886  99.033  79.943  1.00  0.00           H  
ATOM    349  CZ  TYR    25      75.931 100.911  80.525  1.00  0.00           C  
ATOM    350  OH  TYR    25      76.923 101.726  80.181  1.00  0.00           O  
ATOM    351  HH  TYR    25      77.503 101.178  79.647  1.00  0.00           H  
ATOM    352  CE2 TYR    25      74.793 101.440  81.081  1.00  0.00           C  
ATOM    353  HE2 TYR    25      74.744 102.515  81.164  1.00  0.00           H  
ATOM    354  CD2 TYR    25      73.755 100.682  81.625  1.00  0.00           C  
ATOM    355  HD2 TYR    25      72.925 101.140  82.142  1.00  0.00           H  
ATOM    356  C   TYR    25      73.504  98.940  84.431  1.00  0.00           C  
ATOM    357  O   TYR    25      72.566  99.654  84.825  1.00  0.00           O  
ATOM    358  N   SER    26      74.767  99.128  84.740  1.00  0.00           N  
ATOM    359  H   SER    26      75.434  98.383  84.600  1.00  0.00           H  
ATOM    360  CA  SER    26      75.270 100.326  85.454  1.00  0.00           C  
ATOM    361  HA  SER    26      74.501 100.772  86.084  1.00  0.00           H  
ATOM    362  CB  SER    26      76.400  99.803  86.389  1.00  0.00           C  
ATOM    363  HB2 SER    26      75.967  98.986  86.966  1.00  0.00           H  
ATOM    364  HB3 SER    26      77.312  99.582  85.836  1.00  0.00           H  
ATOM    365  OG  SER    26      76.744 100.838  87.216  1.00  0.00           O  
ATOM    366  HG  SER    26      76.899 100.477  88.092  1.00  0.00           H  
ATOM    367  C   SER    26      75.832 101.432  84.540  1.00  0.00           C  
ATOM    368  O   SER    26      76.836 101.244  83.863  1.00  0.00           O  
ATOM    369  N   GLN    27      75.256 102.605  84.639  1.00  0.00           N  
ATOM    370  H   GLN    27      74.517 102.694  85.322  1.00  0.00           H  
ATOM    371  CA  GLN    27      75.869 103.819  84.067  1.00  0.00           C  
ATOM    372  HA  GLN    27      76.207 103.569  83.061  1.00  0.00           H  
ATOM    373  CB  GLN    27      74.819 104.967  84.133  1.00  0.00           C  
ATOM    374  HB2 GLN    27      73.837 104.557  83.894  1.00  0.00           H  
ATOM    375  HB3 GLN    27      74.897 105.319  85.161  1.00  0.00           H  
ATOM    376  CG  GLN    27      75.223 106.117  83.207  1.00  0.00           C  
ATOM    377  HG2 GLN    27      74.677 107.016  83.493  1.00  0.00           H  
ATOM    378  HG3 GLN    27      76.302 106.257  83.286  1.00  0.00           H  
ATOM    379  CD  GLN    27      74.940 105.754  81.713  1.00  0.00           C  
ATOM    380  OE1 GLN    27      74.242 104.799  81.336  1.00  0.00           O  
ATOM    381  NE2 GLN    27      75.606 106.428  80.823  1.00  0.00           N  
ATOM    382 HE21 GLN    27      76.093 107.286  81.038  1.00  0.00           H  
ATOM    383 HE22 GLN    27      75.657 106.089  79.872  1.00  0.00           H  
ATOM    384  C   GLN    27      77.256 104.167  84.751  1.00  0.00           C  
ATOM    385  O   GLN    27      78.148 104.697  84.074  1.00  0.00           O  
ATOM    386  N   GLN    28      77.329 103.809  86.041  1.00  0.00           N  
ATOM    387  H   GLN    28      76.502 103.499  86.531  1.00  0.00           H  
ATOM    388  CA  GLN    28      78.584 103.972  86.796  1.00  0.00           C  
ATOM    389  HA  GLN    28      79.018 104.910  86.450  1.00  0.00           H  
ATOM    390  CB  GLN    28      78.215 103.975  88.258  1.00  0.00           C  
ATOM    391  HB2 GLN    28      77.351 104.603  88.474  1.00  0.00           H  
ATOM    392  HB3 GLN    28      77.872 103.001  88.605  1.00  0.00           H  
ATOM    393  CG  GLN    28      79.390 104.333  89.179  1.00  0.00           C  
ATOM    394  HG2 GLN    28      79.104 104.298  90.230  1.00  0.00           H  
ATOM    395  HG3 GLN    28      80.157 103.568  89.063  1.00  0.00           H  
ATOM    396  CD  GLN    28      79.930 105.730  88.830  1.00  0.00           C  
ATOM    397  OE1 GLN    28      79.420 106.814  88.935  1.00  0.00           O  
ATOM    398  NE2 GLN    28      81.046 105.754  88.123  1.00  0.00           N  
ATOM    399 HE21 GLN    28      81.407 106.683  87.958  1.00  0.00           H  
ATOM    400 HE22 GLN    28      81.477 104.906  87.784  1.00  0.00           H  
ATOM    401  C   GLN    28      79.635 103.063  86.420  1.00  0.00           C  
ATOM    402  O   GLN    28      80.751 103.105  86.859  1.00  0.00           O  
ATOM    403  N   SER    29      79.381 102.156  85.505  1.00  0.00           N  
ATOM    404  H   SER    29      78.459 102.102  85.097  1.00  0.00           H  
ATOM    405  CA  SER    29      80.430 101.380  84.823  1.00  0.00           C  
ATOM    406  HA  SER    29      81.077 101.021  85.623  1.00  0.00           H  
ATOM    407  CB  SER    29      79.871 100.121  84.088  1.00  0.00           C  
ATOM    408  HB2 SER    29      80.705  99.507  83.747  1.00  0.00           H  
ATOM    409  HB3 SER    29      79.300  99.490  84.770  1.00  0.00           H  
ATOM    410  OG  SER    29      79.076 100.504  82.998  1.00  0.00           O  
ATOM    411  HG  SER    29      78.222 100.795  83.325  1.00  0.00           H  
ATOM    412  C   SER    29      81.385 102.236  83.986  1.00  0.00           C  
ATOM    413  O   SER    29      82.600 102.013  83.837  1.00  0.00           O  
ATOM    414  N   SER    30      80.942 103.409  83.624  1.00  0.00           N  
ATOM    415  H   SER    30      79.970 103.633  83.784  1.00  0.00           H  
ATOM    416  CA  SER    30      81.681 104.595  83.306  1.00  0.00           C  
ATOM    417  HA  SER    30      82.661 104.249  82.979  1.00  0.00           H  
ATOM    418  CB  SER    30      81.019 105.283  82.145  1.00  0.00           C  
ATOM    419  HB2 SER    30      81.058 104.628  81.275  1.00  0.00           H  
ATOM    420  HB3 SER    30      79.989 105.529  82.403  1.00  0.00           H  
ATOM    421  OG  SER    30      81.671 106.504  81.884  1.00  0.00           O  
ATOM    422  HG  SER    30      82.211 106.362  81.102  1.00  0.00           H  
ATOM    423  C   SER    30      81.774 105.494  84.526  1.00  0.00           C  
ATOM    424  O   SER    30      80.815 106.182  84.870  1.00  0.00           O  
ATOM    425  N   GLN    31      82.901 105.575  85.286  1.00  0.00           N  
ATOM    426  H   GLN    31      82.929 106.278  86.011  1.00  0.00           H  
ATOM    427  CA  GLN    31      84.068 104.652  85.191  1.00  0.00           C  
ATOM    428  HA  GLN    31      83.962 103.921  84.390  1.00  0.00           H  
ATOM    429  CB  GLN    31      85.328 105.469  84.849  1.00  0.00           C  
ATOM    430  HB2 GLN    31      85.275 106.282  85.573  1.00  0.00           H  
ATOM    431  HB3 GLN    31      86.260 104.916  84.961  1.00  0.00           H  
ATOM    432  CG  GLN    31      85.241 105.938  83.408  1.00  0.00           C  
ATOM    433  HG2 GLN    31      84.252 106.326  83.165  1.00  0.00           H  
ATOM    434  HG3 GLN    31      85.939 106.771  83.336  1.00  0.00           H  
ATOM    435  CD  GLN    31      85.755 104.934  82.337  1.00  0.00           C  
ATOM    436  OE1 GLN    31      85.853 103.777  82.709  1.00  0.00           O  
ATOM    437  NE2 GLN    31      86.334 105.316  81.222  1.00  0.00           N  
ATOM    438 HE21 GLN    31      86.450 104.521  80.609  1.00  0.00           H  
ATOM    439 HE22 GLN    31      85.982 106.158  80.789  1.00  0.00           H  
ATOM    440  C   GLN    31      84.214 103.878  86.561  1.00  0.00           C  
ATOM    441  O   GLN    31      84.034 104.585  87.588  1.00  0.00           O  
ATOM    442  N   PRO    32      84.739 102.646  86.578  1.00  0.00           N  
ATOM    443  CD  PRO    32      85.456 101.967  85.482  1.00  0.00           C  
ATOM    444  HD2 PRO    32      86.427 102.406  85.255  1.00  0.00           H  
ATOM    445  HD3 PRO    32      84.711 101.843  84.695  1.00  0.00           H  
ATOM    446  CG  PRO    32      85.816 100.590  86.096  1.00  0.00           C  
ATOM    447  HG2 PRO    32      86.846 100.466  86.433  1.00  0.00           H  
ATOM    448  HG3 PRO    32      85.695  99.792  85.364  1.00  0.00           H  
ATOM    449  CB  PRO    32      84.843 100.299  87.238  1.00  0.00           C  
ATOM    450  HB2 PRO    32      85.172  99.500  87.902  1.00  0.00           H  
ATOM    451  HB3 PRO    32      83.910  99.931  86.811  1.00  0.00           H  
ATOM    452  CA  PRO    32      84.692 101.734  87.787  1.00  0.00           C  
ATOM    453  HA  PRO    32      83.700 101.812  88.231  1.00  0.00           H  
ATOM    454  C   PRO    32      85.796 102.040  88.845  1.00  0.00           C  
ATOM    455  O   PRO    32      86.969 102.280  88.391  1.00  0.00           O  
ATOM    456  N   TYR    33      85.532 101.886  90.183  1.00  0.00           N  
ATOM    457  H   TYR    33      84.577 101.746  90.481  1.00  0.00           H  
ATOM    458  CA  TYR    33      86.488 101.900  91.279  1.00  0.00           C  
ATOM    459  HA  TYR    33      87.234 102.661  91.050  1.00  0.00           H  
ATOM    460  CB  TYR    33      85.725 102.366  92.539  1.00  0.00           C  
ATOM    461  HB2 TYR    33      85.173 101.527  92.962  1.00  0.00           H  
ATOM    462  HB3 TYR    33      86.483 102.674  93.259  1.00  0.00           H  
ATOM    463  CG  TYR    33      84.742 103.497  92.413  1.00  0.00           C  
ATOM    464  CD1 TYR    33      85.247 104.791  92.222  1.00  0.00           C  
ATOM    465  HD1 TYR    33      86.306 104.969  92.335  1.00  0.00           H  
ATOM    466  CE1 TYR    33      84.403 105.848  92.006  1.00  0.00           C  
ATOM    467  HE1 TYR    33      84.825 106.831  91.855  1.00  0.00           H  
ATOM    468  CZ  TYR    33      82.959 105.611  91.961  1.00  0.00           C  
ATOM    469  OH  TYR    33      82.064 106.639  91.956  1.00  0.00           O  
ATOM    470  HH  TYR    33      82.393 107.293  91.335  1.00  0.00           H  
ATOM    471  CE2 TYR    33      82.449 104.375  92.263  1.00  0.00           C  
ATOM    472  HE2 TYR    33      81.394 104.229  92.085  1.00  0.00           H  
ATOM    473  CD2 TYR    33      83.328 103.257  92.435  1.00  0.00           C  
ATOM    474  HD2 TYR    33      82.933 102.260  92.561  1.00  0.00           H  
ATOM    475  C   TYR    33      87.282 100.623  91.489  1.00  0.00           C  
ATOM    476  O   TYR    33      88.233 100.760  92.206  1.00  0.00           O  
ATOM    477  N   GLY    34      86.937  99.502  90.769  1.00  0.00           N  
ATOM    478  H   GLY    34      86.126  99.573  90.171  1.00  0.00           H  
ATOM    479  CA  GLY    34      87.365  98.124  91.183  1.00  0.00           C  
ATOM    480  HA2 GLY    34      86.850  97.373  90.584  1.00  0.00           H  
ATOM    481  HA3 GLY    34      88.451  98.031  91.165  1.00  0.00           H  
ATOM    482  C   GLY    34      86.981  97.662  92.648  1.00  0.00           C  
ATOM    483  O   GLY    34      86.090  98.190  93.320  1.00  0.00           O  
ATOM    484  N   GLN    35      87.652  96.550  92.937  1.00  0.00           N  
ATOM    485  H   GLN    35      88.275  96.061  92.310  1.00  0.00           H  
ATOM    486  CA  GLN    35      87.289  95.730  94.119  1.00  0.00           C  
ATOM    487  HA  GLN    35      86.968  96.510  94.810  1.00  0.00           H  
ATOM    488  CB  GLN    35      86.005  94.894  93.838  1.00  0.00           C  
ATOM    489  HB2 GLN    35      85.171  95.528  93.537  1.00  0.00           H  
ATOM    490  HB3 GLN    35      86.124  94.262  92.958  1.00  0.00           H  
ATOM    491  CG  GLN    35      85.449  94.018  94.960  1.00  0.00           C  
ATOM    492  HG2 GLN    35      84.549  93.515  94.606  1.00  0.00           H  
ATOM    493  HG3 GLN    35      86.166  93.206  95.078  1.00  0.00           H  
ATOM    494  CD  GLN    35      85.253  94.785  96.286  1.00  0.00           C  
ATOM    495  OE1 GLN    35      85.534  95.944  96.551  1.00  0.00           O  
ATOM    496  NE2 GLN    35      84.643  94.053  97.251  1.00  0.00           N  
ATOM    497 HE21 GLN    35      84.485  93.061  97.141  1.00  0.00           H  
ATOM    498 HE22 GLN    35      84.469  94.492  98.144  1.00  0.00           H  
ATOM    499  C   GLN    35      88.457  94.951  94.672  1.00  0.00           C  
ATOM    500  O   GLN    35      88.995  94.139  93.955  1.00  0.00           O  
ATOM    501  N   GLN    36      89.084  95.301  95.809  1.00  0.00           N  
ATOM    502  H   GLN    36      89.913  94.761  96.010  1.00  0.00           H  
ATOM    503  CA  GLN    36      88.758  96.467  96.679  1.00  0.00           C  
ATOM    504  HA  GLN    36      87.735  96.262  96.993  1.00  0.00           H  
ATOM    505  CB  GLN    36      89.797  96.440  97.862  1.00  0.00           C  
ATOM    506  HB2 GLN    36      90.829  96.714  97.643  1.00  0.00           H  
ATOM    507  HB3 GLN    36      89.441  97.256  98.491  1.00  0.00           H  
ATOM    508  CG  GLN    36      89.809  95.054  98.572  1.00  0.00           C  
ATOM    509  HG2 GLN    36      90.415  94.484  97.868  1.00  0.00           H  
ATOM    510  HG3 GLN    36      90.313  95.150  99.534  1.00  0.00           H  
ATOM    511  CD  GLN    36      88.418  94.440  98.738  1.00  0.00           C  
ATOM    512  OE1 GLN    36      87.888  93.697  97.947  1.00  0.00           O  
ATOM    513  NE2 GLN    36      87.731  94.845  99.777  1.00  0.00           N  
ATOM    514 HE21 GLN    36      88.179  95.319 100.548  1.00  0.00           H  
ATOM    515 HE22 GLN    36      86.879  94.346  99.988  1.00  0.00           H  
ATOM    516  C   GLN    36      88.736  97.843  95.955  1.00  0.00           C  
ATOM    517  O   GLN    36      89.588  98.114  95.156  1.00  0.00           O  
ATOM    518  N   SER    37      87.844  98.774  96.409  1.00  0.00           N  
ATOM    519  H   SER    37      87.333  98.656  97.273  1.00  0.00           H  
ATOM    520  CA  SER    37      87.680 100.109  95.929  1.00  0.00           C  
ATOM    521  HA  SER    37      87.543 100.137  94.848  1.00  0.00           H  
ATOM    522  CB  SER    37      86.388 100.793  96.470  1.00  0.00           C  
ATOM    523  HB2 SER    37      86.330 101.844  96.186  1.00  0.00           H  
ATOM    524  HB3 SER    37      85.472 100.324  96.111  1.00  0.00           H  
ATOM    525  OG  SER    37      86.364 100.767  97.908  1.00  0.00           O  
ATOM    526  HG  SER    37      86.325  99.847  98.182  1.00  0.00           H  
ATOM    527  C   SER    37      88.981 100.824  96.194  1.00  0.00           C  
ATOM    528  O   SER    37      89.214 101.029  97.363  1.00  0.00           O  
ATOM    529  N   TYR    38      89.642 101.336  95.114  1.00  0.00           N  
ATOM    530  H   TYR    38      89.497 100.962  94.187  1.00  0.00           H  
ATOM    531  CA  TYR    38      90.755 102.317  95.255  1.00  0.00           C  
ATOM    532  HA  TYR    38      90.540 103.083  95.999  1.00  0.00           H  
ATOM    533  CB  TYR    38      92.066 101.681  95.770  1.00  0.00           C  
ATOM    534  HB2 TYR    38      91.939 101.582  96.848  1.00  0.00           H  
ATOM    535  HB3 TYR    38      92.172 100.693  95.321  1.00  0.00           H  
ATOM    536  CG  TYR    38      93.317 102.535  95.554  1.00  0.00           C  
ATOM    537  CD1 TYR    38      94.360 102.034  94.695  1.00  0.00           C  
ATOM    538  HD1 TYR    38      94.273 101.041  94.278  1.00  0.00           H  
ATOM    539  CE1 TYR    38      95.465 102.932  94.397  1.00  0.00           C  
ATOM    540  HE1 TYR    38      96.321 102.576  93.843  1.00  0.00           H  
ATOM    541  CZ  TYR    38      95.533 104.198  95.030  1.00  0.00           C  
ATOM    542  OH  TYR    38      96.662 104.946  94.847  1.00  0.00           O  
ATOM    543  HH  TYR    38      96.736 105.726  95.402  1.00  0.00           H  
ATOM    544  CE2 TYR    38      94.497 104.683  95.874  1.00  0.00           C  
ATOM    545  HE2 TYR    38      94.691 105.588  96.431  1.00  0.00           H  
ATOM    546  CD2 TYR    38      93.346 103.874  96.075  1.00  0.00           C  
ATOM    547  HD2 TYR    38      92.574 104.210  96.752  1.00  0.00           H  
ATOM    548  C   TYR    38      91.120 102.982  93.901  1.00  0.00           C  
ATOM    549  O   TYR    38      91.444 102.272  92.979  1.00  0.00           O  
ATOM    550  N   SER    39      91.238 104.278  93.865  1.00  0.00           N  
ATOM    551  H   SER    39      91.178 104.722  94.771  1.00  0.00           H  
ATOM    552  CA  SER    39      91.356 105.132  92.662  1.00  0.00           C  
ATOM    553  HA  SER    39      91.478 104.467  91.808  1.00  0.00           H  
ATOM    554  CB  SER    39      90.005 105.845  92.423  1.00  0.00           C  
ATOM    555  HB2 SER    39      89.589 106.249  93.345  1.00  0.00           H  
ATOM    556  HB3 SER    39      90.209 106.629  91.693  1.00  0.00           H  
ATOM    557  OG  SER    39      89.212 104.855  91.840  1.00  0.00           O  
ATOM    558  HG  SER    39      88.364 105.187  91.536  1.00  0.00           H  
ATOM    559  C   SER    39      92.520 106.110  92.799  1.00  0.00           C  
ATOM    560  O   SER    39      92.355 107.161  93.401  1.00  0.00           O  
ATOM    561  N   GLY    40      93.671 105.681  92.327  1.00  0.00           N  
ATOM    562  H   GLY    40      93.666 104.789  91.854  1.00  0.00           H  
ATOM    563  CA  GLY    40      94.777 106.526  92.255  1.00  0.00           C  
ATOM    564  HA2 GLY    40      94.715 107.298  93.022  1.00  0.00           H  
ATOM    565  HA3 GLY    40      95.601 105.864  92.522  1.00  0.00           H  
ATOM    566  C   GLY    40      94.957 107.164  90.844  1.00  0.00           C  
ATOM    567  O   GLY    40      94.064 107.907  90.461  1.00  0.00           O  
ATOM    568  N   TYR    41      96.048 106.896  90.120  1.00  0.00           N  
ATOM    569  H   TYR    41      96.045 107.411  89.251  1.00  0.00           H  
ATOM    570  CA  TYR    41      97.244 106.211  90.462  1.00  0.00           C  
ATOM    571  HA  TYR    41      97.410 106.481  91.505  1.00  0.00           H  
ATOM    572  CB  TYR    41      97.115 104.630  90.515  1.00  0.00           C  
ATOM    573  HB2 TYR    41      96.326 104.462  91.248  1.00  0.00           H  
ATOM    574  HB3 TYR    41      96.783 104.272  89.541  1.00  0.00           H  
ATOM    575  CG  TYR    41      98.336 103.809  90.883  1.00  0.00           C  
ATOM    576  CD1 TYR    41      99.035 103.148  89.820  1.00  0.00           C  
ATOM    577  HD1 TYR    41      98.708 103.210  88.793  1.00  0.00           H  
ATOM    578  CE1 TYR    41     100.219 102.512  90.116  1.00  0.00           C  
ATOM    579  HE1 TYR    41     100.888 102.211  89.323  1.00  0.00           H  
ATOM    580  CZ  TYR    41     100.688 102.545  91.436  1.00  0.00           C  
ATOM    581  OH  TYR    41     101.892 102.031  91.812  1.00  0.00           O  
ATOM    582  HH  TYR    41     102.062 101.285  91.233  1.00  0.00           H  
ATOM    583  CE2 TYR    41      99.988 103.164  92.507  1.00  0.00           C  
ATOM    584  HE2 TYR    41     100.320 103.372  93.514  1.00  0.00           H  
ATOM    585  CD2 TYR    41      98.794 103.805  92.210  1.00  0.00           C  
ATOM    586  HD2 TYR    41      98.178 104.255  92.975  1.00  0.00           H  
ATOM    587  C   TYR    41      98.487 106.723  89.704  1.00  0.00           C  
ATOM    588  O   TYR    41      98.435 107.177  88.572  1.00  0.00           O  
ATOM    589  N   SER    42      99.647 106.569  90.303  1.00  0.00           N  
ATOM    590  H   SER    42      99.668 106.157  91.225  1.00  0.00           H  
ATOM    591  CA  SER    42     101.048 106.684  89.739  1.00  0.00           C  
ATOM    592  HA  SER    42     101.095 106.469  88.672  1.00  0.00           H  
ATOM    593  CB  SER    42     101.480 108.172  89.825  1.00  0.00           C  
ATOM    594  HB2 SER    42     100.652 108.822  89.542  1.00  0.00           H  
ATOM    595  HB3 SER    42     101.832 108.191  90.856  1.00  0.00           H  
ATOM    596  OG  SER    42     102.529 108.359  88.936  1.00  0.00           O  
ATOM    597  HG  SER    42     102.154 108.240  88.061  1.00  0.00           H  
ATOM    598  C   SER    42     102.025 105.902  90.643  1.00  0.00           C  
ATOM    599  O   SER    42     101.792 105.939  91.903  1.00  0.00           O  
ATOM    600  N   GLN    43     103.041 105.366  90.037  1.00  0.00           N  
ATOM    601  H   GLN    43     103.036 105.378  89.027  1.00  0.00           H  
ATOM    602  CA  GLN    43     104.053 104.544  90.751  1.00  0.00           C  
ATOM    603  HA  GLN    43     103.476 104.041  91.527  1.00  0.00           H  
ATOM    604  CB  GLN    43     104.628 103.430  89.823  1.00  0.00           C  
ATOM    605  HB2 GLN    43     103.928 102.602  89.707  1.00  0.00           H  
ATOM    606  HB3 GLN    43     104.834 103.866  88.846  1.00  0.00           H  
ATOM    607  CG  GLN    43     105.954 102.779  90.223  1.00  0.00           C  
ATOM    608  HG2 GLN    43     106.835 103.421  90.224  1.00  0.00           H  
ATOM    609  HG3 GLN    43     105.909 102.425  91.253  1.00  0.00           H  
ATOM    610  CD  GLN    43     106.359 101.617  89.356  1.00  0.00           C  
ATOM    611  OE1 GLN    43     106.009 101.512  88.172  1.00  0.00           O  
ATOM    612  NE2 GLN    43     107.138 100.671  89.859  1.00  0.00           N  
ATOM    613 HE21 GLN    43     107.475 100.755  90.807  1.00  0.00           H  
ATOM    614 HE22 GLN    43     107.227  99.808  89.342  1.00  0.00           H  
ATOM    615  C   GLN    43     105.130 105.385  91.486  1.00  0.00           C  
ATOM    616  O   GLN    43     105.269 105.285  92.746  1.00  0.00           O  
ATOM    617  N   SER    44     106.072 105.946  90.674  1.00  0.00           N  
ATOM    618  H   SER    44     106.044 105.830  89.671  1.00  0.00           H  
ATOM    619  CA  SER    44     107.266 106.509  91.251  1.00  0.00           C  
ATOM    620  HA  SER    44     107.806 105.742  91.807  1.00  0.00           H  
ATOM    621  CB  SER    44     108.312 106.834  90.163  1.00  0.00           C  
ATOM    622  HB2 SER    44     109.317 106.983  90.558  1.00  0.00           H  
ATOM    623  HB3 SER    44     108.324 106.069  89.386  1.00  0.00           H  
ATOM    624  OG  SER    44     107.958 108.048  89.518  1.00  0.00           O  
ATOM    625  HG  SER    44     108.782 108.357  89.135  1.00  0.00           H  
ATOM    626  C   SER    44     106.933 107.786  92.093  1.00  0.00           C  
ATOM    627  O   SER    44     105.819 108.217  92.364  1.00  0.00           O  
ATOM    628  N   THR    45     108.007 108.445  92.593  1.00  0.00           N  
ATOM    629  H   THR    45     108.941 108.091  92.445  1.00  0.00           H  
ATOM    630  CA  THR    45     107.769 109.624  93.463  1.00  0.00           C  
ATOM    631  HA  THR    45     107.142 109.264  94.279  1.00  0.00           H  
ATOM    632  CB  THR    45     109.139 110.073  94.057  1.00  0.00           C  
ATOM    633  HB  THR    45     109.693 110.518  93.230  1.00  0.00           H  
ATOM    634  CG2 THR    45     108.939 111.164  95.105  1.00  0.00           C  
ATOM    635 HG21 THR    45     108.151 110.915  95.815  1.00  0.00           H  
ATOM    636 HG22 THR    45     109.911 111.315  95.574  1.00  0.00           H  
ATOM    637 HG23 THR    45     108.600 112.107  94.677  1.00  0.00           H  
ATOM    638  OG1 THR    45     109.798 109.012  94.615  1.00  0.00           O  
ATOM    639  HG1 THR    45     110.361 108.563  93.979  1.00  0.00           H  
ATOM    640  C   THR    45     107.208 110.812  92.684  1.00  0.00           C  
ATOM    641  O   THR    45     107.547 110.959  91.498  1.00  0.00           O  
ATOM    642  N   ASP    46     106.411 111.718  93.278  1.00  0.00           N  
ATOM    643  H   ASP    46     106.153 111.505  94.231  1.00  0.00           H  
ATOM    644  CA  ASP    46     105.907 112.957  92.588  1.00  0.00           C  
ATOM    645  HA  ASP    46     105.454 112.795  91.610  1.00  0.00           H  
ATOM    646  CB  ASP    46     104.834 113.624  93.507  1.00  0.00           C  
ATOM    647  HB2 ASP    46     103.963 112.970  93.552  1.00  0.00           H  
ATOM    648  HB3 ASP    46     105.261 113.739  94.503  1.00  0.00           H  
ATOM    649  CG  ASP    46     104.377 114.987  93.121  1.00  0.00           C  
ATOM    650  OD1 ASP    46     103.904 115.107  91.942  1.00  0.00           O  
ATOM    651  OD2 ASP    46     104.503 115.978  93.853  1.00  0.00           O  
ATOM    652  C   ASP    46     106.950 114.088  92.420  1.00  0.00           C  
ATOM    653  O   ASP    46     107.746 114.396  93.282  1.00  0.00           O  
ATOM    654  N   THR    47     106.862 114.739  91.270  1.00  0.00           N  
ATOM    655  H   THR    47     106.221 114.326  90.607  1.00  0.00           H  
ATOM    656  CA  THR    47     107.782 115.799  90.814  1.00  0.00           C  
ATOM    657  HA  THR    47     108.356 116.234  91.632  1.00  0.00           H  
ATOM    658  CB  THR    47     108.811 115.340  89.841  1.00  0.00           C  
ATOM    659  HB  THR    47     109.438 116.098  89.374  1.00  0.00           H  
ATOM    660  CG2 THR    47     109.815 114.466  90.716  1.00  0.00           C  
ATOM    661 HG21 THR    47     109.306 113.617  91.172  1.00  0.00           H  
ATOM    662 HG22 THR    47     110.583 114.090  90.039  1.00  0.00           H  
ATOM    663 HG23 THR    47     110.314 115.090  91.457  1.00  0.00           H  
ATOM    664  OG1 THR    47     108.135 114.427  88.890  1.00  0.00           O  
ATOM    665  HG1 THR    47     108.239 114.864  88.042  1.00  0.00           H  
ATOM    666  C   THR    47     106.951 116.942  90.184  1.00  0.00           C  
ATOM    667  O   THR    47     107.445 117.851  89.515  1.00  0.00           O  
ATOM    668  N   SER    48     105.655 117.009  90.507  1.00  0.00           N  
ATOM    669  H   SER    48     105.263 116.272  91.077  1.00  0.00           H  
ATOM    670  CA  SER    48     104.788 118.140  90.158  1.00  0.00           C  
ATOM    671  HA  SER    48     104.751 118.194  89.070  1.00  0.00           H  
ATOM    672  CB  SER    48     103.306 117.886  90.642  1.00  0.00           C  
ATOM    673  HB2 SER    48     102.677 118.684  90.248  1.00  0.00           H  
ATOM    674  HB3 SER    48     102.968 116.914  90.280  1.00  0.00           H  
ATOM    675  OG  SER    48     103.369 118.036  92.068  1.00  0.00           O  
ATOM    676  HG  SER    48     103.907 117.317  92.407  1.00  0.00           H  
ATOM    677  C   SER    48     105.347 119.441  90.730  1.00  0.00           C  
ATOM    678  O   SER    48     105.912 119.528  91.830  1.00  0.00           O  
ATOM    679  N   GLY    49     105.001 120.559  90.059  1.00  0.00           N  
ATOM    680  H   GLY    49     104.532 120.454  89.171  1.00  0.00           H  
ATOM    681  CA  GLY    49     104.998 121.888  90.656  1.00  0.00           C  
ATOM    682  HA2 GLY    49     104.284 122.559  90.177  1.00  0.00           H  
ATOM    683  HA3 GLY    49     104.666 121.794  91.690  1.00  0.00           H  
ATOM    684  C   GLY    49     106.364 122.646  90.605  1.00  0.00           C  
ATOM    685  O   GLY    49     107.308 122.149  90.034  1.00  0.00           O  
ATOM    686  N   TYR    50     106.523 123.762  91.346  1.00  0.00           N  
ATOM    687  H   TYR    50     107.475 124.065  91.492  1.00  0.00           H  
ATOM    688  CA  TYR    50     105.517 124.615  91.945  1.00  0.00           C  
ATOM    689  HA  TYR    50     104.550 124.150  91.754  1.00  0.00           H  
ATOM    690  CB  TYR    50     105.500 124.636  93.422  1.00  0.00           C  
ATOM    691  HB2 TYR    50     105.388 123.573  93.632  1.00  0.00           H  
ATOM    692  HB3 TYR    50     106.501 124.869  93.785  1.00  0.00           H  
ATOM    693  CG  TYR    50     104.499 125.493  94.172  1.00  0.00           C  
ATOM    694  CD1 TYR    50     104.992 126.837  94.352  1.00  0.00           C  
ATOM    695  HD1 TYR    50     106.004 127.053  94.044  1.00  0.00           H  
ATOM    696  CE1 TYR    50     104.113 127.830  94.752  1.00  0.00           C  
ATOM    697  HE1 TYR    50     104.499 128.835  94.840  1.00  0.00           H  
ATOM    698  CZ  TYR    50     102.823 127.504  95.171  1.00  0.00           C  
ATOM    699  OH  TYR    50     102.076 128.424  95.843  1.00  0.00           O  
ATOM    700  HH  TYR    50     101.296 128.054  96.261  1.00  0.00           H  
ATOM    701  CE2 TYR    50     102.401 126.157  95.143  1.00  0.00           C  
ATOM    702  HE2 TYR    50     101.437 125.897  95.554  1.00  0.00           H  
ATOM    703  CD2 TYR    50     103.195 125.161  94.577  1.00  0.00           C  
ATOM    704  HD2 TYR    50     102.838 124.145  94.487  1.00  0.00           H  
ATOM    705  C   TYR    50     105.562 126.017  91.301  1.00  0.00           C  
ATOM    706  O   TYR    50     106.621 126.519  91.188  1.00  0.00           O  
ATOM    707  N   GLY    51     104.490 126.765  91.172  1.00  0.00           N  
ATOM    708  H   GLY    51     104.720 127.737  91.023  1.00  0.00           H  
ATOM    709  CA  GLY    51     103.104 126.354  91.405  1.00  0.00           C  
ATOM    710  HA2 GLY    51     102.949 125.291  91.219  1.00  0.00           H  
ATOM    711  HA3 GLY    51     102.662 126.673  92.349  1.00  0.00           H  
ATOM    712  C   GLY    51     102.220 126.827  90.248  1.00  0.00           C  
ATOM    713  O   GLY    51     101.196 126.176  89.987  1.00  0.00           O  
ATOM    714  N   GLN    52     102.442 128.009  89.671  1.00  0.00           N  
ATOM    715  H   GLN    52     103.180 128.625  89.982  1.00  0.00           H  
ATOM    716  CA  GLN    52     101.560 128.628  88.683  1.00  0.00           C  
ATOM    717  HA  GLN    52     100.632 128.065  88.584  1.00  0.00           H  
ATOM    718  CB  GLN    52     101.090 130.073  89.095  1.00  0.00           C  
ATOM    719  HB2 GLN    52     101.993 130.672  88.979  1.00  0.00           H  
ATOM    720  HB3 GLN    52     100.386 130.483  88.370  1.00  0.00           H  
ATOM    721  CG  GLN    52     100.546 130.186  90.489  1.00  0.00           C  
ATOM    722  HG2 GLN    52     101.301 130.088  91.269  1.00  0.00           H  
ATOM    723  HG3 GLN    52     100.197 131.211  90.620  1.00  0.00           H  
ATOM    724  CD  GLN    52      99.441 129.196  90.686  1.00  0.00           C  
ATOM    725  OE1 GLN    52      98.577 128.959  89.840  1.00  0.00           O  
ATOM    726  NE2 GLN    52      99.431 128.565  91.830  1.00  0.00           N  
ATOM    727 HE21 GLN    52     100.220 128.644  92.455  1.00  0.00           H  
ATOM    728 HE22 GLN    52      98.827 127.762  91.937  1.00  0.00           H  
ATOM    729  C   GLN    52     102.244 128.771  87.276  1.00  0.00           C  
ATOM    730  O   GLN    52     103.401 129.271  87.120  1.00  0.00           O  
ATOM    731  N   SER    53     101.548 128.493  86.210  1.00  0.00           N  
ATOM    732  H   SER    53     101.816 128.619  85.244  1.00  0.00           H  
ATOM    733  CA  SER    53     100.346 127.604  86.259  1.00  0.00           C  
ATOM    734  HA  SER    53      99.614 128.215  86.788  1.00  0.00           H  
ATOM    735  CB  SER    53      99.722 127.587  84.810  1.00  0.00           C  
ATOM    736  HB2 SER    53      99.553 128.606  84.462  1.00  0.00           H  
ATOM    737  HB3 SER    53     100.391 127.091  84.107  1.00  0.00           H  
ATOM    738  OG  SER    53      98.468 127.003  84.640  1.00  0.00           O  
ATOM    739  HG  SER    53      97.761 127.633  84.797  1.00  0.00           H  
ATOM    740  C   SER    53     100.444 126.147  86.826  1.00  0.00           C  
ATOM    741  O   SER    53     101.617 125.779  87.124  1.00  0.00           O  
ATOM    742  N   SER    54      99.352 125.381  86.926  1.00  0.00           N  
ATOM    743  H   SER    54      98.516 125.780  86.525  1.00  0.00           H  
ATOM    744  CA  SER    54      99.252 123.917  87.265  1.00  0.00           C  
ATOM    745  HA  SER    54      99.721 123.805  88.243  1.00  0.00           H  
ATOM    746  CB  SER    54      97.819 123.472  87.486  1.00  0.00           C  
ATOM    747  HB2 SER    54      97.751 122.384  87.493  1.00  0.00           H  
ATOM    748  HB3 SER    54      97.523 123.827  88.473  1.00  0.00           H  
ATOM    749  OG  SER    54      97.017 124.008  86.452  1.00  0.00           O  
ATOM    750  HG  SER    54      96.143 123.726  86.730  1.00  0.00           H  
ATOM    751  C   SER    54      99.901 123.042  86.130  1.00  0.00           C  
ATOM    752  O   SER    54     100.295 121.911  86.469  1.00  0.00           O  
ATOM    753  N   TYR    55     100.144 123.529  84.912  1.00  0.00           N  
ATOM    754  H   TYR    55      99.653 124.389  84.713  1.00  0.00           H  
ATOM    755  CA  TYR    55     100.843 122.755  83.868  1.00  0.00           C  
ATOM    756  HA  TYR    55     101.387 121.895  84.257  1.00  0.00           H  
ATOM    757  CB  TYR    55      99.757 122.375  82.900  1.00  0.00           C  
ATOM    758  HB2 TYR    55      99.504 123.286  82.357  1.00  0.00           H  
ATOM    759  HB3 TYR    55     100.228 121.784  82.114  1.00  0.00           H  
ATOM    760  CG  TYR    55      98.531 121.708  83.372  1.00  0.00           C  
ATOM    761  CD1 TYR    55      97.417 122.442  83.720  1.00  0.00           C  
ATOM    762  HD1 TYR    55      97.332 123.519  83.715  1.00  0.00           H  
ATOM    763  CE1 TYR    55      96.252 121.747  84.077  1.00  0.00           C  
ATOM    764  HE1 TYR    55      95.375 122.301  84.377  1.00  0.00           H  
ATOM    765  CZ  TYR    55      96.208 120.331  84.179  1.00  0.00           C  
ATOM    766  OH  TYR    55      94.935 119.819  84.298  1.00  0.00           O  
ATOM    767  HH  TYR    55      94.950 118.913  84.616  1.00  0.00           H  
ATOM    768  CE2 TYR    55      97.340 119.592  83.965  1.00  0.00           C  
ATOM    769  HE2 TYR    55      97.373 118.514  83.900  1.00  0.00           H  
ATOM    770  CD2 TYR    55      98.510 120.322  83.559  1.00  0.00           C  
ATOM    771  HD2 TYR    55      99.461 119.821  83.461  1.00  0.00           H  
ATOM    772  C   TYR    55     101.979 123.687  83.243  1.00  0.00           C  
ATOM    773  O   TYR    55     101.700 124.754  82.763  1.00  0.00           O  
ATOM    774  N   SER    56     103.221 123.240  83.279  1.00  0.00           N  
ATOM    775  H   SER    56     103.856 123.878  82.821  1.00  0.00           H  
ATOM    776  CA  SER    56     103.815 121.906  83.659  1.00  0.00           C  
ATOM    777  HA  SER    56     104.827 121.893  83.253  1.00  0.00           H  
ATOM    778  CB  SER    56     103.937 121.876  85.174  1.00  0.00           C  
ATOM    779  HB2 SER    56     104.175 122.883  85.515  1.00  0.00           H  
ATOM    780  HB3 SER    56     102.959 121.650  85.599  1.00  0.00           H  
ATOM    781  OG  SER    56     104.955 120.968  85.601  1.00  0.00           O  
ATOM    782  HG  SER    56     105.713 121.374  86.028  1.00  0.00           H  
ATOM    783  C   SER    56     103.207 120.603  83.090  1.00  0.00           C  
ATOM    784  O   SER    56     102.883 119.684  83.862  1.00  0.00           O  
ATOM    785  N   SER    57     103.258 120.413  81.746  1.00  0.00           N  
ATOM    786  H   SER    57     102.864 119.519  81.488  1.00  0.00           H  
ATOM    787  CA  SER    57     103.885 121.274  80.720  1.00  0.00           C  
ATOM    788  HA  SER    57     104.677 121.904  81.125  1.00  0.00           H  
ATOM    789  CB  SER    57     104.581 120.401  79.648  1.00  0.00           C  
ATOM    790  HB2 SER    57     105.388 119.879  80.161  1.00  0.00           H  
ATOM    791  HB3 SER    57     103.922 119.617  79.275  1.00  0.00           H  
ATOM    792  OG  SER    57     105.041 121.228  78.560  1.00  0.00           O  
ATOM    793  HG  SER    57     105.989 121.357  78.631  1.00  0.00           H  
ATOM    794  C   SER    57     102.819 122.156  80.114  1.00  0.00           C  
ATOM    795  O   SER    57     101.756 121.664  79.719  1.00  0.00           O  
ATOM    796  N   TYR    58     103.061 123.419  79.881  1.00  0.00           N  
ATOM    797  H   TYR    58     103.954 123.805  80.154  1.00  0.00           H  
ATOM    798  CA  TYR    58     101.953 124.360  79.534  1.00  0.00           C  
ATOM    799  HA  TYR    58     101.145 124.218  80.252  1.00  0.00           H  
ATOM    800  CB  TYR    58     102.533 125.750  79.737  1.00  0.00           C  
ATOM    801  HB2 TYR    58     103.104 125.755  80.666  1.00  0.00           H  
ATOM    802  HB3 TYR    58     103.244 125.891  78.924  1.00  0.00           H  
ATOM    803  CG  TYR    58     101.534 126.906  79.737  1.00  0.00           C  
ATOM    804  CD1 TYR    58     101.194 127.490  78.518  1.00  0.00           C  
ATOM    805  HD1 TYR    58     101.690 127.234  77.594  1.00  0.00           H  
ATOM    806  CE1 TYR    58     100.223 128.500  78.421  1.00  0.00           C  
ATOM    807  HE1 TYR    58      99.880 128.820  77.448  1.00  0.00           H  
ATOM    808  CZ  TYR    58      99.614 129.000  79.623  1.00  0.00           C  
ATOM    809  OH  TYR    58      98.756 130.040  79.526  1.00  0.00           O  
ATOM    810  HH  TYR    58      98.260 130.137  80.342  1.00  0.00           H  
ATOM    811  CE2 TYR    58     100.106 128.477  80.847  1.00  0.00           C  
ATOM    812  HE2 TYR    58      99.837 128.970  81.769  1.00  0.00           H  
ATOM    813  CD2 TYR    58     101.019 127.454  80.878  1.00  0.00           C  
ATOM    814  HD2 TYR    58     101.421 127.063  81.801  1.00  0.00           H  
ATOM    815  C   TYR    58     101.333 124.255  78.101  1.00  0.00           C  
ATOM    816  O   TYR    58     102.068 123.888  77.222  1.00  0.00           O  
ATOM    817  N   GLY    59     100.011 124.433  77.873  1.00  0.00           N  
ATOM    818  H   GLY    59      99.713 124.539  76.914  1.00  0.00           H  
ATOM    819  CA  GLY    59      99.044 124.765  78.895  1.00  0.00           C  
ATOM    820  HA2 GLY    59      98.807 123.944  79.572  1.00  0.00           H  
ATOM    821  HA3 GLY    59      99.502 125.466  79.593  1.00  0.00           H  
ATOM    822  C   GLY    59      97.724 125.290  78.342  1.00  0.00           C  
ATOM    823  O   GLY    59      97.709 125.810  77.233  1.00  0.00           O  
ATOM    824  N   GLN    60      96.606 125.236  79.086  1.00  0.00           N  
ATOM    825  H   GLN    60      95.824 125.621  78.575  1.00  0.00           H  
ATOM    826  CA  GLN    60      96.442 124.826  80.426  1.00  0.00           C  
ATOM    827  HA  GLN    60      96.975 123.891  80.598  1.00  0.00           H  
ATOM    828  CB  GLN    60      96.990 125.859  81.423  1.00  0.00           C  
ATOM    829  HB2 GLN    60      97.012 125.495  82.450  1.00  0.00           H  
ATOM    830  HB3 GLN    60      98.061 125.911  81.227  1.00  0.00           H  
ATOM    831  CG  GLN    60      96.429 127.288  81.219  1.00  0.00           C  
ATOM    832  HG2 GLN    60      97.251 127.917  81.562  1.00  0.00           H  
ATOM    833  HG3 GLN    60      96.327 127.481  80.151  1.00  0.00           H  
ATOM    834  CD  GLN    60      95.252 127.623  82.074  1.00  0.00           C  
ATOM    835  OE1 GLN    60      94.671 126.791  82.791  1.00  0.00           O  
ATOM    836  NE2 GLN    60      94.803 128.860  82.073  1.00  0.00           N  
ATOM    837 HE21 GLN    60      95.374 129.624  81.739  1.00  0.00           H  
ATOM    838 HE22 GLN    60      94.048 128.998  82.730  1.00  0.00           H  
ATOM    839  C   GLN    60      95.015 124.411  80.826  1.00  0.00           C  
ATOM    840  O   GLN    60      94.792 123.989  82.007  1.00  0.00           O  
ATOM    841  N   SER    61      93.987 124.480  79.882  1.00  0.00           N  
ATOM    842  H   SER    61      94.179 124.776  78.935  1.00  0.00           H  
ATOM    843  CA  SER    61      92.622 124.018  80.205  1.00  0.00           C  
ATOM    844  HA  SER    61      92.599 123.008  80.613  1.00  0.00           H  
ATOM    845  CB  SER    61      91.829 124.922  81.091  1.00  0.00           C  
ATOM    846  HB2 SER    61      90.965 124.384  81.482  1.00  0.00           H  
ATOM    847  HB3 SER    61      92.495 125.311  81.861  1.00  0.00           H  
ATOM    848  OG  SER    61      91.355 126.055  80.356  1.00  0.00           O  
ATOM    849  HG  SER    61      91.178 126.829  80.897  1.00  0.00           H  
ATOM    850  C   SER    61      91.881 123.922  78.852  1.00  0.00           C  
ATOM    851  O   SER    61      92.499 124.162  77.802  1.00  0.00           O  
ATOM    852  N   GLN    62      90.599 123.462  78.796  1.00  0.00           N  
ATOM    853  H   GLN    62      90.204 123.278  79.707  1.00  0.00           H  
ATOM    854  CA  GLN    62      89.773 123.474  77.655  1.00  0.00           C  
ATOM    855  HA  GLN    62      90.322 122.927  76.888  1.00  0.00           H  
ATOM    856  CB  GLN    62      88.449 122.781  77.872  1.00  0.00           C  
ATOM    857  HB2 GLN    62      88.004 123.191  78.779  1.00  0.00           H  
ATOM    858  HB3 GLN    62      87.844 122.890  76.971  1.00  0.00           H  
ATOM    859  CG  GLN    62      88.742 121.271  78.069  1.00  0.00           C  
ATOM    860  HG2 GLN    62      88.934 120.796  77.107  1.00  0.00           H  
ATOM    861  HG3 GLN    62      89.637 121.205  78.688  1.00  0.00           H  
ATOM    862  CD  GLN    62      87.565 120.537  78.741  1.00  0.00           C  
ATOM    863  OE1 GLN    62      86.445 120.986  78.963  1.00  0.00           O  
ATOM    864  NE2 GLN    62      87.699 119.266  78.882  1.00  0.00           N  
ATOM    865 HE21 GLN    62      86.927 118.829  79.365  1.00  0.00           H  
ATOM    866 HE22 GLN    62      88.584 118.784  78.811  1.00  0.00           H  
ATOM    867  C   GLN    62      89.499 124.918  77.035  1.00  0.00           C  
ATOM    868  O   GLN    62      89.181 125.003  75.892  1.00  0.00           O  
ATOM    869  N   ASN    63      89.463 126.035  77.840  1.00  0.00           N  
ATOM    870  H   ASN    63      89.629 125.875  78.824  1.00  0.00           H  
ATOM    871  CA  ASN    63      89.333 127.433  77.411  1.00  0.00           C  
ATOM    872  HA  ASN    63      88.735 127.426  76.500  1.00  0.00           H  
ATOM    873  CB  ASN    63      88.676 128.248  78.476  1.00  0.00           C  
ATOM    874  HB2 ASN    63      89.182 128.081  79.427  1.00  0.00           H  
ATOM    875  HB3 ASN    63      88.822 129.283  78.168  1.00  0.00           H  
ATOM    876  CG  ASN    63      87.160 127.999  78.594  1.00  0.00           C  
ATOM    877  OD1 ASN    63      86.661 126.889  78.615  1.00  0.00           O  
ATOM    878  ND2 ASN    63      86.432 129.067  78.623  1.00  0.00           N  
ATOM    879 HD21 ASN    63      85.431 128.973  78.711  1.00  0.00           H  
ATOM    880 HD22 ASN    63      86.942 129.902  78.874  1.00  0.00           H  
ATOM    881  C   ASN    63      90.728 128.086  77.140  1.00  0.00           C  
ATOM    882  O   ASN    63      90.765 129.048  76.399  1.00  0.00           O  
ATOM    883  N   THR    64      91.814 127.591  77.684  1.00  0.00           N  
ATOM    884  H   THR    64      91.795 126.795  78.306  1.00  0.00           H  
ATOM    885  CA  THR    64      93.144 128.242  77.437  1.00  0.00           C  
ATOM    886  HA  THR    64      93.092 128.853  76.536  1.00  0.00           H  
ATOM    887  CB  THR    64      93.514 129.025  78.731  1.00  0.00           C  
ATOM    888  HB  THR    64      93.624 128.281  79.520  1.00  0.00           H  
ATOM    889  CG2 THR    64      94.874 129.645  78.582  1.00  0.00           C  
ATOM    890 HG21 THR    64      95.030 130.236  79.485  1.00  0.00           H  
ATOM    891 HG22 THR    64      95.566 128.809  78.478  1.00  0.00           H  
ATOM    892 HG23 THR    64      94.980 130.318  77.731  1.00  0.00           H  
ATOM    893  OG1 THR    64      92.537 129.978  79.091  1.00  0.00           O  
ATOM    894  HG1 THR    64      91.999 129.484  79.714  1.00  0.00           H  
ATOM    895  C   THR    64      94.133 127.202  77.009  1.00  0.00           C  
ATOM    896  O   THR    64      94.435 126.223  77.712  1.00  0.00           O  
ATOM    897  N   GLY    65      94.970 127.390  76.043  1.00  0.00           N  
ATOM    898  H   GLY    65      95.712 126.719  75.909  1.00  0.00           H  
ATOM    899  CA  GLY    65      94.872 128.346  74.922  1.00  0.00           C  
ATOM    900  HA2 GLY    65      94.844 129.352  75.339  1.00  0.00           H  
ATOM    901  HA3 GLY    65      95.719 128.320  74.235  1.00  0.00           H  
ATOM    902  C   GLY    65      93.623 128.117  74.025  1.00  0.00           C  
ATOM    903  O   GLY    65      92.848 127.213  74.213  1.00  0.00           O  
ATOM    904  N   TYR    66      93.446 129.049  73.067  1.00  0.00           N  
ATOM    905  H   TYR    66      94.184 129.730  72.958  1.00  0.00           H  
ATOM    906  CA  TYR    66      92.249 129.079  72.226  1.00  0.00           C  
ATOM    907  HA  TYR    66      91.375 129.033  72.875  1.00  0.00           H  
ATOM    908  CB  TYR    66      92.133 130.397  71.471  1.00  0.00           C  
ATOM    909  HB2 TYR    66      92.108 131.287  72.100  1.00  0.00           H  
ATOM    910  HB3 TYR    66      93.052 130.419  70.886  1.00  0.00           H  
ATOM    911  CG  TYR    66      91.018 130.419  70.511  1.00  0.00           C  
ATOM    912  CD1 TYR    66      91.223 130.061  69.144  1.00  0.00           C  
ATOM    913  HD1 TYR    66      92.188 129.888  68.691  1.00  0.00           H  
ATOM    914  CE1 TYR    66      90.106 129.985  68.322  1.00  0.00           C  
ATOM    915  HE1 TYR    66      90.278 129.627  67.317  1.00  0.00           H  
ATOM    916  CZ  TYR    66      88.820 130.314  68.763  1.00  0.00           C  
ATOM    917  OH  TYR    66      87.823 130.407  67.850  1.00  0.00           O  
ATOM    918  HH  TYR    66      87.105 130.377  68.486  1.00  0.00           H  
ATOM    919  CE2 TYR    66      88.715 130.819  70.135  1.00  0.00           C  
ATOM    920  HE2 TYR    66      87.733 131.163  70.423  1.00  0.00           H  
ATOM    921  CD2 TYR    66      89.815 130.822  70.948  1.00  0.00           C  
ATOM    922  HD2 TYR    66      89.675 131.235  71.936  1.00  0.00           H  
ATOM    923  C   TYR    66      92.182 127.862  71.209  1.00  0.00           C  
ATOM    924  O   TYR    66      93.141 127.301  70.702  1.00  0.00           O  
ATOM    925  N   GLY    67      90.942 127.411  70.977  1.00  0.00           N  
ATOM    926  H   GLY    67      90.142 127.809  71.449  1.00  0.00           H  
ATOM    927  CA  GLY    67      90.636 126.256  70.108  1.00  0.00           C  
ATOM    928  HA2 GLY    67      91.420 126.155  69.356  1.00  0.00           H  
ATOM    929  HA3 GLY    67      90.607 125.380  70.756  1.00  0.00           H  
ATOM    930  C   GLY    67      89.319 126.445  69.387  1.00  0.00           C  
ATOM    931  O   GLY    67      88.422 127.174  69.846  1.00  0.00           O  
ATOM    932  N   THR    68      89.136 125.554  68.351  1.00  0.00           N  
ATOM    933  H   THR    68      89.822 124.840  68.152  1.00  0.00           H  
ATOM    934  CA  THR    68      87.812 125.455  67.690  1.00  0.00           C  
ATOM    935  HA  THR    68      87.054 125.166  68.418  1.00  0.00           H  
ATOM    936  CB  THR    68      87.186 126.805  67.144  1.00  0.00           C  
ATOM    937  HB  THR    68      87.129 127.565  67.923  1.00  0.00           H  
ATOM    938  CG2 THR    68      87.809 127.404  65.906  1.00  0.00           C  
ATOM    939 HG21 THR    68      88.877 127.561  66.055  1.00  0.00           H  
ATOM    940 HG22 THR    68      87.514 126.685  65.141  1.00  0.00           H  
ATOM    941 HG23 THR    68      87.409 128.371  65.599  1.00  0.00           H  
ATOM    942  OG1 THR    68      85.833 126.521  66.851  1.00  0.00           O  
ATOM    943  HG1 THR    68      85.358 126.925  67.580  1.00  0.00           H  
ATOM    944  C   THR    68      87.871 124.379  66.527  1.00  0.00           C  
ATOM    945  O   THR    68      88.892 124.174  65.853  1.00  0.00           O  
ATOM    946  N   GLN    69      86.841 123.577  66.370  1.00  0.00           N  
ATOM    947  H   GLN    69      85.995 123.886  66.828  1.00  0.00           H  
ATOM    948  CA  GLN    69      86.727 122.580  65.331  1.00  0.00           C  
ATOM    949  HA  GLN    69      87.753 122.273  65.128  1.00  0.00           H  
ATOM    950  CB  GLN    69      85.843 121.499  65.944  1.00  0.00           C  
ATOM    951  HB2 GLN    69      84.874 121.920  66.211  1.00  0.00           H  
ATOM    952  HB3 GLN    69      85.676 120.720  65.201  1.00  0.00           H  
ATOM    953  CG  GLN    69      86.420 120.836  67.176  1.00  0.00           C  
ATOM    954  HG2 GLN    69      86.591 121.510  68.016  1.00  0.00           H  
ATOM    955  HG3 GLN    69      85.612 120.219  67.570  1.00  0.00           H  
ATOM    956  CD  GLN    69      87.671 119.954  67.003  1.00  0.00           C  
ATOM    957  OE1 GLN    69      87.648 119.012  66.176  1.00  0.00           O  
ATOM    958  NE2 GLN    69      88.821 120.076  67.684  1.00  0.00           N  
ATOM    959 HE21 GLN    69      88.979 120.899  68.248  1.00  0.00           H  
ATOM    960 HE22 GLN    69      89.481 119.324  67.552  1.00  0.00           H  
ATOM    961  C   GLN    69      86.131 123.239  64.105  1.00  0.00           C  
ATOM    962  O   GLN    69      85.040 123.843  64.152  1.00  0.00           O  
ATOM    963  N   SER    70      86.817 123.021  62.931  1.00  0.00           N  
ATOM    964  H   SER    70      87.762 122.688  63.060  1.00  0.00           H  
ATOM    965  CA  SER    70      86.324 123.597  61.627  1.00  0.00           C  
ATOM    966  HA  SER    70      85.336 124.037  61.767  1.00  0.00           H  
ATOM    967  CB  SER    70      87.309 124.695  61.153  1.00  0.00           C  
ATOM    968  HB2 SER    70      88.224 124.145  60.934  1.00  0.00           H  
ATOM    969  HB3 SER    70      86.928 125.291  60.324  1.00  0.00           H  
ATOM    970  OG  SER    70      87.588 125.632  62.238  1.00  0.00           O  
ATOM    971  HG  SER    70      86.868 126.267  62.209  1.00  0.00           H  
ATOM    972  C   SER    70      86.158 122.470  60.604  1.00  0.00           C  
ATOM    973  O   SER    70      86.535 122.667  59.458  1.00  0.00           O  
ATOM    974  N   THR    71      85.713 121.248  60.961  1.00  0.00           N  
ATOM    975  H   THR    71      85.460 121.187  61.937  1.00  0.00           H  
ATOM    976  CA  THR    71      85.529 120.127  60.075  1.00  0.00           C  
ATOM    977  HA  THR    71      85.420 120.412  59.029  1.00  0.00           H  
ATOM    978  CB  THR    71      86.679 119.032  60.136  1.00  0.00           C  
ATOM    979  HB  THR    71      86.715 118.209  59.422  1.00  0.00           H  
ATOM    980  CG2 THR    71      87.998 119.806  59.737  1.00  0.00           C  
ATOM    981 HG21 THR    71      87.806 120.455  58.882  1.00  0.00           H  
ATOM    982 HG22 THR    71      88.259 120.511  60.525  1.00  0.00           H  
ATOM    983 HG23 THR    71      88.784 119.078  59.537  1.00  0.00           H  
ATOM    984  OG1 THR    71      87.007 118.504  61.387  1.00  0.00           O  
ATOM    985  HG1 THR    71      86.671 117.605  61.378  1.00  0.00           H  
ATOM    986  C   THR    71      84.200 119.531  60.571  1.00  0.00           C  
ATOM    987  O   THR    71      83.995 119.438  61.781  1.00  0.00           O  
ATOM    988  N   PRO    72      83.272 119.174  59.636  1.00  0.00           N  
ATOM    989  CD  PRO    72      83.541 119.147  58.202  1.00  0.00           C  
ATOM    990  HD2 PRO    72      84.398 118.502  58.009  1.00  0.00           H  
ATOM    991  HD3 PRO    72      83.460 120.164  57.819  1.00  0.00           H  
ATOM    992  CG  PRO    72      82.329 118.445  57.691  1.00  0.00           C  
ATOM    993  HG2 PRO    72      82.529 117.373  57.674  1.00  0.00           H  
ATOM    994  HG3 PRO    72      82.123 118.698  56.651  1.00  0.00           H  
ATOM    995  CB  PRO    72      81.222 118.905  58.654  1.00  0.00           C  
ATOM    996  HB2 PRO    72      80.417 118.172  58.597  1.00  0.00           H  
ATOM    997  HB3 PRO    72      80.914 119.906  58.352  1.00  0.00           H  
ATOM    998  CA  PRO    72      81.914 118.896  60.035  1.00  0.00           C  
ATOM    999  HA  PRO    72      81.586 119.659  60.742  1.00  0.00           H  
ATOM   1000  C   PRO    72      81.809 117.560  60.839  1.00  0.00           C  
ATOM   1001  O   PRO    72      82.700 116.692  60.795  1.00  0.00           O  
ATOM   1002  N   GLN    73      80.743 117.370  61.632  1.00  0.00           N  
ATOM   1003  H   GLN    73      79.965 118.005  61.519  1.00  0.00           H  
ATOM   1004  CA  GLN    73      80.353 116.018  62.191  1.00  0.00           C  
ATOM   1005  HA  GLN    73      81.301 115.490  62.294  1.00  0.00           H  
ATOM   1006  CB  GLN    73      79.830 116.250  63.667  1.00  0.00           C  
ATOM   1007  HB2 GLN    73      79.868 115.369  64.308  1.00  0.00           H  
ATOM   1008  HB3 GLN    73      80.522 116.906  64.194  1.00  0.00           H  
ATOM   1009  CG  GLN    73      78.493 116.960  63.884  1.00  0.00           C  
ATOM   1010  HG2 GLN    73      78.689 117.579  64.759  1.00  0.00           H  
ATOM   1011  HG3 GLN    73      78.149 117.680  63.142  1.00  0.00           H  
ATOM   1012  CD  GLN    73      77.352 115.962  64.130  1.00  0.00           C  
ATOM   1013  OE1 GLN    73      77.428 114.781  64.037  1.00  0.00           O  
ATOM   1014  NE2 GLN    73      76.221 116.555  64.369  1.00  0.00           N  
ATOM   1015 HE21 GLN    73      76.239 117.559  64.259  1.00  0.00           H  
ATOM   1016 HE22 GLN    73      75.423 116.021  64.056  1.00  0.00           H  
ATOM   1017  C   GLN    73      79.340 115.290  61.325  1.00  0.00           C  
ATOM   1018  O   GLN    73      78.530 115.869  60.573  1.00  0.00           O  
ATOM   1019  N   GLY    74      79.415 113.973  61.440  1.00  0.00           N  
ATOM   1020  H   GLY    74      80.064 113.690  62.161  1.00  0.00           H  
ATOM   1021  CA  GLY    74      78.831 112.983  60.634  1.00  0.00           C  
ATOM   1022  HA2 GLY    74      79.156 113.110  59.601  1.00  0.00           H  
ATOM   1023  HA3 GLY    74      79.077 112.033  61.107  1.00  0.00           H  
ATOM   1024  C   GLY    74      77.319 113.027  60.553  1.00  0.00           C  
ATOM   1025  O   GLY    74      76.809 112.887  59.422  1.00  0.00           O  
ATOM   1026  N   TYR    75      76.599 113.093  61.633  1.00  0.00           N  
ATOM   1027  H   TYR    75      77.179 113.267  62.441  1.00  0.00           H  
ATOM   1028  CA  TYR    75      75.163 113.119  61.662  1.00  0.00           C  
ATOM   1029  HA  TYR    75      74.838 112.348  60.963  1.00  0.00           H  
ATOM   1030  CB  TYR    75      74.794 112.759  63.082  1.00  0.00           C  
ATOM   1031  HB2 TYR    75      75.115 113.535  63.777  1.00  0.00           H  
ATOM   1032  HB3 TYR    75      73.705 112.754  63.041  1.00  0.00           H  
ATOM   1033  CG  TYR    75      75.184 111.384  63.613  1.00  0.00           C  
ATOM   1034  CD1 TYR    75      76.431 111.210  64.291  1.00  0.00           C  
ATOM   1035  HD1 TYR    75      77.143 112.022  64.269  1.00  0.00           H  
ATOM   1036  CE1 TYR    75      76.667 110.015  65.001  1.00  0.00           C  
ATOM   1037  HE1 TYR    75      77.527 109.920  65.648  1.00  0.00           H  
ATOM   1038  CZ  TYR    75      75.756 108.955  64.806  1.00  0.00           C  
ATOM   1039  OH  TYR    75      76.114 107.797  65.384  1.00  0.00           O  
ATOM   1040  HH  TYR    75      75.647 107.075  64.958  1.00  0.00           H  
ATOM   1041  CE2 TYR    75      74.571 109.099  63.982  1.00  0.00           C  
ATOM   1042  HE2 TYR    75      73.846 108.314  63.822  1.00  0.00           H  
ATOM   1043  CD2 TYR    75      74.332 110.290  63.331  1.00  0.00           C  
ATOM   1044  HD2 TYR    75      73.366 110.438  62.872  1.00  0.00           H  
ATOM   1045  C   TYR    75      74.640 114.515  61.278  1.00  0.00           C  
ATOM   1046  O   TYR    75      75.382 115.465  61.082  1.00  0.00           O  
ATOM   1047  N   GLY    76      73.336 114.591  61.071  1.00  0.00           N  
ATOM   1048  H   GLY    76      72.725 113.787  61.102  1.00  0.00           H  
ATOM   1049  CA  GLY    76      72.691 115.848  61.230  1.00  0.00           C  
ATOM   1050  HA2 GLY    76      72.979 116.605  60.500  1.00  0.00           H  
ATOM   1051  HA3 GLY    76      71.641 115.577  61.121  1.00  0.00           H  
ATOM   1052  C   GLY    76      72.811 116.374  62.679  1.00  0.00           C  
ATOM   1053  O   GLY    76      73.427 115.753  63.575  1.00  0.00           O  
ATOM   1054  N   SER    77      72.219 117.503  62.972  1.00  0.00           N  
ATOM   1055  H   SER    77      71.905 118.084  62.207  1.00  0.00           H  
ATOM   1056  CA  SER    77      72.325 118.310  64.260  1.00  0.00           C  
ATOM   1057  HA  SER    77      73.348 118.464  64.602  1.00  0.00           H  
ATOM   1058  CB  SER    77      71.815 119.702  63.976  1.00  0.00           C  
ATOM   1059  HB2 SER    77      70.781 119.635  63.635  1.00  0.00           H  
ATOM   1060  HB3 SER    77      71.914 120.260  64.907  1.00  0.00           H  
ATOM   1061  OG  SER    77      72.670 120.253  62.952  1.00  0.00           O  
ATOM   1062  HG  SER    77      73.539 120.426  63.322  1.00  0.00           H  
ATOM   1063  C   SER    77      71.508 117.692  65.380  1.00  0.00           C  
ATOM   1064  O   SER    77      70.275 117.749  65.319  1.00  0.00           O  
ATOM   1065  N   THR    78      72.053 117.091  66.411  1.00  0.00           N  
ATOM   1066  H   THR    78      71.278 116.737  66.953  1.00  0.00           H  
ATOM   1067  CA  THR    78      73.419 116.763  66.603  1.00  0.00           C  
ATOM   1068  HA  THR    78      73.887 116.810  65.620  1.00  0.00           H  
ATOM   1069  CB  THR    78      74.137 117.766  67.522  1.00  0.00           C  
ATOM   1070  HB  THR    78      73.616 117.741  68.479  1.00  0.00           H  
ATOM   1071  CG2 THR    78      75.608 117.513  67.787  1.00  0.00           C  
ATOM   1072 HG21 THR    78      76.228 117.544  66.891  1.00  0.00           H  
ATOM   1073 HG22 THR    78      75.867 118.362  68.420  1.00  0.00           H  
ATOM   1074 HG23 THR    78      75.736 116.562  68.305  1.00  0.00           H  
ATOM   1075  OG1 THR    78      74.066 119.099  67.008  1.00  0.00           O  
ATOM   1076  HG1 THR    78      73.186 119.417  67.222  1.00  0.00           H  
ATOM   1077  C   THR    78      73.647 115.311  67.066  1.00  0.00           C  
ATOM   1078  O   THR    78      73.031 114.849  68.016  1.00  0.00           O  
ATOM   1079  N   GLY    79      74.632 114.685  66.383  1.00  0.00           N  
ATOM   1080  H   GLY    79      75.168 115.203  65.701  1.00  0.00           H  
ATOM   1081  CA  GLY    79      75.099 113.363  66.813  1.00  0.00           C  
ATOM   1082  HA2 GLY    79      74.318 112.660  66.524  1.00  0.00           H  
ATOM   1083  HA3 GLY    79      75.925 113.156  66.133  1.00  0.00           H  
ATOM   1084  C   GLY    79      75.584 113.321  68.306  1.00  0.00           C  
ATOM   1085  O   GLY    79      75.932 114.368  68.867  1.00  0.00           O  
ATOM   1086  N   GLY    80      75.684 112.202  69.008  1.00  0.00           N  
ATOM   1087  H   GLY    80      76.161 112.225  69.898  1.00  0.00           H  
ATOM   1088  CA  GLY    80      75.305 110.938  68.464  1.00  0.00           C  
ATOM   1089  HA2 GLY    80      75.603 110.779  67.428  1.00  0.00           H  
ATOM   1090  HA3 GLY    80      75.674 110.139  69.107  1.00  0.00           H  
ATOM   1091  C   GLY    80      73.826 110.628  68.388  1.00  0.00           C  
ATOM   1092  O   GLY    80      73.075 111.255  69.162  1.00  0.00           O  
ATOM   1093  N   TYR    81      73.484 109.609  67.549  1.00  0.00           N  
ATOM   1094  H   TYR    81      74.238 109.122  67.086  1.00  0.00           H  
ATOM   1095  CA  TYR    81      72.168 108.876  67.522  1.00  0.00           C  
ATOM   1096  HA  TYR    81      71.747 109.031  68.515  1.00  0.00           H  
ATOM   1097  CB  TYR    81      71.231 109.453  66.502  1.00  0.00           C  
ATOM   1098  HB2 TYR    81      71.687 109.218  65.540  1.00  0.00           H  
ATOM   1099  HB3 TYR    81      70.215 109.059  66.519  1.00  0.00           H  
ATOM   1100  CG  TYR    81      71.153 110.967  66.553  1.00  0.00           C  
ATOM   1101  CD1 TYR    81      70.303 111.461  67.549  1.00  0.00           C  
ATOM   1102  HD1 TYR    81      69.760 110.870  68.271  1.00  0.00           H  
ATOM   1103  CE1 TYR    81      70.023 112.863  67.540  1.00  0.00           C  
ATOM   1104  HE1 TYR    81      69.352 113.325  68.249  1.00  0.00           H  
ATOM   1105  CZ  TYR    81      70.440 113.719  66.456  1.00  0.00           C  
ATOM   1106  OH  TYR    81      70.024 115.011  66.459  1.00  0.00           O  
ATOM   1107  HH  TYR    81      69.785 115.342  67.328  1.00  0.00           H  
ATOM   1108  CE2 TYR    81      71.233 113.125  65.439  1.00  0.00           C  
ATOM   1109  HE2 TYR    81      71.450 113.797  64.622  1.00  0.00           H  
ATOM   1110  CD2 TYR    81      71.676 111.775  65.520  1.00  0.00           C  
ATOM   1111  HD2 TYR    81      72.259 111.218  64.801  1.00  0.00           H  
ATOM   1112  C   TYR    81      72.371 107.334  67.292  1.00  0.00           C  
ATOM   1113  O   TYR    81      73.451 106.980  66.826  1.00  0.00           O  
ATOM   1114  N   GLY    82      71.387 106.507  67.627  1.00  0.00           N  
ATOM   1115  H   GLY    82      71.551 105.516  67.525  1.00  0.00           H  
ATOM   1116  CA  GLY    82      70.261 106.680  68.625  1.00  0.00           C  
ATOM   1117  HA2 GLY    82      70.421 105.905  69.375  1.00  0.00           H  
ATOM   1118  HA3 GLY    82      70.265 107.633  69.153  1.00  0.00           H  
ATOM   1119  C   GLY    82      68.857 106.443  68.015  1.00  0.00           C  
ATOM   1120  O   GLY    82      68.681 106.629  66.797  1.00  0.00           O  
ATOM   1121  N   SER    83      67.871 106.033  68.755  1.00  0.00           N  
ATOM   1122  H   SER    83      67.954 106.161  69.753  1.00  0.00           H  
ATOM   1123  CA  SER    83      66.613 105.458  68.275  1.00  0.00           C  
ATOM   1124  HA  SER    83      66.182 105.130  69.221  1.00  0.00           H  
ATOM   1125  CB  SER    83      65.586 106.482  67.750  1.00  0.00           C  
ATOM   1126  HB2 SER    83      65.521 107.316  68.448  1.00  0.00           H  
ATOM   1127  HB3 SER    83      65.905 106.870  66.782  1.00  0.00           H  
ATOM   1128  OG  SER    83      64.387 105.820  67.613  1.00  0.00           O  
ATOM   1129  HG  SER    83      64.295 105.171  68.314  1.00  0.00           H  
ATOM   1130  C   SER    83      66.844 104.266  67.359  1.00  0.00           C  
ATOM   1131  O   SER    83      66.408 104.348  66.225  1.00  0.00           O  
ATOM   1132  N   SER    84      67.470 103.168  67.761  1.00  0.00           N  
ATOM   1133  H   SER    84      67.598 102.377  67.147  1.00  0.00           H  
ATOM   1134  CA  SER    84      67.908 102.906  69.175  1.00  0.00           C  
ATOM   1135  HA  SER    84      67.453 103.560  69.919  1.00  0.00           H  
ATOM   1136  CB  SER    84      67.286 101.588  69.549  1.00  0.00           C  
ATOM   1137  HB2 SER    84      67.603 101.303  70.553  1.00  0.00           H  
ATOM   1138  HB3 SER    84      66.202 101.631  69.650  1.00  0.00           H  
ATOM   1139  OG  SER    84      67.693 100.634  68.583  1.00  0.00           O  
ATOM   1140  HG  SER    84      67.340  99.771  68.812  1.00  0.00           H  
ATOM   1141  C   SER    84      69.467 102.929  69.228  1.00  0.00           C  
ATOM   1142  O   SER    84      70.212 103.701  68.558  1.00  0.00           O  
ATOM   1143  N   GLN    85      70.122 102.101  70.050  1.00  0.00           N  
ATOM   1144  H   GLN    85      69.618 101.242  70.221  1.00  0.00           H  
ATOM   1145  CA  GLN    85      71.524 102.187  70.596  1.00  0.00           C  
ATOM   1146  HA  GLN    85      71.875 103.214  70.695  1.00  0.00           H  
ATOM   1147  CB  GLN    85      71.665 101.557  72.028  1.00  0.00           C  
ATOM   1148  HB2 GLN    85      71.534 100.475  71.987  1.00  0.00           H  
ATOM   1149  HB3 GLN    85      72.685 101.775  72.343  1.00  0.00           H  
ATOM   1150  CG  GLN    85      70.769 102.150  73.079  1.00  0.00           C  
ATOM   1151  HG2 GLN    85      69.717 102.077  72.805  1.00  0.00           H  
ATOM   1152  HG3 GLN    85      71.006 101.595  73.987  1.00  0.00           H  
ATOM   1153  CD  GLN    85      71.167 103.632  73.346  1.00  0.00           C  
ATOM   1154  OE1 GLN    85      71.907 104.353  72.666  1.00  0.00           O  
ATOM   1155  NE2 GLN    85      70.625 104.176  74.423  1.00  0.00           N  
ATOM   1156 HE21 GLN    85      70.825 105.126  74.702  1.00  0.00           H  
ATOM   1157 HE22 GLN    85      69.872 103.718  74.916  1.00  0.00           H  
ATOM   1158  C   GLN    85      72.553 101.421  69.736  1.00  0.00           C  
ATOM   1159  O   GLN    85      73.692 101.126  70.102  1.00  0.00           O  
ATOM   1160  N   SER    86      72.137 100.984  68.559  1.00  0.00           N  
ATOM   1161  H   SER    86      71.259 101.416  68.311  1.00  0.00           H  
ATOM   1162  CA  SER    86      72.865 100.369  67.436  1.00  0.00           C  
ATOM   1163  HA  SER    86      72.054 100.003  66.807  1.00  0.00           H  
ATOM   1164  CB  SER    86      73.691 101.361  66.670  1.00  0.00           C  
ATOM   1165  HB2 SER    86      74.518 101.690  67.300  1.00  0.00           H  
ATOM   1166  HB3 SER    86      74.209 100.865  65.848  1.00  0.00           H  
ATOM   1167  OG  SER    86      72.829 102.484  66.278  1.00  0.00           O  
ATOM   1168  HG  SER    86      73.432 103.085  65.835  1.00  0.00           H  
ATOM   1169  C   SER    86      73.662  99.124  67.766  1.00  0.00           C  
ATOM   1170  O   SER    86      74.780  98.964  67.370  1.00  0.00           O  
ATOM   1171  N   SER    87      73.032  98.214  68.528  1.00  0.00           N  
ATOM   1172  H   SER    87      72.071  98.419  68.764  1.00  0.00           H  
ATOM   1173  CA  SER    87      73.527  97.061  69.235  1.00  0.00           C  
ATOM   1174  HA  SER    87      74.213  97.406  70.008  1.00  0.00           H  
ATOM   1175  CB  SER    87      72.377  96.426  69.950  1.00  0.00           C  
ATOM   1176  HB2 SER    87      72.678  95.654  70.657  1.00  0.00           H  
ATOM   1177  HB3 SER    87      71.938  97.085  70.699  1.00  0.00           H  
ATOM   1178  OG  SER    87      71.355  95.951  69.095  1.00  0.00           O  
ATOM   1179  HG  SER    87      70.721  95.565  69.704  1.00  0.00           H  
ATOM   1180  C   SER    87      74.255  96.026  68.413  1.00  0.00           C  
ATOM   1181  O   SER    87      75.214  95.355  68.864  1.00  0.00           O  
ATOM   1182  N   GLN    88      73.799  95.685  67.221  1.00  0.00           N  
ATOM   1183  H   GLN    88      73.010  96.260  66.962  1.00  0.00           H  
ATOM   1184  CA  GLN    88      74.251  94.765  66.218  1.00  0.00           C  
ATOM   1185  HA  GLN    88      73.692  94.974  65.307  1.00  0.00           H  
ATOM   1186  CB  GLN    88      75.760  94.953  65.923  1.00  0.00           C  
ATOM   1187  HB2 GLN    88      76.345  94.778  66.825  1.00  0.00           H  
ATOM   1188  HB3 GLN    88      76.048  94.171  65.220  1.00  0.00           H  
ATOM   1189  CG  GLN    88      76.186  96.318  65.286  1.00  0.00           C  
ATOM   1190  HG2 GLN    88      75.568  96.494  64.405  1.00  0.00           H  
ATOM   1191  HG3 GLN    88      76.096  97.113  66.026  1.00  0.00           H  
ATOM   1192  CD  GLN    88      77.660  96.393  64.863  1.00  0.00           C  
ATOM   1193  OE1 GLN    88      78.523  95.870  65.515  1.00  0.00           O  
ATOM   1194  NE2 GLN    88      78.002  96.983  63.759  1.00  0.00           N  
ATOM   1195 HE21 GLN    88      77.318  97.508  63.233  1.00  0.00           H  
ATOM   1196 HE22 GLN    88      78.998  96.999  63.589  1.00  0.00           H  
ATOM   1197  C   GLN    88      73.735  93.332  66.508  1.00  0.00           C  
ATOM   1198  O   GLN    88      74.345  92.354  66.099  1.00  0.00           O  
ATOM   1199  N   SER    89      72.630  93.176  67.225  1.00  0.00           N  
ATOM   1200  H   SER    89      72.281  94.008  67.680  1.00  0.00           H  
ATOM   1201  CA  SER    89      71.894  91.988  67.559  1.00  0.00           C  
ATOM   1202  HA  SER    89      72.483  91.524  68.351  1.00  0.00           H  
ATOM   1203  CB  SER    89      70.562  92.506  68.109  1.00  0.00           C  
ATOM   1204  HB2 SER    89      70.672  93.190  68.951  1.00  0.00           H  
ATOM   1205  HB3 SER    89      70.079  93.052  67.299  1.00  0.00           H  
ATOM   1206  OG  SER    89      69.840  91.377  68.444  1.00  0.00           O  
ATOM   1207  HG  SER    89      69.119  91.629  69.026  1.00  0.00           H  
ATOM   1208  C   SER    89      71.618  91.125  66.380  1.00  0.00           C  
ATOM   1209  O   SER    89      71.513  91.576  65.220  1.00  0.00           O  
ATOM   1210  N   SER    90      71.443  89.826  66.554  1.00  0.00           N  
ATOM   1211  H   SER    90      71.393  89.532  67.519  1.00  0.00           H  
ATOM   1212  CA  SER    90      70.981  88.963  65.498  1.00  0.00           C  
ATOM   1213  HA  SER    90      71.246  89.318  64.502  1.00  0.00           H  
ATOM   1214  CB  SER    90      71.527  87.563  65.789  1.00  0.00           C  
ATOM   1215  HB2 SER    90      71.232  87.208  66.777  1.00  0.00           H  
ATOM   1216  HB3 SER    90      71.069  86.955  65.008  1.00  0.00           H  
ATOM   1217  OG  SER    90      72.942  87.590  65.751  1.00  0.00           O  
ATOM   1218  HG  SER    90      73.256  87.493  66.654  1.00  0.00           H  
ATOM   1219  C   SER    90      69.436  88.935  65.328  1.00  0.00           C  
ATOM   1220  O   SER    90      68.986  88.210  64.451  1.00  0.00           O  
ATOM   1221  N   TYR    91      68.636  89.756  66.110  1.00  0.00           N  
ATOM   1222  H   TYR    91      69.207  90.446  66.576  1.00  0.00           H  
ATOM   1223  CA  TYR    91      67.171  89.802  65.953  1.00  0.00           C  
ATOM   1224  HA  TYR    91      66.942  89.010  65.241  1.00  0.00           H  
ATOM   1225  CB  TYR    91      66.489  89.372  67.259  1.00  0.00           C  
ATOM   1226  HB2 TYR    91      66.584  90.198  67.964  1.00  0.00           H  
ATOM   1227  HB3 TYR    91      65.421  89.292  67.052  1.00  0.00           H  
ATOM   1228  CG  TYR    91      66.964  88.116  67.823  1.00  0.00           C  
ATOM   1229  CD1 TYR    91      66.249  86.915  67.595  1.00  0.00           C  
ATOM   1230  HD1 TYR    91      65.310  86.960  67.063  1.00  0.00           H  
ATOM   1231  CE1 TYR    91      66.680  85.669  68.150  1.00  0.00           C  
ATOM   1232  HE1 TYR    91      66.088  84.767  68.096  1.00  0.00           H  
ATOM   1233  CZ  TYR    91      67.857  85.578  68.908  1.00  0.00           C  
ATOM   1234  OH  TYR    91      68.254  84.414  69.459  1.00  0.00           O  
ATOM   1235  HH  TYR    91      67.585  83.842  69.842  1.00  0.00           H  
ATOM   1236  CE2 TYR    91      68.616  86.811  69.173  1.00  0.00           C  
ATOM   1237  HE2 TYR    91      69.501  86.907  69.784  1.00  0.00           H  
ATOM   1238  CD2 TYR    91      68.133  88.071  68.613  1.00  0.00           C  
ATOM   1239  HD2 TYR    91      68.704  88.961  68.834  1.00  0.00           H  
ATOM   1240  C   TYR    91      66.651  91.124  65.421  1.00  0.00           C  
ATOM   1241  O   TYR    91      66.998  92.172  65.987  1.00  0.00           O  
ATOM   1242  N   GLY    92      65.792  91.200  64.390  1.00  0.00           N  
ATOM   1243  H   GLY    92      65.374  92.114  64.287  1.00  0.00           H  
ATOM   1244  CA  GLY    92      65.532  90.175  63.405  1.00  0.00           C  
ATOM   1245  HA2 GLY    92      64.831  90.571  62.671  1.00  0.00           H  
ATOM   1246  HA3 GLY    92      66.487  89.826  63.013  1.00  0.00           H  
ATOM   1247  C   GLY    92      64.680  88.947  63.845  1.00  0.00           C  
ATOM   1248  O   GLY    92      64.084  88.934  64.912  1.00  0.00           O  
ATOM   1249  N   GLN    93      64.494  87.993  62.957  1.00  0.00           N  
ATOM   1250  H   GLN    93      64.979  88.162  62.087  1.00  0.00           H  
ATOM   1251  CA  GLN    93      63.680  86.790  63.157  1.00  0.00           C  
ATOM   1252  HA  GLN    93      62.749  87.170  63.577  1.00  0.00           H  
ATOM   1253  CB  GLN    93      63.563  86.041  61.834  1.00  0.00           C  
ATOM   1254  HB2 GLN    93      64.501  85.585  61.516  1.00  0.00           H  
ATOM   1255  HB3 GLN    93      62.798  85.306  62.082  1.00  0.00           H  
ATOM   1256  CG  GLN    93      63.011  86.788  60.558  1.00  0.00           C  
ATOM   1257  HG2 GLN    93      63.802  87.271  59.984  1.00  0.00           H  
ATOM   1258  HG3 GLN    93      62.731  86.021  59.836  1.00  0.00           H  
ATOM   1259  CD  GLN    93      61.783  87.734  60.727  1.00  0.00           C  
ATOM   1260  OE1 GLN    93      61.719  88.883  60.237  1.00  0.00           O  
ATOM   1261  NE2 GLN    93      60.951  87.501  61.751  1.00  0.00           N  
ATOM   1262 HE21 GLN    93      60.171  88.139  61.815  1.00  0.00           H  
ATOM   1263 HE22 GLN    93      60.889  86.619  62.240  1.00  0.00           H  
ATOM   1264  C   GLN    93      64.165  85.934  64.327  1.00  0.00           C  
ATOM   1265  O   GLN    93      65.242  85.369  64.233  1.00  0.00           O  
ATOM   1266  N   GLN    94      63.354  85.700  65.311  1.00  0.00           N  
ATOM   1267  H   GLN    94      62.455  86.156  65.376  1.00  0.00           H  
ATOM   1268  CA  GLN    94      63.464  84.582  66.344  1.00  0.00           C  
ATOM   1269  HA  GLN    94      64.436  84.799  66.788  1.00  0.00           H  
ATOM   1270  CB  GLN    94      62.325  84.778  67.340  1.00  0.00           C  
ATOM   1271  HB2 GLN    94      61.421  85.122  66.838  1.00  0.00           H  
ATOM   1272  HB3 GLN    94      61.956  83.884  67.844  1.00  0.00           H  
ATOM   1273  CG  GLN    94      62.551  85.772  68.453  1.00  0.00           C  
ATOM   1274  HG2 GLN    94      62.813  86.780  68.133  1.00  0.00           H  
ATOM   1275  HG3 GLN    94      61.608  86.049  68.924  1.00  0.00           H  
ATOM   1276  CD  GLN    94      63.488  85.406  69.557  1.00  0.00           C  
ATOM   1277  OE1 GLN    94      63.768  84.210  69.699  1.00  0.00           O  
ATOM   1278  NE2 GLN    94      63.930  86.295  70.371  1.00  0.00           N  
ATOM   1279 HE21 GLN    94      63.785  87.272  70.156  1.00  0.00           H  
ATOM   1280 HE22 GLN    94      64.572  85.976  71.082  1.00  0.00           H  
ATOM   1281  C   GLN    94      63.397  83.223  65.745  1.00  0.00           C  
ATOM   1282  O   GLN    94      64.276  82.343  65.984  1.00  0.00           O  
ATOM   1283  N   SER    95      62.487  82.977  64.828  1.00  0.00           N  
ATOM   1284  H   SER    95      62.010  83.729  64.351  1.00  0.00           H  
ATOM   1285  CA  SER    95      61.943  81.622  64.457  1.00  0.00           C  
ATOM   1286  HA  SER    95      62.359  80.851  65.106  1.00  0.00           H  
ATOM   1287  CB  SER    95      60.447  81.593  64.813  1.00  0.00           C  
ATOM   1288  HB2 SER    95      60.267  81.779  65.872  1.00  0.00           H  
ATOM   1289  HB3 SER    95      59.964  82.389  64.247  1.00  0.00           H  
ATOM   1290  OG  SER    95      59.848  80.376  64.415  1.00  0.00           O  
ATOM   1291  HG  SER    95      59.940  79.881  65.233  1.00  0.00           H  
ATOM   1292  C   SER    95      62.294  81.251  63.051  1.00  0.00           C  
ATOM   1293  O   SER    95      61.848  81.827  62.045  1.00  0.00           O  
ATOM   1294  N   SER    96      63.175  80.251  62.969  1.00  0.00           N  
ATOM   1295  H   SER    96      63.484  79.878  63.855  1.00  0.00           H  
ATOM   1296  CA  SER    96      63.624  79.469  61.786  1.00  0.00           C  
ATOM   1297  HA  SER    96      63.753  80.245  61.032  1.00  0.00           H  
ATOM   1298  CB  SER    96      64.972  78.787  62.099  1.00  0.00           C  
ATOM   1299  HB2 SER    96      65.529  78.290  61.305  1.00  0.00           H  
ATOM   1300  HB3 SER    96      65.611  79.598  62.449  1.00  0.00           H  
ATOM   1301  OG  SER    96      64.797  77.935  63.175  1.00  0.00           O  
ATOM   1302  HG  SER    96      64.888  77.004  62.960  1.00  0.00           H  
ATOM   1303  C   SER    96      62.537  78.455  61.251  1.00  0.00           C  
ATOM   1304  O   SER    96      61.767  77.881  62.045  1.00  0.00           O  
ATOM   1305  N   TYR    97      62.452  78.121  59.945  1.00  0.00           N  
ATOM   1306  H   TYR    97      62.090  77.189  59.798  1.00  0.00           H  
ATOM   1307  CA  TYR    97      62.715  78.857  58.699  1.00  0.00           C  
ATOM   1308  HA  TYR    97      62.101  78.425  57.909  1.00  0.00           H  
ATOM   1309  CB  TYR    97      62.245  80.312  58.760  1.00  0.00           C  
ATOM   1310  HB2 TYR    97      61.247  80.413  59.188  1.00  0.00           H  
ATOM   1311  HB3 TYR    97      62.973  80.950  59.261  1.00  0.00           H  
ATOM   1312  CG  TYR    97      62.237  80.970  57.392  1.00  0.00           C  
ATOM   1313  CD1 TYR    97      63.458  81.534  56.944  1.00  0.00           C  
ATOM   1314  HD1 TYR    97      64.413  81.487  57.446  1.00  0.00           H  
ATOM   1315  CE1 TYR    97      63.499  81.946  55.576  1.00  0.00           C  
ATOM   1316  HE1 TYR    97      64.430  82.289  55.150  1.00  0.00           H  
ATOM   1317  CZ  TYR    97      62.341  81.965  54.745  1.00  0.00           C  
ATOM   1318  OH  TYR    97      62.466  82.371  53.435  1.00  0.00           O  
ATOM   1319  HH  TYR    97      61.650  82.406  52.931  1.00  0.00           H  
ATOM   1320  CE2 TYR    97      61.123  81.520  55.269  1.00  0.00           C  
ATOM   1321  HE2 TYR    97      60.257  81.436  54.630  1.00  0.00           H  
ATOM   1322  CD2 TYR    97      61.068  81.027  56.602  1.00  0.00           C  
ATOM   1323  HD2 TYR    97      60.132  80.720  57.045  1.00  0.00           H  
ATOM   1324  C   TYR    97      64.197  78.713  58.210  1.00  0.00           C  
ATOM   1325  O   TYR    97      65.155  78.816  59.009  1.00  0.00           O  
ATOM   1326  N   PRO    98      64.423  78.344  56.929  1.00  0.00           N  
ATOM   1327  CD  PRO    98      65.716  78.185  56.386  1.00  0.00           C  
ATOM   1328  HD2 PRO    98      66.261  77.534  57.069  1.00  0.00           H  
ATOM   1329  HD3 PRO    98      66.115  79.179  56.185  1.00  0.00           H  
ATOM   1330  CG  PRO    98      65.660  77.471  55.100  1.00  0.00           C  
ATOM   1331  HG2 PRO    98      65.554  76.394  55.234  1.00  0.00           H  
ATOM   1332  HG3 PRO    98      66.487  77.680  54.422  1.00  0.00           H  
ATOM   1333  CB  PRO    98      64.291  78.062  54.577  1.00  0.00           C  
ATOM   1334  HB2 PRO    98      63.774  77.419  53.865  1.00  0.00           H  
ATOM   1335  HB3 PRO    98      64.491  79.074  54.224  1.00  0.00           H  
ATOM   1336  CA  PRO    98      63.505  78.107  55.847  1.00  0.00           C  
ATOM   1337  HA  PRO    98      62.844  78.963  55.710  1.00  0.00           H  
ATOM   1338  C   PRO    98      62.700  76.837  56.104  1.00  0.00           C  
ATOM   1339  O   PRO    98      63.253  75.844  56.520  1.00  0.00           O  
ATOM   1340  N   GLY    99      61.409  76.855  55.788  1.00  0.00           N  
ATOM   1341  H   GLY    99      61.020  77.751  55.530  1.00  0.00           H  
ATOM   1342  CA  GLY    99      60.680  75.654  55.703  1.00  0.00           C  
ATOM   1343  HA2 GLY    99      60.908  74.940  56.494  1.00  0.00           H  
ATOM   1344  HA3 GLY    99      59.601  75.774  55.799  1.00  0.00           H  
ATOM   1345  C   GLY    99      60.916  75.013  54.329  1.00  0.00           C  
ATOM   1346  O   GLY    99      61.918  75.337  53.669  1.00  0.00           O  
ATOM   1347  N   TYR   100      60.023  74.106  53.884  1.00  0.00           N  
ATOM   1348  H   TYR   100      59.175  74.030  54.427  1.00  0.00           H  
ATOM   1349  CA  TYR   100      60.169  73.426  52.549  1.00  0.00           C  
ATOM   1350  HA  TYR   100      61.173  73.007  52.477  1.00  0.00           H  
ATOM   1351  CB  TYR   100      59.008  72.387  52.505  1.00  0.00           C  
ATOM   1352  HB2 TYR   100      58.991  71.804  53.427  1.00  0.00           H  
ATOM   1353  HB3 TYR   100      58.114  72.993  52.361  1.00  0.00           H  
ATOM   1354  CG  TYR   100      59.102  71.391  51.412  1.00  0.00           C  
ATOM   1355  CD1 TYR   100      59.870  70.207  51.608  1.00  0.00           C  
ATOM   1356  HD1 TYR   100      60.477  70.035  52.484  1.00  0.00           H  
ATOM   1357  CE1 TYR   100      59.828  69.140  50.736  1.00  0.00           C  
ATOM   1358  HE1 TYR   100      60.356  68.230  50.980  1.00  0.00           H  
ATOM   1359  CZ  TYR   100      59.193  69.302  49.434  1.00  0.00           C  
ATOM   1360  OH  TYR   100      59.274  68.348  48.503  1.00  0.00           O  
ATOM   1361  HH  TYR   100      59.842  67.618  48.762  1.00  0.00           H  
ATOM   1362  CE2 TYR   100      58.568  70.488  49.184  1.00  0.00           C  
ATOM   1363  HE2 TYR   100      58.111  70.653  48.219  1.00  0.00           H  
ATOM   1364  CD2 TYR   100      58.601  71.568  50.100  1.00  0.00           C  
ATOM   1365  HD2 TYR   100      58.165  72.533  49.889  1.00  0.00           H  
ATOM   1366  C   TYR   100      59.952  74.418  51.376  1.00  0.00           C  
ATOM   1367  O   TYR   100      60.489  74.237  50.314  1.00  0.00           O  
ATOM   1368  N   GLY   101      59.234  75.544  51.519  1.00  0.00           N  
ATOM   1369  H   GLY   101      58.678  75.523  52.361  1.00  0.00           H  
ATOM   1370  CA  GLY   101      58.860  76.428  50.367  1.00  0.00           C  
ATOM   1371  HA2 GLY   101      58.388  77.294  50.832  1.00  0.00           H  
ATOM   1372  HA3 GLY   101      59.792  76.762  49.911  1.00  0.00           H  
ATOM   1373  C   GLY   101      57.894  75.747  49.393  1.00  0.00           C  
ATOM   1374  O   GLY   101      56.998  75.021  49.870  1.00  0.00           O  
ATOM   1375  N   GLN   102      58.050  75.994  48.134  1.00  0.00           N  
ATOM   1376  H   GLN   102      58.916  76.408  47.820  1.00  0.00           H  
ATOM   1377  CA  GLN   102      57.246  75.372  47.072  1.00  0.00           C  
ATOM   1378  HA  GLN   102      56.289  75.005  47.443  1.00  0.00           H  
ATOM   1379  CB  GLN   102      56.837  76.418  46.018  1.00  0.00           C  
ATOM   1380  HB2 GLN   102      56.115  77.138  46.401  1.00  0.00           H  
ATOM   1381  HB3 GLN   102      57.760  76.930  45.746  1.00  0.00           H  
ATOM   1382  CG  GLN   102      56.236  76.016  44.656  1.00  0.00           C  
ATOM   1383  HG2 GLN   102      55.837  76.823  44.041  1.00  0.00           H  
ATOM   1384  HG3 GLN   102      57.022  75.481  44.124  1.00  0.00           H  
ATOM   1385  CD  GLN   102      55.088  75.097  44.942  1.00  0.00           C  
ATOM   1386  OE1 GLN   102      54.164  75.298  45.752  1.00  0.00           O  
ATOM   1387  NE2 GLN   102      55.082  73.985  44.187  1.00  0.00           N  
ATOM   1388 HE21 GLN   102      55.790  73.917  43.471  1.00  0.00           H  
ATOM   1389 HE22 GLN   102      54.232  73.442  44.149  1.00  0.00           H  
ATOM   1390  C   GLN   102      57.957  74.208  46.465  1.00  0.00           C  
ATOM   1391  O   GLN   102      57.346  73.127  46.248  1.00  0.00           O  
ATOM   1392  N   GLN   103      59.158  74.403  45.989  1.00  0.00           N  
ATOM   1393  H   GLN   103      59.661  75.278  46.014  1.00  0.00           H  
ATOM   1394  CA  GLN   103      59.712  73.432  45.031  1.00  0.00           C  
ATOM   1395  HA  GLN   103      59.040  73.331  44.179  1.00  0.00           H  
ATOM   1396  CB  GLN   103      61.055  74.021  44.459  1.00  0.00           C  
ATOM   1397  HB2 GLN   103      61.502  74.438  45.362  1.00  0.00           H  
ATOM   1398  HB3 GLN   103      61.664  73.237  44.008  1.00  0.00           H  
ATOM   1399  CG  GLN   103      60.882  75.201  43.543  1.00  0.00           C  
ATOM   1400  HG2 GLN   103      59.930  75.623  43.863  1.00  0.00           H  
ATOM   1401  HG3 GLN   103      61.644  75.905  43.878  1.00  0.00           H  
ATOM   1402  CD  GLN   103      60.780  74.885  42.059  1.00  0.00           C  
ATOM   1403  OE1 GLN   103      60.901  73.770  41.624  1.00  0.00           O  
ATOM   1404  NE2 GLN   103      60.530  75.861  41.330  1.00  0.00           N  
ATOM   1405 HE21 GLN   103      60.505  75.667  40.339  1.00  0.00           H  
ATOM   1406 HE22 GLN   103      60.119  76.711  41.688  1.00  0.00           H  
ATOM   1407  C   GLN   103      59.983  72.051  45.612  1.00  0.00           C  
ATOM   1408  O   GLN   103      60.417  71.905  46.741  1.00  0.00           O  
ATOM   1409  N   PRO   104      59.778  70.982  44.867  1.00  0.00           N  
ATOM   1410  CD  PRO   104      59.240  70.933  43.559  1.00  0.00           C  
ATOM   1411  HD2 PRO   104      59.777  71.547  42.835  1.00  0.00           H  
ATOM   1412  HD3 PRO   104      58.198  71.247  43.620  1.00  0.00           H  
ATOM   1413  CG  PRO   104      59.345  69.539  43.048  1.00  0.00           C  
ATOM   1414  HG2 PRO   104      60.297  69.367  42.546  1.00  0.00           H  
ATOM   1415  HG3 PRO   104      58.537  69.205  42.397  1.00  0.00           H  
ATOM   1416  CB  PRO   104      59.376  68.728  44.354  1.00  0.00           C  
ATOM   1417  HB2 PRO   104      59.816  67.739  44.230  1.00  0.00           H  
ATOM   1418  HB3 PRO   104      58.360  68.560  44.711  1.00  0.00           H  
ATOM   1419  CA  PRO   104      59.946  69.643  45.374  1.00  0.00           C  
ATOM   1420  HA  PRO   104      59.407  69.520  46.313  1.00  0.00           H  
ATOM   1421  C   PRO   104      61.413  69.285  45.683  1.00  0.00           C  
ATOM   1422  O   PRO   104      62.299  69.893  45.082  1.00  0.00           O  
ATOM   1423  N   ALA   105      61.599  68.331  46.595  1.00  0.00           N  
ATOM   1424  H   ALA   105      60.825  67.758  46.897  1.00  0.00           H  
ATOM   1425  CA  ALA   105      62.826  68.016  47.296  1.00  0.00           C  
ATOM   1426  HA  ALA   105      63.587  67.620  46.624  1.00  0.00           H  
ATOM   1427  CB  ALA   105      63.394  69.226  48.078  1.00  0.00           C  
ATOM   1428  HB1 ALA   105      63.597  70.124  47.496  1.00  0.00           H  
ATOM   1429  HB2 ALA   105      62.575  69.435  48.766  1.00  0.00           H  
ATOM   1430  HB3 ALA   105      64.253  68.939  48.685  1.00  0.00           H  
ATOM   1431  C   ALA   105      62.715  66.893  48.291  1.00  0.00           C  
ATOM   1432  O   ALA   105      61.776  66.874  49.111  1.00  0.00           O  
ATOM   1433  N   PRO   106      63.631  65.927  48.308  1.00  0.00           N  
ATOM   1434  CD  PRO   106      64.694  65.545  47.426  1.00  0.00           C  
ATOM   1435  HD2 PRO   106      65.360  66.389  47.249  1.00  0.00           H  
ATOM   1436  HD3 PRO   106      64.315  65.132  46.492  1.00  0.00           H  
ATOM   1437  CG  PRO   106      65.564  64.493  48.152  1.00  0.00           C  
ATOM   1438  HG2 PRO   106      66.241  65.076  48.776  1.00  0.00           H  
ATOM   1439  HG3 PRO   106      66.096  63.719  47.599  1.00  0.00           H  
ATOM   1440  CB  PRO   106      64.514  63.845  49.035  1.00  0.00           C  
ATOM   1441  HB2 PRO   106      64.840  63.333  49.940  1.00  0.00           H  
ATOM   1442  HB3 PRO   106      64.130  63.081  48.359  1.00  0.00           H  
ATOM   1443  CA  PRO   106      63.577  65.012  49.410  1.00  0.00           C  
ATOM   1444  HA  PRO   106      62.611  64.508  49.439  1.00  0.00           H  
ATOM   1445  C   PRO   106      63.962  65.577  50.798  1.00  0.00           C  
ATOM   1446  O   PRO   106      64.761  66.466  50.856  1.00  0.00           O  
ATOM   1447  N   SER   107      63.332  65.238  51.894  1.00  0.00           N  
ATOM   1448  H   SER   107      62.785  64.396  51.777  1.00  0.00           H  
ATOM   1449  CA  SER   107      63.647  65.542  53.271  1.00  0.00           C  
ATOM   1450  HA  SER   107      64.725  65.698  53.277  1.00  0.00           H  
ATOM   1451  CB  SER   107      62.897  66.759  53.773  1.00  0.00           C  
ATOM   1452  HB2 SER   107      63.325  67.633  53.282  1.00  0.00           H  
ATOM   1453  HB3 SER   107      61.881  66.700  53.382  1.00  0.00           H  
ATOM   1454  OG  SER   107      62.902  66.923  55.199  1.00  0.00           O  
ATOM   1455  HG  SER   107      62.200  66.457  55.660  1.00  0.00           H  
ATOM   1456  C   SER   107      63.199  64.347  54.134  1.00  0.00           C  
ATOM   1457  O   SER   107      62.079  63.877  53.987  1.00  0.00           O  
ATOM   1458  N   SER   108      64.067  63.982  55.043  1.00  0.00           N  
ATOM   1459  H   SER   108      64.966  64.444  55.044  1.00  0.00           H  
ATOM   1460  CA  SER   108      63.958  62.740  55.904  1.00  0.00           C  
ATOM   1461  HA  SER   108      63.674  61.916  55.248  1.00  0.00           H  
ATOM   1462  CB  SER   108      65.356  62.166  56.412  1.00  0.00           C  
ATOM   1463  HB2 SER   108      65.270  61.320  57.094  1.00  0.00           H  
ATOM   1464  HB3 SER   108      65.891  61.734  55.567  1.00  0.00           H  
ATOM   1465  OG  SER   108      66.157  63.185  57.034  1.00  0.00           O  
ATOM   1466  HG  SER   108      66.198  63.976  56.491  1.00  0.00           H  
ATOM   1467  C   SER   108      63.043  62.956  57.185  1.00  0.00           C  
ATOM   1468  O   SER   108      63.193  63.928  57.931  1.00  0.00           O  
ATOM   1469  N   THR   109      62.182  62.001  57.395  1.00  0.00           N  
ATOM   1470  H   THR   109      62.137  61.331  56.641  1.00  0.00           H  
ATOM   1471  CA  THR   109      61.491  61.667  58.624  1.00  0.00           C  
ATOM   1472  HA  THR   109      61.022  62.512  59.127  1.00  0.00           H  
ATOM   1473  CB  THR   109      60.280  60.807  58.260  1.00  0.00           C  
ATOM   1474  HB  THR   109      59.719  60.648  59.182  1.00  0.00           H  
ATOM   1475  CG2 THR   109      59.262  61.485  57.329  1.00  0.00           C  
ATOM   1476 HG21 THR   109      59.250  60.973  56.366  1.00  0.00           H  
ATOM   1477 HG22 THR   109      58.291  61.346  57.803  1.00  0.00           H  
ATOM   1478 HG23 THR   109      59.552  62.496  57.041  1.00  0.00           H  
ATOM   1479  OG1 THR   109      60.591  59.519  57.731  1.00  0.00           O  
ATOM   1480  HG1 THR   109      60.818  58.955  58.474  1.00  0.00           H  
ATOM   1481  C   THR   109      62.475  61.037  59.702  1.00  0.00           C  
ATOM   1482  O   THR   109      63.440  60.466  59.332  1.00  0.00           O  
ATOM   1483  N   SER   110      62.230  61.238  60.984  1.00  0.00           N  
ATOM   1484  H   SER   110      61.527  61.922  61.224  1.00  0.00           H  
ATOM   1485  CA  SER   110      63.124  60.770  62.012  1.00  0.00           C  
ATOM   1486  HA  SER   110      63.732  59.934  61.668  1.00  0.00           H  
ATOM   1487  CB  SER   110      64.104  61.885  62.470  1.00  0.00           C  
ATOM   1488  HB2 SER   110      63.718  62.896  62.337  1.00  0.00           H  
ATOM   1489  HB3 SER   110      64.524  61.738  63.465  1.00  0.00           H  
ATOM   1490  OG  SER   110      65.270  61.673  61.764  1.00  0.00           O  
ATOM   1491  HG  SER   110      65.165  62.349  61.091  1.00  0.00           H  
ATOM   1492  C   SER   110      62.427  60.235  63.235  1.00  0.00           C  
ATOM   1493  O   SER   110      61.183  60.177  63.177  1.00  0.00           O  
ATOM   1494  N   GLY   111      63.162  59.668  64.170  1.00  0.00           N  
ATOM   1495  H   GLY   111      64.154  59.549  64.023  1.00  0.00           H  
ATOM   1496  CA  GLY   111      62.674  58.994  65.372  1.00  0.00           C  
ATOM   1497  HA2 GLY   111      62.756  59.635  66.250  1.00  0.00           H  
ATOM   1498  HA3 GLY   111      61.611  58.844  65.185  1.00  0.00           H  
ATOM   1499  C   GLY   111      63.245  57.627  65.706  1.00  0.00           C  
ATOM   1500  O   GLY   111      63.919  57.063  64.837  1.00  0.00           O  
ATOM   1501  N   SER   112      62.979  56.999  66.833  1.00  0.00           N  
ATOM   1502  H   SER   112      63.466  56.114  66.855  1.00  0.00           H  
ATOM   1503  CA  SER   112      62.029  57.297  67.954  1.00  0.00           C  
ATOM   1504  HA  SER   112      61.938  56.387  68.548  1.00  0.00           H  
ATOM   1505  CB  SER   112      62.584  58.333  68.875  1.00  0.00           C  
ATOM   1506  HB2 SER   112      62.803  59.176  68.220  1.00  0.00           H  
ATOM   1507  HB3 SER   112      61.956  58.612  69.721  1.00  0.00           H  
ATOM   1508  OG  SER   112      63.892  57.989  69.408  1.00  0.00           O  
ATOM   1509  HG  SER   112      63.889  57.055  69.630  1.00  0.00           H  
ATOM   1510  C   SER   112      60.578  57.661  67.624  1.00  0.00           C  
ATOM   1511  O   SER   112      60.201  58.845  67.712  1.00  0.00           O  
ATOM   1512  N   TYR   113      59.727  56.800  67.118  1.00  0.00           N  
ATOM   1513  H   TYR   113      58.783  57.160  67.118  1.00  0.00           H  
ATOM   1514  CA  TYR   113      60.007  55.390  66.656  1.00  0.00           C  
ATOM   1515  HA  TYR   113      60.613  54.920  67.431  1.00  0.00           H  
ATOM   1516  CB  TYR   113      58.719  54.536  66.632  1.00  0.00           C  
ATOM   1517  HB2 TYR   113      58.154  54.828  65.746  1.00  0.00           H  
ATOM   1518  HB3 TYR   113      59.015  53.503  66.445  1.00  0.00           H  
ATOM   1519  CG  TYR   113      57.890  54.503  67.892  1.00  0.00           C  
ATOM   1520  CD1 TYR   113      56.945  55.527  68.100  1.00  0.00           C  
ATOM   1521  HD1 TYR   113      56.696  56.259  67.345  1.00  0.00           H  
ATOM   1522  CE1 TYR   113      56.299  55.635  69.349  1.00  0.00           C  
ATOM   1523  HE1 TYR   113      55.568  56.414  69.502  1.00  0.00           H  
ATOM   1524  CZ  TYR   113      56.518  54.717  70.423  1.00  0.00           C  
ATOM   1525  OH  TYR   113      55.915  54.952  71.648  1.00  0.00           O  
ATOM   1526  HH  TYR   113      55.319  55.698  71.545  1.00  0.00           H  
ATOM   1527  CE2 TYR   113      57.494  53.750  70.187  1.00  0.00           C  
ATOM   1528  HE2 TYR   113      57.747  53.025  70.946  1.00  0.00           H  
ATOM   1529  CD2 TYR   113      58.243  53.681  68.947  1.00  0.00           C  
ATOM   1530  HD2 TYR   113      58.940  52.889  68.718  1.00  0.00           H  
ATOM   1531  C   TYR   113      60.750  55.267  65.339  1.00  0.00           C  
ATOM   1532  O   TYR   113      60.547  56.080  64.456  1.00  0.00           O  
ATOM   1533  N   GLY   114      61.533  54.175  65.238  1.00  0.00           N  
ATOM   1534  H   GLY   114      61.458  53.498  65.983  1.00  0.00           H  
ATOM   1535  CA  GLY   114      62.299  53.784  64.066  1.00  0.00           C  
ATOM   1536  HA2 GLY   114      61.671  54.042  63.213  1.00  0.00           H  
ATOM   1537  HA3 GLY   114      63.198  54.393  64.159  1.00  0.00           H  
ATOM   1538  C   GLY   114      62.740  52.332  64.011  1.00  0.00           C  
ATOM   1539  O   GLY   114      62.207  51.499  64.651  1.00  0.00           O  
ATOM   1540  N   SER   115      63.813  51.982  63.380  1.00  0.00           N  
ATOM   1541  H   SER   115      64.224  51.114  63.693  1.00  0.00           H  
ATOM   1542  CA  SER   115      64.708  52.696  62.426  1.00  0.00           C  
ATOM   1543  HA  SER   115      65.060  53.560  62.990  1.00  0.00           H  
ATOM   1544  CB  SER   115      66.032  51.936  62.181  1.00  0.00           C  
ATOM   1545  HB2 SER   115      66.649  52.432  61.431  1.00  0.00           H  
ATOM   1546  HB3 SER   115      66.577  51.879  63.124  1.00  0.00           H  
ATOM   1547  OG  SER   115      65.700  50.652  61.732  1.00  0.00           O  
ATOM   1548  HG  SER   115      65.673  50.691  60.773  1.00  0.00           H  
ATOM   1549  C   SER   115      63.979  53.125  61.130  1.00  0.00           C  
ATOM   1550  O   SER   115      62.909  52.607  60.910  1.00  0.00           O  
ATOM   1551  N   SER   116      64.470  54.008  60.298  1.00  0.00           N  
ATOM   1552  H   SER   116      65.361  54.446  60.482  1.00  0.00           H  
ATOM   1553  CA  SER   116      63.680  54.593  59.245  1.00  0.00           C  
ATOM   1554  HA  SER   116      62.671  54.941  59.467  1.00  0.00           H  
ATOM   1555  CB  SER   116      64.355  55.861  58.731  1.00  0.00           C  
ATOM   1556  HB2 SER   116      63.804  56.320  57.911  1.00  0.00           H  
ATOM   1557  HB3 SER   116      64.453  56.620  59.508  1.00  0.00           H  
ATOM   1558  OG  SER   116      65.620  55.538  58.122  1.00  0.00           O  
ATOM   1559  HG  SER   116      66.184  55.098  58.762  1.00  0.00           H  
ATOM   1560  C   SER   116      63.457  53.579  58.089  1.00  0.00           C  
ATOM   1561  O   SER   116      64.257  52.614  57.771  1.00  0.00           O  
ATOM   1562  N   SER   117      62.355  53.650  57.425  1.00  0.00           N  
ATOM   1563  H   SER   117      61.713  54.365  57.735  1.00  0.00           H  
ATOM   1564  CA  SER   117      61.894  53.009  56.227  1.00  0.00           C  
ATOM   1565  HA  SER   117      62.628  53.066  55.423  1.00  0.00           H  
ATOM   1566  CB  SER   117      61.798  51.504  56.427  1.00  0.00           C  
ATOM   1567  HB2 SER   117      62.076  51.100  55.454  1.00  0.00           H  
ATOM   1568  HB3 SER   117      62.587  51.290  57.148  1.00  0.00           H  
ATOM   1569  OG  SER   117      60.557  51.070  57.009  1.00  0.00           O  
ATOM   1570  HG  SER   117      60.554  51.611  57.802  1.00  0.00           H  
ATOM   1571  C   SER   117      60.652  53.637  55.711  1.00  0.00           C  
ATOM   1572  O   SER   117      59.848  54.290  56.436  1.00  0.00           O  
ATOM   1573  N   GLN   118      60.381  53.428  54.430  1.00  0.00           N  
ATOM   1574  H   GLN   118      61.055  52.966  53.837  1.00  0.00           H  
ATOM   1575  CA  GLN   118      59.182  53.958  53.752  1.00  0.00           C  
ATOM   1576  HA  GLN   118      59.147  55.045  53.823  1.00  0.00           H  
ATOM   1577  CB  GLN   118      59.381  53.618  52.272  1.00  0.00           C  
ATOM   1578  HB2 GLN   118      60.326  54.093  52.009  1.00  0.00           H  
ATOM   1579  HB3 GLN   118      59.594  52.551  52.211  1.00  0.00           H  
ATOM   1580  CG  GLN   118      58.205  53.900  51.300  1.00  0.00           C  
ATOM   1581  HG2 GLN   118      58.339  53.427  50.328  1.00  0.00           H  
ATOM   1582  HG3 GLN   118      57.338  53.332  51.640  1.00  0.00           H  
ATOM   1583  CD  GLN   118      57.796  55.344  50.997  1.00  0.00           C  
ATOM   1584  OE1 GLN   118      58.552  56.239  51.310  1.00  0.00           O  
ATOM   1585  NE2 GLN   118      56.664  55.641  50.421  1.00  0.00           N  
ATOM   1586 HE21 GLN   118      56.183  54.851  50.014  1.00  0.00           H  
ATOM   1587 HE22 GLN   118      56.351  56.565  50.162  1.00  0.00           H  
ATOM   1588  C   GLN   118      57.859  53.311  54.310  1.00  0.00           C  
ATOM   1589  O   GLN   118      57.699  52.125  54.136  1.00  0.00           O  
ATOM   1590  N   SER   119      56.923  54.059  54.860  1.00  0.00           N  
ATOM   1591  H   SER   119      56.126  53.526  55.178  1.00  0.00           H  
ATOM   1592  CA  SER   119      56.921  55.427  55.269  1.00  0.00           C  
ATOM   1593  HA  SER   119      57.945  55.800  55.312  1.00  0.00           H  
ATOM   1594  CB  SER   119      56.030  56.249  54.315  1.00  0.00           C  
ATOM   1595  HB2 SER   119      56.115  57.327  54.457  1.00  0.00           H  
ATOM   1596  HB3 SER   119      56.339  56.199  53.271  1.00  0.00           H  
ATOM   1597  OG  SER   119      54.699  55.880  54.358  1.00  0.00           O  
ATOM   1598  HG  SER   119      54.689  55.059  53.861  1.00  0.00           H  
ATOM   1599  C   SER   119      56.417  55.645  56.730  1.00  0.00           C  
ATOM   1600  O   SER   119      56.005  54.702  57.396  1.00  0.00           O  
ATOM   1601  N   SER   120      56.608  56.814  57.307  1.00  0.00           N  
ATOM   1602  H   SER   120      57.052  57.531  56.752  1.00  0.00           H  
ATOM   1603  CA  SER   120      56.641  57.095  58.761  1.00  0.00           C  
ATOM   1604  HA  SER   120      57.531  56.610  59.161  1.00  0.00           H  
ATOM   1605  CB  SER   120      56.771  58.601  58.853  1.00  0.00           C  
ATOM   1606  HB2 SER   120      57.784  58.908  58.595  1.00  0.00           H  
ATOM   1607  HB3 SER   120      55.996  59.079  58.252  1.00  0.00           H  
ATOM   1608  OG  SER   120      56.630  59.064  60.243  1.00  0.00           O  
ATOM   1609  HG  SER   120      57.517  58.915  60.581  1.00  0.00           H  
ATOM   1610  C   SER   120      55.399  56.605  59.448  1.00  0.00           C  
ATOM   1611  O   SER   120      54.278  56.958  59.069  1.00  0.00           O  
ATOM   1612  N   SER   121      55.543  55.856  60.545  1.00  0.00           N  
ATOM   1613  H   SER   121      54.652  55.629  60.962  1.00  0.00           H  
ATOM   1614  CA  SER   121      56.791  55.318  61.166  1.00  0.00           C  
ATOM   1615  HA  SER   121      57.614  56.029  61.089  1.00  0.00           H  
ATOM   1616  CB  SER   121      56.696  55.204  62.660  1.00  0.00           C  
ATOM   1617  HB2 SER   121      56.113  54.325  62.935  1.00  0.00           H  
ATOM   1618  HB3 SER   121      57.634  54.960  63.159  1.00  0.00           H  
ATOM   1619  OG  SER   121      56.107  56.263  63.389  1.00  0.00           O  
ATOM   1620  HG  SER   121      56.767  56.961  63.417  1.00  0.00           H  
ATOM   1621  C   SER   121      57.203  53.951  60.554  1.00  0.00           C  
ATOM   1622  O   SER   121      58.395  53.692  60.505  1.00  0.00           O  
ATOM   1623  N   TYR   122      56.240  53.155  59.949  1.00  0.00           N  
ATOM   1624  H   TYR   122      55.297  53.515  59.910  1.00  0.00           H  
ATOM   1625  CA  TYR   122      56.502  51.925  59.333  1.00  0.00           C  
ATOM   1626  HA  TYR   122      57.514  51.891  58.930  1.00  0.00           H  
ATOM   1627  CB  TYR   122      56.263  50.843  60.380  1.00  0.00           C  
ATOM   1628  HB2 TYR   122      55.235  50.896  60.737  1.00  0.00           H  
ATOM   1629  HB3 TYR   122      56.335  49.893  59.850  1.00  0.00           H  
ATOM   1630  CG  TYR   122      57.127  50.803  61.591  1.00  0.00           C  
ATOM   1631  CD1 TYR   122      56.659  51.220  62.907  1.00  0.00           C  
ATOM   1632  HD1 TYR   122      55.631  51.541  62.985  1.00  0.00           H  
ATOM   1633  CE1 TYR   122      57.444  51.191  64.020  1.00  0.00           C  
ATOM   1634  HE1 TYR   122      57.048  51.516  64.970  1.00  0.00           H  
ATOM   1635  CZ  TYR   122      58.777  50.779  63.827  1.00  0.00           C  
ATOM   1636  OH  TYR   122      59.590  50.680  64.939  1.00  0.00           O  
ATOM   1637  HH  TYR   122      59.997  49.810  64.961  1.00  0.00           H  
ATOM   1638  CE2 TYR   122      59.344  50.487  62.582  1.00  0.00           C  
ATOM   1639  HE2 TYR   122      60.413  50.354  62.511  1.00  0.00           H  
ATOM   1640  CD2 TYR   122      58.463  50.349  61.484  1.00  0.00           C  
ATOM   1641  HD2 TYR   122      58.852  50.001  60.538  1.00  0.00           H  
ATOM   1642  C   TYR   122      55.525  51.700  58.155  1.00  0.00           C  
ATOM   1643  O   TYR   122      54.378  52.102  58.182  1.00  0.00           O  
ATOM   1644  N   GLY   123      55.944  50.994  57.079  1.00  0.00           N  
ATOM   1645  H   GLY   123      55.317  50.885  56.295  1.00  0.00           H  
ATOM   1646  CA  GLY   123      57.319  50.483  56.901  1.00  0.00           C  
ATOM   1647  HA2 GLY   123      58.035  51.298  56.785  1.00  0.00           H  
ATOM   1648  HA3 GLY   123      57.451  49.944  57.839  1.00  0.00           H  
ATOM   1649  C   GLY   123      57.506  49.535  55.711  1.00  0.00           C  
ATOM   1650  O   GLY   123      56.631  48.747  55.294  1.00  0.00           O  
ATOM   1651  N   GLN   124      58.699  49.543  55.168  1.00  0.00           N  
ATOM   1652  H   GLN   124      59.340  50.192  55.602  1.00  0.00           H  
ATOM   1653  CA  GLN   124      59.371  48.656  54.193  1.00  0.00           C  
ATOM   1654  HA  GLN   124      58.559  47.962  53.978  1.00  0.00           H  
ATOM   1655  CB  GLN   124      59.729  49.459  52.965  1.00  0.00           C  
ATOM   1656  HB2 GLN   124      58.889  49.969  52.494  1.00  0.00           H  
ATOM   1657  HB3 GLN   124      60.388  50.279  53.251  1.00  0.00           H  
ATOM   1658  CG  GLN   124      60.313  48.582  51.877  1.00  0.00           C  
ATOM   1659  HG2 GLN   124      61.190  48.066  52.266  1.00  0.00           H  
ATOM   1660  HG3 GLN   124      59.621  47.752  51.736  1.00  0.00           H  
ATOM   1661  CD  GLN   124      60.409  49.199  50.483  1.00  0.00           C  
ATOM   1662  OE1 GLN   124      61.408  49.411  49.865  1.00  0.00           O  
ATOM   1663  NE2 GLN   124      59.314  49.340  49.839  1.00  0.00           N  
ATOM   1664 HE21 GLN   124      58.467  49.020  50.287  1.00  0.00           H  
ATOM   1665 HE22 GLN   124      59.376  49.781  48.932  1.00  0.00           H  
ATOM   1666  C   GLN   124      60.598  47.934  54.811  1.00  0.00           C  
ATOM   1667  O   GLN   124      61.597  48.625  54.979  1.00  0.00           O  
ATOM   1668  N   PRO   125      60.517  46.621  55.283  1.00  0.00           N  
ATOM   1669  CD  PRO   125      61.675  45.759  55.682  1.00  0.00           C  
ATOM   1670  HD2 PRO   125      62.084  46.169  56.606  1.00  0.00           H  
ATOM   1671  HD3 PRO   125      62.418  45.708  54.887  1.00  0.00           H  
ATOM   1672  CG  PRO   125      61.168  44.362  55.994  1.00  0.00           C  
ATOM   1673  HG2 PRO   125      61.145  44.170  57.066  1.00  0.00           H  
ATOM   1674  HG3 PRO   125      61.763  43.532  55.613  1.00  0.00           H  
ATOM   1675  CB  PRO   125      59.747  44.305  55.613  1.00  0.00           C  
ATOM   1676  HB2 PRO   125      59.119  43.786  56.337  1.00  0.00           H  
ATOM   1677  HB3 PRO   125      59.735  43.815  54.640  1.00  0.00           H  
ATOM   1678  CA  PRO   125      59.301  45.773  55.415  1.00  0.00           C  
ATOM   1679  HA  PRO   125      58.819  45.875  54.442  1.00  0.00           H  
ATOM   1680  C   PRO   125      58.334  46.236  56.513  1.00  0.00           C  
ATOM   1681  O   PRO   125      58.716  47.014  57.444  1.00  0.00           O  
ATOM   1682  N   GLN   126      57.032  45.876  56.463  1.00  0.00           N  
ATOM   1683  H   GLN   126      56.689  45.222  55.775  1.00  0.00           H  
ATOM   1684  CA  GLN   126      56.010  46.401  57.450  1.00  0.00           C  
ATOM   1685  HA  GLN   126      55.934  47.486  57.372  1.00  0.00           H  
ATOM   1686  CB  GLN   126      54.653  45.950  57.067  1.00  0.00           C  
ATOM   1687  HB2 GLN   126      54.437  46.195  56.027  1.00  0.00           H  
ATOM   1688  HB3 GLN   126      54.650  44.877  57.260  1.00  0.00           H  
ATOM   1689  CG  GLN   126      53.558  46.507  58.000  1.00  0.00           C  
ATOM   1690  HG2 GLN   126      52.587  46.174  57.635  1.00  0.00           H  
ATOM   1691  HG3 GLN   126      53.531  46.173  59.037  1.00  0.00           H  
ATOM   1692  CD  GLN   126      53.548  48.001  58.017  1.00  0.00           C  
ATOM   1693  OE1 GLN   126      54.084  48.619  58.912  1.00  0.00           O  
ATOM   1694  NE2 GLN   126      53.091  48.713  57.033  1.00  0.00           N  
ATOM   1695 HE21 GLN   126      52.760  48.167  56.251  1.00  0.00           H  
ATOM   1696 HE22 GLN   126      53.506  49.623  56.895  1.00  0.00           H  
ATOM   1697  C   GLN   126      56.360  46.001  58.905  1.00  0.00           C  
ATOM   1698  O   GLN   126      56.977  44.980  59.153  1.00  0.00           O  
ATOM   1699  N   SER   127      56.108  46.918  59.899  1.00  0.00           N  
ATOM   1700  H   SER   127      55.408  47.611  59.673  1.00  0.00           H  
ATOM   1701  CA  SER   127      56.402  46.877  61.312  1.00  0.00           C  
ATOM   1702  HA  SER   127      55.800  47.698  61.703  1.00  0.00           H  
ATOM   1703  CB  SER   127      55.842  45.630  61.967  1.00  0.00           C  
ATOM   1704  HB2 SER   127      56.401  44.750  61.649  1.00  0.00           H  
ATOM   1705  HB3 SER   127      55.962  45.693  63.049  1.00  0.00           H  
ATOM   1706  OG  SER   127      54.523  45.311  61.659  1.00  0.00           O  
ATOM   1707  HG  SER   127      53.898  45.884  62.109  1.00  0.00           H  
ATOM   1708  C   SER   127      57.823  47.034  61.658  1.00  0.00           C  
ATOM   1709  O   SER   127      57.945  47.315  62.831  1.00  0.00           O  
ATOM   1710  N   GLY   128      58.829  46.918  60.756  1.00  0.00           N  
ATOM   1711  H   GLY   128      58.658  46.510  59.848  1.00  0.00           H  
ATOM   1712  CA  GLY   128      60.207  46.954  61.191  1.00  0.00           C  
ATOM   1713  HA2 GLY   128      60.489  48.002  61.287  1.00  0.00           H  
ATOM   1714  HA3 GLY   128      60.334  46.564  62.201  1.00  0.00           H  
ATOM   1715  C   GLY   128      61.299  46.266  60.361  1.00  0.00           C  
ATOM   1716  O   GLY   128      60.914  45.360  59.636  1.00  0.00           O  
ATOM   1717  N   SER   129      62.554  46.636  60.493  1.00  0.00           N  
ATOM   1718  H   SER   129      63.206  45.968  60.106  1.00  0.00           H  
ATOM   1719  CA  SER   129      63.202  47.726  61.302  1.00  0.00           C  
ATOM   1720  HA  SER   129      64.270  47.696  61.087  1.00  0.00           H  
ATOM   1721  CB  SER   129      62.742  49.179  60.802  1.00  0.00           C  
ATOM   1722  HB2 SER   129      61.739  49.484  61.102  1.00  0.00           H  
ATOM   1723  HB3 SER   129      63.417  49.857  61.325  1.00  0.00           H  
ATOM   1724  OG  SER   129      62.892  49.280  59.405  1.00  0.00           O  
ATOM   1725  HG  SER   129      62.018  49.180  59.022  1.00  0.00           H  
ATOM   1726  C   SER   129      63.050  47.474  62.818  1.00  0.00           C  
ATOM   1727  O   SER   129      62.461  48.246  63.549  1.00  0.00           O  
ATOM   1728  N   TYR   130      63.655  46.366  63.303  1.00  0.00           N  
ATOM   1729  H   TYR   130      64.199  45.751  62.715  1.00  0.00           H  
ATOM   1730  CA  TYR   130      63.591  45.847  64.651  1.00  0.00           C  
ATOM   1731  HA  TYR   130      62.899  46.427  65.262  1.00  0.00           H  
ATOM   1732  CB  TYR   130      63.339  44.364  64.624  1.00  0.00           C  
ATOM   1733  HB2 TYR   130      64.130  43.941  64.005  1.00  0.00           H  
ATOM   1734  HB3 TYR   130      63.484  44.027  65.651  1.00  0.00           H  
ATOM   1735  CG  TYR   130      62.046  43.921  64.013  1.00  0.00           C  
ATOM   1736  CD1 TYR   130      61.976  42.836  63.157  1.00  0.00           C  
ATOM   1737  HD1 TYR   130      62.893  42.343  62.872  1.00  0.00           H  
ATOM   1738  CE1 TYR   130      60.763  42.502  62.561  1.00  0.00           C  
ATOM   1739  HE1 TYR   130      60.820  41.815  61.729  1.00  0.00           H  
ATOM   1740  CZ  TYR   130      59.581  43.120  62.983  1.00  0.00           C  
ATOM   1741  OH  TYR   130      58.353  42.843  62.455  1.00  0.00           O  
ATOM   1742  HH  TYR   130      58.508  42.759  61.512  1.00  0.00           H  
ATOM   1743  CE2 TYR   130      59.646  44.121  63.983  1.00  0.00           C  
ATOM   1744  HE2 TYR   130      58.702  44.584  64.229  1.00  0.00           H  
ATOM   1745  CD2 TYR   130      60.894  44.567  64.463  1.00  0.00           C  
ATOM   1746  HD2 TYR   130      61.026  45.375  65.167  1.00  0.00           H  
ATOM   1747  C   TYR   130      64.949  46.150  65.365  1.00  0.00           C  
ATOM   1748  O   TYR   130      65.977  45.470  65.023  1.00  0.00           O  
ATOM   1749  N   SER   131      65.134  47.115  66.252  1.00  0.00           N  
ATOM   1750  H   SER   131      66.097  47.130  66.557  1.00  0.00           H  
ATOM   1751  CA  SER   131      64.096  47.806  67.094  1.00  0.00           C  
ATOM   1752  HA  SER   131      64.661  48.369  67.836  1.00  0.00           H  
ATOM   1753  CB  SER   131      63.316  48.886  66.336  1.00  0.00           C  
ATOM   1754  HB2 SER   131      62.505  48.501  65.718  1.00  0.00           H  
ATOM   1755  HB3 SER   131      62.865  49.552  67.072  1.00  0.00           H  
ATOM   1756  OG  SER   131      64.317  49.762  65.708  1.00  0.00           O  
ATOM   1757  HG  SER   131      64.560  49.376  64.864  1.00  0.00           H  
ATOM   1758  C   SER   131      63.178  46.903  68.001  1.00  0.00           C  
ATOM   1759  O   SER   131      62.010  46.738  67.641  1.00  0.00           O  
ATOM   1760  N   GLN   132      63.692  46.328  69.073  1.00  0.00           N  
ATOM   1761  H   GLN   132      63.110  45.573  69.407  1.00  0.00           H  
ATOM   1762  CA  GLN   132      65.035  46.469  69.653  1.00  0.00           C  
ATOM   1763  HA  GLN   132      65.762  46.466  68.840  1.00  0.00           H  
ATOM   1764  CB  GLN   132      65.247  47.783  70.467  1.00  0.00           C  
ATOM   1765  HB2 GLN   132      66.240  47.687  70.904  1.00  0.00           H  
ATOM   1766  HB3 GLN   132      65.108  48.634  69.800  1.00  0.00           H  
ATOM   1767  CG  GLN   132      64.316  48.090  71.659  1.00  0.00           C  
ATOM   1768  HG2 GLN   132      64.309  47.313  72.423  1.00  0.00           H  
ATOM   1769  HG3 GLN   132      64.740  48.952  72.172  1.00  0.00           H  
ATOM   1770  CD  GLN   132      62.819  48.387  71.181  1.00  0.00           C  
ATOM   1771  OE1 GLN   132      62.550  49.137  70.255  1.00  0.00           O  
ATOM   1772  NE2 GLN   132      61.858  47.588  71.687  1.00  0.00           N  
ATOM   1773 HE21 GLN   132      62.076  46.944  72.435  1.00  0.00           H  
ATOM   1774 HE22 GLN   132      60.957  47.612  71.232  1.00  0.00           H  
ATOM   1775  C   GLN   132      65.364  45.320  70.513  1.00  0.00           C  
ATOM   1776  O   GLN   132      64.563  44.841  71.336  1.00  0.00           O  
ATOM   1777  N   GLN   133      66.617  44.765  70.507  1.00  0.00           N  
ATOM   1778  H   GLN   133      67.343  45.209  69.963  1.00  0.00           H  
ATOM   1779  CA  GLN   133      66.946  43.540  71.272  1.00  0.00           C  
ATOM   1780  HA  GLN   133      67.974  43.268  71.033  1.00  0.00           H  
ATOM   1781  CB  GLN   133      67.157  43.851  72.766  1.00  0.00           C  
ATOM   1782  HB2 GLN   133      66.307  44.305  73.275  1.00  0.00           H  
ATOM   1783  HB3 GLN   133      67.417  42.917  73.265  1.00  0.00           H  
ATOM   1784  CG  GLN   133      68.328  44.879  72.996  1.00  0.00           C  
ATOM   1785  HG2 GLN   133      69.114  44.417  73.593  1.00  0.00           H  
ATOM   1786  HG3 GLN   133      68.695  45.211  72.025  1.00  0.00           H  
ATOM   1787  CD  GLN   133      67.860  46.074  73.805  1.00  0.00           C  
ATOM   1788  OE1 GLN   133      67.274  45.995  74.864  1.00  0.00           O  
ATOM   1789  NE2 GLN   133      68.184  47.239  73.352  1.00  0.00           N  
ATOM   1790 HE21 GLN   133      68.766  47.463  72.557  1.00  0.00           H  
ATOM   1791 HE22 GLN   133      67.891  48.046  73.884  1.00  0.00           H  
ATOM   1792  C   GLN   133      66.042  42.314  70.897  1.00  0.00           C  
ATOM   1793  O   GLN   133      65.303  41.850  71.752  1.00  0.00           O  
ATOM   1794  N   PRO   134      65.946  41.939  69.605  1.00  0.00           N  
ATOM   1795  CD  PRO   134      65.098  40.825  69.135  1.00  0.00           C  
ATOM   1796  HD2 PRO   134      64.063  41.167  69.148  1.00  0.00           H  
ATOM   1797  HD3 PRO   134      65.176  40.002  69.846  1.00  0.00           H  
ATOM   1798  CG  PRO   134      65.660  40.344  67.817  1.00  0.00           C  
ATOM   1799  HG2 PRO   134      64.861  40.677  67.155  1.00  0.00           H  
ATOM   1800  HG3 PRO   134      65.600  39.257  67.752  1.00  0.00           H  
ATOM   1801  CB  PRO   134      67.034  41.012  67.706  1.00  0.00           C  
ATOM   1802  HB2 PRO   134      67.298  41.171  66.661  1.00  0.00           H  
ATOM   1803  HB3 PRO   134      67.706  40.305  68.192  1.00  0.00           H  
ATOM   1804  CA  PRO   134      66.917  42.269  68.600  1.00  0.00           C  
ATOM   1805  HA  PRO   134      67.871  42.414  69.108  1.00  0.00           H  
ATOM   1806  C   PRO   134      66.541  43.479  67.847  1.00  0.00           C  
ATOM   1807  O   PRO   134      65.380  43.901  67.734  1.00  0.00           O  
ATOM   1808  N   SER   135      67.536  44.153  67.271  1.00  0.00           N  
ATOM   1809  H   SER   135      67.363  45.111  67.002  1.00  0.00           H  
ATOM   1810  CA  SER   135      68.971  43.779  67.212  1.00  0.00           C  
ATOM   1811  HA  SER   135      69.038  42.712  67.001  1.00  0.00           H  
ATOM   1812  CB  SER   135      69.681  44.439  66.077  1.00  0.00           C  
ATOM   1813  HB2 SER   135      70.725  44.126  66.069  1.00  0.00           H  
ATOM   1814  HB3 SER   135      69.235  44.139  65.130  1.00  0.00           H  
ATOM   1815  OG  SER   135      69.618  45.888  66.162  1.00  0.00           O  
ATOM   1816  HG  SER   135      69.999  46.295  65.380  1.00  0.00           H  
ATOM   1817  C   SER   135      69.608  43.996  68.551  1.00  0.00           C  
ATOM   1818  O   SER   135      69.068  44.718  69.383  1.00  0.00           O  
ATOM   1819  N   TYR   136      70.697  43.286  68.809  1.00  0.00           N  
ATOM   1820  H   TYR   136      71.057  42.636  68.125  1.00  0.00           H  
ATOM   1821  CA  TYR   136      71.454  43.433  70.050  1.00  0.00           C  
ATOM   1822  HA  TYR   136      70.891  44.034  70.764  1.00  0.00           H  
ATOM   1823  CB  TYR   136      71.689  42.060  70.827  1.00  0.00           C  
ATOM   1824  HB2 TYR   136      72.331  41.413  70.229  1.00  0.00           H  
ATOM   1825  HB3 TYR   136      72.287  42.304  71.705  1.00  0.00           H  
ATOM   1826  CG  TYR   136      70.479  41.268  71.170  1.00  0.00           C  
ATOM   1827  CD1 TYR   136      69.557  41.393  72.335  1.00  0.00           C  
ATOM   1828  HD1 TYR   136      69.716  42.207  73.027  1.00  0.00           H  
ATOM   1829  CE1 TYR   136      68.423  40.577  72.394  1.00  0.00           C  
ATOM   1830  HE1 TYR   136      67.707  40.769  73.180  1.00  0.00           H  
ATOM   1831  CZ  TYR   136      68.089  39.627  71.432  1.00  0.00           C  
ATOM   1832  OH  TYR   136      67.171  38.651  71.659  1.00  0.00           O  
ATOM   1833  HH  TYR   136      66.715  38.590  72.501  1.00  0.00           H  
ATOM   1834  CE2 TYR   136      69.005  39.435  70.379  1.00  0.00           C  
ATOM   1835  HE2 TYR   136      68.690  38.701  69.652  1.00  0.00           H  
ATOM   1836  CD2 TYR   136      70.141  40.248  70.262  1.00  0.00           C  
ATOM   1837  HD2 TYR   136      70.870  40.007  69.503  1.00  0.00           H  
ATOM   1838  C   TYR   136      72.831  44.096  69.778  1.00  0.00           C  
ATOM   1839  O   TYR   136      73.728  43.468  69.208  1.00  0.00           O  
ATOM   1840  N   GLY   137      73.150  45.234  70.415  1.00  0.00           N  
ATOM   1841  H   GLY   137      74.140  45.437  70.400  1.00  0.00           H  
ATOM   1842  CA  GLY   137      72.251  46.144  71.065  1.00  0.00           C  
ATOM   1843  HA2 GLY   137      72.732  47.120  71.125  1.00  0.00           H  
ATOM   1844  HA3 GLY   137      71.340  46.215  70.471  1.00  0.00           H  
ATOM   1845  C   GLY   137      71.934  45.760  72.475  1.00  0.00           C  
ATOM   1846  O   GLY   137      71.935  44.580  72.838  1.00  0.00           O  
ATOM   1847  N   GLY   138      71.725  46.854  73.272  1.00  0.00           N  
ATOM   1848  H   GLY   138      71.769  47.766  72.840  1.00  0.00           H  
ATOM   1849  CA  GLY   138      71.512  46.939  74.737  1.00  0.00           C  
ATOM   1850  HA2 GLY   138      71.415  47.989  75.015  1.00  0.00           H  
ATOM   1851  HA3 GLY   138      70.617  46.344  74.921  1.00  0.00           H  
ATOM   1852  C   GLY   138      72.671  46.348  75.517  1.00  0.00           C  
ATOM   1853  O   GLY   138      73.710  45.993  74.986  1.00  0.00           O  
ATOM   1854  N   GLN   139      72.664  46.228  76.835  1.00  0.00           N  
ATOM   1855  H   GLN   139      73.455  45.963  77.404  1.00  0.00           H  
ATOM   1856  CA  GLN   139      71.547  46.697  77.713  1.00  0.00           C  
ATOM   1857  HA  GLN   139      70.690  46.874  77.063  1.00  0.00           H  
ATOM   1858  CB  GLN   139      71.100  45.587  78.642  1.00  0.00           C  
ATOM   1859  HB2 GLN   139      70.966  44.710  78.009  1.00  0.00           H  
ATOM   1860  HB3 GLN   139      71.914  45.308  79.311  1.00  0.00           H  
ATOM   1861  CG  GLN   139      69.770  45.767  79.395  1.00  0.00           C  
ATOM   1862  HG2 GLN   139      69.567  44.859  79.963  1.00  0.00           H  
ATOM   1863  HG3 GLN   139      69.960  46.547  80.132  1.00  0.00           H  
ATOM   1864  CD  GLN   139      68.596  46.277  78.569  1.00  0.00           C  
ATOM   1865  OE1 GLN   139      68.084  47.386  78.776  1.00  0.00           O  
ATOM   1866  NE2 GLN   139      68.182  45.613  77.532  1.00  0.00           N  
ATOM   1867 HE21 GLN   139      68.620  44.760  77.213  1.00  0.00           H  
ATOM   1868 HE22 GLN   139      67.534  46.052  76.894  1.00  0.00           H  
ATOM   1869  C   GLN   139      71.850  48.031  78.437  1.00  0.00           C  
ATOM   1870  O   GLN   139      72.693  48.081  79.344  1.00  0.00           O  
ATOM   1871  N   GLN   140      71.266  49.165  78.068  1.00  0.00           N  
ATOM   1872  H   GLN   140      70.707  49.098  77.230  1.00  0.00           H  
ATOM   1873  CA  GLN   140      71.322  50.441  78.768  1.00  0.00           C  
ATOM   1874  HA  GLN   140      72.027  50.463  79.600  1.00  0.00           H  
ATOM   1875  CB  GLN   140      71.751  51.435  77.745  1.00  0.00           C  
ATOM   1876  HB2 GLN   140      72.732  51.117  77.393  1.00  0.00           H  
ATOM   1877  HB3 GLN   140      71.122  51.449  76.854  1.00  0.00           H  
ATOM   1878  CG  GLN   140      71.919  52.814  78.355  1.00  0.00           C  
ATOM   1879  HG2 GLN   140      72.432  53.337  77.548  1.00  0.00           H  
ATOM   1880  HG3 GLN   140      71.030  53.376  78.642  1.00  0.00           H  
ATOM   1881  CD  GLN   140      73.060  52.923  79.348  1.00  0.00           C  
ATOM   1882  OE1 GLN   140      74.066  52.242  79.248  1.00  0.00           O  
ATOM   1883  NE2 GLN   140      72.902  53.712  80.358  1.00  0.00           N  
ATOM   1884 HE21 GLN   140      72.093  54.316  80.406  1.00  0.00           H  
ATOM   1885 HE22 GLN   140      73.724  53.926  80.905  1.00  0.00           H  
ATOM   1886  C   GLN   140      69.936  50.757  79.405  1.00  0.00           C  
ATOM   1887  O   GLN   140      69.001  51.279  78.801  1.00  0.00           O  
ATOM   1888  N   GLN   141      69.701  50.351  80.632  1.00  0.00           N  
ATOM   1889  H   GLN   141      70.414  49.842  81.134  1.00  0.00           H  
ATOM   1890  CA  GLN   141      68.392  50.701  81.290  1.00  0.00           C  
ATOM   1891  HA  GLN   141      67.564  50.438  80.633  1.00  0.00           H  
ATOM   1892  CB  GLN   141      68.318  49.935  82.615  1.00  0.00           C  
ATOM   1893  HB2 GLN   141      69.235  50.027  83.198  1.00  0.00           H  
ATOM   1894  HB3 GLN   141      67.428  50.179  83.196  1.00  0.00           H  
ATOM   1895  CG  GLN   141      68.240  48.368  82.432  1.00  0.00           C  
ATOM   1896  HG2 GLN   141      68.888  48.027  81.625  1.00  0.00           H  
ATOM   1897  HG3 GLN   141      68.581  47.805  83.300  1.00  0.00           H  
ATOM   1898  CD  GLN   141      66.812  47.923  82.129  1.00  0.00           C  
ATOM   1899  OE1 GLN   141      66.059  48.595  81.517  1.00  0.00           O  
ATOM   1900  NE2 GLN   141      66.411  46.755  82.567  1.00  0.00           N  
ATOM   1901 HE21 GLN   141      66.885  46.330  83.351  1.00  0.00           H  
ATOM   1902 HE22 GLN   141      65.455  46.673  82.249  1.00  0.00           H  
ATOM   1903  C   GLN   141      68.263  52.170  81.613  1.00  0.00           C  
ATOM   1904  O   GLN   141      69.284  52.679  82.094  1.00  0.00           O  
ATOM   1905  N   SER   142      67.216  52.950  81.522  1.00  0.00           N  
ATOM   1906  H   SER   142      67.395  53.911  81.775  1.00  0.00           H  
ATOM   1907  CA  SER   142      65.818  52.699  81.084  1.00  0.00           C  
ATOM   1908  HA  SER   142      65.316  53.649  81.269  1.00  0.00           H  
ATOM   1909  CB  SER   142      65.871  52.405  79.564  1.00  0.00           C  
ATOM   1910  HB2 SER   142      66.428  53.080  78.915  1.00  0.00           H  
ATOM   1911  HB3 SER   142      66.323  51.426  79.403  1.00  0.00           H  
ATOM   1912  OG  SER   142      64.533  52.449  79.025  1.00  0.00           O  
ATOM   1913  HG  SER   142      64.257  53.365  78.949  1.00  0.00           H  
ATOM   1914  C   SER   142      64.998  51.692  81.956  1.00  0.00           C  
ATOM   1915  O   SER   142      64.135  51.071  81.333  1.00  0.00           O  
ATOM   1916  N   TYR   143      65.195  51.710  83.276  1.00  0.00           N  
ATOM   1917  H   TYR   143      65.919  52.360  83.547  1.00  0.00           H  
ATOM   1918  CA  TYR   143      64.342  51.150  84.228  1.00  0.00           C  
ATOM   1919  HA  TYR   143      64.288  50.083  84.009  1.00  0.00           H  
ATOM   1920  CB  TYR   143      64.888  51.194  85.647  1.00  0.00           C  
ATOM   1921  HB2 TYR   143      65.003  52.237  85.943  1.00  0.00           H  
ATOM   1922  HB3 TYR   143      64.090  50.711  86.210  1.00  0.00           H  
ATOM   1923  CG  TYR   143      66.277  50.446  85.815  1.00  0.00           C  
ATOM   1924  CD1 TYR   143      66.335  49.002  86.026  1.00  0.00           C  
ATOM   1925  HD1 TYR   143      65.515  48.311  85.893  1.00  0.00           H  
ATOM   1926  CE1 TYR   143      67.602  48.411  86.233  1.00  0.00           C  
ATOM   1927  HE1 TYR   143      67.724  47.341  86.315  1.00  0.00           H  
ATOM   1928  CZ  TYR   143      68.770  49.219  86.431  1.00  0.00           C  
ATOM   1929  OH  TYR   143      70.046  48.637  86.371  1.00  0.00           O  
ATOM   1930  HH  TYR   143      70.670  49.259  85.988  1.00  0.00           H  
ATOM   1931  CE2 TYR   143      68.681  50.611  86.267  1.00  0.00           C  
ATOM   1932  HE2 TYR   143      69.600  51.173  86.340  1.00  0.00           H  
ATOM   1933  CD2 TYR   143      67.485  51.185  85.811  1.00  0.00           C  
ATOM   1934  HD2 TYR   143      67.480  52.233  85.551  1.00  0.00           H  
ATOM   1935  C   TYR   143      62.947  51.711  84.227  1.00  0.00           C  
ATOM   1936  O   TYR   143      62.784  52.903  84.149  1.00  0.00           O  
ATOM   1937  N   GLY   144      61.893  50.855  84.344  1.00  0.00           N  
ATOM   1938  H   GLY   144      62.099  49.867  84.307  1.00  0.00           H  
ATOM   1939  CA  GLY   144      60.462  51.176  84.393  1.00  0.00           C  
ATOM   1940  HA2 GLY   144      59.903  50.241  84.398  1.00  0.00           H  
ATOM   1941  HA3 GLY   144      60.254  51.607  85.372  1.00  0.00           H  
ATOM   1942  C   GLY   144      59.997  52.024  83.235  1.00  0.00           C  
ATOM   1943  O   GLY   144      60.336  51.698  82.096  1.00  0.00           O  
ATOM   1944  N   GLN   145      59.133  52.973  83.577  1.00  0.00           N  
ATOM   1945  H   GLN   145      58.849  53.031  84.545  1.00  0.00           H  
ATOM   1946  CA  GLN   145      58.617  53.914  82.597  1.00  0.00           C  
ATOM   1947  HA  GLN   145      58.568  53.552  81.570  1.00  0.00           H  
ATOM   1948  CB  GLN   145      57.156  54.234  83.015  1.00  0.00           C  
ATOM   1949  HB2 GLN   145      57.209  54.798  83.946  1.00  0.00           H  
ATOM   1950  HB3 GLN   145      56.642  54.724  82.189  1.00  0.00           H  
ATOM   1951  CG  GLN   145      56.244  52.949  83.179  1.00  0.00           C  
ATOM   1952  HG2 GLN   145      56.263  52.301  82.303  1.00  0.00           H  
ATOM   1953  HG3 GLN   145      56.689  52.378  83.994  1.00  0.00           H  
ATOM   1954  CD  GLN   145      54.843  53.300  83.624  1.00  0.00           C  
ATOM   1955  OE1 GLN   145      54.238  52.741  84.554  1.00  0.00           O  
ATOM   1956  NE2 GLN   145      54.188  54.224  83.040  1.00  0.00           N  
ATOM   1957 HE21 GLN   145      53.180  54.269  83.085  1.00  0.00           H  
ATOM   1958 HE22 GLN   145      54.637  54.727  82.288  1.00  0.00           H  
ATOM   1959  C   GLN   145      59.556  55.194  82.568  1.00  0.00           C  
ATOM   1960  O   GLN   145      59.382  56.191  83.306  1.00  0.00           O  
ATOM   1961  N   GLN   146      60.444  55.119  81.611  1.00  0.00           N  
ATOM   1962  H   GLN   146      60.468  54.213  81.166  1.00  0.00           H  
ATOM   1963  CA  GLN   146      61.447  56.097  81.272  1.00  0.00           C  
ATOM   1964  HA  GLN   146      62.149  56.274  82.087  1.00  0.00           H  
ATOM   1965  CB  GLN   146      62.238  55.599  80.062  1.00  0.00           C  
ATOM   1966  HB2 GLN   146      62.616  54.607  80.309  1.00  0.00           H  
ATOM   1967  HB3 GLN   146      61.486  55.588  79.274  1.00  0.00           H  
ATOM   1968  CG  GLN   146      63.446  56.553  79.756  1.00  0.00           C  
ATOM   1969  HG2 GLN   146      63.235  57.620  79.674  1.00  0.00           H  
ATOM   1970  HG3 GLN   146      64.252  56.316  80.450  1.00  0.00           H  
ATOM   1971  CD  GLN   146      63.954  56.193  78.423  1.00  0.00           C  
ATOM   1972  OE1 GLN   146      64.106  55.015  78.152  1.00  0.00           O  
ATOM   1973  NE2 GLN   146      64.372  57.101  77.524  1.00  0.00           N  
ATOM   1974 HE21 GLN   146      64.216  58.092  77.639  1.00  0.00           H  
ATOM   1975 HE22 GLN   146      64.483  56.796  76.567  1.00  0.00           H  
ATOM   1976  C   GLN   146      60.751  57.441  80.982  1.00  0.00           C  
ATOM   1977  O   GLN   146      59.839  57.541  80.243  1.00  0.00           O  
ATOM   1978  N   GLN   147      61.208  58.557  81.547  1.00  0.00           N  
ATOM   1979  H   GLN   147      61.926  58.438  82.247  1.00  0.00           H  
ATOM   1980  CA  GLN   147      60.766  59.957  81.288  1.00  0.00           C  
ATOM   1981  HA  GLN   147      60.151  59.975  80.388  1.00  0.00           H  
ATOM   1982  CB  GLN   147      59.884  60.501  82.522  1.00  0.00           C  
ATOM   1983  HB2 GLN   147      60.425  60.476  83.468  1.00  0.00           H  
ATOM   1984  HB3 GLN   147      59.569  61.540  82.421  1.00  0.00           H  
ATOM   1985  CG  GLN   147      58.580  59.784  82.610  1.00  0.00           C  
ATOM   1986  HG2 GLN   147      58.697  58.708  82.477  1.00  0.00           H  
ATOM   1987  HG3 GLN   147      58.258  59.840  83.650  1.00  0.00           H  
ATOM   1988  CD  GLN   147      57.424  60.377  81.773  1.00  0.00           C  
ATOM   1989  OE1 GLN   147      57.333  61.593  81.691  1.00  0.00           O  
ATOM   1990  NE2 GLN   147      56.691  59.516  81.054  1.00  0.00           N  
ATOM   1991 HE21 GLN   147      56.853  58.519  81.071  1.00  0.00           H  
ATOM   1992 HE22 GLN   147      55.927  59.983  80.587  1.00  0.00           H  
ATOM   1993  C   GLN   147      61.974  60.940  81.176  1.00  0.00           C  
ATOM   1994  O   GLN   147      63.104  60.637  81.538  1.00  0.00           O  
ATOM   1995  N   SER   148      61.669  62.096  80.637  1.00  0.00           N  
ATOM   1996  H   SER   148      60.798  62.177  80.132  1.00  0.00           H  
ATOM   1997  CA  SER   148      62.517  63.192  80.652  1.00  0.00           C  
ATOM   1998  HA  SER   148      63.495  62.757  80.445  1.00  0.00           H  
ATOM   1999  CB  SER   148      62.217  64.181  79.511  1.00  0.00           C  
ATOM   2000  HB2 SER   148      62.366  63.571  78.620  1.00  0.00           H  
ATOM   2001  HB3 SER   148      61.165  64.461  79.570  1.00  0.00           H  
ATOM   2002  OG  SER   148      63.051  65.282  79.427  1.00  0.00           O  
ATOM   2003  HG  SER   148      63.693  65.067  78.746  1.00  0.00           H  
ATOM   2004  C   SER   148      62.458  63.851  82.043  1.00  0.00           C  
ATOM   2005  O   SER   148      61.377  63.819  82.693  1.00  0.00           O  
ATOM   2006  N   TYR   149      63.515  64.613  82.471  1.00  0.00           N  
ATOM   2007  H   TYR   149      64.349  64.590  81.903  1.00  0.00           H  
ATOM   2008  CA  TYR   149      63.484  65.344  83.759  1.00  0.00           C  
ATOM   2009  HA  TYR   149      63.341  64.565  84.508  1.00  0.00           H  
ATOM   2010  CB  TYR   149      64.876  65.934  83.906  1.00  0.00           C  
ATOM   2011  HB2 TYR   149      65.561  65.157  84.246  1.00  0.00           H  
ATOM   2012  HB3 TYR   149      65.299  66.302  82.971  1.00  0.00           H  
ATOM   2013  CG  TYR   149      65.029  67.074  84.875  1.00  0.00           C  
ATOM   2014  CD1 TYR   149      65.505  68.334  84.335  1.00  0.00           C  
ATOM   2015  HD1 TYR   149      65.674  68.477  83.278  1.00  0.00           H  
ATOM   2016  CE1 TYR   149      65.836  69.322  85.252  1.00  0.00           C  
ATOM   2017  HE1 TYR   149      66.118  70.303  84.900  1.00  0.00           H  
ATOM   2018  CZ  TYR   149      65.674  69.111  86.664  1.00  0.00           C  
ATOM   2019  OH  TYR   149      66.037  70.055  87.498  1.00  0.00           O  
ATOM   2020  HH  TYR   149      65.486  70.051  88.284  1.00  0.00           H  
ATOM   2021  CE2 TYR   149      65.190  67.905  87.124  1.00  0.00           C  
ATOM   2022  HE2 TYR   149      65.156  67.757  88.193  1.00  0.00           H  
ATOM   2023  CD2 TYR   149      65.025  66.838  86.275  1.00  0.00           C  
ATOM   2024  HD2 TYR   149      64.662  65.953  86.776  1.00  0.00           H  
ATOM   2025  C   TYR   149      62.510  66.524  83.685  1.00  0.00           C  
ATOM   2026  O   TYR   149      62.452  67.301  82.708  1.00  0.00           O  
ATOM   2027  N   ASN   150      61.595  66.627  84.687  1.00  0.00           N  
ATOM   2028  H   ASN   150      61.569  65.939  85.426  1.00  0.00           H  
ATOM   2029  CA  ASN   150      60.426  67.508  84.626  1.00  0.00           C  
ATOM   2030  HA  ASN   150      60.446  68.305  83.883  1.00  0.00           H  
ATOM   2031  CB  ASN   150      59.170  66.669  84.250  1.00  0.00           C  
ATOM   2032  HB2 ASN   150      59.191  65.660  84.660  1.00  0.00           H  
ATOM   2033  HB3 ASN   150      58.324  67.154  84.737  1.00  0.00           H  
ATOM   2034  CG  ASN   150      58.918  66.738  82.753  1.00  0.00           C  
ATOM   2035  OD1 ASN   150      58.096  67.464  82.341  1.00  0.00           O  
ATOM   2036  ND2 ASN   150      59.672  65.927  81.961  1.00  0.00           N  
ATOM   2037 HD21 ASN   150      59.482  65.984  80.971  1.00  0.00           H  
ATOM   2038 HD22 ASN   150      60.374  65.310  82.344  1.00  0.00           H  
ATOM   2039  C   ASN   150      60.422  68.337  85.891  1.00  0.00           C  
ATOM   2040  O   ASN   150      59.552  68.053  86.762  1.00  0.00           O  
ATOM   2041  N   PRO   151      61.180  69.411  86.043  1.00  0.00           N  
ATOM   2042  CD  PRO   151      62.199  69.816  85.086  1.00  0.00           C  
ATOM   2043  HD2 PRO   151      61.842  69.958  84.066  1.00  0.00           H  
ATOM   2044  HD3 PRO   151      63.011  69.090  85.127  1.00  0.00           H  
ATOM   2045  CG  PRO   151      62.744  71.145  85.569  1.00  0.00           C  
ATOM   2046  HG2 PRO   151      62.208  71.863  84.948  1.00  0.00           H  
ATOM   2047  HG3 PRO   151      63.809  71.370  85.519  1.00  0.00           H  
ATOM   2048  CB  PRO   151      62.311  71.192  87.077  1.00  0.00           C  
ATOM   2049  HB2 PRO   151      62.128  72.262  87.180  1.00  0.00           H  
ATOM   2050  HB3 PRO   151      63.107  70.806  87.713  1.00  0.00           H  
ATOM   2051  CA  PRO   151      61.042  70.350  87.157  1.00  0.00           C  
ATOM   2052  HA  PRO   151      61.073  69.828  88.113  1.00  0.00           H  
ATOM   2053  C   PRO   151      59.718  71.218  87.079  1.00  0.00           C  
ATOM   2054  O   PRO   151      59.186  71.539  86.023  1.00  0.00           O  
ATOM   2055  N   PRO   152      59.210  71.747  88.261  1.00  0.00           N  
ATOM   2056  CD  PRO   152      59.664  71.382  89.600  1.00  0.00           C  
ATOM   2057  HD2 PRO   152      60.750  71.314  89.648  1.00  0.00           H  
ATOM   2058  HD3 PRO   152      59.217  70.430  89.888  1.00  0.00           H  
ATOM   2059  CG  PRO   152      59.271  72.524  90.446  1.00  0.00           C  
ATOM   2060  HG2 PRO   152      59.852  73.431  90.283  1.00  0.00           H  
ATOM   2061  HG3 PRO   152      59.392  72.316  91.509  1.00  0.00           H  
ATOM   2062  CB  PRO   152      57.946  72.947  89.830  1.00  0.00           C  
ATOM   2063  HB2 PRO   152      57.580  73.929  90.131  1.00  0.00           H  
ATOM   2064  HB3 PRO   152      57.302  72.094  90.046  1.00  0.00           H  
ATOM   2065  CA  PRO   152      58.251  72.776  88.354  1.00  0.00           C  
ATOM   2066  HA  PRO   152      57.381  72.375  87.833  1.00  0.00           H  
ATOM   2067  C   PRO   152      58.665  74.142  87.696  1.00  0.00           C  
ATOM   2068  O   PRO   152      59.823  74.563  87.732  1.00  0.00           O  
ATOM   2069  N   GLN   153      57.585  74.870  87.276  1.00  0.00           N  
ATOM   2070  H   GLN   153      56.706  74.374  87.317  1.00  0.00           H  
ATOM   2071  CA  GLN   153      57.588  76.076  86.470  1.00  0.00           C  
ATOM   2072  HA  GLN   153      58.155  75.860  85.565  1.00  0.00           H  
ATOM   2073  CB  GLN   153      56.147  76.467  86.027  1.00  0.00           C  
ATOM   2074  HB2 GLN   153      56.117  77.523  85.756  1.00  0.00           H  
ATOM   2075  HB3 GLN   153      55.835  75.898  85.151  1.00  0.00           H  
ATOM   2076  CG  GLN   153      55.166  76.491  87.149  1.00  0.00           C  
ATOM   2077  HG2 GLN   153      55.633  77.006  87.988  1.00  0.00           H  
ATOM   2078  HG3 GLN   153      54.327  77.150  86.924  1.00  0.00           H  
ATOM   2079  CD  GLN   153      54.643  75.088  87.723  1.00  0.00           C  
ATOM   2080  OE1 GLN   153      54.791  74.051  87.133  1.00  0.00           O  
ATOM   2081  NE2 GLN   153      54.033  75.062  88.847  1.00  0.00           N  
ATOM   2082 HE21 GLN   153      53.914  75.900  89.399  1.00  0.00           H  
ATOM   2083 HE22 GLN   153      53.511  74.257  89.162  1.00  0.00           H  
ATOM   2084  C   GLN   153      58.343  77.172  87.309  1.00  0.00           C  
ATOM   2085  O   GLN   153      58.284  77.276  88.533  1.00  0.00           O  
ATOM   2086  N   GLY   154      59.038  78.121  86.610  1.00  0.00           N  
ATOM   2087  H   GLY   154      58.940  77.959  85.618  1.00  0.00           H  
ATOM   2088  CA  GLY   154      59.647  79.322  87.048  1.00  0.00           C  
ATOM   2089  HA2 GLY   154      60.479  79.163  87.734  1.00  0.00           H  
ATOM   2090  HA3 GLY   154      60.078  79.753  86.144  1.00  0.00           H  
ATOM   2091  C   GLY   154      58.639  80.302  87.588  1.00  0.00           C  
ATOM   2092  O   GLY   154      57.432  80.063  87.461  1.00  0.00           O  
ATOM   2093  N   TYR   155      59.195  81.373  88.073  1.00  0.00           N  
ATOM   2094  H   TYR   155      60.178  81.294  87.852  1.00  0.00           H  
ATOM   2095  CA  TYR   155      58.755  82.664  88.569  1.00  0.00           C  
ATOM   2096  HA  TYR   155      57.962  82.416  89.274  1.00  0.00           H  
ATOM   2097  CB  TYR   155      59.880  83.318  89.358  1.00  0.00           C  
ATOM   2098  HB2 TYR   155      60.550  83.895  88.721  1.00  0.00           H  
ATOM   2099  HB3 TYR   155      59.546  84.073  90.070  1.00  0.00           H  
ATOM   2100  CG  TYR   155      60.730  82.430  90.318  1.00  0.00           C  
ATOM   2101  CD1 TYR   155      60.050  81.625  91.258  1.00  0.00           C  
ATOM   2102  HD1 TYR   155      58.972  81.580  91.298  1.00  0.00           H  
ATOM   2103  CE1 TYR   155      60.830  80.871  92.218  1.00  0.00           C  
ATOM   2104  HE1 TYR   155      60.415  80.282  93.022  1.00  0.00           H  
ATOM   2105  CZ  TYR   155      62.251  80.972  92.203  1.00  0.00           C  
ATOM   2106  OH  TYR   155      63.053  80.213  93.010  1.00  0.00           O  
ATOM   2107  HH  TYR   155      63.977  80.211  92.751  1.00  0.00           H  
ATOM   2108  CE2 TYR   155      62.939  81.668  91.207  1.00  0.00           C  
ATOM   2109  HE2 TYR   155      64.017  81.666  91.264  1.00  0.00           H  
ATOM   2110  CD2 TYR   155      62.168  82.394  90.245  1.00  0.00           C  
ATOM   2111  HD2 TYR   155      62.675  82.957  89.475  1.00  0.00           H  
ATOM   2112  C   TYR   155      58.072  83.603  87.564  1.00  0.00           C  
ATOM   2113  O   TYR   155      58.379  83.554  86.382  1.00  0.00           O  
ATOM   2114  N   GLY   156      57.123  84.537  87.894  1.00  0.00           N  
ATOM   2115  H   GLY   156      56.785  85.006  87.065  1.00  0.00           H  
ATOM   2116  CA  GLY   156      56.421  84.795  89.121  1.00  0.00           C  
ATOM   2117  HA2 GLY   156      56.310  83.905  89.740  1.00  0.00           H  
ATOM   2118  HA3 GLY   156      57.036  85.438  89.750  1.00  0.00           H  
ATOM   2119  C   GLY   156      55.058  85.461  88.814  1.00  0.00           C  
ATOM   2120  O   GLY   156      54.520  85.298  87.726  1.00  0.00           O  
ATOM   2121  N   GLN   157      54.527  86.093  89.850  1.00  0.00           N  
ATOM   2122  H   GLN   157      55.167  86.321  90.598  1.00  0.00           H  
ATOM   2123  CA  GLN   157      53.173  86.618  89.877  1.00  0.00           C  
ATOM   2124  HA  GLN   157      52.981  86.898  88.842  1.00  0.00           H  
ATOM   2125  CB  GLN   157      52.147  85.480  90.314  1.00  0.00           C  
ATOM   2126  HB2 GLN   157      51.138  85.885  90.394  1.00  0.00           H  
ATOM   2127  HB3 GLN   157      52.246  84.728  89.531  1.00  0.00           H  
ATOM   2128  CG  GLN   157      52.416  84.879  91.638  1.00  0.00           C  
ATOM   2129  HG2 GLN   157      53.391  84.394  91.691  1.00  0.00           H  
ATOM   2130  HG3 GLN   157      52.461  85.620  92.436  1.00  0.00           H  
ATOM   2131  CD  GLN   157      51.426  83.795  92.012  1.00  0.00           C  
ATOM   2132  OE1 GLN   157      50.776  83.187  91.153  1.00  0.00           O  
ATOM   2133  NE2 GLN   157      51.432  83.348  93.226  1.00  0.00           N  
ATOM   2134 HE21 GLN   157      51.738  83.917  94.003  1.00  0.00           H  
ATOM   2135 HE22 GLN   157      50.685  82.679  93.346  1.00  0.00           H  
ATOM   2136  C   GLN   157      53.126  87.860  90.793  1.00  0.00           C  
ATOM   2137  O   GLN   157      53.783  87.861  91.852  1.00  0.00           O  
ATOM   2138  N   GLN   158      52.355  88.949  90.496  1.00  0.00           N  
ATOM   2139  H   GLN   158      52.340  89.660  91.214  1.00  0.00           H  
ATOM   2140  CA  GLN   158      51.511  89.147  89.292  1.00  0.00           C  
ATOM   2141  HA  GLN   158      50.717  88.404  89.367  1.00  0.00           H  
ATOM   2142  CB  GLN   158      50.913  90.543  89.419  1.00  0.00           C  
ATOM   2143  HB2 GLN   158      51.709  91.259  89.214  1.00  0.00           H  
ATOM   2144  HB3 GLN   158      50.204  90.658  88.599  1.00  0.00           H  
ATOM   2145  CG  GLN   158      50.151  90.969  90.668  1.00  0.00           C  
ATOM   2146  HG2 GLN   158      50.801  91.097  91.534  1.00  0.00           H  
ATOM   2147  HG3 GLN   158      49.653  91.921  90.484  1.00  0.00           H  
ATOM   2148  CD  GLN   158      49.010  90.073  91.099  1.00  0.00           C  
ATOM   2149  OE1 GLN   158      49.120  89.268  92.017  1.00  0.00           O  
ATOM   2150  NE2 GLN   158      47.884  90.261  90.477  1.00  0.00           N  
ATOM   2151 HE21 GLN   158      47.773  90.863  89.674  1.00  0.00           H  
ATOM   2152 HE22 GLN   158      47.066  89.858  90.911  1.00  0.00           H  
ATOM   2153  C   GLN   158      52.187  88.931  87.885  1.00  0.00           C  
ATOM   2154  O   GLN   158      53.349  89.255  87.769  1.00  0.00           O  
ATOM   2155  N   ASN   159      51.407  88.389  86.926  1.00  0.00           N  
ATOM   2156  H   ASN   159      50.478  88.036  87.110  1.00  0.00           H  
ATOM   2157  CA  ASN   159      52.059  88.023  85.668  1.00  0.00           C  
ATOM   2158  HA  ASN   159      53.064  87.681  85.913  1.00  0.00           H  
ATOM   2159  CB  ASN   159      51.338  86.758  85.169  1.00  0.00           C  
ATOM   2160  HB2 ASN   159      51.284  85.919  85.863  1.00  0.00           H  
ATOM   2161  HB3 ASN   159      50.300  87.060  85.024  1.00  0.00           H  
ATOM   2162  CG  ASN   159      51.771  86.195  83.822  1.00  0.00           C  
ATOM   2163  OD1 ASN   159      51.369  86.697  82.786  1.00  0.00           O  
ATOM   2164  ND2 ASN   159      52.599  85.182  83.819  1.00  0.00           N  
ATOM   2165 HD21 ASN   159      52.869  84.668  84.646  1.00  0.00           H  
ATOM   2166 HD22 ASN   159      52.804  84.733  82.939  1.00  0.00           H  
ATOM   2167  C   ASN   159      51.987  89.181  84.599  1.00  0.00           C  
ATOM   2168  O   ASN   159      51.014  89.938  84.455  1.00  0.00           O  
ATOM   2169  N   GLN   160      52.986  89.351  83.743  1.00  0.00           N  
ATOM   2170  H   GLN   160      52.764  89.924  82.941  1.00  0.00           H  
ATOM   2171  CA  GLN   160      54.312  88.885  83.631  1.00  0.00           C  
ATOM   2172  HA  GLN   160      54.356  87.836  83.925  1.00  0.00           H  
ATOM   2173  CB  GLN   160      54.782  89.103  82.155  1.00  0.00           C  
ATOM   2174  HB2 GLN   160      54.162  88.498  81.494  1.00  0.00           H  
ATOM   2175  HB3 GLN   160      54.698  90.160  81.901  1.00  0.00           H  
ATOM   2176  CG  GLN   160      56.244  88.790  81.821  1.00  0.00           C  
ATOM   2177  HG2 GLN   160      56.600  88.683  80.796  1.00  0.00           H  
ATOM   2178  HG3 GLN   160      56.923  89.571  82.163  1.00  0.00           H  
ATOM   2179  CD  GLN   160      56.764  87.426  82.358  1.00  0.00           C  
ATOM   2180  OE1 GLN   160      57.772  87.316  83.067  1.00  0.00           O  
ATOM   2181  NE2 GLN   160      55.999  86.366  82.123  1.00  0.00           N  
ATOM   2182 HE21 GLN   160      55.191  86.296  81.521  1.00  0.00           H  
ATOM   2183 HE22 GLN   160      56.416  85.519  82.481  1.00  0.00           H  
ATOM   2184  C   GLN   160      55.202  89.596  84.628  1.00  0.00           C  
ATOM   2185  O   GLN   160      55.119  90.818  84.773  1.00  0.00           O  
ATOM   2186  N   TYR   161      56.088  88.838  85.220  1.00  0.00           N  
ATOM   2187  H   TYR   161      56.090  87.855  84.984  1.00  0.00           H  
ATOM   2188  CA  TYR   161      56.771  89.324  86.393  1.00  0.00           C  
ATOM   2189  HA  TYR   161      56.304  90.149  86.930  1.00  0.00           H  
ATOM   2190  CB  TYR   161      56.656  88.172  87.386  1.00  0.00           C  
ATOM   2191  HB2 TYR   161      55.622  87.863  87.540  1.00  0.00           H  
ATOM   2192  HB3 TYR   161      57.132  87.309  86.920  1.00  0.00           H  
ATOM   2193  CG  TYR   161      57.285  88.327  88.757  1.00  0.00           C  
ATOM   2194  CD1 TYR   161      58.523  87.751  89.120  1.00  0.00           C  
ATOM   2195  HD1 TYR   161      59.100  87.144  88.438  1.00  0.00           H  
ATOM   2196  CE1 TYR   161      59.010  87.939  90.417  1.00  0.00           C  
ATOM   2197  HE1 TYR   161      59.951  87.436  90.584  1.00  0.00           H  
ATOM   2198  CZ  TYR   161      58.306  88.598  91.445  1.00  0.00           C  
ATOM   2199  OH  TYR   161      58.802  88.876  92.623  1.00  0.00           O  
ATOM   2200  HH  TYR   161      59.426  88.208  92.916  1.00  0.00           H  
ATOM   2201  CE2 TYR   161      57.096  89.247  91.049  1.00  0.00           C  
ATOM   2202  HE2 TYR   161      56.463  89.701  91.798  1.00  0.00           H  
ATOM   2203  CD2 TYR   161      56.654  89.188  89.693  1.00  0.00           C  
ATOM   2204  HD2 TYR   161      55.683  89.558  89.399  1.00  0.00           H  
ATOM   2205  C   TYR   161      58.219  89.672  86.257  1.00  0.00           C  
ATOM   2206  O   TYR   161      58.683  90.507  86.982  1.00  0.00           O  
ATOM   2207  N   ASN   162      58.898  89.053  85.309  1.00  0.00           N  
ATOM   2208  H   ASN   162      58.406  88.395  84.722  1.00  0.00           H  
ATOM   2209  CA  ASN   162      60.316  89.168  85.014  1.00  0.00           C  
ATOM   2210  HA  ASN   162      60.852  89.364  85.943  1.00  0.00           H  
ATOM   2211  CB  ASN   162      60.757  87.788  84.572  1.00  0.00           C  
ATOM   2212  HB2 ASN   162      60.452  87.579  83.546  1.00  0.00           H  
ATOM   2213  HB3 ASN   162      61.844  87.765  84.492  1.00  0.00           H  
ATOM   2214  CG  ASN   162      60.342  86.608  85.516  1.00  0.00           C  
ATOM   2215  OD1 ASN   162      60.925  86.396  86.583  1.00  0.00           O  
ATOM   2216  ND2 ASN   162      59.384  85.796  85.031  1.00  0.00           N  
ATOM   2217 HD21 ASN   162      59.208  84.933  85.524  1.00  0.00           H  
ATOM   2218 HD22 ASN   162      58.871  85.962  84.178  1.00  0.00           H  
ATOM   2219  C   ASN   162      60.623  90.262  83.919  1.00  0.00           C  
ATOM   2220  O   ASN   162      59.920  90.444  82.896  1.00  0.00           O  
ATOM   2221  N   SER   163      61.686  91.043  84.193  1.00  0.00           N  
ATOM   2222  H   SER   163      62.142  90.759  85.048  1.00  0.00           H  
ATOM   2223  CA  SER   163      62.241  92.165  83.430  1.00  0.00           C  
ATOM   2224  HA  SER   163      61.406  92.768  83.076  1.00  0.00           H  
ATOM   2225  CB  SER   163      63.117  93.136  84.244  1.00  0.00           C  
ATOM   2226  HB2 SER   163      62.759  93.246  85.268  1.00  0.00           H  
ATOM   2227  HB3 SER   163      64.107  92.690  84.328  1.00  0.00           H  
ATOM   2228  OG  SER   163      63.400  94.286  83.563  1.00  0.00           O  
ATOM   2229  HG  SER   163      64.270  94.114  83.194  1.00  0.00           H  
ATOM   2230  C   SER   163      62.943  91.679  82.149  1.00  0.00           C  
ATOM   2231  O   SER   163      63.673  90.720  82.093  1.00  0.00           O  
ATOM   2232  N   SER   164      62.813  92.529  81.142  1.00  0.00           N  
ATOM   2233  H   SER   164      62.098  93.231  81.267  1.00  0.00           H  
ATOM   2234  CA  SER   164      63.679  92.722  79.964  1.00  0.00           C  
ATOM   2235  HA  SER   164      63.257  93.531  79.367  1.00  0.00           H  
ATOM   2236  CB  SER   164      63.765  91.555  79.042  1.00  0.00           C  
ATOM   2237  HB2 SER   164      64.413  90.899  79.622  1.00  0.00           H  
ATOM   2238  HB3 SER   164      62.759  91.141  78.970  1.00  0.00           H  
ATOM   2239  OG  SER   164      64.274  91.895  77.744  1.00  0.00           O  
ATOM   2240  HG  SER   164      63.888  91.264  77.132  1.00  0.00           H  
ATOM   2241  C   SER   164      65.090  93.269  80.367  1.00  0.00           C  
ATOM   2242  O   SER   164      65.377  93.347  81.572  1.00  0.00           O  
ATOM   2243  N   SER   165      66.016  93.523  79.358  1.00  0.00           N  
ATOM   2244  H   SER   165      65.708  93.294  78.423  1.00  0.00           H  
ATOM   2245  CA  SER   165      67.389  94.121  79.539  1.00  0.00           C  
ATOM   2246  HA  SER   165      67.818  93.395  80.229  1.00  0.00           H  
ATOM   2247  CB  SER   165      68.153  94.163  78.229  1.00  0.00           C  
ATOM   2248  HB2 SER   165      67.817  93.317  77.630  1.00  0.00           H  
ATOM   2249  HB3 SER   165      67.843  94.891  77.480  1.00  0.00           H  
ATOM   2250  OG  SER   165      69.551  94.159  78.319  1.00  0.00           O  
ATOM   2251  HG  SER   165      69.885  93.288  78.542  1.00  0.00           H  
ATOM   2252  C   SER   165      67.354  95.524  80.194  1.00  0.00           C  
ATOM   2253  O   SER   165      66.358  96.225  80.166  1.00  0.00           O  
ATOM   2254  N   GLY   166      68.468  95.857  80.798  1.00  0.00           N  
ATOM   2255  H   GLY   166      69.226  95.192  80.860  1.00  0.00           H  
ATOM   2256  CA  GLY   166      68.504  97.146  81.498  1.00  0.00           C  
ATOM   2257  HA2 GLY   166      67.640  97.264  82.152  1.00  0.00           H  
ATOM   2258  HA3 GLY   166      69.284  97.137  82.259  1.00  0.00           H  
ATOM   2259  C   GLY   166      68.748  98.225  80.507  1.00  0.00           C  
ATOM   2260  O   GLY   166      68.782  98.008  79.273  1.00  0.00           O  
ATOM   2261  N   GLY   167      68.925  99.459  81.068  1.00  0.00           N  
ATOM   2262  H   GLY   167      69.013  99.488  82.073  1.00  0.00           H  
ATOM   2263  CA  GLY   167      69.406 100.632  80.213  1.00  0.00           C  
ATOM   2264  HA2 GLY   167      68.651 100.981  79.509  1.00  0.00           H  
ATOM   2265  HA3 GLY   167      69.475 101.535  80.820  1.00  0.00           H  
ATOM   2266  C   GLY   167      70.801 100.480  79.638  1.00  0.00           C  
ATOM   2267  O   GLY   167      71.273  99.377  79.483  1.00  0.00           O  
ATOM   2268  N   GLY   168      71.369 101.563  79.123  1.00  0.00           N  
ATOM   2269  H   GLY   168      70.883 102.417  79.360  1.00  0.00           H  
ATOM   2270  CA  GLY   168      72.568 101.669  78.344  1.00  0.00           C  
ATOM   2271  HA2 GLY   168      73.474 101.436  78.904  1.00  0.00           H  
ATOM   2272  HA3 GLY   168      72.415 100.915  77.572  1.00  0.00           H  
ATOM   2273  C   GLY   168      72.585 103.111  77.764  1.00  0.00           C  
ATOM   2274  O   GLY   168      71.535 103.658  77.509  1.00  0.00           O  
ATOM   2275  N   GLY   169      73.664 103.797  77.769  1.00  0.00           N  
ATOM   2276  H   GLY   169      73.687 104.711  77.341  1.00  0.00           H  
ATOM   2277  CA  GLY   169      74.992 103.332  78.231  1.00  0.00           C  
ATOM   2278  HA2 GLY   169      74.837 103.306  79.310  1.00  0.00           H  
ATOM   2279  HA3 GLY   169      75.112 102.312  77.864  1.00  0.00           H  
ATOM   2280  C   GLY   169      76.182 104.245  77.892  1.00  0.00           C  
ATOM   2281  O   GLY   169      75.968 105.512  77.915  1.00  0.00           O  
ATOM   2282  N   GLY   170      77.432 103.832  77.761  1.00  0.00           N  
ATOM   2283  H   GLY   170      77.514 102.826  77.783  1.00  0.00           H  
ATOM   2284  CA  GLY   170      78.623 104.583  77.335  1.00  0.00           C  
ATOM   2285  HA2 GLY   170      78.751 104.309  76.288  1.00  0.00           H  
ATOM   2286  HA3 GLY   170      78.466 105.639  77.555  1.00  0.00           H  
ATOM   2287  C   GLY   170      79.784 104.032  78.162  1.00  0.00           C  
ATOM   2288  O   GLY   170      79.641 103.780  79.330  1.00  0.00           O  
ATOM   2289  N   GLY   171      80.987 103.713  77.578  1.00  0.00           N  
ATOM   2290  H   GLY   171      81.676 103.326  78.206  1.00  0.00           H  
ATOM   2291  CA  GLY   171      81.395 103.762  76.152  1.00  0.00           C  
ATOM   2292  HA2 GLY   171      82.325 103.195  76.115  1.00  0.00           H  
ATOM   2293  HA3 GLY   171      80.643 103.222  75.576  1.00  0.00           H  
ATOM   2294  C   GLY   171      81.530 105.092  75.460  1.00  0.00           C  
ATOM   2295  O   GLY   171      81.245 106.096  76.119  1.00  0.00           O  
ATOM   2296  N   GLY   172      81.968 105.082  74.112  1.00  0.00           N  
ATOM   2297  H   GLY   172      82.289 105.946  73.701  1.00  0.00           H  
ATOM   2298  CA  GLY   172      82.171 103.906  73.304  1.00  0.00           C  
ATOM   2299  HA2 GLY   172      82.257 102.950  73.820  1.00  0.00           H  
ATOM   2300  HA3 GLY   172      81.336 103.761  72.619  1.00  0.00           H  
ATOM   2301  C   GLY   172      83.546 104.001  72.534  1.00  0.00           C  
ATOM   2302  O   GLY   172      84.402 104.704  73.022  1.00  0.00           O  
ATOM   2303  N   GLY   173      83.700 103.410  71.365  1.00  0.00           N  
ATOM   2304  H   GLY   173      82.841 103.006  71.019  1.00  0.00           H  
ATOM   2305  CA  GLY   173      84.933 103.559  70.506  1.00  0.00           C  
ATOM   2306  HA2 GLY   173      84.722 103.133  69.525  1.00  0.00           H  
ATOM   2307  HA3 GLY   173      85.298 104.578  70.376  1.00  0.00           H  
ATOM   2308  C   GLY   173      86.047 102.749  71.085  1.00  0.00           C  
ATOM   2309  O   GLY   173      86.581 103.047  72.153  1.00  0.00           O  
ATOM   2310  N   GLY   174      86.456 101.667  70.416  1.00  0.00           N  
ATOM   2311  H   GLY   174      87.235 101.194  70.850  1.00  0.00           H  
ATOM   2312  CA  GLY   174      85.917 101.094  69.165  1.00  0.00           C  
ATOM   2313  HA2 GLY   174      86.011 101.823  68.360  1.00  0.00           H  
ATOM   2314  HA3 GLY   174      86.553 100.293  68.788  1.00  0.00           H  
ATOM   2315  C   GLY   174      84.538 100.479  69.264  1.00  0.00           C  
ATOM   2316  O   GLY   174      83.959 100.466  70.348  1.00  0.00           O  
ATOM   2317  N   GLY   175      84.106  99.825  68.130  1.00  0.00           N  
ATOM   2318  H   GLY   175      84.737  99.790  67.342  1.00  0.00           H  
ATOM   2319  CA  GLY   175      82.805  99.144  67.938  1.00  0.00           C  
ATOM   2320  HA2 GLY   175      82.889  98.312  67.238  1.00  0.00           H  
ATOM   2321  HA3 GLY   175      82.406  98.711  68.856  1.00  0.00           H  
ATOM   2322  C   GLY   175      81.745 100.203  67.571  1.00  0.00           C  
ATOM   2323  O   GLY   175      82.020 101.433  67.618  1.00  0.00           O  
ATOM   2324  N   ASN   176      80.621  99.650  67.077  1.00  0.00           N  
ATOM   2325  H   ASN   176      80.491  98.654  67.184  1.00  0.00           H  
ATOM   2326  CA  ASN   176      79.529 100.434  66.510  1.00  0.00           C  
ATOM   2327  HA  ASN   176      80.058 100.985  65.733  1.00  0.00           H  
ATOM   2328  CB  ASN   176      78.406  99.547  65.886  1.00  0.00           C  
ATOM   2329  HB2 ASN   176      78.867  98.852  65.184  1.00  0.00           H  
ATOM   2330  HB3 ASN   176      77.856  99.010  66.659  1.00  0.00           H  
ATOM   2331  CG  ASN   176      77.516 100.389  65.025  1.00  0.00           C  
ATOM   2332  OD1 ASN   176      77.816 101.179  64.170  1.00  0.00           O  
ATOM   2333  ND2 ASN   176      76.284 100.132  65.120  1.00  0.00           N  
ATOM   2334 HD21 ASN   176      75.732 100.689  64.484  1.00  0.00           H  
ATOM   2335 HD22 ASN   176      75.994  99.322  65.650  1.00  0.00           H  
ATOM   2336  C   ASN   176      78.850 101.395  67.425  1.00  0.00           C  
ATOM   2337  O   ASN   176      78.372 101.106  68.519  1.00  0.00           O  
ATOM   2338  N   TYR   177      78.687 102.598  66.881  1.00  0.00           N  
ATOM   2339  H   TYR   177      79.164 102.765  66.006  1.00  0.00           H  
ATOM   2340  CA  TYR   177      78.149 103.710  67.660  1.00  0.00           C  
ATOM   2341  HA  TYR   177      78.500 103.573  68.682  1.00  0.00           H  
ATOM   2342  CB  TYR   177      78.720 105.066  67.090  1.00  0.00           C  
ATOM   2343  HB2 TYR   177      78.713 104.984  66.003  1.00  0.00           H  
ATOM   2344  HB3 TYR   177      78.054 105.897  67.327  1.00  0.00           H  
ATOM   2345  CG  TYR   177      80.171 105.489  67.497  1.00  0.00           C  
ATOM   2346  CD1 TYR   177      81.209 105.053  66.638  1.00  0.00           C  
ATOM   2347  HD1 TYR   177      80.959 104.479  65.757  1.00  0.00           H  
ATOM   2348  CE1 TYR   177      82.559 105.273  67.018  1.00  0.00           C  
ATOM   2349  HE1 TYR   177      83.336 104.779  66.455  1.00  0.00           H  
ATOM   2350  CZ  TYR   177      82.821 105.926  68.256  1.00  0.00           C  
ATOM   2351  OH  TYR   177      84.080 105.984  68.761  1.00  0.00           O  
ATOM   2352  HH  TYR   177      84.138 106.888  69.076  1.00  0.00           H  
ATOM   2353  CE2 TYR   177      81.795 106.407  69.149  1.00  0.00           C  
ATOM   2354  HE2 TYR   177      82.057 107.039  69.985  1.00  0.00           H  
ATOM   2355  CD2 TYR   177      80.445 106.150  68.734  1.00  0.00           C  
ATOM   2356  HD2 TYR   177      79.638 106.420  69.399  1.00  0.00           H  
ATOM   2357  C   TYR   177      76.592 103.751  67.756  1.00  0.00           C  
ATOM   2358  O   TYR   177      75.842 104.061  66.835  1.00  0.00           O  
ATOM   2359  N   GLY   178      76.015 103.353  68.906  1.00  0.00           N  
ATOM   2360  H   GLY   178      75.009 103.264  68.881  1.00  0.00           H  
ATOM   2361  CA  GLY   178      76.572 103.207  70.222  1.00  0.00           C  
ATOM   2362  HA2 GLY   178      75.879 102.604  70.807  1.00  0.00           H  
ATOM   2363  HA3 GLY   178      77.532 102.691  70.222  1.00  0.00           H  
ATOM   2364  C   GLY   178      76.790 104.488  71.021  1.00  0.00           C  
ATOM   2365  O   GLY   178      77.271 105.512  70.553  1.00  0.00           O  
ATOM   2366  N   GLN   179      76.476 104.454  72.333  1.00  0.00           N  
ATOM   2367  H   GLN   179      76.247 103.542  72.701  1.00  0.00           H  
ATOM   2368  CA  GLN   179      76.823 105.462  73.332  1.00  0.00           C  
ATOM   2369  HA  GLN   179      76.465 106.420  72.955  1.00  0.00           H  
ATOM   2370  CB  GLN   179      75.981 105.209  74.609  1.00  0.00           C  
ATOM   2371  HB2 GLN   179      75.967 104.160  74.907  1.00  0.00           H  
ATOM   2372  HB3 GLN   179      76.146 105.875  75.456  1.00  0.00           H  
ATOM   2373  CG  GLN   179      74.535 105.560  74.360  1.00  0.00           C  
ATOM   2374  HG2 GLN   179      74.258 105.041  73.442  1.00  0.00           H  
ATOM   2375  HG3 GLN   179      73.898 105.127  75.130  1.00  0.00           H  
ATOM   2376  CD  GLN   179      74.262 107.052  74.247  1.00  0.00           C  
ATOM   2377  OE1 GLN   179      74.934 107.984  74.586  1.00  0.00           O  
ATOM   2378  NE2 GLN   179      73.153 107.287  73.679  1.00  0.00           N  
ATOM   2379 HE21 GLN   179      72.519 106.507  73.577  1.00  0.00           H  
ATOM   2380 HE22 GLN   179      72.949 108.214  73.336  1.00  0.00           H  
ATOM   2381  C   GLN   179      78.317 105.515  73.653  1.00  0.00           C  
ATOM   2382  O   GLN   179      78.911 104.440  73.682  1.00  0.00           O  
ATOM   2383  N   ASP   180      78.972 106.700  73.773  1.00  0.00           N  
ATOM   2384  H   ASP   180      79.980 106.705  73.717  1.00  0.00           H  
ATOM   2385  CA  ASP   180      78.443 108.025  74.166  1.00  0.00           C  
ATOM   2386  HA  ASP   180      77.436 108.178  73.776  1.00  0.00           H  
ATOM   2387  CB  ASP   180      78.343 108.123  75.701  1.00  0.00           C  
ATOM   2388  HB2 ASP   180      77.841 107.213  76.030  1.00  0.00           H  
ATOM   2389  HB3 ASP   180      79.376 108.012  76.031  1.00  0.00           H  
ATOM   2390  CG  ASP   180      77.701 109.368  76.229  1.00  0.00           C  
ATOM   2391  OD1 ASP   180      77.362 110.298  75.410  1.00  0.00           O  
ATOM   2392  OD2 ASP   180      77.722 109.611  77.462  1.00  0.00           O  
ATOM   2393  C   ASP   180      79.257 109.142  73.581  1.00  0.00           C  
ATOM   2394  O   ASP   180      80.484 109.030  73.741  1.00  0.00           O  
ATOM   2395  N   GLN   181      78.732 110.115  72.840  1.00  0.00           N  
ATOM   2396  H   GLN   181      77.759 110.037  72.582  1.00  0.00           H  
ATOM   2397  CA  GLN   181      79.453 111.271  72.272  1.00  0.00           C  
ATOM   2398  HA  GLN   181      80.239 111.482  72.997  1.00  0.00           H  
ATOM   2399  CB  GLN   181      80.025 110.855  70.903  1.00  0.00           C  
ATOM   2400  HB2 GLN   181      80.651 111.592  70.399  1.00  0.00           H  
ATOM   2401  HB3 GLN   181      80.765 110.066  71.038  1.00  0.00           H  
ATOM   2402  CG  GLN   181      78.843 110.395  69.935  1.00  0.00           C  
ATOM   2403  HG2 GLN   181      78.183 109.658  70.391  1.00  0.00           H  
ATOM   2404  HG3 GLN   181      78.227 111.254  69.669  1.00  0.00           H  
ATOM   2405  CD  GLN   181      79.350 109.753  68.730  1.00  0.00           C  
ATOM   2406  OE1 GLN   181      80.562 109.756  68.362  1.00  0.00           O  
ATOM   2407  NE2 GLN   181      78.495 109.048  68.005  1.00  0.00           N  
ATOM   2408 HE21 GLN   181      77.566 108.877  68.363  1.00  0.00           H  
ATOM   2409 HE22 GLN   181      78.850 108.812  67.090  1.00  0.00           H  
ATOM   2410  C   GLN   181      78.666 112.564  72.012  1.00  0.00           C  
ATOM   2411  O   GLN   181      79.285 113.534  71.647  1.00  0.00           O  
ATOM   2412  N   SER   182      77.370 112.580  72.276  1.00  0.00           N  
ATOM   2413  H   SER   182      76.880 111.728  72.507  1.00  0.00           H  
ATOM   2414  CA  SER   182      76.535 113.770  72.298  1.00  0.00           C  
ATOM   2415  HA  SER   182      76.677 114.106  71.270  1.00  0.00           H  
ATOM   2416  CB  SER   182      75.045 113.505  72.591  1.00  0.00           C  
ATOM   2417  HB2 SER   182      74.656 112.794  71.862  1.00  0.00           H  
ATOM   2418  HB3 SER   182      75.106 113.113  73.606  1.00  0.00           H  
ATOM   2419  OG  SER   182      74.335 114.693  72.577  1.00  0.00           O  
ATOM   2420  HG  SER   182      73.419 114.490  72.779  1.00  0.00           H  
ATOM   2421  C   SER   182      77.077 114.842  73.276  1.00  0.00           C  
ATOM   2422  O   SER   182      77.555 114.514  74.371  1.00  0.00           O  
ATOM   2423  N   SER   183      76.985 116.123  73.049  1.00  0.00           N  
ATOM   2424  H   SER   183      77.325 116.606  73.868  1.00  0.00           H  
ATOM   2425  CA  SER   183      77.123 116.825  71.707  1.00  0.00           C  
ATOM   2426  HA  SER   183      76.386 116.486  70.979  1.00  0.00           H  
ATOM   2427  CB  SER   183      77.030 118.368  71.768  1.00  0.00           C  
ATOM   2428  HB2 SER   183      77.598 118.782  72.601  1.00  0.00           H  
ATOM   2429  HB3 SER   183      77.385 118.744  70.809  1.00  0.00           H  
ATOM   2430  OG  SER   183      75.640 118.684  71.928  1.00  0.00           O  
ATOM   2431  HG  SER   183      75.266 118.235  72.689  1.00  0.00           H  
ATOM   2432  C   SER   183      78.491 116.583  71.094  1.00  0.00           C  
ATOM   2433  O   SER   183      79.475 116.813  71.716  1.00  0.00           O  
ATOM   2434  N   MET   184      78.562 116.160  69.819  1.00  0.00           N  
ATOM   2435  H   MET   184      77.735 115.820  69.350  1.00  0.00           H  
ATOM   2436  CA  MET   184      79.735 115.925  69.035  1.00  0.00           C  
ATOM   2437  HA  MET   184      80.520 115.498  69.660  1.00  0.00           H  
ATOM   2438  CB  MET   184      79.552 114.833  67.899  1.00  0.00           C  
ATOM   2439  HB2 MET   184      78.877 115.249  67.151  1.00  0.00           H  
ATOM   2440  HB3 MET   184      80.524 114.820  67.404  1.00  0.00           H  
ATOM   2441  CG  MET   184      79.088 113.475  68.436  1.00  0.00           C  
ATOM   2442  HG2 MET   184      79.922 112.992  68.946  1.00  0.00           H  
ATOM   2443  HG3 MET   184      78.254 113.471  69.138  1.00  0.00           H  
ATOM   2444  SD  MET   184      78.676 112.528  66.974  1.00  0.00           S  
ATOM   2445  CE  MET   184      80.231 112.293  66.152  1.00  0.00           C  
ATOM   2446  HE1 MET   184      80.689 113.164  65.685  1.00  0.00           H  
ATOM   2447  HE2 MET   184      80.961 111.903  66.862  1.00  0.00           H  
ATOM   2448  HE3 MET   184      80.139 111.416  65.511  1.00  0.00           H  
ATOM   2449  C   MET   184      80.182 117.236  68.419  1.00  0.00           C  
ATOM   2450  O   MET   184      79.411 117.788  67.677  1.00  0.00           O  
ATOM   2451  N   SER   185      81.414 117.706  68.608  1.00  0.00           N  
ATOM   2452  H   SER   185      81.971 117.273  69.331  1.00  0.00           H  
ATOM   2453  CA  SER   185      81.817 119.138  68.227  1.00  0.00           C  
ATOM   2454  HA  SER   185      81.013 119.817  68.509  1.00  0.00           H  
ATOM   2455  CB  SER   185      83.074 119.517  68.965  1.00  0.00           C  
ATOM   2456  HB2 SER   185      82.909 119.180  69.988  1.00  0.00           H  
ATOM   2457  HB3 SER   185      83.969 119.024  68.585  1.00  0.00           H  
ATOM   2458  OG  SER   185      83.321 120.972  69.037  1.00  0.00           O  
ATOM   2459  HG  SER   185      82.697 121.285  69.696  1.00  0.00           H  
ATOM   2460  C   SER   185      82.027 119.300  66.771  1.00  0.00           C  
ATOM   2461  O   SER   185      82.714 118.569  66.085  1.00  0.00           O  
ATOM   2462  N   SER   186      81.445 120.422  66.276  1.00  0.00           N  
ATOM   2463  H   SER   186      80.911 120.960  66.943  1.00  0.00           H  
ATOM   2464  CA  SER   186      81.454 120.865  64.906  1.00  0.00           C  
ATOM   2465  HA  SER   186      82.431 120.633  64.482  1.00  0.00           H  
ATOM   2466  CB  SER   186      80.335 120.141  64.187  1.00  0.00           C  
ATOM   2467  HB2 SER   186      80.462 119.113  64.527  1.00  0.00           H  
ATOM   2468  HB3 SER   186      79.407 120.518  64.616  1.00  0.00           H  
ATOM   2469  OG  SER   186      80.302 120.214  62.787  1.00  0.00           O  
ATOM   2470  HG  SER   186      79.412 120.274  62.431  1.00  0.00           H  
ATOM   2471  C   SER   186      81.129 122.390  64.732  1.00  0.00           C  
ATOM   2472  O   SER   186      80.415 122.880  65.532  1.00  0.00           O  
ATOM   2473  N   GLY   187      81.522 123.193  63.709  1.00  0.00           N  
ATOM   2474  H   GLY   187      81.184 124.144  63.745  1.00  0.00           H  
ATOM   2475  CA  GLY   187      82.451 122.884  62.607  1.00  0.00           C  
ATOM   2476  HA2 GLY   187      83.211 123.664  62.662  1.00  0.00           H  
ATOM   2477  HA3 GLY   187      82.912 121.899  62.663  1.00  0.00           H  
ATOM   2478  C   GLY   187      81.832 122.941  61.196  1.00  0.00           C  
ATOM   2479  O   GLY   187      82.580 123.055  60.214  1.00  0.00           O  
ATOM   2480  N   GLY   188      80.536 123.088  61.174  1.00  0.00           N  
ATOM   2481  H   GLY   188      79.972 122.834  61.973  1.00  0.00           H  
ATOM   2482  CA  GLY   188      79.707 123.226  59.993  1.00  0.00           C  
ATOM   2483  HA2 GLY   188      80.030 122.467  59.281  1.00  0.00           H  
ATOM   2484  HA3 GLY   188      78.694 123.008  60.330  1.00  0.00           H  
ATOM   2485  C   GLY   188      79.805 124.612  59.244  1.00  0.00           C  
ATOM   2486  O   GLY   188      80.462 125.520  59.647  1.00  0.00           O  
ATOM   2487  N   GLY   189      79.013 124.819  58.151  1.00  0.00           N  
ATOM   2488  H   GLY   189      78.964 125.726  57.710  1.00  0.00           H  
ATOM   2489  CA  GLY   189      77.985 123.900  57.669  1.00  0.00           C  
ATOM   2490  HA2 GLY   189      77.181 123.884  58.404  1.00  0.00           H  
ATOM   2491  HA3 GLY   189      77.578 124.394  56.787  1.00  0.00           H  
ATOM   2492  C   GLY   189      78.431 122.482  57.214  1.00  0.00           C  
ATOM   2493  O   GLY   189      79.600 122.167  56.966  1.00  0.00           O  
ATOM   2494  N   SER   190      77.405 121.604  57.153  1.00  0.00           N  
ATOM   2495  H   SER   190      76.455 121.882  57.355  1.00  0.00           H  
ATOM   2496  CA  SER   190      77.565 120.184  56.800  1.00  0.00           C  
ATOM   2497  HA  SER   190      78.525 120.111  56.290  1.00  0.00           H  
ATOM   2498  CB  SER   190      77.636 119.371  58.127  1.00  0.00           C  
ATOM   2499  HB2 SER   190      78.546 119.665  58.650  1.00  0.00           H  
ATOM   2500  HB3 SER   190      76.799 119.610  58.782  1.00  0.00           H  
ATOM   2501  OG  SER   190      77.871 118.002  57.907  1.00  0.00           O  
ATOM   2502  HG  SER   190      77.272 117.484  58.449  1.00  0.00           H  
ATOM   2503  C   SER   190      76.374 119.650  55.968  1.00  0.00           C  
ATOM   2504  O   SER   190      75.276 119.486  56.441  1.00  0.00           O  
ATOM   2505  N   GLY   191      76.531 119.307  54.662  1.00  0.00           N  
ATOM   2506  H   GLY   191      75.822 118.758  54.197  1.00  0.00           H  
ATOM   2507  CA  GLY   191      77.839 119.366  53.916  1.00  0.00           C  
ATOM   2508  HA2 GLY   191      78.669 118.908  54.454  1.00  0.00           H  
ATOM   2509  HA3 GLY   191      77.651 118.689  53.083  1.00  0.00           H  
ATOM   2510  C   GLY   191      78.090 120.796  53.394  1.00  0.00           C  
ATOM   2511  O   GLY   191      77.953 121.744  54.171  1.00  0.00           O  
ATOM   2512  N   GLY   192      78.435 121.000  52.132  1.00  0.00           N  
ATOM   2513  H   GLY   192      78.607 120.145  51.622  1.00  0.00           H  
ATOM   2514  CA  GLY   192      78.547 122.261  51.454  1.00  0.00           C  
ATOM   2515  HA2 GLY   192      77.715 122.937  51.652  1.00  0.00           H  
ATOM   2516  HA3 GLY   192      79.500 122.681  51.774  1.00  0.00           H  
ATOM   2517  C   GLY   192      78.515 122.132  49.901  1.00  0.00           C  
ATOM   2518  O   GLY   192      77.933 121.105  49.390  1.00  0.00           O  
ATOM   2519  N   GLY   193      79.075 123.116  49.250  1.00  0.00           N  
ATOM   2520  H   GLY   193      79.457 123.811  49.875  1.00  0.00           H  
ATOM   2521  CA  GLY   193      79.018 123.323  47.791  1.00  0.00           C  
ATOM   2522  HA2 GLY   193      79.629 124.169  47.475  1.00  0.00           H  
ATOM   2523  HA3 GLY   193      79.416 122.405  47.362  1.00  0.00           H  
ATOM   2524  C   GLY   193      77.591 123.522  47.289  1.00  0.00           C  
ATOM   2525  O   GLY   193      76.650 123.800  48.058  1.00  0.00           O  
ATOM   2526  N   TYR   194      77.401 123.473  45.964  1.00  0.00           N  
ATOM   2527  H   TYR   194      78.221 123.157  45.466  1.00  0.00           H  
ATOM   2528  CA  TYR   194      76.218 123.804  45.238  1.00  0.00           C  
ATOM   2529  HA  TYR   194      76.048 124.878  45.311  1.00  0.00           H  
ATOM   2530  CB  TYR   194      76.336 123.462  43.677  1.00  0.00           C  
ATOM   2531  HB2 TYR   194      77.235 123.901  43.244  1.00  0.00           H  
ATOM   2532  HB3 TYR   194      76.391 122.376  43.595  1.00  0.00           H  
ATOM   2533  CG  TYR   194      75.102 123.920  42.902  1.00  0.00           C  
ATOM   2534  CD1 TYR   194      73.985 123.082  42.713  1.00  0.00           C  
ATOM   2535  HD1 TYR   194      74.048 122.021  42.908  1.00  0.00           H  
ATOM   2536  CE1 TYR   194      72.798 123.552  42.155  1.00  0.00           C  
ATOM   2537  HE1 TYR   194      71.952 122.893  42.034  1.00  0.00           H  
ATOM   2538  CZ  TYR   194      72.726 124.956  41.870  1.00  0.00           C  
ATOM   2539  OH  TYR   194      71.604 125.479  41.438  1.00  0.00           O  
ATOM   2540  HH  TYR   194      70.967 124.843  41.104  1.00  0.00           H  
ATOM   2541  CE2 TYR   194      73.844 125.796  42.016  1.00  0.00           C  
ATOM   2542  HE2 TYR   194      73.755 126.851  41.802  1.00  0.00           H  
ATOM   2543  CD2 TYR   194      75.052 125.258  42.548  1.00  0.00           C  
ATOM   2544  HD2 TYR   194      75.939 125.829  42.780  1.00  0.00           H  
ATOM   2545  C   TYR   194      74.937 123.068  45.836  1.00  0.00           C  
ATOM   2546  O   TYR   194      74.878 121.851  46.001  1.00  0.00           O  
ATOM   2547  N   GLY   195      73.770 123.762  45.998  1.00  0.00           N  
ATOM   2548  H   GLY   195      73.038 123.083  46.149  1.00  0.00           H  
ATOM   2549  CA  GLY   195      73.617 125.197  45.845  1.00  0.00           C  
ATOM   2550  HA2 GLY   195      74.478 125.734  46.243  1.00  0.00           H  
ATOM   2551  HA3 GLY   195      73.705 125.611  44.840  1.00  0.00           H  
ATOM   2552  C   GLY   195      72.355 125.828  46.531  1.00  0.00           C  
ATOM   2553  O   GLY   195      71.437 125.108  46.698  1.00  0.00           O  
ATOM   2554  N   ASN   196      72.371 127.159  46.780  1.00  0.00           N  
ATOM   2555  H   ASN   196      73.204 127.673  46.529  1.00  0.00           H  
ATOM   2556  CA  ASN   196      71.205 127.903  47.245  1.00  0.00           C  
ATOM   2557  HA  ASN   196      71.523 128.945  47.246  1.00  0.00           H  
ATOM   2558  CB  ASN   196      70.077 127.827  46.193  1.00  0.00           C  
ATOM   2559  HB2 ASN   196      69.563 126.866  46.170  1.00  0.00           H  
ATOM   2560  HB3 ASN   196      69.318 128.589  46.372  1.00  0.00           H  
ATOM   2561  CG  ASN   196      70.575 128.097  44.830  1.00  0.00           C  
ATOM   2562  OD1 ASN   196      71.073 129.171  44.503  1.00  0.00           O  
ATOM   2563  ND2 ASN   196      70.805 127.113  44.071  1.00  0.00           N  
ATOM   2564 HD21 ASN   196      71.145 127.323  43.144  1.00  0.00           H  
ATOM   2565 HD22 ASN   196      70.503 126.168  44.262  1.00  0.00           H  
ATOM   2566  C   ASN   196      70.941 127.525  48.675  1.00  0.00           C  
ATOM   2567  O   ASN   196      69.900 126.940  48.927  1.00  0.00           O  
ATOM   2568  N   GLN   197      71.697 128.059  49.664  1.00  0.00           N  
ATOM   2569  H   GLN   197      72.541 128.525  49.362  1.00  0.00           H  
ATOM   2570  CA  GLN   197      71.512 127.803  51.098  1.00  0.00           C  
ATOM   2571  HA  GLN   197      71.203 126.772  51.268  1.00  0.00           H  
ATOM   2572  CB  GLN   197      72.830 128.040  51.828  1.00  0.00           C  
ATOM   2573  HB2 GLN   197      73.155 129.066  51.658  1.00  0.00           H  
ATOM   2574  HB3 GLN   197      72.651 127.981  52.901  1.00  0.00           H  
ATOM   2575  CG  GLN   197      73.965 127.069  51.407  1.00  0.00           C  
ATOM   2576  HG2 GLN   197      73.793 126.117  51.908  1.00  0.00           H  
ATOM   2577  HG3 GLN   197      73.884 126.939  50.328  1.00  0.00           H  
ATOM   2578  CD  GLN   197      75.354 127.568  51.725  1.00  0.00           C  
ATOM   2579  OE1 GLN   197      75.658 128.617  52.141  1.00  0.00           O  
ATOM   2580  NE2 GLN   197      76.365 126.775  51.474  1.00  0.00           N  
ATOM   2581 HE21 GLN   197      76.231 125.927  50.942  1.00  0.00           H  
ATOM   2582 HE22 GLN   197      77.298 127.109  51.668  1.00  0.00           H  
ATOM   2583  C   GLN   197      70.422 128.660  51.699  1.00  0.00           C  
ATOM   2584  O   GLN   197      70.427 129.930  51.577  1.00  0.00           O  
ATOM   2585  N   ASP   198      69.569 128.046  52.549  1.00  0.00           N  
ATOM   2586  H   ASP   198      69.789 127.077  52.733  1.00  0.00           H  
ATOM   2587  CA  ASP   198      68.283 128.614  53.076  1.00  0.00           C  
ATOM   2588  HA  ASP   198      68.300 129.697  52.954  1.00  0.00           H  
ATOM   2589  CB  ASP   198      67.239 127.920  52.178  1.00  0.00           C  
ATOM   2590  HB2 ASP   198      67.477 128.107  51.131  1.00  0.00           H  
ATOM   2591  HB3 ASP   198      67.139 126.847  52.344  1.00  0.00           H  
ATOM   2592  CG  ASP   198      65.896 128.616  52.403  1.00  0.00           C  
ATOM   2593  OD1 ASP   198      65.777 129.722  52.887  1.00  0.00           O  
ATOM   2594  OD2 ASP   198      64.883 127.949  52.034  1.00  0.00           O  
ATOM   2595  C   ASP   198      68.110 128.313  54.626  1.00  0.00           C  
ATOM   2596  O   ASP   198      66.994 128.299  55.132  1.00  0.00           O  
ATOM   2597  N   GLN   199      69.159 128.239  55.426  1.00  0.00           N  
ATOM   2598  H   GLN   199      70.074 128.184  55.004  1.00  0.00           H  
ATOM   2599  CA  GLN   199      69.143 128.217  56.894  1.00  0.00           C  
ATOM   2600  HA  GLN   199      70.195 128.335  57.154  1.00  0.00           H  
ATOM   2601  CB  GLN   199      68.502 129.455  57.651  1.00  0.00           C  
ATOM   2602  HB2 GLN   199      67.441 129.474  57.401  1.00  0.00           H  
ATOM   2603  HB3 GLN   199      68.513 129.285  58.728  1.00  0.00           H  
ATOM   2604  CG  GLN   199      68.916 130.888  57.375  1.00  0.00           C  
ATOM   2605  HG2 GLN   199      70.006 130.923  57.380  1.00  0.00           H  
ATOM   2606  HG3 GLN   199      68.640 130.988  56.325  1.00  0.00           H  
ATOM   2607  CD  GLN   199      68.311 132.027  58.272  1.00  0.00           C  
ATOM   2608  OE1 GLN   199      67.360 131.785  59.074  1.00  0.00           O  
ATOM   2609  NE2 GLN   199      69.046 133.128  58.327  1.00  0.00           N  
ATOM   2610 HE21 GLN   199      69.831 133.104  57.692  1.00  0.00           H  
ATOM   2611 HE22 GLN   199      68.794 133.937  58.879  1.00  0.00           H  
ATOM   2612  C   GLN   199      68.732 126.917  57.577  1.00  0.00           C  
ATOM   2613  O   GLN   199      67.668 126.480  57.377  1.00  0.00           O  
ATOM   2614  N   SER   200      69.532 126.255  58.436  1.00  0.00           N  
ATOM   2615  H   SER   200      69.092 125.472  58.897  1.00  0.00           H  
ATOM   2616  CA  SER   200      70.983 126.411  58.494  1.00  0.00           C  
ATOM   2617  HA  SER   200      71.228 127.403  58.874  1.00  0.00           H  
ATOM   2618  CB  SER   200      71.605 125.320  59.364  1.00  0.00           C  
ATOM   2619  HB2 SER   200      72.694 125.362  59.372  1.00  0.00           H  
ATOM   2620  HB3 SER   200      71.286 125.434  60.400  1.00  0.00           H  
ATOM   2621  OG  SER   200      71.181 124.035  58.878  1.00  0.00           O  
ATOM   2622  HG  SER   200      70.280 124.141  58.564  1.00  0.00           H  
ATOM   2623  C   SER   200      71.623 126.221  57.056  1.00  0.00           C  
ATOM   2624  O   SER   200      71.059 125.747  56.063  1.00  0.00           O  
ATOM   2625  N   GLY   201      72.883 126.681  56.962  1.00  0.00           N  
ATOM   2626  H   GLY   201      73.318 127.208  57.705  1.00  0.00           H  
ATOM   2627  CA  GLY   201      73.730 126.394  55.799  1.00  0.00           C  
ATOM   2628  HA2 GLY   201      73.492 125.378  55.483  1.00  0.00           H  
ATOM   2629  HA3 GLY   201      73.350 127.119  55.079  1.00  0.00           H  
ATOM   2630  C   GLY   201      75.250 126.587  55.959  1.00  0.00           C  
ATOM   2631  O   GLY   201      75.703 127.430  56.655  1.00  0.00           O  
ATOM   2632  N   GLY   202      76.058 125.763  55.286  1.00  0.00           N  
ATOM   2633  H   GLY   202      77.056 125.916  55.321  1.00  0.00           H  
ATOM   2634  CA  GLY   202      75.685 124.610  54.550  1.00  0.00           C  
ATOM   2635  HA2 GLY   202      74.875 124.985  53.925  1.00  0.00           H  
ATOM   2636  HA3 GLY   202      76.480 124.238  53.904  1.00  0.00           H  
ATOM   2637  C   GLY   202      75.174 123.416  55.379  1.00  0.00           C  
ATOM   2638  O   GLY   202      75.168 123.539  56.577  1.00  0.00           O  
ATOM   2639  N   GLY   203      74.660 122.333  54.856  1.00  0.00           N  
ATOM   2640  H   GLY   203      74.402 121.536  55.420  1.00  0.00           H  
ATOM   2641  CA  GLY   203      74.608 122.088  53.405  1.00  0.00           C  
ATOM   2642  HA2 GLY   203      75.491 122.543  52.957  1.00  0.00           H  
ATOM   2643  HA3 GLY   203      74.632 121.033  53.130  1.00  0.00           H  
ATOM   2644  C   GLY   203      73.342 122.670  52.749  1.00  0.00           C  
ATOM   2645  O   GLY   203      72.663 123.563  53.278  1.00  0.00           O  
ATOM   2646  N   GLY   204      72.948 122.178  51.536  1.00  0.00           N  
ATOM   2647  H   GLY   204      73.575 121.568  51.030  1.00  0.00           H  
ATOM   2648  CA  GLY   204      71.632 122.442  50.930  1.00  0.00           C  
ATOM   2649  HA2 GLY   204      71.238 121.537  50.468  1.00  0.00           H  
ATOM   2650  HA3 GLY   204      70.926 122.779  51.689  1.00  0.00           H  
ATOM   2651  C   GLY   204      71.631 123.647  49.950  1.00  0.00           C  
ATOM   2652  O   GLY   204      72.650 124.406  49.981  1.00  0.00           O  
ATOM   2653  N   SER   205      70.596 123.924  49.164  1.00  0.00           N  
ATOM   2654  H   SER   205      70.642 124.757  48.595  1.00  0.00           H  
ATOM   2655  CA  SER   205      69.528 123.049  48.807  1.00  0.00           C  
ATOM   2656  HA  SER   205      69.236 122.366  49.604  1.00  0.00           H  
ATOM   2657  CB  SER   205      68.221 123.851  48.534  1.00  0.00           C  
ATOM   2658  HB2 SER   205      67.438 123.259  48.059  1.00  0.00           H  
ATOM   2659  HB3 SER   205      67.786 124.223  49.461  1.00  0.00           H  
ATOM   2660  OG  SER   205      68.520 124.943  47.709  1.00  0.00           O  
ATOM   2661  HG  SER   205      68.915 125.579  48.310  1.00  0.00           H  
ATOM   2662  C   SER   205      69.814 122.059  47.572  1.00  0.00           C  
ATOM   2663  O   SER   205      69.033 121.170  47.362  1.00  0.00           O  
ATOM   2664  N   GLY   206      70.960 122.000  46.964  1.00  0.00           N  
ATOM   2665  H   GLY   206      71.746 122.571  47.239  1.00  0.00           H  
ATOM   2666  CA  GLY   206      71.326 121.035  45.944  1.00  0.00           C  
ATOM   2667  HA2 GLY   206      72.405 120.989  45.795  1.00  0.00           H  
ATOM   2668  HA3 GLY   206      71.049 120.034  46.276  1.00  0.00           H  
ATOM   2669  C   GLY   206      70.680 121.392  44.666  1.00  0.00           C  
ATOM   2670  O   GLY   206      70.354 122.586  44.427  1.00  0.00           O  
ATOM   2671  N   GLY   207      70.715 120.512  43.626  1.00  0.00           N  
ATOM   2672  H   GLY   207      70.313 120.840  42.759  1.00  0.00           H  
ATOM   2673  CA  GLY   207      71.214 119.166  43.684  1.00  0.00           C  
ATOM   2674  HA2 GLY   207      70.759 118.612  44.505  1.00  0.00           H  
ATOM   2675  HA3 GLY   207      70.899 118.554  42.838  1.00  0.00           H  
ATOM   2676  C   GLY   207      72.702 119.025  43.794  1.00  0.00           C  
ATOM   2677  O   GLY   207      73.399 119.404  42.862  1.00  0.00           O  
ATOM   2678  N   TYR   208      73.174 118.523  44.926  1.00  0.00           N  
ATOM   2679  H   TYR   208      72.455 118.128  45.515  1.00  0.00           H  
ATOM   2680  CA  TYR   208      74.565 118.256  45.107  1.00  0.00           C  
ATOM   2681  HA  TYR   208      75.160 119.129  44.842  1.00  0.00           H  
ATOM   2682  CB  TYR   208      74.811 117.816  46.553  1.00  0.00           C  
ATOM   2683  HB2 TYR   208      74.303 118.464  47.267  1.00  0.00           H  
ATOM   2684  HB3 TYR   208      74.406 116.808  46.644  1.00  0.00           H  
ATOM   2685  CG  TYR   208      76.284 117.638  46.893  1.00  0.00           C  
ATOM   2686  CD1 TYR   208      76.859 116.354  46.836  1.00  0.00           C  
ATOM   2687  HD1 TYR   208      76.321 115.437  46.643  1.00  0.00           H  
ATOM   2688  CE1 TYR   208      78.252 116.174  46.819  1.00  0.00           C  
ATOM   2689  HE1 TYR   208      78.661 115.176  46.753  1.00  0.00           H  
ATOM   2690  CZ  TYR   208      79.099 117.272  46.927  1.00  0.00           C  
ATOM   2691  OH  TYR   208      80.471 117.109  46.883  1.00  0.00           O  
ATOM   2692  HH  TYR   208      80.768 117.849  46.349  1.00  0.00           H  
ATOM   2693  CE2 TYR   208      78.547 118.560  47.055  1.00  0.00           C  
ATOM   2694  HE2 TYR   208      79.207 119.408  46.940  1.00  0.00           H  
ATOM   2695  CD2 TYR   208      77.146 118.707  47.127  1.00  0.00           C  
ATOM   2696  HD2 TYR   208      76.763 119.715  47.190  1.00  0.00           H  
ATOM   2697  C   TYR   208      75.156 117.198  44.130  1.00  0.00           C  
ATOM   2698  O   TYR   208      74.416 116.216  44.019  1.00  0.00           O  
ATOM   2699  N   GLY   209      76.334 117.395  43.631  1.00  0.00           N  
ATOM   2700  H   GLY   209      76.797 118.253  43.895  1.00  0.00           H  
ATOM   2701  CA  GLY   209      77.187 116.436  42.928  1.00  0.00           C  
ATOM   2702  HA2 GLY   209      78.239 116.652  43.117  1.00  0.00           H  
ATOM   2703  HA3 GLY   209      76.976 115.421  43.263  1.00  0.00           H  
ATOM   2704  C   GLY   209      77.051 116.371  41.352  1.00  0.00           C  
ATOM   2705  O   GLY   209      76.764 117.361  40.703  1.00  0.00           O  
ATOM   2706  N   GLN   210      77.516 115.351  40.618  1.00  0.00           N  
ATOM   2707  H   GLN   210      77.247 115.441  39.649  1.00  0.00           H  
ATOM   2708  CA  GLN   210      78.006 114.107  41.023  1.00  0.00           C  
ATOM   2709  HA  GLN   210      78.230 113.541  40.118  1.00  0.00           H  
ATOM   2710  CB  GLN   210      79.381 114.192  41.835  1.00  0.00           C  
ATOM   2711  HB2 GLN   210      79.178 114.706  42.774  1.00  0.00           H  
ATOM   2712  HB3 GLN   210      79.678 113.192  42.153  1.00  0.00           H  
ATOM   2713  CG  GLN   210      80.577 114.669  40.975  1.00  0.00           C  
ATOM   2714  HG2 GLN   210      80.480 114.130  40.033  1.00  0.00           H  
ATOM   2715  HG3 GLN   210      80.472 115.718  40.698  1.00  0.00           H  
ATOM   2716  CD  GLN   210      81.917 114.447  41.577  1.00  0.00           C  
ATOM   2717  OE1 GLN   210      82.026 113.876  42.733  1.00  0.00           O  
ATOM   2718  NE2 GLN   210      82.886 115.090  41.069  1.00  0.00           N  
ATOM   2719 HE21 GLN   210      83.734 115.040  41.616  1.00  0.00           H  
ATOM   2720 HE22 GLN   210      82.899 115.198  40.065  1.00  0.00           H  
ATOM   2721  C   GLN   210      76.833 113.385  41.745  1.00  0.00           C  
ATOM   2722  O   GLN   210      77.064 112.737  42.771  1.00  0.00           O  
ATOM   2723  N   GLN   211      75.623 113.464  41.239  1.00  0.00           N  
ATOM   2724  H   GLN   211      75.413 114.041  40.437  1.00  0.00           H  
ATOM   2725  CA  GLN   211      74.435 113.124  42.020  1.00  0.00           C  
ATOM   2726  HA  GLN   211      74.677 113.493  43.017  1.00  0.00           H  
ATOM   2727  CB  GLN   211      73.099 113.638  41.477  1.00  0.00           C  
ATOM   2728  HB2 GLN   211      72.955 113.233  40.475  1.00  0.00           H  
ATOM   2729  HB3 GLN   211      72.333 113.196  42.115  1.00  0.00           H  
ATOM   2730  CG  GLN   211      72.773 115.116  41.268  1.00  0.00           C  
ATOM   2731  HG2 GLN   211      71.883 115.156  40.640  1.00  0.00           H  
ATOM   2732  HG3 GLN   211      72.559 115.657  42.189  1.00  0.00           H  
ATOM   2733  CD  GLN   211      73.779 115.889  40.425  1.00  0.00           C  
ATOM   2734  OE1 GLN   211      74.583 115.307  39.739  1.00  0.00           O  
ATOM   2735  NE2 GLN   211      73.848 117.165  40.521  1.00  0.00           N  
ATOM   2736 HE21 GLN   211      73.220 117.659  41.139  1.00  0.00           H  
ATOM   2737 HE22 GLN   211      74.618 117.636  40.068  1.00  0.00           H  
ATOM   2738  C   GLN   211      74.346 111.520  42.127  1.00  0.00           C  
ATOM   2739  O   GLN   211      73.814 111.015  43.151  1.00  0.00           O  
ATOM   2740  N   ASP   212      75.043 110.778  41.257  1.00  0.00           N  
ATOM   2741  H   ASP   212      75.380 111.211  40.409  1.00  0.00           H  
ATOM   2742  CA  ASP   212      74.988 109.255  41.354  1.00  0.00           C  
ATOM   2743  HA  ASP   212      73.992 108.819  41.432  1.00  0.00           H  
ATOM   2744  CB  ASP   212      75.737 108.552  40.158  1.00  0.00           C  
ATOM   2745  HB2 ASP   212      76.617 109.164  39.967  1.00  0.00           H  
ATOM   2746  HB3 ASP   212      75.973 107.551  40.519  1.00  0.00           H  
ATOM   2747  CG  ASP   212      74.824 108.394  38.913  1.00  0.00           C  
ATOM   2748  OD1 ASP   212      75.226 107.625  38.046  1.00  0.00           O  
ATOM   2749  OD2 ASP   212      73.737 109.019  38.789  1.00  0.00           O  
ATOM   2750  C   ASP   212      75.741 108.801  42.608  1.00  0.00           C  
ATOM   2751  O   ASP   212      75.498 107.684  43.136  1.00  0.00           O  
ATOM   2752  N   ARG   213      76.666 109.606  43.120  1.00  0.00           N  
ATOM   2753  H   ARG   213      76.792 110.484  42.637  1.00  0.00           H  
ATOM   2754  CA  ARG   213      77.537 109.203  44.238  1.00  0.00           C  
ATOM   2755  HA  ARG   213      77.844 108.171  44.066  1.00  0.00           H  
ATOM   2756  CB  ARG   213      78.704 110.163  44.472  1.00  0.00           C  
ATOM   2757  HB2 ARG   213      78.237 111.134  44.635  1.00  0.00           H  
ATOM   2758  HB3 ARG   213      79.097 109.714  45.384  1.00  0.00           H  
ATOM   2759  CG  ARG   213      79.590 110.275  43.330  1.00  0.00           C  
ATOM   2760  HG2 ARG   213      79.903 109.288  42.990  1.00  0.00           H  
ATOM   2761  HG3 ARG   213      79.101 110.809  42.515  1.00  0.00           H  
ATOM   2762  CD  ARG   213      80.777 111.105  43.881  1.00  0.00           C  
ATOM   2763  HD2 ARG   213      81.298 111.568  43.043  1.00  0.00           H  
ATOM   2764  HD3 ARG   213      80.381 111.918  44.489  1.00  0.00           H  
ATOM   2765  NE  ARG   213      81.806 110.297  44.652  1.00  0.00           N  
ATOM   2766  HE  ARG   213      81.538 109.334  44.796  1.00  0.00           H  
ATOM   2767  CZ  ARG   213      83.061 110.679  44.734  1.00  0.00           C  
ATOM   2768  NH1 ARG   213      83.515 111.750  44.204  1.00  0.00           N  
ATOM   2769 HH11 ARG   213      84.508 111.935  44.228  1.00  0.00           H  
ATOM   2770 HH12 ARG   213      82.898 112.347  43.673  1.00  0.00           H  
ATOM   2771  NH2 ARG   213      83.928 109.903  45.287  1.00  0.00           N  
ATOM   2772 HH21 ARG   213      84.923 110.073  45.324  1.00  0.00           H  
ATOM   2773 HH22 ARG   213      83.539 109.027  45.607  1.00  0.00           H  
ATOM   2774  C   ARG   213      76.694 109.157  45.528  1.00  0.00           C  
ATOM   2775  O   ARG   213      75.969 110.138  45.796  1.00  0.00           O  
ATOM   2776  N   GLY   214      76.821 108.199  46.435  1.00  0.00           N  
ATOM   2777  H   GLY   214      76.261 108.281  47.271  1.00  0.00           H  
ATOM   2778  CA  GLY   214      77.632 107.017  46.301  1.00  0.00           C  
ATOM   2779  HA2 GLY   214      77.382 106.305  47.088  1.00  0.00           H  
ATOM   2780  HA3 GLY   214      77.279 106.530  45.393  1.00  0.00           H  
ATOM   2781  C   GLY   214      79.164 107.272  46.241  1.00  0.00           C  
ATOM   2782  O   GLY   214      79.634 108.041  47.115  1.00  0.00           O  
ATOM   2783  OXT GLY   214      79.847 106.788  45.263  1.00  0.00           O  
TER    2784      GLY   214 
END   
