# Supplementary material for: Visualization of oligomerization, clustering, and density transition of intrinsically disordered proteins
Source: Natl Sci Rev. 2026 Feb 14;13(7):nwag107. doi: 10.1093/nsr/nwag107 (PMC13114874; doi:10.1093/nsr/nwag107)
Supplement: nwag107_Supplemental_Files [file nwag107_supplemental_files.zip › SI-MD-Structures/MD-Sturctures/frame25.pdb]

CRYST1  135.080  149.241  136.843  90.00  90.00  90.00               1
ATOM      1  N   MET     1      33.445  62.918 104.052  1.00  0.00           N  
ATOM      2  H1  MET     1      34.070  62.280 103.581  1.00  0.00           H  
ATOM      3  H2  MET     1      33.617  62.795 105.040  1.00  0.00           H  
ATOM      4  H3  MET     1      32.492  62.657 103.840  1.00  0.00           H  
ATOM      5  CA  MET     1      33.636  64.262 103.633  1.00  0.00           C  
ATOM      6  HA  MET     1      34.703  64.476 103.697  1.00  0.00           H  
ATOM      7  CB  MET     1      33.352  64.439 102.193  1.00  0.00           C  
ATOM      8  HB2 MET     1      32.278  64.419 102.006  1.00  0.00           H  
ATOM      9  HB3 MET     1      33.744  65.410 101.893  1.00  0.00           H  
ATOM     10  CG  MET     1      34.091  63.572 101.115  1.00  0.00           C  
ATOM     11  HG2 MET     1      33.977  64.029 100.132  1.00  0.00           H  
ATOM     12  HG3 MET     1      35.155  63.672 101.330  1.00  0.00           H  
ATOM     13  SD  MET     1      33.639  61.759 101.050  1.00  0.00           S  
ATOM     14  CE  MET     1      34.479  61.287  99.543  1.00  0.00           C  
ATOM     15  HE1 MET     1      35.470  61.050  99.930  1.00  0.00           H  
ATOM     16  HE2 MET     1      34.079  60.341  99.180  1.00  0.00           H  
ATOM     17  HE3 MET     1      34.463  62.161  98.892  1.00  0.00           H  
ATOM     18  C   MET     1      32.725  65.251 104.415  1.00  0.00           C  
ATOM     19  O   MET     1      31.567  64.953 104.572  1.00  0.00           O  
ATOM     20  N   ALA     2      33.252  66.323 105.001  1.00  0.00           N  
ATOM     21  H   ALA     2      32.728  66.697 105.779  1.00  0.00           H  
ATOM     22  CA  ALA     2      34.643  66.795 105.007  1.00  0.00           C  
ATOM     23  HA  ALA     2      34.661  67.779 105.476  1.00  0.00           H  
ATOM     24  CB  ALA     2      35.520  65.945 105.889  1.00  0.00           C  
ATOM     25  HB1 ALA     2      36.470  66.462 106.022  1.00  0.00           H  
ATOM     26  HB2 ALA     2      35.118  65.622 106.849  1.00  0.00           H  
ATOM     27  HB3 ALA     2      35.750  64.965 105.472  1.00  0.00           H  
ATOM     28  C   ALA     2      35.187  66.949 103.540  1.00  0.00           C  
ATOM     29  O   ALA     2      35.974  66.073 103.146  1.00  0.00           O  
ATOM     30  N   SER     3      34.782  67.919 102.763  1.00  0.00           N  
ATOM     31  H   SER     3      35.362  68.013 101.941  1.00  0.00           H  
ATOM     32  CA  SER     3      33.790  68.973 102.981  1.00  0.00           C  
ATOM     33  HA  SER     3      33.732  69.204 104.044  1.00  0.00           H  
ATOM     34  CB  SER     3      34.334  70.244 102.409  1.00  0.00           C  
ATOM     35  HB2 SER     3      34.375  70.148 101.324  1.00  0.00           H  
ATOM     36  HB3 SER     3      33.714  71.085 102.720  1.00  0.00           H  
ATOM     37  OG  SER     3      35.653  70.575 102.795  1.00  0.00           O  
ATOM     38  HG  SER     3      35.891  71.315 102.231  1.00  0.00           H  
ATOM     39  C   SER     3      32.475  68.643 102.424  1.00  0.00           C  
ATOM     40  O   SER     3      32.245  67.858 101.496  1.00  0.00           O  
ATOM     41  N   ASN     4      31.481  69.301 103.065  1.00  0.00           N  
ATOM     42  H   ASN     4      31.784  69.687 103.948  1.00  0.00           H  
ATOM     43  CA  ASN     4      30.044  69.193 102.683  1.00  0.00           C  
ATOM     44  HA  ASN     4      29.843  68.961 101.637  1.00  0.00           H  
ATOM     45  CB  ASN     4      29.379  68.022 103.503  1.00  0.00           C  
ATOM     46  HB2 ASN     4      29.715  67.055 103.128  1.00  0.00           H  
ATOM     47  HB3 ASN     4      29.870  68.189 104.462  1.00  0.00           H  
ATOM     48  CG  ASN     4      27.840  67.988 103.688  1.00  0.00           C  
ATOM     49  OD1 ASN     4      27.052  68.268 102.760  1.00  0.00           O  
ATOM     50  ND2 ASN     4      27.311  67.603 104.831  1.00  0.00           N  
ATOM     51 HD21 ASN     4      26.308  67.676 104.925  1.00  0.00           H  
ATOM     52 HD22 ASN     4      27.813  67.374 105.677  1.00  0.00           H  
ATOM     53  C   ASN     4      29.229  70.490 103.018  1.00  0.00           C  
ATOM     54  O   ASN     4      28.944  70.786 104.202  1.00  0.00           O  
ATOM     55  N   ASP     5      28.976  71.325 101.974  1.00  0.00           N  
ATOM     56  H   ASP     5      28.218  71.954 102.198  1.00  0.00           H  
ATOM     57  CA  ASP     5      29.584  71.298 100.580  1.00  0.00           C  
ATOM     58  HA  ASP     5      29.386  70.332 100.115  1.00  0.00           H  
ATOM     59  CB  ASP     5      28.850  72.373  99.825  1.00  0.00           C  
ATOM     60  HB2 ASP     5      29.029  73.365 100.238  1.00  0.00           H  
ATOM     61  HB3 ASP     5      29.203  72.408  98.794  1.00  0.00           H  
ATOM     62  CG  ASP     5      27.371  72.037  99.719  1.00  0.00           C  
ATOM     63  OD1 ASP     5      27.019  70.995  99.144  1.00  0.00           O  
ATOM     64  OD2 ASP     5      26.494  72.909 100.091  1.00  0.00           O  
ATOM     65  C   ASP     5      31.108  71.588 100.581  1.00  0.00           C  
ATOM     66  O   ASP     5      31.556  72.256 101.517  1.00  0.00           O  
ATOM     67  N   TYR     6      31.843  71.329  99.467  1.00  0.00           N  
ATOM     68  H   TYR     6      31.298  70.923  98.720  1.00  0.00           H  
ATOM     69  CA  TYR     6      33.184  71.932  99.293  1.00  0.00           C  
ATOM     70  HA  TYR     6      33.751  71.864 100.221  1.00  0.00           H  
ATOM     71  CB  TYR     6      33.959  71.224  98.203  1.00  0.00           C  
ATOM     72  HB2 TYR     6      35.018  71.477  98.257  1.00  0.00           H  
ATOM     73  HB3 TYR     6      33.905  70.160  98.435  1.00  0.00           H  
ATOM     74  CG  TYR     6      33.539  71.388  96.795  1.00  0.00           C  
ATOM     75  CD1 TYR     6      32.510  70.571  96.259  1.00  0.00           C  
ATOM     76  HD1 TYR     6      31.971  69.823  96.820  1.00  0.00           H  
ATOM     77  CE1 TYR     6      32.162  70.767  94.851  1.00  0.00           C  
ATOM     78  HE1 TYR     6      31.370  70.193  94.393  1.00  0.00           H  
ATOM     79  CZ  TYR     6      32.943  71.638  94.120  1.00  0.00           C  
ATOM     80  OH  TYR     6      32.771  71.790  92.816  1.00  0.00           O  
ATOM     81  HH  TYR     6      33.065  72.650  92.507  1.00  0.00           H  
ATOM     82  CE2 TYR     6      33.826  72.507  94.706  1.00  0.00           C  
ATOM     83  HE2 TYR     6      34.326  73.229  94.078  1.00  0.00           H  
ATOM     84  CD2 TYR     6      34.163  72.375  96.063  1.00  0.00           C  
ATOM     85  HD2 TYR     6      34.865  73.021  96.568  1.00  0.00           H  
ATOM     86  C   TYR     6      33.163  73.403  98.896  1.00  0.00           C  
ATOM     87  O   TYR     6      32.219  73.909  98.273  1.00  0.00           O  
ATOM     88  N   THR     7      34.329  74.024  99.251  1.00  0.00           N  
ATOM     89  H   THR     7      35.142  73.469  99.478  1.00  0.00           H  
ATOM     90  CA  THR     7      34.374  75.522  99.050  1.00  0.00           C  
ATOM     91  HA  THR     7      33.591  75.819  98.352  1.00  0.00           H  
ATOM     92  CB  THR     7      34.172  76.268 100.361  1.00  0.00           C  
ATOM     93  HB  THR     7      33.293  75.903 100.892  1.00  0.00           H  
ATOM     94  CG2 THR     7      35.279  76.596 101.460  1.00  0.00           C  
ATOM     95 HG21 THR     7      34.840  77.305 102.162  1.00  0.00           H  
ATOM     96 HG22 THR     7      35.408  75.628 101.945  1.00  0.00           H  
ATOM     97 HG23 THR     7      36.149  77.093 101.029  1.00  0.00           H  
ATOM     98  OG1 THR     7      33.758  77.602  99.976  1.00  0.00           O  
ATOM     99  HG1 THR     7      32.943  77.508  99.477  1.00  0.00           H  
ATOM    100  C   THR     7      35.651  76.060  98.455  1.00  0.00           C  
ATOM    101  O   THR     7      36.728  75.561  98.853  1.00  0.00           O  
ATOM    102  N   GLN     8      35.628  76.978  97.512  1.00  0.00           N  
ATOM    103  H   GLN     8      34.787  77.527  97.402  1.00  0.00           H  
ATOM    104  CA  GLN     8      36.841  77.295  96.691  1.00  0.00           C  
ATOM    105  HA  GLN     8      37.772  76.829  97.015  1.00  0.00           H  
ATOM    106  CB  GLN     8      36.534  76.864  95.254  1.00  0.00           C  
ATOM    107  HB2 GLN     8      35.689  77.470  94.930  1.00  0.00           H  
ATOM    108  HB3 GLN     8      37.402  77.110  94.642  1.00  0.00           H  
ATOM    109  CG  GLN     8      36.216  75.432  95.082  1.00  0.00           C  
ATOM    110  HG2 GLN     8      35.389  75.246  95.767  1.00  0.00           H  
ATOM    111  HG3 GLN     8      35.802  75.265  94.087  1.00  0.00           H  
ATOM    112  CD  GLN     8      37.420  74.465  95.345  1.00  0.00           C  
ATOM    113  OE1 GLN     8      37.499  73.618  96.218  1.00  0.00           O  
ATOM    114  NE2 GLN     8      38.366  74.598  94.467  1.00  0.00           N  
ATOM    115 HE21 GLN     8      38.166  75.096  93.611  1.00  0.00           H  
ATOM    116 HE22 GLN     8      39.176  73.999  94.531  1.00  0.00           H  
ATOM    117  C   GLN     8      37.056  78.790  96.772  1.00  0.00           C  
ATOM    118  O   GLN     8      36.209  79.655  96.451  1.00  0.00           O  
ATOM    119  N   GLN     9      38.230  79.261  97.143  1.00  0.00           N  
ATOM    120  H   GLN     9      38.305  80.268  97.156  1.00  0.00           H  
ATOM    121  CA  GLN     9      39.424  78.581  97.684  1.00  0.00           C  
ATOM    122  HA  GLN     9      40.204  79.310  97.904  1.00  0.00           H  
ATOM    123  CB  GLN     9      39.061  77.987  99.055  1.00  0.00           C  
ATOM    124  HB2 GLN     9      38.422  78.724  99.540  1.00  0.00           H  
ATOM    125  HB3 GLN     9      38.639  76.982  99.068  1.00  0.00           H  
ATOM    126  CG  GLN     9      40.272  77.926  99.949  1.00  0.00           C  
ATOM    127  HG2 GLN     9      40.932  77.121  99.623  1.00  0.00           H  
ATOM    128  HG3 GLN     9      40.867  78.839  99.910  1.00  0.00           H  
ATOM    129  CD  GLN     9      39.955  77.605 101.397  1.00  0.00           C  
ATOM    130  OE1 GLN     9      38.819  77.262 101.732  1.00  0.00           O  
ATOM    131  NE2 GLN     9      40.988  77.516 102.228  1.00  0.00           N  
ATOM    132 HE21 GLN     9      41.928  77.512 101.860  1.00  0.00           H  
ATOM    133 HE22 GLN     9      40.798  77.143 103.147  1.00  0.00           H  
ATOM    134  C   GLN     9      40.139  77.727  96.643  1.00  0.00           C  
ATOM    135  O   GLN     9      40.037  76.479  96.745  1.00  0.00           O  
ATOM    136  N   ALA    10      40.766  78.254  95.613  1.00  0.00           N  
ATOM    137  H   ALA    10      41.314  77.606  95.066  1.00  0.00           H  
ATOM    138  CA  ALA    10      40.806  79.628  95.075  1.00  0.00           C  
ATOM    139  HA  ALA    10      40.189  80.196  95.770  1.00  0.00           H  
ATOM    140  CB  ALA    10      42.185  80.339  95.158  1.00  0.00           C  
ATOM    141  HB1 ALA    10      42.159  81.350  94.751  1.00  0.00           H  
ATOM    142  HB2 ALA    10      42.495  80.497  96.191  1.00  0.00           H  
ATOM    143  HB3 ALA    10      42.939  79.747  94.639  1.00  0.00           H  
ATOM    144  C   ALA    10      40.277  79.721  93.613  1.00  0.00           C  
ATOM    145  O   ALA    10      40.318  78.735  92.846  1.00  0.00           O  
ATOM    146  N   THR    11      39.763  80.856  93.252  1.00  0.00           N  
ATOM    147  H   THR    11      39.705  81.709  93.790  1.00  0.00           H  
ATOM    148  CA  THR    11      39.074  81.101  91.976  1.00  0.00           C  
ATOM    149  HA  THR    11      39.252  80.215  91.367  1.00  0.00           H  
ATOM    150  CB  THR    11      37.514  81.103  92.139  1.00  0.00           C  
ATOM    151  HB  THR    11      37.020  81.182  91.170  1.00  0.00           H  
ATOM    152  CG2 THR    11      36.903  79.931  92.829  1.00  0.00           C  
ATOM    153 HG21 THR    11      36.763  80.068  93.901  1.00  0.00           H  
ATOM    154 HG22 THR    11      35.935  79.691  92.389  1.00  0.00           H  
ATOM    155 HG23 THR    11      37.561  79.080  92.656  1.00  0.00           H  
ATOM    156  OG1 THR    11      37.014  82.098  92.999  1.00  0.00           O  
ATOM    157  HG1 THR    11      37.162  82.917  92.520  1.00  0.00           H  
ATOM    158  C   THR    11      39.520  82.306  91.133  1.00  0.00           C  
ATOM    159  O   THR    11      38.732  83.247  90.917  1.00  0.00           O  
ATOM    160  N   GLN    12      40.764  82.441  90.693  1.00  0.00           N  
ATOM    161  H   GLN    12      40.936  83.291  90.174  1.00  0.00           H  
ATOM    162  CA  GLN    12      41.868  81.461  90.601  1.00  0.00           C  
ATOM    163  HA  GLN    12      41.503  80.449  90.780  1.00  0.00           H  
ATOM    164  CB  GLN    12      42.422  81.411  89.125  1.00  0.00           C  
ATOM    165  HB2 GLN    12      42.888  82.384  88.970  1.00  0.00           H  
ATOM    166  HB3 GLN    12      43.320  80.793  89.138  1.00  0.00           H  
ATOM    167  CG  GLN    12      41.448  81.131  88.029  1.00  0.00           C  
ATOM    168  HG2 GLN    12      41.294  80.062  87.882  1.00  0.00           H  
ATOM    169  HG3 GLN    12      40.598  81.761  88.291  1.00  0.00           H  
ATOM    170  CD  GLN    12      42.197  81.541  86.745  1.00  0.00           C  
ATOM    171  OE1 GLN    12      43.019  80.812  86.148  1.00  0.00           O  
ATOM    172  NE2 GLN    12      41.992  82.751  86.349  1.00  0.00           N  
ATOM    173 HE21 GLN    12      42.456  83.111  85.527  1.00  0.00           H  
ATOM    174 HE22 GLN    12      41.475  83.394  86.931  1.00  0.00           H  
ATOM    175  C   GLN    12      43.046  81.670  91.536  1.00  0.00           C  
ATOM    176  O   GLN    12      43.360  82.741  92.069  1.00  0.00           O  
ATOM    177  N   SER    13      43.739  80.542  91.838  1.00  0.00           N  
ATOM    178  H   SER    13      43.561  79.721  91.278  1.00  0.00           H  
ATOM    179  CA  SER    13      44.959  80.461  92.651  1.00  0.00           C  
ATOM    180  HA  SER    13      44.857  81.026  93.578  1.00  0.00           H  
ATOM    181  CB  SER    13      45.272  78.945  93.071  1.00  0.00           C  
ATOM    182  HB2 SER    13      44.446  78.338  93.443  1.00  0.00           H  
ATOM    183  HB3 SER    13      45.617  78.390  92.198  1.00  0.00           H  
ATOM    184  OG  SER    13      46.268  78.761  94.141  1.00  0.00           O  
ATOM    185  HG  SER    13      46.993  78.252  93.770  1.00  0.00           H  
ATOM    186  C   SER    13      46.119  81.148  91.939  1.00  0.00           C  
ATOM    187  O   SER    13      46.253  81.054  90.690  1.00  0.00           O  
ATOM    188  N   TYR    14      46.901  81.897  92.693  1.00  0.00           N  
ATOM    189  H   TYR    14      46.727  81.852  93.687  1.00  0.00           H  
ATOM    190  CA  TYR    14      48.124  82.622  92.278  1.00  0.00           C  
ATOM    191  HA  TYR    14      48.196  83.340  93.095  1.00  0.00           H  
ATOM    192  CB  TYR    14      49.344  81.591  92.255  1.00  0.00           C  
ATOM    193  HB2 TYR    14      49.320  80.871  91.437  1.00  0.00           H  
ATOM    194  HB3 TYR    14      50.218  82.188  91.997  1.00  0.00           H  
ATOM    195  CG  TYR    14      49.859  80.829  93.454  1.00  0.00           C  
ATOM    196  CD1 TYR    14      49.392  81.182  94.740  1.00  0.00           C  
ATOM    197  HD1 TYR    14      48.708  82.013  94.831  1.00  0.00           H  
ATOM    198  CE1 TYR    14      49.831  80.625  95.938  1.00  0.00           C  
ATOM    199  HE1 TYR    14      49.498  80.961  96.910  1.00  0.00           H  
ATOM    200  CZ  TYR    14      50.834  79.609  95.694  1.00  0.00           C  
ATOM    201  OH  TYR    14      51.345  79.028  96.830  1.00  0.00           O  
ATOM    202  HH  TYR    14      50.626  79.090  97.463  1.00  0.00           H  
ATOM    203  CE2 TYR    14      51.340  79.344  94.416  1.00  0.00           C  
ATOM    204  HE2 TYR    14      52.081  78.569  94.288  1.00  0.00           H  
ATOM    205  CD2 TYR    14      50.871  79.936  93.279  1.00  0.00           C  
ATOM    206  HD2 TYR    14      51.119  79.810  92.235  1.00  0.00           H  
ATOM    207  C   TYR    14      47.928  83.434  90.966  1.00  0.00           C  
ATOM    208  O   TYR    14      48.783  83.409  90.069  1.00  0.00           O  
ATOM    209  N   GLY    15      46.887  84.335  90.897  1.00  0.00           N  
ATOM    210  H   GLY    15      46.776  84.860  90.041  1.00  0.00           H  
ATOM    211  CA  GLY    15      46.071  84.856  92.027  1.00  0.00           C  
ATOM    212  HA2 GLY    15      45.139  85.333  91.722  1.00  0.00           H  
ATOM    213  HA3 GLY    15      45.794  84.040  92.695  1.00  0.00           H  
ATOM    214  C   GLY    15      46.839  85.777  92.969  1.00  0.00           C  
ATOM    215  O   GLY    15      47.982  86.152  92.677  1.00  0.00           O  
ATOM    216  N   ALA    16      46.223  86.243  94.081  1.00  0.00           N  
ATOM    217  H   ALA    16      45.237  86.032  94.143  1.00  0.00           H  
ATOM    218  CA  ALA    16      46.787  87.328  94.940  1.00  0.00           C  
ATOM    219  HA  ALA    16      46.936  88.236  94.355  1.00  0.00           H  
ATOM    220  CB  ALA    16      45.676  87.583  96.017  1.00  0.00           C  
ATOM    221  HB1 ALA    16      45.946  88.424  96.655  1.00  0.00           H  
ATOM    222  HB2 ALA    16      44.746  87.771  95.481  1.00  0.00           H  
ATOM    223  HB3 ALA    16      45.545  86.720  96.670  1.00  0.00           H  
ATOM    224  C   ALA    16      48.092  87.115  95.648  1.00  0.00           C  
ATOM    225  O   ALA    16      48.764  88.098  95.948  1.00  0.00           O  
ATOM    226  N   TYR    17      48.347  85.861  95.999  1.00  0.00           N  
ATOM    227  H   TYR    17      47.749  85.087  95.745  1.00  0.00           H  
ATOM    228  CA  TYR    17      49.491  85.517  96.821  1.00  0.00           C  
ATOM    229  HA  TYR    17      50.022  86.464  96.913  1.00  0.00           H  
ATOM    230  CB  TYR    17      49.097  85.269  98.271  1.00  0.00           C  
ATOM    231  HB2 TYR    17      48.761  84.250  98.460  1.00  0.00           H  
ATOM    232  HB3 TYR    17      50.021  85.349  98.842  1.00  0.00           H  
ATOM    233  CG  TYR    17      48.079  86.236  98.805  1.00  0.00           C  
ATOM    234  CD1 TYR    17      48.409  87.579  99.111  1.00  0.00           C  
ATOM    235  HD1 TYR    17      49.409  87.922  98.893  1.00  0.00           H  
ATOM    236  CE1 TYR    17      47.535  88.377  99.894  1.00  0.00           C  
ATOM    237  HE1 TYR    17      47.747  89.428 100.023  1.00  0.00           H  
ATOM    238  CZ  TYR    17      46.206  87.942 100.021  1.00  0.00           C  
ATOM    239  OH  TYR    17      45.269  88.835 100.489  1.00  0.00           O  
ATOM    240  HH  TYR    17      45.649  89.442 101.128  1.00  0.00           H  
ATOM    241  CE2 TYR    17      45.858  86.589  99.795  1.00  0.00           C  
ATOM    242  HE2 TYR    17      44.829  86.348 100.017  1.00  0.00           H  
ATOM    243  CD2 TYR    17      46.823  85.710  99.263  1.00  0.00           C  
ATOM    244  HD2 TYR    17      46.506  84.704  99.029  1.00  0.00           H  
ATOM    245  C   TYR    17      50.512  84.482  96.208  1.00  0.00           C  
ATOM    246  O   TYR    17      50.637  83.420  96.781  1.00  0.00           O  
ATOM    247  N   PRO    18      51.399  84.793  95.267  1.00  0.00           N  
ATOM    248  CD  PRO    18      51.362  86.017  94.548  1.00  0.00           C  
ATOM    249  HD2 PRO    18      51.519  86.868  95.211  1.00  0.00           H  
ATOM    250  HD3 PRO    18      50.465  85.975  93.930  1.00  0.00           H  
ATOM    251  CG  PRO    18      52.656  85.989  93.655  1.00  0.00           C  
ATOM    252  HG2 PRO    18      53.579  86.224  94.185  1.00  0.00           H  
ATOM    253  HG3 PRO    18      52.580  86.506  92.698  1.00  0.00           H  
ATOM    254  CB  PRO    18      52.812  84.483  93.334  1.00  0.00           C  
ATOM    255  HB2 PRO    18      53.850  84.273  93.077  1.00  0.00           H  
ATOM    256  HB3 PRO    18      52.198  84.256  92.462  1.00  0.00           H  
ATOM    257  CA  PRO    18      52.322  83.791  94.630  1.00  0.00           C  
ATOM    258  HA  PRO    18      51.784  82.916  94.265  1.00  0.00           H  
ATOM    259  C   PRO    18      53.461  83.424  95.551  1.00  0.00           C  
ATOM    260  O   PRO    18      53.993  84.288  96.256  1.00  0.00           O  
ATOM    261  N   THR    19      53.917  82.149  95.533  1.00  0.00           N  
ATOM    262  H   THR    19      53.552  81.517  94.835  1.00  0.00           H  
ATOM    263  CA  THR    19      55.095  81.693  96.306  1.00  0.00           C  
ATOM    264  HA  THR    19      54.803  81.787  97.352  1.00  0.00           H  
ATOM    265  CB  THR    19      55.375  80.213  96.058  1.00  0.00           C  
ATOM    266  HB  THR    19      55.606  80.087  95.000  1.00  0.00           H  
ATOM    267  CG2 THR    19      56.607  79.769  96.884  1.00  0.00           C  
ATOM    268 HG21 THR    19      56.615  80.301  97.835  1.00  0.00           H  
ATOM    269 HG22 THR    19      56.637  78.682  96.947  1.00  0.00           H  
ATOM    270 HG23 THR    19      57.442  80.058  96.245  1.00  0.00           H  
ATOM    271  OG1 THR    19      54.371  79.309  96.491  1.00  0.00           O  
ATOM    272  HG1 THR    19      54.535  78.534  95.948  1.00  0.00           H  
ATOM    273  C   THR    19      56.390  82.470  96.000  1.00  0.00           C  
ATOM    274  O   THR    19      56.686  82.679  94.844  1.00  0.00           O  
ATOM    275  N   GLN    20      57.153  82.889  97.031  1.00  0.00           N  
ATOM    276  H   GLN    20      56.688  82.793  97.922  1.00  0.00           H  
ATOM    277  CA  GLN    20      58.467  83.524  96.902  1.00  0.00           C  
ATOM    278  HA  GLN    20      58.305  84.461  96.369  1.00  0.00           H  
ATOM    279  CB  GLN    20      58.823  83.719  98.346  1.00  0.00           C  
ATOM    280  HB2 GLN    20      57.958  84.174  98.829  1.00  0.00           H  
ATOM    281  HB3 GLN    20      58.937  82.770  98.868  1.00  0.00           H  
ATOM    282  CG  GLN    20      60.091  84.529  98.538  1.00  0.00           C  
ATOM    283  HG2 GLN    20      60.794  84.000  97.895  1.00  0.00           H  
ATOM    284  HG3 GLN    20      59.955  85.543  98.162  1.00  0.00           H  
ATOM    285  CD  GLN    20      60.634  84.550  99.922  1.00  0.00           C  
ATOM    286  OE1 GLN    20      59.993  84.300 100.950  1.00  0.00           O  
ATOM    287  NE2 GLN    20      61.788  85.155 100.061  1.00  0.00           N  
ATOM    288 HE21 GLN    20      62.300  85.506  99.265  1.00  0.00           H  
ATOM    289 HE22 GLN    20      62.047  85.415 101.003  1.00  0.00           H  
ATOM    290  C   GLN    20      59.505  82.738  96.108  1.00  0.00           C  
ATOM    291  O   GLN    20      59.902  81.601  96.503  1.00  0.00           O  
ATOM    292  N   PRO    21      60.175  83.253  95.070  1.00  0.00           N  
ATOM    293  CD  PRO    21      59.703  84.340  94.316  1.00  0.00           C  
ATOM    294  HD2 PRO    21      59.712  85.297  94.838  1.00  0.00           H  
ATOM    295  HD3 PRO    21      58.718  84.234  93.862  1.00  0.00           H  
ATOM    296  CG  PRO    21      60.723  84.520  93.175  1.00  0.00           C  
ATOM    297  HG2 PRO    21      61.639  85.036  93.462  1.00  0.00           H  
ATOM    298  HG3 PRO    21      60.289  84.905  92.253  1.00  0.00           H  
ATOM    299  CB  PRO    21      61.151  83.112  92.871  1.00  0.00           C  
ATOM    300  HB2 PRO    21      62.090  82.930  92.347  1.00  0.00           H  
ATOM    301  HB3 PRO    21      60.251  82.692  92.421  1.00  0.00           H  
ATOM    302  CA  PRO    21      61.161  82.508  94.323  1.00  0.00           C  
ATOM    303  HA  PRO    21      60.827  81.475  94.227  1.00  0.00           H  
ATOM    304  C   PRO    21      62.476  82.677  95.032  1.00  0.00           C  
ATOM    305  O   PRO    21      63.020  83.781  95.254  1.00  0.00           O  
ATOM    306  N   GLY    22      63.023  81.520  95.260  1.00  0.00           N  
ATOM    307  H   GLY    22      62.603  80.684  94.881  1.00  0.00           H  
ATOM    308  CA  GLY    22      64.217  81.258  96.078  1.00  0.00           C  
ATOM    309  HA2 GLY    22      64.404  80.190  96.184  1.00  0.00           H  
ATOM    310  HA3 GLY    22      65.097  81.655  95.571  1.00  0.00           H  
ATOM    311  C   GLY    22      64.120  81.658  97.530  1.00  0.00           C  
ATOM    312  O   GLY    22      62.984  81.961  98.031  1.00  0.00           O  
ATOM    313  N   GLN    23      65.301  81.747  98.172  1.00  0.00           N  
ATOM    314  H   GLN    23      66.114  81.632  97.583  1.00  0.00           H  
ATOM    315  CA  GLN    23      65.674  82.483  99.426  1.00  0.00           C  
ATOM    316  HA  GLN    23      66.764  82.491  99.454  1.00  0.00           H  
ATOM    317  CB  GLN    23      65.048  83.955  99.347  1.00  0.00           C  
ATOM    318  HB2 GLN    23      65.014  84.259  98.301  1.00  0.00           H  
ATOM    319  HB3 GLN    23      64.040  83.884  99.757  1.00  0.00           H  
ATOM    320  CG  GLN    23      65.919  84.907 100.148  1.00  0.00           C  
ATOM    321  HG2 GLN    23      65.344  85.813 100.339  1.00  0.00           H  
ATOM    322  HG3 GLN    23      66.075  84.443 101.122  1.00  0.00           H  
ATOM    323  CD  GLN    23      67.169  85.409  99.490  1.00  0.00           C  
ATOM    324  OE1 GLN    23      67.799  84.672  98.721  1.00  0.00           O  
ATOM    325  NE2 GLN    23      67.778  86.519  99.737  1.00  0.00           N  
ATOM    326 HE21 GLN    23      67.396  87.249 100.321  1.00  0.00           H  
ATOM    327 HE22 GLN    23      68.732  86.618  99.422  1.00  0.00           H  
ATOM    328  C   GLN    23      65.244  81.741 100.748  1.00  0.00           C  
ATOM    329  O   GLN    23      64.239  81.048 100.794  1.00  0.00           O  
ATOM    330  N   GLY    24      66.120  81.866 101.836  1.00  0.00           N  
ATOM    331  H   GLY    24      67.031  82.236 101.603  1.00  0.00           H  
ATOM    332  CA  GLY    24      65.832  81.495 103.204  1.00  0.00           C  
ATOM    333  HA2 GLY    24      65.023  80.770 103.287  1.00  0.00           H  
ATOM    334  HA3 GLY    24      66.636  81.068 103.803  1.00  0.00           H  
ATOM    335  C   GLY    24      65.136  82.700 103.968  1.00  0.00           C  
ATOM    336  O   GLY    24      64.657  83.596 103.368  1.00  0.00           O  
ATOM    337  N   TYR    25      65.079  82.769 105.329  1.00  0.00           N  
ATOM    338  H   TYR    25      65.464  81.991 105.844  1.00  0.00           H  
ATOM    339  CA  TYR    25      64.588  83.991 105.990  1.00  0.00           C  
ATOM    340  HA  TYR    25      63.808  84.495 105.418  1.00  0.00           H  
ATOM    341  CB  TYR    25      63.958  83.761 107.408  1.00  0.00           C  
ATOM    342  HB2 TYR    25      64.731  83.473 108.120  1.00  0.00           H  
ATOM    343  HB3 TYR    25      63.432  84.655 107.741  1.00  0.00           H  
ATOM    344  CG  TYR    25      62.962  82.635 107.581  1.00  0.00           C  
ATOM    345  CD1 TYR    25      63.514  81.363 107.709  1.00  0.00           C  
ATOM    346  HD1 TYR    25      64.587  81.297 107.811  1.00  0.00           H  
ATOM    347  CE1 TYR    25      62.830  80.140 107.615  1.00  0.00           C  
ATOM    348  HE1 TYR    25      63.343  79.194 107.529  1.00  0.00           H  
ATOM    349  CZ  TYR    25      61.427  80.254 107.530  1.00  0.00           C  
ATOM    350  OH  TYR    25      60.696  79.127 107.399  1.00  0.00           O  
ATOM    351  HH  TYR    25      59.776  79.367 107.535  1.00  0.00           H  
ATOM    352  CE2 TYR    25      60.845  81.542 107.344  1.00  0.00           C  
ATOM    353  HE2 TYR    25      59.796  81.684 107.131  1.00  0.00           H  
ATOM    354  CD2 TYR    25      61.627  82.723 107.415  1.00  0.00           C  
ATOM    355  HD2 TYR    25      61.144  83.646 107.131  1.00  0.00           H  
ATOM    356  C   TYR    25      65.820  85.009 106.111  1.00  0.00           C  
ATOM    357  O   TYR    25      66.965  84.546 105.961  1.00  0.00           O  
ATOM    358  N   SER    26      65.586  86.315 106.392  1.00  0.00           N  
ATOM    359  H   SER    26      64.617  86.589 106.457  1.00  0.00           H  
ATOM    360  CA  SER    26      66.608  87.321 106.612  1.00  0.00           C  
ATOM    361  HA  SER    26      67.573  86.832 106.745  1.00  0.00           H  
ATOM    362  CB  SER    26      66.698  88.384 105.473  1.00  0.00           C  
ATOM    363  HB2 SER    26      65.785  88.964 105.605  1.00  0.00           H  
ATOM    364  HB3 SER    26      67.566  89.025 105.627  1.00  0.00           H  
ATOM    365  OG  SER    26      66.836  87.709 104.232  1.00  0.00           O  
ATOM    366  HG  SER    26      66.125  87.073 104.120  1.00  0.00           H  
ATOM    367  C   SER    26      66.468  88.019 108.013  1.00  0.00           C  
ATOM    368  O   SER    26      65.362  88.352 108.410  1.00  0.00           O  
ATOM    369  N   GLN    27      67.616  88.135 108.783  1.00  0.00           N  
ATOM    370  H   GLN    27      68.396  87.626 108.391  1.00  0.00           H  
ATOM    371  CA  GLN    27      67.679  88.903 109.961  1.00  0.00           C  
ATOM    372  HA  GLN    27      66.947  89.703 109.853  1.00  0.00           H  
ATOM    373  CB  GLN    27      67.205  88.115 111.158  1.00  0.00           C  
ATOM    374  HB2 GLN    27      67.277  88.713 112.066  1.00  0.00           H  
ATOM    375  HB3 GLN    27      66.135  87.988 110.992  1.00  0.00           H  
ATOM    376  CG  GLN    27      67.961  86.815 111.398  1.00  0.00           C  
ATOM    377  HG2 GLN    27      69.039  86.953 111.309  1.00  0.00           H  
ATOM    378  HG3 GLN    27      67.649  86.370 112.343  1.00  0.00           H  
ATOM    379  CD  GLN    27      67.699  85.712 110.403  1.00  0.00           C  
ATOM    380  OE1 GLN    27      66.592  85.465 110.027  1.00  0.00           O  
ATOM    381  NE2 GLN    27      68.691  84.875 110.153  1.00  0.00           N  
ATOM    382 HE21 GLN    27      69.645  85.147 110.341  1.00  0.00           H  
ATOM    383 HE22 GLN    27      68.599  84.064 109.559  1.00  0.00           H  
ATOM    384  C   GLN    27      68.982  89.719 110.131  1.00  0.00           C  
ATOM    385  O   GLN    27      68.888  90.681 110.864  1.00  0.00           O  
ATOM    386  N   GLN    28      70.150  89.514 109.444  1.00  0.00           N  
ATOM    387  H   GLN    28      70.312  88.643 108.958  1.00  0.00           H  
ATOM    388  CA  GLN    28      71.340  90.284 109.773  1.00  0.00           C  
ATOM    389  HA  GLN    28      71.573  90.130 110.827  1.00  0.00           H  
ATOM    390  CB  GLN    28      72.607  89.760 109.037  1.00  0.00           C  
ATOM    391  HB2 GLN    28      72.681  88.745 109.427  1.00  0.00           H  
ATOM    392  HB3 GLN    28      72.190  89.691 108.032  1.00  0.00           H  
ATOM    393  CG  GLN    28      73.802  90.588 109.166  1.00  0.00           C  
ATOM    394  HG2 GLN    28      74.581  90.149 108.543  1.00  0.00           H  
ATOM    395  HG3 GLN    28      73.605  91.524 108.645  1.00  0.00           H  
ATOM    396  CD  GLN    28      74.332  90.747 110.564  1.00  0.00           C  
ATOM    397  OE1 GLN    28      74.410  89.799 111.270  1.00  0.00           O  
ATOM    398  NE2 GLN    28      74.567  92.027 110.978  1.00  0.00           N  
ATOM    399 HE21 GLN    28      74.805  92.248 111.934  1.00  0.00           H  
ATOM    400 HE22 GLN    28      74.387  92.752 110.298  1.00  0.00           H  
ATOM    401  C   GLN    28      71.110  91.771 109.497  1.00  0.00           C  
ATOM    402  O   GLN    28      70.595  92.181 108.474  1.00  0.00           O  
ATOM    403  N   SER    29      71.536  92.639 110.477  1.00  0.00           N  
ATOM    404  H   SER    29      71.890  92.345 111.376  1.00  0.00           H  
ATOM    405  CA  SER    29      71.421  94.126 110.330  1.00  0.00           C  
ATOM    406  HA  SER    29      70.381  94.403 110.156  1.00  0.00           H  
ATOM    407  CB  SER    29      71.906  94.799 111.652  1.00  0.00           C  
ATOM    408  HB2 SER    29      71.261  94.579 112.502  1.00  0.00           H  
ATOM    409  HB3 SER    29      72.933  94.573 111.937  1.00  0.00           H  
ATOM    410  OG  SER    29      71.889  96.204 111.522  1.00  0.00           O  
ATOM    411  HG  SER    29      71.077  96.437 111.065  1.00  0.00           H  
ATOM    412  C   SER    29      72.342  94.648 109.219  1.00  0.00           C  
ATOM    413  O   SER    29      73.462  94.132 109.123  1.00  0.00           O  
ATOM    414  N   SER    30      72.034  95.772 108.658  1.00  0.00           N  
ATOM    415  H   SER    30      71.239  96.298 108.989  1.00  0.00           H  
ATOM    416  CA  SER    30      72.721  96.367 107.555  1.00  0.00           C  
ATOM    417  HA  SER    30      73.432  95.576 107.317  1.00  0.00           H  
ATOM    418  CB  SER    30      71.676  96.525 106.404  1.00  0.00           C  
ATOM    419  HB2 SER    30      70.852  97.139 106.766  1.00  0.00           H  
ATOM    420  HB3 SER    30      72.142  96.935 105.508  1.00  0.00           H  
ATOM    421  OG  SER    30      71.204  95.241 106.134  1.00  0.00           O  
ATOM    422  HG  SER    30      70.387  94.985 106.568  1.00  0.00           H  
ATOM    423  C   SER    30      73.380  97.750 108.029  1.00  0.00           C  
ATOM    424  O   SER    30      72.818  98.825 107.977  1.00  0.00           O  
ATOM    425  N   GLN    31      74.650  97.766 108.424  1.00  0.00           N  
ATOM    426  H   GLN    31      75.064  98.626 108.757  1.00  0.00           H  
ATOM    427  CA  GLN    31      75.539  96.643 108.524  1.00  0.00           C  
ATOM    428  HA  GLN    31      75.073  95.769 108.978  1.00  0.00           H  
ATOM    429  CB  GLN    31      76.067  96.341 107.064  1.00  0.00           C  
ATOM    430  HB2 GLN    31      75.281  95.935 106.427  1.00  0.00           H  
ATOM    431  HB3 GLN    31      76.331  97.305 106.629  1.00  0.00           H  
ATOM    432  CG  GLN    31      77.294  95.437 106.916  1.00  0.00           C  
ATOM    433  HG2 GLN    31      77.751  95.453 105.927  1.00  0.00           H  
ATOM    434  HG3 GLN    31      78.072  95.690 107.637  1.00  0.00           H  
ATOM    435  CD  GLN    31      76.949  93.953 107.224  1.00  0.00           C  
ATOM    436  OE1 GLN    31      75.890  93.358 106.970  1.00  0.00           O  
ATOM    437  NE2 GLN    31      77.791  93.274 107.888  1.00  0.00           N  
ATOM    438 HE21 GLN    31      77.715  92.291 108.106  1.00  0.00           H  
ATOM    439 HE22 GLN    31      78.697  93.681 108.073  1.00  0.00           H  
ATOM    440  C   GLN    31      76.712  97.082 109.379  1.00  0.00           C  
ATOM    441  O   GLN    31      77.287  98.142 109.145  1.00  0.00           O  
ATOM    442  N   PRO    32      77.117  96.249 110.341  1.00  0.00           N  
ATOM    443  CD  PRO    32      76.469  95.091 110.887  1.00  0.00           C  
ATOM    444  HD2 PRO    32      76.370  94.305 110.139  1.00  0.00           H  
ATOM    445  HD3 PRO    32      75.467  95.397 111.188  1.00  0.00           H  
ATOM    446  CG  PRO    32      77.238  94.650 112.139  1.00  0.00           C  
ATOM    447  HG2 PRO    32      77.761  93.763 111.780  1.00  0.00           H  
ATOM    448  HG3 PRO    32      76.532  94.399 112.930  1.00  0.00           H  
ATOM    449  CB  PRO    32      78.078  95.834 112.489  1.00  0.00           C  
ATOM    450  HB2 PRO    32      79.063  95.571 112.874  1.00  0.00           H  
ATOM    451  HB3 PRO    32      77.494  96.398 113.216  1.00  0.00           H  
ATOM    452  CA  PRO    32      78.260  96.592 111.182  1.00  0.00           C  
ATOM    453  HA  PRO    32      78.159  97.664 111.350  1.00  0.00           H  
ATOM    454  C   PRO    32      79.599  96.320 110.419  1.00  0.00           C  
ATOM    455  O   PRO    32      80.039  95.192 110.361  1.00  0.00           O  
ATOM    456  N   TYR    33      80.180  97.437 109.916  1.00  0.00           N  
ATOM    457  H   TYR    33      79.778  98.363 109.938  1.00  0.00           H  
ATOM    458  CA  TYR    33      81.303  97.305 108.997  1.00  0.00           C  
ATOM    459  HA  TYR    33      80.995  96.515 108.312  1.00  0.00           H  
ATOM    460  CB  TYR    33      81.444  98.545 108.195  1.00  0.00           C  
ATOM    461  HB2 TYR    33      81.784  99.414 108.758  1.00  0.00           H  
ATOM    462  HB3 TYR    33      82.268  98.409 107.495  1.00  0.00           H  
ATOM    463  CG  TYR    33      80.219  99.041 107.338  1.00  0.00           C  
ATOM    464  CD1 TYR    33      79.742  98.251 106.329  1.00  0.00           C  
ATOM    465  HD1 TYR    33      80.324  97.424 105.949  1.00  0.00           H  
ATOM    466  CE1 TYR    33      78.532  98.593 105.614  1.00  0.00           C  
ATOM    467  HE1 TYR    33      78.144  97.928 104.856  1.00  0.00           H  
ATOM    468  CZ  TYR    33      77.851  99.772 106.044  1.00  0.00           C  
ATOM    469  OH  TYR    33      76.815 100.217 105.297  1.00  0.00           O  
ATOM    470  HH  TYR    33      76.435 100.921 105.827  1.00  0.00           H  
ATOM    471  CE2 TYR    33      78.388 100.675 107.037  1.00  0.00           C  
ATOM    472  HE2 TYR    33      78.036 101.669 107.270  1.00  0.00           H  
ATOM    473  CD2 TYR    33      79.572 100.216 107.694  1.00  0.00           C  
ATOM    474  HD2 TYR    33      80.074 100.856 108.405  1.00  0.00           H  
ATOM    475  C   TYR    33      82.639  96.906 109.720  1.00  0.00           C  
ATOM    476  O   TYR    33      83.718  96.733 109.077  1.00  0.00           O  
ATOM    477  N   GLY    34      82.742  97.064 111.062  1.00  0.00           N  
ATOM    478  H   GLY    34      81.982  97.154 111.721  1.00  0.00           H  
ATOM    479  CA  GLY    34      84.002  97.043 111.820  1.00  0.00           C  
ATOM    480  HA2 GLY    34      83.865  96.888 112.890  1.00  0.00           H  
ATOM    481  HA3 GLY    34      84.403  96.066 111.550  1.00  0.00           H  
ATOM    482  C   GLY    34      85.016  98.096 111.598  1.00  0.00           C  
ATOM    483  O   GLY    34      84.709  99.236 111.314  1.00  0.00           O  
ATOM    484  N   GLN    35      86.290  97.691 111.842  1.00  0.00           N  
ATOM    485  H   GLN    35      86.497  96.810 112.291  1.00  0.00           H  
ATOM    486  CA  GLN    35      87.459  98.552 111.637  1.00  0.00           C  
ATOM    487  HA  GLN    35      87.128  99.426 111.077  1.00  0.00           H  
ATOM    488  CB  GLN    35      87.811  99.133 113.022  1.00  0.00           C  
ATOM    489  HB2 GLN    35      86.933  99.541 113.524  1.00  0.00           H  
ATOM    490  HB3 GLN    35      88.093  98.290 113.653  1.00  0.00           H  
ATOM    491  CG  GLN    35      89.014 100.156 112.862  1.00  0.00           C  
ATOM    492  HG2 GLN    35      89.184 100.605 113.840  1.00  0.00           H  
ATOM    493  HG3 GLN    35      89.912  99.571 112.661  1.00  0.00           H  
ATOM    494  CD  GLN    35      89.040 101.211 111.755  1.00  0.00           C  
ATOM    495  OE1 GLN    35      88.002 101.640 111.282  1.00  0.00           O  
ATOM    496  NE2 GLN    35      90.152 101.557 111.190  1.00  0.00           N  
ATOM    497 HE21 GLN    35      91.004 101.142 111.538  1.00  0.00           H  
ATOM    498 HE22 GLN    35      90.140 102.127 110.356  1.00  0.00           H  
ATOM    499  C   GLN    35      88.483  97.743 110.784  1.00  0.00           C  
ATOM    500  O   GLN    35      89.399  97.281 111.367  1.00  0.00           O  
ATOM    501  N   GLN    36      88.288  97.500 109.496  1.00  0.00           N  
ATOM    502  H   GLN    36      88.954  96.874 109.067  1.00  0.00           H  
ATOM    503  CA  GLN    36      87.342  98.123 108.504  1.00  0.00           C  
ATOM    504  HA  GLN    36      86.403  98.338 109.015  1.00  0.00           H  
ATOM    505  CB  GLN    36      87.887  99.414 107.902  1.00  0.00           C  
ATOM    506  HB2 GLN    36      87.168  99.740 107.152  1.00  0.00           H  
ATOM    507  HB3 GLN    36      87.829 100.185 108.670  1.00  0.00           H  
ATOM    508  CG  GLN    36      89.350  99.431 107.409  1.00  0.00           C  
ATOM    509  HG2 GLN    36      89.740  98.477 107.764  1.00  0.00           H  
ATOM    510  HG3 GLN    36      89.197  99.393 106.331  1.00  0.00           H  
ATOM    511  CD  GLN    36      90.163 100.655 107.694  1.00  0.00           C  
ATOM    512  OE1 GLN    36      89.704 101.725 108.021  1.00  0.00           O  
ATOM    513  NE2 GLN    36      91.499 100.539 107.673  1.00  0.00           N  
ATOM    514 HE21 GLN    36      91.973  99.729 107.302  1.00  0.00           H  
ATOM    515 HE22 GLN    36      91.977 101.279 108.167  1.00  0.00           H  
ATOM    516  C   GLN    36      87.132  97.105 107.326  1.00  0.00           C  
ATOM    517  O   GLN    36      88.053  96.570 106.795  1.00  0.00           O  
ATOM    518  N   SER    37      85.906  97.112 106.860  1.00  0.00           N  
ATOM    519  H   SER    37      85.130  97.454 107.408  1.00  0.00           H  
ATOM    520  CA  SER    37      85.604  96.600 105.494  1.00  0.00           C  
ATOM    521  HA  SER    37      85.807  95.533 105.410  1.00  0.00           H  
ATOM    522  CB  SER    37      84.100  96.728 105.294  1.00  0.00           C  
ATOM    523  HB2 SER    37      83.734  96.250 106.202  1.00  0.00           H  
ATOM    524  HB3 SER    37      83.813  97.780 105.316  1.00  0.00           H  
ATOM    525  OG  SER    37      83.675  96.077 104.101  1.00  0.00           O  
ATOM    526  HG  SER    37      83.387  95.192 104.339  1.00  0.00           H  
ATOM    527  C   SER    37      86.264  97.336 104.348  1.00  0.00           C  
ATOM    528  O   SER    37      86.570  98.541 104.421  1.00  0.00           O  
ATOM    529  N   TYR    38      86.481  96.642 103.271  1.00  0.00           N  
ATOM    530  H   TYR    38      86.189  95.679 103.192  1.00  0.00           H  
ATOM    531  CA  TYR    38      87.099  97.191 102.061  1.00  0.00           C  
ATOM    532  HA  TYR    38      86.843  98.249 102.007  1.00  0.00           H  
ATOM    533  CB  TYR    38      88.624  97.039 102.156  1.00  0.00           C  
ATOM    534  HB2 TYR    38      89.011  97.625 102.990  1.00  0.00           H  
ATOM    535  HB3 TYR    38      88.764  95.961 102.238  1.00  0.00           H  
ATOM    536  CG  TYR    38      89.409  97.419 100.908  1.00  0.00           C  
ATOM    537  CD1 TYR    38      90.364  96.535 100.427  1.00  0.00           C  
ATOM    538  HD1 TYR    38      90.528  95.638 101.006  1.00  0.00           H  
ATOM    539  CE1 TYR    38      91.022  96.827  99.209  1.00  0.00           C  
ATOM    540  HE1 TYR    38      91.741  96.105  98.852  1.00  0.00           H  
ATOM    541  CZ  TYR    38      90.812  97.978  98.570  1.00  0.00           C  
ATOM    542  OH  TYR    38      91.439  98.232  97.397  1.00  0.00           O  
ATOM    543  HH  TYR    38      91.566  97.459  96.841  1.00  0.00           H  
ATOM    544  CE2 TYR    38      90.003  98.943  99.157  1.00  0.00           C  
ATOM    545  HE2 TYR    38      89.962  99.947  98.763  1.00  0.00           H  
ATOM    546  CD2 TYR    38      89.155  98.609 100.278  1.00  0.00           C  
ATOM    547  HD2 TYR    38      88.557  99.410 100.686  1.00  0.00           H  
ATOM    548  C   TYR    38      86.475  96.553 100.736  1.00  0.00           C  
ATOM    549  O   TYR    38      86.763  95.382 100.369  1.00  0.00           O  
ATOM    550  N   SER    39      85.664  97.430 100.072  1.00  0.00           N  
ATOM    551  H   SER    39      85.408  98.224 100.642  1.00  0.00           H  
ATOM    552  CA  SER    39      85.206  97.208  98.693  1.00  0.00           C  
ATOM    553  HA  SER    39      85.721  96.359  98.243  1.00  0.00           H  
ATOM    554  CB  SER    39      83.690  96.828  98.658  1.00  0.00           C  
ATOM    555  HB2 SER    39      83.095  97.693  98.951  1.00  0.00           H  
ATOM    556  HB3 SER    39      83.324  96.456  97.701  1.00  0.00           H  
ATOM    557  OG  SER    39      83.466  95.854  99.709  1.00  0.00           O  
ATOM    558  HG  SER    39      83.376  96.245 100.581  1.00  0.00           H  
ATOM    559  C   SER    39      85.521  98.421  97.816  1.00  0.00           C  
ATOM    560  O   SER    39      85.000  98.565  96.732  1.00  0.00           O  
ATOM    561  N   GLY    40      86.455  99.261  98.294  1.00  0.00           N  
ATOM    562  H   GLY    40      86.841  99.193  99.224  1.00  0.00           H  
ATOM    563  CA  GLY    40      86.906 100.443  97.532  1.00  0.00           C  
ATOM    564  HA2 GLY    40      86.096 101.089  97.194  1.00  0.00           H  
ATOM    565  HA3 GLY    40      87.519 100.959  98.270  1.00  0.00           H  
ATOM    566  C   GLY    40      87.861 100.193  96.276  1.00  0.00           C  
ATOM    567  O   GLY    40      88.179  99.021  96.155  1.00  0.00           O  
ATOM    568  N   TYR    41      88.140 101.074  95.311  1.00  0.00           N  
ATOM    569  H   TYR    41      88.744 100.702  94.591  1.00  0.00           H  
ATOM    570  CA  TYR    41      87.762 102.496  95.210  1.00  0.00           C  
ATOM    571  HA  TYR    41      86.942 102.651  95.911  1.00  0.00           H  
ATOM    572  CB  TYR    41      88.924 103.380  95.778  1.00  0.00           C  
ATOM    573  HB2 TYR    41      89.872 103.108  95.314  1.00  0.00           H  
ATOM    574  HB3 TYR    41      88.783 104.425  95.502  1.00  0.00           H  
ATOM    575  CG  TYR    41      89.191 103.117  97.233  1.00  0.00           C  
ATOM    576  CD1 TYR    41      90.398 102.499  97.587  1.00  0.00           C  
ATOM    577  HD1 TYR    41      91.093 102.101  96.863  1.00  0.00           H  
ATOM    578  CE1 TYR    41      90.877 102.476  98.922  1.00  0.00           C  
ATOM    579  HE1 TYR    41      91.888 102.154  99.120  1.00  0.00           H  
ATOM    580  CZ  TYR    41      89.950 102.933  99.932  1.00  0.00           C  
ATOM    581  OH  TYR    41      90.228 102.818 101.258  1.00  0.00           O  
ATOM    582  HH  TYR    41      91.157 102.890 101.489  1.00  0.00           H  
ATOM    583  CE2 TYR    41      88.621 103.416  99.587  1.00  0.00           C  
ATOM    584  HE2 TYR    41      87.945 103.533 100.421  1.00  0.00           H  
ATOM    585  CD2 TYR    41      88.221 103.470  98.197  1.00  0.00           C  
ATOM    586  HD2 TYR    41      87.274 103.820  97.815  1.00  0.00           H  
ATOM    587  C   TYR    41      87.284 102.984  93.864  1.00  0.00           C  
ATOM    588  O   TYR    41      87.812 102.544  92.823  1.00  0.00           O  
ATOM    589  N   SER    42      86.285 103.874  93.854  1.00  0.00           N  
ATOM    590  H   SER    42      85.933 104.177  94.751  1.00  0.00           H  
ATOM    591  CA  SER    42      85.553 104.374  92.728  1.00  0.00           C  
ATOM    592  HA  SER    42      85.878 103.812  91.852  1.00  0.00           H  
ATOM    593  CB  SER    42      84.045 104.161  92.737  1.00  0.00           C  
ATOM    594  HB2 SER    42      83.653 104.713  91.883  1.00  0.00           H  
ATOM    595  HB3 SER    42      83.868 103.102  92.550  1.00  0.00           H  
ATOM    596  OG  SER    42      83.454 104.411  93.998  1.00  0.00           O  
ATOM    597  HG  SER    42      82.676 103.849  94.013  1.00  0.00           H  
ATOM    598  C   SER    42      85.841 105.864  92.500  1.00  0.00           C  
ATOM    599  O   SER    42      85.867 106.682  93.439  1.00  0.00           O  
ATOM    600  N   GLN    43      85.917 106.284  91.206  1.00  0.00           N  
ATOM    601  H   GLN    43      85.816 105.532  90.539  1.00  0.00           H  
ATOM    602  CA  GLN    43      86.685 107.480  90.711  1.00  0.00           C  
ATOM    603  HA  GLN    43      86.878 108.094  91.591  1.00  0.00           H  
ATOM    604  CB  GLN    43      88.022 107.008  90.183  1.00  0.00           C  
ATOM    605  HB2 GLN    43      87.789 106.458  89.272  1.00  0.00           H  
ATOM    606  HB3 GLN    43      88.675 107.827  89.881  1.00  0.00           H  
ATOM    607  CG  GLN    43      88.933 106.061  91.072  1.00  0.00           C  
ATOM    608  HG2 GLN    43      88.559 105.089  91.393  1.00  0.00           H  
ATOM    609  HG3 GLN    43      89.833 105.859  90.491  1.00  0.00           H  
ATOM    610  CD  GLN    43      89.380 106.875  92.281  1.00  0.00           C  
ATOM    611  OE1 GLN    43      89.249 106.384  93.386  1.00  0.00           O  
ATOM    612  NE2 GLN    43      89.820 108.099  92.151  1.00  0.00           N  
ATOM    613 HE21 GLN    43      90.129 108.470  91.264  1.00  0.00           H  
ATOM    614 HE22 GLN    43      89.913 108.657  92.988  1.00  0.00           H  
ATOM    615  C   GLN    43      85.920 108.238  89.662  1.00  0.00           C  
ATOM    616  O   GLN    43      85.309 107.695  88.708  1.00  0.00           O  
ATOM    617  N   SER    44      85.894 109.588  89.862  1.00  0.00           N  
ATOM    618  H   SER    44      86.450 110.045  90.571  1.00  0.00           H  
ATOM    619  CA  SER    44      85.091 110.483  89.073  1.00  0.00           C  
ATOM    620  HA  SER    44      85.160 110.130  88.044  1.00  0.00           H  
ATOM    621  CB  SER    44      83.693 110.365  89.619  1.00  0.00           C  
ATOM    622  HB2 SER    44      83.091 111.037  89.008  1.00  0.00           H  
ATOM    623  HB3 SER    44      83.352 109.334  89.523  1.00  0.00           H  
ATOM    624  OG  SER    44      83.685 110.845  90.979  1.00  0.00           O  
ATOM    625  HG  SER    44      83.663 110.032  91.489  1.00  0.00           H  
ATOM    626  C   SER    44      85.706 111.891  88.991  1.00  0.00           C  
ATOM    627  O   SER    44      86.613 112.222  89.805  1.00  0.00           O  
ATOM    628  N   THR    45      85.290 112.676  87.986  1.00  0.00           N  
ATOM    629  H   THR    45      84.599 112.231  87.399  1.00  0.00           H  
ATOM    630  CA  THR    45      85.513 114.080  87.798  1.00  0.00           C  
ATOM    631  HA  THR    45      84.758 114.522  87.147  1.00  0.00           H  
ATOM    632  CB  THR    45      85.582 114.905  89.107  1.00  0.00           C  
ATOM    633  HB  THR    45      86.479 114.632  89.663  1.00  0.00           H  
ATOM    634  CG2 THR    45      85.519 116.429  88.940  1.00  0.00           C  
ATOM    635 HG21 THR    45      86.298 116.699  88.228  1.00  0.00           H  
ATOM    636 HG22 THR    45      84.617 116.659  88.374  1.00  0.00           H  
ATOM    637 HG23 THR    45      85.506 116.960  89.892  1.00  0.00           H  
ATOM    638  OG1 THR    45      84.400 114.440  89.808  1.00  0.00           O  
ATOM    639  HG1 THR    45      84.824 113.753  90.328  1.00  0.00           H  
ATOM    640  C   THR    45      86.773 114.330  87.014  1.00  0.00           C  
ATOM    641  O   THR    45      87.838 113.740  87.190  1.00  0.00           O  
ATOM    642  N   ASP    46      86.741 115.268  86.098  1.00  0.00           N  
ATOM    643  H   ASP    46      85.839 115.637  85.835  1.00  0.00           H  
ATOM    644  CA  ASP    46      87.897 115.913  85.449  1.00  0.00           C  
ATOM    645  HA  ASP    46      88.226 115.276  84.627  1.00  0.00           H  
ATOM    646  CB  ASP    46      87.513 117.234  84.698  1.00  0.00           C  
ATOM    647  HB2 ASP    46      87.151 118.007  85.376  1.00  0.00           H  
ATOM    648  HB3 ASP    46      88.394 117.713  84.271  1.00  0.00           H  
ATOM    649  CG  ASP    46      86.474 116.968  83.585  1.00  0.00           C  
ATOM    650  OD1 ASP    46      86.783 116.152  82.687  1.00  0.00           O  
ATOM    651  OD2 ASP    46      85.298 117.476  83.538  1.00  0.00           O  
ATOM    652  C   ASP    46      89.074 116.180  86.492  1.00  0.00           C  
ATOM    653  O   ASP    46      88.902 116.551  87.625  1.00  0.00           O  
ATOM    654  N   THR    47      90.287 115.977  85.988  1.00  0.00           N  
ATOM    655  H   THR    47      90.363 115.491  85.106  1.00  0.00           H  
ATOM    656  CA  THR    47      91.602 116.497  86.552  1.00  0.00           C  
ATOM    657  HA  THR    47      91.662 116.023  87.532  1.00  0.00           H  
ATOM    658  CB  THR    47      92.705 115.950  85.545  1.00  0.00           C  
ATOM    659  HB  THR    47      92.577 114.888  85.334  1.00  0.00           H  
ATOM    660  CG2 THR    47      92.807 116.573  84.179  1.00  0.00           C  
ATOM    661 HG21 THR    47      93.436 116.001  83.497  1.00  0.00           H  
ATOM    662 HG22 THR    47      91.857 116.449  83.659  1.00  0.00           H  
ATOM    663 HG23 THR    47      93.064 117.629  84.263  1.00  0.00           H  
ATOM    664  OG1 THR    47      94.003 116.228  86.009  1.00  0.00           O  
ATOM    665  HG1 THR    47      93.908 115.986  86.933  1.00  0.00           H  
ATOM    666  C   THR    47      91.572 118.019  86.648  1.00  0.00           C  
ATOM    667  O   THR    47      90.878 118.645  85.831  1.00  0.00           O  
ATOM    668  N   SER    48      92.324 118.718  87.509  1.00  0.00           N  
ATOM    669  H   SER    48      92.987 118.240  88.102  1.00  0.00           H  
ATOM    670  CA  SER    48      92.174 120.168  87.774  1.00  0.00           C  
ATOM    671  HA  SER    48      91.144 120.492  87.925  1.00  0.00           H  
ATOM    672  CB  SER    48      92.806 120.482  89.133  1.00  0.00           C  
ATOM    673  HB2 SER    48      93.872 120.283  89.016  1.00  0.00           H  
ATOM    674  HB3 SER    48      92.715 121.554  89.305  1.00  0.00           H  
ATOM    675  OG  SER    48      92.201 119.775  90.166  1.00  0.00           O  
ATOM    676  HG  SER    48      91.640 120.315  90.728  1.00  0.00           H  
ATOM    677  C   SER    48      92.862 121.042  86.708  1.00  0.00           C  
ATOM    678  O   SER    48      93.592 120.492  85.887  1.00  0.00           O  
ATOM    679  N   GLY    49      92.561 122.386  86.602  1.00  0.00           N  
ATOM    680  H   GLY    49      91.933 122.706  87.326  1.00  0.00           H  
ATOM    681  CA  GLY    49      92.896 123.331  85.568  1.00  0.00           C  
ATOM    682  HA2 GLY    49      92.501 124.295  85.887  1.00  0.00           H  
ATOM    683  HA3 GLY    49      93.974 123.266  85.422  1.00  0.00           H  
ATOM    684  C   GLY    49      92.221 123.012  84.179  1.00  0.00           C  
ATOM    685  O   GLY    49      91.279 122.225  84.170  1.00  0.00           O  
ATOM    686  N   TYR    50      92.586 123.564  83.049  1.00  0.00           N  
ATOM    687  H   TYR    50      92.072 123.216  82.252  1.00  0.00           H  
ATOM    688  CA  TYR    50      93.472 124.749  82.901  1.00  0.00           C  
ATOM    689  HA  TYR    50      94.333 124.671  83.566  1.00  0.00           H  
ATOM    690  CB  TYR    50      94.074 124.486  81.525  1.00  0.00           C  
ATOM    691  HB2 TYR    50      94.612 123.542  81.435  1.00  0.00           H  
ATOM    692  HB3 TYR    50      93.306 124.425  80.754  1.00  0.00           H  
ATOM    693  CG  TYR    50      95.082 125.626  81.158  1.00  0.00           C  
ATOM    694  CD1 TYR    50      94.526 126.740  80.389  1.00  0.00           C  
ATOM    695  HD1 TYR    50      93.520 126.686  79.998  1.00  0.00           H  
ATOM    696  CE1 TYR    50      95.386 127.808  80.099  1.00  0.00           C  
ATOM    697  HE1 TYR    50      95.038 128.651  79.520  1.00  0.00           H  
ATOM    698  CZ  TYR    50      96.785 127.825  80.527  1.00  0.00           C  
ATOM    699  OH  TYR    50      97.582 128.962  80.304  1.00  0.00           O  
ATOM    700  HH  TYR    50      97.303 129.570  79.616  1.00  0.00           H  
ATOM    701  CE2 TYR    50      97.308 126.692  81.262  1.00  0.00           C  
ATOM    702  HE2 TYR    50      98.347 126.585  81.536  1.00  0.00           H  
ATOM    703  CD2 TYR    50      96.424 125.645  81.619  1.00  0.00           C  
ATOM    704  HD2 TYR    50      96.745 124.755  82.140  1.00  0.00           H  
ATOM    705  C   TYR    50      92.751 126.113  83.089  1.00  0.00           C  
ATOM    706  O   TYR    50      91.688 126.329  82.474  1.00  0.00           O  
ATOM    707  N   GLY    51      93.363 127.100  83.754  1.00  0.00           N  
ATOM    708  H   GLY    51      93.020 128.015  83.501  1.00  0.00           H  
ATOM    709  CA  GLY    51      94.648 127.152  84.453  1.00  0.00           C  
ATOM    710  HA2 GLY    51      94.400 126.858  85.473  1.00  0.00           H  
ATOM    711  HA3 GLY    51      95.357 126.417  84.072  1.00  0.00           H  
ATOM    712  C   GLY    51      95.258 128.564  84.458  1.00  0.00           C  
ATOM    713  O   GLY    51      94.962 129.175  83.475  1.00  0.00           O  
ATOM    714  N   GLN    52      95.943 128.936  85.543  1.00  0.00           N  
ATOM    715  H   GLN    52      95.995 128.302  86.328  1.00  0.00           H  
ATOM    716  CA  GLN    52      96.544 130.261  85.776  1.00  0.00           C  
ATOM    717  HA  GLN    52      97.199 130.258  86.647  1.00  0.00           H  
ATOM    718  CB  GLN    52      97.450 130.658  84.555  1.00  0.00           C  
ATOM    719  HB2 GLN    52      96.854 130.837  83.660  1.00  0.00           H  
ATOM    720  HB3 GLN    52      98.044 131.554  84.733  1.00  0.00           H  
ATOM    721  CG  GLN    52      98.370 129.481  84.224  1.00  0.00           C  
ATOM    722  HG2 GLN    52      99.081 129.317  85.034  1.00  0.00           H  
ATOM    723  HG3 GLN    52      97.897 128.516  84.043  1.00  0.00           H  
ATOM    724  CD  GLN    52      99.264 129.704  83.074  1.00  0.00           C  
ATOM    725  OE1 GLN    52      99.342 130.742  82.408  1.00  0.00           O  
ATOM    726  NE2 GLN    52     100.112 128.757  82.766  1.00  0.00           N  
ATOM    727 HE21 GLN    52     100.104 127.918  83.328  1.00  0.00           H  
ATOM    728 HE22 GLN    52     100.768 128.876  82.007  1.00  0.00           H  
ATOM    729  C   GLN    52      95.436 131.328  86.104  1.00  0.00           C  
ATOM    730  O   GLN    52      94.991 131.981  85.173  1.00  0.00           O  
ATOM    731  N   SER    53      95.085 131.637  87.361  1.00  0.00           N  
ATOM    732  H   SER    53      94.276 132.232  87.470  1.00  0.00           H  
ATOM    733  CA  SER    53      95.472 130.924  88.535  1.00  0.00           C  
ATOM    734  HA  SER    53      96.549 130.934  88.703  1.00  0.00           H  
ATOM    735  CB  SER    53      94.925 131.685  89.794  1.00  0.00           C  
ATOM    736  HB2 SER    53      95.155 131.144  90.712  1.00  0.00           H  
ATOM    737  HB3 SER    53      95.405 132.663  89.743  1.00  0.00           H  
ATOM    738  OG  SER    53      93.517 131.878  89.696  1.00  0.00           O  
ATOM    739  HG  SER    53      93.194 132.198  90.542  1.00  0.00           H  
ATOM    740  C   SER    53      95.012 129.460  88.717  1.00  0.00           C  
ATOM    741  O   SER    53      94.391 128.818  87.897  1.00  0.00           O  
ATOM    742  N   SER    54      95.235 128.856  89.924  1.00  0.00           N  
ATOM    743  H   SER    54      95.529 129.372  90.742  1.00  0.00           H  
ATOM    744  CA  SER    54      95.180 127.407  90.197  1.00  0.00           C  
ATOM    745  HA  SER    54      95.476 126.806  89.337  1.00  0.00           H  
ATOM    746  CB  SER    54      96.094 127.112  91.367  1.00  0.00           C  
ATOM    747  HB2 SER    54      96.060 126.042  91.570  1.00  0.00           H  
ATOM    748  HB3 SER    54      97.123 127.387  91.132  1.00  0.00           H  
ATOM    749  OG  SER    54      95.601 127.796  92.524  1.00  0.00           O  
ATOM    750  HG  SER    54      94.969 127.221  92.961  1.00  0.00           H  
ATOM    751  C   SER    54      93.775 126.744  90.437  1.00  0.00           C  
ATOM    752  O   SER    54      93.442 126.248  91.532  1.00  0.00           O  
ATOM    753  N   TYR    55      93.001 126.825  89.334  1.00  0.00           N  
ATOM    754  H   TYR    55      93.420 127.295  88.544  1.00  0.00           H  
ATOM    755  CA  TYR    55      91.564 126.480  89.336  1.00  0.00           C  
ATOM    756  HA  TYR    55      91.166 127.137  90.110  1.00  0.00           H  
ATOM    757  CB  TYR    55      91.019 127.034  88.031  1.00  0.00           C  
ATOM    758  HB2 TYR    55      91.438 126.442  87.217  1.00  0.00           H  
ATOM    759  HB3 TYR    55      89.931 126.969  87.999  1.00  0.00           H  
ATOM    760  CG  TYR    55      91.210 128.476  87.694  1.00  0.00           C  
ATOM    761  CD1 TYR    55      90.943 129.487  88.643  1.00  0.00           C  
ATOM    762  HD1 TYR    55      90.574 129.168  89.607  1.00  0.00           H  
ATOM    763  CE1 TYR    55      91.096 130.838  88.300  1.00  0.00           C  
ATOM    764  HE1 TYR    55      90.746 131.606  88.975  1.00  0.00           H  
ATOM    765  CZ  TYR    55      91.570 131.237  87.063  1.00  0.00           C  
ATOM    766  OH  TYR    55      91.714 132.498  86.729  1.00  0.00           O  
ATOM    767  HH  TYR    55      91.840 132.503  85.777  1.00  0.00           H  
ATOM    768  CE2 TYR    55      91.748 130.217  86.051  1.00  0.00           C  
ATOM    769  HE2 TYR    55      91.925 130.475  85.017  1.00  0.00           H  
ATOM    770  CD2 TYR    55      91.611 128.876  86.423  1.00  0.00           C  
ATOM    771  HD2 TYR    55      91.610 128.085  85.688  1.00  0.00           H  
ATOM    772  C   TYR    55      91.229 124.972  89.455  1.00  0.00           C  
ATOM    773  O   TYR    55      91.831 124.250  88.675  1.00  0.00           O  
ATOM    774  N   SER    56      90.307 124.473  90.327  1.00  0.00           N  
ATOM    775  H   SER    56      90.003 123.525  90.157  1.00  0.00           H  
ATOM    776  CA  SER    56      89.358 125.265  91.200  1.00  0.00           C  
ATOM    777  HA  SER    56      88.693 124.539  91.668  1.00  0.00           H  
ATOM    778  CB  SER    56      90.202 125.828  92.419  1.00  0.00           C  
ATOM    779  HB2 SER    56      90.624 124.996  92.982  1.00  0.00           H  
ATOM    780  HB3 SER    56      90.962 126.509  92.034  1.00  0.00           H  
ATOM    781  OG  SER    56      89.492 126.675  93.243  1.00  0.00           O  
ATOM    782  HG  SER    56      88.947 126.059  93.740  1.00  0.00           H  
ATOM    783  C   SER    56      88.529 126.413  90.494  1.00  0.00           C  
ATOM    784  O   SER    56      88.796 127.569  90.678  1.00  0.00           O  
ATOM    785  N   SER    57      87.493 126.111  89.744  1.00  0.00           N  
ATOM    786  H   SER    57      87.063 126.939  89.357  1.00  0.00           H  
ATOM    787  CA  SER    57      87.164 124.786  89.201  1.00  0.00           C  
ATOM    788  HA  SER    57      87.733 124.019  89.727  1.00  0.00           H  
ATOM    789  CB  SER    57      85.652 124.437  89.519  1.00  0.00           C  
ATOM    790  HB2 SER    57      85.413 123.390  89.333  1.00  0.00           H  
ATOM    791  HB3 SER    57      85.407 124.693  90.550  1.00  0.00           H  
ATOM    792  OG  SER    57      84.848 125.161  88.685  1.00  0.00           O  
ATOM    793  HG  SER    57      84.770 126.053  89.029  1.00  0.00           H  
ATOM    794  C   SER    57      87.385 124.623  87.630  1.00  0.00           C  
ATOM    795  O   SER    57      87.208 123.459  87.206  1.00  0.00           O  
ATOM    796  N   TYR    58      87.746 125.645  86.838  1.00  0.00           N  
ATOM    797  H   TYR    58      87.882 126.520  87.324  1.00  0.00           H  
ATOM    798  CA  TYR    58      87.811 125.577  85.335  1.00  0.00           C  
ATOM    799  HA  TYR    58      86.784 125.278  85.126  1.00  0.00           H  
ATOM    800  CB  TYR    58      88.035 126.914  84.676  1.00  0.00           C  
ATOM    801  HB2 TYR    58      89.085 127.202  84.726  1.00  0.00           H  
ATOM    802  HB3 TYR    58      87.796 126.826  83.617  1.00  0.00           H  
ATOM    803  CG  TYR    58      87.213 128.018  85.276  1.00  0.00           C  
ATOM    804  CD1 TYR    58      87.731 128.813  86.326  1.00  0.00           C  
ATOM    805  HD1 TYR    58      88.723 128.612  86.702  1.00  0.00           H  
ATOM    806  CE1 TYR    58      86.920 129.655  87.070  1.00  0.00           C  
ATOM    807  HE1 TYR    58      87.456 130.199  87.834  1.00  0.00           H  
ATOM    808  CZ  TYR    58      85.569 129.902  86.711  1.00  0.00           C  
ATOM    809  OH  TYR    58      84.819 130.620  87.555  1.00  0.00           O  
ATOM    810  HH  TYR    58      83.866 130.678  87.453  1.00  0.00           H  
ATOM    811  CE2 TYR    58      85.011 129.044  85.696  1.00  0.00           C  
ATOM    812  HE2 TYR    58      83.950 128.985  85.506  1.00  0.00           H  
ATOM    813  CD2 TYR    58      85.853 128.162  85.008  1.00  0.00           C  
ATOM    814  HD2 TYR    58      85.357 127.482  84.331  1.00  0.00           H  
ATOM    815  C   TYR    58      88.916 124.599  84.835  1.00  0.00           C  
ATOM    816  O   TYR    58      90.065 124.993  85.064  1.00  0.00           O  
ATOM    817  N   GLY    59      88.660 123.519  84.114  1.00  0.00           N  
ATOM    818  H   GLY    59      89.464 122.943  83.906  1.00  0.00           H  
ATOM    819  CA  GLY    59      87.304 123.072  83.603  1.00  0.00           C  
ATOM    820  HA2 GLY    59      87.242 121.992  83.470  1.00  0.00           H  
ATOM    821  HA3 GLY    59      86.529 123.382  84.304  1.00  0.00           H  
ATOM    822  C   GLY    59      86.999 123.736  82.237  1.00  0.00           C  
ATOM    823  O   GLY    59      87.793 124.464  81.673  1.00  0.00           O  
ATOM    824  N   GLN    60      85.796 123.703  81.734  1.00  0.00           N  
ATOM    825  H   GLN    60      85.700 124.232  80.879  1.00  0.00           H  
ATOM    826  CA  GLN    60      84.562 123.174  82.207  1.00  0.00           C  
ATOM    827  HA  GLN    60      84.818 122.297  82.802  1.00  0.00           H  
ATOM    828  CB  GLN    60      83.882 124.265  83.056  1.00  0.00           C  
ATOM    829  HB2 GLN    60      84.481 124.463  83.945  1.00  0.00           H  
ATOM    830  HB3 GLN    60      83.734 125.193  82.504  1.00  0.00           H  
ATOM    831  CG  GLN    60      82.506 123.668  83.660  1.00  0.00           C  
ATOM    832  HG2 GLN    60      81.905 123.164  82.903  1.00  0.00           H  
ATOM    833  HG3 GLN    60      82.823 122.919  84.386  1.00  0.00           H  
ATOM    834  CD  GLN    60      81.677 124.698  84.397  1.00  0.00           C  
ATOM    835  OE1 GLN    60      80.809 125.378  83.827  1.00  0.00           O  
ATOM    836  NE2 GLN    60      81.931 124.997  85.645  1.00  0.00           N  
ATOM    837 HE21 GLN    60      82.641 124.480  86.144  1.00  0.00           H  
ATOM    838 HE22 GLN    60      81.405 125.769  86.028  1.00  0.00           H  
ATOM    839  C   GLN    60      83.702 122.739  80.939  1.00  0.00           C  
ATOM    840  O   GLN    60      83.279 123.574  80.196  1.00  0.00           O  
ATOM    841  N   SER    61      83.430 121.437  80.782  1.00  0.00           N  
ATOM    842  H   SER    61      83.839 120.785  81.436  1.00  0.00           H  
ATOM    843  CA  SER    61      82.592 120.849  79.705  1.00  0.00           C  
ATOM    844  HA  SER    61      83.247 120.963  78.841  1.00  0.00           H  
ATOM    845  CB  SER    61      82.357 119.289  79.906  1.00  0.00           C  
ATOM    846  HB2 SER    61      81.766 118.970  79.047  1.00  0.00           H  
ATOM    847  HB3 SER    61      83.279 118.715  79.986  1.00  0.00           H  
ATOM    848  OG  SER    61      81.526 118.987  81.016  1.00  0.00           O  
ATOM    849  HG  SER    61      81.343 118.058  80.861  1.00  0.00           H  
ATOM    850  C   SER    61      81.268 121.583  79.376  1.00  0.00           C  
ATOM    851  O   SER    61      80.548 122.069  80.236  1.00  0.00           O  
ATOM    852  N   GLN    62      80.947 121.680  78.080  1.00  0.00           N  
ATOM    853  H   GLN    62      81.492 121.097  77.461  1.00  0.00           H  
ATOM    854  CA  GLN    62      79.855 122.494  77.488  1.00  0.00           C  
ATOM    855  HA  GLN    62      78.956 122.292  78.071  1.00  0.00           H  
ATOM    856  CB  GLN    62      80.213 124.009  77.493  1.00  0.00           C  
ATOM    857  HB2 GLN    62      80.320 124.392  78.508  1.00  0.00           H  
ATOM    858  HB3 GLN    62      81.132 124.079  76.911  1.00  0.00           H  
ATOM    859  CG  GLN    62      79.208 124.876  76.739  1.00  0.00           C  
ATOM    860  HG2 GLN    62      79.123 124.660  75.674  1.00  0.00           H  
ATOM    861  HG3 GLN    62      78.246 124.665  77.206  1.00  0.00           H  
ATOM    862  CD  GLN    62      79.490 126.357  76.948  1.00  0.00           C  
ATOM    863  OE1 GLN    62      80.469 126.791  77.537  1.00  0.00           O  
ATOM    864  NE2 GLN    62      78.469 127.132  76.726  1.00  0.00           N  
ATOM    865 HE21 GLN    62      78.373 127.977  77.270  1.00  0.00           H  
ATOM    866 HE22 GLN    62      77.660 126.776  76.237  1.00  0.00           H  
ATOM    867  C   GLN    62      79.574 122.042  76.004  1.00  0.00           C  
ATOM    868  O   GLN    62      80.499 121.962  75.174  1.00  0.00           O  
ATOM    869  N   ASN    63      78.348 121.786  75.652  1.00  0.00           N  
ATOM    870  H   ASN    63      77.582 121.965  76.284  1.00  0.00           H  
ATOM    871  CA  ASN    63      77.923 121.124  74.420  1.00  0.00           C  
ATOM    872  HA  ASN    63      78.417 121.619  73.583  1.00  0.00           H  
ATOM    873  CB  ASN    63      78.345 119.649  74.415  1.00  0.00           C  
ATOM    874  HB2 ASN    63      79.413 119.596  74.628  1.00  0.00           H  
ATOM    875  HB3 ASN    63      77.772 119.159  75.201  1.00  0.00           H  
ATOM    876  CG  ASN    63      78.133 119.115  73.007  1.00  0.00           C  
ATOM    877  OD1 ASN    63      77.225 118.313  72.737  1.00  0.00           O  
ATOM    878  ND2 ASN    63      78.846 119.646  72.057  1.00  0.00           N  
ATOM    879 HD21 ASN    63      78.673 119.362  71.103  1.00  0.00           H  
ATOM    880 HD22 ASN    63      79.681 120.201  72.176  1.00  0.00           H  
ATOM    881  C   ASN    63      76.421 121.320  74.171  1.00  0.00           C  
ATOM    882  O   ASN    63      75.642 121.519  75.125  1.00  0.00           O  
ATOM    883  N   THR    64      75.975 121.461  72.919  1.00  0.00           N  
ATOM    884  H   THR    64      76.643 121.332  72.172  1.00  0.00           H  
ATOM    885  CA  THR    64      74.579 121.640  72.566  1.00  0.00           C  
ATOM    886  HA  THR    64      73.899 120.999  73.126  1.00  0.00           H  
ATOM    887  CB  THR    64      74.143 123.054  72.873  1.00  0.00           C  
ATOM    888  HB  THR    64      74.060 123.053  73.959  1.00  0.00           H  
ATOM    889  CG2 THR    64      75.178 124.119  72.292  1.00  0.00           C  
ATOM    890 HG21 THR    64      74.652 125.070  72.215  1.00  0.00           H  
ATOM    891 HG22 THR    64      75.977 124.329  73.003  1.00  0.00           H  
ATOM    892 HG23 THR    64      75.571 123.945  71.290  1.00  0.00           H  
ATOM    893  OG1 THR    64      72.822 123.315  72.403  1.00  0.00           O  
ATOM    894  HG1 THR    64      72.199 123.106  73.103  1.00  0.00           H  
ATOM    895  C   THR    64      74.428 121.299  71.055  1.00  0.00           C  
ATOM    896  O   THR    64      75.445 121.323  70.323  1.00  0.00           O  
ATOM    897  N   GLY    65      73.292 120.893  70.513  1.00  0.00           N  
ATOM    898  H   GLY    65      73.386 120.593  69.553  1.00  0.00           H  
ATOM    899  CA  GLY    65      72.069 120.559  71.116  1.00  0.00           C  
ATOM    900  HA2 GLY    65      71.782 121.213  71.939  1.00  0.00           H  
ATOM    901  HA3 GLY    65      71.313 120.714  70.347  1.00  0.00           H  
ATOM    902  C   GLY    65      72.058 119.083  71.549  1.00  0.00           C  
ATOM    903  O   GLY    65      73.123 118.612  71.942  1.00  0.00           O  
ATOM    904  N   TYR    66      70.882 118.435  71.665  1.00  0.00           N  
ATOM    905  H   TYR    66      70.054 118.822  71.235  1.00  0.00           H  
ATOM    906  CA  TYR    66      70.653 117.109  72.208  1.00  0.00           C  
ATOM    907  HA  TYR    66      71.253 116.342  71.718  1.00  0.00           H  
ATOM    908  CB  TYR    66      70.996 117.035  73.722  1.00  0.00           C  
ATOM    909  HB2 TYR    66      72.070 117.222  73.736  1.00  0.00           H  
ATOM    910  HB3 TYR    66      70.478 117.897  74.140  1.00  0.00           H  
ATOM    911  CG  TYR    66      70.540 115.741  74.332  1.00  0.00           C  
ATOM    912  CD1 TYR    66      69.304 115.634  75.011  1.00  0.00           C  
ATOM    913  HD1 TYR    66      68.622 116.471  75.054  1.00  0.00           H  
ATOM    914  CE1 TYR    66      68.945 114.450  75.698  1.00  0.00           C  
ATOM    915  HE1 TYR    66      68.000 114.418  76.220  1.00  0.00           H  
ATOM    916  CZ  TYR    66      69.795 113.344  75.709  1.00  0.00           C  
ATOM    917  OH  TYR    66      69.414 112.251  76.477  1.00  0.00           O  
ATOM    918  HH  TYR    66      68.545 112.264  76.885  1.00  0.00           H  
ATOM    919  CE2 TYR    66      71.061 113.446  75.066  1.00  0.00           C  
ATOM    920  HE2 TYR    66      71.715 112.590  75.145  1.00  0.00           H  
ATOM    921  CD2 TYR    66      71.443 114.639  74.295  1.00  0.00           C  
ATOM    922  HD2 TYR    66      72.372 114.723  73.752  1.00  0.00           H  
ATOM    923  C   TYR    66      69.168 116.695  71.893  1.00  0.00           C  
ATOM    924  O   TYR    66      68.265 117.486  72.112  1.00  0.00           O  
ATOM    925  N   GLY    67      68.909 115.487  71.347  1.00  0.00           N  
ATOM    926  H   GLY    67      69.684 114.866  71.164  1.00  0.00           H  
ATOM    927  CA  GLY    67      67.640 115.034  70.787  1.00  0.00           C  
ATOM    928  HA2 GLY    67      67.675 113.979  70.516  1.00  0.00           H  
ATOM    929  HA3 GLY    67      66.871 115.171  71.546  1.00  0.00           H  
ATOM    930  C   GLY    67      67.221 115.691  69.437  1.00  0.00           C  
ATOM    931  O   GLY    67      67.942 116.557  69.026  1.00  0.00           O  
ATOM    932  N   THR    68      66.144 115.270  68.754  1.00  0.00           N  
ATOM    933  H   THR    68      65.522 114.530  69.045  1.00  0.00           H  
ATOM    934  CA  THR    68      65.597 115.959  67.535  1.00  0.00           C  
ATOM    935  HA  THR    68      65.982 116.973  67.422  1.00  0.00           H  
ATOM    936  CB  THR    68      66.084 115.243  66.250  1.00  0.00           C  
ATOM    937  HB  THR    68      65.486 115.719  65.473  1.00  0.00           H  
ATOM    938  CG2 THR    68      67.587 115.486  65.856  1.00  0.00           C  
ATOM    939 HG21 THR    68      67.837 116.541  65.745  1.00  0.00           H  
ATOM    940 HG22 THR    68      68.307 115.203  66.623  1.00  0.00           H  
ATOM    941 HG23 THR    68      67.819 114.897  64.968  1.00  0.00           H  
ATOM    942  OG1 THR    68      65.808 113.856  66.352  1.00  0.00           O  
ATOM    943  HG1 THR    68      64.854 113.789  66.267  1.00  0.00           H  
ATOM    944  C   THR    68      64.159 116.221  67.620  1.00  0.00           C  
ATOM    945  O   THR    68      63.543 115.751  68.564  1.00  0.00           O  
ATOM    946  N   GLN    69      63.513 116.949  66.734  1.00  0.00           N  
ATOM    947  H   GLN    69      63.993 117.441  65.995  1.00  0.00           H  
ATOM    948  CA  GLN    69      62.043 116.945  66.623  1.00  0.00           C  
ATOM    949  HA  GLN    69      61.598 117.223  67.578  1.00  0.00           H  
ATOM    950  CB  GLN    69      61.666 118.002  65.471  1.00  0.00           C  
ATOM    951  HB2 GLN    69      62.324 117.994  64.603  1.00  0.00           H  
ATOM    952  HB3 GLN    69      60.649 117.779  65.148  1.00  0.00           H  
ATOM    953  CG  GLN    69      61.752 119.437  66.014  1.00  0.00           C  
ATOM    954  HG2 GLN    69      62.792 119.564  66.313  1.00  0.00           H  
ATOM    955  HG3 GLN    69      61.450 120.104  65.207  1.00  0.00           H  
ATOM    956  CD  GLN    69      60.806 119.745  67.190  1.00  0.00           C  
ATOM    957  OE1 GLN    69      59.935 118.960  67.541  1.00  0.00           O  
ATOM    958  NE2 GLN    69      60.914 120.920  67.791  1.00  0.00           N  
ATOM    959 HE21 GLN    69      61.701 121.469  67.477  1.00  0.00           H  
ATOM    960 HE22 GLN    69      60.572 120.818  68.736  1.00  0.00           H  
ATOM    961  C   GLN    69      61.526 115.513  66.224  1.00  0.00           C  
ATOM    962  O   GLN    69      62.058 114.795  65.368  1.00  0.00           O  
ATOM    963  N   SER    70      60.484 115.123  66.866  1.00  0.00           N  
ATOM    964  H   SER    70      60.004 115.728  67.517  1.00  0.00           H  
ATOM    965  CA  SER    70      59.853 113.815  66.702  1.00  0.00           C  
ATOM    966  HA  SER    70      60.631 113.077  66.894  1.00  0.00           H  
ATOM    967  CB  SER    70      58.681 113.607  67.706  1.00  0.00           C  
ATOM    968  HB2 SER    70      58.967 113.548  68.756  1.00  0.00           H  
ATOM    969  HB3 SER    70      58.004 114.445  67.543  1.00  0.00           H  
ATOM    970  OG  SER    70      58.166 112.290  67.546  1.00  0.00           O  
ATOM    971  HG  SER    70      57.840 112.014  68.406  1.00  0.00           H  
ATOM    972  C   SER    70      59.318 113.549  65.251  1.00  0.00           C  
ATOM    973  O   SER    70      58.778 114.414  64.540  1.00  0.00           O  
ATOM    974  N   THR    71      59.513 112.355  64.814  1.00  0.00           N  
ATOM    975  H   THR    71      59.872 111.682  65.476  1.00  0.00           H  
ATOM    976  CA  THR    71      59.032 111.762  63.483  1.00  0.00           C  
ATOM    977  HA  THR    71      59.111 112.587  62.774  1.00  0.00           H  
ATOM    978  CB  THR    71      59.865 110.552  62.965  1.00  0.00           C  
ATOM    979  HB  THR    71      59.671 109.777  63.707  1.00  0.00           H  
ATOM    980  CG2 THR    71      59.371 110.091  61.582  1.00  0.00           C  
ATOM    981 HG21 THR    71      60.089 109.396  61.146  1.00  0.00           H  
ATOM    982 HG22 THR    71      58.451 109.518  61.705  1.00  0.00           H  
ATOM    983 HG23 THR    71      59.272 110.944  60.911  1.00  0.00           H  
ATOM    984  OG1 THR    71      61.274 110.787  62.951  1.00  0.00           O  
ATOM    985  HG1 THR    71      61.473 111.157  63.814  1.00  0.00           H  
ATOM    986  C   THR    71      57.554 111.426  63.629  1.00  0.00           C  
ATOM    987  O   THR    71      57.175 110.630  64.494  1.00  0.00           O  
ATOM    988  N   PRO    72      56.659 112.036  62.842  1.00  0.00           N  
ATOM    989  CD  PRO    72      56.851 113.050  61.891  1.00  0.00           C  
ATOM    990  HD2 PRO    72      57.490 112.634  61.112  1.00  0.00           H  
ATOM    991  HD3 PRO    72      57.243 113.945  62.373  1.00  0.00           H  
ATOM    992  CG  PRO    72      55.457 113.268  61.303  1.00  0.00           C  
ATOM    993  HG2 PRO    72      55.300 112.797  60.332  1.00  0.00           H  
ATOM    994  HG3 PRO    72      55.309 114.319  61.055  1.00  0.00           H  
ATOM    995  CB  PRO    72      54.463 112.789  62.397  1.00  0.00           C  
ATOM    996  HB2 PRO    72      53.480 112.498  62.027  1.00  0.00           H  
ATOM    997  HB3 PRO    72      54.243 113.621  63.066  1.00  0.00           H  
ATOM    998  CA  PRO    72      55.236 111.664  63.021  1.00  0.00           C  
ATOM    999  HA  PRO    72      54.935 111.622  64.068  1.00  0.00           H  
ATOM   1000  C   PRO    72      54.966 110.294  62.398  1.00  0.00           C  
ATOM   1001  O   PRO    72      55.689 109.812  61.554  1.00  0.00           O  
ATOM   1002  N   GLN    73      53.804 109.690  62.667  1.00  0.00           N  
ATOM   1003  H   GLN    73      53.218 110.121  63.368  1.00  0.00           H  
ATOM   1004  CA  GLN    73      53.420 108.483  61.863  1.00  0.00           C  
ATOM   1005  HA  GLN    73      54.166 107.689  61.900  1.00  0.00           H  
ATOM   1006  CB  GLN    73      52.155 107.865  62.572  1.00  0.00           C  
ATOM   1007  HB2 GLN    73      51.488 108.726  62.616  1.00  0.00           H  
ATOM   1008  HB3 GLN    73      51.765 107.010  62.020  1.00  0.00           H  
ATOM   1009  CG  GLN    73      52.478 107.419  64.026  1.00  0.00           C  
ATOM   1010  HG2 GLN    73      53.479 106.987  64.024  1.00  0.00           H  
ATOM   1011  HG3 GLN    73      52.422 108.270  64.705  1.00  0.00           H  
ATOM   1012  CD  GLN    73      51.589 106.229  64.494  1.00  0.00           C  
ATOM   1013  OE1 GLN    73      50.409 106.075  64.159  1.00  0.00           O  
ATOM   1014  NE2 GLN    73      52.147 105.310  65.287  1.00  0.00           N  
ATOM   1015 HE21 GLN    73      53.066 105.425  65.688  1.00  0.00           H  
ATOM   1016 HE22 GLN    73      51.586 104.590  65.721  1.00  0.00           H  
ATOM   1017  C   GLN    73      53.036 108.930  60.376  1.00  0.00           C  
ATOM   1018  O   GLN    73      52.925 110.102  60.010  1.00  0.00           O  
ATOM   1019  N   GLY    74      52.899 107.879  59.528  1.00  0.00           N  
ATOM   1020  H   GLY    74      53.203 106.969  59.844  1.00  0.00           H  
ATOM   1021  CA  GLY    74      52.273 107.904  58.200  1.00  0.00           C  
ATOM   1022  HA2 GLY    74      52.883 108.414  57.455  1.00  0.00           H  
ATOM   1023  HA3 GLY    74      52.237 106.872  57.850  1.00  0.00           H  
ATOM   1024  C   GLY    74      50.853 108.423  58.171  1.00  0.00           C  
ATOM   1025  O   GLY    74      49.997 107.928  58.908  1.00  0.00           O  
ATOM   1026  N   TYR    75      50.605 109.374  57.300  1.00  0.00           N  
ATOM   1027  H   TYR    75      51.312 109.628  56.625  1.00  0.00           H  
ATOM   1028  CA  TYR    75      49.260 109.757  57.102  1.00  0.00           C  
ATOM   1029  HA  TYR    75      48.728 109.691  58.051  1.00  0.00           H  
ATOM   1030  CB  TYR    75      49.150 111.231  56.757  1.00  0.00           C  
ATOM   1031  HB2 TYR    75      49.312 111.395  55.692  1.00  0.00           H  
ATOM   1032  HB3 TYR    75      48.104 111.500  56.903  1.00  0.00           H  
ATOM   1033  CG  TYR    75      50.074 112.262  57.506  1.00  0.00           C  
ATOM   1034  CD1 TYR    75      51.021 113.033  56.797  1.00  0.00           C  
ATOM   1035  HD1 TYR    75      51.197 112.872  55.744  1.00  0.00           H  
ATOM   1036  CE1 TYR    75      51.749 114.080  57.409  1.00  0.00           C  
ATOM   1037  HE1 TYR    75      52.356 114.693  56.758  1.00  0.00           H  
ATOM   1038  CZ  TYR    75      51.581 114.279  58.799  1.00  0.00           C  
ATOM   1039  OH  TYR    75      52.465 115.134  59.464  1.00  0.00           O  
ATOM   1040  HH  TYR    75      53.303 115.231  59.005  1.00  0.00           H  
ATOM   1041  CE2 TYR    75      50.593 113.580  59.503  1.00  0.00           C  
ATOM   1042  HE2 TYR    75      50.611 113.777  60.564  1.00  0.00           H  
ATOM   1043  CD2 TYR    75      49.844 112.523  58.834  1.00  0.00           C  
ATOM   1044  HD2 TYR    75      49.089 112.035  59.433  1.00  0.00           H  
ATOM   1045  C   TYR    75      48.496 108.790  56.125  1.00  0.00           C  
ATOM   1046  O   TYR    75      49.057 108.296  55.151  1.00  0.00           O  
ATOM   1047  N   GLY    76      47.217 108.557  56.461  1.00  0.00           N  
ATOM   1048  H   GLY    76      46.842 109.112  57.217  1.00  0.00           H  
ATOM   1049  CA  GLY    76      46.284 107.572  55.840  1.00  0.00           C  
ATOM   1050  HA2 GLY    76      46.705 106.569  55.914  1.00  0.00           H  
ATOM   1051  HA3 GLY    76      45.477 107.416  56.556  1.00  0.00           H  
ATOM   1052  C   GLY    76      45.839 107.834  54.387  1.00  0.00           C  
ATOM   1053  O   GLY    76      45.241 106.985  53.723  1.00  0.00           O  
ATOM   1054  N   SER    77      46.002 109.071  53.891  1.00  0.00           N  
ATOM   1055  H   SER    77      46.458 109.770  54.460  1.00  0.00           H  
ATOM   1056  CA  SER    77      45.483 109.568  52.596  1.00  0.00           C  
ATOM   1057  HA  SER    77      44.546 109.025  52.472  1.00  0.00           H  
ATOM   1058  CB  SER    77      45.228 111.060  52.665  1.00  0.00           C  
ATOM   1059  HB2 SER    77      46.143 111.493  53.070  1.00  0.00           H  
ATOM   1060  HB3 SER    77      45.176 111.551  51.693  1.00  0.00           H  
ATOM   1061  OG  SER    77      44.074 111.307  53.518  1.00  0.00           O  
ATOM   1062  HG  SER    77      43.319 111.439  52.939  1.00  0.00           H  
ATOM   1063  C   SER    77      46.396 109.321  51.373  1.00  0.00           C  
ATOM   1064  O   SER    77      47.424 109.974  51.315  1.00  0.00           O  
ATOM   1065  N   THR    78      46.121 108.420  50.454  1.00  0.00           N  
ATOM   1066  H   THR    78      46.760 108.210  49.701  1.00  0.00           H  
ATOM   1067  CA  THR    78      44.974 107.523  50.405  1.00  0.00           C  
ATOM   1068  HA  THR    78      44.574 107.278  51.388  1.00  0.00           H  
ATOM   1069  CB  THR    78      43.854 108.028  49.429  1.00  0.00           C  
ATOM   1070  HB  THR    78      44.301 107.978  48.436  1.00  0.00           H  
ATOM   1071  CG2 THR    78      42.620 107.169  49.510  1.00  0.00           C  
ATOM   1072 HG21 THR    78      42.232 107.254  50.525  1.00  0.00           H  
ATOM   1073 HG22 THR    78      41.877 107.375  48.740  1.00  0.00           H  
ATOM   1074 HG23 THR    78      42.814 106.098  49.463  1.00  0.00           H  
ATOM   1075  OG1 THR    78      43.419 109.322  49.631  1.00  0.00           O  
ATOM   1076  HG1 THR    78      43.979 109.994  49.236  1.00  0.00           H  
ATOM   1077  C   THR    78      45.458 106.151  49.869  1.00  0.00           C  
ATOM   1078  O   THR    78      46.170 106.080  48.843  1.00  0.00           O  
ATOM   1079  N   GLY    79      45.089 105.052  50.504  1.00  0.00           N  
ATOM   1080  H   GLY    79      44.668 105.075  51.422  1.00  0.00           H  
ATOM   1081  CA  GLY    79      45.539 103.683  50.106  1.00  0.00           C  
ATOM   1082  HA2 GLY    79      45.291 102.964  50.887  1.00  0.00           H  
ATOM   1083  HA3 GLY    79      44.910 103.395  49.264  1.00  0.00           H  
ATOM   1084  C   GLY    79      47.045 103.454  49.811  1.00  0.00           C  
ATOM   1085  O   GLY    79      47.850 104.146  50.365  1.00  0.00           O  
ATOM   1086  N   GLY    80      47.419 102.556  48.908  1.00  0.00           N  
ATOM   1087  H   GLY    80      48.403 102.620  48.690  1.00  0.00           H  
ATOM   1088  CA  GLY    80      46.579 101.593  48.192  1.00  0.00           C  
ATOM   1089  HA2 GLY    80      45.704 102.081  47.763  1.00  0.00           H  
ATOM   1090  HA3 GLY    80      47.219 101.211  47.397  1.00  0.00           H  
ATOM   1091  C   GLY    80      46.085 100.387  48.990  1.00  0.00           C  
ATOM   1092  O   GLY    80      46.563 100.199  50.174  1.00  0.00           O  
ATOM   1093  N   TYR    81      45.068  99.681  48.498  1.00  0.00           N  
ATOM   1094  H   TYR    81      44.669 100.102  47.671  1.00  0.00           H  
ATOM   1095  CA  TYR    81      44.309  98.575  49.084  1.00  0.00           C  
ATOM   1096  HA  TYR    81      44.616  98.376  50.111  1.00  0.00           H  
ATOM   1097  CB  TYR    81      42.845  99.131  49.054  1.00  0.00           C  
ATOM   1098  HB2 TYR    81      42.649  99.224  47.986  1.00  0.00           H  
ATOM   1099  HB3 TYR    81      42.172  98.394  49.491  1.00  0.00           H  
ATOM   1100  CG  TYR    81      42.572 100.484  49.715  1.00  0.00           C  
ATOM   1101  CD1 TYR    81      42.798 100.734  51.070  1.00  0.00           C  
ATOM   1102  HD1 TYR    81      43.230  99.934  51.652  1.00  0.00           H  
ATOM   1103  CE1 TYR    81      42.527 101.999  51.613  1.00  0.00           C  
ATOM   1104  HE1 TYR    81      42.661 102.128  52.676  1.00  0.00           H  
ATOM   1105  CZ  TYR    81      42.044 102.977  50.809  1.00  0.00           C  
ATOM   1106  OH  TYR    81      41.672 104.183  51.293  1.00  0.00           O  
ATOM   1107  HH  TYR    81      42.263 104.319  52.037  1.00  0.00           H  
ATOM   1108  CE2 TYR    81      41.848 102.779  49.453  1.00  0.00           C  
ATOM   1109  HE2 TYR    81      41.574 103.651  48.879  1.00  0.00           H  
ATOM   1110  CD2 TYR    81      42.134 101.533  48.908  1.00  0.00           C  
ATOM   1111  HD2 TYR    81      41.950 101.376  47.856  1.00  0.00           H  
ATOM   1112  C   TYR    81      44.386  97.305  48.216  1.00  0.00           C  
ATOM   1113  O   TYR    81      43.592  97.090  47.326  1.00  0.00           O  
ATOM   1114  N   GLY    82      45.394  96.437  48.396  1.00  0.00           N  
ATOM   1115  H   GLY    82      45.283  95.575  47.881  1.00  0.00           H  
ATOM   1116  CA  GLY    82      46.433  96.547  49.459  1.00  0.00           C  
ATOM   1117  HA2 GLY    82      47.323  96.032  49.098  1.00  0.00           H  
ATOM   1118  HA3 GLY    82      46.683  97.564  49.761  1.00  0.00           H  
ATOM   1119  C   GLY    82      46.024  95.994  50.812  1.00  0.00           C  
ATOM   1120  O   GLY    82      44.926  96.201  51.267  1.00  0.00           O  
ATOM   1121  N   SER    83      46.903  95.253  51.503  1.00  0.00           N  
ATOM   1122  H   SER    83      47.744  95.013  50.998  1.00  0.00           H  
ATOM   1123  CA  SER    83      46.673  94.766  52.884  1.00  0.00           C  
ATOM   1124  HA  SER    83      47.527  94.109  53.049  1.00  0.00           H  
ATOM   1125  CB  SER    83      46.880  95.824  53.972  1.00  0.00           C  
ATOM   1126  HB2 SER    83      47.794  96.408  53.862  1.00  0.00           H  
ATOM   1127  HB3 SER    83      46.078  96.563  53.966  1.00  0.00           H  
ATOM   1128  OG  SER    83      46.749  95.186  55.243  1.00  0.00           O  
ATOM   1129  HG  SER    83      47.013  95.915  55.809  1.00  0.00           H  
ATOM   1130  C   SER    83      45.325  93.949  53.056  1.00  0.00           C  
ATOM   1131  O   SER    83      44.424  94.446  53.687  1.00  0.00           O  
ATOM   1132  N   SER    84      45.148  92.758  52.415  1.00  0.00           N  
ATOM   1133  H   SER    84      44.265  92.291  52.562  1.00  0.00           H  
ATOM   1134  CA  SER    84      46.128  91.944  51.685  1.00  0.00           C  
ATOM   1135  HA  SER    84      47.147  92.327  51.748  1.00  0.00           H  
ATOM   1136  CB  SER    84      46.090  90.514  52.136  1.00  0.00           C  
ATOM   1137  HB2 SER    84      46.881  90.036  51.558  1.00  0.00           H  
ATOM   1138  HB3 SER    84      46.304  90.476  53.204  1.00  0.00           H  
ATOM   1139  OG  SER    84      44.847  89.902  51.951  1.00  0.00           O  
ATOM   1140  HG  SER    84      44.881  88.957  52.119  1.00  0.00           H  
ATOM   1141  C   SER    84      45.859  92.078  50.171  1.00  0.00           C  
ATOM   1142  O   SER    84      46.659  92.740  49.509  1.00  0.00           O  
ATOM   1143  N   GLN    85      44.743  91.497  49.710  1.00  0.00           N  
ATOM   1144  H   GLN    85      44.194  90.987  50.387  1.00  0.00           H  
ATOM   1145  CA  GLN    85      44.194  91.522  48.337  1.00  0.00           C  
ATOM   1146  HA  GLN    85      43.354  90.830  48.282  1.00  0.00           H  
ATOM   1147  CB  GLN    85      43.558  92.907  48.050  1.00  0.00           C  
ATOM   1148  HB2 GLN    85      44.390  93.564  47.797  1.00  0.00           H  
ATOM   1149  HB3 GLN    85      43.053  92.859  47.085  1.00  0.00           H  
ATOM   1150  CG  GLN    85      42.599  93.498  49.011  1.00  0.00           C  
ATOM   1151  HG2 GLN    85      43.107  93.778  49.934  1.00  0.00           H  
ATOM   1152  HG3 GLN    85      42.142  94.397  48.597  1.00  0.00           H  
ATOM   1153  CD  GLN    85      41.583  92.503  49.514  1.00  0.00           C  
ATOM   1154  OE1 GLN    85      41.205  91.493  48.962  1.00  0.00           O  
ATOM   1155  NE2 GLN    85      40.943  92.709  50.615  1.00  0.00           N  
ATOM   1156 HE21 GLN    85      40.148  92.102  50.759  1.00  0.00           H  
ATOM   1157 HE22 GLN    85      40.945  93.604  51.083  1.00  0.00           H  
ATOM   1158  C   GLN    85      45.103  90.989  47.243  1.00  0.00           C  
ATOM   1159  O   GLN    85      45.262  91.566  46.181  1.00  0.00           O  
ATOM   1160  N   SER    86      45.728  89.873  47.583  1.00  0.00           N  
ATOM   1161  H   SER    86      45.346  89.424  48.403  1.00  0.00           H  
ATOM   1162  CA  SER    86      46.663  89.149  46.691  1.00  0.00           C  
ATOM   1163  HA  SER    86      47.470  89.809  46.374  1.00  0.00           H  
ATOM   1164  CB  SER    86      47.175  87.968  47.440  1.00  0.00           C  
ATOM   1165  HB2 SER    86      47.691  88.261  48.355  1.00  0.00           H  
ATOM   1166  HB3 SER    86      46.263  87.425  47.689  1.00  0.00           H  
ATOM   1167  OG  SER    86      47.939  87.016  46.750  1.00  0.00           O  
ATOM   1168  HG  SER    86      48.763  87.488  46.607  1.00  0.00           H  
ATOM   1169  C   SER    86      46.082  88.688  45.360  1.00  0.00           C  
ATOM   1170  O   SER    86      44.843  88.630  45.194  1.00  0.00           O  
ATOM   1171  N   SER    87      46.952  88.607  44.374  1.00  0.00           N  
ATOM   1172  H   SER    87      47.937  88.667  44.588  1.00  0.00           H  
ATOM   1173  CA  SER    87      46.605  88.078  43.020  1.00  0.00           C  
ATOM   1174  HA  SER    87      45.865  88.791  42.658  1.00  0.00           H  
ATOM   1175  CB  SER    87      47.837  88.103  42.142  1.00  0.00           C  
ATOM   1176  HB2 SER    87      47.665  87.656  41.163  1.00  0.00           H  
ATOM   1177  HB3 SER    87      48.167  89.108  41.876  1.00  0.00           H  
ATOM   1178  OG  SER    87      48.897  87.365  42.655  1.00  0.00           O  
ATOM   1179  HG  SER    87      49.432  87.233  41.869  1.00  0.00           H  
ATOM   1180  C   SER    87      45.962  86.643  43.138  1.00  0.00           C  
ATOM   1181  O   SER    87      46.102  85.949  44.167  1.00  0.00           O  
ATOM   1182  N   GLN    88      45.332  86.197  41.989  1.00  0.00           N  
ATOM   1183  H   GLN    88      45.269  86.709  41.121  1.00  0.00           H  
ATOM   1184  CA  GLN    88      44.830  84.808  41.996  1.00  0.00           C  
ATOM   1185  HA  GLN    88      44.520  84.477  42.987  1.00  0.00           H  
ATOM   1186  CB  GLN    88      43.591  84.858  41.071  1.00  0.00           C  
ATOM   1187  HB2 GLN    88      43.912  84.997  40.038  1.00  0.00           H  
ATOM   1188  HB3 GLN    88      43.140  83.866  41.073  1.00  0.00           H  
ATOM   1189  CG  GLN    88      42.507  85.898  41.496  1.00  0.00           C  
ATOM   1190  HG2 GLN    88      42.271  85.872  42.559  1.00  0.00           H  
ATOM   1191  HG3 GLN    88      43.018  86.840  41.298  1.00  0.00           H  
ATOM   1192  CD  GLN    88      41.192  85.844  40.729  1.00  0.00           C  
ATOM   1193  OE1 GLN    88      40.097  85.704  41.310  1.00  0.00           O  
ATOM   1194  NE2 GLN    88      41.258  85.988  39.423  1.00  0.00           N  
ATOM   1195 HE21 GLN    88      42.169  86.177  39.032  1.00  0.00           H  
ATOM   1196 HE22 GLN    88      40.406  85.959  38.881  1.00  0.00           H  
ATOM   1197  C   GLN    88      45.783  83.758  41.544  1.00  0.00           C  
ATOM   1198  O   GLN    88      46.899  84.041  41.497  1.00  0.00           O  
ATOM   1199  N   SER    89      45.253  82.610  41.163  1.00  0.00           N  
ATOM   1200  H   SER    89      44.270  82.407  41.273  1.00  0.00           H  
ATOM   1201  CA  SER    89      46.108  81.615  40.428  1.00  0.00           C  
ATOM   1202  HA  SER    89      46.741  81.115  41.161  1.00  0.00           H  
ATOM   1203  CB  SER    89      45.222  80.597  39.804  1.00  0.00           C  
ATOM   1204  HB2 SER    89      44.523  80.146  40.509  1.00  0.00           H  
ATOM   1205  HB3 SER    89      44.680  81.029  38.963  1.00  0.00           H  
ATOM   1206  OG  SER    89      46.069  79.529  39.299  1.00  0.00           O  
ATOM   1207  HG  SER    89      46.292  79.077  40.116  1.00  0.00           H  
ATOM   1208  C   SER    89      46.977  82.236  39.400  1.00  0.00           C  
ATOM   1209  O   SER    89      46.585  83.151  38.624  1.00  0.00           O  
ATOM   1210  N   SER    90      48.248  81.828  39.204  1.00  0.00           N  
ATOM   1211  H   SER    90      48.503  81.036  39.777  1.00  0.00           H  
ATOM   1212  CA  SER    90      49.072  82.304  38.065  1.00  0.00           C  
ATOM   1213  HA  SER    90      49.122  83.393  38.081  1.00  0.00           H  
ATOM   1214  CB  SER    90      50.400  81.807  38.309  1.00  0.00           C  
ATOM   1215  HB2 SER    90      50.394  80.824  38.781  1.00  0.00           H  
ATOM   1216  HB3 SER    90      51.073  81.964  37.466  1.00  0.00           H  
ATOM   1217  OG  SER    90      51.059  82.610  39.297  1.00  0.00           O  
ATOM   1218  HG  SER    90      51.879  82.153  39.500  1.00  0.00           H  
ATOM   1219  C   SER    90      48.668  81.693  36.748  1.00  0.00           C  
ATOM   1220  O   SER    90      47.837  80.813  36.645  1.00  0.00           O  
ATOM   1221  N   TYR    91      49.245  82.327  35.718  1.00  0.00           N  
ATOM   1222  H   TYR    91      49.751  83.174  35.935  1.00  0.00           H  
ATOM   1223  CA  TYR    91      49.262  81.683  34.380  1.00  0.00           C  
ATOM   1224  HA  TYR    91      48.248  81.465  34.043  1.00  0.00           H  
ATOM   1225  CB  TYR    91      49.900  82.664  33.437  1.00  0.00           C  
ATOM   1226  HB2 TYR    91      49.501  83.672  33.552  1.00  0.00           H  
ATOM   1227  HB3 TYR    91      50.939  82.740  33.755  1.00  0.00           H  
ATOM   1228  CG  TYR    91      49.975  82.138  31.986  1.00  0.00           C  
ATOM   1229  CD1 TYR    91      48.885  82.349  31.057  1.00  0.00           C  
ATOM   1230  HD1 TYR    91      48.039  82.967  31.319  1.00  0.00           H  
ATOM   1231  CE1 TYR    91      48.976  81.826  29.808  1.00  0.00           C  
ATOM   1232  HE1 TYR    91      48.210  82.038  29.076  1.00  0.00           H  
ATOM   1233  CZ  TYR    91      50.111  81.066  29.422  1.00  0.00           C  
ATOM   1234  OH  TYR    91      50.280  80.634  28.120  1.00  0.00           O  
ATOM   1235  HH  TYR    91      49.462  80.273  27.772  1.00  0.00           H  
ATOM   1236  CE2 TYR    91      51.140  80.845  30.371  1.00  0.00           C  
ATOM   1237  HE2 TYR    91      52.038  80.304  30.112  1.00  0.00           H  
ATOM   1238  CD2 TYR    91      51.084  81.423  31.661  1.00  0.00           C  
ATOM   1239  HD2 TYR    91      51.904  81.240  32.339  1.00  0.00           H  
ATOM   1240  C   TYR    91      49.925  80.272  34.375  1.00  0.00           C  
ATOM   1241  O   TYR    91      50.980  80.194  34.987  1.00  0.00           O  
ATOM   1242  N   GLY    92      49.458  79.229  33.725  1.00  0.00           N  
ATOM   1243  H   GLY    92      50.025  78.408  33.884  1.00  0.00           H  
ATOM   1244  CA  GLY    92      48.219  79.028  33.000  1.00  0.00           C  
ATOM   1245  HA2 GLY    92      47.698  79.977  32.877  1.00  0.00           H  
ATOM   1246  HA3 GLY    92      48.293  78.576  32.011  1.00  0.00           H  
ATOM   1247  C   GLY    92      47.224  78.191  33.804  1.00  0.00           C  
ATOM   1248  O   GLY    92      47.249  78.146  35.031  1.00  0.00           O  
ATOM   1249  N   GLN    93      46.268  77.526  33.155  1.00  0.00           N  
ATOM   1250  H   GLN    93      46.327  77.697  32.161  1.00  0.00           H  
ATOM   1251  CA  GLN    93      45.101  76.847  33.826  1.00  0.00           C  
ATOM   1252  HA  GLN    93      44.777  77.328  34.749  1.00  0.00           H  
ATOM   1253  CB  GLN    93      43.926  76.741  32.835  1.00  0.00           C  
ATOM   1254  HB2 GLN    93      44.266  76.759  31.799  1.00  0.00           H  
ATOM   1255  HB3 GLN    93      43.282  75.895  33.073  1.00  0.00           H  
ATOM   1256  CG  GLN    93      43.052  78.009  32.969  1.00  0.00           C  
ATOM   1257  HG2 GLN    93      42.814  78.102  34.029  1.00  0.00           H  
ATOM   1258  HG3 GLN    93      43.610  78.858  32.575  1.00  0.00           H  
ATOM   1259  CD  GLN    93      41.798  77.923  32.149  1.00  0.00           C  
ATOM   1260  OE1 GLN    93      41.393  76.840  31.705  1.00  0.00           O  
ATOM   1261  NE2 GLN    93      41.139  79.045  31.905  1.00  0.00           N  
ATOM   1262 HE21 GLN    93      40.177  78.942  31.614  1.00  0.00           H  
ATOM   1263 HE22 GLN    93      41.682  79.812  32.274  1.00  0.00           H  
ATOM   1264  C   GLN    93      45.605  75.471  34.247  1.00  0.00           C  
ATOM   1265  O   GLN    93      46.201  74.805  33.386  1.00  0.00           O  
ATOM   1266  N   GLN    94      45.432  75.115  35.490  1.00  0.00           N  
ATOM   1267  H   GLN    94      45.185  75.893  36.085  1.00  0.00           H  
ATOM   1268  CA  GLN    94      45.763  73.815  36.082  1.00  0.00           C  
ATOM   1269  HA  GLN    94      46.837  73.668  35.964  1.00  0.00           H  
ATOM   1270  CB  GLN    94      45.329  73.820  37.572  1.00  0.00           C  
ATOM   1271  HB2 GLN    94      45.691  72.910  38.051  1.00  0.00           H  
ATOM   1272  HB3 GLN    94      45.769  74.635  38.147  1.00  0.00           H  
ATOM   1273  CG  GLN    94      43.766  74.025  37.810  1.00  0.00           C  
ATOM   1274  HG2 GLN    94      43.390  74.849  37.204  1.00  0.00           H  
ATOM   1275  HG3 GLN    94      43.315  73.071  37.533  1.00  0.00           H  
ATOM   1276  CD  GLN    94      43.434  74.525  39.220  1.00  0.00           C  
ATOM   1277  OE1 GLN    94      44.310  74.746  40.088  1.00  0.00           O  
ATOM   1278  NE2 GLN    94      42.148  74.773  39.563  1.00  0.00           N  
ATOM   1279 HE21 GLN    94      41.401  74.586  38.910  1.00  0.00           H  
ATOM   1280 HE22 GLN    94      42.053  75.050  40.530  1.00  0.00           H  
ATOM   1281  C   GLN    94      45.288  72.617  35.280  1.00  0.00           C  
ATOM   1282  O   GLN    94      44.214  72.608  34.700  1.00  0.00           O  
ATOM   1283  N   SER    95      46.003  71.549  35.275  1.00  0.00           N  
ATOM   1284  H   SER    95      46.974  71.768  35.445  1.00  0.00           H  
ATOM   1285  CA  SER    95      45.698  70.281  34.677  1.00  0.00           C  
ATOM   1286  HA  SER    95      45.196  70.410  33.718  1.00  0.00           H  
ATOM   1287  CB  SER    95      47.034  69.500  34.421  1.00  0.00           C  
ATOM   1288  HB2 SER    95      46.835  68.519  33.991  1.00  0.00           H  
ATOM   1289  HB3 SER    95      47.683  70.106  33.789  1.00  0.00           H  
ATOM   1290  OG  SER    95      47.685  69.327  35.661  1.00  0.00           O  
ATOM   1291  HG  SER    95      48.125  70.151  35.881  1.00  0.00           H  
ATOM   1292  C   SER    95      44.637  69.493  35.465  1.00  0.00           C  
ATOM   1293  O   SER    95      44.173  69.900  36.543  1.00  0.00           O  
ATOM   1294  N   SER    96      44.263  68.279  34.938  1.00  0.00           N  
ATOM   1295  H   SER    96      44.631  67.996  34.042  1.00  0.00           H  
ATOM   1296  CA  SER    96      42.901  67.698  35.331  1.00  0.00           C  
ATOM   1297  HA  SER    96      42.689  67.857  36.388  1.00  0.00           H  
ATOM   1298  CB  SER    96      41.831  68.498  34.561  1.00  0.00           C  
ATOM   1299  HB2 SER    96      40.835  68.229  34.914  1.00  0.00           H  
ATOM   1300  HB3 SER    96      41.928  69.556  34.805  1.00  0.00           H  
ATOM   1301  OG  SER    96      41.910  68.411  33.138  1.00  0.00           O  
ATOM   1302  HG  SER    96      41.366  69.138  32.826  1.00  0.00           H  
ATOM   1303  C   SER    96      42.840  66.279  34.938  1.00  0.00           C  
ATOM   1304  O   SER    96      43.486  65.827  33.990  1.00  0.00           O  
ATOM   1305  N   TYR    97      42.337  65.378  35.823  1.00  0.00           N  
ATOM   1306  H   TYR    97      42.442  64.412  35.551  1.00  0.00           H  
ATOM   1307  CA  TYR    97      41.295  65.514  36.868  1.00  0.00           C  
ATOM   1308  HA  TYR    97      40.949  64.516  37.137  1.00  0.00           H  
ATOM   1309  CB  TYR    97      41.957  65.998  38.239  1.00  0.00           C  
ATOM   1310  HB2 TYR    97      42.497  66.929  38.070  1.00  0.00           H  
ATOM   1311  HB3 TYR    97      41.234  66.192  39.031  1.00  0.00           H  
ATOM   1312  CG  TYR    97      43.015  65.089  38.784  1.00  0.00           C  
ATOM   1313  CD1 TYR    97      44.323  65.050  38.245  1.00  0.00           C  
ATOM   1314  HD1 TYR    97      44.546  65.642  37.369  1.00  0.00           H  
ATOM   1315  CE1 TYR    97      45.280  64.170  38.762  1.00  0.00           C  
ATOM   1316  HE1 TYR    97      46.257  64.012  38.329  1.00  0.00           H  
ATOM   1317  CZ  TYR    97      44.960  63.373  39.812  1.00  0.00           C  
ATOM   1318  OH  TYR    97      45.961  62.608  40.332  1.00  0.00           O  
ATOM   1319  HH  TYR    97      46.741  62.776  39.797  1.00  0.00           H  
ATOM   1320  CE2 TYR    97      43.651  63.286  40.301  1.00  0.00           C  
ATOM   1321  HE2 TYR    97      43.421  62.685  41.169  1.00  0.00           H  
ATOM   1322  CD2 TYR    97      42.653  64.144  39.789  1.00  0.00           C  
ATOM   1323  HD2 TYR    97      41.681  64.018  40.242  1.00  0.00           H  
ATOM   1324  C   TYR    97      40.162  66.415  36.525  1.00  0.00           C  
ATOM   1325  O   TYR    97      40.064  67.509  36.997  1.00  0.00           O  
ATOM   1326  N   PRO    98      39.218  66.045  35.599  1.00  0.00           N  
ATOM   1327  CD  PRO    98      38.111  66.881  35.170  1.00  0.00           C  
ATOM   1328  HD2 PRO    98      38.243  67.359  34.200  1.00  0.00           H  
ATOM   1329  HD3 PRO    98      37.811  67.511  36.008  1.00  0.00           H  
ATOM   1330  CG  PRO    98      36.873  65.931  34.988  1.00  0.00           C  
ATOM   1331  HG2 PRO    98      36.193  66.336  34.239  1.00  0.00           H  
ATOM   1332  HG3 PRO    98      36.475  65.793  35.994  1.00  0.00           H  
ATOM   1333  CB  PRO    98      37.628  64.583  34.538  1.00  0.00           C  
ATOM   1334  HB2 PRO    98      37.593  64.553  33.449  1.00  0.00           H  
ATOM   1335  HB3 PRO    98      37.100  63.721  34.945  1.00  0.00           H  
ATOM   1336  CA  PRO    98      39.051  64.731  34.954  1.00  0.00           C  
ATOM   1337  HA  PRO    98      39.278  64.082  35.799  1.00  0.00           H  
ATOM   1338  C   PRO    98      40.019  64.401  33.789  1.00  0.00           C  
ATOM   1339  O   PRO    98      40.179  65.174  32.780  1.00  0.00           O  
ATOM   1340  N   GLY    99      40.592  63.197  33.756  1.00  0.00           N  
ATOM   1341  H   GLY    99      40.507  62.644  34.596  1.00  0.00           H  
ATOM   1342  CA  GLY    99      41.373  62.634  32.712  1.00  0.00           C  
ATOM   1343  HA2 GLY    99      41.577  63.366  31.930  1.00  0.00           H  
ATOM   1344  HA3 GLY    99      42.348  62.235  32.991  1.00  0.00           H  
ATOM   1345  C   GLY    99      40.638  61.520  31.935  1.00  0.00           C  
ATOM   1346  O   GLY    99      39.419  61.448  31.798  1.00  0.00           O  
ATOM   1347  N   TYR   100      41.473  60.588  31.444  1.00  0.00           N  
ATOM   1348  H   TYR   100      42.428  60.504  31.761  1.00  0.00           H  
ATOM   1349  CA  TYR   100      40.978  59.540  30.566  1.00  0.00           C  
ATOM   1350  HA  TYR   100      40.376  59.978  29.770  1.00  0.00           H  
ATOM   1351  CB  TYR   100      42.161  58.823  29.890  1.00  0.00           C  
ATOM   1352  HB2 TYR   100      42.727  58.224  30.602  1.00  0.00           H  
ATOM   1353  HB3 TYR   100      41.766  58.113  29.163  1.00  0.00           H  
ATOM   1354  CG  TYR   100      43.123  59.835  29.264  1.00  0.00           C  
ATOM   1355  CD1 TYR   100      42.778  60.366  28.010  1.00  0.00           C  
ATOM   1356  HD1 TYR   100      41.846  60.194  27.492  1.00  0.00           H  
ATOM   1357  CE1 TYR   100      43.730  61.206  27.453  1.00  0.00           C  
ATOM   1358  HE1 TYR   100      43.477  61.737  26.547  1.00  0.00           H  
ATOM   1359  CZ  TYR   100      45.035  61.476  27.934  1.00  0.00           C  
ATOM   1360  OH  TYR   100      45.906  62.301  27.333  1.00  0.00           O  
ATOM   1361  HH  TYR   100      45.460  63.093  27.025  1.00  0.00           H  
ATOM   1362  CE2 TYR   100      45.303  60.933  29.209  1.00  0.00           C  
ATOM   1363  HE2 TYR   100      46.233  61.238  29.667  1.00  0.00           H  
ATOM   1364  CD2 TYR   100      44.337  60.136  29.912  1.00  0.00           C  
ATOM   1365  HD2 TYR   100      44.589  59.826  30.915  1.00  0.00           H  
ATOM   1366  C   TYR   100      40.060  58.493  31.341  1.00  0.00           C  
ATOM   1367  O   TYR   100      40.023  58.335  32.508  1.00  0.00           O  
ATOM   1368  N   GLY   101      39.282  57.804  30.487  1.00  0.00           N  
ATOM   1369  H   GLY   101      39.174  58.167  29.551  1.00  0.00           H  
ATOM   1370  CA  GLY   101      38.431  56.667  30.782  1.00  0.00           C  
ATOM   1371  HA2 GLY   101      38.069  56.234  29.849  1.00  0.00           H  
ATOM   1372  HA3 GLY   101      38.994  55.825  31.183  1.00  0.00           H  
ATOM   1373  C   GLY   101      37.116  57.051  31.476  1.00  0.00           C  
ATOM   1374  O   GLY   101      36.686  58.198  31.618  1.00  0.00           O  
ATOM   1375  N   GLN   102      36.272  56.013  31.763  1.00  0.00           N  
ATOM   1376  H   GLN   102      36.699  55.102  31.677  1.00  0.00           H  
ATOM   1377  CA  GLN   102      34.978  56.189  32.353  1.00  0.00           C  
ATOM   1378  HA  GLN   102      34.865  57.142  32.870  1.00  0.00           H  
ATOM   1379  CB  GLN   102      33.861  56.174  31.271  1.00  0.00           C  
ATOM   1380  HB2 GLN   102      33.600  55.158  30.974  1.00  0.00           H  
ATOM   1381  HB3 GLN   102      33.055  56.633  31.844  1.00  0.00           H  
ATOM   1382  CG  GLN   102      33.967  57.126  30.130  1.00  0.00           C  
ATOM   1383  HG2 GLN   102      32.948  57.149  29.744  1.00  0.00           H  
ATOM   1384  HG3 GLN   102      34.200  58.172  30.330  1.00  0.00           H  
ATOM   1385  CD  GLN   102      34.921  56.577  29.110  1.00  0.00           C  
ATOM   1386  OE1 GLN   102      35.227  55.397  28.994  1.00  0.00           O  
ATOM   1387  NE2 GLN   102      35.415  57.416  28.174  1.00  0.00           N  
ATOM   1388 HE21 GLN   102      34.952  58.312  28.124  1.00  0.00           H  
ATOM   1389 HE22 GLN   102      35.941  57.027  27.405  1.00  0.00           H  
ATOM   1390  C   GLN   102      34.680  55.109  33.373  1.00  0.00           C  
ATOM   1391  O   GLN   102      33.561  55.083  33.873  1.00  0.00           O  
ATOM   1392  N   GLN   103      35.625  54.228  33.575  1.00  0.00           N  
ATOM   1393  H   GLN   103      36.505  54.353  33.096  1.00  0.00           H  
ATOM   1394  CA  GLN   103      35.602  53.030  34.476  1.00  0.00           C  
ATOM   1395  HA  GLN   103      36.460  52.398  34.247  1.00  0.00           H  
ATOM   1396  CB  GLN   103      35.761  53.593  35.886  1.00  0.00           C  
ATOM   1397  HB2 GLN   103      34.958  54.288  36.126  1.00  0.00           H  
ATOM   1398  HB3 GLN   103      35.645  52.855  36.680  1.00  0.00           H  
ATOM   1399  CG  GLN   103      37.072  54.307  36.219  1.00  0.00           C  
ATOM   1400  HG2 GLN   103      37.924  53.695  35.921  1.00  0.00           H  
ATOM   1401  HG3 GLN   103      37.114  55.209  35.609  1.00  0.00           H  
ATOM   1402  CD  GLN   103      37.258  54.771  37.676  1.00  0.00           C  
ATOM   1403  OE1 GLN   103      36.316  54.749  38.495  1.00  0.00           O  
ATOM   1404  NE2 GLN   103      38.325  55.513  37.920  1.00  0.00           N  
ATOM   1405 HE21 GLN   103      38.389  55.905  38.849  1.00  0.00           H  
ATOM   1406 HE22 GLN   103      39.150  55.471  37.339  1.00  0.00           H  
ATOM   1407  C   GLN   103      34.287  52.158  34.397  1.00  0.00           C  
ATOM   1408  O   GLN   103      33.559  52.155  35.402  1.00  0.00           O  
ATOM   1409  N   PRO   104      33.804  51.653  33.235  1.00  0.00           N  
ATOM   1410  CD  PRO   104      34.552  51.627  31.972  1.00  0.00           C  
ATOM   1411  HD2 PRO   104      35.443  51.009  31.865  1.00  0.00           H  
ATOM   1412  HD3 PRO   104      34.966  52.616  31.775  1.00  0.00           H  
ATOM   1413  CG  PRO   104      33.419  51.194  31.023  1.00  0.00           C  
ATOM   1414  HG2 PRO   104      33.709  50.602  30.155  1.00  0.00           H  
ATOM   1415  HG3 PRO   104      32.870  52.125  30.886  1.00  0.00           H  
ATOM   1416  CB  PRO   104      32.439  50.319  31.859  1.00  0.00           C  
ATOM   1417  HB2 PRO   104      32.818  49.301  31.764  1.00  0.00           H  
ATOM   1418  HB3 PRO   104      31.407  50.309  31.509  1.00  0.00           H  
ATOM   1419  CA  PRO   104      32.567  50.848  33.245  1.00  0.00           C  
ATOM   1420  HA  PRO   104      31.686  51.459  33.441  1.00  0.00           H  
ATOM   1421  C   PRO   104      32.634  49.780  34.356  1.00  0.00           C  
ATOM   1422  O   PRO   104      33.701  49.115  34.554  1.00  0.00           O  
ATOM   1423  N   ALA   105      31.481  49.415  34.994  1.00  0.00           N  
ATOM   1424  H   ALA   105      30.614  49.809  34.659  1.00  0.00           H  
ATOM   1425  CA  ALA   105      31.346  48.324  35.948  1.00  0.00           C  
ATOM   1426  HA  ALA   105      32.148  48.533  36.654  1.00  0.00           H  
ATOM   1427  CB  ALA   105      29.954  48.476  36.672  1.00  0.00           C  
ATOM   1428  HB1 ALA   105      29.948  47.818  37.541  1.00  0.00           H  
ATOM   1429  HB2 ALA   105      29.810  49.486  37.055  1.00  0.00           H  
ATOM   1430  HB3 ALA   105      29.064  48.245  36.087  1.00  0.00           H  
ATOM   1431  C   ALA   105      31.713  46.868  35.366  1.00  0.00           C  
ATOM   1432  O   ALA   105      31.688  46.708  34.188  1.00  0.00           O  
ATOM   1433  N   PRO   106      31.855  45.870  36.265  1.00  0.00           N  
ATOM   1434  CD  PRO   106      32.099  45.982  37.728  1.00  0.00           C  
ATOM   1435  HD2 PRO   106      31.194  46.046  38.334  1.00  0.00           H  
ATOM   1436  HD3 PRO   106      32.759  46.805  38.003  1.00  0.00           H  
ATOM   1437  CG  PRO   106      32.762  44.650  38.019  1.00  0.00           C  
ATOM   1438  HG2 PRO   106      32.773  44.340  39.064  1.00  0.00           H  
ATOM   1439  HG3 PRO   106      33.795  44.622  37.672  1.00  0.00           H  
ATOM   1440  CB  PRO   106      32.010  43.628  37.138  1.00  0.00           C  
ATOM   1441  HB2 PRO   106      31.016  43.531  37.575  1.00  0.00           H  
ATOM   1442  HB3 PRO   106      32.461  42.649  36.976  1.00  0.00           H  
ATOM   1443  CA  PRO   106      31.816  44.436  35.906  1.00  0.00           C  
ATOM   1444  HA  PRO   106      32.727  44.292  35.324  1.00  0.00           H  
ATOM   1445  C   PRO   106      30.624  43.870  35.127  1.00  0.00           C  
ATOM   1446  O   PRO   106      29.539  44.470  35.004  1.00  0.00           O  
ATOM   1447  N   SER   107      30.829  42.643  34.616  1.00  0.00           N  
ATOM   1448  H   SER   107      31.700  42.205  34.881  1.00  0.00           H  
ATOM   1449  CA  SER   107      29.722  41.655  34.464  1.00  0.00           C  
ATOM   1450  HA  SER   107      29.293  41.938  33.503  1.00  0.00           H  
ATOM   1451  CB  SER   107      30.266  40.170  34.316  1.00  0.00           C  
ATOM   1452  HB2 SER   107      31.019  40.040  33.538  1.00  0.00           H  
ATOM   1453  HB3 SER   107      30.696  39.887  35.277  1.00  0.00           H  
ATOM   1454  OG  SER   107      29.110  39.337  33.915  1.00  0.00           O  
ATOM   1455  HG  SER   107      29.470  38.449  33.973  1.00  0.00           H  
ATOM   1456  C   SER   107      28.848  41.748  35.795  1.00  0.00           C  
ATOM   1457  O   SER   107      29.346  41.704  36.872  1.00  0.00           O  
ATOM   1458  N   SER   108      27.497  41.716  35.661  1.00  0.00           N  
ATOM   1459  H   SER   108      27.121  41.772  34.726  1.00  0.00           H  
ATOM   1460  CA  SER   108      26.470  41.780  36.692  1.00  0.00           C  
ATOM   1461  HA  SER   108      26.965  42.196  37.569  1.00  0.00           H  
ATOM   1462  CB  SER   108      25.350  42.756  36.356  1.00  0.00           C  
ATOM   1463  HB2 SER   108      24.618  42.922  37.146  1.00  0.00           H  
ATOM   1464  HB3 SER   108      25.851  43.700  36.143  1.00  0.00           H  
ATOM   1465  OG  SER   108      24.831  42.278  35.095  1.00  0.00           O  
ATOM   1466  HG  SER   108      24.391  43.050  34.732  1.00  0.00           H  
ATOM   1467  C   SER   108      25.775  40.476  37.122  1.00  0.00           C  
ATOM   1468  O   SER   108      24.900  40.571  38.034  1.00  0.00           O  
ATOM   1469  N   THR   109      26.079  39.400  36.472  1.00  0.00           N  
ATOM   1470  H   THR   109      26.747  39.508  35.722  1.00  0.00           H  
ATOM   1471  CA  THR   109      25.702  37.947  36.731  1.00  0.00           C  
ATOM   1472  HA  THR   109      25.931  37.623  37.746  1.00  0.00           H  
ATOM   1473  CB  THR   109      24.191  37.579  36.571  1.00  0.00           C  
ATOM   1474  HB  THR   109      23.846  37.988  35.622  1.00  0.00           H  
ATOM   1475  CG2 THR   109      23.850  36.077  36.813  1.00  0.00           C  
ATOM   1476 HG21 THR   109      24.265  35.407  36.060  1.00  0.00           H  
ATOM   1477 HG22 THR   109      24.257  35.814  37.789  1.00  0.00           H  
ATOM   1478 HG23 THR   109      22.763  36.141  36.760  1.00  0.00           H  
ATOM   1479  OG1 THR   109      23.512  38.280  37.571  1.00  0.00           O  
ATOM   1480  HG1 THR   109      23.918  39.150  37.601  1.00  0.00           H  
ATOM   1481  C   THR   109      26.569  37.048  35.827  1.00  0.00           C  
ATOM   1482  O   THR   109      26.866  37.365  34.677  1.00  0.00           O  
ATOM   1483  N   SER   110      26.951  35.930  36.399  1.00  0.00           N  
ATOM   1484  H   SER   110      26.627  35.732  37.335  1.00  0.00           H  
ATOM   1485  CA  SER   110      27.940  35.035  35.747  1.00  0.00           C  
ATOM   1486  HA  SER   110      28.802  35.677  35.565  1.00  0.00           H  
ATOM   1487  CB  SER   110      28.264  33.953  36.803  1.00  0.00           C  
ATOM   1488  HB2 SER   110      28.472  34.450  37.750  1.00  0.00           H  
ATOM   1489  HB3 SER   110      27.445  33.251  36.958  1.00  0.00           H  
ATOM   1490  OG  SER   110      29.388  33.216  36.570  1.00  0.00           O  
ATOM   1491  HG  SER   110      29.092  32.309  36.670  1.00  0.00           H  
ATOM   1492  C   SER   110      27.420  34.373  34.401  1.00  0.00           C  
ATOM   1493  O   SER   110      26.254  34.455  34.008  1.00  0.00           O  
ATOM   1494  N   GLY   111      28.229  33.463  33.836  1.00  0.00           N  
ATOM   1495  H   GLY   111      29.168  33.428  34.206  1.00  0.00           H  
ATOM   1496  CA  GLY   111      27.922  32.581  32.722  1.00  0.00           C  
ATOM   1497  HA2 GLY   111      27.607  33.240  31.914  1.00  0.00           H  
ATOM   1498  HA3 GLY   111      28.855  32.071  32.482  1.00  0.00           H  
ATOM   1499  C   GLY   111      26.857  31.547  32.996  1.00  0.00           C  
ATOM   1500  O   GLY   111      26.473  31.290  34.152  1.00  0.00           O  
ATOM   1501  N   SER   112      26.339  30.882  31.982  1.00  0.00           N  
ATOM   1502  H   SER   112      25.765  30.106  32.280  1.00  0.00           H  
ATOM   1503  CA  SER   112      26.478  31.041  30.480  1.00  0.00           C  
ATOM   1504  HA  SER   112      26.080  30.096  30.111  1.00  0.00           H  
ATOM   1505  CB  SER   112      25.625  32.155  30.108  1.00  0.00           C  
ATOM   1506  HB2 SER   112      24.622  31.875  30.428  1.00  0.00           H  
ATOM   1507  HB3 SER   112      25.768  33.080  30.667  1.00  0.00           H  
ATOM   1508  OG  SER   112      25.524  32.519  28.740  1.00  0.00           O  
ATOM   1509  HG  SER   112      24.768  33.091  28.590  1.00  0.00           H  
ATOM   1510  C   SER   112      27.940  31.131  29.936  1.00  0.00           C  
ATOM   1511  O   SER   112      28.403  32.185  29.465  1.00  0.00           O  
ATOM   1512  N   TYR   113      28.762  30.076  30.060  1.00  0.00           N  
ATOM   1513  H   TYR   113      29.702  30.321  29.780  1.00  0.00           H  
ATOM   1514  CA  TYR   113      28.493  28.795  30.644  1.00  0.00           C  
ATOM   1515  HA  TYR   113      27.560  28.769  31.208  1.00  0.00           H  
ATOM   1516  CB  TYR   113      28.356  27.725  29.578  1.00  0.00           C  
ATOM   1517  HB2 TYR   113      28.141  26.825  30.154  1.00  0.00           H  
ATOM   1518  HB3 TYR   113      27.485  27.962  28.967  1.00  0.00           H  
ATOM   1519  CG  TYR   113      29.487  27.462  28.643  1.00  0.00           C  
ATOM   1520  CD1 TYR   113      29.652  28.163  27.438  1.00  0.00           C  
ATOM   1521  HD1 TYR   113      28.868  28.875  27.229  1.00  0.00           H  
ATOM   1522  CE1 TYR   113      30.637  27.795  26.497  1.00  0.00           C  
ATOM   1523  HE1 TYR   113      30.767  28.307  25.555  1.00  0.00           H  
ATOM   1524  CZ  TYR   113      31.570  26.774  26.771  1.00  0.00           C  
ATOM   1525  OH  TYR   113      32.393  26.306  25.786  1.00  0.00           O  
ATOM   1526  HH  TYR   113      33.283  26.177  26.121  1.00  0.00           H  
ATOM   1527  CE2 TYR   113      31.514  26.160  28.029  1.00  0.00           C  
ATOM   1528  HE2 TYR   113      32.140  25.317  28.280  1.00  0.00           H  
ATOM   1529  CD2 TYR   113      30.405  26.437  28.873  1.00  0.00           C  
ATOM   1530  HD2 TYR   113      30.332  25.876  29.793  1.00  0.00           H  
ATOM   1531  C   TYR   113      29.646  28.587  31.655  1.00  0.00           C  
ATOM   1532  O   TYR   113      30.842  28.740  31.305  1.00  0.00           O  
ATOM   1533  N   GLY   114      29.210  28.231  32.920  1.00  0.00           N  
ATOM   1534  H   GLY   114      28.214  28.186  33.082  1.00  0.00           H  
ATOM   1535  CA  GLY   114      30.147  28.308  34.085  1.00  0.00           C  
ATOM   1536  HA2 GLY   114      29.595  27.687  34.791  1.00  0.00           H  
ATOM   1537  HA3 GLY   114      31.081  27.849  33.763  1.00  0.00           H  
ATOM   1538  C   GLY   114      30.498  29.702  34.653  1.00  0.00           C  
ATOM   1539  O   GLY   114      30.070  30.702  34.047  1.00  0.00           O  
ATOM   1540  N   SER   115      31.343  29.853  35.692  1.00  0.00           N  
ATOM   1541  H   SER   115      31.642  30.785  35.939  1.00  0.00           H  
ATOM   1542  CA  SER   115      31.941  28.889  36.628  1.00  0.00           C  
ATOM   1543  HA  SER   115      31.977  27.893  36.185  1.00  0.00           H  
ATOM   1544  CB  SER   115      33.283  29.297  37.180  1.00  0.00           C  
ATOM   1545  HB2 SER   115      33.926  29.386  36.305  1.00  0.00           H  
ATOM   1546  HB3 SER   115      33.128  30.284  37.616  1.00  0.00           H  
ATOM   1547  OG  SER   115      33.931  28.402  38.053  1.00  0.00           O  
ATOM   1548  HG  SER   115      34.868  28.604  38.100  1.00  0.00           H  
ATOM   1549  C   SER   115      30.957  28.769  37.842  1.00  0.00           C  
ATOM   1550  O   SER   115      30.409  29.742  38.402  1.00  0.00           O  
ATOM   1551  N   SER   116      30.787  27.546  38.306  1.00  0.00           N  
ATOM   1552  H   SER   116      31.221  26.867  37.696  1.00  0.00           H  
ATOM   1553  CA  SER   116      30.038  27.114  39.519  1.00  0.00           C  
ATOM   1554  HA  SER   116      29.062  27.588  39.623  1.00  0.00           H  
ATOM   1555  CB  SER   116      29.683  25.594  39.429  1.00  0.00           C  
ATOM   1556  HB2 SER   116      29.310  25.217  40.381  1.00  0.00           H  
ATOM   1557  HB3 SER   116      28.823  25.627  38.760  1.00  0.00           H  
ATOM   1558  OG  SER   116      30.790  24.754  38.929  1.00  0.00           O  
ATOM   1559  HG  SER   116      30.445  23.867  39.052  1.00  0.00           H  
ATOM   1560  C   SER   116      30.859  27.257  40.839  1.00  0.00           C  
ATOM   1561  O   SER   116      30.348  27.473  41.948  1.00  0.00           O  
ATOM   1562  N   SER   117      32.171  27.192  40.859  1.00  0.00           N  
ATOM   1563  H   SER   117      32.573  27.134  39.935  1.00  0.00           H  
ATOM   1564  CA  SER   117      33.142  26.974  42.015  1.00  0.00           C  
ATOM   1565  HA  SER   117      32.793  27.279  43.002  1.00  0.00           H  
ATOM   1566  CB  SER   117      33.319  25.450  42.260  1.00  0.00           C  
ATOM   1567  HB2 SER   117      33.802  25.330  43.230  1.00  0.00           H  
ATOM   1568  HB3 SER   117      32.367  24.920  42.282  1.00  0.00           H  
ATOM   1569  OG  SER   117      34.077  24.843  41.251  1.00  0.00           O  
ATOM   1570  HG  SER   117      34.591  24.200  41.743  1.00  0.00           H  
ATOM   1571  C   SER   117      34.491  27.605  41.831  1.00  0.00           C  
ATOM   1572  O   SER   117      34.760  28.157  40.749  1.00  0.00           O  
ATOM   1573  N   GLN   118      35.247  27.584  42.920  1.00  0.00           N  
ATOM   1574  H   GLN   118      34.851  27.116  43.722  1.00  0.00           H  
ATOM   1575  CA  GLN   118      36.638  28.046  43.098  1.00  0.00           C  
ATOM   1576  HA  GLN   118      36.859  27.377  43.929  1.00  0.00           H  
ATOM   1577  CB  GLN   118      37.556  27.688  41.920  1.00  0.00           C  
ATOM   1578  HB2 GLN   118      37.258  28.209  41.011  1.00  0.00           H  
ATOM   1579  HB3 GLN   118      38.589  27.966  42.127  1.00  0.00           H  
ATOM   1580  CG  GLN   118      37.548  26.205  41.637  1.00  0.00           C  
ATOM   1581  HG2 GLN   118      36.559  25.782  41.818  1.00  0.00           H  
ATOM   1582  HG3 GLN   118      37.737  26.085  40.570  1.00  0.00           H  
ATOM   1583  CD  GLN   118      38.646  25.419  42.342  1.00  0.00           C  
ATOM   1584  OE1 GLN   118      39.338  25.964  43.215  1.00  0.00           O  
ATOM   1585  NE2 GLN   118      38.675  24.132  42.088  1.00  0.00           N  
ATOM   1586 HE21 GLN   118      38.168  23.815  41.275  1.00  0.00           H  
ATOM   1587 HE22 GLN   118      39.270  23.556  42.668  1.00  0.00           H  
ATOM   1588  C   GLN   118      36.745  29.493  43.616  1.00  0.00           C  
ATOM   1589  O   GLN   118      35.918  30.352  43.483  1.00  0.00           O  
ATOM   1590  N   SER   119      37.898  29.783  44.301  1.00  0.00           N  
ATOM   1591  H   SER   119      38.032  30.773  44.450  1.00  0.00           H  
ATOM   1592  CA  SER   119      38.849  28.920  44.972  1.00  0.00           C  
ATOM   1593  HA  SER   119      39.236  28.246  44.208  1.00  0.00           H  
ATOM   1594  CB  SER   119      40.041  29.633  45.561  1.00  0.00           C  
ATOM   1595  HB2 SER   119      40.464  30.280  44.793  1.00  0.00           H  
ATOM   1596  HB3 SER   119      39.732  30.218  46.427  1.00  0.00           H  
ATOM   1597  OG  SER   119      40.980  28.587  45.844  1.00  0.00           O  
ATOM   1598  HG  SER   119      41.689  29.036  46.310  1.00  0.00           H  
ATOM   1599  C   SER   119      38.183  28.039  46.015  1.00  0.00           C  
ATOM   1600  O   SER   119      37.349  28.535  46.826  1.00  0.00           O  
ATOM   1601  N   SER   120      38.503  26.693  46.051  1.00  0.00           N  
ATOM   1602  H   SER   120      39.164  26.393  45.348  1.00  0.00           H  
ATOM   1603  CA  SER   120      37.926  25.606  46.847  1.00  0.00           C  
ATOM   1604  HA  SER   120      38.666  24.807  46.802  1.00  0.00           H  
ATOM   1605  CB  SER   120      37.660  25.962  48.324  1.00  0.00           C  
ATOM   1606  HB2 SER   120      36.966  26.797  48.418  1.00  0.00           H  
ATOM   1607  HB3 SER   120      37.232  25.074  48.790  1.00  0.00           H  
ATOM   1608  OG  SER   120      38.886  26.218  48.933  1.00  0.00           O  
ATOM   1609  HG  SER   120      38.678  26.549  49.810  1.00  0.00           H  
ATOM   1610  C   SER   120      36.662  25.047  46.161  1.00  0.00           C  
ATOM   1611  O   SER   120      35.973  25.808  45.500  1.00  0.00           O  
ATOM   1612  N   SER   121      36.300  23.796  46.316  1.00  0.00           N  
ATOM   1613  H   SER   121      35.447  23.602  45.811  1.00  0.00           H  
ATOM   1614  CA  SER   121      37.040  22.692  46.882  1.00  0.00           C  
ATOM   1615  HA  SER   121      37.360  23.042  47.863  1.00  0.00           H  
ATOM   1616  CB  SER   121      36.073  21.563  47.185  1.00  0.00           C  
ATOM   1617  HB2 SER   121      35.196  22.039  47.622  1.00  0.00           H  
ATOM   1618  HB3 SER   121      35.839  21.171  46.195  1.00  0.00           H  
ATOM   1619  OG  SER   121      36.644  20.534  48.005  1.00  0.00           O  
ATOM   1620  HG  SER   121      36.215  19.711  47.759  1.00  0.00           H  
ATOM   1621  C   SER   121      38.163  22.137  45.978  1.00  0.00           C  
ATOM   1622  O   SER   121      37.994  21.973  44.756  1.00  0.00           O  
ATOM   1623  N   TYR   122      39.372  21.996  46.538  1.00  0.00           N  
ATOM   1624  H   TYR   122      39.428  22.188  47.528  1.00  0.00           H  
ATOM   1625  CA  TYR   122      40.583  21.722  45.837  1.00  0.00           C  
ATOM   1626  HA  TYR   122      41.427  21.717  46.525  1.00  0.00           H  
ATOM   1627  CB  TYR   122      40.626  20.355  45.075  1.00  0.00           C  
ATOM   1628  HB2 TYR   122      39.832  20.371  44.328  1.00  0.00           H  
ATOM   1629  HB3 TYR   122      41.570  20.483  44.545  1.00  0.00           H  
ATOM   1630  CG  TYR   122      40.553  19.015  45.794  1.00  0.00           C  
ATOM   1631  CD1 TYR   122      41.157  18.942  47.065  1.00  0.00           C  
ATOM   1632  HD1 TYR   122      41.702  19.743  47.541  1.00  0.00           H  
ATOM   1633  CE1 TYR   122      41.404  17.701  47.646  1.00  0.00           C  
ATOM   1634  HE1 TYR   122      41.926  17.686  48.592  1.00  0.00           H  
ATOM   1635  CZ  TYR   122      40.908  16.504  47.040  1.00  0.00           C  
ATOM   1636  OH  TYR   122      41.192  15.322  47.591  1.00  0.00           O  
ATOM   1637  HH  TYR   122      41.160  14.669  46.888  1.00  0.00           H  
ATOM   1638  CE2 TYR   122      40.224  16.583  45.786  1.00  0.00           C  
ATOM   1639  HE2 TYR   122      39.852  15.666  45.352  1.00  0.00           H  
ATOM   1640  CD2 TYR   122      40.157  17.855  45.152  1.00  0.00           C  
ATOM   1641  HD2 TYR   122      39.659  18.000  44.205  1.00  0.00           H  
ATOM   1642  C   TYR   122      40.812  22.846  44.814  1.00  0.00           C  
ATOM   1643  O   TYR   122      40.650  22.670  43.598  1.00  0.00           O  
ATOM   1644  N   GLY   123      41.157  24.043  45.224  1.00  0.00           N  
ATOM   1645  H   GLY   123      41.157  24.807  44.564  1.00  0.00           H  
ATOM   1646  CA  GLY   123      41.531  24.507  46.548  1.00  0.00           C  
ATOM   1647  HA2 GLY   123      41.633  25.588  46.645  1.00  0.00           H  
ATOM   1648  HA3 GLY   123      40.828  24.107  47.279  1.00  0.00           H  
ATOM   1649  C   GLY   123      42.883  23.978  46.991  1.00  0.00           C  
ATOM   1650  O   GLY   123      42.966  23.487  48.104  1.00  0.00           O  
ATOM   1651  N   GLN   124      43.942  24.032  46.091  1.00  0.00           N  
ATOM   1652  H   GLN   124      43.692  24.344  45.164  1.00  0.00           H  
ATOM   1653  CA  GLN   124      45.240  23.530  46.182  1.00  0.00           C  
ATOM   1654  HA  GLN   124      45.061  22.484  46.430  1.00  0.00           H  
ATOM   1655  CB  GLN   124      46.004  23.612  44.883  1.00  0.00           C  
ATOM   1656  HB2 GLN   124      46.058  24.666  44.610  1.00  0.00           H  
ATOM   1657  HB3 GLN   124      47.018  23.214  44.924  1.00  0.00           H  
ATOM   1658  CG  GLN   124      45.317  22.749  43.815  1.00  0.00           C  
ATOM   1659  HG2 GLN   124      44.363  23.225  43.588  1.00  0.00           H  
ATOM   1660  HG3 GLN   124      46.041  22.690  43.002  1.00  0.00           H  
ATOM   1661  CD  GLN   124      45.159  21.229  44.160  1.00  0.00           C  
ATOM   1662  OE1 GLN   124      46.012  20.580  44.735  1.00  0.00           O  
ATOM   1663  NE2 GLN   124      44.111  20.655  43.711  1.00  0.00           N  
ATOM   1664 HE21 GLN   124      43.532  21.194  43.083  1.00  0.00           H  
ATOM   1665 HE22 GLN   124      44.077  19.650  43.805  1.00  0.00           H  
ATOM   1666  C   GLN   124      46.013  24.153  47.352  1.00  0.00           C  
ATOM   1667  O   GLN   124      45.811  25.363  47.602  1.00  0.00           O  
ATOM   1668  N   PRO   125      46.889  23.457  48.129  1.00  0.00           N  
ATOM   1669  CD  PRO   125      47.756  24.028  49.160  1.00  0.00           C  
ATOM   1670  HD2 PRO   125      47.231  24.090  50.113  1.00  0.00           H  
ATOM   1671  HD3 PRO   125      48.067  25.018  48.825  1.00  0.00           H  
ATOM   1672  CG  PRO   125      48.980  23.147  49.338  1.00  0.00           C  
ATOM   1673  HG2 PRO   125      49.234  23.139  50.398  1.00  0.00           H  
ATOM   1674  HG3 PRO   125      49.762  23.609  48.735  1.00  0.00           H  
ATOM   1675  CB  PRO   125      48.430  21.757  48.843  1.00  0.00           C  
ATOM   1676  HB2 PRO   125      48.234  21.160  49.734  1.00  0.00           H  
ATOM   1677  HB3 PRO   125      49.226  21.446  48.165  1.00  0.00           H  
ATOM   1678  CA  PRO   125      47.148  21.992  48.033  1.00  0.00           C  
ATOM   1679  HA  PRO   125      47.306  21.824  46.968  1.00  0.00           H  
ATOM   1680  C   PRO   125      46.006  21.139  48.546  1.00  0.00           C  
ATOM   1681  O   PRO   125      45.395  21.442  49.564  1.00  0.00           O  
ATOM   1682  N   GLN   126      45.778  19.995  47.923  1.00  0.00           N  
ATOM   1683  H   GLN   126      46.394  19.748  47.162  1.00  0.00           H  
ATOM   1684  CA  GLN   126      44.866  18.942  48.420  1.00  0.00           C  
ATOM   1685  HA  GLN   126      43.852  19.338  48.364  1.00  0.00           H  
ATOM   1686  CB  GLN   126      44.942  17.696  47.487  1.00  0.00           C  
ATOM   1687  HB2 GLN   126      44.238  17.893  46.679  1.00  0.00           H  
ATOM   1688  HB3 GLN   126      45.889  17.586  46.958  1.00  0.00           H  
ATOM   1689  CG  GLN   126      44.623  16.316  48.041  1.00  0.00           C  
ATOM   1690  HG2 GLN   126      45.270  16.099  48.891  1.00  0.00           H  
ATOM   1691  HG3 GLN   126      43.584  16.327  48.370  1.00  0.00           H  
ATOM   1692  CD  GLN   126      44.875  15.125  47.007  1.00  0.00           C  
ATOM   1693  OE1 GLN   126      44.878  15.300  45.801  1.00  0.00           O  
ATOM   1694  NE2 GLN   126      44.989  13.963  47.558  1.00  0.00           N  
ATOM   1695 HE21 GLN   126      44.875  13.928  48.561  1.00  0.00           H  
ATOM   1696 HE22 GLN   126      45.363  13.175  47.049  1.00  0.00           H  
ATOM   1697  C   GLN   126      45.200  18.627  49.891  1.00  0.00           C  
ATOM   1698  O   GLN   126      46.336  18.244  50.117  1.00  0.00           O  
ATOM   1699  N   SER   127      44.251  18.690  50.810  1.00  0.00           N  
ATOM   1700  H   SER   127      43.293  18.896  50.566  1.00  0.00           H  
ATOM   1701  CA  SER   127      44.314  18.545  52.262  1.00  0.00           C  
ATOM   1702  HA  SER   127      43.318  18.688  52.683  1.00  0.00           H  
ATOM   1703  CB  SER   127      44.650  17.097  52.632  1.00  0.00           C  
ATOM   1704  HB2 SER   127      45.589  16.776  52.179  1.00  0.00           H  
ATOM   1705  HB3 SER   127      44.636  16.988  53.716  1.00  0.00           H  
ATOM   1706  OG  SER   127      43.549  16.334  52.153  1.00  0.00           O  
ATOM   1707  HG  SER   127      42.764  16.582  52.647  1.00  0.00           H  
ATOM   1708  C   SER   127      45.240  19.568  52.997  1.00  0.00           C  
ATOM   1709  O   SER   127      45.445  19.458  54.236  1.00  0.00           O  
ATOM   1710  N   GLY   128      45.727  20.680  52.413  1.00  0.00           N  
ATOM   1711  H   GLY   128      45.715  20.708  51.404  1.00  0.00           H  
ATOM   1712  CA  GLY   128      46.654  21.662  52.931  1.00  0.00           C  
ATOM   1713  HA2 GLY   128      46.512  22.615  52.421  1.00  0.00           H  
ATOM   1714  HA3 GLY   128      46.428  21.721  53.996  1.00  0.00           H  
ATOM   1715  C   GLY   128      48.164  21.222  52.805  1.00  0.00           C  
ATOM   1716  O   GLY   128      48.383  20.115  52.291  1.00  0.00           O  
ATOM   1717  N   SER   129      49.236  21.948  53.077  1.00  0.00           N  
ATOM   1718  H   SER   129      50.068  21.382  52.987  1.00  0.00           H  
ATOM   1719  CA  SER   129      49.535  23.334  53.649  1.00  0.00           C  
ATOM   1720  HA  SER   129      50.441  23.706  53.171  1.00  0.00           H  
ATOM   1721  CB  SER   129      48.366  24.314  53.401  1.00  0.00           C  
ATOM   1722  HB2 SER   129      48.059  24.422  52.361  1.00  0.00           H  
ATOM   1723  HB3 SER   129      47.487  23.890  53.888  1.00  0.00           H  
ATOM   1724  OG  SER   129      48.706  25.636  53.914  1.00  0.00           O  
ATOM   1725  HG  SER   129      48.942  26.300  53.261  1.00  0.00           H  
ATOM   1726  C   SER   129      49.783  23.160  55.138  1.00  0.00           C  
ATOM   1727  O   SER   129      48.942  22.556  55.860  1.00  0.00           O  
ATOM   1728  N   TYR   130      50.924  23.719  55.653  1.00  0.00           N  
ATOM   1729  H   TYR   130      51.502  24.284  55.047  1.00  0.00           H  
ATOM   1730  CA  TYR   130      51.348  23.558  57.045  1.00  0.00           C  
ATOM   1731  HA  TYR   130      50.596  22.943  57.539  1.00  0.00           H  
ATOM   1732  CB  TYR   130      52.655  22.775  56.885  1.00  0.00           C  
ATOM   1733  HB2 TYR   130      52.591  21.838  56.332  1.00  0.00           H  
ATOM   1734  HB3 TYR   130      53.243  23.429  56.241  1.00  0.00           H  
ATOM   1735  CG  TYR   130      53.385  22.423  58.141  1.00  0.00           C  
ATOM   1736  CD1 TYR   130      54.565  23.056  58.562  1.00  0.00           C  
ATOM   1737  HD1 TYR   130      54.758  23.989  58.053  1.00  0.00           H  
ATOM   1738  CE1 TYR   130      55.362  22.595  59.628  1.00  0.00           C  
ATOM   1739  HE1 TYR   130      56.314  23.087  59.763  1.00  0.00           H  
ATOM   1740  CZ  TYR   130      54.969  21.419  60.334  1.00  0.00           C  
ATOM   1741  OH  TYR   130      55.766  20.832  61.224  1.00  0.00           O  
ATOM   1742  HH  TYR   130      56.257  21.382  61.840  1.00  0.00           H  
ATOM   1743  CE2 TYR   130      53.725  20.816  59.917  1.00  0.00           C  
ATOM   1744  HE2 TYR   130      53.461  19.923  60.464  1.00  0.00           H  
ATOM   1745  CD2 TYR   130      53.022  21.208  58.789  1.00  0.00           C  
ATOM   1746  HD2 TYR   130      52.154  20.679  58.424  1.00  0.00           H  
ATOM   1747  C   TYR   130      51.568  24.989  57.593  1.00  0.00           C  
ATOM   1748  O   TYR   130      52.097  25.869  56.905  1.00  0.00           O  
ATOM   1749  N   SER   131      51.159  25.332  58.806  1.00  0.00           N  
ATOM   1750  H   SER   131      51.449  26.268  59.050  1.00  0.00           H  
ATOM   1751  CA  SER   131      50.285  24.609  59.784  1.00  0.00           C  
ATOM   1752  HA  SER   131      50.139  25.325  60.593  1.00  0.00           H  
ATOM   1753  CB  SER   131      48.933  24.489  59.196  1.00  0.00           C  
ATOM   1754  HB2 SER   131      48.900  23.659  58.491  1.00  0.00           H  
ATOM   1755  HB3 SER   131      48.269  24.286  60.036  1.00  0.00           H  
ATOM   1756  OG  SER   131      48.560  25.725  58.498  1.00  0.00           O  
ATOM   1757  HG  SER   131      47.613  25.860  58.579  1.00  0.00           H  
ATOM   1758  C   SER   131      50.888  23.254  60.353  1.00  0.00           C  
ATOM   1759  O   SER   131      50.510  22.172  59.908  1.00  0.00           O  
ATOM   1760  N   GLN   132      51.810  23.194  61.260  1.00  0.00           N  
ATOM   1761  H   GLN   132      52.035  22.283  61.634  1.00  0.00           H  
ATOM   1762  CA  GLN   132      52.385  24.362  62.037  1.00  0.00           C  
ATOM   1763  HA  GLN   132      52.655  25.200  61.395  1.00  0.00           H  
ATOM   1764  CB  GLN   132      51.387  24.906  63.073  1.00  0.00           C  
ATOM   1765  HB2 GLN   132      52.014  25.555  63.685  1.00  0.00           H  
ATOM   1766  HB3 GLN   132      50.673  25.505  62.509  1.00  0.00           H  
ATOM   1767  CG  GLN   132      50.714  23.899  64.016  1.00  0.00           C  
ATOM   1768  HG2 GLN   132      51.485  23.337  64.542  1.00  0.00           H  
ATOM   1769  HG3 GLN   132      50.132  24.604  64.609  1.00  0.00           H  
ATOM   1770  CD  GLN   132      49.707  22.899  63.406  1.00  0.00           C  
ATOM   1771  OE1 GLN   132      48.785  23.196  62.720  1.00  0.00           O  
ATOM   1772  NE2 GLN   132      49.872  21.643  63.745  1.00  0.00           N  
ATOM   1773 HE21 GLN   132      50.397  21.378  64.567  1.00  0.00           H  
ATOM   1774 HE22 GLN   132      49.107  21.036  63.491  1.00  0.00           H  
ATOM   1775  C   GLN   132      53.708  23.857  62.620  1.00  0.00           C  
ATOM   1776  O   GLN   132      53.882  22.662  62.813  1.00  0.00           O  
ATOM   1777  N   GLN   133      54.566  24.825  63.011  1.00  0.00           N  
ATOM   1778  H   GLN   133      54.432  25.771  62.684  1.00  0.00           H  
ATOM   1779  CA  GLN   133      55.802  24.526  63.712  1.00  0.00           C  
ATOM   1780  HA  GLN   133      56.231  25.484  64.003  1.00  0.00           H  
ATOM   1781  CB  GLN   133      55.653  23.775  65.050  1.00  0.00           C  
ATOM   1782  HB2 GLN   133      55.070  22.859  64.965  1.00  0.00           H  
ATOM   1783  HB3 GLN   133      56.611  23.488  65.483  1.00  0.00           H  
ATOM   1784  CG  GLN   133      54.812  24.662  66.002  1.00  0.00           C  
ATOM   1785  HG2 GLN   133      55.241  25.664  66.038  1.00  0.00           H  
ATOM   1786  HG3 GLN   133      53.775  24.630  65.667  1.00  0.00           H  
ATOM   1787  CD  GLN   133      54.819  24.153  67.402  1.00  0.00           C  
ATOM   1788  OE1 GLN   133      55.662  23.365  67.772  1.00  0.00           O  
ATOM   1789  NE2 GLN   133      53.989  24.635  68.252  1.00  0.00           N  
ATOM   1790 HE21 GLN   133      53.277  25.259  67.900  1.00  0.00           H  
ATOM   1791 HE22 GLN   133      53.852  24.301  69.195  1.00  0.00           H  
ATOM   1792  C   GLN   133      56.908  23.837  62.799  1.00  0.00           C  
ATOM   1793  O   GLN   133      56.830  22.600  62.658  1.00  0.00           O  
ATOM   1794  N   PRO   134      57.862  24.556  62.221  1.00  0.00           N  
ATOM   1795  CD  PRO   134      58.866  23.844  61.373  1.00  0.00           C  
ATOM   1796  HD2 PRO   134      58.395  23.137  60.690  1.00  0.00           H  
ATOM   1797  HD3 PRO   134      59.527  23.266  62.019  1.00  0.00           H  
ATOM   1798  CG  PRO   134      59.593  24.937  60.614  1.00  0.00           C  
ATOM   1799  HG2 PRO   134      59.239  24.984  59.585  1.00  0.00           H  
ATOM   1800  HG3 PRO   134      60.644  24.709  60.437  1.00  0.00           H  
ATOM   1801  CB  PRO   134      59.322  26.310  61.325  1.00  0.00           C  
ATOM   1802  HB2 PRO   134      59.403  27.206  60.709  1.00  0.00           H  
ATOM   1803  HB3 PRO   134      60.009  26.407  62.165  1.00  0.00           H  
ATOM   1804  CA  PRO   134      58.002  26.026  62.021  1.00  0.00           C  
ATOM   1805  HA  PRO   134      57.996  26.426  63.035  1.00  0.00           H  
ATOM   1806  C   PRO   134      56.785  26.701  61.328  1.00  0.00           C  
ATOM   1807  O   PRO   134      56.177  26.088  60.412  1.00  0.00           O  
ATOM   1808  N   SER   135      56.332  27.849  61.720  1.00  0.00           N  
ATOM   1809  H   SER   135      55.360  27.976  61.479  1.00  0.00           H  
ATOM   1810  CA  SER   135      56.982  28.687  62.719  1.00  0.00           C  
ATOM   1811  HA  SER   135      58.048  28.598  62.508  1.00  0.00           H  
ATOM   1812  CB  SER   135      56.605  30.202  62.519  1.00  0.00           C  
ATOM   1813  HB2 SER   135      55.625  30.425  62.940  1.00  0.00           H  
ATOM   1814  HB3 SER   135      57.223  30.907  63.077  1.00  0.00           H  
ATOM   1815  OG  SER   135      56.730  30.719  61.190  1.00  0.00           O  
ATOM   1816  HG  SER   135      55.911  30.727  60.689  1.00  0.00           H  
ATOM   1817  C   SER   135      56.628  28.413  64.207  1.00  0.00           C  
ATOM   1818  O   SER   135      55.559  27.893  64.461  1.00  0.00           O  
ATOM   1819  N   TYR   136      57.422  28.895  65.177  1.00  0.00           N  
ATOM   1820  H   TYR   136      58.135  29.575  64.952  1.00  0.00           H  
ATOM   1821  CA  TYR   136      57.301  28.596  66.608  1.00  0.00           C  
ATOM   1822  HA  TYR   136      56.674  27.734  66.835  1.00  0.00           H  
ATOM   1823  CB  TYR   136      58.674  28.256  67.098  1.00  0.00           C  
ATOM   1824  HB2 TYR   136      59.306  29.114  66.874  1.00  0.00           H  
ATOM   1825  HB3 TYR   136      58.657  28.192  68.187  1.00  0.00           H  
ATOM   1826  CG  TYR   136      59.213  26.958  66.429  1.00  0.00           C  
ATOM   1827  CD1 TYR   136      58.818  25.666  66.910  1.00  0.00           C  
ATOM   1828  HD1 TYR   136      58.011  25.571  67.621  1.00  0.00           H  
ATOM   1829  CE1 TYR   136      59.285  24.458  66.345  1.00  0.00           C  
ATOM   1830  HE1 TYR   136      58.923  23.543  66.789  1.00  0.00           H  
ATOM   1831  CZ  TYR   136      60.151  24.570  65.244  1.00  0.00           C  
ATOM   1832  OH  TYR   136      60.634  23.413  64.690  1.00  0.00           O  
ATOM   1833  HH  TYR   136      59.965  22.737  64.564  1.00  0.00           H  
ATOM   1834  CE2 TYR   136      60.579  25.800  64.773  1.00  0.00           C  
ATOM   1835  HE2 TYR   136      61.177  25.898  63.879  1.00  0.00           H  
ATOM   1836  CD2 TYR   136      60.131  27.008  65.361  1.00  0.00           C  
ATOM   1837  HD2 TYR   136      60.485  27.937  64.940  1.00  0.00           H  
ATOM   1838  C   TYR   136      56.943  29.853  67.383  1.00  0.00           C  
ATOM   1839  O   TYR   136      57.592  30.852  67.283  1.00  0.00           O  
ATOM   1840  N   GLY   137      55.913  29.867  68.207  1.00  0.00           N  
ATOM   1841  H   GLY   137      55.857  30.737  68.717  1.00  0.00           H  
ATOM   1842  CA  GLY   137      54.961  28.780  68.556  1.00  0.00           C  
ATOM   1843  HA2 GLY   137      54.026  29.272  68.823  1.00  0.00           H  
ATOM   1844  HA3 GLY   137      54.827  28.230  67.624  1.00  0.00           H  
ATOM   1845  C   GLY   137      55.412  27.898  69.780  1.00  0.00           C  
ATOM   1846  O   GLY   137      56.522  27.472  69.756  1.00  0.00           O  
ATOM   1847  N   GLY   138      54.533  27.712  70.748  1.00  0.00           N  
ATOM   1848  H   GLY   138      53.676  28.247  70.734  1.00  0.00           H  
ATOM   1849  CA  GLY   138      54.920  27.005  72.035  1.00  0.00           C  
ATOM   1850  HA2 GLY   138      54.086  26.315  72.159  1.00  0.00           H  
ATOM   1851  HA3 GLY   138      55.881  26.514  71.883  1.00  0.00           H  
ATOM   1852  C   GLY   138      54.954  28.053  73.127  1.00  0.00           C  
ATOM   1853  O   GLY   138      54.213  29.042  73.120  1.00  0.00           O  
ATOM   1854  N   GLN   139      55.787  27.931  74.166  1.00  0.00           N  
ATOM   1855  H   GLN   139      55.685  28.590  74.926  1.00  0.00           H  
ATOM   1856  CA  GLN   139      56.899  26.917  74.468  1.00  0.00           C  
ATOM   1857  HA  GLN   139      56.789  25.919  74.045  1.00  0.00           H  
ATOM   1858  CB  GLN   139      58.093  27.516  73.664  1.00  0.00           C  
ATOM   1859  HB2 GLN   139      58.920  26.819  73.798  1.00  0.00           H  
ATOM   1860  HB3 GLN   139      57.892  27.683  72.605  1.00  0.00           H  
ATOM   1861  CG  GLN   139      58.619  28.866  74.142  1.00  0.00           C  
ATOM   1862  HG2 GLN   139      58.013  29.602  73.613  1.00  0.00           H  
ATOM   1863  HG3 GLN   139      58.529  28.948  75.225  1.00  0.00           H  
ATOM   1864  CD  GLN   139      60.116  29.074  73.720  1.00  0.00           C  
ATOM   1865  OE1 GLN   139      60.688  28.365  72.977  1.00  0.00           O  
ATOM   1866  NE2 GLN   139      60.858  30.025  74.278  1.00  0.00           N  
ATOM   1867 HE21 GLN   139      60.397  30.627  74.945  1.00  0.00           H  
ATOM   1868 HE22 GLN   139      61.808  30.153  73.958  1.00  0.00           H  
ATOM   1869  C   GLN   139      57.193  26.821  75.984  1.00  0.00           C  
ATOM   1870  O   GLN   139      58.366  26.557  76.305  1.00  0.00           O  
ATOM   1871  N   GLN   140      56.214  27.066  76.883  1.00  0.00           N  
ATOM   1872  H   GLN   140      55.269  27.274  76.591  1.00  0.00           H  
ATOM   1873  CA  GLN   140      56.439  27.313  78.370  1.00  0.00           C  
ATOM   1874  HA  GLN   140      55.495  27.664  78.785  1.00  0.00           H  
ATOM   1875  CB  GLN   140      56.752  25.913  78.953  1.00  0.00           C  
ATOM   1876  HB2 GLN   140      57.608  25.417  78.497  1.00  0.00           H  
ATOM   1877  HB3 GLN   140      56.908  26.016  80.027  1.00  0.00           H  
ATOM   1878  CG  GLN   140      55.517  24.967  78.981  1.00  0.00           C  
ATOM   1879  HG2 GLN   140      54.673  25.539  79.367  1.00  0.00           H  
ATOM   1880  HG3 GLN   140      55.269  24.504  78.026  1.00  0.00           H  
ATOM   1881  CD  GLN   140      55.773  23.755  79.902  1.00  0.00           C  
ATOM   1882  OE1 GLN   140      56.894  23.517  80.448  1.00  0.00           O  
ATOM   1883  NE2 GLN   140      54.797  22.970  80.176  1.00  0.00           N  
ATOM   1884 HE21 GLN   140      53.969  23.102  79.614  1.00  0.00           H  
ATOM   1885 HE22 GLN   140      54.972  22.079  80.617  1.00  0.00           H  
ATOM   1886  C   GLN   140      57.392  28.445  78.610  1.00  0.00           C  
ATOM   1887  O   GLN   140      57.558  29.344  77.765  1.00  0.00           O  
ATOM   1888  N   GLN   141      58.107  28.430  79.705  1.00  0.00           N  
ATOM   1889  H   GLN   141      57.993  27.689  80.382  1.00  0.00           H  
ATOM   1890  CA  GLN   141      59.103  29.460  80.097  1.00  0.00           C  
ATOM   1891  HA  GLN   141      59.348  30.117  79.263  1.00  0.00           H  
ATOM   1892  CB  GLN   141      58.342  30.423  81.153  1.00  0.00           C  
ATOM   1893  HB2 GLN   141      58.113  29.815  82.027  1.00  0.00           H  
ATOM   1894  HB3 GLN   141      58.833  31.328  81.512  1.00  0.00           H  
ATOM   1895  CG  GLN   141      57.033  31.013  80.546  1.00  0.00           C  
ATOM   1896  HG2 GLN   141      56.433  30.263  80.031  1.00  0.00           H  
ATOM   1897  HG3 GLN   141      56.481  31.470  81.368  1.00  0.00           H  
ATOM   1898  CD  GLN   141      57.452  32.063  79.468  1.00  0.00           C  
ATOM   1899  OE1 GLN   141      58.369  32.813  79.586  1.00  0.00           O  
ATOM   1900  NE2 GLN   141      56.819  32.148  78.328  1.00  0.00           N  
ATOM   1901 HE21 GLN   141      56.207  31.381  78.091  1.00  0.00           H  
ATOM   1902 HE22 GLN   141      57.117  32.792  77.609  1.00  0.00           H  
ATOM   1903  C   GLN   141      60.328  28.831  80.785  1.00  0.00           C  
ATOM   1904  O   GLN   141      60.156  28.001  81.701  1.00  0.00           O  
ATOM   1905  N   SER   142      61.594  29.089  80.431  1.00  0.00           N  
ATOM   1906  H   SER   142      62.212  28.681  81.118  1.00  0.00           H  
ATOM   1907  CA  SER   142      62.288  29.853  79.303  1.00  0.00           C  
ATOM   1908  HA  SER   142      63.360  29.797  79.491  1.00  0.00           H  
ATOM   1909  CB  SER   142      61.985  29.228  77.889  1.00  0.00           C  
ATOM   1910  HB2 SER   142      60.922  29.352  77.684  1.00  0.00           H  
ATOM   1911  HB3 SER   142      62.609  29.789  77.193  1.00  0.00           H  
ATOM   1912  OG  SER   142      62.343  27.865  77.861  1.00  0.00           O  
ATOM   1913  HG  SER   142      63.253  27.844  78.165  1.00  0.00           H  
ATOM   1914  C   SER   142      61.831  31.358  79.449  1.00  0.00           C  
ATOM   1915  O   SER   142      61.209  31.891  78.553  1.00  0.00           O  
ATOM   1916  N   TYR   143      61.972  31.866  80.680  1.00  0.00           N  
ATOM   1917  H   TYR   143      62.393  31.269  81.377  1.00  0.00           H  
ATOM   1918  CA  TYR   143      61.536  33.221  81.100  1.00  0.00           C  
ATOM   1919  HA  TYR   143      60.450  33.268  81.023  1.00  0.00           H  
ATOM   1920  CB  TYR   143      61.787  33.466  82.637  1.00  0.00           C  
ATOM   1921  HB2 TYR   143      62.809  33.304  82.979  1.00  0.00           H  
ATOM   1922  HB3 TYR   143      61.501  34.479  82.920  1.00  0.00           H  
ATOM   1923  CG  TYR   143      60.929  32.586  83.450  1.00  0.00           C  
ATOM   1924  CD1 TYR   143      59.518  32.758  83.472  1.00  0.00           C  
ATOM   1925  HD1 TYR   143      59.052  33.430  82.766  1.00  0.00           H  
ATOM   1926  CE1 TYR   143      58.684  32.068  84.326  1.00  0.00           C  
ATOM   1927  HE1 TYR   143      57.620  32.247  84.269  1.00  0.00           H  
ATOM   1928  CZ  TYR   143      59.259  30.978  85.008  1.00  0.00           C  
ATOM   1929  OH  TYR   143      58.388  30.196  85.746  1.00  0.00           O  
ATOM   1930  HH  TYR   143      57.906  30.842  86.268  1.00  0.00           H  
ATOM   1931  CE2 TYR   143      60.618  30.728  85.060  1.00  0.00           C  
ATOM   1932  HE2 TYR   143      60.938  29.831  85.569  1.00  0.00           H  
ATOM   1933  CD2 TYR   143      61.502  31.610  84.311  1.00  0.00           C  
ATOM   1934  HD2 TYR   143      62.576  31.537  84.389  1.00  0.00           H  
ATOM   1935  C   TYR   143      62.218  34.370  80.388  1.00  0.00           C  
ATOM   1936  O   TYR   143      63.468  34.366  80.175  1.00  0.00           O  
ATOM   1937  N   GLY   144      61.433  35.376  80.098  1.00  0.00           N  
ATOM   1938  H   GLY   144      60.452  35.294  80.322  1.00  0.00           H  
ATOM   1939  CA  GLY   144      61.763  36.693  79.603  1.00  0.00           C  
ATOM   1940  HA2 GLY   144      62.499  36.625  78.801  1.00  0.00           H  
ATOM   1941  HA3 GLY   144      60.788  37.128  79.387  1.00  0.00           H  
ATOM   1942  C   GLY   144      62.347  37.608  80.699  1.00  0.00           C  
ATOM   1943  O   GLY   144      63.114  37.153  81.559  1.00  0.00           O  
ATOM   1944  N   GLN   145      62.096  38.921  80.566  1.00  0.00           N  
ATOM   1945  H   GLN   145      61.466  39.170  79.817  1.00  0.00           H  
ATOM   1946  CA  GLN   145      62.730  39.900  81.508  1.00  0.00           C  
ATOM   1947  HA  GLN   145      62.629  39.504  82.518  1.00  0.00           H  
ATOM   1948  CB  GLN   145      64.226  40.095  81.180  1.00  0.00           C  
ATOM   1949  HB2 GLN   145      64.687  40.703  81.959  1.00  0.00           H  
ATOM   1950  HB3 GLN   145      64.808  39.173  81.157  1.00  0.00           H  
ATOM   1951  CG  GLN   145      64.368  40.906  79.885  1.00  0.00           C  
ATOM   1952  HG2 GLN   145      63.743  40.485  79.098  1.00  0.00           H  
ATOM   1953  HG3 GLN   145      64.015  41.926  80.038  1.00  0.00           H  
ATOM   1954  CD  GLN   145      65.758  41.046  79.353  1.00  0.00           C  
ATOM   1955  OE1 GLN   145      66.569  40.101  79.246  1.00  0.00           O  
ATOM   1956  NE2 GLN   145      66.232  42.224  78.966  1.00  0.00           N  
ATOM   1957 HE21 GLN   145      67.161  42.253  78.569  1.00  0.00           H  
ATOM   1958 HE22 GLN   145      65.668  43.061  78.965  1.00  0.00           H  
ATOM   1959  C   GLN   145      61.922  41.215  81.546  1.00  0.00           C  
ATOM   1960  O   GLN   145      60.868  41.292  80.933  1.00  0.00           O  
ATOM   1961  N   GLN   146      62.331  42.207  82.220  1.00  0.00           N  
ATOM   1962  H   GLN   146      63.130  42.040  82.815  1.00  0.00           H  
ATOM   1963  CA  GLN   146      61.626  43.458  82.261  1.00  0.00           C  
ATOM   1964  HA  GLN   146      61.071  43.646  81.342  1.00  0.00           H  
ATOM   1965  CB  GLN   146      60.582  43.450  83.410  1.00  0.00           C  
ATOM   1966  HB2 GLN   146      60.010  44.377  83.455  1.00  0.00           H  
ATOM   1967  HB3 GLN   146      59.922  42.606  83.211  1.00  0.00           H  
ATOM   1968  CG  GLN   146      61.150  43.225  84.877  1.00  0.00           C  
ATOM   1969  HG2 GLN   146      61.758  42.321  84.860  1.00  0.00           H  
ATOM   1970  HG3 GLN   146      61.854  44.040  85.044  1.00  0.00           H  
ATOM   1971  CD  GLN   146      60.021  42.944  85.920  1.00  0.00           C  
ATOM   1972  OE1 GLN   146      58.807  43.024  85.724  1.00  0.00           O  
ATOM   1973  NE2 GLN   146      60.369  42.696  87.159  1.00  0.00           N  
ATOM   1974 HE21 GLN   146      61.334  42.676  87.456  1.00  0.00           H  
ATOM   1975 HE22 GLN   146      59.615  42.690  87.830  1.00  0.00           H  
ATOM   1976  C   GLN   146      62.510  44.626  82.387  1.00  0.00           C  
ATOM   1977  O   GLN   146      63.748  44.495  82.698  1.00  0.00           O  
ATOM   1978  N   GLN   147      62.080  45.834  82.109  1.00  0.00           N  
ATOM   1979  H   GLN   147      61.120  46.007  81.847  1.00  0.00           H  
ATOM   1980  CA  GLN   147      63.008  47.059  82.004  1.00  0.00           C  
ATOM   1981  HA  GLN   147      63.793  46.850  81.277  1.00  0.00           H  
ATOM   1982  CB  GLN   147      62.163  48.209  81.648  1.00  0.00           C  
ATOM   1983  HB2 GLN   147      61.395  47.818  80.981  1.00  0.00           H  
ATOM   1984  HB3 GLN   147      61.680  48.453  82.594  1.00  0.00           H  
ATOM   1985  CG  GLN   147      62.928  49.446  81.038  1.00  0.00           C  
ATOM   1986  HG2 GLN   147      62.591  50.384  81.479  1.00  0.00           H  
ATOM   1987  HG3 GLN   147      64.003  49.357  81.193  1.00  0.00           H  
ATOM   1988  CD  GLN   147      62.686  49.571  79.543  1.00  0.00           C  
ATOM   1989  OE1 GLN   147      62.058  48.830  78.874  1.00  0.00           O  
ATOM   1990  NE2 GLN   147      63.299  50.618  78.997  1.00  0.00           N  
ATOM   1991 HE21 GLN   147      63.958  51.183  79.512  1.00  0.00           H  
ATOM   1992 HE22 GLN   147      63.292  50.725  77.993  1.00  0.00           H  
ATOM   1993  C   GLN   147      63.748  47.358  83.290  1.00  0.00           C  
ATOM   1994  O   GLN   147      63.218  47.227  84.418  1.00  0.00           O  
ATOM   1995  N   SER   148      64.961  47.886  83.210  1.00  0.00           N  
ATOM   1996  H   SER   148      65.411  47.886  82.306  1.00  0.00           H  
ATOM   1997  CA  SER   148      65.912  48.248  84.286  1.00  0.00           C  
ATOM   1998  HA  SER   148      66.164  47.298  84.757  1.00  0.00           H  
ATOM   1999  CB  SER   148      67.158  48.773  83.624  1.00  0.00           C  
ATOM   2000  HB2 SER   148      67.549  48.132  82.834  1.00  0.00           H  
ATOM   2001  HB3 SER   148      67.095  49.729  83.106  1.00  0.00           H  
ATOM   2002  OG  SER   148      68.259  48.780  84.556  1.00  0.00           O  
ATOM   2003  HG  SER   148      68.371  47.914  84.957  1.00  0.00           H  
ATOM   2004  C   SER   148      65.340  49.167  85.353  1.00  0.00           C  
ATOM   2005  O   SER   148      64.442  49.967  85.048  1.00  0.00           O  
ATOM   2006  N   TYR   149      65.737  48.875  86.611  1.00  0.00           N  
ATOM   2007  H   TYR   149      66.476  48.190  86.681  1.00  0.00           H  
ATOM   2008  CA  TYR   149      65.182  49.548  87.747  1.00  0.00           C  
ATOM   2009  HA  TYR   149      64.093  49.581  87.705  1.00  0.00           H  
ATOM   2010  CB  TYR   149      65.542  48.907  89.127  1.00  0.00           C  
ATOM   2011  HB2 TYR   149      64.937  48.004  89.209  1.00  0.00           H  
ATOM   2012  HB3 TYR   149      66.608  48.678  89.100  1.00  0.00           H  
ATOM   2013  CG  TYR   149      65.198  49.760  90.355  1.00  0.00           C  
ATOM   2014  CD1 TYR   149      66.248  50.411  91.050  1.00  0.00           C  
ATOM   2015  HD1 TYR   149      67.226  50.408  90.591  1.00  0.00           H  
ATOM   2016  CE1 TYR   149      65.994  51.082  92.273  1.00  0.00           C  
ATOM   2017  HE1 TYR   149      66.795  51.667  92.701  1.00  0.00           H  
ATOM   2018  CZ  TYR   149      64.728  51.111  92.845  1.00  0.00           C  
ATOM   2019  OH  TYR   149      64.515  51.863  93.953  1.00  0.00           O  
ATOM   2020  HH  TYR   149      65.366  52.166  94.278  1.00  0.00           H  
ATOM   2021  CE2 TYR   149      63.658  50.539  92.155  1.00  0.00           C  
ATOM   2022  HE2 TYR   149      62.697  50.529  92.648  1.00  0.00           H  
ATOM   2023  CD2 TYR   149      63.900  49.878  90.911  1.00  0.00           C  
ATOM   2024  HD2 TYR   149      62.989  49.514  90.457  1.00  0.00           H  
ATOM   2025  C   TYR   149      65.669  51.023  87.698  1.00  0.00           C  
ATOM   2026  O   TYR   149      66.716  51.222  87.150  1.00  0.00           O  
ATOM   2027  N   ASN   150      64.976  52.022  88.339  1.00  0.00           N  
ATOM   2028  H   ASN   150      64.273  51.744  89.008  1.00  0.00           H  
ATOM   2029  CA  ASN   150      65.410  53.377  88.365  1.00  0.00           C  
ATOM   2030  HA  ASN   150      66.493  53.384  88.241  1.00  0.00           H  
ATOM   2031  CB  ASN   150      64.989  54.155  87.147  1.00  0.00           C  
ATOM   2032  HB2 ASN   150      64.999  53.568  86.229  1.00  0.00           H  
ATOM   2033  HB3 ASN   150      63.960  54.482  87.298  1.00  0.00           H  
ATOM   2034  CG  ASN   150      65.974  55.359  86.881  1.00  0.00           C  
ATOM   2035  OD1 ASN   150      66.118  56.169  87.780  1.00  0.00           O  
ATOM   2036  ND2 ASN   150      66.473  55.403  85.666  1.00  0.00           N  
ATOM   2037 HD21 ASN   150      67.186  56.104  85.526  1.00  0.00           H  
ATOM   2038 HD22 ASN   150      66.229  54.753  84.932  1.00  0.00           H  
ATOM   2039  C   ASN   150      65.097  54.034  89.748  1.00  0.00           C  
ATOM   2040  O   ASN   150      63.928  54.039  90.152  1.00  0.00           O  
ATOM   2041  N   PRO   151      66.061  54.613  90.489  1.00  0.00           N  
ATOM   2042  CD  PRO   151      67.507  54.573  90.255  1.00  0.00           C  
ATOM   2043  HD2 PRO   151      67.755  55.403  89.593  1.00  0.00           H  
ATOM   2044  HD3 PRO   151      67.773  53.583  89.884  1.00  0.00           H  
ATOM   2045  CG  PRO   151      68.103  54.782  91.600  1.00  0.00           C  
ATOM   2046  HG2 PRO   151      69.110  55.196  91.555  1.00  0.00           H  
ATOM   2047  HG3 PRO   151      68.085  53.874  92.202  1.00  0.00           H  
ATOM   2048  CB  PRO   151      67.131  55.705  92.305  1.00  0.00           C  
ATOM   2049  HB2 PRO   151      67.318  56.699  91.899  1.00  0.00           H  
ATOM   2050  HB3 PRO   151      67.307  55.760  93.379  1.00  0.00           H  
ATOM   2051  CA  PRO   151      65.804  55.137  91.896  1.00  0.00           C  
ATOM   2052  HA  PRO   151      65.536  54.397  92.650  1.00  0.00           H  
ATOM   2053  C   PRO   151      64.637  56.174  91.866  1.00  0.00           C  
ATOM   2054  O   PRO   151      64.748  57.239  91.182  1.00  0.00           O  
ATOM   2055  N   PRO   152      63.438  55.929  92.479  1.00  0.00           N  
ATOM   2056  CD  PRO   152      63.272  54.760  93.328  1.00  0.00           C  
ATOM   2057  HD2 PRO   152      64.043  54.700  94.097  1.00  0.00           H  
ATOM   2058  HD3 PRO   152      63.368  53.903  92.662  1.00  0.00           H  
ATOM   2059  CG  PRO   152      61.793  54.931  93.856  1.00  0.00           C  
ATOM   2060  HG2 PRO   152      61.886  55.539  94.756  1.00  0.00           H  
ATOM   2061  HG3 PRO   152      61.283  53.999  94.100  1.00  0.00           H  
ATOM   2062  CB  PRO   152      61.144  55.835  92.916  1.00  0.00           C  
ATOM   2063  HB2 PRO   152      60.457  56.368  93.573  1.00  0.00           H  
ATOM   2064  HB3 PRO   152      60.653  55.311  92.096  1.00  0.00           H  
ATOM   2065  CA  PRO   152      62.236  56.752  92.365  1.00  0.00           C  
ATOM   2066  HA  PRO   152      62.063  56.968  91.310  1.00  0.00           H  
ATOM   2067  C   PRO   152      62.324  58.054  93.174  1.00  0.00           C  
ATOM   2068  O   PRO   152      63.081  58.141  94.122  1.00  0.00           O  
ATOM   2069  N   GLN   153      61.551  59.004  92.725  1.00  0.00           N  
ATOM   2070  H   GLN   153      60.901  58.712  92.009  1.00  0.00           H  
ATOM   2071  CA  GLN   153      61.637  60.421  93.049  1.00  0.00           C  
ATOM   2072  HA  GLN   153      62.488  60.557  93.717  1.00  0.00           H  
ATOM   2073  CB  GLN   153      62.040  61.156  91.709  1.00  0.00           C  
ATOM   2074  HB2 GLN   153      62.664  60.562  91.041  1.00  0.00           H  
ATOM   2075  HB3 GLN   153      61.253  61.380  90.989  1.00  0.00           H  
ATOM   2076  CG  GLN   153      62.825  62.408  92.145  1.00  0.00           C  
ATOM   2077  HG2 GLN   153      62.467  62.660  93.142  1.00  0.00           H  
ATOM   2078  HG3 GLN   153      63.892  62.197  92.070  1.00  0.00           H  
ATOM   2079  CD  GLN   153      62.511  63.697  91.411  1.00  0.00           C  
ATOM   2080  OE1 GLN   153      61.418  63.927  90.832  1.00  0.00           O  
ATOM   2081  NE2 GLN   153      63.491  64.646  91.421  1.00  0.00           N  
ATOM   2082 HE21 GLN   153      64.428  64.429  91.727  1.00  0.00           H  
ATOM   2083 HE22 GLN   153      63.223  65.548  91.053  1.00  0.00           H  
ATOM   2084  C   GLN   153      60.359  61.059  93.546  1.00  0.00           C  
ATOM   2085  O   GLN   153      59.299  60.940  92.929  1.00  0.00           O  
ATOM   2086  N   GLY   154      60.459  61.646  94.743  1.00  0.00           N  
ATOM   2087  H   GLY   154      61.332  61.528  95.237  1.00  0.00           H  
ATOM   2088  CA  GLY   154      59.337  62.152  95.507  1.00  0.00           C  
ATOM   2089  HA2 GLY   154      58.779  62.925  94.978  1.00  0.00           H  
ATOM   2090  HA3 GLY   154      58.659  61.327  95.726  1.00  0.00           H  
ATOM   2091  C   GLY   154      59.651  62.763  96.862  1.00  0.00           C  
ATOM   2092  O   GLY   154      60.810  62.843  97.276  1.00  0.00           O  
ATOM   2093  N   TYR   155      58.601  63.215  97.590  1.00  0.00           N  
ATOM   2094  H   TYR   155      57.688  62.937  97.260  1.00  0.00           H  
ATOM   2095  CA  TYR   155      58.702  63.973  98.845  1.00  0.00           C  
ATOM   2096  HA  TYR   155      59.247  63.446  99.628  1.00  0.00           H  
ATOM   2097  CB  TYR   155      59.428  65.333  98.764  1.00  0.00           C  
ATOM   2098  HB2 TYR   155      59.695  65.679  99.762  1.00  0.00           H  
ATOM   2099  HB3 TYR   155      60.357  65.080  98.252  1.00  0.00           H  
ATOM   2100  CG  TYR   155      58.660  66.441  97.959  1.00  0.00           C  
ATOM   2101  CD1 TYR   155      59.203  66.884  96.765  1.00  0.00           C  
ATOM   2102  HD1 TYR   155      60.111  66.527  96.301  1.00  0.00           H  
ATOM   2103  CE1 TYR   155      58.445  67.754  95.947  1.00  0.00           C  
ATOM   2104  HE1 TYR   155      58.772  67.972  94.941  1.00  0.00           H  
ATOM   2105  CZ  TYR   155      57.297  68.384  96.439  1.00  0.00           C  
ATOM   2106  OH  TYR   155      56.639  69.187  95.586  1.00  0.00           O  
ATOM   2107  HH  TYR   155      56.062  69.741  96.117  1.00  0.00           H  
ATOM   2108  CE2 TYR   155      56.806  67.953  97.683  1.00  0.00           C  
ATOM   2109  HE2 TYR   155      55.961  68.465  98.120  1.00  0.00           H  
ATOM   2110  CD2 TYR   155      57.501  67.033  98.484  1.00  0.00           C  
ATOM   2111  HD2 TYR   155      57.185  66.703  99.463  1.00  0.00           H  
ATOM   2112  C   TYR   155      57.311  64.108  99.428  1.00  0.00           C  
ATOM   2113  O   TYR   155      56.387  64.051  98.658  1.00  0.00           O  
ATOM   2114  N   GLY   156      57.072  64.332 100.690  1.00  0.00           N  
ATOM   2115  H   GLY   156      56.102  64.254 100.960  1.00  0.00           H  
ATOM   2116  CA  GLY   156      57.931  64.464 101.816  1.00  0.00           C  
ATOM   2117  HA2 GLY   156      57.991  63.522 102.362  1.00  0.00           H  
ATOM   2118  HA3 GLY   156      58.950  64.598 101.452  1.00  0.00           H  
ATOM   2119  C   GLY   156      57.682  65.606 102.791  1.00  0.00           C  
ATOM   2120  O   GLY   156      58.440  65.706 103.753  1.00  0.00           O  
ATOM   2121  N   GLN   157      56.668  66.435 102.567  1.00  0.00           N  
ATOM   2122  H   GLN   157      56.049  66.328 101.776  1.00  0.00           H  
ATOM   2123  CA  GLN   157      56.324  67.465 103.492  1.00  0.00           C  
ATOM   2124  HA  GLN   157      56.989  68.305 103.292  1.00  0.00           H  
ATOM   2125  CB  GLN   157      54.954  68.035 103.069  1.00  0.00           C  
ATOM   2126  HB2 GLN   157      54.912  69.088 103.348  1.00  0.00           H  
ATOM   2127  HB3 GLN   157      54.880  67.986 101.983  1.00  0.00           H  
ATOM   2128  CG  GLN   157      53.789  67.160 103.760  1.00  0.00           C  
ATOM   2129  HG2 GLN   157      53.942  66.101 103.554  1.00  0.00           H  
ATOM   2130  HG3 GLN   157      53.837  67.353 104.832  1.00  0.00           H  
ATOM   2131  CD  GLN   157      52.395  67.686 103.330  1.00  0.00           C  
ATOM   2132  OE1 GLN   157      52.215  68.732 102.721  1.00  0.00           O  
ATOM   2133  NE2 GLN   157      51.338  66.989 103.702  1.00  0.00           N  
ATOM   2134 HE21 GLN   157      51.349  66.053 104.083  1.00  0.00           H  
ATOM   2135 HE22 GLN   157      50.456  67.352 103.371  1.00  0.00           H  
ATOM   2136  C   GLN   157      56.504  67.164 105.001  1.00  0.00           C  
ATOM   2137  O   GLN   157      56.058  66.195 105.561  1.00  0.00           O  
ATOM   2138  N   GLN   158      57.171  68.014 105.820  1.00  0.00           N  
ATOM   2139  H   GLN   158      57.116  67.721 106.785  1.00  0.00           H  
ATOM   2140  CA  GLN   158      57.802  69.313 105.643  1.00  0.00           C  
ATOM   2141  HA  GLN   158      57.466  69.786 104.720  1.00  0.00           H  
ATOM   2142  CB  GLN   158      57.217  70.274 106.733  1.00  0.00           C  
ATOM   2143  HB2 GLN   158      57.717  69.956 107.648  1.00  0.00           H  
ATOM   2144  HB3 GLN   158      57.717  71.231 106.587  1.00  0.00           H  
ATOM   2145  CG  GLN   158      55.680  70.412 106.936  1.00  0.00           C  
ATOM   2146  HG2 GLN   158      55.181  69.463 107.134  1.00  0.00           H  
ATOM   2147  HG3 GLN   158      55.645  71.105 107.777  1.00  0.00           H  
ATOM   2148  CD  GLN   158      54.946  71.081 105.771  1.00  0.00           C  
ATOM   2149  OE1 GLN   158      55.594  71.764 104.981  1.00  0.00           O  
ATOM   2150  NE2 GLN   158      53.738  70.766 105.407  1.00  0.00           N  
ATOM   2151 HE21 GLN   158      53.240  70.029 105.885  1.00  0.00           H  
ATOM   2152 HE22 GLN   158      53.284  71.212 104.623  1.00  0.00           H  
ATOM   2153  C   GLN   158      59.368  69.334 105.590  1.00  0.00           C  
ATOM   2154  O   GLN   158      59.973  68.330 105.192  1.00  0.00           O  
ATOM   2155  N   ASN   159      59.993  70.430 105.991  1.00  0.00           N  
ATOM   2156  H   ASN   159      59.477  71.235 106.317  1.00  0.00           H  
ATOM   2157  CA  ASN   159      61.420  70.678 105.926  1.00  0.00           C  
ATOM   2158  HA  ASN   159      61.541  71.754 106.045  1.00  0.00           H  
ATOM   2159  CB  ASN   159      62.258  70.019 107.029  1.00  0.00           C  
ATOM   2160  HB2 ASN   159      62.174  68.936 106.938  1.00  0.00           H  
ATOM   2161  HB3 ASN   159      63.302  70.253 106.817  1.00  0.00           H  
ATOM   2162  CG  ASN   159      61.835  70.377 108.407  1.00  0.00           C  
ATOM   2163  OD1 ASN   159      61.093  69.561 108.938  1.00  0.00           O  
ATOM   2164  ND2 ASN   159      62.119  71.496 108.909  1.00  0.00           N  
ATOM   2165 HD21 ASN   159      62.723  72.164 108.450  1.00  0.00           H  
ATOM   2166 HD22 ASN   159      62.024  71.491 109.914  1.00  0.00           H  
ATOM   2167  C   ASN   159      61.991  70.392 104.505  1.00  0.00           C  
ATOM   2168  O   ASN   159      62.983  69.643 104.355  1.00  0.00           O  
ATOM   2169  N   GLN   160      61.464  70.926 103.360  1.00  0.00           N  
ATOM   2170  H   GLN   160      61.934  70.684 102.499  1.00  0.00           H  
ATOM   2171  CA  GLN   160      60.536  72.036 103.203  1.00  0.00           C  
ATOM   2172  HA  GLN   160      59.665  71.776 103.804  1.00  0.00           H  
ATOM   2173  CB  GLN   160      61.102  73.399 103.681  1.00  0.00           C  
ATOM   2174  HB2 GLN   160      61.508  73.264 104.684  1.00  0.00           H  
ATOM   2175  HB3 GLN   160      61.948  73.704 103.065  1.00  0.00           H  
ATOM   2176  CG  GLN   160      60.069  74.498 103.674  1.00  0.00           C  
ATOM   2177  HG2 GLN   160      60.431  75.465 104.022  1.00  0.00           H  
ATOM   2178  HG3 GLN   160      59.531  74.438 102.728  1.00  0.00           H  
ATOM   2179  CD  GLN   160      58.903  74.217 104.621  1.00  0.00           C  
ATOM   2180  OE1 GLN   160      58.922  73.334 105.480  1.00  0.00           O  
ATOM   2181  NE2 GLN   160      57.872  74.927 104.430  1.00  0.00           N  
ATOM   2182 HE21 GLN   160      57.807  75.539 103.629  1.00  0.00           H  
ATOM   2183 HE22 GLN   160      57.082  74.888 105.058  1.00  0.00           H  
ATOM   2184  C   GLN   160      60.220  72.109 101.720  1.00  0.00           C  
ATOM   2185  O   GLN   160      61.158  72.210 100.965  1.00  0.00           O  
ATOM   2186  N   TYR   161      58.892  72.176 101.346  1.00  0.00           N  
ATOM   2187  H   TYR   161      58.251  71.982 102.103  1.00  0.00           H  
ATOM   2188  CA  TYR   161      58.540  72.064  99.906  1.00  0.00           C  
ATOM   2189  HA  TYR   161      59.429  72.191  99.289  1.00  0.00           H  
ATOM   2190  CB  TYR   161      58.133  70.650  99.483  1.00  0.00           C  
ATOM   2191  HB2 TYR   161      57.157  70.448  99.923  1.00  0.00           H  
ATOM   2192  HB3 TYR   161      58.030  70.591  98.399  1.00  0.00           H  
ATOM   2193  CG  TYR   161      59.048  69.584 100.020  1.00  0.00           C  
ATOM   2194  CD1 TYR   161      60.153  69.188  99.290  1.00  0.00           C  
ATOM   2195  HD1 TYR   161      60.381  69.670  98.351  1.00  0.00           H  
ATOM   2196  CE1 TYR   161      60.986  68.216  99.899  1.00  0.00           C  
ATOM   2197  HE1 TYR   161      61.840  67.807  99.381  1.00  0.00           H  
ATOM   2198  CZ  TYR   161      60.702  67.610 101.155  1.00  0.00           C  
ATOM   2199  OH  TYR   161      61.576  66.736 101.690  1.00  0.00           O  
ATOM   2200  HH  TYR   161      61.335  66.534 102.596  1.00  0.00           H  
ATOM   2201  CE2 TYR   161      59.651  68.138 101.924  1.00  0.00           C  
ATOM   2202  HE2 TYR   161      59.382  67.659 102.853  1.00  0.00           H  
ATOM   2203  CD2 TYR   161      58.785  69.078 101.325  1.00  0.00           C  
ATOM   2204  HD2 TYR   161      57.969  69.434 101.935  1.00  0.00           H  
ATOM   2205  C   TYR   161      57.337  73.018  99.539  1.00  0.00           C  
ATOM   2206  O   TYR   161      56.919  73.063  98.411  1.00  0.00           O  
ATOM   2207  N   ASN   162      56.837  73.825 100.450  1.00  0.00           N  
ATOM   2208  H   ASN   162      57.368  73.783 101.307  1.00  0.00           H  
ATOM   2209  CA  ASN   162      55.975  75.006 100.380  1.00  0.00           C  
ATOM   2210  HA  ASN   162      55.575  75.096  99.370  1.00  0.00           H  
ATOM   2211  CB  ASN   162      54.716  74.847 101.191  1.00  0.00           C  
ATOM   2212  HB2 ASN   162      54.899  74.740 102.260  1.00  0.00           H  
ATOM   2213  HB3 ASN   162      54.098  75.701 100.915  1.00  0.00           H  
ATOM   2214  CG  ASN   162      53.867  73.675 100.787  1.00  0.00           C  
ATOM   2215  OD1 ASN   162      53.877  72.611 101.403  1.00  0.00           O  
ATOM   2216  ND2 ASN   162      53.278  73.742  99.635  1.00  0.00           N  
ATOM   2217 HD21 ASN   162      52.854  72.921  99.227  1.00  0.00           H  
ATOM   2218 HD22 ASN   162      53.355  74.613  99.130  1.00  0.00           H  
ATOM   2219  C   ASN   162      56.817  76.292 100.753  1.00  0.00           C  
ATOM   2220  O   ASN   162      57.798  76.153 101.503  1.00  0.00           O  
ATOM   2221  N   SER   163      56.392  77.464 100.273  1.00  0.00           N  
ATOM   2222  H   SER   163      55.654  77.462  99.583  1.00  0.00           H  
ATOM   2223  CA  SER   163      56.985  78.736 100.800  1.00  0.00           C  
ATOM   2224  HA  SER   163      57.205  78.500 101.841  1.00  0.00           H  
ATOM   2225  CB  SER   163      58.329  78.987 100.167  1.00  0.00           C  
ATOM   2226  HB2 SER   163      59.016  78.142 100.196  1.00  0.00           H  
ATOM   2227  HB3 SER   163      58.275  79.386  99.154  1.00  0.00           H  
ATOM   2228  OG  SER   163      58.936  79.992 100.894  1.00  0.00           O  
ATOM   2229  HG  SER   163      59.723  80.366 100.492  1.00  0.00           H  
ATOM   2230  C   SER   163      56.034  79.942 100.842  1.00  0.00           C  
ATOM   2231  O   SER   163      55.006  79.935 100.182  1.00  0.00           O  
ATOM   2232  N   SER   164      56.404  81.062 101.510  1.00  0.00           N  
ATOM   2233  H   SER   164      57.365  81.012 101.815  1.00  0.00           H  
ATOM   2234  CA  SER   164      55.571  82.209 101.829  1.00  0.00           C  
ATOM   2235  HA  SER   164      56.121  82.835 102.531  1.00  0.00           H  
ATOM   2236  CB  SER   164      54.265  81.848 102.623  1.00  0.00           C  
ATOM   2237  HB2 SER   164      53.524  81.371 101.981  1.00  0.00           H  
ATOM   2238  HB3 SER   164      54.617  81.152 103.384  1.00  0.00           H  
ATOM   2239  OG  SER   164      53.699  82.958 103.361  1.00  0.00           O  
ATOM   2240  HG  SER   164      52.758  82.820 103.486  1.00  0.00           H  
ATOM   2241  C   SER   164      55.307  83.084 100.600  1.00  0.00           C  
ATOM   2242  O   SER   164      55.584  82.622  99.503  1.00  0.00           O  
ATOM   2243  N   SER   165      54.871  84.355 100.721  1.00  0.00           N  
ATOM   2244  H   SER   165      54.769  84.734 101.652  1.00  0.00           H  
ATOM   2245  CA  SER   165      54.369  85.277  99.627  1.00  0.00           C  
ATOM   2246  HA  SER   165      55.043  85.117  98.785  1.00  0.00           H  
ATOM   2247  CB  SER   165      52.993  84.979  99.229  1.00  0.00           C  
ATOM   2248  HB2 SER   165      52.901  83.935  98.926  1.00  0.00           H  
ATOM   2249  HB3 SER   165      52.311  85.209 100.047  1.00  0.00           H  
ATOM   2250  OG  SER   165      52.686  85.721  98.112  1.00  0.00           O  
ATOM   2251  HG  SER   165      52.959  85.230  97.333  1.00  0.00           H  
ATOM   2252  C   SER   165      54.372  86.699 100.158  1.00  0.00           C  
ATOM   2253  O   SER   165      53.859  86.991 101.228  1.00  0.00           O  
ATOM   2254  N   GLY   166      55.005  87.603  99.342  1.00  0.00           N  
ATOM   2255  H   GLY   166      55.261  87.236  98.437  1.00  0.00           H  
ATOM   2256  CA  GLY   166      55.095  89.081  99.466  1.00  0.00           C  
ATOM   2257  HA2 GLY   166      55.115  89.351 100.522  1.00  0.00           H  
ATOM   2258  HA3 GLY   166      56.023  89.495  99.072  1.00  0.00           H  
ATOM   2259  C   GLY   166      53.945  89.773  98.760  1.00  0.00           C  
ATOM   2260  O   GLY   166      54.186  90.903  98.390  1.00  0.00           O  
ATOM   2261  N   GLY   167      52.793  89.187  98.562  1.00  0.00           N  
ATOM   2262  H   GLY   167      52.616  88.234  98.846  1.00  0.00           H  
ATOM   2263  CA  GLY   167      51.837  89.739  97.615  1.00  0.00           C  
ATOM   2264  HA2 GLY   167      50.917  89.174  97.763  1.00  0.00           H  
ATOM   2265  HA3 GLY   167      51.734  90.789  97.889  1.00  0.00           H  
ATOM   2266  C   GLY   167      52.214  89.645  96.082  1.00  0.00           C  
ATOM   2267  O   GLY   167      53.294  88.996  95.831  1.00  0.00           O  
ATOM   2268  N   GLY   168      51.396  90.056  95.151  1.00  0.00           N  
ATOM   2269  H   GLY   168      50.432  90.320  95.296  1.00  0.00           H  
ATOM   2270  CA  GLY   168      51.924  90.502  93.846  1.00  0.00           C  
ATOM   2271  HA2 GLY   168      52.359  89.641  93.340  1.00  0.00           H  
ATOM   2272  HA3 GLY   168      51.021  90.787  93.307  1.00  0.00           H  
ATOM   2273  C   GLY   168      52.823  91.729  93.726  1.00  0.00           C  
ATOM   2274  O   GLY   168      53.138  92.340  94.751  1.00  0.00           O  
ATOM   2275  N   GLY   169      53.306  92.148  92.537  1.00  0.00           N  
ATOM   2276  H   GLY   169      54.007  92.856  92.700  1.00  0.00           H  
ATOM   2277  CA  GLY   169      52.922  91.694  91.222  1.00  0.00           C  
ATOM   2278  HA2 GLY   169      53.855  91.485  90.698  1.00  0.00           H  
ATOM   2279  HA3 GLY   169      52.348  90.769  91.269  1.00  0.00           H  
ATOM   2280  C   GLY   169      52.257  92.657  90.301  1.00  0.00           C  
ATOM   2281  O   GLY   169      51.322  93.311  90.729  1.00  0.00           O  
ATOM   2282  N   GLY   170      52.723  92.736  89.078  1.00  0.00           N  
ATOM   2283  H   GLY   170      53.625  92.300  88.948  1.00  0.00           H  
ATOM   2284  CA  GLY   170      52.288  93.771  88.086  1.00  0.00           C  
ATOM   2285  HA2 GLY   170      52.420  93.368  87.082  1.00  0.00           H  
ATOM   2286  HA3 GLY   170      51.232  94.038  88.119  1.00  0.00           H  
ATOM   2287  C   GLY   170      53.219  94.971  88.163  1.00  0.00           C  
ATOM   2288  O   GLY   170      53.894  95.091  89.198  1.00  0.00           O  
ATOM   2289  N   GLY   171      53.329  95.802  87.189  1.00  0.00           N  
ATOM   2290  H   GLY   171      53.937  96.591  87.359  1.00  0.00           H  
ATOM   2291  CA  GLY   171      52.411  95.961  86.083  1.00  0.00           C  
ATOM   2292  HA2 GLY   171      52.475  95.220  85.287  1.00  0.00           H  
ATOM   2293  HA3 GLY   171      51.363  95.945  86.384  1.00  0.00           H  
ATOM   2294  C   GLY   171      52.735  97.214  85.343  1.00  0.00           C  
ATOM   2295  O   GLY   171      53.912  97.500  85.129  1.00  0.00           O  
ATOM   2296  N   GLY   172      51.752  98.003  84.903  1.00  0.00           N  
ATOM   2297  H   GLY   172      52.027  98.840  84.410  1.00  0.00           H  
ATOM   2298  CA  GLY   172      50.293  97.926  85.113  1.00  0.00           C  
ATOM   2299  HA2 GLY   172      49.984  96.917  85.385  1.00  0.00           H  
ATOM   2300  HA3 GLY   172      50.069  98.542  85.984  1.00  0.00           H  
ATOM   2301  C   GLY   172      49.581  98.504  83.849  1.00  0.00           C  
ATOM   2302  O   GLY   172      49.987  98.325  82.729  1.00  0.00           O  
ATOM   2303  N   GLY   173      48.291  98.976  84.036  1.00  0.00           N  
ATOM   2304  H   GLY   173      47.899  98.960  84.966  1.00  0.00           H  
ATOM   2305  CA  GLY   173      47.456  99.496  82.963  1.00  0.00           C  
ATOM   2306  HA2 GLY   173      47.688 100.560  82.913  1.00  0.00           H  
ATOM   2307  HA3 GLY   173      47.532  98.966  82.013  1.00  0.00           H  
ATOM   2308  C   GLY   173      45.966  99.355  83.364  1.00  0.00           C  
ATOM   2309  O   GLY   173      45.628  98.828  84.422  1.00  0.00           O  
ATOM   2310  N   GLY   174      45.038  99.833  82.482  1.00  0.00           N  
ATOM   2311  H   GLY   174      44.086  99.676  82.782  1.00  0.00           H  
ATOM   2312  CA  GLY   174      45.352 100.353  81.159  1.00  0.00           C  
ATOM   2313  HA2 GLY   174      46.120 101.121  81.251  1.00  0.00           H  
ATOM   2314  HA3 GLY   174      45.701  99.452  80.653  1.00  0.00           H  
ATOM   2315  C   GLY   174      44.171 101.001  80.466  1.00  0.00           C  
ATOM   2316  O   GLY   174      43.018 100.467  80.576  1.00  0.00           O  
ATOM   2317  N   GLY   175      44.302 102.093  79.754  1.00  0.00           N  
ATOM   2318  H   GLY   175      45.250 102.435  79.699  1.00  0.00           H  
ATOM   2319  CA  GLY   175      43.332 102.763  78.862  1.00  0.00           C  
ATOM   2320  HA2 GLY   175      42.393 102.749  79.414  1.00  0.00           H  
ATOM   2321  HA3 GLY   175      43.766 103.746  78.675  1.00  0.00           H  
ATOM   2322  C   GLY   175      43.115 102.035  77.568  1.00  0.00           C  
ATOM   2323  O   GLY   175      43.156 100.839  77.447  1.00  0.00           O  
ATOM   2324  N   ASN   176      42.738 102.820  76.584  1.00  0.00           N  
ATOM   2325  H   ASN   176      42.594 103.799  76.787  1.00  0.00           H  
ATOM   2326  CA  ASN   176      42.790 102.455  75.134  1.00  0.00           C  
ATOM   2327  HA  ASN   176      42.335 101.466  75.183  1.00  0.00           H  
ATOM   2328  CB  ASN   176      41.899 103.522  74.440  1.00  0.00           C  
ATOM   2329  HB2 ASN   176      42.201 104.532  74.717  1.00  0.00           H  
ATOM   2330  HB3 ASN   176      41.969 103.587  73.354  1.00  0.00           H  
ATOM   2331  CG  ASN   176      40.440 103.420  74.839  1.00  0.00           C  
ATOM   2332  OD1 ASN   176      39.825 104.317  75.426  1.00  0.00           O  
ATOM   2333  ND2 ASN   176      39.746 102.394  74.416  1.00  0.00           N  
ATOM   2334 HD21 ASN   176      38.742 102.468  74.494  1.00  0.00           H  
ATOM   2335 HD22 ASN   176      40.147 101.777  73.724  1.00  0.00           H  
ATOM   2336  C   ASN   176      44.215 102.302  74.579  1.00  0.00           C  
ATOM   2337  O   ASN   176      45.089 103.041  75.052  1.00  0.00           O  
ATOM   2338  N   TYR   177      44.421 101.450  73.543  1.00  0.00           N  
ATOM   2339  H   TYR   177      43.612 100.981  73.161  1.00  0.00           H  
ATOM   2340  CA  TYR   177      45.657 101.221  72.797  1.00  0.00           C  
ATOM   2341  HA  TYR   177      46.269 102.122  72.752  1.00  0.00           H  
ATOM   2342  CB  TYR   177      46.512 100.037  73.384  1.00  0.00           C  
ATOM   2343  HB2 TYR   177      45.784  99.236  73.513  1.00  0.00           H  
ATOM   2344  HB3 TYR   177      47.328  99.819  72.696  1.00  0.00           H  
ATOM   2345  CG  TYR   177      47.131 100.449  74.719  1.00  0.00           C  
ATOM   2346  CD1 TYR   177      48.441 101.051  74.841  1.00  0.00           C  
ATOM   2347  HD1 TYR   177      48.997 101.174  73.924  1.00  0.00           H  
ATOM   2348  CE1 TYR   177      48.993 101.540  76.054  1.00  0.00           C  
ATOM   2349  HE1 TYR   177      49.890 102.139  76.103  1.00  0.00           H  
ATOM   2350  CZ  TYR   177      48.267 101.229  77.224  1.00  0.00           C  
ATOM   2351  OH  TYR   177      48.734 101.671  78.432  1.00  0.00           O  
ATOM   2352  HH  TYR   177      48.936 100.974  79.060  1.00  0.00           H  
ATOM   2353  CE2 TYR   177      47.006 100.674  77.182  1.00  0.00           C  
ATOM   2354  HE2 TYR   177      46.409 100.587  78.078  1.00  0.00           H  
ATOM   2355  CD2 TYR   177      46.381 100.290  75.949  1.00  0.00           C  
ATOM   2356  HD2 TYR   177      45.385  99.874  75.913  1.00  0.00           H  
ATOM   2357  C   TYR   177      45.205 100.877  71.325  1.00  0.00           C  
ATOM   2358  O   TYR   177      44.112 100.322  71.166  1.00  0.00           O  
ATOM   2359  N   GLY   178      45.926 101.198  70.276  1.00  0.00           N  
ATOM   2360  H   GLY   178      45.577 100.804  69.414  1.00  0.00           H  
ATOM   2361  CA  GLY   178      47.100 102.055  70.260  1.00  0.00           C  
ATOM   2362  HA2 GLY   178      47.825 101.652  70.967  1.00  0.00           H  
ATOM   2363  HA3 GLY   178      47.516 102.136  69.255  1.00  0.00           H  
ATOM   2364  C   GLY   178      46.867 103.527  70.670  1.00  0.00           C  
ATOM   2365  O   GLY   178      45.757 103.877  71.079  1.00  0.00           O  
ATOM   2366  N   GLN   179      47.937 104.305  70.587  1.00  0.00           N  
ATOM   2367  H   GLN   179      48.704 103.946  70.036  1.00  0.00           H  
ATOM   2368  CA  GLN   179      48.084 105.565  71.269  1.00  0.00           C  
ATOM   2369  HA  GLN   179      47.109 105.919  71.604  1.00  0.00           H  
ATOM   2370  CB  GLN   179      48.957 105.313  72.458  1.00  0.00           C  
ATOM   2371  HB2 GLN   179      49.729 104.609  72.147  1.00  0.00           H  
ATOM   2372  HB3 GLN   179      49.416 106.261  72.737  1.00  0.00           H  
ATOM   2373  CG  GLN   179      48.285 104.726  73.693  1.00  0.00           C  
ATOM   2374  HG2 GLN   179      47.263 105.092  73.783  1.00  0.00           H  
ATOM   2375  HG3 GLN   179      48.093 103.655  73.617  1.00  0.00           H  
ATOM   2376  CD  GLN   179      49.160 104.958  74.907  1.00  0.00           C  
ATOM   2377  OE1 GLN   179      50.430 104.836  74.837  1.00  0.00           O  
ATOM   2378  NE2 GLN   179      48.585 105.292  76.063  1.00  0.00           N  
ATOM   2379 HE21 GLN   179      47.608 105.549  76.093  1.00  0.00           H  
ATOM   2380 HE22 GLN   179      49.033 105.200  76.964  1.00  0.00           H  
ATOM   2381  C   GLN   179      48.826 106.620  70.372  1.00  0.00           C  
ATOM   2382  O   GLN   179      49.702 106.263  69.596  1.00  0.00           O  
ATOM   2383  N   ASP   180      48.565 107.918  70.367  1.00  0.00           N  
ATOM   2384  H   ASP   180      49.247 108.389  69.790  1.00  0.00           H  
ATOM   2385  CA  ASP   180      47.450 108.651  70.955  1.00  0.00           C  
ATOM   2386  HA  ASP   180      46.509 108.101  70.988  1.00  0.00           H  
ATOM   2387  CB  ASP   180      47.711 108.990  72.415  1.00  0.00           C  
ATOM   2388  HB2 ASP   180      46.916 109.663  72.738  1.00  0.00           H  
ATOM   2389  HB3 ASP   180      47.477 108.059  72.931  1.00  0.00           H  
ATOM   2390  CG  ASP   180      49.142 109.530  72.731  1.00  0.00           C  
ATOM   2391  OD1 ASP   180      49.714 110.198  71.834  1.00  0.00           O  
ATOM   2392  OD2 ASP   180      49.674 109.311  73.809  1.00  0.00           O  
ATOM   2393  C   ASP   180      47.069 109.896  70.056  1.00  0.00           C  
ATOM   2394  O   ASP   180      46.356 110.799  70.473  1.00  0.00           O  
ATOM   2395  N   GLN   181      47.427 109.946  68.763  1.00  0.00           N  
ATOM   2396  H   GLN   181      48.142 109.284  68.497  1.00  0.00           H  
ATOM   2397  CA  GLN   181      47.018 110.920  67.813  1.00  0.00           C  
ATOM   2398  HA  GLN   181      46.246 111.571  68.225  1.00  0.00           H  
ATOM   2399  CB  GLN   181      48.297 111.788  67.537  1.00  0.00           C  
ATOM   2400  HB2 GLN   181      48.893 111.972  68.431  1.00  0.00           H  
ATOM   2401  HB3 GLN   181      49.006 111.080  67.110  1.00  0.00           H  
ATOM   2402  CG  GLN   181      48.184 113.093  66.724  1.00  0.00           C  
ATOM   2403  HG2 GLN   181      49.182 113.413  66.427  1.00  0.00           H  
ATOM   2404  HG3 GLN   181      47.476 112.877  65.923  1.00  0.00           H  
ATOM   2405  CD  GLN   181      47.478 114.223  67.435  1.00  0.00           C  
ATOM   2406  OE1 GLN   181      46.262 114.151  67.667  1.00  0.00           O  
ATOM   2407  NE2 GLN   181      48.192 115.239  67.847  1.00  0.00           N  
ATOM   2408 HE21 GLN   181      49.176 115.353  67.650  1.00  0.00           H  
ATOM   2409 HE22 GLN   181      47.733 115.877  68.482  1.00  0.00           H  
ATOM   2410  C   GLN   181      46.400 110.352  66.509  1.00  0.00           C  
ATOM   2411  O   GLN   181      45.323 110.764  66.154  1.00  0.00           O  
ATOM   2412  N   SER   182      47.091 109.466  65.771  1.00  0.00           N  
ATOM   2413  H   SER   182      48.045 109.262  66.030  1.00  0.00           H  
ATOM   2414  CA  SER   182      46.611 108.777  64.591  1.00  0.00           C  
ATOM   2415  HA  SER   182      46.673 109.496  63.773  1.00  0.00           H  
ATOM   2416  CB  SER   182      47.593 107.643  64.252  1.00  0.00           C  
ATOM   2417  HB2 SER   182      48.561 108.078  64.003  1.00  0.00           H  
ATOM   2418  HB3 SER   182      47.622 106.976  65.114  1.00  0.00           H  
ATOM   2419  OG  SER   182      47.109 107.001  63.133  1.00  0.00           O  
ATOM   2420  HG  SER   182      47.540 106.183  62.874  1.00  0.00           H  
ATOM   2421  C   SER   182      45.220 108.153  64.874  1.00  0.00           C  
ATOM   2422  O   SER   182      45.049 107.484  65.955  1.00  0.00           O  
ATOM   2423  N   SER   183      44.263 108.126  63.980  1.00  0.00           N  
ATOM   2424  H   SER   183      43.528 107.492  64.258  1.00  0.00           H  
ATOM   2425  CA  SER   183      44.289 108.698  62.613  1.00  0.00           C  
ATOM   2426  HA  SER   183      45.141 108.332  62.041  1.00  0.00           H  
ATOM   2427  CB  SER   183      43.093 108.205  61.813  1.00  0.00           C  
ATOM   2428  HB2 SER   183      43.338 107.161  61.624  1.00  0.00           H  
ATOM   2429  HB3 SER   183      42.171 108.276  62.391  1.00  0.00           H  
ATOM   2430  OG  SER   183      42.990 108.861  60.622  1.00  0.00           O  
ATOM   2431  HG  SER   183      42.137 108.642  60.238  1.00  0.00           H  
ATOM   2432  C   SER   183      44.272 110.259  62.783  1.00  0.00           C  
ATOM   2433  O   SER   183      43.638 110.795  63.755  1.00  0.00           O  
ATOM   2434  N   MET   184      45.004 110.956  61.860  1.00  0.00           N  
ATOM   2435  H   MET   184      45.566 110.390  61.239  1.00  0.00           H  
ATOM   2436  CA  MET   184      45.256 112.345  61.836  1.00  0.00           C  
ATOM   2437  HA  MET   184      44.343 112.829  62.182  1.00  0.00           H  
ATOM   2438  CB  MET   184      46.430 112.694  62.707  1.00  0.00           C  
ATOM   2439  HB2 MET   184      46.572 113.774  62.747  1.00  0.00           H  
ATOM   2440  HB3 MET   184      46.251 112.431  63.750  1.00  0.00           H  
ATOM   2441  CG  MET   184      47.758 112.117  62.309  1.00  0.00           C  
ATOM   2442  HG2 MET   184      47.516 111.054  62.328  1.00  0.00           H  
ATOM   2443  HG3 MET   184      48.071 112.505  61.339  1.00  0.00           H  
ATOM   2444  SD  MET   184      49.253 112.453  63.276  1.00  0.00           S  
ATOM   2445  CE  MET   184      50.265 111.111  62.632  1.00  0.00           C  
ATOM   2446  HE1 MET   184      50.100 110.258  63.291  1.00  0.00           H  
ATOM   2447  HE2 MET   184      50.081 110.821  61.598  1.00  0.00           H  
ATOM   2448  HE3 MET   184      51.345 111.251  62.669  1.00  0.00           H  
ATOM   2449  C   MET   184      45.547 112.747  60.397  1.00  0.00           C  
ATOM   2450  O   MET   184      46.285 112.062  59.680  1.00  0.00           O  
ATOM   2451  N   SER   185      45.033 113.900  60.005  1.00  0.00           N  
ATOM   2452  H   SER   185      44.325 114.316  60.592  1.00  0.00           H  
ATOM   2453  CA  SER   185      45.288 114.533  58.641  1.00  0.00           C  
ATOM   2454  HA  SER   185      45.142 113.669  57.994  1.00  0.00           H  
ATOM   2455  CB  SER   185      44.171 115.586  58.355  1.00  0.00           C  
ATOM   2456  HB2 SER   185      44.314 116.600  58.729  1.00  0.00           H  
ATOM   2457  HB3 SER   185      44.037 115.523  57.275  1.00  0.00           H  
ATOM   2458  OG  SER   185      42.890 115.178  58.819  1.00  0.00           O  
ATOM   2459  HG  SER   185      42.877 114.219  58.762  1.00  0.00           H  
ATOM   2460  C   SER   185      46.629 115.141  58.448  1.00  0.00           C  
ATOM   2461  O   SER   185      46.996 115.816  59.367  1.00  0.00           O  
ATOM   2462  N   SER   186      47.344 115.025  57.306  1.00  0.00           N  
ATOM   2463  H   SER   186      47.033 114.319  56.655  1.00  0.00           H  
ATOM   2464  CA  SER   186      48.518 115.820  56.843  1.00  0.00           C  
ATOM   2465  HA  SER   186      49.389 115.562  57.445  1.00  0.00           H  
ATOM   2466  CB  SER   186      48.849 115.445  55.393  1.00  0.00           C  
ATOM   2467  HB2 SER   186      49.120 114.389  55.366  1.00  0.00           H  
ATOM   2468  HB3 SER   186      47.995 115.614  54.737  1.00  0.00           H  
ATOM   2469  OG  SER   186      49.895 116.180  54.858  1.00  0.00           O  
ATOM   2470  HG  SER   186      49.540 116.959  54.424  1.00  0.00           H  
ATOM   2471  C   SER   186      48.233 117.318  57.015  1.00  0.00           C  
ATOM   2472  O   SER   186      47.074 117.765  56.883  1.00  0.00           O  
ATOM   2473  N   GLY   187      49.208 118.179  57.340  1.00  0.00           N  
ATOM   2474  H   GLY   187      49.006 119.167  57.286  1.00  0.00           H  
ATOM   2475  CA  GLY   187      50.570 117.825  57.726  1.00  0.00           C  
ATOM   2476  HA2 GLY   187      50.597 116.914  58.325  1.00  0.00           H  
ATOM   2477  HA3 GLY   187      51.023 117.661  56.749  1.00  0.00           H  
ATOM   2478  C   GLY   187      51.347 119.001  58.485  1.00  0.00           C  
ATOM   2479  O   GLY   187      50.797 119.627  59.350  1.00  0.00           O  
ATOM   2480  N   GLY   188      52.617 119.314  58.134  1.00  0.00           N  
ATOM   2481  H   GLY   188      52.868 118.822  57.288  1.00  0.00           H  
ATOM   2482  CA  GLY   188      53.477 120.327  58.639  1.00  0.00           C  
ATOM   2483  HA2 GLY   188      53.012 120.613  59.583  1.00  0.00           H  
ATOM   2484  HA3 GLY   188      54.482 119.947  58.821  1.00  0.00           H  
ATOM   2485  C   GLY   188      53.503 121.634  57.834  1.00  0.00           C  
ATOM   2486  O   GLY   188      52.393 122.047  57.312  1.00  0.00           O  
ATOM   2487  N   GLY   189      54.630 122.249  57.371  1.00  0.00           N  
ATOM   2488  H   GLY   189      54.532 123.024  56.731  1.00  0.00           H  
ATOM   2489  CA  GLY   189      56.007 121.692  57.527  1.00  0.00           C  
ATOM   2490  HA2 GLY   189      56.775 122.380  57.175  1.00  0.00           H  
ATOM   2491  HA3 GLY   189      56.105 121.444  58.584  1.00  0.00           H  
ATOM   2492  C   GLY   189      56.386 120.392  56.730  1.00  0.00           C  
ATOM   2493  O   GLY   189      55.488 119.646  56.321  1.00  0.00           O  
ATOM   2494  N   SER   190      57.701 120.068  56.486  1.00  0.00           N  
ATOM   2495  H   SER   190      58.351 120.839  56.542  1.00  0.00           H  
ATOM   2496  CA  SER   190      58.201 118.841  55.834  1.00  0.00           C  
ATOM   2497  HA  SER   190      57.622 118.660  54.929  1.00  0.00           H  
ATOM   2498  CB  SER   190      59.695 119.048  55.416  1.00  0.00           C  
ATOM   2499  HB2 SER   190      60.364 118.754  56.225  1.00  0.00           H  
ATOM   2500  HB3 SER   190      60.004 118.504  54.524  1.00  0.00           H  
ATOM   2501  OG  SER   190      59.891 120.397  55.095  1.00  0.00           O  
ATOM   2502  HG  SER   190      59.504 120.590  54.238  1.00  0.00           H  
ATOM   2503  C   SER   190      58.004 117.636  56.793  1.00  0.00           C  
ATOM   2504  O   SER   190      58.275 117.735  58.006  1.00  0.00           O  
ATOM   2505  N   GLY   191      57.344 116.535  56.401  1.00  0.00           N  
ATOM   2506  H   GLY   191      57.195 115.910  57.181  1.00  0.00           H  
ATOM   2507  CA  GLY   191      56.853 116.128  55.077  1.00  0.00           C  
ATOM   2508  HA2 GLY   191      56.439 115.120  55.101  1.00  0.00           H  
ATOM   2509  HA3 GLY   191      56.158 116.860  54.665  1.00  0.00           H  
ATOM   2510  C   GLY   191      57.972 115.852  54.058  1.00  0.00           C  
ATOM   2511  O   GLY   191      59.158 115.860  54.437  1.00  0.00           O  
ATOM   2512  N   GLY   192      57.634 115.625  52.756  1.00  0.00           N  
ATOM   2513  H   GLY   192      56.689 115.680  52.403  1.00  0.00           H  
ATOM   2514  CA  GLY   192      58.666 115.357  51.751  1.00  0.00           C  
ATOM   2515  HA2 GLY   192      59.063 114.367  51.973  1.00  0.00           H  
ATOM   2516  HA3 GLY   192      58.300 115.378  50.725  1.00  0.00           H  
ATOM   2517  C   GLY   192      59.882 116.238  51.682  1.00  0.00           C  
ATOM   2518  O   GLY   192      60.985 115.661  51.444  1.00  0.00           O  
ATOM   2519  N   GLY   193      59.780 117.585  51.789  1.00  0.00           N  
ATOM   2520  H   GLY   193      58.862 117.929  52.032  1.00  0.00           H  
ATOM   2521  CA  GLY   193      60.946 118.372  51.927  1.00  0.00           C  
ATOM   2522  HA2 GLY   193      60.714 119.397  52.213  1.00  0.00           H  
ATOM   2523  HA3 GLY   193      61.684 118.064  52.668  1.00  0.00           H  
ATOM   2524  C   GLY   193      61.835 118.570  50.628  1.00  0.00           C  
ATOM   2525  O   GLY   193      61.423 118.131  49.576  1.00  0.00           O  
ATOM   2526  N   TYR   194      63.060 119.088  50.708  1.00  0.00           N  
ATOM   2527  H   TYR   194      63.167 119.514  51.617  1.00  0.00           H  
ATOM   2528  CA  TYR   194      64.129 119.024  49.663  1.00  0.00           C  
ATOM   2529  HA  TYR   194      63.651 119.322  48.731  1.00  0.00           H  
ATOM   2530  CB  TYR   194      65.196 120.041  49.882  1.00  0.00           C  
ATOM   2531  HB2 TYR   194      65.821 119.696  50.705  1.00  0.00           H  
ATOM   2532  HB3 TYR   194      65.784 119.938  48.970  1.00  0.00           H  
ATOM   2533  CG  TYR   194      64.788 121.472  50.111  1.00  0.00           C  
ATOM   2534  CD1 TYR   194      63.539 121.922  49.683  1.00  0.00           C  
ATOM   2535  HD1 TYR   194      62.778 121.308  49.225  1.00  0.00           H  
ATOM   2536  CE1 TYR   194      63.195 123.267  49.836  1.00  0.00           C  
ATOM   2537  HE1 TYR   194      62.255 123.635  49.451  1.00  0.00           H  
ATOM   2538  CZ  TYR   194      64.062 124.162  50.481  1.00  0.00           C  
ATOM   2539  OH  TYR   194      63.755 125.479  50.513  1.00  0.00           O  
ATOM   2540  HH  TYR   194      64.451 126.058  50.834  1.00  0.00           H  
ATOM   2541  CE2 TYR   194      65.272 123.624  51.004  1.00  0.00           C  
ATOM   2542  HE2 TYR   194      65.925 124.225  51.618  1.00  0.00           H  
ATOM   2543  CD2 TYR   194      65.641 122.283  50.807  1.00  0.00           C  
ATOM   2544  HD2 TYR   194      66.595 121.912  51.151  1.00  0.00           H  
ATOM   2545  C   TYR   194      64.751 117.656  49.286  1.00  0.00           C  
ATOM   2546  O   TYR   194      65.181 116.909  50.226  1.00  0.00           O  
ATOM   2547  N   GLY   195      64.967 117.271  48.052  1.00  0.00           N  
ATOM   2548  H   GLY   195      65.397 116.358  48.005  1.00  0.00           H  
ATOM   2549  CA  GLY   195      64.980 118.025  46.754  1.00  0.00           C  
ATOM   2550  HA2 GLY   195      64.360 117.488  46.035  1.00  0.00           H  
ATOM   2551  HA3 GLY   195      64.418 118.958  46.816  1.00  0.00           H  
ATOM   2552  C   GLY   195      66.385 118.377  46.199  1.00  0.00           C  
ATOM   2553  O   GLY   195      67.227 118.948  46.882  1.00  0.00           O  
ATOM   2554  N   ASN   196      66.582 118.197  44.907  1.00  0.00           N  
ATOM   2555  H   ASN   196      65.761 117.957  44.370  1.00  0.00           H  
ATOM   2556  CA  ASN   196      67.921 118.007  44.363  1.00  0.00           C  
ATOM   2557  HA  ASN   196      68.603 118.112  45.207  1.00  0.00           H  
ATOM   2558  CB  ASN   196      67.992 116.597  43.764  1.00  0.00           C  
ATOM   2559  HB2 ASN   196      67.371 116.451  42.879  1.00  0.00           H  
ATOM   2560  HB3 ASN   196      69.055 116.501  43.546  1.00  0.00           H  
ATOM   2561  CG  ASN   196      67.631 115.602  44.847  1.00  0.00           C  
ATOM   2562  OD1 ASN   196      66.451 115.279  44.818  1.00  0.00           O  
ATOM   2563  ND2 ASN   196      68.488 115.146  45.672  1.00  0.00           N  
ATOM   2564 HD21 ASN   196      68.182 114.508  46.394  1.00  0.00           H  
ATOM   2565 HD22 ASN   196      69.472 115.345  45.557  1.00  0.00           H  
ATOM   2566  C   ASN   196      68.307 119.154  43.384  1.00  0.00           C  
ATOM   2567  O   ASN   196      67.482 119.994  43.137  1.00  0.00           O  
ATOM   2568  N   GLN   197      69.551 119.114  42.997  1.00  0.00           N  
ATOM   2569  H   GLN   197      70.182 118.371  43.263  1.00  0.00           H  
ATOM   2570  CA  GLN   197      70.125 120.144  42.029  1.00  0.00           C  
ATOM   2571  HA  GLN   197      69.770 121.091  42.435  1.00  0.00           H  
ATOM   2572  CB  GLN   197      71.610 120.118  42.043  1.00  0.00           C  
ATOM   2573  HB2 GLN   197      71.948 120.924  41.392  1.00  0.00           H  
ATOM   2574  HB3 GLN   197      71.920 120.362  43.059  1.00  0.00           H  
ATOM   2575  CG  GLN   197      72.412 118.820  41.755  1.00  0.00           C  
ATOM   2576  HG2 GLN   197      71.772 118.300  41.042  1.00  0.00           H  
ATOM   2577  HG3 GLN   197      73.282 119.002  41.124  1.00  0.00           H  
ATOM   2578  CD  GLN   197      72.780 117.850  42.875  1.00  0.00           C  
ATOM   2579  OE1 GLN   197      72.074 117.639  43.830  1.00  0.00           O  
ATOM   2580  NE2 GLN   197      73.909 117.244  42.782  1.00  0.00           N  
ATOM   2581 HE21 GLN   197      74.488 117.271  41.955  1.00  0.00           H  
ATOM   2582 HE22 GLN   197      74.149 116.697  43.597  1.00  0.00           H  
ATOM   2583  C   GLN   197      69.588 119.990  40.580  1.00  0.00           C  
ATOM   2584  O   GLN   197      68.881 119.045  40.211  1.00  0.00           O  
ATOM   2585  N   ASP   198      69.937 120.988  39.738  1.00  0.00           N  
ATOM   2586  H   ASP   198      70.173 121.890  40.124  1.00  0.00           H  
ATOM   2587  CA  ASP   198      69.404 121.210  38.438  1.00  0.00           C  
ATOM   2588  HA  ASP   198      68.693 120.425  38.177  1.00  0.00           H  
ATOM   2589  CB  ASP   198      68.683 122.545  38.538  1.00  0.00           C  
ATOM   2590  HB2 ASP   198      69.382 123.330  38.824  1.00  0.00           H  
ATOM   2591  HB3 ASP   198      68.324 122.896  37.570  1.00  0.00           H  
ATOM   2592  CG  ASP   198      67.431 122.561  39.444  1.00  0.00           C  
ATOM   2593  OD1 ASP   198      66.982 123.708  39.687  1.00  0.00           O  
ATOM   2594  OD2 ASP   198      66.965 121.539  39.934  1.00  0.00           O  
ATOM   2595  C   ASP   198      70.485 121.171  37.370  1.00  0.00           C  
ATOM   2596  O   ASP   198      71.665 121.614  37.661  1.00  0.00           O  
ATOM   2597  N   GLN   199      70.231 120.671  36.194  1.00  0.00           N  
ATOM   2598  H   GLN   199      69.391 120.111  36.146  1.00  0.00           H  
ATOM   2599  CA  GLN   199      71.106 120.721  35.036  1.00  0.00           C  
ATOM   2600  HA  GLN   199      71.911 121.398  35.326  1.00  0.00           H  
ATOM   2601  CB  GLN   199      71.636 119.330  34.750  1.00  0.00           C  
ATOM   2602  HB2 GLN   199      72.309 119.057  35.563  1.00  0.00           H  
ATOM   2603  HB3 GLN   199      70.830 118.605  34.862  1.00  0.00           H  
ATOM   2604  CG  GLN   199      72.157 119.060  33.294  1.00  0.00           C  
ATOM   2605  HG2 GLN   199      72.490 118.059  33.021  1.00  0.00           H  
ATOM   2606  HG3 GLN   199      71.422 119.233  32.508  1.00  0.00           H  
ATOM   2607  CD  GLN   199      73.352 119.920  32.898  1.00  0.00           C  
ATOM   2608  OE1 GLN   199      73.931 120.681  33.635  1.00  0.00           O  
ATOM   2609  NE2 GLN   199      73.913 119.667  31.795  1.00  0.00           N  
ATOM   2610 HE21 GLN   199      73.640 118.863  31.247  1.00  0.00           H  
ATOM   2611 HE22 GLN   199      74.784 120.146  31.619  1.00  0.00           H  
ATOM   2612  C   GLN   199      70.263 121.273  33.838  1.00  0.00           C  
ATOM   2613  O   GLN   199      69.151 120.837  33.608  1.00  0.00           O  
ATOM   2614  N   SER   200      70.776 122.197  33.051  1.00  0.00           N  
ATOM   2615  H   SER   200      70.088 122.439  32.351  1.00  0.00           H  
ATOM   2616  CA  SER   200      71.894 123.092  33.367  1.00  0.00           C  
ATOM   2617  HA  SER   200      72.582 122.613  34.064  1.00  0.00           H  
ATOM   2618  CB  SER   200      72.634 123.421  32.056  1.00  0.00           C  
ATOM   2619  HB2 SER   200      73.399 124.166  32.277  1.00  0.00           H  
ATOM   2620  HB3 SER   200      73.108 122.510  31.690  1.00  0.00           H  
ATOM   2621  OG  SER   200      71.715 123.931  31.101  1.00  0.00           O  
ATOM   2622  HG  SER   200      71.938 123.711  30.194  1.00  0.00           H  
ATOM   2623  C   SER   200      71.324 124.262  34.056  1.00  0.00           C  
ATOM   2624  O   SER   200      71.089 124.140  35.248  1.00  0.00           O  
ATOM   2625  N   GLY   201      70.956 125.385  33.373  1.00  0.00           N  
ATOM   2626  H   GLY   201      71.143 125.320  32.382  1.00  0.00           H  
ATOM   2627  CA  GLY   201      70.340 126.603  33.972  1.00  0.00           C  
ATOM   2628  HA2 GLY   201      71.122 126.959  34.643  1.00  0.00           H  
ATOM   2629  HA3 GLY   201      70.228 127.402  33.239  1.00  0.00           H  
ATOM   2630  C   GLY   201      69.048 126.487  34.689  1.00  0.00           C  
ATOM   2631  O   GLY   201      68.385 125.409  34.686  1.00  0.00           O  
ATOM   2632  N   GLY   202      68.501 127.496  35.411  1.00  0.00           N  
ATOM   2633  H   GLY   202      67.563 127.398  35.773  1.00  0.00           H  
ATOM   2634  CA  GLY   202      69.044 128.783  35.638  1.00  0.00           C  
ATOM   2635  HA2 GLY   202      68.651 129.181  36.573  1.00  0.00           H  
ATOM   2636  HA3 GLY   202      70.118 128.747  35.823  1.00  0.00           H  
ATOM   2637  C   GLY   202      68.787 129.828  34.574  1.00  0.00           C  
ATOM   2638  O   GLY   202      68.188 129.504  33.562  1.00  0.00           O  
ATOM   2639  N   GLY   203      69.260 131.090  34.737  1.00  0.00           N  
ATOM   2640  H   GLY   203      68.941 131.721  34.015  1.00  0.00           H  
ATOM   2641  CA  GLY   203      70.186 131.606  35.805  1.00  0.00           C  
ATOM   2642  HA2 GLY   203      69.934 132.650  35.992  1.00  0.00           H  
ATOM   2643  HA3 GLY   203      70.050 131.016  36.711  1.00  0.00           H  
ATOM   2644  C   GLY   203      71.668 131.447  35.408  1.00  0.00           C  
ATOM   2645  O   GLY   203      71.970 130.486  34.748  1.00  0.00           O  
ATOM   2646  N   GLY   204      72.621 132.361  35.829  1.00  0.00           N  
ATOM   2647  H   GLY   204      72.317 133.125  36.416  1.00  0.00           H  
ATOM   2648  CA  GLY   204      74.010 132.356  35.290  1.00  0.00           C  
ATOM   2649  HA2 GLY   204      74.604 133.149  35.744  1.00  0.00           H  
ATOM   2650  HA3 GLY   204      74.512 131.416  35.519  1.00  0.00           H  
ATOM   2651  C   GLY   204      74.069 132.483  33.762  1.00  0.00           C  
ATOM   2652  O   GLY   204      73.074 132.851  33.145  1.00  0.00           O  
ATOM   2653  N   SER   205      75.113 132.181  32.989  1.00  0.00           N  
ATOM   2654  H   SER   205      75.056 132.319  31.991  1.00  0.00           H  
ATOM   2655  CA  SER   205      76.435 131.784  33.424  1.00  0.00           C  
ATOM   2656  HA  SER   205      76.793 132.193  34.369  1.00  0.00           H  
ATOM   2657  CB  SER   205      76.503 130.234  33.484  1.00  0.00           C  
ATOM   2658  HB2 SER   205      75.898 129.890  34.322  1.00  0.00           H  
ATOM   2659  HB3 SER   205      76.010 129.743  32.645  1.00  0.00           H  
ATOM   2660  OG  SER   205      77.810 129.755  33.659  1.00  0.00           O  
ATOM   2661  HG  SER   205      77.802 128.795  33.693  1.00  0.00           H  
ATOM   2662  C   SER   205      77.407 132.131  32.249  1.00  0.00           C  
ATOM   2663  O   SER   205      77.045 131.985  31.058  1.00  0.00           O  
ATOM   2664  N   GLY   206      78.648 132.616  32.526  1.00  0.00           N  
ATOM   2665  H   GLY   206      79.133 132.531  33.408  1.00  0.00           H  
ATOM   2666  CA  GLY   206      79.590 132.980  31.419  1.00  0.00           C  
ATOM   2667  HA2 GLY   206      79.106 133.422  30.547  1.00  0.00           H  
ATOM   2668  HA3 GLY   206      80.249 133.773  31.773  1.00  0.00           H  
ATOM   2669  C   GLY   206      80.267 131.722  30.834  1.00  0.00           C  
ATOM   2670  O   GLY   206      79.694 130.616  30.936  1.00  0.00           O  
ATOM   2671  N   GLY   207      81.379 131.815  30.110  1.00  0.00           N  
ATOM   2672  H   GLY   207      81.561 131.114  29.405  1.00  0.00           H  
ATOM   2673  CA  GLY   207      82.511 132.791  30.322  1.00  0.00           C  
ATOM   2674  HA2 GLY   207      83.164 132.902  29.457  1.00  0.00           H  
ATOM   2675  HA3 GLY   207      82.071 133.744  30.617  1.00  0.00           H  
ATOM   2676  C   GLY   207      83.386 132.407  31.550  1.00  0.00           C  
ATOM   2677  O   GLY   207      82.994 132.626  32.712  1.00  0.00           O  
ATOM   2678  N   TYR   208      84.564 131.890  31.368  1.00  0.00           N  
ATOM   2679  H   TYR   208      84.808 131.952  30.390  1.00  0.00           H  
ATOM   2680  CA  TYR   208      85.509 131.260  32.314  1.00  0.00           C  
ATOM   2681  HA  TYR   208      85.772 132.039  33.030  1.00  0.00           H  
ATOM   2682  CB  TYR   208      84.829 130.098  32.936  1.00  0.00           C  
ATOM   2683  HB2 TYR   208      84.151 130.450  33.713  1.00  0.00           H  
ATOM   2684  HB3 TYR   208      84.313 129.578  32.129  1.00  0.00           H  
ATOM   2685  CG  TYR   208      85.735 129.177  33.745  1.00  0.00           C  
ATOM   2686  CD1 TYR   208      86.065 129.475  35.090  1.00  0.00           C  
ATOM   2687  HD1 TYR   208      85.664 130.340  35.597  1.00  0.00           H  
ATOM   2688  CE1 TYR   208      87.083 128.652  35.652  1.00  0.00           C  
ATOM   2689  HE1 TYR   208      87.408 128.916  36.647  1.00  0.00           H  
ATOM   2690  CZ  TYR   208      87.674 127.529  35.038  1.00  0.00           C  
ATOM   2691  OH  TYR   208      88.489 126.711  35.656  1.00  0.00           O  
ATOM   2692  HH  TYR   208      88.929 126.068  35.095  1.00  0.00           H  
ATOM   2693  CE2 TYR   208      87.250 127.267  33.721  1.00  0.00           C  
ATOM   2694  HE2 TYR   208      87.650 126.440  33.153  1.00  0.00           H  
ATOM   2695  CD2 TYR   208      86.268 128.065  33.108  1.00  0.00           C  
ATOM   2696  HD2 TYR   208      85.860 127.723  32.168  1.00  0.00           H  
ATOM   2697  C   TYR   208      86.834 130.893  31.791  1.00  0.00           C  
ATOM   2698  O   TYR   208      87.020 130.714  30.608  1.00  0.00           O  
ATOM   2699  N   GLY   209      87.865 130.951  32.649  1.00  0.00           N  
ATOM   2700  H   GLY   209      87.699 131.135  33.628  1.00  0.00           H  
ATOM   2701  CA  GLY   209      89.254 130.844  32.272  1.00  0.00           C  
ATOM   2702  HA2 GLY   209      89.539 130.029  31.607  1.00  0.00           H  
ATOM   2703  HA3 GLY   209      89.464 131.778  31.751  1.00  0.00           H  
ATOM   2704  C   GLY   209      90.174 130.741  33.494  1.00  0.00           C  
ATOM   2705  O   GLY   209      89.799 131.098  34.612  1.00  0.00           O  
ATOM   2706  N   GLN   210      91.392 130.252  33.306  1.00  0.00           N  
ATOM   2707  H   GLN   210      91.950 130.272  34.148  1.00  0.00           H  
ATOM   2708  CA  GLN   210      92.129 129.748  32.150  1.00  0.00           C  
ATOM   2709  HA  GLN   210      93.120 129.513  32.540  1.00  0.00           H  
ATOM   2710  CB  GLN   210      91.637 128.349  31.729  1.00  0.00           C  
ATOM   2711  HB2 GLN   210      91.005 128.457  30.848  1.00  0.00           H  
ATOM   2712  HB3 GLN   210      92.569 127.964  31.317  1.00  0.00           H  
ATOM   2713  CG  GLN   210      91.004 127.499  32.818  1.00  0.00           C  
ATOM   2714  HG2 GLN   210      90.062 127.944  33.138  1.00  0.00           H  
ATOM   2715  HG3 GLN   210      90.715 126.560  32.345  1.00  0.00           H  
ATOM   2716  CD  GLN   210      91.926 127.334  34.042  1.00  0.00           C  
ATOM   2717  OE1 GLN   210      93.135 127.328  33.950  1.00  0.00           O  
ATOM   2718  NE2 GLN   210      91.421 127.303  35.330  1.00  0.00           N  
ATOM   2719 HE21 GLN   210      92.127 127.304  36.052  1.00  0.00           H  
ATOM   2720 HE22 GLN   210      90.482 127.615  35.528  1.00  0.00           H  
ATOM   2721  C   GLN   210      92.381 130.771  31.065  1.00  0.00           C  
ATOM   2722  O   GLN   210      92.290 131.919  31.378  1.00  0.00           O  
ATOM   2723  N   GLN   211      92.778 130.370  29.831  1.00  0.00           N  
ATOM   2724  H   GLN   211      92.674 129.404  29.554  1.00  0.00           H  
ATOM   2725  CA  GLN   211      92.845 131.147  28.591  1.00  0.00           C  
ATOM   2726  HA  GLN   211      92.920 130.416  27.786  1.00  0.00           H  
ATOM   2727  CB  GLN   211      91.586 131.970  28.301  1.00  0.00           C  
ATOM   2728  HB2 GLN   211      91.503 132.758  29.049  1.00  0.00           H  
ATOM   2729  HB3 GLN   211      91.589 132.313  27.267  1.00  0.00           H  
ATOM   2730  CG  GLN   211      90.304 131.160  28.437  1.00  0.00           C  
ATOM   2731  HG2 GLN   211      90.484 130.275  27.827  1.00  0.00           H  
ATOM   2732  HG3 GLN   211      90.183 130.701  29.418  1.00  0.00           H  
ATOM   2733  CD  GLN   211      89.049 131.914  27.932  1.00  0.00           C  
ATOM   2734  OE1 GLN   211      88.458 132.728  28.701  1.00  0.00           O  
ATOM   2735  NE2 GLN   211      88.556 131.686  26.718  1.00  0.00           N  
ATOM   2736 HE21 GLN   211      88.933 130.989  26.092  1.00  0.00           H  
ATOM   2737 HE22 GLN   211      87.800 132.212  26.303  1.00  0.00           H  
ATOM   2738  C   GLN   211      94.177 131.966  28.493  1.00  0.00           C  
ATOM   2739  O   GLN   211      94.195 132.937  27.773  1.00  0.00           O  
ATOM   2740  N   ASP   212      95.263 131.611  29.188  1.00  0.00           N  
ATOM   2741  H   ASP   212      95.283 130.703  29.629  1.00  0.00           H  
ATOM   2742  CA  ASP   212      96.609 132.194  29.041  1.00  0.00           C  
ATOM   2743  HA  ASP   212      96.589 133.257  28.802  1.00  0.00           H  
ATOM   2744  CB  ASP   212      97.390 131.964  30.347  1.00  0.00           C  
ATOM   2745  HB2 ASP   212      97.648 130.909  30.434  1.00  0.00           H  
ATOM   2746  HB3 ASP   212      98.302 132.559  30.299  1.00  0.00           H  
ATOM   2747  CG  ASP   212      96.586 132.440  31.610  1.00  0.00           C  
ATOM   2748  OD1 ASP   212      96.382 131.607  32.528  1.00  0.00           O  
ATOM   2749  OD2 ASP   212      96.245 133.629  31.650  1.00  0.00           O  
ATOM   2750  C   ASP   212      97.409 131.699  27.868  1.00  0.00           C  
ATOM   2751  O   ASP   212      97.134 130.638  27.346  1.00  0.00           O  
ATOM   2752  N   ARG   213      98.431 132.475  27.496  1.00  0.00           N  
ATOM   2753  H   ARG   213      98.611 133.373  27.922  1.00  0.00           H  
ATOM   2754  CA  ARG   213      99.395 132.141  26.486  1.00  0.00           C  
ATOM   2755  HA  ARG   213      98.824 132.204  25.560  1.00  0.00           H  
ATOM   2756  CB  ARG   213     100.552 133.134  26.420  1.00  0.00           C  
ATOM   2757  HB2 ARG   213     101.333 132.744  25.768  1.00  0.00           H  
ATOM   2758  HB3 ARG   213     100.242 134.072  25.959  1.00  0.00           H  
ATOM   2759  CG  ARG   213     101.245 133.372  27.851  1.00  0.00           C  
ATOM   2760  HG2 ARG   213     100.641 134.059  28.443  1.00  0.00           H  
ATOM   2761  HG3 ARG   213     101.319 132.457  28.438  1.00  0.00           H  
ATOM   2762  CD  ARG   213     102.566 134.151  27.506  1.00  0.00           C  
ATOM   2763  HD2 ARG   213     103.159 133.548  26.819  1.00  0.00           H  
ATOM   2764  HD3 ARG   213     102.259 135.103  27.073  1.00  0.00           H  
ATOM   2765  NE  ARG   213     103.309 134.533  28.673  1.00  0.00           N  
ATOM   2766  HE  ARG   213     102.896 134.232  29.544  1.00  0.00           H  
ATOM   2767  CZ  ARG   213     104.558 134.885  28.678  1.00  0.00           C  
ATOM   2768  NH1 ARG   213     105.248 135.072  27.585  1.00  0.00           N  
ATOM   2769 HH11 ARG   213     106.181 135.437  27.710  1.00  0.00           H  
ATOM   2770 HH12 ARG   213     104.786 134.981  26.691  1.00  0.00           H  
ATOM   2771  NH2 ARG   213     105.231 134.899  29.800  1.00  0.00           N  
ATOM   2772 HH21 ARG   213     106.240 134.937  29.789  1.00  0.00           H  
ATOM   2773 HH22 ARG   213     104.711 134.649  30.629  1.00  0.00           H  
ATOM   2774  C   ARG   213      99.921 130.693  26.597  1.00  0.00           C  
ATOM   2775  O   ARG   213     100.368 130.201  27.606  1.00  0.00           O  
ATOM   2776  N   GLY   214     100.009 130.022  25.480  1.00  0.00           N  
ATOM   2777  H   GLY   214     100.245 129.059  25.676  1.00  0.00           H  
ATOM   2778  CA  GLY   214     100.067 130.524  24.050  1.00  0.00           C  
ATOM   2779  HA2 GLY   214      99.135 130.392  23.500  1.00  0.00           H  
ATOM   2780  HA3 GLY   214     100.451 131.543  23.994  1.00  0.00           H  
ATOM   2781  C   GLY   214     101.156 129.866  23.296  1.00  0.00           C  
ATOM   2782  O   GLY   214     101.123 128.629  23.090  1.00  0.00           O  
ATOM   2783  OXT GLY   214     102.127 130.507  22.875  1.00  0.00           O  
TER    2784      GLY   214 
END   
