# Supplementary material for: Visualization of oligomerization, clustering, and density transition of intrinsically disordered proteins
Source: Natl Sci Rev. 2026 Feb 14;13(7):nwag107. doi: 10.1093/nsr/nwag107 (PMC13114874; doi:10.1093/nsr/nwag107)
Supplement: nwag107_Supplemental_Files [file nwag107_supplemental_files.zip › SI-MD-Structures/MD-Sturctures/frame250.pdb]

CRYST1  135.110  149.274  136.874  90.00  90.00  90.00               1
ATOM      1  N   MET     1      32.119  98.795 107.184  1.00  0.00           N  
ATOM      2  H1  MET     1      32.919  99.258 107.592  1.00  0.00           H  
ATOM      3  H2  MET     1      31.322  99.414 107.239  1.00  0.00           H  
ATOM      4  H3  MET     1      32.010  97.878 107.592  1.00  0.00           H  
ATOM      5  CA  MET     1      32.439  98.503 105.785  1.00  0.00           C  
ATOM      6  HA  MET     1      32.729  99.464 105.361  1.00  0.00           H  
ATOM      7  CB  MET     1      33.673  97.614 105.574  1.00  0.00           C  
ATOM      8  HB2 MET     1      33.557  96.714 106.177  1.00  0.00           H  
ATOM      9  HB3 MET     1      33.747  97.164 104.584  1.00  0.00           H  
ATOM     10  CG  MET     1      34.957  98.518 105.676  1.00  0.00           C  
ATOM     11  HG2 MET     1      34.847  99.479 105.174  1.00  0.00           H  
ATOM     12  HG3 MET     1      35.114  98.609 106.750  1.00  0.00           H  
ATOM     13  SD  MET     1      36.417  97.939 104.819  1.00  0.00           S  
ATOM     14  CE  MET     1      37.631  98.959 105.630  1.00  0.00           C  
ATOM     15  HE1 MET     1      38.630  98.637 105.338  1.00  0.00           H  
ATOM     16  HE2 MET     1      37.448 100.020 105.458  1.00  0.00           H  
ATOM     17  HE3 MET     1      37.538  98.778 106.701  1.00  0.00           H  
ATOM     18  C   MET     1      31.265  97.904 105.064  1.00  0.00           C  
ATOM     19  O   MET     1      30.761  96.853 105.491  1.00  0.00           O  
ATOM     20  N   ALA     2      30.780  98.507 103.934  1.00  0.00           N  
ATOM     21  H   ALA     2      29.857  98.199 103.662  1.00  0.00           H  
ATOM     22  CA  ALA     2      31.130  99.735 103.119  1.00  0.00           C  
ATOM     23  HA  ALA     2      30.467  99.684 102.255  1.00  0.00           H  
ATOM     24  CB  ALA     2      30.717 100.959 103.843  1.00  0.00           C  
ATOM     25  HB1 ALA     2      30.881 101.852 103.241  1.00  0.00           H  
ATOM     26  HB2 ALA     2      29.651 100.885 104.058  1.00  0.00           H  
ATOM     27  HB3 ALA     2      31.300 100.994 104.764  1.00  0.00           H  
ATOM     28  C   ALA     2      32.557  99.741 102.606  1.00  0.00           C  
ATOM     29  O   ALA     2      33.472 100.218 103.244  1.00  0.00           O  
ATOM     30  N   SER     3      32.835  99.064 101.465  1.00  0.00           N  
ATOM     31  H   SER     3      33.806  99.097 101.191  1.00  0.00           H  
ATOM     32  CA  SER     3      31.836  98.466 100.493  1.00  0.00           C  
ATOM     33  HA  SER     3      30.979  98.113 101.067  1.00  0.00           H  
ATOM     34  CB  SER     3      31.459  99.535  99.364  1.00  0.00           C  
ATOM     35  HB2 SER     3      32.299 100.044  98.891  1.00  0.00           H  
ATOM     36  HB3 SER     3      30.939  98.906  98.642  1.00  0.00           H  
ATOM     37  OG  SER     3      30.635 100.540  99.864  1.00  0.00           O  
ATOM     38  HG  SER     3      29.716 100.264  99.899  1.00  0.00           H  
ATOM     39  C   SER     3      32.429  97.195  99.792  1.00  0.00           C  
ATOM     40  O   SER     3      33.568  97.210  99.412  1.00  0.00           O  
ATOM     41  N   ASN     4      31.556  96.208  99.492  1.00  0.00           N  
ATOM     42  H   ASN     4      30.646  96.287  99.925  1.00  0.00           H  
ATOM     43  CA  ASN     4      31.904  94.944  98.854  1.00  0.00           C  
ATOM     44  HA  ASN     4      32.665  94.450  99.458  1.00  0.00           H  
ATOM     45  CB  ASN     4      30.642  94.118  98.876  1.00  0.00           C  
ATOM     46  HB2 ASN     4      30.316  94.068  99.915  1.00  0.00           H  
ATOM     47  HB3 ASN     4      30.024  94.706  98.198  1.00  0.00           H  
ATOM     48  CG  ASN     4      30.741  92.759  98.199  1.00  0.00           C  
ATOM     49  OD1 ASN     4      31.204  91.740  98.743  1.00  0.00           O  
ATOM     50  ND2 ASN     4      30.179  92.769  97.011  1.00  0.00           N  
ATOM     51 HD21 ASN     4      30.513  91.968  96.494  1.00  0.00           H  
ATOM     52 HD22 ASN     4      29.640  93.515  96.595  1.00  0.00           H  
ATOM     53  C   ASN     4      32.540  95.154  97.433  1.00  0.00           C  
ATOM     54  O   ASN     4      32.174  96.133  96.782  1.00  0.00           O  
ATOM     55  N   ASP     5      33.345  94.240  96.852  1.00  0.00           N  
ATOM     56  H   ASP     5      33.684  94.529  95.946  1.00  0.00           H  
ATOM     57  CA  ASP     5      33.993  93.089  97.475  1.00  0.00           C  
ATOM     58  HA  ASP     5      33.341  92.597  98.196  1.00  0.00           H  
ATOM     59  CB  ASP     5      34.097  91.973  96.461  1.00  0.00           C  
ATOM     60  HB2 ASP     5      34.686  91.180  96.923  1.00  0.00           H  
ATOM     61  HB3 ASP     5      33.051  91.699  96.325  1.00  0.00           H  
ATOM     62  CG  ASP     5      34.658  92.313  95.092  1.00  0.00           C  
ATOM     63  OD1 ASP     5      34.168  91.663  94.128  1.00  0.00           O  
ATOM     64  OD2 ASP     5      35.502  93.199  94.932  1.00  0.00           O  
ATOM     65  C   ASP     5      35.266  93.464  98.269  1.00  0.00           C  
ATOM     66  O   ASP     5      35.732  94.575  98.239  1.00  0.00           O  
ATOM     67  N   TYR     6      35.770  92.626  99.205  1.00  0.00           N  
ATOM     68  H   TYR     6      35.260  91.770  99.368  1.00  0.00           H  
ATOM     69  CA  TYR     6      36.793  92.965 100.185  1.00  0.00           C  
ATOM     70  HA  TYR     6      37.014  94.032 100.144  1.00  0.00           H  
ATOM     71  CB  TYR     6      36.215  92.634 101.520  1.00  0.00           C  
ATOM     72  HB2 TYR     6      36.076  91.560 101.641  1.00  0.00           H  
ATOM     73  HB3 TYR     6      36.979  93.020 102.196  1.00  0.00           H  
ATOM     74  CG  TYR     6      34.950  93.370 101.814  1.00  0.00           C  
ATOM     75  CD1 TYR     6      33.664  92.744 101.760  1.00  0.00           C  
ATOM     76  HD1 TYR     6      33.465  91.702 101.559  1.00  0.00           H  
ATOM     77  CE1 TYR     6      32.484  93.508 101.922  1.00  0.00           C  
ATOM     78  HE1 TYR     6      31.557  92.955 101.892  1.00  0.00           H  
ATOM     79  CZ  TYR     6      32.610  94.921 102.170  1.00  0.00           C  
ATOM     80  OH  TYR     6      31.555  95.769 102.380  1.00  0.00           O  
ATOM     81  HH  TYR     6      30.650  95.476 102.252  1.00  0.00           H  
ATOM     82  CE2 TYR     6      33.911  95.476 102.266  1.00  0.00           C  
ATOM     83  HE2 TYR     6      33.901  96.524 102.525  1.00  0.00           H  
ATOM     84  CD2 TYR     6      35.091  94.732 102.132  1.00  0.00           C  
ATOM     85  HD2 TYR     6      36.018  95.286 102.130  1.00  0.00           H  
ATOM     86  C   TYR     6      38.227  92.357 100.040  1.00  0.00           C  
ATOM     87  O   TYR     6      39.084  92.399 100.949  1.00  0.00           O  
ATOM     88  N   THR     7      38.465  91.701  98.843  1.00  0.00           N  
ATOM     89  H   THR     7      37.714  91.676  98.168  1.00  0.00           H  
ATOM     90  CA  THR     7      39.726  90.980  98.514  1.00  0.00           C  
ATOM     91  HA  THR     7      40.560  91.588  98.863  1.00  0.00           H  
ATOM     92  CB  THR     7      39.824  89.496  99.147  1.00  0.00           C  
ATOM     93  HB  THR     7      39.566  89.551 100.205  1.00  0.00           H  
ATOM     94  CG2 THR     7      38.884  88.518  98.503  1.00  0.00           C  
ATOM     95 HG21 THR     7      38.913  87.585  99.065  1.00  0.00           H  
ATOM     96 HG22 THR     7      37.853  88.872  98.482  1.00  0.00           H  
ATOM     97 HG23 THR     7      39.146  88.233  97.484  1.00  0.00           H  
ATOM     98  OG1 THR     7      41.118  89.016  98.938  1.00  0.00           O  
ATOM     99  HG1 THR     7      41.093  88.076  99.130  1.00  0.00           H  
ATOM    100  C   THR     7      39.879  91.016  96.978  1.00  0.00           C  
ATOM    101  O   THR     7      38.973  91.369  96.218  1.00  0.00           O  
ATOM    102  N   GLN     8      41.097  90.700  96.532  1.00  0.00           N  
ATOM    103  H   GLN     8      41.855  90.514  97.173  1.00  0.00           H  
ATOM    104  CA  GLN     8      41.474  90.585  95.118  1.00  0.00           C  
ATOM    105  HA  GLN     8      41.206  91.487  94.569  1.00  0.00           H  
ATOM    106  CB  GLN     8      43.026  90.395  95.043  1.00  0.00           C  
ATOM    107  HB2 GLN     8      43.298  90.256  93.997  1.00  0.00           H  
ATOM    108  HB3 GLN     8      43.571  91.248  95.448  1.00  0.00           H  
ATOM    109  CG  GLN     8      43.596  89.130  95.728  1.00  0.00           C  
ATOM    110  HG2 GLN     8      43.479  89.215  96.808  1.00  0.00           H  
ATOM    111  HG3 GLN     8      43.111  88.248  95.309  1.00  0.00           H  
ATOM    112  CD  GLN     8      45.105  88.867  95.453  1.00  0.00           C  
ATOM    113  OE1 GLN     8      45.669  89.375  94.512  1.00  0.00           O  
ATOM    114  NE2 GLN     8      45.710  88.024  96.190  1.00  0.00           N  
ATOM    115 HE21 GLN     8      45.249  87.602  96.984  1.00  0.00           H  
ATOM    116 HE22 GLN     8      46.712  87.968  96.084  1.00  0.00           H  
ATOM    117  C   GLN     8      40.811  89.396  94.516  1.00  0.00           C  
ATOM    118  O   GLN     8      40.646  88.346  95.145  1.00  0.00           O  
ATOM    119  N   GLN     9      40.435  89.346  93.192  1.00  0.00           N  
ATOM    120  H   GLN     9      39.873  88.526  93.016  1.00  0.00           H  
ATOM    121  CA  GLN     9      40.417  90.374  92.150  1.00  0.00           C  
ATOM    122  HA  GLN     9      40.081  89.767  91.309  1.00  0.00           H  
ATOM    123  CB  GLN     9      39.282  91.399  92.327  1.00  0.00           C  
ATOM    124  HB2 GLN     9      39.466  92.007  93.213  1.00  0.00           H  
ATOM    125  HB3 GLN     9      39.272  92.128  91.517  1.00  0.00           H  
ATOM    126  CG  GLN     9      37.852  90.819  92.467  1.00  0.00           C  
ATOM    127  HG2 GLN     9      37.853  89.740  92.622  1.00  0.00           H  
ATOM    128  HG3 GLN     9      37.507  91.233  93.414  1.00  0.00           H  
ATOM    129  CD  GLN     9      36.872  91.149  91.350  1.00  0.00           C  
ATOM    130  OE1 GLN     9      37.196  91.193  90.164  1.00  0.00           O  
ATOM    131  NE2 GLN     9      35.569  91.209  91.595  1.00  0.00           N  
ATOM    132 HE21 GLN     9      35.232  91.447  92.517  1.00  0.00           H  
ATOM    133 HE22 GLN     9      34.995  91.352  90.776  1.00  0.00           H  
ATOM    134  C   GLN     9      41.802  90.882  91.820  1.00  0.00           C  
ATOM    135  O   GLN     9      42.096  92.017  92.147  1.00  0.00           O  
ATOM    136  N   ALA    10      42.735  90.070  91.337  1.00  0.00           N  
ATOM    137  H   ALA    10      43.651  90.457  91.160  1.00  0.00           H  
ATOM    138  CA  ALA    10      42.692  88.563  90.998  1.00  0.00           C  
ATOM    139  HA  ALA    10      41.970  87.885  91.455  1.00  0.00           H  
ATOM    140  CB  ALA    10      42.343  88.524  89.458  1.00  0.00           C  
ATOM    141  HB1 ALA    10      41.541  89.224  89.220  1.00  0.00           H  
ATOM    142  HB2 ALA    10      43.143  88.894  88.817  1.00  0.00           H  
ATOM    143  HB3 ALA    10      42.229  87.493  89.123  1.00  0.00           H  
ATOM    144  C   ALA    10      44.133  88.030  91.176  1.00  0.00           C  
ATOM    145  O   ALA    10      45.133  88.769  91.130  1.00  0.00           O  
ATOM    146  N   THR    11      44.203  86.739  91.366  1.00  0.00           N  
ATOM    147  H   THR    11      43.322  86.256  91.267  1.00  0.00           H  
ATOM    148  CA  THR    11      45.426  85.955  91.662  1.00  0.00           C  
ATOM    149  HA  THR    11      46.277  86.518  91.279  1.00  0.00           H  
ATOM    150  CB  THR    11      45.663  85.964  93.199  1.00  0.00           C  
ATOM    151  HB  THR    11      45.653  86.998  93.546  1.00  0.00           H  
ATOM    152  CG2 THR    11      44.889  84.976  94.083  1.00  0.00           C  
ATOM    153 HG21 THR    11      43.842  85.272  94.128  1.00  0.00           H  
ATOM    154 HG22 THR    11      44.984  83.960  93.699  1.00  0.00           H  
ATOM    155 HG23 THR    11      45.182  84.954  95.133  1.00  0.00           H  
ATOM    156  OG1 THR    11      46.918  85.590  93.426  1.00  0.00           O  
ATOM    157  HG1 THR    11      47.096  85.709  94.362  1.00  0.00           H  
ATOM    158  C   THR    11      45.378  84.609  90.982  1.00  0.00           C  
ATOM    159  O   THR    11      44.511  83.750  91.313  1.00  0.00           O  
ATOM    160  N   GLN    12      46.110  84.289  89.905  1.00  0.00           N  
ATOM    161  H   GLN    12      46.012  83.367  89.504  1.00  0.00           H  
ATOM    162  CA  GLN    12      47.018  85.149  89.090  1.00  0.00           C  
ATOM    163  HA  GLN    12      47.734  85.541  89.812  1.00  0.00           H  
ATOM    164  CB  GLN    12      47.849  84.345  88.124  1.00  0.00           C  
ATOM    165  HB2 GLN    12      48.748  84.898  87.853  1.00  0.00           H  
ATOM    166  HB3 GLN    12      48.227  83.470  88.651  1.00  0.00           H  
ATOM    167  CG  GLN    12      47.253  83.894  86.875  1.00  0.00           C  
ATOM    168  HG2 GLN    12      46.748  84.687  86.325  1.00  0.00           H  
ATOM    169  HG3 GLN    12      47.979  83.624  86.108  1.00  0.00           H  
ATOM    170  CD  GLN    12      46.230  82.754  87.112  1.00  0.00           C  
ATOM    171  OE1 GLN    12      46.206  81.968  88.080  1.00  0.00           O  
ATOM    172  NE2 GLN    12      45.197  82.712  86.318  1.00  0.00           N  
ATOM    173 HE21 GLN    12      44.608  81.892  86.314  1.00  0.00           H  
ATOM    174 HE22 GLN    12      45.083  83.458  85.647  1.00  0.00           H  
ATOM    175  C   GLN    12      46.356  86.340  88.319  1.00  0.00           C  
ATOM    176  O   GLN    12      45.248  86.199  87.767  1.00  0.00           O  
ATOM    177  N   SER    13      47.056  87.466  88.432  1.00  0.00           N  
ATOM    178  H   SER    13      47.840  87.382  89.064  1.00  0.00           H  
ATOM    179  CA  SER    13      46.712  88.810  87.976  1.00  0.00           C  
ATOM    180  HA  SER    13      45.813  89.134  88.500  1.00  0.00           H  
ATOM    181  CB  SER    13      47.785  89.720  88.356  1.00  0.00           C  
ATOM    182  HB2 SER    13      47.534  90.732  88.039  1.00  0.00           H  
ATOM    183  HB3 SER    13      47.844  89.862  89.435  1.00  0.00           H  
ATOM    184  OG  SER    13      49.105  89.396  87.837  1.00  0.00           O  
ATOM    185  HG  SER    13      49.452  88.568  88.178  1.00  0.00           H  
ATOM    186  C   SER    13      46.399  88.886  86.484  1.00  0.00           C  
ATOM    187  O   SER    13      46.481  87.917  85.689  1.00  0.00           O  
ATOM    188  N   TYR    14      45.696  89.971  86.180  1.00  0.00           N  
ATOM    189  H   TYR    14      45.455  90.595  86.937  1.00  0.00           H  
ATOM    190  CA  TYR    14      45.104  90.034  84.854  1.00  0.00           C  
ATOM    191  HA  TYR    14      45.224  89.086  84.329  1.00  0.00           H  
ATOM    192  CB  TYR    14      43.566  90.175  84.939  1.00  0.00           C  
ATOM    193  HB2 TYR    14      43.178  89.237  85.334  1.00  0.00           H  
ATOM    194  HB3 TYR    14      43.170  90.899  85.651  1.00  0.00           H  
ATOM    195  CG  TYR    14      42.914  90.387  83.555  1.00  0.00           C  
ATOM    196  CD1 TYR    14      42.907  89.266  82.686  1.00  0.00           C  
ATOM    197  HD1 TYR    14      43.356  88.350  83.042  1.00  0.00           H  
ATOM    198  CE1 TYR    14      42.367  89.460  81.370  1.00  0.00           C  
ATOM    199  HE1 TYR    14      42.511  88.720  80.597  1.00  0.00           H  
ATOM    200  CZ  TYR    14      41.852  90.716  81.012  1.00  0.00           C  
ATOM    201  OH  TYR    14      41.506  90.929  79.698  1.00  0.00           O  
ATOM    202  HH  TYR    14      41.706  91.819  79.402  1.00  0.00           H  
ATOM    203  CE2 TYR    14      41.857  91.832  81.898  1.00  0.00           C  
ATOM    204  HE2 TYR    14      41.505  92.815  81.622  1.00  0.00           H  
ATOM    205  CD2 TYR    14      42.490  91.641  83.089  1.00  0.00           C  
ATOM    206  HD2 TYR    14      42.690  92.516  83.689  1.00  0.00           H  
ATOM    207  C   TYR    14      45.688  91.238  83.964  1.00  0.00           C  
ATOM    208  O   TYR    14      45.819  92.389  84.419  1.00  0.00           O  
ATOM    209  N   GLY    15      46.164  90.946  82.774  1.00  0.00           N  
ATOM    210  H   GLY    15      46.428  91.812  82.327  1.00  0.00           H  
ATOM    211  CA  GLY    15      46.361  89.686  82.073  1.00  0.00           C  
ATOM    212  HA2 GLY    15      45.611  88.908  82.218  1.00  0.00           H  
ATOM    213  HA3 GLY    15      46.204  89.990  81.038  1.00  0.00           H  
ATOM    214  C   GLY    15      47.660  88.850  82.309  1.00  0.00           C  
ATOM    215  O   GLY    15      48.478  89.042  83.246  1.00  0.00           O  
ATOM    216  N   ALA    16      47.867  87.894  81.430  1.00  0.00           N  
ATOM    217  H   ALA    16      47.079  87.738  80.818  1.00  0.00           H  
ATOM    218  CA  ALA    16      49.012  87.014  81.386  1.00  0.00           C  
ATOM    219  HA  ALA    16      49.570  86.979  82.321  1.00  0.00           H  
ATOM    220  CB  ALA    16      48.499  85.559  81.171  1.00  0.00           C  
ATOM    221  HB1 ALA    16      49.166  84.851  81.662  1.00  0.00           H  
ATOM    222  HB2 ALA    16      47.516  85.312  81.574  1.00  0.00           H  
ATOM    223  HB3 ALA    16      48.551  85.329  80.107  1.00  0.00           H  
ATOM    224  C   ALA    16      49.970  87.595  80.266  1.00  0.00           C  
ATOM    225  O   ALA    16      49.481  88.034  79.263  1.00  0.00           O  
ATOM    226  N   TYR    17      51.296  87.485  80.418  1.00  0.00           N  
ATOM    227  H   TYR    17      51.640  87.306  81.350  1.00  0.00           H  
ATOM    228  CA  TYR    17      52.298  87.724  79.333  1.00  0.00           C  
ATOM    229  HA  TYR    17      51.967  87.466  78.327  1.00  0.00           H  
ATOM    230  CB  TYR    17      52.549  89.243  79.436  1.00  0.00           C  
ATOM    231  HB2 TYR    17      51.634  89.823  79.317  1.00  0.00           H  
ATOM    232  HB3 TYR    17      52.870  89.468  80.453  1.00  0.00           H  
ATOM    233  CG  TYR    17      53.574  89.746  78.471  1.00  0.00           C  
ATOM    234  CD1 TYR    17      54.910  89.829  78.907  1.00  0.00           C  
ATOM    235  HD1 TYR    17      55.215  89.414  79.856  1.00  0.00           H  
ATOM    236  CE1 TYR    17      55.924  90.472  78.206  1.00  0.00           C  
ATOM    237  HE1 TYR    17      56.925  90.575  78.599  1.00  0.00           H  
ATOM    238  CZ  TYR    17      55.581  90.969  76.912  1.00  0.00           C  
ATOM    239  OH  TYR    17      56.512  91.668  76.264  1.00  0.00           O  
ATOM    240  HH  TYR    17      56.446  91.783  75.314  1.00  0.00           H  
ATOM    241  CE2 TYR    17      54.235  90.908  76.480  1.00  0.00           C  
ATOM    242  HE2 TYR    17      54.057  91.386  75.527  1.00  0.00           H  
ATOM    243  CD2 TYR    17      53.247  90.316  77.214  1.00  0.00           C  
ATOM    244  HD2 TYR    17      52.256  90.285  76.785  1.00  0.00           H  
ATOM    245  C   TYR    17      53.642  87.059  79.651  1.00  0.00           C  
ATOM    246  O   TYR    17      54.221  87.218  80.732  1.00  0.00           O  
ATOM    247  N   PRO    18      54.168  86.296  78.712  1.00  0.00           N  
ATOM    248  CD  PRO    18      53.777  86.014  77.305  1.00  0.00           C  
ATOM    249  HD2 PRO    18      53.971  86.881  76.674  1.00  0.00           H  
ATOM    250  HD3 PRO    18      52.730  85.715  77.242  1.00  0.00           H  
ATOM    251  CG  PRO    18      54.632  84.859  76.744  1.00  0.00           C  
ATOM    252  HG2 PRO    18      55.356  85.338  76.085  1.00  0.00           H  
ATOM    253  HG3 PRO    18      54.027  84.148  76.182  1.00  0.00           H  
ATOM    254  CB  PRO    18      55.297  84.301  77.998  1.00  0.00           C  
ATOM    255  HB2 PRO    18      56.262  83.872  77.727  1.00  0.00           H  
ATOM    256  HB3 PRO    18      54.661  83.526  78.426  1.00  0.00           H  
ATOM    257  CA  PRO    18      55.311  85.511  79.008  1.00  0.00           C  
ATOM    258  HA  PRO    18      55.382  85.167  80.040  1.00  0.00           H  
ATOM    259  C   PRO    18      56.648  86.356  78.890  1.00  0.00           C  
ATOM    260  O   PRO    18      56.778  87.208  78.025  1.00  0.00           O  
ATOM    261  N   THR    19      57.612  85.892  79.646  1.00  0.00           N  
ATOM    262  H   THR    19      57.398  84.941  79.911  1.00  0.00           H  
ATOM    263  CA  THR    19      59.002  86.269  79.353  1.00  0.00           C  
ATOM    264  HA  THR    19      59.206  86.400  78.290  1.00  0.00           H  
ATOM    265  CB  THR    19      59.365  87.594  80.118  1.00  0.00           C  
ATOM    266  HB  THR    19      58.884  87.550  81.095  1.00  0.00           H  
ATOM    267  CG2 THR    19      60.866  87.946  80.270  1.00  0.00           C  
ATOM    268 HG21 THR    19      61.476  87.245  80.840  1.00  0.00           H  
ATOM    269 HG22 THR    19      61.340  87.988  79.289  1.00  0.00           H  
ATOM    270 HG23 THR    19      60.945  88.902  80.786  1.00  0.00           H  
ATOM    271  OG1 THR    19      58.929  88.660  79.360  1.00  0.00           O  
ATOM    272  HG1 THR    19      58.100  88.353  78.985  1.00  0.00           H  
ATOM    273  C   THR    19      60.074  85.181  79.760  1.00  0.00           C  
ATOM    274  O   THR    19      60.055  84.614  80.838  1.00  0.00           O  
ATOM    275  N   GLN    20      61.065  84.984  78.870  1.00  0.00           N  
ATOM    276  H   GLN    20      60.996  85.430  77.966  1.00  0.00           H  
ATOM    277  CA  GLN    20      62.328  84.431  79.315  1.00  0.00           C  
ATOM    278  HA  GLN    20      62.171  83.714  80.121  1.00  0.00           H  
ATOM    279  CB  GLN    20      62.905  83.503  78.291  1.00  0.00           C  
ATOM    280  HB2 GLN    20      63.078  84.125  77.412  1.00  0.00           H  
ATOM    281  HB3 GLN    20      63.843  83.024  78.571  1.00  0.00           H  
ATOM    282  CG  GLN    20      61.907  82.390  77.880  1.00  0.00           C  
ATOM    283  HG2 GLN    20      60.873  82.709  78.005  1.00  0.00           H  
ATOM    284  HG3 GLN    20      62.193  82.040  76.888  1.00  0.00           H  
ATOM    285  CD  GLN    20      62.166  81.256  78.865  1.00  0.00           C  
ATOM    286  OE1 GLN    20      62.891  81.281  79.850  1.00  0.00           O  
ATOM    287  NE2 GLN    20      61.549  80.114  78.553  1.00  0.00           N  
ATOM    288 HE21 GLN    20      61.043  80.053  77.681  1.00  0.00           H  
ATOM    289 HE22 GLN    20      61.864  79.282  79.031  1.00  0.00           H  
ATOM    290  C   GLN    20      63.288  85.553  79.833  1.00  0.00           C  
ATOM    291  O   GLN    20      63.497  86.463  79.027  1.00  0.00           O  
ATOM    292  N   PRO    21      63.814  85.623  81.024  1.00  0.00           N  
ATOM    293  CD  PRO    21      63.480  84.872  82.211  1.00  0.00           C  
ATOM    294  HD2 PRO    21      63.729  83.819  82.077  1.00  0.00           H  
ATOM    295  HD3 PRO    21      62.420  85.013  82.419  1.00  0.00           H  
ATOM    296  CG  PRO    21      64.299  85.438  83.372  1.00  0.00           C  
ATOM    297  HG2 PRO    21      64.557  84.631  84.057  1.00  0.00           H  
ATOM    298  HG3 PRO    21      63.773  86.280  83.822  1.00  0.00           H  
ATOM    299  CB  PRO    21      65.532  86.000  82.624  1.00  0.00           C  
ATOM    300  HB2 PRO    21      66.249  85.210  82.399  1.00  0.00           H  
ATOM    301  HB3 PRO    21      66.091  86.699  83.246  1.00  0.00           H  
ATOM    302  CA  PRO    21      64.893  86.628  81.337  1.00  0.00           C  
ATOM    303  HA  PRO    21      64.492  87.627  81.509  1.00  0.00           H  
ATOM    304  C   PRO    21      66.091  86.739  80.359  1.00  0.00           C  
ATOM    305  O   PRO    21      66.647  85.714  79.888  1.00  0.00           O  
ATOM    306  N   GLY    22      66.450  87.953  79.941  1.00  0.00           N  
ATOM    307  H   GLY    22      66.023  88.725  80.433  1.00  0.00           H  
ATOM    308  CA  GLY    22      67.546  88.136  78.970  1.00  0.00           C  
ATOM    309  HA2 GLY    22      67.515  87.364  78.201  1.00  0.00           H  
ATOM    310  HA3 GLY    22      67.502  89.141  78.551  1.00  0.00           H  
ATOM    311  C   GLY    22      68.943  88.065  79.580  1.00  0.00           C  
ATOM    312  O   GLY    22      69.343  87.037  80.181  1.00  0.00           O  
ATOM    313  N   GLN    23      69.759  89.074  79.372  1.00  0.00           N  
ATOM    314  H   GLN    23      69.376  89.904  78.942  1.00  0.00           H  
ATOM    315  CA  GLN    23      71.138  89.175  79.905  1.00  0.00           C  
ATOM    316  HA  GLN    23      71.246  88.691  80.875  1.00  0.00           H  
ATOM    317  CB  GLN    23      72.200  88.675  78.878  1.00  0.00           C  
ATOM    318  HB2 GLN    23      71.827  87.729  78.487  1.00  0.00           H  
ATOM    319  HB3 GLN    23      72.272  89.327  78.008  1.00  0.00           H  
ATOM    320  CG  GLN    23      73.552  88.542  79.566  1.00  0.00           C  
ATOM    321  HG2 GLN    23      74.320  88.284  78.838  1.00  0.00           H  
ATOM    322  HG3 GLN    23      73.725  89.517  80.024  1.00  0.00           H  
ATOM    323  CD  GLN    23      73.520  87.537  80.701  1.00  0.00           C  
ATOM    324  OE1 GLN    23      73.556  87.930  81.872  1.00  0.00           O  
ATOM    325  NE2 GLN    23      73.461  86.256  80.420  1.00  0.00           N  
ATOM    326 HE21 GLN    23      73.384  85.773  79.536  1.00  0.00           H  
ATOM    327 HE22 GLN    23      73.756  85.671  81.189  1.00  0.00           H  
ATOM    328  C   GLN    23      71.369  90.743  80.133  1.00  0.00           C  
ATOM    329  O   GLN    23      71.008  91.516  79.254  1.00  0.00           O  
ATOM    330  N   GLY    24      71.745  91.172  81.338  1.00  0.00           N  
ATOM    331  H   GLY    24      72.092  90.486  81.994  1.00  0.00           H  
ATOM    332  CA  GLY    24      71.666  92.504  81.907  1.00  0.00           C  
ATOM    333  HA2 GLY    24      70.843  93.017  81.410  1.00  0.00           H  
ATOM    334  HA3 GLY    24      71.536  92.322  82.974  1.00  0.00           H  
ATOM    335  C   GLY    24      72.968  93.269  81.704  1.00  0.00           C  
ATOM    336  O   GLY    24      73.799  92.838  80.931  1.00  0.00           O  
ATOM    337  N   TYR    25      73.178  94.357  82.470  1.00  0.00           N  
ATOM    338  H   TYR    25      72.471  94.705  83.101  1.00  0.00           H  
ATOM    339  CA  TYR    25      74.426  95.127  82.459  1.00  0.00           C  
ATOM    340  HA  TYR    25      75.266  94.434  82.404  1.00  0.00           H  
ATOM    341  CB  TYR    25      74.330  96.127  81.322  1.00  0.00           C  
ATOM    342  HB2 TYR    25      74.276  95.576  80.383  1.00  0.00           H  
ATOM    343  HB3 TYR    25      73.415  96.688  81.512  1.00  0.00           H  
ATOM    344  CG  TYR    25      75.482  97.123  81.390  1.00  0.00           C  
ATOM    345  CD1 TYR    25      76.723  96.866  80.793  1.00  0.00           C  
ATOM    346  HD1 TYR    25      76.887  95.904  80.331  1.00  0.00           H  
ATOM    347  CE1 TYR    25      77.730  97.808  80.873  1.00  0.00           C  
ATOM    348  HE1 TYR    25      78.710  97.734  80.427  1.00  0.00           H  
ATOM    349  CZ  TYR    25      77.492  98.947  81.632  1.00  0.00           C  
ATOM    350  OH  TYR    25      78.547  99.758  81.902  1.00  0.00           O  
ATOM    351  HH  TYR    25      79.289  99.768  81.293  1.00  0.00           H  
ATOM    352  CE2 TYR    25      76.305  99.228  82.265  1.00  0.00           C  
ATOM    353  HE2 TYR    25      76.182 100.103  82.886  1.00  0.00           H  
ATOM    354  CD2 TYR    25      75.240  98.266  82.124  1.00  0.00           C  
ATOM    355  HD2 TYR    25      74.283  98.353  82.618  1.00  0.00           H  
ATOM    356  C   TYR    25      74.731  95.815  83.769  1.00  0.00           C  
ATOM    357  O   TYR    25      73.920  96.429  84.461  1.00  0.00           O  
ATOM    358  N   SER    26      76.023  95.746  84.257  1.00  0.00           N  
ATOM    359  H   SER    26      76.646  95.123  83.763  1.00  0.00           H  
ATOM    360  CA  SER    26      76.615  96.350  85.459  1.00  0.00           C  
ATOM    361  HA  SER    26      75.740  96.550  86.078  1.00  0.00           H  
ATOM    362  CB  SER    26      77.379  95.288  86.287  1.00  0.00           C  
ATOM    363  HB2 SER    26      76.794  94.373  86.384  1.00  0.00           H  
ATOM    364  HB3 SER    26      78.314  94.967  85.827  1.00  0.00           H  
ATOM    365  OG  SER    26      77.777  95.862  87.564  1.00  0.00           O  
ATOM    366  HG  SER    26      77.879  95.033  88.037  1.00  0.00           H  
ATOM    367  C   SER    26      77.273  97.668  85.245  1.00  0.00           C  
ATOM    368  O   SER    26      78.420  97.629  84.717  1.00  0.00           O  
ATOM    369  N   GLN    27      76.770  98.835  85.637  1.00  0.00           N  
ATOM    370  H   GLN    27      75.786  98.826  85.863  1.00  0.00           H  
ATOM    371  CA  GLN    27      77.522 100.133  85.682  1.00  0.00           C  
ATOM    372  HA  GLN    27      77.752 100.390  84.648  1.00  0.00           H  
ATOM    373  CB  GLN    27      76.598 101.245  86.131  1.00  0.00           C  
ATOM    374  HB2 GLN    27      75.674 101.145  85.561  1.00  0.00           H  
ATOM    375  HB3 GLN    27      76.429 101.157  87.204  1.00  0.00           H  
ATOM    376  CG  GLN    27      76.956 102.655  85.883  1.00  0.00           C  
ATOM    377  HG2 GLN    27      76.206 103.252  86.401  1.00  0.00           H  
ATOM    378  HG3 GLN    27      77.930 102.900  86.306  1.00  0.00           H  
ATOM    379  CD  GLN    27      77.047 102.960  84.417  1.00  0.00           C  
ATOM    380  OE1 GLN    27      76.100 102.995  83.718  1.00  0.00           O  
ATOM    381  NE2 GLN    27      78.274 102.994  83.836  1.00  0.00           N  
ATOM    382 HE21 GLN    27      79.052 103.094  84.473  1.00  0.00           H  
ATOM    383 HE22 GLN    27      78.456 102.786  82.865  1.00  0.00           H  
ATOM    384  C   GLN    27      78.951 100.109  86.331  1.00  0.00           C  
ATOM    385  O   GLN    27      79.901 100.761  85.883  1.00  0.00           O  
ATOM    386  N   GLN    28      79.129  99.232  87.383  1.00  0.00           N  
ATOM    387  H   GLN    28      78.303  98.726  87.670  1.00  0.00           H  
ATOM    388  CA  GLN    28      80.371  99.055  88.159  1.00  0.00           C  
ATOM    389  HA  GLN    28      80.820 100.021  88.392  1.00  0.00           H  
ATOM    390  CB  GLN    28      80.058  98.339  89.475  1.00  0.00           C  
ATOM    391  HB2 GLN    28      79.273  98.857  90.025  1.00  0.00           H  
ATOM    392  HB3 GLN    28      79.770  97.347  89.127  1.00  0.00           H  
ATOM    393  CG  GLN    28      81.219  98.031  90.561  1.00  0.00           C  
ATOM    394  HG2 GLN    28      80.888  97.559  91.486  1.00  0.00           H  
ATOM    395  HG3 GLN    28      81.905  97.378  90.021  1.00  0.00           H  
ATOM    396  CD  GLN    28      82.046  99.194  90.968  1.00  0.00           C  
ATOM    397  OE1 GLN    28      81.732 100.357  90.776  1.00  0.00           O  
ATOM    398  NE2 GLN    28      83.227  98.955  91.532  1.00  0.00           N  
ATOM    399 HE21 GLN    28      83.862  99.666  91.864  1.00  0.00           H  
ATOM    400 HE22 GLN    28      83.434  98.033  91.890  1.00  0.00           H  
ATOM    401  C   GLN    28      81.380  98.428  87.231  1.00  0.00           C  
ATOM    402  O   GLN    28      82.569  98.458  87.578  1.00  0.00           O  
ATOM    403  N   SER    29      81.025  97.839  86.099  1.00  0.00           N  
ATOM    404  H   SER    29      80.057  97.751  85.825  1.00  0.00           H  
ATOM    405  CA  SER    29      81.963  97.245  85.117  1.00  0.00           C  
ATOM    406  HA  SER    29      82.592  96.564  85.690  1.00  0.00           H  
ATOM    407  CB  SER    29      81.155  96.346  84.127  1.00  0.00           C  
ATOM    408  HB2 SER    29      81.814  95.597  83.688  1.00  0.00           H  
ATOM    409  HB3 SER    29      80.310  95.942  84.684  1.00  0.00           H  
ATOM    410  OG  SER    29      80.598  97.272  83.151  1.00  0.00           O  
ATOM    411  HG  SER    29      79.848  97.772  83.483  1.00  0.00           H  
ATOM    412  C   SER    29      82.799  98.268  84.338  1.00  0.00           C  
ATOM    413  O   SER    29      83.703  97.829  83.595  1.00  0.00           O  
ATOM    414  N   SER    30      82.500  99.552  84.516  1.00  0.00           N  
ATOM    415  H   SER    30      81.663  99.803  85.023  1.00  0.00           H  
ATOM    416  CA  SER    30      83.374 100.676  84.070  1.00  0.00           C  
ATOM    417  HA  SER    30      84.313 100.215  83.763  1.00  0.00           H  
ATOM    418  CB  SER    30      82.714 101.322  82.903  1.00  0.00           C  
ATOM    419  HB2 SER    30      82.294 100.550  82.258  1.00  0.00           H  
ATOM    420  HB3 SER    30      81.877 101.941  83.226  1.00  0.00           H  
ATOM    421  OG  SER    30      83.653 102.129  82.221  1.00  0.00           O  
ATOM    422  HG  SER    30      83.644 101.900  81.289  1.00  0.00           H  
ATOM    423  C   SER    30      83.800 101.668  85.189  1.00  0.00           C  
ATOM    424  O   SER    30      83.278 102.783  85.175  1.00  0.00           O  
ATOM    425  N   GLN    31      84.786 101.400  86.082  1.00  0.00           N  
ATOM    426  H   GLN    31      84.960 102.158  86.726  1.00  0.00           H  
ATOM    427  CA  GLN    31      85.623 100.200  86.102  1.00  0.00           C  
ATOM    428  HA  GLN    31      85.183  99.439  85.457  1.00  0.00           H  
ATOM    429  CB  GLN    31      87.110 100.576  85.723  1.00  0.00           C  
ATOM    430  HB2 GLN    31      87.498 101.291  86.449  1.00  0.00           H  
ATOM    431  HB3 GLN    31      87.833  99.761  85.765  1.00  0.00           H  
ATOM    432  CG  GLN    31      87.247 101.138  84.246  1.00  0.00           C  
ATOM    433  HG2 GLN    31      86.545 101.969  84.180  1.00  0.00           H  
ATOM    434  HG3 GLN    31      88.240 101.561  84.093  1.00  0.00           H  
ATOM    435  CD  GLN    31      87.034 100.076  83.163  1.00  0.00           C  
ATOM    436  OE1 GLN    31      86.744  98.894  83.444  1.00  0.00           O  
ATOM    437  NE2 GLN    31      86.916 100.448  81.938  1.00  0.00           N  
ATOM    438 HE21 GLN    31      86.750  99.678  81.305  1.00  0.00           H  
ATOM    439 HE22 GLN    31      87.039 101.411  81.659  1.00  0.00           H  
ATOM    440  C   GLN    31      85.766  99.576  87.570  1.00  0.00           C  
ATOM    441  O   GLN    31      85.775 100.358  88.535  1.00  0.00           O  
ATOM    442  N   PRO    32      85.836  98.277  87.802  1.00  0.00           N  
ATOM    443  CD  PRO    32      85.853  97.210  86.789  1.00  0.00           C  
ATOM    444  HD2 PRO    32      86.829  96.907  86.411  1.00  0.00           H  
ATOM    445  HD3 PRO    32      85.290  97.390  85.874  1.00  0.00           H  
ATOM    446  CG  PRO    32      85.241  95.983  87.563  1.00  0.00           C  
ATOM    447  HG2 PRO    32      85.550  95.002  87.202  1.00  0.00           H  
ATOM    448  HG3 PRO    32      84.152  96.012  87.583  1.00  0.00           H  
ATOM    449  CB  PRO    32      85.846  96.286  88.864  1.00  0.00           C  
ATOM    450  HB2 PRO    32      86.911  96.056  88.900  1.00  0.00           H  
ATOM    451  HB3 PRO    32      85.211  95.678  89.509  1.00  0.00           H  
ATOM    452  CA  PRO    32      85.676  97.742  89.139  1.00  0.00           C  
ATOM    453  HA  PRO    32      84.706  98.097  89.489  1.00  0.00           H  
ATOM    454  C   PRO    32      86.862  98.136  90.054  1.00  0.00           C  
ATOM    455  O   PRO    32      87.983  98.410  89.591  1.00  0.00           O  
ATOM    456  N   TYR    33      86.619  98.168  91.401  1.00  0.00           N  
ATOM    457  H   TYR    33      85.703  97.954  91.770  1.00  0.00           H  
ATOM    458  CA  TYR    33      87.524  98.941  92.264  1.00  0.00           C  
ATOM    459  HA  TYR    33      87.762  99.936  91.888  1.00  0.00           H  
ATOM    460  CB  TYR    33      86.752  99.311  93.578  1.00  0.00           C  
ATOM    461  HB2 TYR    33      86.396  98.379  94.015  1.00  0.00           H  
ATOM    462  HB3 TYR    33      87.505  99.700  94.264  1.00  0.00           H  
ATOM    463  CG  TYR    33      85.537 100.163  93.470  1.00  0.00           C  
ATOM    464  CD1 TYR    33      85.507 101.140  92.425  1.00  0.00           C  
ATOM    465  HD1 TYR    33      86.258 101.252  91.658  1.00  0.00           H  
ATOM    466  CE1 TYR    33      84.444 102.012  92.358  1.00  0.00           C  
ATOM    467  HE1 TYR    33      84.353 102.762  91.586  1.00  0.00           H  
ATOM    468  CZ  TYR    33      83.475 101.979  93.332  1.00  0.00           C  
ATOM    469  OH  TYR    33      82.552 102.941  93.377  1.00  0.00           O  
ATOM    470  HH  TYR    33      82.226 103.251  94.225  1.00  0.00           H  
ATOM    471  CE2 TYR    33      83.577 101.064  94.434  1.00  0.00           C  
ATOM    472  HE2 TYR    33      82.928 101.134  95.295  1.00  0.00           H  
ATOM    473  CD2 TYR    33      84.600 100.142  94.518  1.00  0.00           C  
ATOM    474  HD2 TYR    33      84.793  99.434  95.310  1.00  0.00           H  
ATOM    475  C   TYR    33      88.795  98.245  92.644  1.00  0.00           C  
ATOM    476  O   TYR    33      89.694  98.943  93.133  1.00  0.00           O  
ATOM    477  N   GLY    34      88.837  96.901  92.632  1.00  0.00           N  
ATOM    478  H   GLY    34      88.013  96.486  92.221  1.00  0.00           H  
ATOM    479  CA  GLY    34      89.546  96.061  93.655  1.00  0.00           C  
ATOM    480  HA2 GLY    34      89.609  95.069  93.209  1.00  0.00           H  
ATOM    481  HA3 GLY    34      90.538  96.506  93.734  1.00  0.00           H  
ATOM    482  C   GLY    34      88.990  95.880  95.068  1.00  0.00           C  
ATOM    483  O   GLY    34      88.105  96.621  95.510  1.00  0.00           O  
ATOM    484  N   GLN    35      89.417  94.917  95.770  1.00  0.00           N  
ATOM    485  H   GLN    35      90.112  94.289  95.395  1.00  0.00           H  
ATOM    486  CA  GLN    35      89.049  94.571  97.151  1.00  0.00           C  
ATOM    487  HA  GLN    35      88.700  95.420  97.738  1.00  0.00           H  
ATOM    488  CB  GLN    35      87.822  93.650  97.169  1.00  0.00           C  
ATOM    489  HB2 GLN    35      86.978  94.095  96.642  1.00  0.00           H  
ATOM    490  HB3 GLN    35      87.947  92.765  96.544  1.00  0.00           H  
ATOM    491  CG  GLN    35      87.403  93.205  98.636  1.00  0.00           C  
ATOM    492  HG2 GLN    35      86.478  92.629  98.646  1.00  0.00           H  
ATOM    493  HG3 GLN    35      88.190  92.530  98.972  1.00  0.00           H  
ATOM    494  CD  GLN    35      87.228  94.415  99.571  1.00  0.00           C  
ATOM    495  OE1 GLN    35      86.449  95.337  99.374  1.00  0.00           O  
ATOM    496  NE2 GLN    35      87.865  94.402 100.712  1.00  0.00           N  
ATOM    497 HE21 GLN    35      88.535  93.693 100.974  1.00  0.00           H  
ATOM    498 HE22 GLN    35      87.890  95.214 101.312  1.00  0.00           H  
ATOM    499  C   GLN    35      90.229  94.006  97.941  1.00  0.00           C  
ATOM    500  O   GLN    35      90.505  92.808  97.775  1.00  0.00           O  
ATOM    501  N   GLN    36      90.947  94.739  98.722  1.00  0.00           N  
ATOM    502  H   GLN    36      91.853  94.422  99.034  1.00  0.00           H  
ATOM    503  CA  GLN    36      90.606  96.221  99.028  1.00  0.00           C  
ATOM    504  HA  GLN    36      89.554  96.188  99.310  1.00  0.00           H  
ATOM    505  CB  GLN    36      91.422  96.820 100.168  1.00  0.00           C  
ATOM    506  HB2 GLN    36      92.455  96.956  99.847  1.00  0.00           H  
ATOM    507  HB3 GLN    36      90.960  97.776 100.417  1.00  0.00           H  
ATOM    508  CG  GLN    36      91.461  95.960 101.449  1.00  0.00           C  
ATOM    509  HG2 GLN    36      91.819  94.946 101.272  1.00  0.00           H  
ATOM    510  HG3 GLN    36      92.246  96.424 102.046  1.00  0.00           H  
ATOM    511  CD  GLN    36      90.239  95.917 102.410  1.00  0.00           C  
ATOM    512  OE1 GLN    36      89.266  96.638 102.236  1.00  0.00           O  
ATOM    513  NE2 GLN    36      90.307  95.060 103.376  1.00  0.00           N  
ATOM    514 HE21 GLN    36      91.109  94.487 103.600  1.00  0.00           H  
ATOM    515 HE22 GLN    36      89.607  95.103 104.103  1.00  0.00           H  
ATOM    516  C   GLN    36      90.712  97.181  97.764  1.00  0.00           C  
ATOM    517  O   GLN    36      91.427  96.944  96.834  1.00  0.00           O  
ATOM    518  N   SER    37      89.912  98.287  97.796  1.00  0.00           N  
ATOM    519  H   SER    37      89.478  98.473  98.689  1.00  0.00           H  
ATOM    520  CA  SER    37      89.847  99.303  96.764  1.00  0.00           C  
ATOM    521  HA  SER    37      89.656  98.789  95.821  1.00  0.00           H  
ATOM    522  CB  SER    37      88.682 100.253  96.974  1.00  0.00           C  
ATOM    523  HB2 SER    37      88.718 100.929  96.120  1.00  0.00           H  
ATOM    524  HB3 SER    37      87.840  99.562  96.936  1.00  0.00           H  
ATOM    525  OG  SER    37      88.657 100.956  98.206  1.00  0.00           O  
ATOM    526  HG  SER    37      88.916 101.873  98.088  1.00  0.00           H  
ATOM    527  C   SER    37      91.145 100.108  96.704  1.00  0.00           C  
ATOM    528  O   SER    37      91.809 100.316  97.719  1.00  0.00           O  
ATOM    529  N   TYR    38      91.480 100.593  95.493  1.00  0.00           N  
ATOM    530  H   TYR    38      90.910 100.231  94.742  1.00  0.00           H  
ATOM    531  CA  TYR    38      92.704 101.331  95.200  1.00  0.00           C  
ATOM    532  HA  TYR    38      92.774 102.202  95.851  1.00  0.00           H  
ATOM    533  CB  TYR    38      93.856 100.291  95.397  1.00  0.00           C  
ATOM    534  HB2 TYR    38      93.954  99.879  96.402  1.00  0.00           H  
ATOM    535  HB3 TYR    38      93.566  99.449  94.769  1.00  0.00           H  
ATOM    536  CG  TYR    38      95.173 100.895  95.077  1.00  0.00           C  
ATOM    537  CD1 TYR    38      95.799 100.801  93.818  1.00  0.00           C  
ATOM    538  HD1 TYR    38      95.226 100.343  93.026  1.00  0.00           H  
ATOM    539  CE1 TYR    38      96.939 101.593  93.553  1.00  0.00           C  
ATOM    540  HE1 TYR    38      97.390 101.517  92.574  1.00  0.00           H  
ATOM    541  CZ  TYR    38      97.535 102.282  94.600  1.00  0.00           C  
ATOM    542  OH  TYR    38      98.644 102.961  94.352  1.00  0.00           O  
ATOM    543  HH  TYR    38      98.819 103.478  95.141  1.00  0.00           H  
ATOM    544  CE2 TYR    38      96.973 102.336  95.868  1.00  0.00           C  
ATOM    545  HE2 TYR    38      97.372 102.839  96.737  1.00  0.00           H  
ATOM    546  CD2 TYR    38      95.711 101.750  96.033  1.00  0.00           C  
ATOM    547  HD2 TYR    38      95.173 102.039  96.924  1.00  0.00           H  
ATOM    548  C   TYR    38      92.586 101.852  93.720  1.00  0.00           C  
ATOM    549  O   TYR    38      92.063 101.197  92.809  1.00  0.00           O  
ATOM    550  N   SER    39      93.102 103.093  93.474  1.00  0.00           N  
ATOM    551  H   SER    39      93.410 103.697  94.223  1.00  0.00           H  
ATOM    552  CA  SER    39      93.144 103.734  92.159  1.00  0.00           C  
ATOM    553  HA  SER    39      92.953 103.014  91.363  1.00  0.00           H  
ATOM    554  CB  SER    39      92.147 104.892  92.177  1.00  0.00           C  
ATOM    555  HB2 SER    39      92.416 105.466  93.064  1.00  0.00           H  
ATOM    556  HB3 SER    39      92.246 105.388  91.211  1.00  0.00           H  
ATOM    557  OG  SER    39      90.851 104.363  92.280  1.00  0.00           O  
ATOM    558  HG  SER    39      90.583 103.828  91.529  1.00  0.00           H  
ATOM    559  C   SER    39      94.479 104.255  91.903  1.00  0.00           C  
ATOM    560  O   SER    39      94.824 105.202  92.554  1.00  0.00           O  
ATOM    561  N   GLY    40      95.308 103.578  91.079  1.00  0.00           N  
ATOM    562  H   GLY    40      94.987 102.696  90.707  1.00  0.00           H  
ATOM    563  CA  GLY    40      96.750 103.890  91.074  1.00  0.00           C  
ATOM    564  HA2 GLY    40      97.020 104.449  91.969  1.00  0.00           H  
ATOM    565  HA3 GLY    40      97.198 102.901  90.981  1.00  0.00           H  
ATOM    566  C   GLY    40      97.236 104.619  89.838  1.00  0.00           C  
ATOM    567  O   GLY    40      96.471 105.053  88.981  1.00  0.00           O  
ATOM    568  N   TYR    41      98.548 104.851  89.721  1.00  0.00           N  
ATOM    569  H   TYR    41      98.710 105.388  88.880  1.00  0.00           H  
ATOM    570  CA  TYR    41      99.626 104.291  90.627  1.00  0.00           C  
ATOM    571  HA  TYR    41      99.393 104.456  91.679  1.00  0.00           H  
ATOM    572  CB  TYR    41      99.877 102.813  90.224  1.00  0.00           C  
ATOM    573  HB2 TYR    41      99.044 102.136  90.410  1.00  0.00           H  
ATOM    574  HB3 TYR    41     100.042 102.777  89.147  1.00  0.00           H  
ATOM    575  CG  TYR    41     101.165 102.246  90.869  1.00  0.00           C  
ATOM    576  CD1 TYR    41     102.134 101.669  90.034  1.00  0.00           C  
ATOM    577  HD1 TYR    41     101.969 101.857  88.983  1.00  0.00           H  
ATOM    578  CE1 TYR    41     103.370 101.265  90.630  1.00  0.00           C  
ATOM    579  HE1 TYR    41     104.211 100.931  90.042  1.00  0.00           H  
ATOM    580  CZ  TYR    41     103.505 101.310  92.030  1.00  0.00           C  
ATOM    581  OH  TYR    41     104.603 100.800  92.595  1.00  0.00           O  
ATOM    582  HH  TYR    41     104.417 100.394  93.445  1.00  0.00           H  
ATOM    583  CE2 TYR    41     102.499 101.918  92.867  1.00  0.00           C  
ATOM    584  HE2 TYR    41     102.608 101.872  93.940  1.00  0.00           H  
ATOM    585  CD2 TYR    41     101.309 102.267  92.236  1.00  0.00           C  
ATOM    586  HD2 TYR    41     100.505 102.606  92.872  1.00  0.00           H  
ATOM    587  C   TYR    41     100.949 105.019  90.366  1.00  0.00           C  
ATOM    588  O   TYR    41     101.484 104.994  89.234  1.00  0.00           O  
ATOM    589  N   SER    42     101.521 105.666  91.350  1.00  0.00           N  
ATOM    590  H   SER    42     100.952 105.564  92.178  1.00  0.00           H  
ATOM    591  CA  SER    42     102.810 106.330  91.376  1.00  0.00           C  
ATOM    592  HA  SER    42     103.584 105.910  90.734  1.00  0.00           H  
ATOM    593  CB  SER    42     102.609 107.758  90.889  1.00  0.00           C  
ATOM    594  HB2 SER    42     102.290 107.814  89.848  1.00  0.00           H  
ATOM    595  HB3 SER    42     101.791 108.201  91.457  1.00  0.00           H  
ATOM    596  OG  SER    42     103.791 108.480  91.154  1.00  0.00           O  
ATOM    597  HG  SER    42     104.371 108.207  90.440  1.00  0.00           H  
ATOM    598  C   SER    42     103.329 106.157  92.786  1.00  0.00           C  
ATOM    599  O   SER    42     102.763 106.641  93.768  1.00  0.00           O  
ATOM    600  N   GLN    43     104.583 105.594  92.915  1.00  0.00           N  
ATOM    601  H   GLN    43     105.127 105.250  92.136  1.00  0.00           H  
ATOM    602  CA  GLN    43     105.204 105.420  94.244  1.00  0.00           C  
ATOM    603  HA  GLN    43     104.559 105.918  94.968  1.00  0.00           H  
ATOM    604  CB  GLN    43     105.351 103.847  94.463  1.00  0.00           C  
ATOM    605  HB2 GLN    43     104.429 103.387  94.107  1.00  0.00           H  
ATOM    606  HB3 GLN    43     106.180 103.356  93.954  1.00  0.00           H  
ATOM    607  CG  GLN    43     105.500 103.562  95.940  1.00  0.00           C  
ATOM    608  HG2 GLN    43     106.535 103.779  96.203  1.00  0.00           H  
ATOM    609  HG3 GLN    43     104.834 104.224  96.493  1.00  0.00           H  
ATOM    610  CD  GLN    43     105.259 102.065  96.284  1.00  0.00           C  
ATOM    611  OE1 GLN    43     104.406 101.327  95.734  1.00  0.00           O  
ATOM    612  NE2 GLN    43     105.990 101.524  97.246  1.00  0.00           N  
ATOM    613 HE21 GLN    43     106.659 102.119  97.712  1.00  0.00           H  
ATOM    614 HE22 GLN    43     106.022 100.518  97.332  1.00  0.00           H  
ATOM    615  C   GLN    43     106.569 106.167  94.405  1.00  0.00           C  
ATOM    616  O   GLN    43     107.112 106.363  95.500  1.00  0.00           O  
ATOM    617  N   SER    44     107.152 106.712  93.325  1.00  0.00           N  
ATOM    618  H   SER    44     106.787 106.537  92.400  1.00  0.00           H  
ATOM    619  CA  SER    44     108.079 107.894  93.370  1.00  0.00           C  
ATOM    620  HA  SER    44     109.054 107.535  93.697  1.00  0.00           H  
ATOM    621  CB  SER    44     108.186 108.446  91.968  1.00  0.00           C  
ATOM    622  HB2 SER    44     107.201 108.774  91.634  1.00  0.00           H  
ATOM    623  HB3 SER    44     108.917 109.253  92.018  1.00  0.00           H  
ATOM    624  OG  SER    44     108.731 107.402  91.144  1.00  0.00           O  
ATOM    625  HG  SER    44     108.663 107.833  90.289  1.00  0.00           H  
ATOM    626  C   SER    44     107.553 109.032  94.245  1.00  0.00           C  
ATOM    627  O   SER    44     106.342 109.252  94.284  1.00  0.00           O  
ATOM    628  N   THR    45     108.423 109.570  95.104  1.00  0.00           N  
ATOM    629  H   THR    45     109.387 109.293  94.991  1.00  0.00           H  
ATOM    630  CA  THR    45     108.064 110.705  95.996  1.00  0.00           C  
ATOM    631  HA  THR    45     107.282 110.408  96.694  1.00  0.00           H  
ATOM    632  CB  THR    45     109.336 111.228  96.723  1.00  0.00           C  
ATOM    633  HB  THR    45     110.149 111.146  96.002  1.00  0.00           H  
ATOM    634  CG2 THR    45     109.293 112.622  97.347  1.00  0.00           C  
ATOM    635 HG21 THR    45     108.258 112.707  97.679  1.00  0.00           H  
ATOM    636 HG22 THR    45     109.951 112.484  98.206  1.00  0.00           H  
ATOM    637 HG23 THR    45     109.679 113.349  96.634  1.00  0.00           H  
ATOM    638  OG1 THR    45     109.557 110.314  97.821  1.00  0.00           O  
ATOM    639  HG1 THR    45     109.958 109.535  97.427  1.00  0.00           H  
ATOM    640  C   THR    45     107.510 111.861  95.167  1.00  0.00           C  
ATOM    641  O   THR    45     108.044 112.143  94.072  1.00  0.00           O  
ATOM    642  N   ASP    46     106.442 112.474  95.618  1.00  0.00           N  
ATOM    643  H   ASP    46     106.175 112.275  96.572  1.00  0.00           H  
ATOM    644  CA  ASP    46     105.868 113.679  94.929  1.00  0.00           C  
ATOM    645  HA  ASP    46     105.527 113.368  93.942  1.00  0.00           H  
ATOM    646  CB  ASP    46     104.506 114.092  95.648  1.00  0.00           C  
ATOM    647  HB2 ASP    46     103.755 113.314  95.520  1.00  0.00           H  
ATOM    648  HB3 ASP    46     104.674 114.159  96.723  1.00  0.00           H  
ATOM    649  CG  ASP    46     103.768 115.365  95.159  1.00  0.00           C  
ATOM    650  OD1 ASP    46     104.038 115.846  94.069  1.00  0.00           O  
ATOM    651  OD2 ASP    46     102.819 115.859  95.802  1.00  0.00           O  
ATOM    652  C   ASP    46     106.798 114.912  94.847  1.00  0.00           C  
ATOM    653  O   ASP    46     107.208 115.359  95.936  1.00  0.00           O  
ATOM    654  N   THR    47     107.190 115.316  93.625  1.00  0.00           N  
ATOM    655  H   THR    47     106.840 114.785  92.840  1.00  0.00           H  
ATOM    656  CA  THR    47     108.167 116.393  93.348  1.00  0.00           C  
ATOM    657  HA  THR    47     108.439 116.967  94.234  1.00  0.00           H  
ATOM    658  CB  THR    47     109.437 115.766  92.709  1.00  0.00           C  
ATOM    659  HB  THR    47     110.082 116.615  92.482  1.00  0.00           H  
ATOM    660  CG2 THR    47     110.136 114.851  93.598  1.00  0.00           C  
ATOM    661 HG21 THR    47     110.429 115.292  94.550  1.00  0.00           H  
ATOM    662 HG22 THR    47     109.478 113.988  93.699  1.00  0.00           H  
ATOM    663 HG23 THR    47     111.023 114.628  93.006  1.00  0.00           H  
ATOM    664  OG1 THR    47     109.238 115.085  91.453  1.00  0.00           O  
ATOM    665  HG1 THR    47     108.777 114.253  91.583  1.00  0.00           H  
ATOM    666  C   THR    47     107.551 117.473  92.448  1.00  0.00           C  
ATOM    667  O   THR    47     108.192 118.374  91.976  1.00  0.00           O  
ATOM    668  N   SER    48     106.271 117.430  92.386  1.00  0.00           N  
ATOM    669  H   SER    48     105.765 116.836  93.027  1.00  0.00           H  
ATOM    670  CA  SER    48     105.455 118.305  91.533  1.00  0.00           C  
ATOM    671  HA  SER    48     105.920 118.140  90.560  1.00  0.00           H  
ATOM    672  CB  SER    48     103.986 117.714  91.473  1.00  0.00           C  
ATOM    673  HB2 SER    48     103.530 118.164  90.591  1.00  0.00           H  
ATOM    674  HB3 SER    48     104.092 116.646  91.284  1.00  0.00           H  
ATOM    675  OG  SER    48     103.253 117.885  92.704  1.00  0.00           O  
ATOM    676  HG  SER    48     103.545 117.163  93.265  1.00  0.00           H  
ATOM    677  C   SER    48     105.550 119.763  92.050  1.00  0.00           C  
ATOM    678  O   SER    48     105.800 120.038  93.228  1.00  0.00           O  
ATOM    679  N   GLY    49     105.371 120.677  91.183  1.00  0.00           N  
ATOM    680  H   GLY    49     105.117 120.446  90.233  1.00  0.00           H  
ATOM    681  CA  GLY    49     105.336 122.106  91.607  1.00  0.00           C  
ATOM    682  HA2 GLY    49     105.069 122.679  90.719  1.00  0.00           H  
ATOM    683  HA3 GLY    49     104.549 122.256  92.346  1.00  0.00           H  
ATOM    684  C   GLY    49     106.690 122.742  92.003  1.00  0.00           C  
ATOM    685  O   GLY    49     107.773 122.138  91.860  1.00  0.00           O  
ATOM    686  N   TYR    50     106.647 123.949  92.540  1.00  0.00           N  
ATOM    687  H   TYR    50     107.511 124.374  92.846  1.00  0.00           H  
ATOM    688  CA  TYR    50     105.450 124.869  92.581  1.00  0.00           C  
ATOM    689  HA  TYR    50     104.489 124.446  92.874  1.00  0.00           H  
ATOM    690  CB  TYR    50     105.701 125.767  93.756  1.00  0.00           C  
ATOM    691  HB2 TYR    50     105.936 125.173  94.639  1.00  0.00           H  
ATOM    692  HB3 TYR    50     106.591 126.388  93.653  1.00  0.00           H  
ATOM    693  CG  TYR    50     104.535 126.719  94.126  1.00  0.00           C  
ATOM    694  CD1 TYR    50     104.450 127.975  93.448  1.00  0.00           C  
ATOM    695  HD1 TYR    50     105.118 128.242  92.642  1.00  0.00           H  
ATOM    696  CE1 TYR    50     103.385 128.872  93.755  1.00  0.00           C  
ATOM    697  HE1 TYR    50     103.227 129.829  93.279  1.00  0.00           H  
ATOM    698  CZ  TYR    50     102.457 128.552  94.780  1.00  0.00           C  
ATOM    699  OH  TYR    50     101.493 129.413  95.131  1.00  0.00           O  
ATOM    700  HH  TYR    50     101.847 130.298  95.246  1.00  0.00           H  
ATOM    701  CE2 TYR    50     102.475 127.250  95.358  1.00  0.00           C  
ATOM    702  HE2 TYR    50     101.734 126.991  96.100  1.00  0.00           H  
ATOM    703  CD2 TYR    50     103.485 126.363  94.990  1.00  0.00           C  
ATOM    704  HD2 TYR    50     103.459 125.357  95.382  1.00  0.00           H  
ATOM    705  C   TYR    50     105.216 125.490  91.169  1.00  0.00           C  
ATOM    706  O   TYR    50     106.162 125.574  90.455  1.00  0.00           O  
ATOM    707  N   GLY    51     103.999 125.677  90.668  1.00  0.00           N  
ATOM    708  H   GLY    51     103.979 125.791  89.665  1.00  0.00           H  
ATOM    709  CA  GLY    51     102.630 125.482  91.292  1.00  0.00           C  
ATOM    710  HA2 GLY    51     102.242 124.464  91.238  1.00  0.00           H  
ATOM    711  HA3 GLY    51     102.678 125.642  92.369  1.00  0.00           H  
ATOM    712  C   GLY    51     101.552 126.406  90.738  1.00  0.00           C  
ATOM    713  O   GLY    51     100.377 125.976  90.832  1.00  0.00           O  
ATOM    714  N   GLN    52     101.954 127.601  90.217  1.00  0.00           N  
ATOM    715  H   GLN    52     102.945 127.791  90.162  1.00  0.00           H  
ATOM    716  CA  GLN    52     101.007 128.623  89.853  1.00  0.00           C  
ATOM    717  HA  GLN    52     100.089 128.146  89.509  1.00  0.00           H  
ATOM    718  CB  GLN    52     100.689 129.476  91.057  1.00  0.00           C  
ATOM    719  HB2 GLN    52     101.589 129.959  91.437  1.00  0.00           H  
ATOM    720  HB3 GLN    52     100.121 130.345  90.724  1.00  0.00           H  
ATOM    721  CG  GLN    52      99.882 128.904  92.184  1.00  0.00           C  
ATOM    722  HG2 GLN    52     100.544 128.318  92.821  1.00  0.00           H  
ATOM    723  HG3 GLN    52      99.541 129.726  92.814  1.00  0.00           H  
ATOM    724  CD  GLN    52      98.598 128.147  91.807  1.00  0.00           C  
ATOM    725  OE1 GLN    52      98.052 128.192  90.731  1.00  0.00           O  
ATOM    726  NE2 GLN    52      97.817 127.735  92.768  1.00  0.00           N  
ATOM    727 HE21 GLN    52      98.096 127.661  93.736  1.00  0.00           H  
ATOM    728 HE22 GLN    52      96.966 127.272  92.481  1.00  0.00           H  
ATOM    729  C   GLN    52     101.674 129.509  88.755  1.00  0.00           C  
ATOM    730  O   GLN    52     102.560 130.297  88.982  1.00  0.00           O  
ATOM    731  N   SER    53     101.350 129.370  87.486  1.00  0.00           N  
ATOM    732  H   SER    53     101.770 130.018  86.834  1.00  0.00           H  
ATOM    733  CA  SER    53     100.430 128.315  86.908  1.00  0.00           C  
ATOM    734  HA  SER    53      99.440 128.462  87.339  1.00  0.00           H  
ATOM    735  CB  SER    53     100.142 128.412  85.403  1.00  0.00           C  
ATOM    736  HB2 SER    53      99.799 129.436  85.254  1.00  0.00           H  
ATOM    737  HB3 SER    53     101.076 128.272  84.859  1.00  0.00           H  
ATOM    738  OG  SER    53      99.151 127.557  84.971  1.00  0.00           O  
ATOM    739  HG  SER    53      98.352 128.086  85.038  1.00  0.00           H  
ATOM    740  C   SER    53     100.933 126.882  87.179  1.00  0.00           C  
ATOM    741  O   SER    53     102.098 126.669  87.435  1.00  0.00           O  
ATOM    742  N   SER    54      99.975 125.926  87.469  1.00  0.00           N  
ATOM    743  H   SER    54      99.040 126.304  87.417  1.00  0.00           H  
ATOM    744  CA  SER    54     100.318 124.578  87.377  1.00  0.00           C  
ATOM    745  HA  SER    54     101.081 124.498  88.151  1.00  0.00           H  
ATOM    746  CB  SER    54      99.165 123.712  87.758  1.00  0.00           C  
ATOM    747  HB2 SER    54      99.550 122.695  87.832  1.00  0.00           H  
ATOM    748  HB3 SER    54      98.813 124.011  88.746  1.00  0.00           H  
ATOM    749  OG  SER    54      98.042 123.692  86.882  1.00  0.00           O  
ATOM    750  HG  SER    54      97.217 123.861  87.344  1.00  0.00           H  
ATOM    751  C   SER    54     100.908 124.103  86.068  1.00  0.00           C  
ATOM    752  O   SER    54     101.833 123.326  86.183  1.00  0.00           O  
ATOM    753  N   TYR    55     100.407 124.516  84.828  1.00  0.00           N  
ATOM    754  H   TYR    55      99.704 125.234  84.928  1.00  0.00           H  
ATOM    755  CA  TYR    55     101.065 124.306  83.454  1.00  0.00           C  
ATOM    756  HA  TYR    55     101.179 123.255  83.189  1.00  0.00           H  
ATOM    757  CB  TYR    55     100.030 124.857  82.466  1.00  0.00           C  
ATOM    758  HB2 TYR    55      99.871 125.925  82.614  1.00  0.00           H  
ATOM    759  HB3 TYR    55     100.441 124.749  81.462  1.00  0.00           H  
ATOM    760  CG  TYR    55      98.726 124.150  82.361  1.00  0.00           C  
ATOM    761  CD1 TYR    55      97.684 124.269  83.279  1.00  0.00           C  
ATOM    762  HD1 TYR    55      97.792 124.839  84.189  1.00  0.00           H  
ATOM    763  CE1 TYR    55      96.446 123.535  83.205  1.00  0.00           C  
ATOM    764  HE1 TYR    55      95.727 123.582  84.009  1.00  0.00           H  
ATOM    765  CZ  TYR    55      96.300 122.628  82.150  1.00  0.00           C  
ATOM    766  OH  TYR    55      95.131 121.864  81.949  1.00  0.00           O  
ATOM    767  HH  TYR    55      94.688 122.222  81.176  1.00  0.00           H  
ATOM    768  CE2 TYR    55      97.302 122.667  81.126  1.00  0.00           C  
ATOM    769  HE2 TYR    55      97.080 122.052  80.266  1.00  0.00           H  
ATOM    770  CD2 TYR    55      98.442 123.412  81.232  1.00  0.00           C  
ATOM    771  HD2 TYR    55      99.163 123.441  80.429  1.00  0.00           H  
ATOM    772  C   TYR    55     102.445 124.938  83.254  1.00  0.00           C  
ATOM    773  O   TYR    55     102.577 126.127  83.520  1.00  0.00           O  
ATOM    774  N   SER    56     103.497 124.349  82.585  1.00  0.00           N  
ATOM    775  H   SER    56     104.322 124.904  82.407  1.00  0.00           H  
ATOM    776  CA  SER    56     103.736 122.969  82.412  1.00  0.00           C  
ATOM    777  HA  SER    56     104.636 122.785  81.825  1.00  0.00           H  
ATOM    778  CB  SER    56     104.106 122.333  83.775  1.00  0.00           C  
ATOM    779  HB2 SER    56     104.623 123.087  84.369  1.00  0.00           H  
ATOM    780  HB3 SER    56     103.168 122.088  84.272  1.00  0.00           H  
ATOM    781  OG  SER    56     104.841 121.158  83.628  1.00  0.00           O  
ATOM    782  HG  SER    56     104.311 120.410  83.343  1.00  0.00           H  
ATOM    783  C   SER    56     102.732 122.164  81.627  1.00  0.00           C  
ATOM    784  O   SER    56     102.187 121.168  82.118  1.00  0.00           O  
ATOM    785  N   SER    57     102.564 122.394  80.348  1.00  0.00           N  
ATOM    786  H   SER    57     102.208 121.646  79.770  1.00  0.00           H  
ATOM    787  CA  SER    57     102.933 123.553  79.541  1.00  0.00           C  
ATOM    788  HA  SER    57     103.699 124.218  79.940  1.00  0.00           H  
ATOM    789  CB  SER    57     103.602 122.908  78.375  1.00  0.00           C  
ATOM    790  HB2 SER    57     104.363 122.278  78.837  1.00  0.00           H  
ATOM    791  HB3 SER    57     103.014 122.134  77.882  1.00  0.00           H  
ATOM    792  OG  SER    57     104.232 123.753  77.438  1.00  0.00           O  
ATOM    793  HG  SER    57     105.062 124.100  77.774  1.00  0.00           H  
ATOM    794  C   SER    57     101.729 124.468  79.149  1.00  0.00           C  
ATOM    795  O   SER    57     100.656 123.949  78.741  1.00  0.00           O  
ATOM    796  N   TYR    58     101.855 125.785  79.380  1.00  0.00           N  
ATOM    797  H   TYR    58     102.768 126.051  79.721  1.00  0.00           H  
ATOM    798  CA  TYR    58     100.735 126.759  79.373  1.00  0.00           C  
ATOM    799  HA  TYR    58     100.014 126.503  80.149  1.00  0.00           H  
ATOM    800  CB  TYR    58     101.313 128.088  79.774  1.00  0.00           C  
ATOM    801  HB2 TYR    58     101.959 127.980  80.645  1.00  0.00           H  
ATOM    802  HB3 TYR    58     101.984 128.578  79.069  1.00  0.00           H  
ATOM    803  CG  TYR    58     100.244 129.088  80.200  1.00  0.00           C  
ATOM    804  CD1 TYR    58      99.621 129.889  79.211  1.00  0.00           C  
ATOM    805  HD1 TYR    58      99.985 129.780  78.200  1.00  0.00           H  
ATOM    806  CE1 TYR    58      98.593 130.768  79.562  1.00  0.00           C  
ATOM    807  HE1 TYR    58      98.174 131.427  78.816  1.00  0.00           H  
ATOM    808  CZ  TYR    58      98.204 130.844  80.910  1.00  0.00           C  
ATOM    809  OH  TYR    58      97.208 131.739  81.204  1.00  0.00           O  
ATOM    810  HH  TYR    58      97.288 132.038  82.112  1.00  0.00           H  
ATOM    811  CE2 TYR    58      98.797 130.060  81.885  1.00  0.00           C  
ATOM    812  HE2 TYR    58      98.463 129.995  82.910  1.00  0.00           H  
ATOM    813  CD2 TYR    58      99.883 129.217  81.569  1.00  0.00           C  
ATOM    814  HD2 TYR    58     100.418 128.661  82.325  1.00  0.00           H  
ATOM    815  C   TYR    58      99.937 126.810  77.990  1.00  0.00           C  
ATOM    816  O   TYR    58     100.429 126.829  76.891  1.00  0.00           O  
ATOM    817  N   GLY    59      98.633 127.064  77.987  1.00  0.00           N  
ATOM    818  H   GLY    59      98.138 127.292  77.136  1.00  0.00           H  
ATOM    819  CA  GLY    59      97.724 126.771  79.109  1.00  0.00           C  
ATOM    820  HA2 GLY    59      97.600 125.696  79.237  1.00  0.00           H  
ATOM    821  HA3 GLY    59      98.101 127.244  80.016  1.00  0.00           H  
ATOM    822  C   GLY    59      96.279 127.326  78.844  1.00  0.00           C  
ATOM    823  O   GLY    59      96.095 128.055  77.839  1.00  0.00           O  
ATOM    824  N   GLN    60      95.324 127.036  79.756  1.00  0.00           N  
ATOM    825  H   GLN    60      94.403 127.346  79.481  1.00  0.00           H  
ATOM    826  CA  GLN    60      95.465 126.362  81.075  1.00  0.00           C  
ATOM    827  HA  GLN    60      96.257 125.619  80.982  1.00  0.00           H  
ATOM    828  CB  GLN    60      95.910 127.392  82.110  1.00  0.00           C  
ATOM    829  HB2 GLN    60      95.848 126.880  83.070  1.00  0.00           H  
ATOM    830  HB3 GLN    60      96.967 127.553  81.897  1.00  0.00           H  
ATOM    831  CG  GLN    60      95.286 128.761  82.086  1.00  0.00           C  
ATOM    832  HG2 GLN    60      95.696 129.507  82.767  1.00  0.00           H  
ATOM    833  HG3 GLN    60      95.538 129.297  81.171  1.00  0.00           H  
ATOM    834  CD  GLN    60      93.812 128.794  82.350  1.00  0.00           C  
ATOM    835  OE1 GLN    60      93.010 129.228  81.565  1.00  0.00           O  
ATOM    836  NE2 GLN    60      93.317 128.398  83.475  1.00  0.00           N  
ATOM    837 HE21 GLN    60      93.864 128.020  84.236  1.00  0.00           H  
ATOM    838 HE22 GLN    60      92.369 128.506  83.805  1.00  0.00           H  
ATOM    839  C   GLN    60      94.162 125.663  81.548  1.00  0.00           C  
ATOM    840  O   GLN    60      94.063 125.076  82.607  1.00  0.00           O  
ATOM    841  N   SER    61      93.131 125.633  80.648  1.00  0.00           N  
ATOM    842  H   SER    61      93.329 126.013  79.733  1.00  0.00           H  
ATOM    843  CA  SER    61      91.753 125.032  80.888  1.00  0.00           C  
ATOM    844  HA  SER    61      91.963 124.092  81.398  1.00  0.00           H  
ATOM    845  CB  SER    61      90.887 125.987  81.695  1.00  0.00           C  
ATOM    846  HB2 SER    61      90.024 125.384  81.978  1.00  0.00           H  
ATOM    847  HB3 SER    61      91.506 126.228  82.560  1.00  0.00           H  
ATOM    848  OG  SER    61      90.447 127.103  80.972  1.00  0.00           O  
ATOM    849  HG  SER    61      91.211 127.685  80.957  1.00  0.00           H  
ATOM    850  C   SER    61      90.946 124.651  79.593  1.00  0.00           C  
ATOM    851  O   SER    61      91.205 125.057  78.454  1.00  0.00           O  
ATOM    852  N   GLN    62      89.913 123.875  79.827  1.00  0.00           N  
ATOM    853  H   GLN    62      89.890 123.570  80.789  1.00  0.00           H  
ATOM    854  CA  GLN    62      88.858 123.307  78.910  1.00  0.00           C  
ATOM    855  HA  GLN    62      89.271 122.486  78.324  1.00  0.00           H  
ATOM    856  CB  GLN    62      87.569 122.812  79.623  1.00  0.00           C  
ATOM    857  HB2 GLN    62      87.398 123.637  80.315  1.00  0.00           H  
ATOM    858  HB3 GLN    62      86.718 122.675  78.956  1.00  0.00           H  
ATOM    859  CG  GLN    62      87.905 121.454  80.290  1.00  0.00           C  
ATOM    860  HG2 GLN    62      88.198 120.572  79.722  1.00  0.00           H  
ATOM    861  HG3 GLN    62      88.693 121.599  81.029  1.00  0.00           H  
ATOM    862  CD  GLN    62      86.814 121.002  81.306  1.00  0.00           C  
ATOM    863  OE1 GLN    62      85.711 121.593  81.307  1.00  0.00           O  
ATOM    864  NE2 GLN    62      87.031 120.044  82.150  1.00  0.00           N  
ATOM    865 HE21 GLN    62      86.285 119.727  82.754  1.00  0.00           H  
ATOM    866 HE22 GLN    62      87.905 119.540  82.193  1.00  0.00           H  
ATOM    867  C   GLN    62      88.416 124.432  77.935  1.00  0.00           C  
ATOM    868  O   GLN    62      88.374 124.146  76.740  1.00  0.00           O  
ATOM    869  N   ASN    63      88.150 125.596  78.413  1.00  0.00           N  
ATOM    870  H   ASN    63      88.169 125.773  79.407  1.00  0.00           H  
ATOM    871  CA  ASN    63      87.698 126.766  77.671  1.00  0.00           C  
ATOM    872  HA  ASN    63      87.867 126.563  76.613  1.00  0.00           H  
ATOM    873  CB  ASN    63      86.194 126.914  77.765  1.00  0.00           C  
ATOM    874  HB2 ASN    63      85.878 127.253  78.751  1.00  0.00           H  
ATOM    875  HB3 ASN    63      85.832 127.606  77.005  1.00  0.00           H  
ATOM    876  CG  ASN    63      85.393 125.598  77.501  1.00  0.00           C  
ATOM    877  OD1 ASN    63      85.128 125.195  76.380  1.00  0.00           O  
ATOM    878  ND2 ASN    63      84.939 124.961  78.548  1.00  0.00           N  
ATOM    879 HD21 ASN    63      84.239 124.232  78.528  1.00  0.00           H  
ATOM    880 HD22 ASN    63      85.085 125.349  79.469  1.00  0.00           H  
ATOM    881  C   ASN    63      88.520 128.044  77.825  1.00  0.00           C  
ATOM    882  O   ASN    63      88.066 129.144  77.543  1.00  0.00           O  
ATOM    883  N   THR    64      89.825 127.999  78.109  1.00  0.00           N  
ATOM    884  H   THR    64      90.270 127.113  78.298  1.00  0.00           H  
ATOM    885  CA  THR    64      90.751 129.139  78.002  1.00  0.00           C  
ATOM    886  HA  THR    64      90.430 129.838  77.230  1.00  0.00           H  
ATOM    887  CB  THR    64      90.690 130.050  79.205  1.00  0.00           C  
ATOM    888  HB  THR    64      91.010 129.416  80.032  1.00  0.00           H  
ATOM    889  CG2 THR    64      91.572 131.303  79.092  1.00  0.00           C  
ATOM    890 HG21 THR    64      92.600 131.035  78.849  1.00  0.00           H  
ATOM    891 HG22 THR    64      91.228 131.985  78.315  1.00  0.00           H  
ATOM    892 HG23 THR    64      91.568 131.827  80.048  1.00  0.00           H  
ATOM    893  OG1 THR    64      89.418 130.413  79.516  1.00  0.00           O  
ATOM    894  HG1 THR    64      88.845 129.664  79.339  1.00  0.00           H  
ATOM    895  C   THR    64      92.223 128.678  77.774  1.00  0.00           C  
ATOM    896  O   THR    64      92.751 128.035  78.724  1.00  0.00           O  
ATOM    897  N   GLY    65      92.815 128.782  76.581  1.00  0.00           N  
ATOM    898  H   GLY    65      93.742 128.381  76.596  1.00  0.00           H  
ATOM    899  CA  GLY    65      92.343 129.364  75.326  1.00  0.00           C  
ATOM    900  HA2 GLY    65      91.794 130.266  75.594  1.00  0.00           H  
ATOM    901  HA3 GLY    65      93.155 129.584  74.632  1.00  0.00           H  
ATOM    902  C   GLY    65      91.354 128.538  74.530  1.00  0.00           C  
ATOM    903  O   GLY    65      90.885 127.545  75.036  1.00  0.00           O  
ATOM    904  N   TYR    66      91.071 128.884  73.263  1.00  0.00           N  
ATOM    905  H   TYR    66      91.739 129.547  72.897  1.00  0.00           H  
ATOM    906  CA  TYR    66      89.848 128.603  72.511  1.00  0.00           C  
ATOM    907  HA  TYR    66      89.401 127.748  73.018  1.00  0.00           H  
ATOM    908  CB  TYR    66      88.856 129.738  72.867  1.00  0.00           C  
ATOM    909  HB2 TYR    66      88.971 130.013  73.915  1.00  0.00           H  
ATOM    910  HB3 TYR    66      89.072 130.619  72.263  1.00  0.00           H  
ATOM    911  CG  TYR    66      87.307 129.379  72.804  1.00  0.00           C  
ATOM    912  CD1 TYR    66      86.446 129.824  71.751  1.00  0.00           C  
ATOM    913  HD1 TYR    66      86.848 130.455  70.973  1.00  0.00           H  
ATOM    914  CE1 TYR    66      85.095 129.452  71.719  1.00  0.00           C  
ATOM    915  HE1 TYR    66      84.485 129.735  70.874  1.00  0.00           H  
ATOM    916  CZ  TYR    66      84.531 128.583  72.686  1.00  0.00           C  
ATOM    917  OH  TYR    66      83.182 128.319  72.710  1.00  0.00           O  
ATOM    918  HH  TYR    66      83.025 127.433  73.045  1.00  0.00           H  
ATOM    919  CE2 TYR    66      85.398 128.078  73.660  1.00  0.00           C  
ATOM    920  HE2 TYR    66      84.921 127.384  74.336  1.00  0.00           H  
ATOM    921  CD2 TYR    66      86.806 128.459  73.752  1.00  0.00           C  
ATOM    922  HD2 TYR    66      87.476 128.086  74.512  1.00  0.00           H  
ATOM    923  C   TYR    66      89.963 128.368  71.001  1.00  0.00           C  
ATOM    924  O   TYR    66      90.910 128.937  70.446  1.00  0.00           O  
ATOM    925  N   GLY    67      89.254 127.485  70.391  1.00  0.00           N  
ATOM    926  H   GLY    67      88.592 126.999  70.979  1.00  0.00           H  
ATOM    927  CA  GLY    67      89.341 127.194  68.993  1.00  0.00           C  
ATOM    928  HA2 GLY    67      89.884 127.975  68.462  1.00  0.00           H  
ATOM    929  HA3 GLY    67      89.949 126.290  68.938  1.00  0.00           H  
ATOM    930  C   GLY    67      87.939 126.820  68.381  1.00  0.00           C  
ATOM    931  O   GLY    67      86.916 127.309  68.794  1.00  0.00           O  
ATOM    932  N   THR    68      87.902 125.982  67.364  1.00  0.00           N  
ATOM    933  H   THR    68      88.848 125.646  67.248  1.00  0.00           H  
ATOM    934  CA  THR    68      86.734 125.475  66.635  1.00  0.00           C  
ATOM    935  HA  THR    68      85.790 125.363  67.169  1.00  0.00           H  
ATOM    936  CB  THR    68      86.362 126.393  65.475  1.00  0.00           C  
ATOM    937  HB  THR    68      86.334 127.431  65.807  1.00  0.00           H  
ATOM    938  CG2 THR    68      87.299 126.180  64.301  1.00  0.00           C  
ATOM    939 HG21 THR    68      87.295 125.117  64.057  1.00  0.00           H  
ATOM    940 HG22 THR    68      86.846 126.725  63.473  1.00  0.00           H  
ATOM    941 HG23 THR    68      88.310 126.558  64.452  1.00  0.00           H  
ATOM    942  OG1 THR    68      85.147 126.107  64.836  1.00  0.00           O  
ATOM    943  HG1 THR    68      84.402 126.418  65.355  1.00  0.00           H  
ATOM    944  C   THR    68      86.933 124.012  66.205  1.00  0.00           C  
ATOM    945  O   THR    68      88.077 123.546  65.898  1.00  0.00           O  
ATOM    946  N   GLN    69      85.802 123.245  66.045  1.00  0.00           N  
ATOM    947  H   GLN    69      84.918 123.609  66.370  1.00  0.00           H  
ATOM    948  CA  GLN    69      85.860 121.852  65.404  1.00  0.00           C  
ATOM    949  HA  GLN    69      86.661 121.238  65.814  1.00  0.00           H  
ATOM    950  CB  GLN    69      84.463 121.131  65.592  1.00  0.00           C  
ATOM    951  HB2 GLN    69      83.840 121.788  64.985  1.00  0.00           H  
ATOM    952  HB3 GLN    69      84.445 120.129  65.164  1.00  0.00           H  
ATOM    953  CG  GLN    69      83.889 121.045  66.991  1.00  0.00           C  
ATOM    954  HG2 GLN    69      83.854 122.074  67.350  1.00  0.00           H  
ATOM    955  HG3 GLN    69      82.992 120.430  66.921  1.00  0.00           H  
ATOM    956  CD  GLN    69      84.841 120.297  67.854  1.00  0.00           C  
ATOM    957  OE1 GLN    69      85.573 120.889  68.633  1.00  0.00           O  
ATOM    958  NE2 GLN    69      84.801 118.965  67.878  1.00  0.00           N  
ATOM    959 HE21 GLN    69      84.107 118.455  67.351  1.00  0.00           H  
ATOM    960 HE22 GLN    69      85.142 118.442  68.672  1.00  0.00           H  
ATOM    961  C   GLN    69      86.228 121.913  63.861  1.00  0.00           C  
ATOM    962  O   GLN    69      85.641 122.673  63.075  1.00  0.00           O  
ATOM    963  N   SER    70      87.039 120.955  63.420  1.00  0.00           N  
ATOM    964  H   SER    70      87.463 120.328  64.089  1.00  0.00           H  
ATOM    965  CA  SER    70      87.448 120.764  62.056  1.00  0.00           C  
ATOM    966  HA  SER    70      87.359 121.713  61.528  1.00  0.00           H  
ATOM    967  CB  SER    70      88.950 120.555  61.981  1.00  0.00           C  
ATOM    968  HB2 SER    70      89.356 119.693  62.510  1.00  0.00           H  
ATOM    969  HB3 SER    70      89.318 120.556  60.955  1.00  0.00           H  
ATOM    970  OG  SER    70      89.570 121.664  62.776  1.00  0.00           O  
ATOM    971  HG  SER    70      89.850 122.370  62.189  1.00  0.00           H  
ATOM    972  C   SER    70      86.742 119.525  61.368  1.00  0.00           C  
ATOM    973  O   SER    70      86.956 119.270  60.121  1.00  0.00           O  
ATOM    974  N   THR    71      85.853 118.815  62.079  1.00  0.00           N  
ATOM    975  H   THR    71      85.771 119.047  63.059  1.00  0.00           H  
ATOM    976  CA  THR    71      85.203 117.595  61.604  1.00  0.00           C  
ATOM    977  HA  THR    71      85.392 117.661  60.533  1.00  0.00           H  
ATOM    978  CB  THR    71      85.830 116.274  62.117  1.00  0.00           C  
ATOM    979  HB  THR    71      85.706 116.082  63.183  1.00  0.00           H  
ATOM    980  CG2 THR    71      85.151 115.005  61.454  1.00  0.00           C  
ATOM    981 HG21 THR    71      84.241 114.810  62.023  1.00  0.00           H  
ATOM    982 HG22 THR    71      84.927 115.222  60.410  1.00  0.00           H  
ATOM    983 HG23 THR    71      85.752 114.127  61.690  1.00  0.00           H  
ATOM    984  OG1 THR    71      87.191 116.205  61.853  1.00  0.00           O  
ATOM    985  HG1 THR    71      87.522 116.569  62.676  1.00  0.00           H  
ATOM    986  C   THR    71      83.680 117.449  61.980  1.00  0.00           C  
ATOM    987  O   THR    71      83.528 117.430  63.227  1.00  0.00           O  
ATOM    988  N   PRO    72      82.711 117.178  61.096  1.00  0.00           N  
ATOM    989  CD  PRO    72      82.876 117.078  59.642  1.00  0.00           C  
ATOM    990  HD2 PRO    72      82.998 116.074  59.235  1.00  0.00           H  
ATOM    991  HD3 PRO    72      83.560 117.839  59.268  1.00  0.00           H  
ATOM    992  CG  PRO    72      81.517 117.475  59.148  1.00  0.00           C  
ATOM    993  HG2 PRO    72      81.370 117.021  58.169  1.00  0.00           H  
ATOM    994  HG3 PRO    72      81.320 118.546  59.105  1.00  0.00           H  
ATOM    995  CB  PRO    72      80.553 116.858  60.201  1.00  0.00           C  
ATOM    996  HB2 PRO    72      80.489 115.792  59.985  1.00  0.00           H  
ATOM    997  HB3 PRO    72      79.572 117.331  60.160  1.00  0.00           H  
ATOM    998  CA  PRO    72      81.307 117.018  61.524  1.00  0.00           C  
ATOM    999  HA  PRO    72      80.996 117.904  62.077  1.00  0.00           H  
ATOM   1000  C   PRO    72      81.061 115.763  62.409  1.00  0.00           C  
ATOM   1001  O   PRO    72      81.669 114.707  62.164  1.00  0.00           O  
ATOM   1002  N   GLN    73      80.176 115.851  63.367  1.00  0.00           N  
ATOM   1003  H   GLN    73      79.611 116.689  63.349  1.00  0.00           H  
ATOM   1004  CA  GLN    73      79.609 114.715  64.032  1.00  0.00           C  
ATOM   1005  HA  GLN    73      80.453 114.234  64.527  1.00  0.00           H  
ATOM   1006  CB  GLN    73      78.726 115.139  65.213  1.00  0.00           C  
ATOM   1007  HB2 GLN    73      78.557 114.247  65.816  1.00  0.00           H  
ATOM   1008  HB3 GLN    73      79.321 115.823  65.819  1.00  0.00           H  
ATOM   1009  CG  GLN    73      77.325 115.701  64.925  1.00  0.00           C  
ATOM   1010  HG2 GLN    73      76.817 116.079  65.812  1.00  0.00           H  
ATOM   1011  HG3 GLN    73      77.398 116.469  64.155  1.00  0.00           H  
ATOM   1012  CD  GLN    73      76.349 114.633  64.437  1.00  0.00           C  
ATOM   1013  OE1 GLN    73      76.487 113.410  64.558  1.00  0.00           O  
ATOM   1014  NE2 GLN    73      75.227 115.142  64.027  1.00  0.00           N  
ATOM   1015 HE21 GLN    73      75.162 116.150  64.011  1.00  0.00           H  
ATOM   1016 HE22 GLN    73      74.565 114.538  63.560  1.00  0.00           H  
ATOM   1017  C   GLN    73      79.033 113.637  63.053  1.00  0.00           C  
ATOM   1018  O   GLN    73      78.498 113.947  61.973  1.00  0.00           O  
ATOM   1019  N   GLY    74      79.043 112.340  63.432  1.00  0.00           N  
ATOM   1020  H   GLY    74      79.520 112.048  64.273  1.00  0.00           H  
ATOM   1021  CA  GLY    74      78.903 111.237  62.445  1.00  0.00           C  
ATOM   1022  HA2 GLY    74      79.346 111.587  61.513  1.00  0.00           H  
ATOM   1023  HA3 GLY    74      79.441 110.398  62.887  1.00  0.00           H  
ATOM   1024  C   GLY    74      77.478 110.804  62.169  1.00  0.00           C  
ATOM   1025  O   GLY    74      77.227 109.689  61.690  1.00  0.00           O  
ATOM   1026  N   TYR    75      76.506 111.644  62.520  1.00  0.00           N  
ATOM   1027  H   TYR    75      76.721 112.523  62.969  1.00  0.00           H  
ATOM   1028  CA  TYR    75      75.040 111.383  62.339  1.00  0.00           C  
ATOM   1029  HA  TYR    75      74.933 110.546  61.649  1.00  0.00           H  
ATOM   1030  CB  TYR    75      74.330 110.964  63.698  1.00  0.00           C  
ATOM   1031  HB2 TYR    75      74.403 111.822  64.367  1.00  0.00           H  
ATOM   1032  HB3 TYR    75      73.275 110.732  63.559  1.00  0.00           H  
ATOM   1033  CG  TYR    75      74.940 109.879  64.432  1.00  0.00           C  
ATOM   1034  CD1 TYR    75      75.829 110.159  65.438  1.00  0.00           C  
ATOM   1035  HD1 TYR    75      76.180 111.156  65.658  1.00  0.00           H  
ATOM   1036  CE1 TYR    75      76.398 109.223  66.248  1.00  0.00           C  
ATOM   1037  HE1 TYR    75      77.130 109.504  66.992  1.00  0.00           H  
ATOM   1038  CZ  TYR    75      75.968 107.902  66.077  1.00  0.00           C  
ATOM   1039  OH  TYR    75      76.480 106.852  66.766  1.00  0.00           O  
ATOM   1040  HH  TYR    75      75.788 106.198  66.646  1.00  0.00           H  
ATOM   1041  CE2 TYR    75      75.112 107.569  64.989  1.00  0.00           C  
ATOM   1042  HE2 TYR    75      74.695 106.575  64.926  1.00  0.00           H  
ATOM   1043  CD2 TYR    75      74.496 108.563  64.193  1.00  0.00           C  
ATOM   1044  HD2 TYR    75      73.764 108.335  63.432  1.00  0.00           H  
ATOM   1045  C   TYR    75      74.391 112.597  61.734  1.00  0.00           C  
ATOM   1046  O   TYR    75      74.964 113.748  61.574  1.00  0.00           O  
ATOM   1047  N   GLY    76      73.107 112.498  61.379  1.00  0.00           N  
ATOM   1048  H   GLY    76      72.672 111.627  61.646  1.00  0.00           H  
ATOM   1049  CA  GLY    76      72.212 113.582  61.031  1.00  0.00           C  
ATOM   1050  HA2 GLY    76      72.694 114.187  60.263  1.00  0.00           H  
ATOM   1051  HA3 GLY    76      71.268 113.227  60.617  1.00  0.00           H  
ATOM   1052  C   GLY    76      72.017 114.366  62.280  1.00  0.00           C  
ATOM   1053  O   GLY    76      72.542 114.173  63.399  1.00  0.00           O  
ATOM   1054  N   SER    77      71.204 115.374  62.064  1.00  0.00           N  
ATOM   1055  H   SER    77      70.707 115.428  61.187  1.00  0.00           H  
ATOM   1056  CA  SER    77      71.156 116.505  62.945  1.00  0.00           C  
ATOM   1057  HA  SER    77      72.166 116.781  63.249  1.00  0.00           H  
ATOM   1058  CB  SER    77      70.605 117.746  62.150  1.00  0.00           C  
ATOM   1059  HB2 SER    77      69.951 117.385  61.357  1.00  0.00           H  
ATOM   1060  HB3 SER    77      69.986 118.370  62.794  1.00  0.00           H  
ATOM   1061  OG  SER    77      71.595 118.442  61.506  1.00  0.00           O  
ATOM   1062  HG  SER    77      71.147 119.133  61.013  1.00  0.00           H  
ATOM   1063  C   SER    77      70.244 116.325  64.151  1.00  0.00           C  
ATOM   1064  O   SER    77      69.028 116.334  64.116  1.00  0.00           O  
ATOM   1065  N   THR    78      70.796 116.040  65.332  1.00  0.00           N  
ATOM   1066  H   THR    78      70.188 115.747  66.084  1.00  0.00           H  
ATOM   1067  CA  THR    78      72.202 116.083  65.885  1.00  0.00           C  
ATOM   1068  HA  THR    78      72.899 116.068  65.047  1.00  0.00           H  
ATOM   1069  CB  THR    78      72.489 117.432  66.486  1.00  0.00           C  
ATOM   1070  HB  THR    78      71.935 117.564  67.415  1.00  0.00           H  
ATOM   1071  CG2 THR    78      73.993 117.698  66.721  1.00  0.00           C  
ATOM   1072 HG21 THR    78      74.412 117.860  65.728  1.00  0.00           H  
ATOM   1073 HG22 THR    78      73.997 118.686  67.182  1.00  0.00           H  
ATOM   1074 HG23 THR    78      74.412 116.856  67.271  1.00  0.00           H  
ATOM   1075  OG1 THR    78      72.042 118.420  65.518  1.00  0.00           O  
ATOM   1076  HG1 THR    78      71.114 118.576  65.706  1.00  0.00           H  
ATOM   1077  C   THR    78      72.560 114.934  66.819  1.00  0.00           C  
ATOM   1078  O   THR    78      71.832 114.657  67.754  1.00  0.00           O  
ATOM   1079  N   GLY    79      73.630 114.210  66.512  1.00  0.00           N  
ATOM   1080  H   GLY    79      74.088 114.317  65.619  1.00  0.00           H  
ATOM   1081  CA  GLY    79      74.080 113.013  67.283  1.00  0.00           C  
ATOM   1082  HA2 GLY    79      73.341 112.227  67.129  1.00  0.00           H  
ATOM   1083  HA3 GLY    79      75.050 112.692  66.903  1.00  0.00           H  
ATOM   1084  C   GLY    79      74.364 113.151  68.733  1.00  0.00           C  
ATOM   1085  O   GLY    79      74.204 114.201  69.302  1.00  0.00           O  
ATOM   1086  N   GLY    80      74.655 112.064  69.440  1.00  0.00           N  
ATOM   1087  H   GLY    80      74.660 112.228  70.436  1.00  0.00           H  
ATOM   1088  CA  GLY    80      74.695 110.653  69.038  1.00  0.00           C  
ATOM   1089  HA2 GLY    80      75.138 110.722  68.044  1.00  0.00           H  
ATOM   1090  HA3 GLY    80      75.389 110.160  69.718  1.00  0.00           H  
ATOM   1091  C   GLY    80      73.396 109.991  68.946  1.00  0.00           C  
ATOM   1092  O   GLY    80      72.466 110.552  69.553  1.00  0.00           O  
ATOM   1093  N   TYR    81      73.423 108.799  68.430  1.00  0.00           N  
ATOM   1094  H   TYR    81      74.287 108.482  68.014  1.00  0.00           H  
ATOM   1095  CA  TYR    81      72.305 107.829  68.342  1.00  0.00           C  
ATOM   1096  HA  TYR    81      71.659 108.052  69.191  1.00  0.00           H  
ATOM   1097  CB  TYR    81      71.631 107.855  66.995  1.00  0.00           C  
ATOM   1098  HB2 TYR    81      72.176 107.362  66.190  1.00  0.00           H  
ATOM   1099  HB3 TYR    81      70.772 107.210  67.177  1.00  0.00           H  
ATOM   1100  CG  TYR    81      71.033 109.172  66.424  1.00  0.00           C  
ATOM   1101  CD1 TYR    81      70.150 109.930  67.244  1.00  0.00           C  
ATOM   1102  HD1 TYR    81      69.906 109.574  68.234  1.00  0.00           H  
ATOM   1103  CE1 TYR    81      69.611 111.106  66.763  1.00  0.00           C  
ATOM   1104  HE1 TYR    81      68.877 111.634  67.353  1.00  0.00           H  
ATOM   1105  CZ  TYR    81      69.877 111.510  65.433  1.00  0.00           C  
ATOM   1106  OH  TYR    81      69.343 112.691  64.982  1.00  0.00           O  
ATOM   1107  HH  TYR    81      69.164 112.776  64.043  1.00  0.00           H  
ATOM   1108  CE2 TYR    81      70.768 110.796  64.541  1.00  0.00           C  
ATOM   1109  HE2 TYR    81      70.941 111.117  63.524  1.00  0.00           H  
ATOM   1110  CD2 TYR    81      71.353 109.573  65.102  1.00  0.00           C  
ATOM   1111  HD2 TYR    81      72.091 108.980  64.583  1.00  0.00           H  
ATOM   1112  C   TYR    81      72.742 106.306  68.540  1.00  0.00           C  
ATOM   1113  O   TYR    81      73.745 105.909  67.958  1.00  0.00           O  
ATOM   1114  N   GLY    82      72.349 105.549  69.601  1.00  0.00           N  
ATOM   1115  H   GLY    82      72.922 104.740  69.795  1.00  0.00           H  
ATOM   1116  CA  GLY    82      71.105 105.741  70.464  1.00  0.00           C  
ATOM   1117  HA2 GLY    82      71.072 105.100  71.345  1.00  0.00           H  
ATOM   1118  HA3 GLY    82      71.092 106.766  70.837  1.00  0.00           H  
ATOM   1119  C   GLY    82      69.821 105.417  69.702  1.00  0.00           C  
ATOM   1120  O   GLY    82      69.815 105.340  68.510  1.00  0.00           O  
ATOM   1121  N   SER    83      68.640 105.314  70.399  1.00  0.00           N  
ATOM   1122  H   SER    83      68.729 105.528  71.382  1.00  0.00           H  
ATOM   1123  CA  SER    83      67.318 104.913  69.888  1.00  0.00           C  
ATOM   1124  HA  SER    83      66.664 104.829  70.756  1.00  0.00           H  
ATOM   1125  CB  SER    83      66.721 105.988  69.022  1.00  0.00           C  
ATOM   1126  HB2 SER    83      67.300 106.207  68.125  1.00  0.00           H  
ATOM   1127  HB3 SER    83      65.692 105.849  68.689  1.00  0.00           H  
ATOM   1128  OG  SER    83      66.668 107.349  69.597  1.00  0.00           O  
ATOM   1129  HG  SER    83      67.567 107.617  69.802  1.00  0.00           H  
ATOM   1130  C   SER    83      67.334 103.560  69.102  1.00  0.00           C  
ATOM   1131  O   SER    83      67.122 103.524  67.898  1.00  0.00           O  
ATOM   1132  N   SER    84      67.890 102.446  69.673  1.00  0.00           N  
ATOM   1133  H   SER    84      67.977 101.691  69.007  1.00  0.00           H  
ATOM   1134  CA  SER    84      67.938 102.154  71.148  1.00  0.00           C  
ATOM   1135  HA  SER    84      67.683 103.127  71.567  1.00  0.00           H  
ATOM   1136  CB  SER    84      66.850 101.193  71.701  1.00  0.00           C  
ATOM   1137  HB2 SER    84      66.997 101.018  72.767  1.00  0.00           H  
ATOM   1138  HB3 SER    84      65.856 101.538  71.418  1.00  0.00           H  
ATOM   1139  OG  SER    84      66.923 100.014  71.062  1.00  0.00           O  
ATOM   1140  HG  SER    84      66.482 100.073  70.211  1.00  0.00           H  
ATOM   1141  C   SER    84      69.368 101.784  71.505  1.00  0.00           C  
ATOM   1142  O   SER    84      70.282 102.514  71.350  1.00  0.00           O  
ATOM   1143  N   GLN    85      69.576 100.484  71.836  1.00  0.00           N  
ATOM   1144  H   GLN    85      68.711  99.974  71.944  1.00  0.00           H  
ATOM   1145  CA  GLN    85      70.896  99.923  72.208  1.00  0.00           C  
ATOM   1146  HA  GLN    85      71.205 100.619  72.989  1.00  0.00           H  
ATOM   1147  CB  GLN    85      70.734  98.534  72.800  1.00  0.00           C  
ATOM   1148  HB2 GLN    85      70.439  98.002  71.895  1.00  0.00           H  
ATOM   1149  HB3 GLN    85      71.724  98.210  73.121  1.00  0.00           H  
ATOM   1150  CG  GLN    85      69.697  98.369  73.894  1.00  0.00           C  
ATOM   1151  HG2 GLN    85      68.761  98.690  73.436  1.00  0.00           H  
ATOM   1152  HG3 GLN    85      69.633  97.342  74.253  1.00  0.00           H  
ATOM   1153  CD  GLN    85      70.026  99.307  75.099  1.00  0.00           C  
ATOM   1154  OE1 GLN    85      71.134  99.589  75.435  1.00  0.00           O  
ATOM   1155  NE2 GLN    85      69.053  99.738  75.814  1.00  0.00           N  
ATOM   1156 HE21 GLN    85      69.284 100.203  76.681  1.00  0.00           H  
ATOM   1157 HE22 GLN    85      68.112  99.563  75.490  1.00  0.00           H  
ATOM   1158  C   GLN    85      72.019  99.999  71.126  1.00  0.00           C  
ATOM   1159  O   GLN    85      73.161  99.986  71.490  1.00  0.00           O  
ATOM   1160  N   SER    86      71.674 100.208  69.823  1.00  0.00           N  
ATOM   1161  H   SER    86      70.694 100.219  69.580  1.00  0.00           H  
ATOM   1162  CA  SER    86      72.519 100.607  68.774  1.00  0.00           C  
ATOM   1163  HA  SER    86      71.865 100.602  67.902  1.00  0.00           H  
ATOM   1164  CB  SER    86      73.001 102.012  69.012  1.00  0.00           C  
ATOM   1165  HB2 SER    86      73.499 102.039  69.981  1.00  0.00           H  
ATOM   1166  HB3 SER    86      73.714 102.296  68.238  1.00  0.00           H  
ATOM   1167  OG  SER    86      71.904 102.850  69.039  1.00  0.00           O  
ATOM   1168  HG  SER    86      71.242 102.575  69.678  1.00  0.00           H  
ATOM   1169  C   SER    86      73.725  99.669  68.648  1.00  0.00           C  
ATOM   1170  O   SER    86      74.813 100.039  68.962  1.00  0.00           O  
ATOM   1171  N   SER    87      73.451  98.340  68.570  1.00  0.00           N  
ATOM   1172  H   SER    87      72.528  98.011  68.325  1.00  0.00           H  
ATOM   1173  CA  SER    87      74.531  97.327  68.803  1.00  0.00           C  
ATOM   1174  HA  SER    87      75.410  97.794  69.247  1.00  0.00           H  
ATOM   1175  CB  SER    87      74.053  96.273  69.849  1.00  0.00           C  
ATOM   1176  HB2 SER    87      74.889  95.602  70.051  1.00  0.00           H  
ATOM   1177  HB3 SER    87      73.644  96.742  70.744  1.00  0.00           H  
ATOM   1178  OG  SER    87      73.018  95.417  69.383  1.00  0.00           O  
ATOM   1179  HG  SER    87      72.198  95.913  69.431  1.00  0.00           H  
ATOM   1180  C   SER    87      74.908  96.594  67.498  1.00  0.00           C  
ATOM   1181  O   SER    87      75.846  95.765  67.567  1.00  0.00           O  
ATOM   1182  N   GLN    88      74.267  97.009  66.400  1.00  0.00           N  
ATOM   1183  H   GLN    88      73.701  97.844  66.456  1.00  0.00           H  
ATOM   1184  CA  GLN    88      74.317  96.317  65.126  1.00  0.00           C  
ATOM   1185  HA  GLN    88      73.532  96.819  64.562  1.00  0.00           H  
ATOM   1186  CB  GLN    88      75.650  96.535  64.418  1.00  0.00           C  
ATOM   1187  HB2 GLN    88      76.486  96.019  64.891  1.00  0.00           H  
ATOM   1188  HB3 GLN    88      75.604  96.193  63.384  1.00  0.00           H  
ATOM   1189  CG  GLN    88      75.999  98.039  64.340  1.00  0.00           C  
ATOM   1190  HG2 GLN    88      75.201  98.630  63.890  1.00  0.00           H  
ATOM   1191  HG3 GLN    88      76.176  98.361  65.366  1.00  0.00           H  
ATOM   1192  CD  GLN    88      77.236  98.206  63.451  1.00  0.00           C  
ATOM   1193  OE1 GLN    88      77.803  97.256  62.949  1.00  0.00           O  
ATOM   1194  NE2 GLN    88      77.694  99.395  63.131  1.00  0.00           N  
ATOM   1195 HE21 GLN    88      77.183 100.211  63.437  1.00  0.00           H  
ATOM   1196 HE22 GLN    88      78.449  99.354  62.462  1.00  0.00           H  
ATOM   1197  C   GLN    88      73.966  94.803  65.176  1.00  0.00           C  
ATOM   1198  O   GLN    88      74.649  94.024  64.573  1.00  0.00           O  
ATOM   1199  N   SER    89      72.897  94.349  65.852  1.00  0.00           N  
ATOM   1200  H   SER    89      72.339  95.046  66.325  1.00  0.00           H  
ATOM   1201  CA  SER    89      72.559  92.991  66.217  1.00  0.00           C  
ATOM   1202  HA  SER    89      73.308  92.606  66.909  1.00  0.00           H  
ATOM   1203  CB  SER    89      71.317  93.024  67.052  1.00  0.00           C  
ATOM   1204  HB2 SER    89      71.457  93.553  67.995  1.00  0.00           H  
ATOM   1205  HB3 SER    89      70.577  93.540  66.440  1.00  0.00           H  
ATOM   1206  OG  SER    89      70.947  91.710  67.406  1.00  0.00           O  
ATOM   1207  HG  SER    89      70.270  91.770  68.084  1.00  0.00           H  
ATOM   1208  C   SER    89      72.393  91.955  65.049  1.00  0.00           C  
ATOM   1209  O   SER    89      72.121  92.337  63.912  1.00  0.00           O  
ATOM   1210  N   SER    90      72.642  90.654  65.278  1.00  0.00           N  
ATOM   1211  H   SER    90      72.912  90.383  66.213  1.00  0.00           H  
ATOM   1212  CA  SER    90      72.654  89.528  64.354  1.00  0.00           C  
ATOM   1213  HA  SER    90      73.009  89.849  63.375  1.00  0.00           H  
ATOM   1214  CB  SER    90      73.786  88.567  64.786  1.00  0.00           C  
ATOM   1215  HB2 SER    90      73.664  88.208  65.808  1.00  0.00           H  
ATOM   1216  HB3 SER    90      73.748  87.609  64.267  1.00  0.00           H  
ATOM   1217  OG  SER    90      75.086  89.238  64.740  1.00  0.00           O  
ATOM   1218  HG  SER    90      75.156  89.618  65.618  1.00  0.00           H  
ATOM   1219  C   SER    90      71.330  88.889  64.215  1.00  0.00           C  
ATOM   1220  O   SER    90      71.190  87.704  64.500  1.00  0.00           O  
ATOM   1221  N   TYR    91      70.365  89.654  63.671  1.00  0.00           N  
ATOM   1222  H   TYR    91      70.573  90.612  63.428  1.00  0.00           H  
ATOM   1223  CA  TYR    91      69.030  89.201  63.310  1.00  0.00           C  
ATOM   1224  HA  TYR    91      68.963  88.115  63.250  1.00  0.00           H  
ATOM   1225  CB  TYR    91      67.944  89.758  64.311  1.00  0.00           C  
ATOM   1226  HB2 TYR    91      68.228  90.775  64.578  1.00  0.00           H  
ATOM   1227  HB3 TYR    91      66.976  89.846  63.817  1.00  0.00           H  
ATOM   1228  CG  TYR    91      67.846  89.073  65.595  1.00  0.00           C  
ATOM   1229  CD1 TYR    91      67.600  87.644  65.709  1.00  0.00           C  
ATOM   1230  HD1 TYR    91      67.298  87.187  64.778  1.00  0.00           H  
ATOM   1231  CE1 TYR    91      67.776  86.941  66.867  1.00  0.00           C  
ATOM   1232  HE1 TYR    91      67.533  85.889  66.892  1.00  0.00           H  
ATOM   1233  CZ  TYR    91      68.078  87.590  68.094  1.00  0.00           C  
ATOM   1234  OH  TYR    91      68.318  86.790  69.202  1.00  0.00           O  
ATOM   1235  HH  TYR    91      68.327  85.908  68.823  1.00  0.00           H  
ATOM   1236  CE2 TYR    91      68.224  88.998  68.096  1.00  0.00           C  
ATOM   1237  HE2 TYR    91      68.274  89.473  69.065  1.00  0.00           H  
ATOM   1238  CD2 TYR    91      68.151  89.727  66.835  1.00  0.00           C  
ATOM   1239  HD2 TYR    91      68.441  90.766  66.889  1.00  0.00           H  
ATOM   1240  C   TYR    91      68.711  89.691  61.906  1.00  0.00           C  
ATOM   1241  O   TYR    91      68.709  90.901  61.721  1.00  0.00           O  
ATOM   1242  N   GLY    92      68.435  88.787  60.956  1.00  0.00           N  
ATOM   1243  H   GLY    92      68.357  89.205  60.040  1.00  0.00           H  
ATOM   1244  CA  GLY    92      68.346  87.324  61.045  1.00  0.00           C  
ATOM   1245  HA2 GLY    92      68.543  86.853  60.082  1.00  0.00           H  
ATOM   1246  HA3 GLY    92      69.169  86.908  61.626  1.00  0.00           H  
ATOM   1247  C   GLY    92      67.101  86.781  61.628  1.00  0.00           C  
ATOM   1248  O   GLY    92      66.309  87.529  62.199  1.00  0.00           O  
ATOM   1249  N   GLN    93      66.946  85.482  61.467  1.00  0.00           N  
ATOM   1250  H   GLN    93      67.641  84.954  60.960  1.00  0.00           H  
ATOM   1251  CA  GLN    93      65.796  84.701  62.028  1.00  0.00           C  
ATOM   1252  HA  GLN    93      64.833  85.090  61.698  1.00  0.00           H  
ATOM   1253  CB  GLN    93      66.036  83.210  61.592  1.00  0.00           C  
ATOM   1254  HB2 GLN    93      67.088  82.941  61.490  1.00  0.00           H  
ATOM   1255  HB3 GLN    93      65.678  82.583  62.409  1.00  0.00           H  
ATOM   1256  CG  GLN    93      65.386  82.842  60.260  1.00  0.00           C  
ATOM   1257  HG2 GLN    93      65.590  83.617  59.521  1.00  0.00           H  
ATOM   1258  HG3 GLN    93      65.869  81.974  59.813  1.00  0.00           H  
ATOM   1259  CD  GLN    93      63.844  82.652  60.285  1.00  0.00           C  
ATOM   1260  OE1 GLN    93      63.153  82.981  61.240  1.00  0.00           O  
ATOM   1261  NE2 GLN    93      63.187  82.306  59.196  1.00  0.00           N  
ATOM   1262 HE21 GLN    93      62.208  82.435  58.983  1.00  0.00           H  
ATOM   1263 HE22 GLN    93      63.694  82.291  58.323  1.00  0.00           H  
ATOM   1264  C   GLN    93      65.874  84.778  63.599  1.00  0.00           C  
ATOM   1265  O   GLN    93      66.959  84.653  64.117  1.00  0.00           O  
ATOM   1266  N   GLN    94      64.734  84.825  64.265  1.00  0.00           N  
ATOM   1267  H   GLN    94      63.842  84.816  63.792  1.00  0.00           H  
ATOM   1268  CA  GLN    94      64.642  84.602  65.717  1.00  0.00           C  
ATOM   1269  HA  GLN    94      65.339  85.339  66.115  1.00  0.00           H  
ATOM   1270  CB  GLN    94      63.235  84.875  66.211  1.00  0.00           C  
ATOM   1271  HB2 GLN    94      62.674  84.086  65.711  1.00  0.00           H  
ATOM   1272  HB3 GLN    94      63.150  84.718  67.287  1.00  0.00           H  
ATOM   1273  CG  GLN    94      62.575  86.301  66.020  1.00  0.00           C  
ATOM   1274  HG2 GLN    94      62.456  86.576  64.972  1.00  0.00           H  
ATOM   1275  HG3 GLN    94      61.598  86.323  66.503  1.00  0.00           H  
ATOM   1276  CD  GLN    94      63.379  87.377  66.746  1.00  0.00           C  
ATOM   1277  OE1 GLN    94      63.416  87.481  67.939  1.00  0.00           O  
ATOM   1278  NE2 GLN    94      64.037  88.303  66.109  1.00  0.00           N  
ATOM   1279 HE21 GLN    94      64.156  88.272  65.106  1.00  0.00           H  
ATOM   1280 HE22 GLN    94      64.509  89.036  66.619  1.00  0.00           H  
ATOM   1281  C   GLN    94      65.130  83.188  66.129  1.00  0.00           C  
ATOM   1282  O   GLN    94      65.632  82.911  67.187  1.00  0.00           O  
ATOM   1283  N   SER    95      64.758  82.164  65.301  1.00  0.00           N  
ATOM   1284  H   SER    95      64.546  82.318  64.325  1.00  0.00           H  
ATOM   1285  CA  SER    95      64.779  80.730  65.666  1.00  0.00           C  
ATOM   1286  HA  SER    95      65.549  80.493  66.400  1.00  0.00           H  
ATOM   1287  CB  SER    95      63.434  80.293  66.300  1.00  0.00           C  
ATOM   1288  HB2 SER    95      63.119  81.081  66.984  1.00  0.00           H  
ATOM   1289  HB3 SER    95      62.720  80.194  65.482  1.00  0.00           H  
ATOM   1290  OG  SER    95      63.553  79.001  67.002  1.00  0.00           O  
ATOM   1291  HG  SER    95      64.420  79.100  67.401  1.00  0.00           H  
ATOM   1292  C   SER    95      65.088  79.809  64.471  1.00  0.00           C  
ATOM   1293  O   SER    95      64.572  80.088  63.430  1.00  0.00           O  
ATOM   1294  N   SER    96      65.670  78.641  64.715  1.00  0.00           N  
ATOM   1295  H   SER    96      65.789  78.420  65.694  1.00  0.00           H  
ATOM   1296  CA  SER    96      65.735  77.505  63.755  1.00  0.00           C  
ATOM   1297  HA  SER    96      66.496  77.792  63.029  1.00  0.00           H  
ATOM   1298  CB  SER    96      66.428  76.310  64.277  1.00  0.00           C  
ATOM   1299  HB2 SER    96      66.275  75.507  63.557  1.00  0.00           H  
ATOM   1300  HB3 SER    96      67.482  76.576  64.366  1.00  0.00           H  
ATOM   1301  OG  SER    96      65.988  75.922  65.515  1.00  0.00           O  
ATOM   1302  HG  SER    96      66.565  75.196  65.764  1.00  0.00           H  
ATOM   1303  C   SER    96      64.302  77.126  63.243  1.00  0.00           C  
ATOM   1304  O   SER    96      63.314  76.941  63.906  1.00  0.00           O  
ATOM   1305  N   TYR    97      64.077  76.924  61.941  1.00  0.00           N  
ATOM   1306  H   TYR    97      63.090  76.847  61.740  1.00  0.00           H  
ATOM   1307  CA  TYR    97      64.846  77.288  60.677  1.00  0.00           C  
ATOM   1308  HA  TYR    97      64.089  77.157  59.903  1.00  0.00           H  
ATOM   1309  CB  TYR    97      65.318  78.713  60.614  1.00  0.00           C  
ATOM   1310  HB2 TYR    97      64.478  79.402  60.697  1.00  0.00           H  
ATOM   1311  HB3 TYR    97      66.070  78.969  61.361  1.00  0.00           H  
ATOM   1312  CG  TYR    97      65.976  79.274  59.350  1.00  0.00           C  
ATOM   1313  CD1 TYR    97      67.397  79.382  59.287  1.00  0.00           C  
ATOM   1314  HD1 TYR    97      68.011  79.044  60.108  1.00  0.00           H  
ATOM   1315  CE1 TYR    97      68.092  79.721  58.121  1.00  0.00           C  
ATOM   1316  HE1 TYR    97      69.171  79.704  58.113  1.00  0.00           H  
ATOM   1317  CZ  TYR    97      67.327  80.161  57.022  1.00  0.00           C  
ATOM   1318  OH  TYR    97      67.842  80.342  55.734  1.00  0.00           O  
ATOM   1319  HH  TYR    97      68.593  79.750  55.641  1.00  0.00           H  
ATOM   1320  CE2 TYR    97      65.912  80.141  57.087  1.00  0.00           C  
ATOM   1321  HE2 TYR    97      65.355  80.469  56.222  1.00  0.00           H  
ATOM   1322  CD2 TYR    97      65.209  79.763  58.265  1.00  0.00           C  
ATOM   1323  HD2 TYR    97      64.144  79.585  58.265  1.00  0.00           H  
ATOM   1324  C   TYR    97      65.922  76.297  60.188  1.00  0.00           C  
ATOM   1325  O   TYR    97      66.648  75.784  61.037  1.00  0.00           O  
ATOM   1326  N   PRO    98      66.023  76.033  58.875  1.00  0.00           N  
ATOM   1327  CD  PRO    98      67.280  75.654  58.302  1.00  0.00           C  
ATOM   1328  HD2 PRO    98      67.814  74.875  58.845  1.00  0.00           H  
ATOM   1329  HD3 PRO    98      67.899  76.551  58.286  1.00  0.00           H  
ATOM   1330  CG  PRO    98      66.993  75.321  56.819  1.00  0.00           C  
ATOM   1331  HG2 PRO    98      66.719  74.270  56.730  1.00  0.00           H  
ATOM   1332  HG3 PRO    98      67.857  75.456  56.168  1.00  0.00           H  
ATOM   1333  CB  PRO    98      65.705  76.112  56.487  1.00  0.00           C  
ATOM   1334  HB2 PRO    98      65.117  75.542  55.767  1.00  0.00           H  
ATOM   1335  HB3 PRO    98      65.872  77.139  56.161  1.00  0.00           H  
ATOM   1336  CA  PRO    98      64.966  76.165  57.858  1.00  0.00           C  
ATOM   1337  HA  PRO    98      64.518  77.150  57.993  1.00  0.00           H  
ATOM   1338  C   PRO    98      63.895  75.029  57.904  1.00  0.00           C  
ATOM   1339  O   PRO    98      64.147  73.979  58.454  1.00  0.00           O  
ATOM   1340  N   GLY    99      62.777  75.275  57.280  1.00  0.00           N  
ATOM   1341  H   GLY    99      62.575  76.222  56.995  1.00  0.00           H  
ATOM   1342  CA  GLY    99      61.803  74.215  57.072  1.00  0.00           C  
ATOM   1343  HA2 GLY    99      61.726  73.627  57.987  1.00  0.00           H  
ATOM   1344  HA3 GLY    99      60.819  74.662  56.928  1.00  0.00           H  
ATOM   1345  C   GLY    99      62.010  73.184  55.903  1.00  0.00           C  
ATOM   1346  O   GLY    99      63.169  72.850  55.611  1.00  0.00           O  
ATOM   1347  N   TYR   100      61.020  72.699  55.235  1.00  0.00           N  
ATOM   1348  H   TYR   100      60.068  72.914  55.494  1.00  0.00           H  
ATOM   1349  CA  TYR   100      61.162  71.960  54.021  1.00  0.00           C  
ATOM   1350  HA  TYR   100      61.825  71.111  54.189  1.00  0.00           H  
ATOM   1351  CB  TYR   100      59.832  71.438  53.629  1.00  0.00           C  
ATOM   1352  HB2 TYR   100      59.322  70.974  54.473  1.00  0.00           H  
ATOM   1353  HB3 TYR   100      59.289  72.350  53.381  1.00  0.00           H  
ATOM   1354  CG  TYR   100      59.753  70.505  52.397  1.00  0.00           C  
ATOM   1355  CD1 TYR   100      59.840  69.118  52.642  1.00  0.00           C  
ATOM   1356  HD1 TYR   100      59.848  68.756  53.660  1.00  0.00           H  
ATOM   1357  CE1 TYR   100      59.831  68.245  51.542  1.00  0.00           C  
ATOM   1358  HE1 TYR   100      59.944  67.174  51.617  1.00  0.00           H  
ATOM   1359  CZ  TYR   100      59.696  68.788  50.200  1.00  0.00           C  
ATOM   1360  OH  TYR   100      59.740  67.971  49.115  1.00  0.00           O  
ATOM   1361  HH  TYR   100      59.868  67.038  49.301  1.00  0.00           H  
ATOM   1362  CE2 TYR   100      59.570  70.164  50.008  1.00  0.00           C  
ATOM   1363  HE2 TYR   100      59.535  70.547  48.999  1.00  0.00           H  
ATOM   1364  CD2 TYR   100      59.463  71.009  51.134  1.00  0.00           C  
ATOM   1365  HD2 TYR   100      59.351  72.072  50.979  1.00  0.00           H  
ATOM   1366  C   TYR   100      61.704  72.836  52.838  1.00  0.00           C  
ATOM   1367  O   TYR   100      62.475  72.382  52.025  1.00  0.00           O  
ATOM   1368  N   GLY   101      61.238  74.080  52.750  1.00  0.00           N  
ATOM   1369  H   GLY   101      60.619  74.445  53.460  1.00  0.00           H  
ATOM   1370  CA  GLY   101      61.533  75.047  51.717  1.00  0.00           C  
ATOM   1371  HA2 GLY   101      61.859  76.013  52.102  1.00  0.00           H  
ATOM   1372  HA3 GLY   101      62.301  74.836  50.973  1.00  0.00           H  
ATOM   1373  C   GLY   101      60.276  75.212  50.798  1.00  0.00           C  
ATOM   1374  O   GLY   101      59.267  74.520  50.979  1.00  0.00           O  
ATOM   1375  N   GLN   102      60.380  76.085  49.835  1.00  0.00           N  
ATOM   1376  H   GLN   102      61.243  76.607  49.881  1.00  0.00           H  
ATOM   1377  CA  GLN   102      59.279  76.428  48.928  1.00  0.00           C  
ATOM   1378  HA  GLN   102      58.323  76.456  49.451  1.00  0.00           H  
ATOM   1379  CB  GLN   102      59.393  77.883  48.556  1.00  0.00           C  
ATOM   1380  HB2 GLN   102      58.960  78.380  49.425  1.00  0.00           H  
ATOM   1381  HB3 GLN   102      60.418  78.250  48.506  1.00  0.00           H  
ATOM   1382  CG  GLN   102      58.718  78.312  47.304  1.00  0.00           C  
ATOM   1383  HG2 GLN   102      59.326  77.955  46.472  1.00  0.00           H  
ATOM   1384  HG3 GLN   102      57.710  77.902  47.241  1.00  0.00           H  
ATOM   1385  CD  GLN   102      58.544  79.784  46.994  1.00  0.00           C  
ATOM   1386  OE1 GLN   102      59.211  80.522  47.718  1.00  0.00           O  
ATOM   1387  NE2 GLN   102      58.026  80.103  45.845  1.00  0.00           N  
ATOM   1388 HE21 GLN   102      57.795  79.326  45.243  1.00  0.00           H  
ATOM   1389 HE22 GLN   102      58.229  81.026  45.489  1.00  0.00           H  
ATOM   1390  C   GLN   102      59.182  75.508  47.761  1.00  0.00           C  
ATOM   1391  O   GLN   102      58.075  75.130  47.273  1.00  0.00           O  
ATOM   1392  N   GLN   103      60.355  75.007  47.342  1.00  0.00           N  
ATOM   1393  H   GLN   103      61.171  75.215  47.900  1.00  0.00           H  
ATOM   1394  CA  GLN   103      60.671  73.994  46.266  1.00  0.00           C  
ATOM   1395  HA  GLN   103      59.996  74.095  45.416  1.00  0.00           H  
ATOM   1396  CB  GLN   103      62.009  74.311  45.632  1.00  0.00           C  
ATOM   1397  HB2 GLN   103      62.797  74.317  46.385  1.00  0.00           H  
ATOM   1398  HB3 GLN   103      62.254  73.490  44.957  1.00  0.00           H  
ATOM   1399  CG  GLN   103      62.014  75.698  44.934  1.00  0.00           C  
ATOM   1400  HG2 GLN   103      61.683  76.430  45.671  1.00  0.00           H  
ATOM   1401  HG3 GLN   103      63.060  75.821  44.651  1.00  0.00           H  
ATOM   1402  CD  GLN   103      61.000  75.889  43.807  1.00  0.00           C  
ATOM   1403  OE1 GLN   103      60.600  74.872  43.279  1.00  0.00           O  
ATOM   1404  NE2 GLN   103      60.654  77.172  43.487  1.00  0.00           N  
ATOM   1405 HE21 GLN   103      60.303  77.345  42.556  1.00  0.00           H  
ATOM   1406 HE22 GLN   103      61.026  77.969  43.984  1.00  0.00           H  
ATOM   1407  C   GLN   103      60.672  72.431  46.701  1.00  0.00           C  
ATOM   1408  O   GLN   103      61.083  72.120  47.824  1.00  0.00           O  
ATOM   1409  N   PRO   104      60.292  71.497  45.792  1.00  0.00           N  
ATOM   1410  CD  PRO   104      59.515  71.816  44.554  1.00  0.00           C  
ATOM   1411  HD2 PRO   104      60.221  72.160  43.798  1.00  0.00           H  
ATOM   1412  HD3 PRO   104      58.660  72.489  44.630  1.00  0.00           H  
ATOM   1413  CG  PRO   104      58.982  70.474  44.061  1.00  0.00           C  
ATOM   1414  HG2 PRO   104      59.051  70.441  42.974  1.00  0.00           H  
ATOM   1415  HG3 PRO   104      57.911  70.391  44.248  1.00  0.00           H  
ATOM   1416  CB  PRO   104      59.936  69.440  44.710  1.00  0.00           C  
ATOM   1417  HB2 PRO   104      60.798  69.381  44.046  1.00  0.00           H  
ATOM   1418  HB3 PRO   104      59.444  68.467  44.717  1.00  0.00           H  
ATOM   1419  CA  PRO   104      60.338  70.017  46.024  1.00  0.00           C  
ATOM   1420  HA  PRO   104      59.689  69.765  46.863  1.00  0.00           H  
ATOM   1421  C   PRO   104      61.757  69.600  46.393  1.00  0.00           C  
ATOM   1422  O   PRO   104      62.641  69.772  45.543  1.00  0.00           O  
ATOM   1423  N   ALA   105      62.077  68.926  47.502  1.00  0.00           N  
ATOM   1424  H   ALA   105      61.336  68.611  48.111  1.00  0.00           H  
ATOM   1425  CA  ALA   105      63.448  68.629  47.821  1.00  0.00           C  
ATOM   1426  HA  ALA   105      63.989  68.195  46.980  1.00  0.00           H  
ATOM   1427  CB  ALA   105      64.191  69.945  48.205  1.00  0.00           C  
ATOM   1428  HB1 ALA   105      63.791  70.336  49.140  1.00  0.00           H  
ATOM   1429  HB2 ALA   105      65.266  69.772  48.157  1.00  0.00           H  
ATOM   1430  HB3 ALA   105      64.038  70.667  47.402  1.00  0.00           H  
ATOM   1431  C   ALA   105      63.604  67.599  48.933  1.00  0.00           C  
ATOM   1432  O   ALA   105      62.558  67.264  49.536  1.00  0.00           O  
ATOM   1433  N   PRO   106      64.694  66.941  49.247  1.00  0.00           N  
ATOM   1434  CD  PRO   106      65.933  66.910  48.435  1.00  0.00           C  
ATOM   1435  HD2 PRO   106      66.389  67.896  48.530  1.00  0.00           H  
ATOM   1436  HD3 PRO   106      65.678  66.676  47.402  1.00  0.00           H  
ATOM   1437  CG  PRO   106      66.753  65.847  48.996  1.00  0.00           C  
ATOM   1438  HG2 PRO   106      67.548  66.292  49.595  1.00  0.00           H  
ATOM   1439  HG3 PRO   106      67.272  65.315  48.199  1.00  0.00           H  
ATOM   1440  CB  PRO   106      65.798  64.831  49.555  1.00  0.00           C  
ATOM   1441  HB2 PRO   106      66.394  64.372  50.343  1.00  0.00           H  
ATOM   1442  HB3 PRO   106      65.399  64.161  48.793  1.00  0.00           H  
ATOM   1443  CA  PRO   106      64.667  65.732  50.101  1.00  0.00           C  
ATOM   1444  HA  PRO   106      63.695  65.253  49.985  1.00  0.00           H  
ATOM   1445  C   PRO   106      64.797  66.085  51.567  1.00  0.00           C  
ATOM   1446  O   PRO   106      65.846  66.063  52.207  1.00  0.00           O  
ATOM   1447  N   SER   107      63.648  66.373  52.160  1.00  0.00           N  
ATOM   1448  H   SER   107      62.838  66.567  51.588  1.00  0.00           H  
ATOM   1449  CA  SER   107      63.484  66.276  53.594  1.00  0.00           C  
ATOM   1450  HA  SER   107      64.411  66.595  54.070  1.00  0.00           H  
ATOM   1451  CB  SER   107      62.511  67.400  54.054  1.00  0.00           C  
ATOM   1452  HB2 SER   107      63.034  68.348  53.928  1.00  0.00           H  
ATOM   1453  HB3 SER   107      61.674  67.310  53.362  1.00  0.00           H  
ATOM   1454  OG  SER   107      62.165  67.189  55.451  1.00  0.00           O  
ATOM   1455  HG  SER   107      61.923  68.083  55.704  1.00  0.00           H  
ATOM   1456  C   SER   107      63.029  64.894  54.134  1.00  0.00           C  
ATOM   1457  O   SER   107      62.203  64.263  53.367  1.00  0.00           O  
ATOM   1458  N   SER   108      63.570  64.413  55.236  1.00  0.00           N  
ATOM   1459  H   SER   108      64.240  65.020  55.686  1.00  0.00           H  
ATOM   1460  CA  SER   108      63.308  63.029  55.798  1.00  0.00           C  
ATOM   1461  HA  SER   108      62.422  62.649  55.292  1.00  0.00           H  
ATOM   1462  CB  SER   108      64.508  62.122  55.571  1.00  0.00           C  
ATOM   1463  HB2 SER   108      64.308  61.139  55.998  1.00  0.00           H  
ATOM   1464  HB3 SER   108      64.748  62.047  54.510  1.00  0.00           H  
ATOM   1465  OG  SER   108      65.676  62.558  56.226  1.00  0.00           O  
ATOM   1466  HG  SER   108      65.922  61.868  56.847  1.00  0.00           H  
ATOM   1467  C   SER   108      62.929  63.107  57.262  1.00  0.00           C  
ATOM   1468  O   SER   108      62.992  64.204  57.904  1.00  0.00           O  
ATOM   1469  N   THR   109      62.480  61.992  57.768  1.00  0.00           N  
ATOM   1470  H   THR   109      62.484  61.219  57.118  1.00  0.00           H  
ATOM   1471  CA  THR   109      61.941  61.800  59.148  1.00  0.00           C  
ATOM   1472  HA  THR   109      61.852  62.786  59.603  1.00  0.00           H  
ATOM   1473  CB  THR   109      60.606  61.043  59.108  1.00  0.00           C  
ATOM   1474  HB  THR   109      60.313  60.775  60.123  1.00  0.00           H  
ATOM   1475  CG2 THR   109      59.391  61.826  58.494  1.00  0.00           C  
ATOM   1476 HG21 THR   109      59.091  62.673  59.111  1.00  0.00           H  
ATOM   1477 HG22 THR   109      59.652  62.216  57.510  1.00  0.00           H  
ATOM   1478 HG23 THR   109      58.467  61.269  58.342  1.00  0.00           H  
ATOM   1479  OG1 THR   109      60.766  59.927  58.211  1.00  0.00           O  
ATOM   1480  HG1 THR   109      60.797  59.104  58.705  1.00  0.00           H  
ATOM   1481  C   THR   109      62.823  60.908  60.001  1.00  0.00           C  
ATOM   1482  O   THR   109      63.693  60.061  59.524  1.00  0.00           O  
ATOM   1483  N   SER   110      62.574  60.978  61.322  1.00  0.00           N  
ATOM   1484  H   SER   110      62.063  61.750  61.725  1.00  0.00           H  
ATOM   1485  CA  SER   110      63.257  60.287  62.397  1.00  0.00           C  
ATOM   1486  HA  SER   110      64.079  59.745  61.928  1.00  0.00           H  
ATOM   1487  CB  SER   110      63.763  61.239  63.468  1.00  0.00           C  
ATOM   1488  HB2 SER   110      62.933  61.878  63.769  1.00  0.00           H  
ATOM   1489  HB3 SER   110      64.032  60.669  64.357  1.00  0.00           H  
ATOM   1490  OG  SER   110      64.777  61.994  62.898  1.00  0.00           O  
ATOM   1491  HG  SER   110      64.646  62.842  63.330  1.00  0.00           H  
ATOM   1492  C   SER   110      62.295  59.298  63.029  1.00  0.00           C  
ATOM   1493  O   SER   110      61.047  59.295  62.839  1.00  0.00           O  
ATOM   1494  N   GLY   111      62.874  58.384  63.796  1.00  0.00           N  
ATOM   1495  H   GLY   111      63.875  58.307  63.685  1.00  0.00           H  
ATOM   1496  CA  GLY   111      62.151  57.403  64.574  1.00  0.00           C  
ATOM   1497  HA2 GLY   111      62.195  57.881  65.553  1.00  0.00           H  
ATOM   1498  HA3 GLY   111      61.112  57.377  64.244  1.00  0.00           H  
ATOM   1499  C   GLY   111      62.804  56.034  64.633  1.00  0.00           C  
ATOM   1500  O   GLY   111      63.514  55.700  63.659  1.00  0.00           O  
ATOM   1501  N   SER   112      62.697  55.249  65.708  1.00  0.00           N  
ATOM   1502  H   SER   112      62.874  54.276  65.503  1.00  0.00           H  
ATOM   1503  CA  SER   112      62.157  55.592  67.028  1.00  0.00           C  
ATOM   1504  HA  SER   112      62.162  54.685  67.633  1.00  0.00           H  
ATOM   1505  CB  SER   112      63.129  56.495  67.778  1.00  0.00           C  
ATOM   1506  HB2 SER   112      63.167  57.517  67.401  1.00  0.00           H  
ATOM   1507  HB3 SER   112      62.794  56.799  68.770  1.00  0.00           H  
ATOM   1508  OG  SER   112      64.484  56.064  67.857  1.00  0.00           O  
ATOM   1509  HG  SER   112      65.037  56.835  68.005  1.00  0.00           H  
ATOM   1510  C   SER   112      60.681  56.092  67.047  1.00  0.00           C  
ATOM   1511  O   SER   112      60.499  57.115  67.682  1.00  0.00           O  
ATOM   1512  N   TYR   113      59.720  55.352  66.470  1.00  0.00           N  
ATOM   1513  H   TYR   113      58.800  55.768  66.473  1.00  0.00           H  
ATOM   1514  CA  TYR   113      59.838  53.930  65.982  1.00  0.00           C  
ATOM   1515  HA  TYR   113      60.550  53.379  66.597  1.00  0.00           H  
ATOM   1516  CB  TYR   113      58.495  53.240  66.156  1.00  0.00           C  
ATOM   1517  HB2 TYR   113      57.721  53.876  65.727  1.00  0.00           H  
ATOM   1518  HB3 TYR   113      58.505  52.245  65.711  1.00  0.00           H  
ATOM   1519  CG  TYR   113      58.031  52.987  67.564  1.00  0.00           C  
ATOM   1520  CD1 TYR   113      57.293  53.962  68.261  1.00  0.00           C  
ATOM   1521  HD1 TYR   113      57.021  54.897  67.793  1.00  0.00           H  
ATOM   1522  CE1 TYR   113      56.858  53.711  69.554  1.00  0.00           C  
ATOM   1523  HE1 TYR   113      56.274  54.470  70.054  1.00  0.00           H  
ATOM   1524  CZ  TYR   113      57.079  52.456  70.178  1.00  0.00           C  
ATOM   1525  OH  TYR   113      56.606  52.342  71.455  1.00  0.00           O  
ATOM   1526  HH  TYR   113      56.677  51.492  71.894  1.00  0.00           H  
ATOM   1527  CE2 TYR   113      57.787  51.446  69.485  1.00  0.00           C  
ATOM   1528  HE2 TYR   113      57.979  50.491  69.952  1.00  0.00           H  
ATOM   1529  CD2 TYR   113      58.241  51.685  68.138  1.00  0.00           C  
ATOM   1530  HD2 TYR   113      58.683  50.836  67.639  1.00  0.00           H  
ATOM   1531  C   TYR   113      60.197  53.839  64.510  1.00  0.00           C  
ATOM   1532  O   TYR   113      59.816  54.680  63.688  1.00  0.00           O  
ATOM   1533  N   GLY   114      61.042  52.868  64.221  1.00  0.00           N  
ATOM   1534  H   GLY   114      61.336  52.239  64.954  1.00  0.00           H  
ATOM   1535  CA  GLY   114      61.709  52.661  62.894  1.00  0.00           C  
ATOM   1536  HA2 GLY   114      61.001  52.571  62.070  1.00  0.00           H  
ATOM   1537  HA3 GLY   114      62.324  53.551  62.757  1.00  0.00           H  
ATOM   1538  C   GLY   114      62.581  51.452  62.810  1.00  0.00           C  
ATOM   1539  O   GLY   114      62.147  50.452  63.323  1.00  0.00           O  
ATOM   1540  N   SER   115      63.694  51.421  62.159  1.00  0.00           N  
ATOM   1541  H   SER   115      64.066  50.511  61.928  1.00  0.00           H  
ATOM   1542  CA  SER   115      64.376  52.591  61.528  1.00  0.00           C  
ATOM   1543  HA  SER   115      64.475  53.406  62.244  1.00  0.00           H  
ATOM   1544  CB  SER   115      65.811  52.342  61.062  1.00  0.00           C  
ATOM   1545  HB2 SER   115      66.247  53.238  60.621  1.00  0.00           H  
ATOM   1546  HB3 SER   115      66.449  51.886  61.819  1.00  0.00           H  
ATOM   1547  OG  SER   115      65.781  51.422  60.026  1.00  0.00           O  
ATOM   1548  HG  SER   115      66.419  50.743  60.255  1.00  0.00           H  
ATOM   1549  C   SER   115      63.550  53.180  60.313  1.00  0.00           C  
ATOM   1550  O   SER   115      62.683  52.491  59.819  1.00  0.00           O  
ATOM   1551  N   SER   116      63.900  54.441  59.983  1.00  0.00           N  
ATOM   1552  H   SER   116      64.657  54.882  60.485  1.00  0.00           H  
ATOM   1553  CA  SER   116      63.067  55.292  59.105  1.00  0.00           C  
ATOM   1554  HA  SER   116      62.041  55.181  59.456  1.00  0.00           H  
ATOM   1555  CB  SER   116      63.577  56.744  59.216  1.00  0.00           C  
ATOM   1556  HB2 SER   116      62.970  57.380  58.572  1.00  0.00           H  
ATOM   1557  HB3 SER   116      63.480  57.040  60.261  1.00  0.00           H  
ATOM   1558  OG  SER   116      64.901  56.894  58.823  1.00  0.00           O  
ATOM   1559  HG  SER   116      65.368  57.371  59.512  1.00  0.00           H  
ATOM   1560  C   SER   116      63.126  54.878  57.678  1.00  0.00           C  
ATOM   1561  O   SER   116      64.247  54.716  57.128  1.00  0.00           O  
ATOM   1562  N   SER   117      61.895  54.828  57.075  1.00  0.00           N  
ATOM   1563  H   SER   117      61.069  55.021  57.623  1.00  0.00           H  
ATOM   1564  CA  SER   117      61.752  54.813  55.636  1.00  0.00           C  
ATOM   1565  HA  SER   117      62.657  55.315  55.293  1.00  0.00           H  
ATOM   1566  CB  SER   117      61.773  53.439  55.004  1.00  0.00           C  
ATOM   1567  HB2 SER   117      61.658  53.519  53.923  1.00  0.00           H  
ATOM   1568  HB3 SER   117      62.729  52.943  55.169  1.00  0.00           H  
ATOM   1569  OG  SER   117      60.708  52.709  55.516  1.00  0.00           O  
ATOM   1570  HG  SER   117      60.751  52.509  56.454  1.00  0.00           H  
ATOM   1571  C   SER   117      60.588  55.590  55.165  1.00  0.00           C  
ATOM   1572  O   SER   117      60.667  56.809  55.252  1.00  0.00           O  
ATOM   1573  N   GLN   118      59.624  55.018  54.515  1.00  0.00           N  
ATOM   1574  H   GLN   118      59.647  54.009  54.517  1.00  0.00           H  
ATOM   1575  CA  GLN   118      58.424  55.808  54.108  1.00  0.00           C  
ATOM   1576  HA  GLN   118      58.199  56.516  54.906  1.00  0.00           H  
ATOM   1577  CB  GLN   118      58.790  56.460  52.801  1.00  0.00           C  
ATOM   1578  HB2 GLN   118      59.427  57.326  52.980  1.00  0.00           H  
ATOM   1579  HB3 GLN   118      59.379  55.759  52.211  1.00  0.00           H  
ATOM   1580  CG  GLN   118      57.573  56.901  51.959  1.00  0.00           C  
ATOM   1581  HG2 GLN   118      57.938  57.170  50.968  1.00  0.00           H  
ATOM   1582  HG3 GLN   118      56.961  56.009  51.828  1.00  0.00           H  
ATOM   1583  CD  GLN   118      56.782  58.143  52.483  1.00  0.00           C  
ATOM   1584  OE1 GLN   118      57.299  58.971  53.223  1.00  0.00           O  
ATOM   1585  NE2 GLN   118      55.504  58.176  52.161  1.00  0.00           N  
ATOM   1586 HE21 GLN   118      54.956  57.408  51.801  1.00  0.00           H  
ATOM   1587 HE22 GLN   118      55.145  59.116  52.249  1.00  0.00           H  
ATOM   1588  C   GLN   118      57.151  54.855  54.132  1.00  0.00           C  
ATOM   1589  O   GLN   118      57.154  53.739  53.521  1.00  0.00           O  
ATOM   1590  N   SER   119      55.999  55.213  54.771  1.00  0.00           N  
ATOM   1591  H   SER   119      55.264  54.522  54.828  1.00  0.00           H  
ATOM   1592  CA  SER   119      55.765  56.545  55.405  1.00  0.00           C  
ATOM   1593  HA  SER   119      56.310  57.354  54.918  1.00  0.00           H  
ATOM   1594  CB  SER   119      54.305  56.907  55.308  1.00  0.00           C  
ATOM   1595  HB2 SER   119      54.044  57.786  55.897  1.00  0.00           H  
ATOM   1596  HB3 SER   119      54.146  57.188  54.266  1.00  0.00           H  
ATOM   1597  OG  SER   119      53.517  55.852  55.732  1.00  0.00           O  
ATOM   1598  HG  SER   119      52.660  55.861  55.298  1.00  0.00           H  
ATOM   1599  C   SER   119      56.315  56.520  56.856  1.00  0.00           C  
ATOM   1600  O   SER   119      57.265  55.776  57.133  1.00  0.00           O  
ATOM   1601  N   SER   120      55.857  57.448  57.749  1.00  0.00           N  
ATOM   1602  H   SER   120      55.430  58.234  57.280  1.00  0.00           H  
ATOM   1603  CA  SER   120      56.292  57.553  59.130  1.00  0.00           C  
ATOM   1604  HA  SER   120      56.926  56.704  59.386  1.00  0.00           H  
ATOM   1605  CB  SER   120      57.062  58.854  59.343  1.00  0.00           C  
ATOM   1606  HB2 SER   120      57.490  59.124  58.378  1.00  0.00           H  
ATOM   1607  HB3 SER   120      56.385  59.650  59.655  1.00  0.00           H  
ATOM   1608  OG  SER   120      58.027  58.585  60.336  1.00  0.00           O  
ATOM   1609  HG  SER   120      58.778  58.156  59.919  1.00  0.00           H  
ATOM   1610  C   SER   120      55.135  57.573  60.157  1.00  0.00           C  
ATOM   1611  O   SER   120      54.168  58.345  60.076  1.00  0.00           O  
ATOM   1612  N   SER   121      55.265  56.827  61.278  1.00  0.00           N  
ATOM   1613  H   SER   121      54.561  56.977  61.986  1.00  0.00           H  
ATOM   1614  CA  SER   121      56.347  55.975  61.671  1.00  0.00           C  
ATOM   1615  HA  SER   121      57.258  56.561  61.795  1.00  0.00           H  
ATOM   1616  CB  SER   121      56.029  55.340  63.027  1.00  0.00           C  
ATOM   1617  HB2 SER   121      55.098  54.787  62.905  1.00  0.00           H  
ATOM   1618  HB3 SER   121      56.839  54.703  63.383  1.00  0.00           H  
ATOM   1619  OG  SER   121      55.714  56.317  63.949  1.00  0.00           O  
ATOM   1620  HG  SER   121      54.875  56.755  63.789  1.00  0.00           H  
ATOM   1621  C   SER   121      56.752  54.862  60.717  1.00  0.00           C  
ATOM   1622  O   SER   121      57.964  54.601  60.630  1.00  0.00           O  
ATOM   1623  N   TYR   122      55.836  54.285  59.990  1.00  0.00           N  
ATOM   1624  H   TYR   122      54.862  54.541  60.063  1.00  0.00           H  
ATOM   1625  CA  TYR   122      56.241  53.214  59.079  1.00  0.00           C  
ATOM   1626  HA  TYR   122      57.307  53.299  58.868  1.00  0.00           H  
ATOM   1627  CB  TYR   122      56.013  51.836  59.770  1.00  0.00           C  
ATOM   1628  HB2 TYR   122      54.989  51.763  60.136  1.00  0.00           H  
ATOM   1629  HB3 TYR   122      56.165  51.028  59.055  1.00  0.00           H  
ATOM   1630  CG  TYR   122      56.970  51.411  60.877  1.00  0.00           C  
ATOM   1631  CD1 TYR   122      56.523  51.293  62.173  1.00  0.00           C  
ATOM   1632  HD1 TYR   122      55.447  51.262  62.262  1.00  0.00           H  
ATOM   1633  CE1 TYR   122      57.389  50.970  63.271  1.00  0.00           C  
ATOM   1634  HE1 TYR   122      57.086  50.813  64.296  1.00  0.00           H  
ATOM   1635  CZ  TYR   122      58.788  50.722  62.958  1.00  0.00           C  
ATOM   1636  OH  TYR   122      59.628  50.345  63.909  1.00  0.00           O  
ATOM   1637  HH  TYR   122      60.525  50.335  63.568  1.00  0.00           H  
ATOM   1638  CE2 TYR   122      59.209  50.876  61.589  1.00  0.00           C  
ATOM   1639  HE2 TYR   122      60.246  50.651  61.392  1.00  0.00           H  
ATOM   1640  CD2 TYR   122      58.345  51.286  60.560  1.00  0.00           C  
ATOM   1641  HD2 TYR   122      58.588  51.351  59.510  1.00  0.00           H  
ATOM   1642  C   TYR   122      55.466  53.165  57.776  1.00  0.00           C  
ATOM   1643  O   TYR   122      54.328  53.512  57.702  1.00  0.00           O  
ATOM   1644  N   GLY   123      56.146  52.866  56.670  1.00  0.00           N  
ATOM   1645  H   GLY   123      55.482  52.668  55.935  1.00  0.00           H  
ATOM   1646  CA  GLY   123      57.558  52.460  56.418  1.00  0.00           C  
ATOM   1647  HA2 GLY   123      58.063  53.220  55.821  1.00  0.00           H  
ATOM   1648  HA3 GLY   123      58.010  52.403  57.408  1.00  0.00           H  
ATOM   1649  C   GLY   123      57.618  51.095  55.758  1.00  0.00           C  
ATOM   1650  O   GLY   123      56.579  50.482  55.523  1.00  0.00           O  
ATOM   1651  N   GLN   124      58.824  50.581  55.634  1.00  0.00           N  
ATOM   1652  H   GLN   124      59.551  51.175  56.006  1.00  0.00           H  
ATOM   1653  CA  GLN   124      59.032  49.401  54.812  1.00  0.00           C  
ATOM   1654  HA  GLN   124      58.143  48.774  54.746  1.00  0.00           H  
ATOM   1655  CB  GLN   124      59.323  49.823  53.339  1.00  0.00           C  
ATOM   1656  HB2 GLN   124      58.345  50.133  52.972  1.00  0.00           H  
ATOM   1657  HB3 GLN   124      59.804  50.798  53.415  1.00  0.00           H  
ATOM   1658  CG  GLN   124      60.201  48.925  52.530  1.00  0.00           C  
ATOM   1659  HG2 GLN   124      60.560  48.066  53.097  1.00  0.00           H  
ATOM   1660  HG3 GLN   124      59.472  48.455  51.870  1.00  0.00           H  
ATOM   1661  CD  GLN   124      61.268  49.625  51.645  1.00  0.00           C  
ATOM   1662  OE1 GLN   124      61.311  50.824  51.406  1.00  0.00           O  
ATOM   1663  NE2 GLN   124      62.078  48.781  51.152  1.00  0.00           N  
ATOM   1664 HE21 GLN   124      61.948  47.792  51.311  1.00  0.00           H  
ATOM   1665 HE22 GLN   124      62.831  49.134  50.578  1.00  0.00           H  
ATOM   1666  C   GLN   124      60.250  48.625  55.495  1.00  0.00           C  
ATOM   1667  O   GLN   124      61.410  48.976  55.246  1.00  0.00           O  
ATOM   1668  N   PRO   125      60.111  47.467  56.146  1.00  0.00           N  
ATOM   1669  CD  PRO   125      60.982  46.359  55.973  1.00  0.00           C  
ATOM   1670  HD2 PRO   125      61.746  46.274  56.746  1.00  0.00           H  
ATOM   1671  HD3 PRO   125      61.486  46.480  55.014  1.00  0.00           H  
ATOM   1672  CG  PRO   125      60.059  45.092  55.957  1.00  0.00           C  
ATOM   1673  HG2 PRO   125      60.602  44.185  56.223  1.00  0.00           H  
ATOM   1674  HG3 PRO   125      59.695  45.047  54.931  1.00  0.00           H  
ATOM   1675  CB  PRO   125      59.040  45.595  56.919  1.00  0.00           C  
ATOM   1676  HB2 PRO   125      59.354  45.601  57.962  1.00  0.00           H  
ATOM   1677  HB3 PRO   125      58.132  45.000  57.020  1.00  0.00           H  
ATOM   1678  CA  PRO   125      58.766  47.014  56.446  1.00  0.00           C  
ATOM   1679  HA  PRO   125      58.101  46.940  55.585  1.00  0.00           H  
ATOM   1680  C   PRO   125      58.064  47.792  57.558  1.00  0.00           C  
ATOM   1681  O   PRO   125      58.511  48.710  58.179  1.00  0.00           O  
ATOM   1682  N   GLN   126      56.772  47.410  57.802  1.00  0.00           N  
ATOM   1683  H   GLN   126      56.367  46.735  57.169  1.00  0.00           H  
ATOM   1684  CA  GLN   126      56.169  47.607  59.062  1.00  0.00           C  
ATOM   1685  HA  GLN   126      56.098  48.674  59.274  1.00  0.00           H  
ATOM   1686  CB  GLN   126      54.777  47.023  58.947  1.00  0.00           C  
ATOM   1687  HB2 GLN   126      54.240  47.732  58.317  1.00  0.00           H  
ATOM   1688  HB3 GLN   126      54.790  46.022  58.516  1.00  0.00           H  
ATOM   1689  CG  GLN   126      54.064  46.919  60.276  1.00  0.00           C  
ATOM   1690  HG2 GLN   126      53.016  46.686  60.085  1.00  0.00           H  
ATOM   1691  HG3 GLN   126      54.585  46.126  60.812  1.00  0.00           H  
ATOM   1692  CD  GLN   126      54.062  48.193  61.132  1.00  0.00           C  
ATOM   1693  OE1 GLN   126      54.735  48.246  62.162  1.00  0.00           O  
ATOM   1694  NE2 GLN   126      53.452  49.304  60.695  1.00  0.00           N  
ATOM   1695 HE21 GLN   126      52.730  49.177  60.001  1.00  0.00           H  
ATOM   1696 HE22 GLN   126      53.525  50.167  61.214  1.00  0.00           H  
ATOM   1697  C   GLN   126      57.070  46.950  60.063  1.00  0.00           C  
ATOM   1698  O   GLN   126      57.350  45.746  59.904  1.00  0.00           O  
ATOM   1699  N   SER   127      57.520  47.660  61.123  1.00  0.00           N  
ATOM   1700  H   SER   127      57.228  48.624  61.184  1.00  0.00           H  
ATOM   1701  CA  SER   127      58.294  47.168  62.333  1.00  0.00           C  
ATOM   1702  HA  SER   127      58.086  47.873  63.137  1.00  0.00           H  
ATOM   1703  CB  SER   127      57.925  45.721  62.813  1.00  0.00           C  
ATOM   1704  HB2 SER   127      58.302  44.946  62.146  1.00  0.00           H  
ATOM   1705  HB3 SER   127      58.577  45.656  63.684  1.00  0.00           H  
ATOM   1706  OG  SER   127      56.565  45.509  63.031  1.00  0.00           O  
ATOM   1707  HG  SER   127      56.483  44.648  62.614  1.00  0.00           H  
ATOM   1708  C   SER   127      59.767  47.309  62.140  1.00  0.00           C  
ATOM   1709  O   SER   127      60.553  47.024  62.991  1.00  0.00           O  
ATOM   1710  N   GLY   128      60.188  47.769  60.901  1.00  0.00           N  
ATOM   1711  H   GLY   128      59.463  48.022  60.244  1.00  0.00           H  
ATOM   1712  CA  GLY   128      61.563  47.710  60.345  1.00  0.00           C  
ATOM   1713  HA2 GLY   128      61.527  48.159  59.353  1.00  0.00           H  
ATOM   1714  HA3 GLY   128      62.206  48.235  61.052  1.00  0.00           H  
ATOM   1715  C   GLY   128      62.109  46.303  60.133  1.00  0.00           C  
ATOM   1716  O   GLY   128      61.352  45.342  60.156  1.00  0.00           O  
ATOM   1717  N   SER   129      63.401  46.091  59.907  1.00  0.00           N  
ATOM   1718  H   SER   129      63.626  45.146  59.632  1.00  0.00           H  
ATOM   1719  CA  SER   129      64.504  47.046  59.994  1.00  0.00           C  
ATOM   1720  HA  SER   129      65.358  46.602  59.483  1.00  0.00           H  
ATOM   1721  CB  SER   129      64.294  48.342  59.252  1.00  0.00           C  
ATOM   1722  HB2 SER   129      63.810  49.096  59.873  1.00  0.00           H  
ATOM   1723  HB3 SER   129      65.279  48.751  59.028  1.00  0.00           H  
ATOM   1724  OG  SER   129      63.792  48.193  57.950  1.00  0.00           O  
ATOM   1725  HG  SER   129      63.625  49.066  57.586  1.00  0.00           H  
ATOM   1726  C   SER   129      64.841  47.283  61.502  1.00  0.00           C  
ATOM   1727  O   SER   129      65.128  48.404  61.943  1.00  0.00           O  
ATOM   1728  N   TYR   130      64.878  46.122  62.218  1.00  0.00           N  
ATOM   1729  H   TYR   130      64.730  45.221  61.788  1.00  0.00           H  
ATOM   1730  CA  TYR   130      65.091  45.993  63.641  1.00  0.00           C  
ATOM   1731  HA  TYR   130      64.228  46.436  64.138  1.00  0.00           H  
ATOM   1732  CB  TYR   130      65.036  44.545  63.985  1.00  0.00           C  
ATOM   1733  HB2 TYR   130      65.811  44.100  63.361  1.00  0.00           H  
ATOM   1734  HB3 TYR   130      65.328  44.542  65.035  1.00  0.00           H  
ATOM   1735  CG  TYR   130      63.701  43.829  63.739  1.00  0.00           C  
ATOM   1736  CD1 TYR   130      63.512  43.104  62.550  1.00  0.00           C  
ATOM   1737  HD1 TYR   130      64.301  42.904  61.840  1.00  0.00           H  
ATOM   1738  CE1 TYR   130      62.246  42.685  62.162  1.00  0.00           C  
ATOM   1739  HE1 TYR   130      62.015  42.217  61.217  1.00  0.00           H  
ATOM   1740  CZ  TYR   130      61.138  42.939  63.045  1.00  0.00           C  
ATOM   1741  OH  TYR   130      59.937  42.382  62.770  1.00  0.00           O  
ATOM   1742  HH  TYR   130      59.768  42.534  61.837  1.00  0.00           H  
ATOM   1743  CE2 TYR   130      61.278  43.574  64.265  1.00  0.00           C  
ATOM   1744  HE2 TYR   130      60.437  43.760  64.916  1.00  0.00           H  
ATOM   1745  CD2 TYR   130      62.565  43.957  64.636  1.00  0.00           C  
ATOM   1746  HD2 TYR   130      62.655  44.495  65.568  1.00  0.00           H  
ATOM   1747  C   TYR   130      66.341  46.705  64.126  1.00  0.00           C  
ATOM   1748  O   TYR   130      67.396  46.507  63.604  1.00  0.00           O  
ATOM   1749  N   SER   131      66.350  47.547  65.164  1.00  0.00           N  
ATOM   1750  H   SER   131      67.204  48.063  65.319  1.00  0.00           H  
ATOM   1751  CA  SER   131      65.231  48.137  65.908  1.00  0.00           C  
ATOM   1752  HA  SER   131      65.728  48.776  66.638  1.00  0.00           H  
ATOM   1753  CB  SER   131      64.468  49.163  65.072  1.00  0.00           C  
ATOM   1754  HB2 SER   131      63.991  48.770  64.174  1.00  0.00           H  
ATOM   1755  HB3 SER   131      63.712  49.699  65.646  1.00  0.00           H  
ATOM   1756  OG  SER   131      65.275  50.192  64.571  1.00  0.00           O  
ATOM   1757  HG  SER   131      64.925  50.966  65.018  1.00  0.00           H  
ATOM   1758  C   SER   131      64.326  47.114  66.622  1.00  0.00           C  
ATOM   1759  O   SER   131      63.174  46.952  66.298  1.00  0.00           O  
ATOM   1760  N   GLN   132      64.829  46.461  67.668  1.00  0.00           N  
ATOM   1761  H   GLN   132      64.225  45.734  68.025  1.00  0.00           H  
ATOM   1762  CA  GLN   132      66.016  46.876  68.415  1.00  0.00           C  
ATOM   1763  HA  GLN   132      66.843  47.283  67.833  1.00  0.00           H  
ATOM   1764  CB  GLN   132      65.562  47.929  69.516  1.00  0.00           C  
ATOM   1765  HB2 GLN   132      66.466  48.292  70.005  1.00  0.00           H  
ATOM   1766  HB3 GLN   132      65.048  48.780  69.069  1.00  0.00           H  
ATOM   1767  CG  GLN   132      64.694  47.369  70.663  1.00  0.00           C  
ATOM   1768  HG2 GLN   132      65.247  46.614  71.222  1.00  0.00           H  
ATOM   1769  HG3 GLN   132      64.379  48.166  71.336  1.00  0.00           H  
ATOM   1770  CD  GLN   132      63.398  46.742  70.176  1.00  0.00           C  
ATOM   1771  OE1 GLN   132      62.563  47.333  69.528  1.00  0.00           O  
ATOM   1772  NE2 GLN   132      63.146  45.506  70.411  1.00  0.00           N  
ATOM   1773 HE21 GLN   132      63.630  44.956  71.106  1.00  0.00           H  
ATOM   1774 HE22 GLN   132      62.302  45.070  70.067  1.00  0.00           H  
ATOM   1775  C   GLN   132      66.725  45.648  69.047  1.00  0.00           C  
ATOM   1776  O   GLN   132      66.036  44.709  69.407  1.00  0.00           O  
ATOM   1777  N   GLN   133      68.072  45.726  69.239  1.00  0.00           N  
ATOM   1778  H   GLN   133      68.607  46.487  68.845  1.00  0.00           H  
ATOM   1779  CA  GLN   133      68.826  44.676  69.960  1.00  0.00           C  
ATOM   1780  HA  GLN   133      69.892  44.887  69.874  1.00  0.00           H  
ATOM   1781  CB  GLN   133      68.449  44.748  71.505  1.00  0.00           C  
ATOM   1782  HB2 GLN   133      67.483  44.243  71.505  1.00  0.00           H  
ATOM   1783  HB3 GLN   133      69.172  44.073  71.962  1.00  0.00           H  
ATOM   1784  CG  GLN   133      68.372  46.098  72.264  1.00  0.00           C  
ATOM   1785  HG2 GLN   133      69.260  46.663  71.979  1.00  0.00           H  
ATOM   1786  HG3 GLN   133      67.474  46.673  72.039  1.00  0.00           H  
ATOM   1787  CD  GLN   133      68.417  45.918  73.813  1.00  0.00           C  
ATOM   1788  OE1 GLN   133      68.342  44.783  74.227  1.00  0.00           O  
ATOM   1789  NE2 GLN   133      68.562  46.910  74.652  1.00  0.00           N  
ATOM   1790 HE21 GLN   133      68.471  47.879  74.384  1.00  0.00           H  
ATOM   1791 HE22 GLN   133      68.942  46.661  75.554  1.00  0.00           H  
ATOM   1792  C   GLN   133      68.832  43.223  69.400  1.00  0.00           C  
ATOM   1793  O   GLN   133      68.413  42.283  70.068  1.00  0.00           O  
ATOM   1794  N   PRO   134      69.486  42.957  68.258  1.00  0.00           N  
ATOM   1795  CD  PRO   134      69.812  41.612  67.835  1.00  0.00           C  
ATOM   1796  HD2 PRO   134      68.928  40.976  67.796  1.00  0.00           H  
ATOM   1797  HD3 PRO   134      70.459  41.154  68.584  1.00  0.00           H  
ATOM   1798  CG  PRO   134      70.333  41.705  66.399  1.00  0.00           C  
ATOM   1799  HG2 PRO   134      69.603  41.407  65.647  1.00  0.00           H  
ATOM   1800  HG3 PRO   134      71.144  40.977  66.388  1.00  0.00           H  
ATOM   1801  CB  PRO   134      70.821  43.130  66.282  1.00  0.00           C  
ATOM   1802  HB2 PRO   134      70.628  43.419  65.249  1.00  0.00           H  
ATOM   1803  HB3 PRO   134      71.868  43.218  66.572  1.00  0.00           H  
ATOM   1804  CA  PRO   134      69.996  43.966  67.222  1.00  0.00           C  
ATOM   1805  HA  PRO   134      70.674  44.654  67.727  1.00  0.00           H  
ATOM   1806  C   PRO   134      68.854  44.744  66.559  1.00  0.00           C  
ATOM   1807  O   PRO   134      67.699  44.421  66.748  1.00  0.00           O  
ATOM   1808  N   SER   135      69.147  45.822  65.767  1.00  0.00           N  
ATOM   1809  H   SER   135      68.365  46.249  65.292  1.00  0.00           H  
ATOM   1810  CA  SER   135      70.394  46.585  65.859  1.00  0.00           C  
ATOM   1811  HA  SER   135      71.257  45.993  65.553  1.00  0.00           H  
ATOM   1812  CB  SER   135      70.129  47.762  64.830  1.00  0.00           C  
ATOM   1813  HB2 SER   135      70.987  48.430  64.756  1.00  0.00           H  
ATOM   1814  HB3 SER   135      69.820  47.413  63.844  1.00  0.00           H  
ATOM   1815  OG  SER   135      69.177  48.605  65.451  1.00  0.00           O  
ATOM   1816  HG  SER   135      68.930  49.214  64.751  1.00  0.00           H  
ATOM   1817  C   SER   135      70.730  47.125  67.193  1.00  0.00           C  
ATOM   1818  O   SER   135      69.863  47.634  67.879  1.00  0.00           O  
ATOM   1819  N   TYR   136      71.997  47.267  67.476  1.00  0.00           N  
ATOM   1820  H   TYR   136      72.688  46.809  66.899  1.00  0.00           H  
ATOM   1821  CA  TYR   136      72.548  47.973  68.627  1.00  0.00           C  
ATOM   1822  HA  TYR   136      71.742  48.205  69.324  1.00  0.00           H  
ATOM   1823  CB  TYR   136      73.597  47.095  69.281  1.00  0.00           C  
ATOM   1824  HB2 TYR   136      74.354  46.847  68.538  1.00  0.00           H  
ATOM   1825  HB3 TYR   136      74.002  47.666  70.116  1.00  0.00           H  
ATOM   1826  CG  TYR   136      73.177  45.861  69.985  1.00  0.00           C  
ATOM   1827  CD1 TYR   136      72.522  46.054  71.225  1.00  0.00           C  
ATOM   1828  HD1 TYR   136      72.439  47.003  71.733  1.00  0.00           H  
ATOM   1829  CE1 TYR   136      72.072  44.906  71.908  1.00  0.00           C  
ATOM   1830  HE1 TYR   136      71.808  45.069  72.942  1.00  0.00           H  
ATOM   1831  CZ  TYR   136      72.092  43.615  71.306  1.00  0.00           C  
ATOM   1832  OH  TYR   136      71.722  42.535  71.957  1.00  0.00           O  
ATOM   1833  HH  TYR   136      71.853  41.824  71.325  1.00  0.00           H  
ATOM   1834  CE2 TYR   136      72.550  43.565  69.950  1.00  0.00           C  
ATOM   1835  HE2 TYR   136      72.569  42.609  69.450  1.00  0.00           H  
ATOM   1836  CD2 TYR   136      73.029  44.728  69.283  1.00  0.00           C  
ATOM   1837  HD2 TYR   136      73.201  44.593  68.225  1.00  0.00           H  
ATOM   1838  C   TYR   136      73.001  49.357  68.201  1.00  0.00           C  
ATOM   1839  O   TYR   136      73.944  49.464  67.435  1.00  0.00           O  
ATOM   1840  N   GLY   137      72.529  50.429  68.751  1.00  0.00           N  
ATOM   1841  H   GLY   137      73.013  51.235  68.381  1.00  0.00           H  
ATOM   1842  CA  GLY   137      71.401  50.582  69.657  1.00  0.00           C  
ATOM   1843  HA2 GLY   137      71.226  51.649  69.523  1.00  0.00           H  
ATOM   1844  HA3 GLY   137      70.542  49.995  69.333  1.00  0.00           H  
ATOM   1845  C   GLY   137      71.770  50.395  71.145  1.00  0.00           C  
ATOM   1846  O   GLY   137      72.945  50.249  71.519  1.00  0.00           O  
ATOM   1847  N   GLY   138      70.755  50.481  71.982  1.00  0.00           N  
ATOM   1848  H   GLY   138      69.804  50.697  71.718  1.00  0.00           H  
ATOM   1849  CA  GLY   138      71.042  50.421  73.383  1.00  0.00           C  
ATOM   1850  HA2 GLY   138      70.079  50.263  73.868  1.00  0.00           H  
ATOM   1851  HA3 GLY   138      71.651  49.538  73.573  1.00  0.00           H  
ATOM   1852  C   GLY   138      71.794  51.639  74.022  1.00  0.00           C  
ATOM   1853  O   GLY   138      72.342  52.511  73.318  1.00  0.00           O  
ATOM   1854  N   GLN   139      71.893  51.687  75.377  1.00  0.00           N  
ATOM   1855  H   GLN   139      72.299  52.547  75.718  1.00  0.00           H  
ATOM   1856  CA  GLN   139      71.208  50.831  76.285  1.00  0.00           C  
ATOM   1857  HA  GLN   139      70.199  50.570  75.964  1.00  0.00           H  
ATOM   1858  CB  GLN   139      71.969  49.482  76.515  1.00  0.00           C  
ATOM   1859  HB2 GLN   139      71.900  48.795  75.671  1.00  0.00           H  
ATOM   1860  HB3 GLN   139      73.011  49.726  76.722  1.00  0.00           H  
ATOM   1861  CG  GLN   139      71.510  48.687  77.782  1.00  0.00           C  
ATOM   1862  HG2 GLN   139      71.865  47.657  77.788  1.00  0.00           H  
ATOM   1863  HG3 GLN   139      71.860  49.206  78.674  1.00  0.00           H  
ATOM   1864  CD  GLN   139      69.998  48.618  77.883  1.00  0.00           C  
ATOM   1865  OE1 GLN   139      69.257  48.104  77.092  1.00  0.00           O  
ATOM   1866  NE2 GLN   139      69.355  49.330  78.760  1.00  0.00           N  
ATOM   1867 HE21 GLN   139      69.827  49.720  79.564  1.00  0.00           H  
ATOM   1868 HE22 GLN   139      68.381  49.071  78.692  1.00  0.00           H  
ATOM   1869  C   GLN   139      71.106  51.603  77.639  1.00  0.00           C  
ATOM   1870  O   GLN   139      72.064  51.702  78.386  1.00  0.00           O  
ATOM   1871  N   GLN   140      69.890  52.213  77.793  1.00  0.00           N  
ATOM   1872  H   GLN   140      69.177  52.001  77.110  1.00  0.00           H  
ATOM   1873  CA  GLN   140      69.489  53.131  78.923  1.00  0.00           C  
ATOM   1874  HA  GLN   140      70.182  52.913  79.736  1.00  0.00           H  
ATOM   1875  CB  GLN   140      69.666  54.616  78.572  1.00  0.00           C  
ATOM   1876  HB2 GLN   140      70.726  54.801  78.397  1.00  0.00           H  
ATOM   1877  HB3 GLN   140      69.110  54.883  77.674  1.00  0.00           H  
ATOM   1878  CG  GLN   140      69.073  55.562  79.616  1.00  0.00           C  
ATOM   1879  HG2 GLN   140      69.101  56.604  79.295  1.00  0.00           H  
ATOM   1880  HG3 GLN   140      68.014  55.367  79.781  1.00  0.00           H  
ATOM   1881  CD  GLN   140      69.710  55.500  81.023  1.00  0.00           C  
ATOM   1882  OE1 GLN   140      70.759  54.934  81.171  1.00  0.00           O  
ATOM   1883  NE2 GLN   140      69.095  56.153  82.049  1.00  0.00           N  
ATOM   1884 HE21 GLN   140      68.174  56.561  81.969  1.00  0.00           H  
ATOM   1885 HE22 GLN   140      69.565  56.156  82.943  1.00  0.00           H  
ATOM   1886  C   GLN   140      68.054  52.810  79.326  1.00  0.00           C  
ATOM   1887  O   GLN   140      67.150  53.097  78.594  1.00  0.00           O  
ATOM   1888  N   GLN   141      67.828  52.528  80.627  1.00  0.00           N  
ATOM   1889  H   GLN   141      68.628  52.645  81.232  1.00  0.00           H  
ATOM   1890  CA  GLN   141      66.537  52.433  81.269  1.00  0.00           C  
ATOM   1891  HA  GLN   141      65.781  52.202  80.519  1.00  0.00           H  
ATOM   1892  CB  GLN   141      66.545  51.176  82.240  1.00  0.00           C  
ATOM   1893  HB2 GLN   141      67.288  51.259  83.033  1.00  0.00           H  
ATOM   1894  HB3 GLN   141      65.522  51.111  82.610  1.00  0.00           H  
ATOM   1895  CG  GLN   141      66.643  49.931  81.365  1.00  0.00           C  
ATOM   1896  HG2 GLN   141      65.912  50.090  80.573  1.00  0.00           H  
ATOM   1897  HG3 GLN   141      67.584  49.775  80.837  1.00  0.00           H  
ATOM   1898  CD  GLN   141      66.192  48.575  81.920  1.00  0.00           C  
ATOM   1899  OE1 GLN   141      65.083  48.447  82.492  1.00  0.00           O  
ATOM   1900  NE2 GLN   141      66.953  47.530  81.684  1.00  0.00           N  
ATOM   1901 HE21 GLN   141      67.915  47.658  81.406  1.00  0.00           H  
ATOM   1902 HE22 GLN   141      66.631  46.617  81.972  1.00  0.00           H  
ATOM   1903  C   GLN   141      66.298  53.703  82.149  1.00  0.00           C  
ATOM   1904  O   GLN   141      67.209  54.086  82.913  1.00  0.00           O  
ATOM   1905  N   SER   142      65.272  54.495  82.021  1.00  0.00           N  
ATOM   1906  H   SER   142      65.380  55.423  82.406  1.00  0.00           H  
ATOM   1907  CA  SER   142      63.986  54.156  81.570  1.00  0.00           C  
ATOM   1908  HA  SER   142      63.440  54.945  82.087  1.00  0.00           H  
ATOM   1909  CB  SER   142      63.783  54.380  80.067  1.00  0.00           C  
ATOM   1910  HB2 SER   142      64.195  55.367  79.855  1.00  0.00           H  
ATOM   1911  HB3 SER   142      64.244  53.571  79.500  1.00  0.00           H  
ATOM   1912  OG  SER   142      62.456  54.592  79.679  1.00  0.00           O  
ATOM   1913  HG  SER   142      62.142  53.700  79.513  1.00  0.00           H  
ATOM   1914  C   SER   142      63.465  52.851  82.066  1.00  0.00           C  
ATOM   1915  O   SER   142      63.495  51.889  81.363  1.00  0.00           O  
ATOM   1916  N   TYR   143      63.162  52.774  83.394  1.00  0.00           N  
ATOM   1917  H   TYR   143      63.184  53.691  83.815  1.00  0.00           H  
ATOM   1918  CA  TYR   143      62.430  51.709  84.088  1.00  0.00           C  
ATOM   1919  HA  TYR   143      62.576  50.739  83.613  1.00  0.00           H  
ATOM   1920  CB  TYR   143      62.943  51.624  85.541  1.00  0.00           C  
ATOM   1921  HB2 TYR   143      62.609  52.506  86.087  1.00  0.00           H  
ATOM   1922  HB3 TYR   143      62.436  50.784  86.017  1.00  0.00           H  
ATOM   1923  CG  TYR   143      64.451  51.396  85.824  1.00  0.00           C  
ATOM   1924  CD1 TYR   143      64.959  50.102  85.970  1.00  0.00           C  
ATOM   1925  HD1 TYR   143      64.262  49.281  86.057  1.00  0.00           H  
ATOM   1926  CE1 TYR   143      66.298  49.815  86.076  1.00  0.00           C  
ATOM   1927  HE1 TYR   143      66.502  48.757  86.152  1.00  0.00           H  
ATOM   1928  CZ  TYR   143      67.243  50.791  85.882  1.00  0.00           C  
ATOM   1929  OH  TYR   143      68.512  50.407  86.102  1.00  0.00           O  
ATOM   1930  HH  TYR   143      68.999  51.233  86.144  1.00  0.00           H  
ATOM   1931  CE2 TYR   143      66.791  52.160  85.850  1.00  0.00           C  
ATOM   1932  HE2 TYR   143      67.443  53.020  85.883  1.00  0.00           H  
ATOM   1933  CD2 TYR   143      65.385  52.443  85.778  1.00  0.00           C  
ATOM   1934  HD2 TYR   143      64.996  53.448  85.717  1.00  0.00           H  
ATOM   1935  C   TYR   143      60.901  51.955  84.086  1.00  0.00           C  
ATOM   1936  O   TYR   143      60.366  53.032  84.423  1.00  0.00           O  
ATOM   1937  N   GLY   144      60.177  50.973  83.531  1.00  0.00           N  
ATOM   1938  H   GLY   144      60.634  50.148  83.170  1.00  0.00           H  
ATOM   1939  CA  GLY   144      58.733  51.043  83.107  1.00  0.00           C  
ATOM   1940  HA2 GLY   144      58.312  50.102  82.752  1.00  0.00           H  
ATOM   1941  HA3 GLY   144      58.071  51.478  83.856  1.00  0.00           H  
ATOM   1942  C   GLY   144      58.523  52.153  82.041  1.00  0.00           C  
ATOM   1943  O   GLY   144      59.378  52.406  81.146  1.00  0.00           O  
ATOM   1944  N   GLN   145      57.269  52.698  81.989  1.00  0.00           N  
ATOM   1945  H   GLN   145      56.643  52.570  82.772  1.00  0.00           H  
ATOM   1946  CA  GLN   145      56.877  53.629  80.987  1.00  0.00           C  
ATOM   1947  HA  GLN   145      57.521  53.536  80.112  1.00  0.00           H  
ATOM   1948  CB  GLN   145      55.420  53.440  80.561  1.00  0.00           C  
ATOM   1949  HB2 GLN   145      54.755  53.819  81.337  1.00  0.00           H  
ATOM   1950  HB3 GLN   145      55.227  54.115  79.727  1.00  0.00           H  
ATOM   1951  CG  GLN   145      55.038  52.009  80.145  1.00  0.00           C  
ATOM   1952  HG2 GLN   145      55.922  51.607  79.650  1.00  0.00           H  
ATOM   1953  HG3 GLN   145      54.791  51.420  81.029  1.00  0.00           H  
ATOM   1954  CD  GLN   145      53.847  51.957  79.185  1.00  0.00           C  
ATOM   1955  OE1 GLN   145      52.829  52.639  79.395  1.00  0.00           O  
ATOM   1956  NE2 GLN   145      53.861  51.095  78.160  1.00  0.00           N  
ATOM   1957 HE21 GLN   145      53.161  51.254  77.449  1.00  0.00           H  
ATOM   1958 HE22 GLN   145      54.609  50.417  78.147  1.00  0.00           H  
ATOM   1959  C   GLN   145      57.181  55.005  81.538  1.00  0.00           C  
ATOM   1960  O   GLN   145      56.254  55.760  82.021  1.00  0.00           O  
ATOM   1961  N   GLN   146      58.484  55.364  81.551  1.00  0.00           N  
ATOM   1962  H   GLN   146      59.148  54.642  81.311  1.00  0.00           H  
ATOM   1963  CA  GLN   146      58.967  56.707  81.820  1.00  0.00           C  
ATOM   1964  HA  GLN   146      58.972  56.956  82.882  1.00  0.00           H  
ATOM   1965  CB  GLN   146      60.477  56.662  81.493  1.00  0.00           C  
ATOM   1966  HB2 GLN   146      60.877  56.266  82.427  1.00  0.00           H  
ATOM   1967  HB3 GLN   146      60.635  55.835  80.801  1.00  0.00           H  
ATOM   1968  CG  GLN   146      61.073  58.023  81.018  1.00  0.00           C  
ATOM   1969  HG2 GLN   146      60.628  58.338  80.074  1.00  0.00           H  
ATOM   1970  HG3 GLN   146      60.910  58.781  81.785  1.00  0.00           H  
ATOM   1971  CD  GLN   146      62.601  57.947  80.799  1.00  0.00           C  
ATOM   1972  OE1 GLN   146      63.360  57.701  81.763  1.00  0.00           O  
ATOM   1973  NE2 GLN   146      63.116  58.071  79.668  1.00  0.00           N  
ATOM   1974 HE21 GLN   146      62.560  58.578  78.994  1.00  0.00           H  
ATOM   1975 HE22 GLN   146      64.111  57.939  79.555  1.00  0.00           H  
ATOM   1976  C   GLN   146      58.133  57.806  81.113  1.00  0.00           C  
ATOM   1977  O   GLN   146      57.590  57.642  79.970  1.00  0.00           O  
ATOM   1978  N   GLN   147      57.920  58.962  81.742  1.00  0.00           N  
ATOM   1979  H   GLN   147      58.273  59.104  82.677  1.00  0.00           H  
ATOM   1980  CA  GLN   147      57.301  60.164  81.176  1.00  0.00           C  
ATOM   1981  HA  GLN   147      56.981  60.015  80.144  1.00  0.00           H  
ATOM   1982  CB  GLN   147      56.203  60.682  82.117  1.00  0.00           C  
ATOM   1983  HB2 GLN   147      56.686  61.002  83.041  1.00  0.00           H  
ATOM   1984  HB3 GLN   147      55.716  61.539  81.651  1.00  0.00           H  
ATOM   1985  CG  GLN   147      55.079  59.755  82.562  1.00  0.00           C  
ATOM   1986  HG2 GLN   147      55.505  58.934  83.139  1.00  0.00           H  
ATOM   1987  HG3 GLN   147      54.397  60.312  83.205  1.00  0.00           H  
ATOM   1988  CD  GLN   147      54.312  59.113  81.374  1.00  0.00           C  
ATOM   1989  OE1 GLN   147      53.879  59.823  80.451  1.00  0.00           O  
ATOM   1990  NE2 GLN   147      54.195  57.800  81.394  1.00  0.00           N  
ATOM   1991 HE21 GLN   147      54.613  57.259  82.137  1.00  0.00           H  
ATOM   1992 HE22 GLN   147      53.702  57.341  80.642  1.00  0.00           H  
ATOM   1993  C   GLN   147      58.464  61.182  81.075  1.00  0.00           C  
ATOM   1994  O   GLN   147      59.411  61.267  81.879  1.00  0.00           O  
ATOM   1995  N   SER   148      58.388  62.008  80.015  1.00  0.00           N  
ATOM   1996  H   SER   148      57.700  61.916  79.282  1.00  0.00           H  
ATOM   1997  CA  SER   148      59.277  63.199  79.829  1.00  0.00           C  
ATOM   1998  HA  SER   148      60.272  62.872  79.526  1.00  0.00           H  
ATOM   1999  CB  SER   148      58.687  64.120  78.705  1.00  0.00           C  
ATOM   2000  HB2 SER   148      58.372  63.487  77.876  1.00  0.00           H  
ATOM   2001  HB3 SER   148      57.727  64.570  78.957  1.00  0.00           H  
ATOM   2002  OG  SER   148      59.541  65.128  78.110  1.00  0.00           O  
ATOM   2003  HG  SER   148      59.488  65.899  78.680  1.00  0.00           H  
ATOM   2004  C   SER   148      59.480  64.046  81.069  1.00  0.00           C  
ATOM   2005  O   SER   148      58.710  64.134  82.037  1.00  0.00           O  
ATOM   2006  N   TYR   149      60.647  64.738  80.990  1.00  0.00           N  
ATOM   2007  H   TYR   149      61.266  64.607  80.202  1.00  0.00           H  
ATOM   2008  CA  TYR   149      60.871  65.907  81.793  1.00  0.00           C  
ATOM   2009  HA  TYR   149      60.394  65.668  82.744  1.00  0.00           H  
ATOM   2010  CB  TYR   149      62.426  65.889  81.934  1.00  0.00           C  
ATOM   2011  HB2 TYR   149      62.686  65.025  82.544  1.00  0.00           H  
ATOM   2012  HB3 TYR   149      62.828  65.814  80.924  1.00  0.00           H  
ATOM   2013  CG  TYR   149      62.978  67.208  82.509  1.00  0.00           C  
ATOM   2014  CD1 TYR   149      63.283  68.284  81.591  1.00  0.00           C  
ATOM   2015  HD1 TYR   149      63.257  68.106  80.526  1.00  0.00           H  
ATOM   2016  CE1 TYR   149      63.775  69.505  82.143  1.00  0.00           C  
ATOM   2017  HE1 TYR   149      64.167  70.190  81.406  1.00  0.00           H  
ATOM   2018  CZ  TYR   149      63.862  69.719  83.577  1.00  0.00           C  
ATOM   2019  OH  TYR   149      64.328  70.886  84.048  1.00  0.00           O  
ATOM   2020  HH  TYR   149      64.245  70.796  85.000  1.00  0.00           H  
ATOM   2021  CE2 TYR   149      63.627  68.617  84.409  1.00  0.00           C  
ATOM   2022  HE2 TYR   149      63.692  68.643  85.487  1.00  0.00           H  
ATOM   2023  CD2 TYR   149      63.164  67.370  83.905  1.00  0.00           C  
ATOM   2024  HD2 TYR   149      62.957  66.544  84.569  1.00  0.00           H  
ATOM   2025  C   TYR   149      60.308  67.202  81.168  1.00  0.00           C  
ATOM   2026  O   TYR   149      60.056  67.258  79.947  1.00  0.00           O  
ATOM   2027  N   ASN   150      60.054  68.195  82.103  1.00  0.00           N  
ATOM   2028  H   ASN   150      60.170  67.904  83.064  1.00  0.00           H  
ATOM   2029  CA  ASN   150      59.646  69.568  81.898  1.00  0.00           C  
ATOM   2030  HA  ASN   150      60.112  69.931  80.981  1.00  0.00           H  
ATOM   2031  CB  ASN   150      58.121  69.660  81.917  1.00  0.00           C  
ATOM   2032  HB2 ASN   150      57.752  69.139  82.800  1.00  0.00           H  
ATOM   2033  HB3 ASN   150      57.743  70.677  82.026  1.00  0.00           H  
ATOM   2034  CG  ASN   150      57.502  69.023  80.743  1.00  0.00           C  
ATOM   2035  OD1 ASN   150      57.740  69.395  79.615  1.00  0.00           O  
ATOM   2036  ND2 ASN   150      56.707  68.039  80.968  1.00  0.00           N  
ATOM   2037 HD21 ASN   150      56.296  67.530  80.198  1.00  0.00           H  
ATOM   2038 HD22 ASN   150      56.467  67.902  81.939  1.00  0.00           H  
ATOM   2039  C   ASN   150      60.227  70.391  83.004  1.00  0.00           C  
ATOM   2040  O   ASN   150      60.157  69.952  84.176  1.00  0.00           O  
ATOM   2041  N   PRO   151      60.834  71.632  82.783  1.00  0.00           N  
ATOM   2042  CD  PRO   151      61.357  72.076  81.496  1.00  0.00           C  
ATOM   2043  HD2 PRO   151      60.551  72.489  80.890  1.00  0.00           H  
ATOM   2044  HD3 PRO   151      61.725  71.147  81.061  1.00  0.00           H  
ATOM   2045  CG  PRO   151      62.470  73.107  81.842  1.00  0.00           C  
ATOM   2046  HG2 PRO   151      62.862  73.796  81.094  1.00  0.00           H  
ATOM   2047  HG3 PRO   151      63.420  72.709  82.197  1.00  0.00           H  
ATOM   2048  CB  PRO   151      61.826  73.801  83.047  1.00  0.00           C  
ATOM   2049  HB2 PRO   151      61.105  74.570  82.769  1.00  0.00           H  
ATOM   2050  HB3 PRO   151      62.572  74.258  83.698  1.00  0.00           H  
ATOM   2051  CA  PRO   151      61.114  72.689  83.742  1.00  0.00           C  
ATOM   2052  HA  PRO   151      61.718  72.103  84.434  1.00  0.00           H  
ATOM   2053  C   PRO   151      59.854  73.166  84.567  1.00  0.00           C  
ATOM   2054  O   PRO   151      58.819  73.407  83.903  1.00  0.00           O  
ATOM   2055  N   PRO   152      60.053  73.337  85.845  1.00  0.00           N  
ATOM   2056  CD  PRO   152      61.136  72.810  86.679  1.00  0.00           C  
ATOM   2057  HD2 PRO   152      62.076  72.948  86.145  1.00  0.00           H  
ATOM   2058  HD3 PRO   152      60.945  71.754  86.868  1.00  0.00           H  
ATOM   2059  CG  PRO   152      61.029  73.534  88.039  1.00  0.00           C  
ATOM   2060  HG2 PRO   152      61.355  74.574  88.051  1.00  0.00           H  
ATOM   2061  HG3 PRO   152      61.452  72.908  88.825  1.00  0.00           H  
ATOM   2062  CB  PRO   152      59.499  73.581  88.170  1.00  0.00           C  
ATOM   2063  HB2 PRO   152      59.190  74.334  88.894  1.00  0.00           H  
ATOM   2064  HB3 PRO   152      59.056  72.612  88.397  1.00  0.00           H  
ATOM   2065  CA  PRO   152      59.087  73.988  86.736  1.00  0.00           C  
ATOM   2066  HA  PRO   152      58.101  73.583  86.509  1.00  0.00           H  
ATOM   2067  C   PRO   152      59.030  75.493  86.579  1.00  0.00           C  
ATOM   2068  O   PRO   152      59.859  76.153  86.026  1.00  0.00           O  
ATOM   2069  N   GLN   153      57.999  76.069  87.317  1.00  0.00           N  
ATOM   2070  H   GLN   153      57.330  75.388  87.649  1.00  0.00           H  
ATOM   2071  CA  GLN   153      57.568  77.500  87.244  1.00  0.00           C  
ATOM   2072  HA  GLN   153      57.597  77.847  86.211  1.00  0.00           H  
ATOM   2073  CB  GLN   153      56.108  77.607  87.705  1.00  0.00           C  
ATOM   2074  HB2 GLN   153      55.728  78.615  87.540  1.00  0.00           H  
ATOM   2075  HB3 GLN   153      55.523  77.052  86.971  1.00  0.00           H  
ATOM   2076  CG  GLN   153      55.590  77.125  89.093  1.00  0.00           C  
ATOM   2077  HG2 GLN   153      55.832  77.793  89.920  1.00  0.00           H  
ATOM   2078  HG3 GLN   153      54.507  77.062  88.987  1.00  0.00           H  
ATOM   2079  CD  GLN   153      56.115  75.723  89.493  1.00  0.00           C  
ATOM   2080  OE1 GLN   153      55.726  74.793  88.770  1.00  0.00           O  
ATOM   2081  NE2 GLN   153      56.977  75.566  90.541  1.00  0.00           N  
ATOM   2082 HE21 GLN   153      57.197  76.429  91.018  1.00  0.00           H  
ATOM   2083 HE22 GLN   153      57.230  74.613  90.758  1.00  0.00           H  
ATOM   2084  C   GLN   153      58.606  78.337  88.069  1.00  0.00           C  
ATOM   2085  O   GLN   153      58.834  78.111  89.266  1.00  0.00           O  
ATOM   2086  N   GLY   154      59.182  79.325  87.395  1.00  0.00           N  
ATOM   2087  H   GLY   154      59.038  79.415  86.400  1.00  0.00           H  
ATOM   2088  CA  GLY   154      60.087  80.305  88.085  1.00  0.00           C  
ATOM   2089  HA2 GLY   154      60.739  79.763  88.771  1.00  0.00           H  
ATOM   2090  HA3 GLY   154      60.848  80.658  87.388  1.00  0.00           H  
ATOM   2091  C   GLY   154      59.351  81.380  88.900  1.00  0.00           C  
ATOM   2092  O   GLY   154      58.185  81.244  89.377  1.00  0.00           O  
ATOM   2093  N   TYR   155      60.040  82.486  88.905  1.00  0.00           N  
ATOM   2094  H   TYR   155      60.834  82.472  88.281  1.00  0.00           H  
ATOM   2095  CA  TYR   155      59.511  83.786  89.289  1.00  0.00           C  
ATOM   2096  HA  TYR   155      59.026  83.740  90.264  1.00  0.00           H  
ATOM   2097  CB  TYR   155      60.776  84.697  89.423  1.00  0.00           C  
ATOM   2098  HB2 TYR   155      61.320  84.766  88.481  1.00  0.00           H  
ATOM   2099  HB3 TYR   155      60.403  85.702  89.625  1.00  0.00           H  
ATOM   2100  CG  TYR   155      61.791  84.368  90.454  1.00  0.00           C  
ATOM   2101  CD1 TYR   155      61.515  84.662  91.755  1.00  0.00           C  
ATOM   2102  HD1 TYR   155      60.588  85.148  92.024  1.00  0.00           H  
ATOM   2103  CE1 TYR   155      62.426  84.342  92.782  1.00  0.00           C  
ATOM   2104  HE1 TYR   155      62.142  84.469  93.816  1.00  0.00           H  
ATOM   2105  CZ  TYR   155      63.611  83.672  92.432  1.00  0.00           C  
ATOM   2106  OH  TYR   155      64.377  83.229  93.495  1.00  0.00           O  
ATOM   2107  HH  TYR   155      65.176  82.801  93.177  1.00  0.00           H  
ATOM   2108  CE2 TYR   155      63.893  83.410  91.115  1.00  0.00           C  
ATOM   2109  HE2 TYR   155      64.820  82.913  90.868  1.00  0.00           H  
ATOM   2110  CD2 TYR   155      63.005  83.784  90.106  1.00  0.00           C  
ATOM   2111  HD2 TYR   155      63.118  83.573  89.053  1.00  0.00           H  
ATOM   2112  C   TYR   155      58.374  84.215  88.260  1.00  0.00           C  
ATOM   2113  O   TYR   155      58.386  83.782  87.114  1.00  0.00           O  
ATOM   2114  N   GLY   156      57.455  85.152  88.621  1.00  0.00           N  
ATOM   2115  H   GLY   156      56.690  85.264  87.971  1.00  0.00           H  
ATOM   2116  CA  GLY   156      57.226  85.686  89.937  1.00  0.00           C  
ATOM   2117  HA2 GLY   156      57.343  84.861  90.640  1.00  0.00           H  
ATOM   2118  HA3 GLY   156      58.084  86.335  90.111  1.00  0.00           H  
ATOM   2119  C   GLY   156      55.786  86.251  89.946  1.00  0.00           C  
ATOM   2120  O   GLY   156      55.009  86.159  88.967  1.00  0.00           O  
ATOM   2121  N   GLN   157      55.278  86.900  91.039  1.00  0.00           N  
ATOM   2122  H   GLN   157      55.920  86.806  91.813  1.00  0.00           H  
ATOM   2123  CA  GLN   157      54.046  87.602  91.216  1.00  0.00           C  
ATOM   2124  HA  GLN   157      53.643  87.716  90.210  1.00  0.00           H  
ATOM   2125  CB  GLN   157      53.018  86.806  92.092  1.00  0.00           C  
ATOM   2126  HB2 GLN   157      52.024  87.228  91.946  1.00  0.00           H  
ATOM   2127  HB3 GLN   157      53.134  85.798  91.695  1.00  0.00           H  
ATOM   2128  CG  GLN   157      53.250  86.710  93.600  1.00  0.00           C  
ATOM   2129  HG2 GLN   157      54.291  86.576  93.893  1.00  0.00           H  
ATOM   2130  HG3 GLN   157      52.903  87.620  94.090  1.00  0.00           H  
ATOM   2131  CD  GLN   157      52.360  85.643  94.109  1.00  0.00           C  
ATOM   2132  OE1 GLN   157      51.498  85.047  93.425  1.00  0.00           O  
ATOM   2133  NE2 GLN   157      52.520  85.303  95.361  1.00  0.00           N  
ATOM   2134 HE21 GLN   157      53.325  85.639  95.870  1.00  0.00           H  
ATOM   2135 HE22 GLN   157      51.874  84.648  95.776  1.00  0.00           H  
ATOM   2136  C   GLN   157      54.174  89.034  91.681  1.00  0.00           C  
ATOM   2137  O   GLN   157      54.925  89.376  92.576  1.00  0.00           O  
ATOM   2138  N   GLN   158      53.405  89.984  91.160  1.00  0.00           N  
ATOM   2139  H   GLN   158      53.694  90.905  91.457  1.00  0.00           H  
ATOM   2140  CA  GLN   158      52.498  90.062  90.012  1.00  0.00           C  
ATOM   2141  HA  GLN   158      51.742  89.280  90.071  1.00  0.00           H  
ATOM   2142  CB  GLN   158      51.780  91.449  89.887  1.00  0.00           C  
ATOM   2143  HB2 GLN   158      52.519  92.230  89.711  1.00  0.00           H  
ATOM   2144  HB3 GLN   158      51.118  91.419  89.021  1.00  0.00           H  
ATOM   2145  CG  GLN   158      50.911  91.873  91.065  1.00  0.00           C  
ATOM   2146  HG2 GLN   158      51.163  91.219  91.901  1.00  0.00           H  
ATOM   2147  HG3 GLN   158      51.191  92.903  91.286  1.00  0.00           H  
ATOM   2148  CD  GLN   158      49.411  91.869  90.901  1.00  0.00           C  
ATOM   2149  OE1 GLN   158      48.696  91.324  91.679  1.00  0.00           O  
ATOM   2150  NE2 GLN   158      48.945  92.428  89.814  1.00  0.00           N  
ATOM   2151 HE21 GLN   158      49.489  92.917  89.118  1.00  0.00           H  
ATOM   2152 HE22 GLN   158      47.944  92.439  89.680  1.00  0.00           H  
ATOM   2153  C   GLN   158      53.220  89.778  88.671  1.00  0.00           C  
ATOM   2154  O   GLN   158      54.361  90.234  88.374  1.00  0.00           O  
ATOM   2155  N   ASN   159      52.472  89.160  87.710  1.00  0.00           N  
ATOM   2156  H   ASN   159      51.519  88.897  87.916  1.00  0.00           H  
ATOM   2157  CA  ASN   159      52.997  88.853  86.368  1.00  0.00           C  
ATOM   2158  HA  ASN   159      53.988  88.400  86.356  1.00  0.00           H  
ATOM   2159  CB  ASN   159      52.087  87.890  85.660  1.00  0.00           C  
ATOM   2160  HB2 ASN   159      52.301  86.892  86.042  1.00  0.00           H  
ATOM   2161  HB3 ASN   159      51.045  88.097  85.908  1.00  0.00           H  
ATOM   2162  CG  ASN   159      52.320  87.779  84.158  1.00  0.00           C  
ATOM   2163  OD1 ASN   159      51.439  88.139  83.366  1.00  0.00           O  
ATOM   2164  ND2 ASN   159      53.444  87.288  83.689  1.00  0.00           N  
ATOM   2165 HD21 ASN   159      53.962  86.817  84.417  1.00  0.00           H  
ATOM   2166 HD22 ASN   159      53.722  87.205  82.722  1.00  0.00           H  
ATOM   2167  C   ASN   159      53.037  90.154  85.585  1.00  0.00           C  
ATOM   2168  O   ASN   159      52.091  90.913  85.592  1.00  0.00           O  
ATOM   2169  N   GLN   160      54.104  90.457  84.876  1.00  0.00           N  
ATOM   2170  H   GLN   160      54.018  91.358  84.427  1.00  0.00           H  
ATOM   2171  CA  GLN   160      55.337  89.688  84.498  1.00  0.00           C  
ATOM   2172  HA  GLN   160      55.200  88.641  84.772  1.00  0.00           H  
ATOM   2173  CB  GLN   160      55.569  89.775  83.021  1.00  0.00           C  
ATOM   2174  HB2 GLN   160      54.671  89.425  82.512  1.00  0.00           H  
ATOM   2175  HB3 GLN   160      55.675  90.819  82.728  1.00  0.00           H  
ATOM   2176  CG  GLN   160      56.792  88.963  82.478  1.00  0.00           C  
ATOM   2177  HG2 GLN   160      56.871  89.050  81.394  1.00  0.00           H  
ATOM   2178  HG3 GLN   160      57.579  89.628  82.833  1.00  0.00           H  
ATOM   2179  CD  GLN   160      57.007  87.495  82.973  1.00  0.00           C  
ATOM   2180  OE1 GLN   160      57.782  87.333  83.923  1.00  0.00           O  
ATOM   2181  NE2 GLN   160      56.342  86.534  82.475  1.00  0.00           N  
ATOM   2182 HE21 GLN   160      55.552  86.729  81.878  1.00  0.00           H  
ATOM   2183 HE22 GLN   160      56.389  85.624  82.912  1.00  0.00           H  
ATOM   2184  C   GLN   160      56.659  90.126  85.293  1.00  0.00           C  
ATOM   2185  O   GLN   160      57.143  91.271  85.178  1.00  0.00           O  
ATOM   2186  N   TYR   161      57.058  89.235  86.183  1.00  0.00           N  
ATOM   2187  H   TYR   161      56.597  88.342  86.283  1.00  0.00           H  
ATOM   2188  CA  TYR   161      58.069  89.571  87.198  1.00  0.00           C  
ATOM   2189  HA  TYR   161      57.934  90.606  87.512  1.00  0.00           H  
ATOM   2190  CB  TYR   161      57.819  88.678  88.454  1.00  0.00           C  
ATOM   2191  HB2 TYR   161      56.761  88.427  88.528  1.00  0.00           H  
ATOM   2192  HB3 TYR   161      58.230  87.696  88.220  1.00  0.00           H  
ATOM   2193  CG  TYR   161      58.345  89.244  89.804  1.00  0.00           C  
ATOM   2194  CD1 TYR   161      59.569  88.771  90.306  1.00  0.00           C  
ATOM   2195  HD1 TYR   161      60.175  88.054  89.773  1.00  0.00           H  
ATOM   2196  CE1 TYR   161      60.018  89.177  91.539  1.00  0.00           C  
ATOM   2197  HE1 TYR   161      60.960  88.834  91.941  1.00  0.00           H  
ATOM   2198  CZ  TYR   161      59.293  90.228  92.182  1.00  0.00           C  
ATOM   2199  OH  TYR   161      59.632  90.648  93.367  1.00  0.00           O  
ATOM   2200  HH  TYR   161      60.558  90.510  93.580  1.00  0.00           H  
ATOM   2201  CE2 TYR   161      58.022  90.604  91.758  1.00  0.00           C  
ATOM   2202  HE2 TYR   161      57.396  91.162  92.439  1.00  0.00           H  
ATOM   2203  CD2 TYR   161      57.534  90.146  90.560  1.00  0.00           C  
ATOM   2204  HD2 TYR   161      56.610  90.446  90.089  1.00  0.00           H  
ATOM   2205  C   TYR   161      59.528  89.311  86.663  1.00  0.00           C  
ATOM   2206  O   TYR   161      60.425  89.746  87.396  1.00  0.00           O  
ATOM   2207  N   ASN   162      59.696  88.661  85.476  1.00  0.00           N  
ATOM   2208  H   ASN   162      58.868  88.405  84.959  1.00  0.00           H  
ATOM   2209  CA  ASN   162      60.938  88.549  84.770  1.00  0.00           C  
ATOM   2210  HA  ASN   162      61.824  88.477  85.400  1.00  0.00           H  
ATOM   2211  CB  ASN   162      60.870  87.200  84.007  1.00  0.00           C  
ATOM   2212  HB2 ASN   162      60.018  87.312  83.335  1.00  0.00           H  
ATOM   2213  HB3 ASN   162      61.715  87.051  83.334  1.00  0.00           H  
ATOM   2214  CG  ASN   162      60.824  85.902  84.872  1.00  0.00           C  
ATOM   2215  OD1 ASN   162      61.811  85.414  85.449  1.00  0.00           O  
ATOM   2216  ND2 ASN   162      59.630  85.486  85.110  1.00  0.00           N  
ATOM   2217 HD21 ASN   162      59.500  84.764  85.805  1.00  0.00           H  
ATOM   2218 HD22 ASN   162      58.808  86.051  84.949  1.00  0.00           H  
ATOM   2219  C   ASN   162      61.186  89.843  83.943  1.00  0.00           C  
ATOM   2220  O   ASN   162      60.241  90.582  83.732  1.00  0.00           O  
ATOM   2221  N   SER   163      62.468  90.116  83.639  1.00  0.00           N  
ATOM   2222  H   SER   163      63.092  89.466  84.094  1.00  0.00           H  
ATOM   2223  CA  SER   163      62.913  91.259  82.847  1.00  0.00           C  
ATOM   2224  HA  SER   163      62.055  91.898  82.640  1.00  0.00           H  
ATOM   2225  CB  SER   163      63.776  92.154  83.733  1.00  0.00           C  
ATOM   2226  HB2 SER   163      63.137  92.488  84.550  1.00  0.00           H  
ATOM   2227  HB3 SER   163      64.593  91.530  84.096  1.00  0.00           H  
ATOM   2228  OG  SER   163      64.236  93.278  83.016  1.00  0.00           O  
ATOM   2229  HG  SER   163      63.694  94.022  83.288  1.00  0.00           H  
ATOM   2230  C   SER   163      63.589  90.901  81.496  1.00  0.00           C  
ATOM   2231  O   SER   163      64.450  89.984  81.519  1.00  0.00           O  
ATOM   2232  N   SER   164      63.240  91.566  80.371  1.00  0.00           N  
ATOM   2233  H   SER   164      62.568  92.317  80.438  1.00  0.00           H  
ATOM   2234  CA  SER   164      63.765  91.306  79.011  1.00  0.00           C  
ATOM   2235  HA  SER   164      63.348  92.092  78.382  1.00  0.00           H  
ATOM   2236  CB  SER   164      63.325  89.957  78.520  1.00  0.00           C  
ATOM   2237  HB2 SER   164      63.939  89.147  78.911  1.00  0.00           H  
ATOM   2238  HB3 SER   164      62.267  89.883  78.772  1.00  0.00           H  
ATOM   2239  OG  SER   164      63.349  89.823  77.113  1.00  0.00           O  
ATOM   2240  HG  SER   164      64.285  89.636  77.013  1.00  0.00           H  
ATOM   2241  C   SER   164      65.281  91.713  78.715  1.00  0.00           C  
ATOM   2242  O   SER   164      66.077  91.706  79.663  1.00  0.00           O  
ATOM   2243  N   SER   165      65.704  92.134  77.467  1.00  0.00           N  
ATOM   2244  H   SER   165      65.008  92.134  76.735  1.00  0.00           H  
ATOM   2245  CA  SER   165      67.082  92.478  77.219  1.00  0.00           C  
ATOM   2246  HA  SER   165      67.680  91.594  77.442  1.00  0.00           H  
ATOM   2247  CB  SER   165      67.370  93.016  75.865  1.00  0.00           C  
ATOM   2248  HB2 SER   165      67.106  92.285  75.101  1.00  0.00           H  
ATOM   2249  HB3 SER   165      66.774  93.910  75.683  1.00  0.00           H  
ATOM   2250  OG  SER   165      68.650  93.544  75.624  1.00  0.00           O  
ATOM   2251  HG  SER   165      68.665  94.117  74.853  1.00  0.00           H  
ATOM   2252  C   SER   165      67.522  93.654  78.144  1.00  0.00           C  
ATOM   2253  O   SER   165      66.671  94.433  78.584  1.00  0.00           O  
ATOM   2254  N   GLY   166      68.812  93.661  78.428  1.00  0.00           N  
ATOM   2255  H   GLY   166      69.442  92.910  78.184  1.00  0.00           H  
ATOM   2256  CA  GLY   166      69.445  94.759  79.183  1.00  0.00           C  
ATOM   2257  HA2 GLY   166      69.050  94.759  80.198  1.00  0.00           H  
ATOM   2258  HA3 GLY   166      70.490  94.513  79.375  1.00  0.00           H  
ATOM   2259  C   GLY   166      69.355  96.187  78.674  1.00  0.00           C  
ATOM   2260  O   GLY   166      69.457  96.523  77.485  1.00  0.00           O  
ATOM   2261  N   GLY   167      69.365  97.136  79.587  1.00  0.00           N  
ATOM   2262  H   GLY   167      69.223  96.969  80.573  1.00  0.00           H  
ATOM   2263  CA  GLY   167      69.721  98.505  79.250  1.00  0.00           C  
ATOM   2264  HA2 GLY   167      69.541  98.750  78.203  1.00  0.00           H  
ATOM   2265  HA3 GLY   167      69.103  99.233  79.776  1.00  0.00           H  
ATOM   2266  C   GLY   167      71.249  98.952  79.500  1.00  0.00           C  
ATOM   2267  O   GLY   167      72.204  98.421  78.931  1.00  0.00           O  
ATOM   2268  N   GLY   168      71.387 100.060  80.230  1.00  0.00           N  
ATOM   2269  H   GLY   168      70.530 100.491  80.545  1.00  0.00           H  
ATOM   2270  CA  GLY   168      72.576 100.788  80.557  1.00  0.00           C  
ATOM   2271  HA2 GLY   168      72.355 101.231  81.528  1.00  0.00           H  
ATOM   2272  HA3 GLY   168      73.392 100.066  80.587  1.00  0.00           H  
ATOM   2273  C   GLY   168      72.909 102.031  79.616  1.00  0.00           C  
ATOM   2274  O   GLY   168      72.033 102.705  79.084  1.00  0.00           O  
ATOM   2275  N   GLY   169      74.152 102.493  79.513  1.00  0.00           N  
ATOM   2276  H   GLY   169      74.293 103.239  78.847  1.00  0.00           H  
ATOM   2277  CA  GLY   169      75.432 101.984  80.168  1.00  0.00           C  
ATOM   2278  HA2 GLY   169      75.357 102.082  81.251  1.00  0.00           H  
ATOM   2279  HA3 GLY   169      75.507 100.930  79.904  1.00  0.00           H  
ATOM   2280  C   GLY   169      76.664 102.730  79.568  1.00  0.00           C  
ATOM   2281  O   GLY   169      76.734 103.982  79.632  1.00  0.00           O  
ATOM   2282  N   GLY   170      77.665 101.941  79.217  1.00  0.00           N  
ATOM   2283  H   GLY   170      77.647 100.933  79.276  1.00  0.00           H  
ATOM   2284  CA  GLY   170      79.029 102.493  78.941  1.00  0.00           C  
ATOM   2285  HA2 GLY   170      79.562 101.758  78.338  1.00  0.00           H  
ATOM   2286  HA3 GLY   170      78.946 103.389  78.325  1.00  0.00           H  
ATOM   2287  C   GLY   170      79.869 103.020  80.174  1.00  0.00           C  
ATOM   2288  O   GLY   170      79.370 103.028  81.322  1.00  0.00           O  
ATOM   2289  N   GLY   171      81.057 103.560  79.987  1.00  0.00           N  
ATOM   2290  H   GLY   171      81.505 104.048  80.749  1.00  0.00           H  
ATOM   2291  CA  GLY   171      81.712 103.605  78.703  1.00  0.00           C  
ATOM   2292  HA2 GLY   171      82.730 103.246  78.850  1.00  0.00           H  
ATOM   2293  HA3 GLY   171      81.279 102.939  77.956  1.00  0.00           H  
ATOM   2294  C   GLY   171      81.992 104.985  78.160  1.00  0.00           C  
ATOM   2295  O   GLY   171      81.247 105.990  78.361  1.00  0.00           O  
ATOM   2296  N   GLY   172      83.041 105.234  77.438  1.00  0.00           N  
ATOM   2297  H   GLY   172      83.101 106.229  77.275  1.00  0.00           H  
ATOM   2298  CA  GLY   172      84.225 104.481  77.200  1.00  0.00           C  
ATOM   2299  HA2 GLY   172      85.036 104.699  77.895  1.00  0.00           H  
ATOM   2300  HA3 GLY   172      83.915 103.438  77.271  1.00  0.00           H  
ATOM   2301  C   GLY   172      84.748 104.816  75.809  1.00  0.00           C  
ATOM   2302  O   GLY   172      85.203 105.911  75.449  1.00  0.00           O  
ATOM   2303  N   GLY   173      84.693 103.878  74.983  1.00  0.00           N  
ATOM   2304  H   GLY   173      84.263 103.020  75.298  1.00  0.00           H  
ATOM   2305  CA  GLY   173      85.188 103.871  73.615  1.00  0.00           C  
ATOM   2306  HA2 GLY   173      84.461 103.378  72.970  1.00  0.00           H  
ATOM   2307  HA3 GLY   173      85.226 104.872  73.187  1.00  0.00           H  
ATOM   2308  C   GLY   173      86.569 103.325  73.473  1.00  0.00           C  
ATOM   2309  O   GLY   173      87.291 103.188  74.505  1.00  0.00           O  
ATOM   2310  N   GLY   174      86.959 103.015  72.237  1.00  0.00           N  
ATOM   2311  H   GLY   174      87.884 102.617  72.321  1.00  0.00           H  
ATOM   2312  CA  GLY   174      86.327 103.147  70.956  1.00  0.00           C  
ATOM   2313  HA2 GLY   174      85.607 103.961  70.870  1.00  0.00           H  
ATOM   2314  HA3 GLY   174      87.094 103.447  70.242  1.00  0.00           H  
ATOM   2315  C   GLY   174      85.640 101.904  70.524  1.00  0.00           C  
ATOM   2316  O   GLY   174      84.855 101.384  71.314  1.00  0.00           O  
ATOM   2317  N   GLY   175      85.623 101.673  69.205  1.00  0.00           N  
ATOM   2318  H   GLY   175      86.245 102.188  68.597  1.00  0.00           H  
ATOM   2319  CA  GLY   175      84.859 100.525  68.633  1.00  0.00           C  
ATOM   2320  HA2 GLY   175      85.339 100.314  67.677  1.00  0.00           H  
ATOM   2321  HA3 GLY   175      84.841  99.672  69.310  1.00  0.00           H  
ATOM   2322  C   GLY   175      83.369 100.992  68.437  1.00  0.00           C  
ATOM   2323  O   GLY   175      83.145 102.234  68.381  1.00  0.00           O  
ATOM   2324  N   ASN   176      82.460 100.032  68.425  1.00  0.00           N  
ATOM   2325  H   ASN   176      82.821  99.089  68.422  1.00  0.00           H  
ATOM   2326  CA  ASN   176      81.008 100.311  68.263  1.00  0.00           C  
ATOM   2327  HA  ASN   176      80.996 100.782  67.280  1.00  0.00           H  
ATOM   2328  CB  ASN   176      80.224  98.976  68.177  1.00  0.00           C  
ATOM   2329  HB2 ASN   176      80.677  98.362  67.398  1.00  0.00           H  
ATOM   2330  HB3 ASN   176      80.388  98.430  69.106  1.00  0.00           H  
ATOM   2331  CG  ASN   176      78.763  99.171  67.804  1.00  0.00           C  
ATOM   2332  OD1 ASN   176      78.386  99.040  66.675  1.00  0.00           O  
ATOM   2333  ND2 ASN   176      77.899  99.512  68.701  1.00  0.00           N  
ATOM   2334 HD21 ASN   176      76.931  99.623  68.436  1.00  0.00           H  
ATOM   2335 HD22 ASN   176      78.189  99.440  69.666  1.00  0.00           H  
ATOM   2336  C   ASN   176      80.453 101.352  69.374  1.00  0.00           C  
ATOM   2337  O   ASN   176      80.790 101.188  70.549  1.00  0.00           O  
ATOM   2338  N   TYR   177      79.401 102.049  68.961  1.00  0.00           N  
ATOM   2339  H   TYR   177      79.186 101.998  67.975  1.00  0.00           H  
ATOM   2340  CA  TYR   177      78.509 102.904  69.788  1.00  0.00           C  
ATOM   2341  HA  TYR   177      78.729 102.850  70.854  1.00  0.00           H  
ATOM   2342  CB  TYR   177      78.637 104.343  69.280  1.00  0.00           C  
ATOM   2343  HB2 TYR   177      78.866 104.235  68.220  1.00  0.00           H  
ATOM   2344  HB3 TYR   177      77.758 104.978  69.387  1.00  0.00           H  
ATOM   2345  CG  TYR   177      79.849 104.940  69.899  1.00  0.00           C  
ATOM   2346  CD1 TYR   177      81.088 104.781  69.255  1.00  0.00           C  
ATOM   2347  HD1 TYR   177      81.164 104.235  68.326  1.00  0.00           H  
ATOM   2348  CE1 TYR   177      82.264 105.144  69.893  1.00  0.00           C  
ATOM   2349  HE1 TYR   177      83.251 104.870  69.553  1.00  0.00           H  
ATOM   2350  CZ  TYR   177      82.165 105.760  71.153  1.00  0.00           C  
ATOM   2351  OH  TYR   177      83.384 106.079  71.755  1.00  0.00           O  
ATOM   2352  HH  TYR   177      83.174 106.692  72.463  1.00  0.00           H  
ATOM   2353  CE2 TYR   177      80.947 105.892  71.789  1.00  0.00           C  
ATOM   2354  HE2 TYR   177      80.804 106.541  72.640  1.00  0.00           H  
ATOM   2355  CD2 TYR   177      79.761 105.603  71.087  1.00  0.00           C  
ATOM   2356  HD2 TYR   177      78.795 105.721  71.555  1.00  0.00           H  
ATOM   2357  C   TYR   177      77.049 102.394  69.638  1.00  0.00           C  
ATOM   2358  O   TYR   177      76.588 102.265  68.472  1.00  0.00           O  
ATOM   2359  N   GLY   178      76.250 102.158  70.717  1.00  0.00           N  
ATOM   2360  H   GLY   178      75.329 101.837  70.455  1.00  0.00           H  
ATOM   2361  CA  GLY   178      76.575 102.343  72.144  1.00  0.00           C  
ATOM   2362  HA2 GLY   178      75.784 101.847  72.707  1.00  0.00           H  
ATOM   2363  HA3 GLY   178      77.469 101.743  72.315  1.00  0.00           H  
ATOM   2364  C   GLY   178      76.866 103.708  72.736  1.00  0.00           C  
ATOM   2365  O   GLY   178      76.727 104.730  72.057  1.00  0.00           O  
ATOM   2366  N   GLN   179      77.421 103.739  73.964  1.00  0.00           N  
ATOM   2367  H   GLN   179      77.700 102.865  74.388  1.00  0.00           H  
ATOM   2368  CA  GLN   179      77.460 104.999  74.772  1.00  0.00           C  
ATOM   2369  HA  GLN   179      77.223 105.955  74.305  1.00  0.00           H  
ATOM   2370  CB  GLN   179      76.469 104.829  75.921  1.00  0.00           C  
ATOM   2371  HB2 GLN   179      76.719 103.907  76.446  1.00  0.00           H  
ATOM   2372  HB3 GLN   179      76.538 105.593  76.696  1.00  0.00           H  
ATOM   2373  CG  GLN   179      75.021 104.852  75.470  1.00  0.00           C  
ATOM   2374  HG2 GLN   179      74.788 105.879  75.191  1.00  0.00           H  
ATOM   2375  HG3 GLN   179      74.978 104.251  74.562  1.00  0.00           H  
ATOM   2376  CD  GLN   179      74.049 104.523  76.571  1.00  0.00           C  
ATOM   2377  OE1 GLN   179      73.970 105.129  77.601  1.00  0.00           O  
ATOM   2378  NE2 GLN   179      73.282 103.480  76.445  1.00  0.00           N  
ATOM   2379 HE21 GLN   179      73.460 103.059  75.544  1.00  0.00           H  
ATOM   2380 HE22 GLN   179      72.418 103.346  76.950  1.00  0.00           H  
ATOM   2381  C   GLN   179      78.778 105.098  75.464  1.00  0.00           C  
ATOM   2382  O   GLN   179      79.485 104.055  75.612  1.00  0.00           O  
ATOM   2383  N   ASP   180      79.266 106.202  75.995  1.00  0.00           N  
ATOM   2384  H   ASP   180      80.198 106.117  76.376  1.00  0.00           H  
ATOM   2385  CA  ASP   180      78.575 107.513  76.186  1.00  0.00           C  
ATOM   2386  HA  ASP   180      77.661 107.474  75.594  1.00  0.00           H  
ATOM   2387  CB  ASP   180      78.223 107.701  77.712  1.00  0.00           C  
ATOM   2388  HB2 ASP   180      77.754 106.779  78.055  1.00  0.00           H  
ATOM   2389  HB3 ASP   180      79.132 107.765  78.310  1.00  0.00           H  
ATOM   2390  CG  ASP   180      77.184 108.775  78.008  1.00  0.00           C  
ATOM   2391  OD1 ASP   180      76.863 109.604  77.102  1.00  0.00           O  
ATOM   2392  OD2 ASP   180      76.475 108.786  79.046  1.00  0.00           O  
ATOM   2393  C   ASP   180      79.425 108.664  75.624  1.00  0.00           C  
ATOM   2394  O   ASP   180      80.508 108.860  76.133  1.00  0.00           O  
ATOM   2395  N   GLN   181      78.921 109.300  74.599  1.00  0.00           N  
ATOM   2396  H   GLN   181      78.034 109.008  74.216  1.00  0.00           H  
ATOM   2397  CA  GLN   181      79.415 110.559  74.033  1.00  0.00           C  
ATOM   2398  HA  GLN   181      80.121 110.981  74.748  1.00  0.00           H  
ATOM   2399  CB  GLN   181      80.158 110.216  72.729  1.00  0.00           C  
ATOM   2400  HB2 GLN   181      80.519 111.176  72.361  1.00  0.00           H  
ATOM   2401  HB3 GLN   181      81.054 109.646  72.974  1.00  0.00           H  
ATOM   2402  CG  GLN   181      79.434 109.533  71.590  1.00  0.00           C  
ATOM   2403  HG2 GLN   181      78.965 108.652  72.028  1.00  0.00           H  
ATOM   2404  HG3 GLN   181      78.508 109.992  71.243  1.00  0.00           H  
ATOM   2405  CD  GLN   181      80.285 109.097  70.367  1.00  0.00           C  
ATOM   2406  OE1 GLN   181      81.510 109.334  70.288  1.00  0.00           O  
ATOM   2407  NE2 GLN   181      79.744 108.443  69.396  1.00  0.00           N  
ATOM   2408 HE21 GLN   181      78.742 108.327  69.447  1.00  0.00           H  
ATOM   2409 HE22 GLN   181      80.236 108.149  68.564  1.00  0.00           H  
ATOM   2410  C   GLN   181      78.230 111.578  73.782  1.00  0.00           C  
ATOM   2411  O   GLN   181      78.592 112.733  73.544  1.00  0.00           O  
ATOM   2412  N   SER   182      76.944 111.214  73.597  1.00  0.00           N  
ATOM   2413  H   SER   182      76.724 110.240  73.746  1.00  0.00           H  
ATOM   2414  CA  SER   182      75.843 112.075  73.274  1.00  0.00           C  
ATOM   2415  HA  SER   182      76.197 112.533  72.350  1.00  0.00           H  
ATOM   2416  CB  SER   182      74.608 111.202  72.951  1.00  0.00           C  
ATOM   2417  HB2 SER   182      74.955 110.486  72.205  1.00  0.00           H  
ATOM   2418  HB3 SER   182      74.204 110.725  73.844  1.00  0.00           H  
ATOM   2419  OG  SER   182      73.575 111.940  72.337  1.00  0.00           O  
ATOM   2420  HG  SER   182      72.810 112.085  72.898  1.00  0.00           H  
ATOM   2421  C   SER   182      75.578 113.177  74.309  1.00  0.00           C  
ATOM   2422  O   SER   182      75.540 112.739  75.425  1.00  0.00           O  
ATOM   2423  N   SER   183      75.283 114.419  74.023  1.00  0.00           N  
ATOM   2424  H   SER   183      74.880 114.980  74.760  1.00  0.00           H  
ATOM   2425  CA  SER   183      75.215 115.148  72.712  1.00  0.00           C  
ATOM   2426  HA  SER   183      74.656 114.574  71.973  1.00  0.00           H  
ATOM   2427  CB  SER   183      74.482 116.566  72.797  1.00  0.00           C  
ATOM   2428  HB2 SER   183      75.116 117.209  73.408  1.00  0.00           H  
ATOM   2429  HB3 SER   183      74.513 117.028  71.811  1.00  0.00           H  
ATOM   2430  OG  SER   183      73.188 116.415  73.257  1.00  0.00           O  
ATOM   2431  HG  SER   183      72.684 116.041  72.530  1.00  0.00           H  
ATOM   2432  C   SER   183      76.632 115.429  72.172  1.00  0.00           C  
ATOM   2433  O   SER   183      77.620 115.552  72.885  1.00  0.00           O  
ATOM   2434  N   MET   184      76.695 115.652  70.860  1.00  0.00           N  
ATOM   2435  H   MET   184      75.873 115.668  70.274  1.00  0.00           H  
ATOM   2436  CA  MET   184      77.917 115.709  70.063  1.00  0.00           C  
ATOM   2437  HA  MET   184      78.739 115.570  70.765  1.00  0.00           H  
ATOM   2438  CB  MET   184      77.991 114.586  68.954  1.00  0.00           C  
ATOM   2439  HB2 MET   184      77.156 114.655  68.258  1.00  0.00           H  
ATOM   2440  HB3 MET   184      78.988 114.504  68.520  1.00  0.00           H  
ATOM   2441  CG  MET   184      77.916 113.212  69.575  1.00  0.00           C  
ATOM   2442  HG2 MET   184      78.629 113.082  70.389  1.00  0.00           H  
ATOM   2443  HG3 MET   184      76.929 113.267  70.033  1.00  0.00           H  
ATOM   2444  SD  MET   184      77.840 111.735  68.562  1.00  0.00           S  
ATOM   2445  CE  MET   184      79.637 111.872  68.173  1.00  0.00           C  
ATOM   2446  HE1 MET   184      79.828 112.604  67.388  1.00  0.00           H  
ATOM   2447  HE2 MET   184      80.088 112.185  69.115  1.00  0.00           H  
ATOM   2448  HE3 MET   184      80.181 110.942  68.010  1.00  0.00           H  
ATOM   2449  C   MET   184      78.114 117.029  69.467  1.00  0.00           C  
ATOM   2450  O   MET   184      77.268 117.469  68.662  1.00  0.00           O  
ATOM   2451  N   SER   185      79.253 117.661  69.643  1.00  0.00           N  
ATOM   2452  H   SER   185      79.984 117.094  70.048  1.00  0.00           H  
ATOM   2453  CA  SER   185      79.707 118.923  69.146  1.00  0.00           C  
ATOM   2454  HA  SER   185      78.970 119.683  69.404  1.00  0.00           H  
ATOM   2455  CB  SER   185      81.052 119.248  69.868  1.00  0.00           C  
ATOM   2456  HB2 SER   185      80.940 119.408  70.940  1.00  0.00           H  
ATOM   2457  HB3 SER   185      81.791 118.447  69.843  1.00  0.00           H  
ATOM   2458  OG  SER   185      81.595 120.458  69.338  1.00  0.00           O  
ATOM   2459  HG  SER   185      81.661 121.120  70.030  1.00  0.00           H  
ATOM   2460  C   SER   185      79.862 118.891  67.658  1.00  0.00           C  
ATOM   2461  O   SER   185      80.493 117.918  67.143  1.00  0.00           O  
ATOM   2462  N   SER   186      79.457 119.852  66.869  1.00  0.00           N  
ATOM   2463  H   SER   186      79.010 120.613  67.360  1.00  0.00           H  
ATOM   2464  CA  SER   186      79.763 120.021  65.444  1.00  0.00           C  
ATOM   2465  HA  SER   186      80.712 119.553  65.181  1.00  0.00           H  
ATOM   2466  CB  SER   186      78.628 119.320  64.620  1.00  0.00           C  
ATOM   2467  HB2 SER   186      78.332 118.462  65.223  1.00  0.00           H  
ATOM   2468  HB3 SER   186      77.837 120.064  64.533  1.00  0.00           H  
ATOM   2469  OG  SER   186      79.109 118.955  63.408  1.00  0.00           O  
ATOM   2470  HG  SER   186      78.340 118.746  62.874  1.00  0.00           H  
ATOM   2471  C   SER   186      79.855 121.497  64.944  1.00  0.00           C  
ATOM   2472  O   SER   186      79.098 122.390  65.386  1.00  0.00           O  
ATOM   2473  N   GLY   187      80.686 121.838  63.877  1.00  0.00           N  
ATOM   2474  H   GLY   187      80.592 122.800  63.584  1.00  0.00           H  
ATOM   2475  CA  GLY   187      81.525 120.958  63.117  1.00  0.00           C  
ATOM   2476  HA2 GLY   187      82.586 121.208  63.087  1.00  0.00           H  
ATOM   2477  HA3 GLY   187      81.380 119.928  63.442  1.00  0.00           H  
ATOM   2478  C   GLY   187      81.107 120.888  61.627  1.00  0.00           C  
ATOM   2479  O   GLY   187      81.781 120.134  60.934  1.00  0.00           O  
ATOM   2480  N   GLY   188      80.027 121.592  61.178  1.00  0.00           N  
ATOM   2481  H   GLY   188      79.680 122.328  61.776  1.00  0.00           H  
ATOM   2482  CA  GLY   188      79.392 121.391  59.870  1.00  0.00           C  
ATOM   2483  HA2 GLY   188      79.559 120.437  59.371  1.00  0.00           H  
ATOM   2484  HA3 GLY   188      78.326 121.421  60.099  1.00  0.00           H  
ATOM   2485  C   GLY   188      79.871 122.389  58.755  1.00  0.00           C  
ATOM   2486  O   GLY   188      80.927 122.958  58.783  1.00  0.00           O  
ATOM   2487  N   GLY   189      78.956 122.700  57.751  1.00  0.00           N  
ATOM   2488  H   GLY   189      79.220 123.278  56.965  1.00  0.00           H  
ATOM   2489  CA  GLY   189      77.565 122.222  57.605  1.00  0.00           C  
ATOM   2490  HA2 GLY   189      77.054 122.157  58.566  1.00  0.00           H  
ATOM   2491  HA3 GLY   189      76.992 122.841  56.916  1.00  0.00           H  
ATOM   2492  C   GLY   189      77.598 120.840  56.940  1.00  0.00           C  
ATOM   2493  O   GLY   189      78.632 120.345  56.551  1.00  0.00           O  
ATOM   2494  N   SER   190      76.403 120.305  56.650  1.00  0.00           N  
ATOM   2495  H   SER   190      75.613 120.852  56.960  1.00  0.00           H  
ATOM   2496  CA  SER   190      76.277 119.061  55.927  1.00  0.00           C  
ATOM   2497  HA  SER   190      77.046 118.973  55.160  1.00  0.00           H  
ATOM   2498  CB  SER   190      76.531 117.839  56.941  1.00  0.00           C  
ATOM   2499  HB2 SER   190      77.493 117.930  57.445  1.00  0.00           H  
ATOM   2500  HB3 SER   190      75.804 117.704  57.741  1.00  0.00           H  
ATOM   2501  OG  SER   190      76.592 116.612  56.236  1.00  0.00           O  
ATOM   2502  HG  SER   190      76.941 116.013  56.900  1.00  0.00           H  
ATOM   2503  C   SER   190      74.900 118.895  55.311  1.00  0.00           C  
ATOM   2504  O   SER   190      73.859 119.114  55.896  1.00  0.00           O  
ATOM   2505  N   GLY   191      74.799 118.514  54.013  1.00  0.00           N  
ATOM   2506  H   GLY   191      73.846 118.281  53.775  1.00  0.00           H  
ATOM   2507  CA  GLY   191      75.780 118.284  52.974  1.00  0.00           C  
ATOM   2508  HA2 GLY   191      76.637 117.759  53.397  1.00  0.00           H  
ATOM   2509  HA3 GLY   191      75.330 117.673  52.191  1.00  0.00           H  
ATOM   2510  C   GLY   191      76.305 119.556  52.304  1.00  0.00           C  
ATOM   2511  O   GLY   191      75.809 120.630  52.540  1.00  0.00           O  
ATOM   2512  N   GLY   192      77.343 119.371  51.438  1.00  0.00           N  
ATOM   2513  H   GLY   192      77.673 118.418  51.377  1.00  0.00           H  
ATOM   2514  CA  GLY   192      78.153 120.427  50.707  1.00  0.00           C  
ATOM   2515  HA2 GLY   192      78.595 121.065  51.471  1.00  0.00           H  
ATOM   2516  HA3 GLY   192      78.960 119.899  50.200  1.00  0.00           H  
ATOM   2517  C   GLY   192      77.434 121.271  49.637  1.00  0.00           C  
ATOM   2518  O   GLY   192      76.378 120.967  49.101  1.00  0.00           O  
ATOM   2519  N   GLY   193      78.008 122.493  49.492  1.00  0.00           N  
ATOM   2520  H   GLY   193      78.718 122.741  50.166  1.00  0.00           H  
ATOM   2521  CA  GLY   193      77.515 123.534  48.636  1.00  0.00           C  
ATOM   2522  HA2 GLY   193      78.192 124.384  48.721  1.00  0.00           H  
ATOM   2523  HA3 GLY   193      77.538 123.045  47.662  1.00  0.00           H  
ATOM   2524  C   GLY   193      76.177 124.226  48.997  1.00  0.00           C  
ATOM   2525  O   GLY   193      75.721 124.141  50.150  1.00  0.00           O  
ATOM   2526  N   TYR   194      75.629 124.872  47.933  1.00  0.00           N  
ATOM   2527  H   TYR   194      76.082 124.692  47.049  1.00  0.00           H  
ATOM   2528  CA  TYR   194      74.557 125.818  47.955  1.00  0.00           C  
ATOM   2529  HA  TYR   194      74.867 126.701  48.514  1.00  0.00           H  
ATOM   2530  CB  TYR   194      74.343 126.252  46.518  1.00  0.00           C  
ATOM   2531  HB2 TYR   194      75.287 126.501  46.035  1.00  0.00           H  
ATOM   2532  HB3 TYR   194      74.048 125.396  45.912  1.00  0.00           H  
ATOM   2533  CG  TYR   194      73.372 127.451  46.184  1.00  0.00           C  
ATOM   2534  CD1 TYR   194      72.030 127.179  45.746  1.00  0.00           C  
ATOM   2535  HD1 TYR   194      71.780 126.128  45.739  1.00  0.00           H  
ATOM   2536  CE1 TYR   194      71.160 128.253  45.422  1.00  0.00           C  
ATOM   2537  HE1 TYR   194      70.107 128.123  45.219  1.00  0.00           H  
ATOM   2538  CZ  TYR   194      71.701 129.549  45.588  1.00  0.00           C  
ATOM   2539  OH  TYR   194      70.812 130.608  45.397  1.00  0.00           O  
ATOM   2540  HH  TYR   194      69.963 130.345  45.036  1.00  0.00           H  
ATOM   2541  CE2 TYR   194      73.025 129.878  45.997  1.00  0.00           C  
ATOM   2542  HE2 TYR   194      73.299 130.915  46.121  1.00  0.00           H  
ATOM   2543  CD2 TYR   194      73.885 128.819  46.309  1.00  0.00           C  
ATOM   2544  HD2 TYR   194      74.918 129.000  46.568  1.00  0.00           H  
ATOM   2545  C   TYR   194      73.270 125.263  48.665  1.00  0.00           C  
ATOM   2546  O   TYR   194      73.025 124.046  48.717  1.00  0.00           O  
ATOM   2547  N   GLY   195      72.514 126.080  49.370  1.00  0.00           N  
ATOM   2548  H   GLY   195      71.766 125.590  49.840  1.00  0.00           H  
ATOM   2549  CA  GLY   195      72.443 127.487  49.399  1.00  0.00           C  
ATOM   2550  HA2 GLY   195      72.914 127.900  50.291  1.00  0.00           H  
ATOM   2551  HA3 GLY   195      73.075 127.946  48.639  1.00  0.00           H  
ATOM   2552  C   GLY   195      71.003 127.982  49.285  1.00  0.00           C  
ATOM   2553  O   GLY   195      70.275 127.315  48.553  1.00  0.00           O  
ATOM   2554  N   ASN   196      70.687 129.054  49.980  1.00  0.00           N  
ATOM   2555  H   ASN   196      71.399 129.375  50.620  1.00  0.00           H  
ATOM   2556  CA  ASN   196      69.363 129.609  50.061  1.00  0.00           C  
ATOM   2557  HA  ASN   196      69.255 130.253  50.934  1.00  0.00           H  
ATOM   2558  CB  ASN   196      69.051 130.386  48.794  1.00  0.00           C  
ATOM   2559  HB2 ASN   196      69.240 129.794  47.898  1.00  0.00           H  
ATOM   2560  HB3 ASN   196      67.990 130.627  48.724  1.00  0.00           H  
ATOM   2561  CG  ASN   196      69.881 131.675  48.781  1.00  0.00           C  
ATOM   2562  OD1 ASN   196      70.135 132.330  49.780  1.00  0.00           O  
ATOM   2563  ND2 ASN   196      70.361 132.072  47.671  1.00  0.00           N  
ATOM   2564 HD21 ASN   196      70.981 132.857  47.531  1.00  0.00           H  
ATOM   2565 HD22 ASN   196      70.132 131.607  46.803  1.00  0.00           H  
ATOM   2566  C   ASN   196      68.291 128.522  50.320  1.00  0.00           C  
ATOM   2567  O   ASN   196      67.468 128.184  49.493  1.00  0.00           O  
ATOM   2568  N   GLN   197      68.472 127.945  51.524  1.00  0.00           N  
ATOM   2569  H   GLN   197      69.150 128.396  52.123  1.00  0.00           H  
ATOM   2570  CA  GLN   197      67.577 126.910  51.989  1.00  0.00           C  
ATOM   2571  HA  GLN   197      67.591 126.028  51.348  1.00  0.00           H  
ATOM   2572  CB  GLN   197      67.932 126.718  53.536  1.00  0.00           C  
ATOM   2573  HB2 GLN   197      68.211 127.714  53.880  1.00  0.00           H  
ATOM   2574  HB3 GLN   197      67.091 126.247  54.043  1.00  0.00           H  
ATOM   2575  CG  GLN   197      69.213 125.917  53.777  1.00  0.00           C  
ATOM   2576  HG2 GLN   197      69.072 124.846  53.634  1.00  0.00           H  
ATOM   2577  HG3 GLN   197      69.932 126.117  52.982  1.00  0.00           H  
ATOM   2578  CD  GLN   197      69.927 126.103  55.128  1.00  0.00           C  
ATOM   2579  OE1 GLN   197      69.466 126.868  56.069  1.00  0.00           O  
ATOM   2580  NE2 GLN   197      70.972 125.340  55.390  1.00  0.00           N  
ATOM   2581 HE21 GLN   197      71.364 124.770  54.654  1.00  0.00           H  
ATOM   2582 HE22 GLN   197      71.040 125.105  56.371  1.00  0.00           H  
ATOM   2583  C   GLN   197      66.162 127.464  51.976  1.00  0.00           C  
ATOM   2584  O   GLN   197      65.913 128.485  52.581  1.00  0.00           O  
ATOM   2585  N   ASP   198      65.262 126.791  51.260  1.00  0.00           N  
ATOM   2586  H   ASP   198      65.641 126.132  50.595  1.00  0.00           H  
ATOM   2587  CA  ASP   198      63.832 127.018  51.354  1.00  0.00           C  
ATOM   2588  HA  ASP   198      63.611 128.064  51.143  1.00  0.00           H  
ATOM   2589  CB  ASP   198      63.020 125.995  50.445  1.00  0.00           C  
ATOM   2590  HB2 ASP   198      63.519 126.043  49.477  1.00  0.00           H  
ATOM   2591  HB3 ASP   198      63.130 125.070  51.009  1.00  0.00           H  
ATOM   2592  CG  ASP   198      61.530 126.378  50.331  1.00  0.00           C  
ATOM   2593  OD1 ASP   198      61.200 127.610  50.227  1.00  0.00           O  
ATOM   2594  OD2 ASP   198      60.789 125.392  50.512  1.00  0.00           O  
ATOM   2595  C   ASP   198      63.442 126.785  52.849  1.00  0.00           C  
ATOM   2596  O   ASP   198      62.608 127.490  53.324  1.00  0.00           O  
ATOM   2597  N   GLN   199      64.069 125.807  53.525  1.00  0.00           N  
ATOM   2598  H   GLN   199      64.727 125.293  52.957  1.00  0.00           H  
ATOM   2599  CA  GLN   199      63.841 125.223  54.893  1.00  0.00           C  
ATOM   2600  HA  GLN   199      64.694 124.572  55.085  1.00  0.00           H  
ATOM   2601  CB  GLN   199      63.856 126.205  56.086  1.00  0.00           C  
ATOM   2602  HB2 GLN   199      63.058 126.945  56.147  1.00  0.00           H  
ATOM   2603  HB3 GLN   199      63.796 125.670  57.034  1.00  0.00           H  
ATOM   2604  CG  GLN   199      65.235 126.959  56.147  1.00  0.00           C  
ATOM   2605  HG2 GLN   199      66.148 126.369  56.064  1.00  0.00           H  
ATOM   2606  HG3 GLN   199      65.291 127.727  55.376  1.00  0.00           H  
ATOM   2607  CD  GLN   199      65.404 127.712  57.481  1.00  0.00           C  
ATOM   2608  OE1 GLN   199      64.548 128.241  58.150  1.00  0.00           O  
ATOM   2609  NE2 GLN   199      66.659 127.809  57.922  1.00  0.00           N  
ATOM   2610 HE21 GLN   199      67.368 127.340  57.376  1.00  0.00           H  
ATOM   2611 HE22 GLN   199      66.751 128.251  58.825  1.00  0.00           H  
ATOM   2612  C   GLN   199      62.649 124.170  54.925  1.00  0.00           C  
ATOM   2613  O   GLN   199      61.687 124.353  54.220  1.00  0.00           O  
ATOM   2614  N   SER   200      62.637 123.209  55.862  1.00  0.00           N  
ATOM   2615  H   SER   200      61.749 122.728  55.845  1.00  0.00           H  
ATOM   2616  CA  SER   200      63.646 122.753  56.817  1.00  0.00           C  
ATOM   2617  HA  SER   200      63.832 123.544  57.544  1.00  0.00           H  
ATOM   2618  CB  SER   200      63.088 121.454  57.455  1.00  0.00           C  
ATOM   2619  HB2 SER   200      63.819 120.978  58.108  1.00  0.00           H  
ATOM   2620  HB3 SER   200      62.286 121.613  58.176  1.00  0.00           H  
ATOM   2621  OG  SER   200      62.589 120.642  56.449  1.00  0.00           O  
ATOM   2622  HG  SER   200      62.035 119.959  56.835  1.00  0.00           H  
ATOM   2623  C   SER   200      64.997 122.375  56.130  1.00  0.00           C  
ATOM   2624  O   SER   200      65.078 122.105  54.939  1.00  0.00           O  
ATOM   2625  N   GLY   201      66.106 122.408  56.900  1.00  0.00           N  
ATOM   2626  H   GLY   201      66.062 122.678  57.872  1.00  0.00           H  
ATOM   2627  CA  GLY   201      67.439 122.134  56.430  1.00  0.00           C  
ATOM   2628  HA2 GLY   201      67.542 121.109  56.075  1.00  0.00           H  
ATOM   2629  HA3 GLY   201      67.485 122.758  55.537  1.00  0.00           H  
ATOM   2630  C   GLY   201      68.654 122.484  57.351  1.00  0.00           C  
ATOM   2631  O   GLY   201      68.524 122.826  58.595  1.00  0.00           O  
ATOM   2632  N   GLY   202      69.970 122.271  57.012  1.00  0.00           N  
ATOM   2633  H   GLY   202      70.647 122.341  57.759  1.00  0.00           H  
ATOM   2634  CA  GLY   202      70.397 121.880  55.682  1.00  0.00           C  
ATOM   2635  HA2 GLY   202      69.855 122.431  54.914  1.00  0.00           H  
ATOM   2636  HA3 GLY   202      71.447 122.153  55.571  1.00  0.00           H  
ATOM   2637  C   GLY   202      70.262 120.359  55.433  1.00  0.00           C  
ATOM   2638  O   GLY   202      69.769 119.597  56.291  1.00  0.00           O  
ATOM   2639  N   GLY   203      70.622 119.886  54.305  1.00  0.00           N  
ATOM   2640  H   GLY   203      70.552 118.879  54.266  1.00  0.00           H  
ATOM   2641  CA  GLY   203      71.184 120.625  53.118  1.00  0.00           C  
ATOM   2642  HA2 GLY   203      71.910 121.348  53.491  1.00  0.00           H  
ATOM   2643  HA3 GLY   203      71.748 119.878  52.560  1.00  0.00           H  
ATOM   2644  C   GLY   203      70.175 121.494  52.289  1.00  0.00           C  
ATOM   2645  O   GLY   203      69.171 121.868  52.823  1.00  0.00           O  
ATOM   2646  N   GLY   204      70.544 121.690  50.991  1.00  0.00           N  
ATOM   2647  H   GLY   204      71.414 121.336  50.620  1.00  0.00           H  
ATOM   2648  CA  GLY   204      69.622 122.273  50.045  1.00  0.00           C  
ATOM   2649  HA2 GLY   204      69.874 121.817  49.088  1.00  0.00           H  
ATOM   2650  HA3 GLY   204      68.585 122.025  50.274  1.00  0.00           H  
ATOM   2651  C   GLY   204      69.781 123.866  50.015  1.00  0.00           C  
ATOM   2652  O   GLY   204      70.269 124.605  50.943  1.00  0.00           O  
ATOM   2653  N   SER   205      69.446 124.463  48.859  1.00  0.00           N  
ATOM   2654  H   SER   205      69.672 125.448  48.860  1.00  0.00           H  
ATOM   2655  CA  SER   205      68.690 123.928  47.756  1.00  0.00           C  
ATOM   2656  HA  SER   205      68.133 123.034  48.036  1.00  0.00           H  
ATOM   2657  CB  SER   205      67.531 124.957  47.397  1.00  0.00           C  
ATOM   2658  HB2 SER   205      66.971 124.581  46.541  1.00  0.00           H  
ATOM   2659  HB3 SER   205      66.800 125.001  48.204  1.00  0.00           H  
ATOM   2660  OG  SER   205      68.106 126.191  47.002  1.00  0.00           O  
ATOM   2661  HG  SER   205      68.536 126.593  47.761  1.00  0.00           H  
ATOM   2662  C   SER   205      69.472 123.508  46.530  1.00  0.00           C  
ATOM   2663  O   SER   205      68.911 123.090  45.516  1.00  0.00           O  
ATOM   2664  N   GLY   206      70.810 123.644  46.561  1.00  0.00           N  
ATOM   2665  H   GLY   206      71.201 124.246  47.272  1.00  0.00           H  
ATOM   2666  CA  GLY   206      71.688 122.956  45.634  1.00  0.00           C  
ATOM   2667  HA2 GLY   206      72.666 123.126  46.084  1.00  0.00           H  
ATOM   2668  HA3 GLY   206      71.461 121.893  45.720  1.00  0.00           H  
ATOM   2669  C   GLY   206      71.769 123.434  44.182  1.00  0.00           C  
ATOM   2670  O   GLY   206      71.251 124.549  43.905  1.00  0.00           O  
ATOM   2671  N   GLY   207      72.429 122.751  43.257  1.00  0.00           N  
ATOM   2672  H   GLY   207      72.246 123.060  42.312  1.00  0.00           H  
ATOM   2673  CA  GLY   207      73.168 121.542  43.332  1.00  0.00           C  
ATOM   2674  HA2 GLY   207      72.568 120.827  43.896  1.00  0.00           H  
ATOM   2675  HA3 GLY   207      73.276 121.055  42.363  1.00  0.00           H  
ATOM   2676  C   GLY   207      74.547 121.627  44.009  1.00  0.00           C  
ATOM   2677  O   GLY   207      74.885 122.600  44.711  1.00  0.00           O  
ATOM   2678  N   TYR   208      75.375 120.621  43.904  1.00  0.00           N  
ATOM   2679  H   TYR   208      75.071 119.840  43.340  1.00  0.00           H  
ATOM   2680  CA  TYR   208      76.790 120.647  44.223  1.00  0.00           C  
ATOM   2681  HA  TYR   208      77.324 121.544  43.910  1.00  0.00           H  
ATOM   2682  CB  TYR   208      76.953 120.653  45.799  1.00  0.00           C  
ATOM   2683  HB2 TYR   208      76.571 121.602  46.173  1.00  0.00           H  
ATOM   2684  HB3 TYR   208      76.182 119.962  46.139  1.00  0.00           H  
ATOM   2685  CG  TYR   208      78.358 120.382  46.363  1.00  0.00           C  
ATOM   2686  CD1 TYR   208      78.659 119.113  46.922  1.00  0.00           C  
ATOM   2687  HD1 TYR   208      77.869 118.383  47.010  1.00  0.00           H  
ATOM   2688  CE1 TYR   208      79.984 118.860  47.305  1.00  0.00           C  
ATOM   2689  HE1 TYR   208      80.337 117.922  47.709  1.00  0.00           H  
ATOM   2690  CZ  TYR   208      80.939 119.869  47.283  1.00  0.00           C  
ATOM   2691  OH  TYR   208      82.126 119.746  47.892  1.00  0.00           O  
ATOM   2692  HH  TYR   208      82.617 120.492  47.542  1.00  0.00           H  
ATOM   2693  CE2 TYR   208      80.614 121.077  46.728  1.00  0.00           C  
ATOM   2694  HE2 TYR   208      81.447 121.739  46.546  1.00  0.00           H  
ATOM   2695  CD2 TYR   208      79.369 121.329  46.237  1.00  0.00           C  
ATOM   2696  HD2 TYR   208      79.179 122.214  45.648  1.00  0.00           H  
ATOM   2697  C   TYR   208      77.677 119.529  43.592  1.00  0.00           C  
ATOM   2698  O   TYR   208      77.428 118.349  43.635  1.00  0.00           O  
ATOM   2699  N   GLY   209      78.834 119.924  42.985  1.00  0.00           N  
ATOM   2700  H   GLY   209      79.150 120.882  43.036  1.00  0.00           H  
ATOM   2701  CA  GLY   209      79.967 119.026  42.907  1.00  0.00           C  
ATOM   2702  HA2 GLY   209      80.660 119.216  43.727  1.00  0.00           H  
ATOM   2703  HA3 GLY   209      79.581 118.007  42.950  1.00  0.00           H  
ATOM   2704  C   GLY   209      80.751 119.055  41.615  1.00  0.00           C  
ATOM   2705  O   GLY   209      80.896 120.114  41.013  1.00  0.00           O  
ATOM   2706  N   GLN   210      81.391 118.003  41.159  1.00  0.00           N  
ATOM   2707  H   GLN   210      81.887 118.201  40.302  1.00  0.00           H  
ATOM   2708  CA  GLN   210      81.623 116.683  41.738  1.00  0.00           C  
ATOM   2709  HA  GLN   210      82.388 116.264  41.084  1.00  0.00           H  
ATOM   2710  CB  GLN   210      82.189 116.713  43.132  1.00  0.00           C  
ATOM   2711  HB2 GLN   210      81.525 117.130  43.890  1.00  0.00           H  
ATOM   2712  HB3 GLN   210      82.396 115.658  43.310  1.00  0.00           H  
ATOM   2713  CG  GLN   210      83.524 117.418  43.241  1.00  0.00           C  
ATOM   2714  HG2 GLN   210      84.274 116.904  42.640  1.00  0.00           H  
ATOM   2715  HG3 GLN   210      83.492 118.430  42.839  1.00  0.00           H  
ATOM   2716  CD  GLN   210      83.987 117.542  44.674  1.00  0.00           C  
ATOM   2717  OE1 GLN   210      83.880 116.672  45.490  1.00  0.00           O  
ATOM   2718  NE2 GLN   210      84.436 118.674  45.040  1.00  0.00           N  
ATOM   2719 HE21 GLN   210      84.566 118.816  46.031  1.00  0.00           H  
ATOM   2720 HE22 GLN   210      84.364 119.494  44.455  1.00  0.00           H  
ATOM   2721  C   GLN   210      80.428 115.726  41.680  1.00  0.00           C  
ATOM   2722  O   GLN   210      80.255 114.685  42.419  1.00  0.00           O  
ATOM   2723  N   GLN   211      79.543 115.805  40.666  1.00  0.00           N  
ATOM   2724  H   GLN   211      79.649 116.467  39.910  1.00  0.00           H  
ATOM   2725  CA  GLN   211      78.327 114.877  40.444  1.00  0.00           C  
ATOM   2726  HA  GLN   211      77.665 114.863  41.310  1.00  0.00           H  
ATOM   2727  CB  GLN   211      77.368 115.379  39.302  1.00  0.00           C  
ATOM   2728  HB2 GLN   211      77.950 115.685  38.433  1.00  0.00           H  
ATOM   2729  HB3 GLN   211      76.651 114.601  39.040  1.00  0.00           H  
ATOM   2730  CG  GLN   211      76.586 116.587  39.828  1.00  0.00           C  
ATOM   2731  HG2 GLN   211      75.749 116.687  39.136  1.00  0.00           H  
ATOM   2732  HG3 GLN   211      76.233 116.366  40.835  1.00  0.00           H  
ATOM   2733  CD  GLN   211      77.271 117.911  39.703  1.00  0.00           C  
ATOM   2734  OE1 GLN   211      78.397 118.012  39.287  1.00  0.00           O  
ATOM   2735  NE2 GLN   211      76.684 118.923  40.245  1.00  0.00           N  
ATOM   2736 HE21 GLN   211      75.882 118.828  40.853  1.00  0.00           H  
ATOM   2737 HE22 GLN   211      77.298 119.725  40.245  1.00  0.00           H  
ATOM   2738  C   GLN   211      78.642 113.435  40.087  1.00  0.00           C  
ATOM   2739  O   GLN   211      77.795 112.580  40.233  1.00  0.00           O  
ATOM   2740  N   ASP   212      79.845 113.151  39.691  1.00  0.00           N  
ATOM   2741  H   ASP   212      80.491 113.928  39.720  1.00  0.00           H  
ATOM   2742  CA  ASP   212      80.395 111.807  39.404  1.00  0.00           C  
ATOM   2743  HA  ASP   212      79.755 111.191  38.772  1.00  0.00           H  
ATOM   2744  CB  ASP   212      81.824 111.940  38.726  1.00  0.00           C  
ATOM   2745  HB2 ASP   212      82.376 112.515  39.470  1.00  0.00           H  
ATOM   2746  HB3 ASP   212      82.113 110.889  38.688  1.00  0.00           H  
ATOM   2747  CG  ASP   212      81.938 112.621  37.383  1.00  0.00           C  
ATOM   2748  OD1 ASP   212      82.757 112.084  36.630  1.00  0.00           O  
ATOM   2749  OD2 ASP   212      81.220 113.617  37.103  1.00  0.00           O  
ATOM   2750  C   ASP   212      80.504 110.890  40.629  1.00  0.00           C  
ATOM   2751  O   ASP   212      80.566 109.737  40.483  1.00  0.00           O  
ATOM   2752  N   ARG   213      80.367 111.468  41.830  1.00  0.00           N  
ATOM   2753  H   ARG   213      80.290 112.474  41.814  1.00  0.00           H  
ATOM   2754  CA  ARG   213      80.546 110.802  43.195  1.00  0.00           C  
ATOM   2755  HA  ARG   213      81.010 109.826  43.047  1.00  0.00           H  
ATOM   2756  CB  ARG   213      81.531 111.686  43.976  1.00  0.00           C  
ATOM   2757  HB2 ARG   213      81.242 112.736  44.007  1.00  0.00           H  
ATOM   2758  HB3 ARG   213      81.616 111.368  45.016  1.00  0.00           H  
ATOM   2759  CG  ARG   213      82.940 111.477  43.359  1.00  0.00           C  
ATOM   2760  HG2 ARG   213      83.378 110.562  43.757  1.00  0.00           H  
ATOM   2761  HG3 ARG   213      82.942 111.358  42.275  1.00  0.00           H  
ATOM   2762  CD  ARG   213      83.896 112.638  43.635  1.00  0.00           C  
ATOM   2763  HD2 ARG   213      84.818 112.359  43.126  1.00  0.00           H  
ATOM   2764  HD3 ARG   213      83.548 113.568  43.184  1.00  0.00           H  
ATOM   2765  NE  ARG   213      84.150 112.809  45.039  1.00  0.00           N  
ATOM   2766  HE  ARG   213      83.455 112.408  45.652  1.00  0.00           H  
ATOM   2767  CZ  ARG   213      85.208 113.187  45.779  1.00  0.00           C  
ATOM   2768  NH1 ARG   213      86.169 113.834  45.215  1.00  0.00           N  
ATOM   2769 HH11 ARG   213      87.023 114.056  45.706  1.00  0.00           H  
ATOM   2770 HH12 ARG   213      86.160 114.079  44.235  1.00  0.00           H  
ATOM   2771  NH2 ARG   213      85.312 112.913  47.045  1.00  0.00           N  
ATOM   2772 HH21 ARG   213      86.167 113.193  47.504  1.00  0.00           H  
ATOM   2773 HH22 ARG   213      84.487 112.625  47.552  1.00  0.00           H  
ATOM   2774  C   ARG   213      79.263 110.795  43.964  1.00  0.00           C  
ATOM   2775  O   ARG   213      78.772 111.787  44.502  1.00  0.00           O  
ATOM   2776  N   GLY   214      78.636 109.604  44.133  1.00  0.00           N  
ATOM   2777  H   GLY   214      77.770 109.640  44.652  1.00  0.00           H  
ATOM   2778  CA  GLY   214      79.121 108.232  43.920  1.00  0.00           C  
ATOM   2779  HA2 GLY   214      78.374 107.499  44.226  1.00  0.00           H  
ATOM   2780  HA3 GLY   214      79.374 108.213  42.860  1.00  0.00           H  
ATOM   2781  C   GLY   214      80.305 107.961  44.820  1.00  0.00           C  
ATOM   2782  O   GLY   214      80.735 108.784  45.662  1.00  0.00           O  
ATOM   2783  OXT GLY   214      80.821 106.832  44.705  1.00  0.00           O  
TER    2784      GLY   214 
END   
