# Supplementary material for: Visualization of oligomerization, clustering, and density transition of intrinsically disordered proteins
Source: Natl Sci Rev. 2026 Feb 14;13(7):nwag107. doi: 10.1093/nsr/nwag107 (PMC13114874; doi:10.1093/nsr/nwag107)
Supplement: nwag107_Supplemental_Files [file nwag107_supplemental_files.zip › SI-MD-Structures/MD-Sturctures/frame251.pdb]

CRYST1  135.066  149.226  136.829  90.00  90.00  90.00               1
ATOM      1  N   MET     1      33.530 100.808 105.840  1.00  0.00           N  
ATOM      2  H1  MET     1      32.579 100.769 106.177  1.00  0.00           H  
ATOM      3  H2  MET     1      34.075 100.147 106.374  1.00  0.00           H  
ATOM      4  H3  MET     1      33.943 101.660 106.192  1.00  0.00           H  
ATOM      5  CA  MET     1      33.522 100.527 104.474  1.00  0.00           C  
ATOM      6  HA  MET     1      33.489 101.532 104.052  1.00  0.00           H  
ATOM      7  CB  MET     1      34.782  99.708 103.997  1.00  0.00           C  
ATOM      8  HB2 MET     1      34.721  98.690 104.380  1.00  0.00           H  
ATOM      9  HB3 MET     1      34.798  99.718 102.907  1.00  0.00           H  
ATOM     10  CG  MET     1      36.055 100.363 104.598  1.00  0.00           C  
ATOM     11  HG2 MET     1      36.173 101.320 104.088  1.00  0.00           H  
ATOM     12  HG3 MET     1      35.874 100.638 105.637  1.00  0.00           H  
ATOM     13  SD  MET     1      37.585  99.346 104.397  1.00  0.00           S  
ATOM     14  CE  MET     1      37.258  98.023 105.713  1.00  0.00           C  
ATOM     15  HE1 MET     1      38.117  97.364 105.841  1.00  0.00           H  
ATOM     16  HE2 MET     1      37.013  98.626 106.587  1.00  0.00           H  
ATOM     17  HE3 MET     1      36.420  97.410 105.381  1.00  0.00           H  
ATOM     18  C   MET     1      32.361  99.799 103.986  1.00  0.00           C  
ATOM     19  O   MET     1      31.908  98.910 104.686  1.00  0.00           O  
ATOM     20  N   ALA     2      31.755 100.015 102.830  1.00  0.00           N  
ATOM     21  H   ALA     2      30.981  99.370 102.764  1.00  0.00           H  
ATOM     22  CA  ALA     2      31.935 101.133 101.896  1.00  0.00           C  
ATOM     23  HA  ALA     2      31.271 100.986 101.045  1.00  0.00           H  
ATOM     24  CB  ALA     2      31.359 102.449 102.451  1.00  0.00           C  
ATOM     25  HB1 ALA     2      30.331 102.211 102.723  1.00  0.00           H  
ATOM     26  HB2 ALA     2      31.971 102.795 103.284  1.00  0.00           H  
ATOM     27  HB3 ALA     2      31.277 103.172 101.639  1.00  0.00           H  
ATOM     28  C   ALA     2      33.270 101.384 101.199  1.00  0.00           C  
ATOM     29  O   ALA     2      33.981 102.319 101.494  1.00  0.00           O  
ATOM     30  N   SER     3      33.811 100.623 100.257  1.00  0.00           N  
ATOM     31  H   SER     3      34.742 100.931 100.015  1.00  0.00           H  
ATOM     32  CA  SER     3      33.220  99.528  99.400  1.00  0.00           C  
ATOM     33  HA  SER     3      32.430  99.035  99.968  1.00  0.00           H  
ATOM     34  CB  SER     3      32.604 100.141  98.066  1.00  0.00           C  
ATOM     35  HB2 SER     3      33.359 100.830  97.687  1.00  0.00           H  
ATOM     36  HB3 SER     3      32.384  99.384  97.314  1.00  0.00           H  
ATOM     37  OG  SER     3      31.408 100.849  98.309  1.00  0.00           O  
ATOM     38  HG  SER     3      30.727 100.272  98.661  1.00  0.00           H  
ATOM     39  C   SER     3      34.139  98.413  98.930  1.00  0.00           C  
ATOM     40  O   SER     3      35.315  98.656  98.780  1.00  0.00           O  
ATOM     41  N   ASN     4      33.666  97.195  98.699  1.00  0.00           N  
ATOM     42  H   ASN     4      32.681  97.079  98.893  1.00  0.00           H  
ATOM     43  CA  ASN     4      34.355  96.082  98.030  1.00  0.00           C  
ATOM     44  HA  ASN     4      35.319  95.919  98.514  1.00  0.00           H  
ATOM     45  CB  ASN     4      33.504  94.863  98.165  1.00  0.00           C  
ATOM     46  HB2 ASN     4      32.994  94.630  99.100  1.00  0.00           H  
ATOM     47  HB3 ASN     4      32.631  95.000  97.526  1.00  0.00           H  
ATOM     48  CG  ASN     4      34.124  93.555  97.751  1.00  0.00           C  
ATOM     49  OD1 ASN     4      35.147  93.075  98.341  1.00  0.00           O  
ATOM     50  ND2 ASN     4      33.525  92.845  96.819  1.00  0.00           N  
ATOM     51 HD21 ASN     4      34.068  92.086  96.431  1.00  0.00           H  
ATOM     52 HD22 ASN     4      32.759  93.263  96.311  1.00  0.00           H  
ATOM     53  C   ASN     4      34.572  96.414  96.596  1.00  0.00           C  
ATOM     54  O   ASN     4      33.809  97.210  96.030  1.00  0.00           O  
ATOM     55  N   ASP     5      35.388  95.743  95.738  1.00  0.00           N  
ATOM     56  H   ASP     5      35.368  96.069  94.783  1.00  0.00           H  
ATOM     57  CA  ASP     5      36.553  94.880  96.004  1.00  0.00           C  
ATOM     58  HA  ASP     5      36.224  93.942  96.451  1.00  0.00           H  
ATOM     59  CB  ASP     5      37.164  94.494  94.659  1.00  0.00           C  
ATOM     60  HB2 ASP     5      37.918  95.200  94.309  1.00  0.00           H  
ATOM     61  HB3 ASP     5      37.667  93.541  94.818  1.00  0.00           H  
ATOM     62  CG  ASP     5      36.220  94.351  93.480  1.00  0.00           C  
ATOM     63  OD1 ASP     5      35.793  93.178  93.238  1.00  0.00           O  
ATOM     64  OD2 ASP     5      35.896  95.367  92.804  1.00  0.00           O  
ATOM     65  C   ASP     5      37.546  95.559  96.929  1.00  0.00           C  
ATOM     66  O   ASP     5      37.649  96.790  97.029  1.00  0.00           O  
ATOM     67  N   TYR     6      38.108  94.732  97.774  1.00  0.00           N  
ATOM     68  H   TYR     6      37.856  93.754  97.769  1.00  0.00           H  
ATOM     69  CA  TYR     6      39.231  95.180  98.623  1.00  0.00           C  
ATOM     70  HA  TYR     6      39.331  96.263  98.691  1.00  0.00           H  
ATOM     71  CB  TYR     6      38.957  94.764 100.093  1.00  0.00           C  
ATOM     72  HB2 TYR     6      38.771  93.693 100.176  1.00  0.00           H  
ATOM     73  HB3 TYR     6      39.825  95.050 100.687  1.00  0.00           H  
ATOM     74  CG  TYR     6      37.656  95.407 100.625  1.00  0.00           C  
ATOM     75  CD1 TYR     6      36.494  94.577 100.796  1.00  0.00           C  
ATOM     76  HD1 TYR     6      36.475  93.499 100.733  1.00  0.00           H  
ATOM     77  CE1 TYR     6      35.323  95.132 101.339  1.00  0.00           C  
ATOM     78  HE1 TYR     6      34.485  94.467 101.489  1.00  0.00           H  
ATOM     79  CZ  TYR     6      35.252  96.477 101.746  1.00  0.00           C  
ATOM     80  OH  TYR     6      34.091  96.988 102.327  1.00  0.00           O  
ATOM     81  HH  TYR     6      33.266  96.595 102.032  1.00  0.00           H  
ATOM     82  CE2 TYR     6      36.420  97.299 101.646  1.00  0.00           C  
ATOM     83  HE2 TYR     6      36.352  98.325 101.977  1.00  0.00           H  
ATOM     84  CD2 TYR     6      37.601  96.757 101.058  1.00  0.00           C  
ATOM     85  HD2 TYR     6      38.463  97.396 100.938  1.00  0.00           H  
ATOM     86  C   TYR     6      40.632  94.570  98.172  1.00  0.00           C  
ATOM     87  O   TYR     6      41.673  94.962  98.723  1.00  0.00           O  
ATOM     88  N   THR     7      40.544  93.672  97.132  1.00  0.00           N  
ATOM     89  H   THR     7      39.694  93.657  96.588  1.00  0.00           H  
ATOM     90  CA  THR     7      41.829  93.166  96.509  1.00  0.00           C  
ATOM     91  HA  THR     7      42.451  94.061  96.506  1.00  0.00           H  
ATOM     92  CB  THR     7      42.495  92.173  97.481  1.00  0.00           C  
ATOM     93  HB  THR     7      42.519  92.574  98.494  1.00  0.00           H  
ATOM     94  CG2 THR     7      41.855  90.777  97.447  1.00  0.00           C  
ATOM     95 HG21 THR     7      41.986  90.336  96.458  1.00  0.00           H  
ATOM     96 HG22 THR     7      42.304  90.105  98.178  1.00  0.00           H  
ATOM     97 HG23 THR     7      40.780  90.874  97.593  1.00  0.00           H  
ATOM     98  OG1 THR     7      43.827  92.074  97.152  1.00  0.00           O  
ATOM     99  HG1 THR     7      44.230  92.935  97.019  1.00  0.00           H  
ATOM    100  C   THR     7      41.775  92.543  95.088  1.00  0.00           C  
ATOM    101  O   THR     7      40.631  92.125  94.774  1.00  0.00           O  
ATOM    102  N   GLN     8      42.895  92.513  94.316  1.00  0.00           N  
ATOM    103  H   GLN     8      43.680  93.036  94.675  1.00  0.00           H  
ATOM    104  CA  GLN     8      42.893  91.788  92.997  1.00  0.00           C  
ATOM    105  HA  GLN     8      42.572  92.592  92.335  1.00  0.00           H  
ATOM    106  CB  GLN     8      44.381  91.431  92.660  1.00  0.00           C  
ATOM    107  HB2 GLN     8      44.318  91.134  91.614  1.00  0.00           H  
ATOM    108  HB3 GLN     8      44.959  92.352  92.745  1.00  0.00           H  
ATOM    109  CG  GLN     8      45.000  90.456  93.739  1.00  0.00           C  
ATOM    110  HG2 GLN     8      45.084  90.900  94.731  1.00  0.00           H  
ATOM    111  HG3 GLN     8      44.441  89.521  93.727  1.00  0.00           H  
ATOM    112  CD  GLN     8      46.383  90.020  93.474  1.00  0.00           C  
ATOM    113  OE1 GLN     8      47.109  90.439  92.546  1.00  0.00           O  
ATOM    114  NE2 GLN     8      46.833  88.937  94.120  1.00  0.00           N  
ATOM    115 HE21 GLN     8      46.245  88.547  94.842  1.00  0.00           H  
ATOM    116 HE22 GLN     8      47.787  88.639  93.977  1.00  0.00           H  
ATOM    117  C   GLN     8      41.924  90.609  92.939  1.00  0.00           C  
ATOM    118  O   GLN     8      41.973  89.660  93.732  1.00  0.00           O  
ATOM    119  N   GLN     9      41.150  90.529  91.884  1.00  0.00           N  
ATOM    120  H   GLN     9      40.640  89.660  91.945  1.00  0.00           H  
ATOM    121  CA  GLN     9      40.816  91.434  90.796  1.00  0.00           C  
ATOM    122  HA  GLN     9      40.223  90.856  90.087  1.00  0.00           H  
ATOM    123  CB  GLN     9      39.956  92.632  91.315  1.00  0.00           C  
ATOM    124  HB2 GLN     9      40.499  93.092  92.141  1.00  0.00           H  
ATOM    125  HB3 GLN     9      39.737  93.276  90.464  1.00  0.00           H  
ATOM    126  CG  GLN     9      38.577  92.235  91.852  1.00  0.00           C  
ATOM    127  HG2 GLN     9      38.676  91.506  92.657  1.00  0.00           H  
ATOM    128  HG3 GLN     9      38.013  93.074  92.260  1.00  0.00           H  
ATOM    129  CD  GLN     9      37.646  91.560  90.865  1.00  0.00           C  
ATOM    130  OE1 GLN     9      37.943  91.257  89.709  1.00  0.00           O  
ATOM    131  NE2 GLN     9      36.395  91.418  91.192  1.00  0.00           N  
ATOM    132 HE21 GLN     9      36.075  91.674  92.116  1.00  0.00           H  
ATOM    133 HE22 GLN     9      35.715  91.137  90.500  1.00  0.00           H  
ATOM    134  C   GLN     9      42.033  91.793  89.894  1.00  0.00           C  
ATOM    135  O   GLN     9      42.266  92.986  89.759  1.00  0.00           O  
ATOM    136  N   ALA    10      42.957  90.896  89.465  1.00  0.00           N  
ATOM    137  H   ALA    10      43.721  91.357  88.992  1.00  0.00           H  
ATOM    138  CA  ALA    10      43.025  89.431  89.485  1.00  0.00           C  
ATOM    139  HA  ALA    10      42.328  89.087  90.249  1.00  0.00           H  
ATOM    140  CB  ALA    10      42.829  89.012  88.027  1.00  0.00           C  
ATOM    141  HB1 ALA    10      41.880  89.406  87.665  1.00  0.00           H  
ATOM    142  HB2 ALA    10      43.681  89.414  87.479  1.00  0.00           H  
ATOM    143  HB3 ALA    10      42.780  87.928  87.921  1.00  0.00           H  
ATOM    144  C   ALA    10      44.324  88.810  89.944  1.00  0.00           C  
ATOM    145  O   ALA    10      45.384  89.341  89.785  1.00  0.00           O  
ATOM    146  N   THR    11      44.276  87.513  90.231  1.00  0.00           N  
ATOM    147  H   THR    11      43.362  87.182  90.503  1.00  0.00           H  
ATOM    148  CA  THR    11      45.390  86.540  90.293  1.00  0.00           C  
ATOM    149  HA  THR    11      46.296  87.103  90.071  1.00  0.00           H  
ATOM    150  CB  THR    11      45.670  86.110  91.723  1.00  0.00           C  
ATOM    151  HB  THR    11      46.032  86.992  92.253  1.00  0.00           H  
ATOM    152  CG2 THR    11      44.449  85.567  92.514  1.00  0.00           C  
ATOM    153 HG21 THR    11      44.477  85.565  93.604  1.00  0.00           H  
ATOM    154 HG22 THR    11      43.585  86.164  92.225  1.00  0.00           H  
ATOM    155 HG23 THR    11      44.194  84.552  92.208  1.00  0.00           H  
ATOM    156  OG1 THR    11      46.641  85.140  91.620  1.00  0.00           O  
ATOM    157  HG1 THR    11      46.593  84.705  92.474  1.00  0.00           H  
ATOM    158  C   THR    11      45.171  85.400  89.321  1.00  0.00           C  
ATOM    159  O   THR    11      44.103  84.817  89.366  1.00  0.00           O  
ATOM    160  N   GLN    12      46.071  85.023  88.339  1.00  0.00           N  
ATOM    161  H   GLN    12      46.037  84.071  88.004  1.00  0.00           H  
ATOM    162  CA  GLN    12      47.158  85.863  87.701  1.00  0.00           C  
ATOM    163  HA  GLN    12      47.799  86.111  88.547  1.00  0.00           H  
ATOM    164  CB  GLN    12      47.979  85.017  86.644  1.00  0.00           C  
ATOM    165  HB2 GLN    12      48.906  85.564  86.472  1.00  0.00           H  
ATOM    166  HB3 GLN    12      48.342  84.074  87.053  1.00  0.00           H  
ATOM    167  CG  GLN    12      47.362  84.830  85.323  1.00  0.00           C  
ATOM    168  HG2 GLN    12      47.057  85.822  84.990  1.00  0.00           H  
ATOM    169  HG3 GLN    12      48.039  84.508  84.532  1.00  0.00           H  
ATOM    170  CD  GLN    12      46.264  83.763  85.335  1.00  0.00           C  
ATOM    171  OE1 GLN    12      46.307  82.808  86.001  1.00  0.00           O  
ATOM    172  NE2 GLN    12      45.292  83.957  84.505  1.00  0.00           N  
ATOM    173 HE21 GLN    12      44.401  83.522  84.699  1.00  0.00           H  
ATOM    174 HE22 GLN    12      45.338  84.705  83.828  1.00  0.00           H  
ATOM    175  C   GLN    12      46.676  87.198  87.133  1.00  0.00           C  
ATOM    176  O   GLN    12      45.470  87.421  86.863  1.00  0.00           O  
ATOM    177  N   SER    13      47.597  88.188  87.140  1.00  0.00           N  
ATOM    178  H   SER    13      48.502  87.915  87.495  1.00  0.00           H  
ATOM    179  CA  SER    13      47.337  89.568  86.682  1.00  0.00           C  
ATOM    180  HA  SER    13      46.510  89.928  87.294  1.00  0.00           H  
ATOM    181  CB  SER    13      48.493  90.468  86.942  1.00  0.00           C  
ATOM    182  HB2 SER    13      48.083  91.478  86.978  1.00  0.00           H  
ATOM    183  HB3 SER    13      49.009  90.212  87.867  1.00  0.00           H  
ATOM    184  OG  SER    13      49.560  90.468  85.994  1.00  0.00           O  
ATOM    185  HG  SER    13      49.932  89.596  86.142  1.00  0.00           H  
ATOM    186  C   SER    13      46.942  89.638  85.240  1.00  0.00           C  
ATOM    187  O   SER    13      47.257  88.672  84.503  1.00  0.00           O  
ATOM    188  N   TYR    14      46.460  90.835  84.804  1.00  0.00           N  
ATOM    189  H   TYR    14      46.232  91.538  85.492  1.00  0.00           H  
ATOM    190  CA  TYR    14      45.867  90.949  83.476  1.00  0.00           C  
ATOM    191  HA  TYR    14      46.153  90.002  83.017  1.00  0.00           H  
ATOM    192  CB  TYR    14      44.351  91.109  83.550  1.00  0.00           C  
ATOM    193  HB2 TYR    14      43.967  90.091  83.624  1.00  0.00           H  
ATOM    194  HB3 TYR    14      43.960  91.509  84.485  1.00  0.00           H  
ATOM    195  CG  TYR    14      43.693  91.851  82.344  1.00  0.00           C  
ATOM    196  CD1 TYR    14      43.441  91.100  81.222  1.00  0.00           C  
ATOM    197  HD1 TYR    14      43.745  90.068  81.134  1.00  0.00           H  
ATOM    198  CE1 TYR    14      42.873  91.675  80.077  1.00  0.00           C  
ATOM    199  HE1 TYR    14      42.639  91.139  79.169  1.00  0.00           H  
ATOM    200  CZ  TYR    14      42.449  93.078  80.177  1.00  0.00           C  
ATOM    201  OH  TYR    14      41.900  93.689  79.068  1.00  0.00           O  
ATOM    202  HH  TYR    14      41.939  94.648  79.096  1.00  0.00           H  
ATOM    203  CE2 TYR    14      42.687  93.761  81.336  1.00  0.00           C  
ATOM    204  HE2 TYR    14      42.243  94.744  81.387  1.00  0.00           H  
ATOM    205  CD2 TYR    14      43.313  93.217  82.454  1.00  0.00           C  
ATOM    206  HD2 TYR    14      43.386  93.818  83.348  1.00  0.00           H  
ATOM    207  C   TYR    14      46.560  92.023  82.651  1.00  0.00           C  
ATOM    208  O   TYR    14      46.763  93.199  83.097  1.00  0.00           O  
ATOM    209  N   GLY    15      47.079  91.795  81.436  1.00  0.00           N  
ATOM    210  H   GLY    15      47.694  92.532  81.122  1.00  0.00           H  
ATOM    211  CA  GLY    15      46.886  90.742  80.464  1.00  0.00           C  
ATOM    212  HA2 GLY    15      45.946  90.191  80.466  1.00  0.00           H  
ATOM    213  HA3 GLY    15      47.045  91.255  79.515  1.00  0.00           H  
ATOM    214  C   GLY    15      48.078  89.734  80.603  1.00  0.00           C  
ATOM    215  O   GLY    15      48.392  89.282  81.673  1.00  0.00           O  
ATOM    216  N   ALA    16      48.522  89.294  79.406  1.00  0.00           N  
ATOM    217  H   ALA    16      48.025  89.664  78.608  1.00  0.00           H  
ATOM    218  CA  ALA    16      49.564  88.296  79.222  1.00  0.00           C  
ATOM    219  HA  ALA    16      50.219  88.321  80.093  1.00  0.00           H  
ATOM    220  CB  ALA    16      48.895  86.890  79.224  1.00  0.00           C  
ATOM    221  HB1 ALA    16      49.615  86.077  79.126  1.00  0.00           H  
ATOM    222  HB2 ALA    16      48.472  86.658  80.202  1.00  0.00           H  
ATOM    223  HB3 ALA    16      48.227  86.726  78.378  1.00  0.00           H  
ATOM    224  C   ALA    16      50.342  88.505  77.967  1.00  0.00           C  
ATOM    225  O   ALA    16      49.798  88.633  76.886  1.00  0.00           O  
ATOM    226  N   TYR    17      51.651  88.509  78.139  1.00  0.00           N  
ATOM    227  H   TYR    17      52.027  88.624  79.070  1.00  0.00           H  
ATOM    228  CA  TYR    17      52.671  88.625  77.056  1.00  0.00           C  
ATOM    229  HA  TYR    17      52.448  87.907  76.267  1.00  0.00           H  
ATOM    230  CB  TYR    17      52.589  89.970  76.242  1.00  0.00           C  
ATOM    231  HB2 TYR    17      51.632  89.943  75.719  1.00  0.00           H  
ATOM    232  HB3 TYR    17      52.580  90.911  76.792  1.00  0.00           H  
ATOM    233  CG  TYR    17      53.665  90.105  75.197  1.00  0.00           C  
ATOM    234  CD1 TYR    17      54.893  90.549  75.651  1.00  0.00           C  
ATOM    235  HD1 TYR    17      55.031  90.929  76.652  1.00  0.00           H  
ATOM    236  CE1 TYR    17      55.956  90.573  74.716  1.00  0.00           C  
ATOM    237  HE1 TYR    17      56.849  91.112  74.995  1.00  0.00           H  
ATOM    238  CZ  TYR    17      55.720  90.196  73.380  1.00  0.00           C  
ATOM    239  OH  TYR    17      56.693  90.279  72.459  1.00  0.00           O  
ATOM    240  HH  TYR    17      56.330  89.823  71.696  1.00  0.00           H  
ATOM    241  CE2 TYR    17      54.499  89.656  73.008  1.00  0.00           C  
ATOM    242  HE2 TYR    17      54.308  89.329  71.996  1.00  0.00           H  
ATOM    243  CD2 TYR    17      53.448  89.607  73.897  1.00  0.00           C  
ATOM    244  HD2 TYR    17      52.486  89.296  73.519  1.00  0.00           H  
ATOM    245  C   TYR    17      54.127  88.378  77.471  1.00  0.00           C  
ATOM    246  O   TYR    17      54.528  88.885  78.534  1.00  0.00           O  
ATOM    247  N   PRO    18      54.871  87.421  76.867  1.00  0.00           N  
ATOM    248  CD  PRO    18      54.353  86.543  75.787  1.00  0.00           C  
ATOM    249  HD2 PRO    18      54.250  87.074  74.841  1.00  0.00           H  
ATOM    250  HD3 PRO    18      53.428  86.097  76.153  1.00  0.00           H  
ATOM    251  CG  PRO    18      55.380  85.479  75.572  1.00  0.00           C  
ATOM    252  HG2 PRO    18      55.985  85.862  74.749  1.00  0.00           H  
ATOM    253  HG3 PRO    18      54.877  84.548  75.308  1.00  0.00           H  
ATOM    254  CB  PRO    18      56.108  85.390  76.896  1.00  0.00           C  
ATOM    255  HB2 PRO    18      57.089  84.928  76.786  1.00  0.00           H  
ATOM    256  HB3 PRO    18      55.555  84.839  77.656  1.00  0.00           H  
ATOM    257  CA  PRO    18      56.126  86.858  77.392  1.00  0.00           C  
ATOM    258  HA  PRO    18      56.091  86.978  78.474  1.00  0.00           H  
ATOM    259  C   PRO    18      57.433  87.561  76.878  1.00  0.00           C  
ATOM    260  O   PRO    18      57.616  87.718  75.656  1.00  0.00           O  
ATOM    261  N   THR    19      58.390  87.852  77.750  1.00  0.00           N  
ATOM    262  H   THR    19      58.186  87.651  78.718  1.00  0.00           H  
ATOM    263  CA  THR    19      59.765  88.282  77.465  1.00  0.00           C  
ATOM    264  HA  THR    19      60.164  87.898  76.526  1.00  0.00           H  
ATOM    265  CB  THR    19      59.660  89.836  77.338  1.00  0.00           C  
ATOM    266  HB  THR    19      59.459  90.188  78.349  1.00  0.00           H  
ATOM    267  CG2 THR    19      61.010  90.527  77.008  1.00  0.00           C  
ATOM    268 HG21 THR    19      61.737  90.493  77.819  1.00  0.00           H  
ATOM    269 HG22 THR    19      61.422  90.138  76.077  1.00  0.00           H  
ATOM    270 HG23 THR    19      60.876  91.576  76.744  1.00  0.00           H  
ATOM    271  OG1 THR    19      58.786  90.287  76.380  1.00  0.00           O  
ATOM    272  HG1 THR    19      58.089  89.643  76.232  1.00  0.00           H  
ATOM    273  C   THR    19      60.725  87.856  78.521  1.00  0.00           C  
ATOM    274  O   THR    19      60.511  88.007  79.700  1.00  0.00           O  
ATOM    275  N   GLN    20      61.775  87.200  78.093  1.00  0.00           N  
ATOM    276  H   GLN    20      61.830  86.953  77.115  1.00  0.00           H  
ATOM    277  CA  GLN    20      62.863  86.854  79.035  1.00  0.00           C  
ATOM    278  HA  GLN    20      62.476  86.450  79.971  1.00  0.00           H  
ATOM    279  CB  GLN    20      63.827  85.828  78.328  1.00  0.00           C  
ATOM    280  HB2 GLN    20      64.280  86.310  77.462  1.00  0.00           H  
ATOM    281  HB3 GLN    20      64.614  85.477  78.996  1.00  0.00           H  
ATOM    282  CG  GLN    20      63.105  84.485  77.971  1.00  0.00           C  
ATOM    283  HG2 GLN    20      62.345  84.541  77.192  1.00  0.00           H  
ATOM    284  HG3 GLN    20      63.891  83.862  77.546  1.00  0.00           H  
ATOM    285  CD  GLN    20      62.559  83.664  79.149  1.00  0.00           C  
ATOM    286  OE1 GLN    20      62.229  84.126  80.213  1.00  0.00           O  
ATOM    287  NE2 GLN    20      62.367  82.372  79.008  1.00  0.00           N  
ATOM    288 HE21 GLN    20      62.657  81.963  78.131  1.00  0.00           H  
ATOM    289 HE22 GLN    20      61.937  81.836  79.748  1.00  0.00           H  
ATOM    290  C   GLN    20      63.694  88.061  79.444  1.00  0.00           C  
ATOM    291  O   GLN    20      63.795  89.022  78.663  1.00  0.00           O  
ATOM    292  N   PRO    21      64.350  88.075  80.629  1.00  0.00           N  
ATOM    293  CD  PRO    21      64.371  87.060  81.680  1.00  0.00           C  
ATOM    294  HD2 PRO    21      64.468  86.038  81.316  1.00  0.00           H  
ATOM    295  HD3 PRO    21      63.439  87.153  82.238  1.00  0.00           H  
ATOM    296  CG  PRO    21      65.576  87.317  82.536  1.00  0.00           C  
ATOM    297  HG2 PRO    21      66.436  86.878  82.030  1.00  0.00           H  
ATOM    298  HG3 PRO    21      65.427  86.935  83.546  1.00  0.00           H  
ATOM    299  CB  PRO    21      65.671  88.825  82.525  1.00  0.00           C  
ATOM    300  HB2 PRO    21      66.679  89.227  82.625  1.00  0.00           H  
ATOM    301  HB3 PRO    21      65.019  89.288  83.266  1.00  0.00           H  
ATOM    302  CA  PRO    21      65.270  89.214  81.075  1.00  0.00           C  
ATOM    303  HA  PRO    21      64.696  90.134  81.188  1.00  0.00           H  
ATOM    304  C   PRO    21      66.424  89.304  80.069  1.00  0.00           C  
ATOM    305  O   PRO    21      67.080  88.355  79.626  1.00  0.00           O  
ATOM    306  N   GLY    22      66.755  90.468  79.601  1.00  0.00           N  
ATOM    307  H   GLY    22      66.101  91.197  79.849  1.00  0.00           H  
ATOM    308  CA  GLY    22      67.942  90.778  78.816  1.00  0.00           C  
ATOM    309  HA2 GLY    22      68.013  90.104  77.962  1.00  0.00           H  
ATOM    310  HA3 GLY    22      67.830  91.718  78.276  1.00  0.00           H  
ATOM    311  C   GLY    22      69.289  90.808  79.611  1.00  0.00           C  
ATOM    312  O   GLY    22      69.329  90.869  80.839  1.00  0.00           O  
ATOM    313  N   GLN    23      70.397  90.872  78.824  1.00  0.00           N  
ATOM    314  H   GLN    23      70.240  90.743  77.834  1.00  0.00           H  
ATOM    315  CA  GLN    23      71.776  91.207  79.243  1.00  0.00           C  
ATOM    316  HA  GLN    23      71.950  90.964  80.291  1.00  0.00           H  
ATOM    317  CB  GLN    23      72.675  90.270  78.469  1.00  0.00           C  
ATOM    318  HB2 GLN    23      72.549  89.239  78.801  1.00  0.00           H  
ATOM    319  HB3 GLN    23      72.307  90.295  77.443  1.00  0.00           H  
ATOM    320  CG  GLN    23      74.162  90.687  78.383  1.00  0.00           C  
ATOM    321  HG2 GLN    23      74.182  91.692  77.961  1.00  0.00           H  
ATOM    322  HG3 GLN    23      74.593  90.677  79.384  1.00  0.00           H  
ATOM    323  CD  GLN    23      75.037  89.926  77.430  1.00  0.00           C  
ATOM    324  OE1 GLN    23      74.512  89.297  76.495  1.00  0.00           O  
ATOM    325  NE2 GLN    23      76.339  90.054  77.644  1.00  0.00           N  
ATOM    326 HE21 GLN    23      76.818  90.755  78.192  1.00  0.00           H  
ATOM    327 HE22 GLN    23      76.960  89.604  76.986  1.00  0.00           H  
ATOM    328  C   GLN    23      72.027  92.736  79.008  1.00  0.00           C  
ATOM    329  O   GLN    23      71.656  93.294  77.919  1.00  0.00           O  
ATOM    330  N   GLY    24      72.743  93.372  79.930  1.00  0.00           N  
ATOM    331  H   GLY    24      72.910  92.810  80.752  1.00  0.00           H  
ATOM    332  CA  GLY    24      73.126  94.798  79.971  1.00  0.00           C  
ATOM    333  HA2 GLY    24      72.967  95.272  79.003  1.00  0.00           H  
ATOM    334  HA3 GLY    24      72.544  95.363  80.699  1.00  0.00           H  
ATOM    335  C   GLY    24      74.597  95.021  80.312  1.00  0.00           C  
ATOM    336  O   GLY    24      75.487  94.296  79.823  1.00  0.00           O  
ATOM    337  N   TYR    25      74.897  96.069  81.118  1.00  0.00           N  
ATOM    338  H   TYR    25      74.050  96.571  81.340  1.00  0.00           H  
ATOM    339  CA  TYR    25      76.246  96.570  81.361  1.00  0.00           C  
ATOM    340  HA  TYR    25      76.948  95.829  80.977  1.00  0.00           H  
ATOM    341  CB  TYR    25      76.349  97.864  80.512  1.00  0.00           C  
ATOM    342  HB2 TYR    25      76.212  97.456  79.510  1.00  0.00           H  
ATOM    343  HB3 TYR    25      75.538  98.530  80.805  1.00  0.00           H  
ATOM    344  CG  TYR    25      77.606  98.669  80.605  1.00  0.00           C  
ATOM    345  CD1 TYR    25      78.740  98.095  80.134  1.00  0.00           C  
ATOM    346  HD1 TYR    25      78.672  97.074  79.788  1.00  0.00           H  
ATOM    347  CE1 TYR    25      79.956  98.858  79.990  1.00  0.00           C  
ATOM    348  HE1 TYR    25      80.824  98.428  79.512  1.00  0.00           H  
ATOM    349  CZ  TYR    25      79.964 100.199  80.298  1.00  0.00           C  
ATOM    350  OH  TYR    25      81.132 100.876  80.184  1.00  0.00           O  
ATOM    351  HH  TYR    25      81.964 100.449  79.970  1.00  0.00           H  
ATOM    352  CE2 TYR    25      78.760 100.777  80.877  1.00  0.00           C  
ATOM    353  HE2 TYR    25      78.664 101.824  81.125  1.00  0.00           H  
ATOM    354  CD2 TYR    25      77.610 100.017  81.033  1.00  0.00           C  
ATOM    355  HD2 TYR    25      76.681 100.431  81.398  1.00  0.00           H  
ATOM    356  C   TYR    25      76.535  96.885  82.854  1.00  0.00           C  
ATOM    357  O   TYR    25      75.765  97.597  83.463  1.00  0.00           O  
ATOM    358  N   SER    26      77.810  96.713  83.236  1.00  0.00           N  
ATOM    359  H   SER    26      78.400  96.206  82.593  1.00  0.00           H  
ATOM    360  CA  SER    26      78.297  97.112  84.537  1.00  0.00           C  
ATOM    361  HA  SER    26      77.429  97.232  85.185  1.00  0.00           H  
ATOM    362  CB  SER    26      79.094  96.005  85.229  1.00  0.00           C  
ATOM    363  HB2 SER    26      78.500  95.099  85.353  1.00  0.00           H  
ATOM    364  HB3 SER    26      79.931  95.720  84.592  1.00  0.00           H  
ATOM    365  OG  SER    26      79.514  96.592  86.447  1.00  0.00           O  
ATOM    366  HG  SER    26      78.904  96.317  87.135  1.00  0.00           H  
ATOM    367  C   SER    26      78.963  98.458  84.379  1.00  0.00           C  
ATOM    368  O   SER    26      80.119  98.554  83.880  1.00  0.00           O  
ATOM    369  N   GLN    27      78.309  99.592  84.707  1.00  0.00           N  
ATOM    370  H   GLN    27      77.342  99.496  84.981  1.00  0.00           H  
ATOM    371  CA  GLN    27      78.964 100.942  84.733  1.00  0.00           C  
ATOM    372  HA  GLN    27      79.305 101.200  83.730  1.00  0.00           H  
ATOM    373  CB  GLN    27      77.900 101.875  85.133  1.00  0.00           C  
ATOM    374  HB2 GLN    27      76.965 101.500  84.715  1.00  0.00           H  
ATOM    375  HB3 GLN    27      77.744 101.629  86.184  1.00  0.00           H  
ATOM    376  CG  GLN    27      78.086 103.405  84.936  1.00  0.00           C  
ATOM    377  HG2 GLN    27      77.361 103.900  85.583  1.00  0.00           H  
ATOM    378  HG3 GLN    27      79.100 103.464  85.331  1.00  0.00           H  
ATOM    379  CD  GLN    27      78.076 103.868  83.559  1.00  0.00           C  
ATOM    380  OE1 GLN    27      77.200 103.546  82.760  1.00  0.00           O  
ATOM    381  NE2 GLN    27      79.084 104.580  83.105  1.00  0.00           N  
ATOM    382 HE21 GLN    27      79.911 104.738  83.664  1.00  0.00           H  
ATOM    383 HE22 GLN    27      79.141 104.594  82.097  1.00  0.00           H  
ATOM    384  C   GLN    27      80.211 101.010  85.622  1.00  0.00           C  
ATOM    385  O   GLN    27      81.085 101.841  85.367  1.00  0.00           O  
ATOM    386  N   GLN    28      80.409 100.178  86.621  1.00  0.00           N  
ATOM    387  H   GLN    28      79.673  99.529  86.863  1.00  0.00           H  
ATOM    388  CA  GLN    28      81.670 100.077  87.366  1.00  0.00           C  
ATOM    389  HA  GLN    28      81.942 101.051  87.772  1.00  0.00           H  
ATOM    390  CB  GLN    28      81.439  99.131  88.587  1.00  0.00           C  
ATOM    391  HB2 GLN    28      80.694  99.625  89.211  1.00  0.00           H  
ATOM    392  HB3 GLN    28      81.012  98.171  88.295  1.00  0.00           H  
ATOM    393  CG  GLN    28      82.633  98.866  89.475  1.00  0.00           C  
ATOM    394  HG2 GLN    28      82.295  98.130  90.204  1.00  0.00           H  
ATOM    395  HG3 GLN    28      83.495  98.568  88.879  1.00  0.00           H  
ATOM    396  CD  GLN    28      83.082 100.087  90.238  1.00  0.00           C  
ATOM    397  OE1 GLN    28      82.583 101.213  90.203  1.00  0.00           O  
ATOM    398  NE2 GLN    28      84.237  99.918  90.770  1.00  0.00           N  
ATOM    399 HE21 GLN    28      84.638 100.688  91.286  1.00  0.00           H  
ATOM    400 HE22 GLN    28      84.756  99.063  90.627  1.00  0.00           H  
ATOM    401  C   GLN    28      82.850  99.657  86.493  1.00  0.00           C  
ATOM    402  O   GLN    28      83.976 100.085  86.648  1.00  0.00           O  
ATOM    403  N   SER    29      82.583  98.895  85.380  1.00  0.00           N  
ATOM    404  H   SER    29      81.653  98.634  85.088  1.00  0.00           H  
ATOM    405  CA  SER    29      83.635  98.400  84.496  1.00  0.00           C  
ATOM    406  HA  SER    29      84.451  97.969  85.075  1.00  0.00           H  
ATOM    407  CB  SER    29      83.120  97.321  83.495  1.00  0.00           C  
ATOM    408  HB2 SER    29      84.023  96.881  83.072  1.00  0.00           H  
ATOM    409  HB3 SER    29      82.645  96.509  84.046  1.00  0.00           H  
ATOM    410  OG  SER    29      82.326  97.909  82.466  1.00  0.00           O  
ATOM    411  HG  SER    29      81.429  98.057  82.774  1.00  0.00           H  
ATOM    412  C   SER    29      84.226  99.510  83.652  1.00  0.00           C  
ATOM    413  O   SER    29      85.224  99.292  82.909  1.00  0.00           O  
ATOM    414  N   SER    30      83.764 100.775  83.823  1.00  0.00           N  
ATOM    415  H   SER    30      83.019 100.980  84.472  1.00  0.00           H  
ATOM    416  CA  SER    30      84.309 102.021  83.185  1.00  0.00           C  
ATOM    417  HA  SER    30      85.188 101.791  82.582  1.00  0.00           H  
ATOM    418  CB  SER    30      83.204 102.616  82.283  1.00  0.00           C  
ATOM    419  HB2 SER    30      82.946 101.893  81.509  1.00  0.00           H  
ATOM    420  HB3 SER    30      82.285 102.759  82.851  1.00  0.00           H  
ATOM    421  OG  SER    30      83.693 103.719  81.617  1.00  0.00           O  
ATOM    422  HG  SER    30      83.377 104.515  82.051  1.00  0.00           H  
ATOM    423  C   SER    30      84.689 103.027  84.295  1.00  0.00           C  
ATOM    424  O   SER    30      83.946 103.910  84.728  1.00  0.00           O  
ATOM    425  N   GLN    31      85.893 102.940  84.940  1.00  0.00           N  
ATOM    426  H   GLN    31      86.044 103.704  85.583  1.00  0.00           H  
ATOM    427  CA  GLN    31      86.820 101.780  85.007  1.00  0.00           C  
ATOM    428  HA  GLN    31      86.423 101.009  84.348  1.00  0.00           H  
ATOM    429  CB  GLN    31      88.217 102.289  84.466  1.00  0.00           C  
ATOM    430  HB2 GLN    31      88.405 103.219  85.002  1.00  0.00           H  
ATOM    431  HB3 GLN    31      89.079 101.681  84.740  1.00  0.00           H  
ATOM    432  CG  GLN    31      88.174 102.492  82.923  1.00  0.00           C  
ATOM    433  HG2 GLN    31      87.204 102.716  82.479  1.00  0.00           H  
ATOM    434  HG3 GLN    31      88.826 103.322  82.652  1.00  0.00           H  
ATOM    435  CD  GLN    31      88.697 101.183  82.231  1.00  0.00           C  
ATOM    436  OE1 GLN    31      88.495 100.081  82.687  1.00  0.00           O  
ATOM    437  NE2 GLN    31      89.341 101.308  81.076  1.00  0.00           N  
ATOM    438 HE21 GLN    31      89.860 100.497  80.771  1.00  0.00           H  
ATOM    439 HE22 GLN    31      89.410 102.211  80.627  1.00  0.00           H  
ATOM    440  C   GLN    31      86.971 101.268  86.410  1.00  0.00           C  
ATOM    441  O   GLN    31      86.829 102.065  87.327  1.00  0.00           O  
ATOM    442  N   PRO    32      87.181  99.970  86.684  1.00  0.00           N  
ATOM    443  CD  PRO    32      87.526  98.985  85.639  1.00  0.00           C  
ATOM    444  HD2 PRO    32      88.537  99.097  85.247  1.00  0.00           H  
ATOM    445  HD3 PRO    32      86.851  99.022  84.784  1.00  0.00           H  
ATOM    446  CG  PRO    32      87.408  97.654  86.391  1.00  0.00           C  
ATOM    447  HG2 PRO    32      88.386  97.236  86.630  1.00  0.00           H  
ATOM    448  HG3 PRO    32      86.916  96.915  85.759  1.00  0.00           H  
ATOM    449  CB  PRO    32      86.626  97.883  87.703  1.00  0.00           C  
ATOM    450  HB2 PRO    32      87.056  97.167  88.403  1.00  0.00           H  
ATOM    451  HB3 PRO    32      85.548  97.745  87.622  1.00  0.00           H  
ATOM    452  CA  PRO    32      86.985  99.401  87.988  1.00  0.00           C  
ATOM    453  HA  PRO    32      86.103  99.884  88.408  1.00  0.00           H  
ATOM    454  C   PRO    32      88.190  99.590  88.852  1.00  0.00           C  
ATOM    455  O   PRO    32      89.171 100.066  88.347  1.00  0.00           O  
ATOM    456  N   TYR    33      88.037  99.334  90.168  1.00  0.00           N  
ATOM    457  H   TYR    33      87.096  99.169  90.497  1.00  0.00           H  
ATOM    458  CA  TYR    33      89.035  99.613  91.230  1.00  0.00           C  
ATOM    459  HA  TYR    33      89.667 100.475  91.016  1.00  0.00           H  
ATOM    460  CB  TYR    33      88.277  99.864  92.511  1.00  0.00           C  
ATOM    461  HB2 TYR    33      87.815  98.912  92.772  1.00  0.00           H  
ATOM    462  HB3 TYR    33      88.923 100.220  93.314  1.00  0.00           H  
ATOM    463  CG  TYR    33      87.202 100.951  92.393  1.00  0.00           C  
ATOM    464  CD1 TYR    33      87.335 102.033  91.555  1.00  0.00           C  
ATOM    465  HD1 TYR    33      88.139 102.021  90.835  1.00  0.00           H  
ATOM    466  CE1 TYR    33      86.235 102.968  91.433  1.00  0.00           C  
ATOM    467  HE1 TYR    33      86.318 103.787  90.733  1.00  0.00           H  
ATOM    468  CZ  TYR    33      85.035 102.842  92.260  1.00  0.00           C  
ATOM    469  OH  TYR    33      84.023 103.756  92.214  1.00  0.00           O  
ATOM    470  HH  TYR    33      83.467 103.715  92.996  1.00  0.00           H  
ATOM    471  CE2 TYR    33      85.061 101.767  93.232  1.00  0.00           C  
ATOM    472  HE2 TYR    33      84.178 101.570  93.822  1.00  0.00           H  
ATOM    473  CD2 TYR    33      86.057 100.868  93.258  1.00  0.00           C  
ATOM    474  HD2 TYR    33      85.983 100.074  93.987  1.00  0.00           H  
ATOM    475  C   TYR    33      90.021  98.455  91.441  1.00  0.00           C  
ATOM    476  O   TYR    33      90.920  98.637  92.300  1.00  0.00           O  
ATOM    477  N   GLY    34      89.829  97.319  90.723  1.00  0.00           N  
ATOM    478  H   GLY    34      88.958  97.279  90.213  1.00  0.00           H  
ATOM    479  CA  GLY    34      90.494  96.010  90.910  1.00  0.00           C  
ATOM    480  HA2 GLY    34      90.482  95.352  90.040  1.00  0.00           H  
ATOM    481  HA3 GLY    34      91.476  96.354  91.235  1.00  0.00           H  
ATOM    482  C   GLY    34      89.891  95.178  92.039  1.00  0.00           C  
ATOM    483  O   GLY    34      89.119  95.636  92.936  1.00  0.00           O  
ATOM    484  N   GLN    35      90.098  93.825  92.036  1.00  0.00           N  
ATOM    485  H   GLN    35      90.653  93.494  91.260  1.00  0.00           H  
ATOM    486  CA  GLN    35      89.395  92.847  92.915  1.00  0.00           C  
ATOM    487  HA  GLN    35      88.873  93.355  93.726  1.00  0.00           H  
ATOM    488  CB  GLN    35      88.399  92.018  91.995  1.00  0.00           C  
ATOM    489  HB2 GLN    35      87.826  92.748  91.423  1.00  0.00           H  
ATOM    490  HB3 GLN    35      89.065  91.412  91.380  1.00  0.00           H  
ATOM    491  CG  GLN    35      87.532  91.100  92.932  1.00  0.00           C  
ATOM    492  HG2 GLN    35      86.745  90.614  92.355  1.00  0.00           H  
ATOM    493  HG3 GLN    35      88.177  90.390  93.449  1.00  0.00           H  
ATOM    494  CD  GLN    35      86.765  91.833  93.956  1.00  0.00           C  
ATOM    495  OE1 GLN    35      86.151  92.898  93.779  1.00  0.00           O  
ATOM    496  NE2 GLN    35      86.769  91.472  95.188  1.00  0.00           N  
ATOM    497 HE21 GLN    35      87.179  90.577  95.412  1.00  0.00           H  
ATOM    498 HE22 GLN    35      86.188  91.956  95.858  1.00  0.00           H  
ATOM    499  C   GLN    35      90.399  91.988  93.652  1.00  0.00           C  
ATOM    500  O   GLN    35      90.879  91.005  93.043  1.00  0.00           O  
ATOM    501  N   GLN    36      90.710  92.255  94.949  1.00  0.00           N  
ATOM    502  H   GLN    36      91.521  91.744  95.265  1.00  0.00           H  
ATOM    503  CA  GLN    36      90.154  93.210  95.965  1.00  0.00           C  
ATOM    504  HA  GLN    36      89.074  93.065  95.980  1.00  0.00           H  
ATOM    505  CB  GLN    36      90.689  92.863  97.340  1.00  0.00           C  
ATOM    506  HB2 GLN    36      91.741  93.145  97.334  1.00  0.00           H  
ATOM    507  HB3 GLN    36      90.081  93.390  98.075  1.00  0.00           H  
ATOM    508  CG  GLN    36      90.626  91.360  97.747  1.00  0.00           C  
ATOM    509  HG2 GLN    36      89.615  91.008  97.543  1.00  0.00           H  
ATOM    510  HG3 GLN    36      91.361  90.875  97.104  1.00  0.00           H  
ATOM    511  CD  GLN    36      90.914  91.101  99.150  1.00  0.00           C  
ATOM    512  OE1 GLN    36      90.933  91.979 100.035  1.00  0.00           O  
ATOM    513  NE2 GLN    36      91.128  89.855  99.562  1.00  0.00           N  
ATOM    514 HE21 GLN    36      91.429  89.066  99.007  1.00  0.00           H  
ATOM    515 HE22 GLN    36      91.422  89.765 100.524  1.00  0.00           H  
ATOM    516  C   GLN    36      90.627  94.635  95.517  1.00  0.00           C  
ATOM    517  O   GLN    36      91.622  94.730  94.837  1.00  0.00           O  
ATOM    518  N   SER    37      89.949  95.660  96.014  1.00  0.00           N  
ATOM    519  H   SER    37      89.185  95.502  96.655  1.00  0.00           H  
ATOM    520  CA  SER    37      90.249  97.089  95.648  1.00  0.00           C  
ATOM    521  HA  SER    37      90.210  97.043  94.559  1.00  0.00           H  
ATOM    522  CB  SER    37      89.130  97.938  96.252  1.00  0.00           C  
ATOM    523  HB2 SER    37      89.049  98.968  95.906  1.00  0.00           H  
ATOM    524  HB3 SER    37      88.219  97.378  96.040  1.00  0.00           H  
ATOM    525  OG  SER    37      89.307  98.051  97.703  1.00  0.00           O  
ATOM    526  HG  SER    37      88.437  98.009  98.105  1.00  0.00           H  
ATOM    527  C   SER    37      91.657  97.512  96.174  1.00  0.00           C  
ATOM    528  O   SER    37      92.197  96.959  97.151  1.00  0.00           O  
ATOM    529  N   TYR    38      92.188  98.555  95.525  1.00  0.00           N  
ATOM    530  H   TYR    38      91.673  98.997  94.777  1.00  0.00           H  
ATOM    531  CA  TYR    38      93.546  99.086  95.800  1.00  0.00           C  
ATOM    532  HA  TYR    38      93.732  98.989  96.870  1.00  0.00           H  
ATOM    533  CB  TYR    38      94.590  98.160  95.134  1.00  0.00           C  
ATOM    534  HB2 TYR    38      94.478  97.219  95.672  1.00  0.00           H  
ATOM    535  HB3 TYR    38      94.459  98.100  94.054  1.00  0.00           H  
ATOM    536  CG  TYR    38      96.061  98.423  95.282  1.00  0.00           C  
ATOM    537  CD1 TYR    38      96.861  98.994  94.238  1.00  0.00           C  
ATOM    538  HD1 TYR    38      96.319  99.282  93.350  1.00  0.00           H  
ATOM    539  CE1 TYR    38      98.194  99.184  94.326  1.00  0.00           C  
ATOM    540  HE1 TYR    38      98.790  99.543  93.500  1.00  0.00           H  
ATOM    541  CZ  TYR    38      98.851  98.735  95.510  1.00  0.00           C  
ATOM    542  OH  TYR    38     100.172  98.716  95.441  1.00  0.00           O  
ATOM    543  HH  TYR    38     100.635  98.526  96.260  1.00  0.00           H  
ATOM    544  CE2 TYR    38      98.096  98.072  96.530  1.00  0.00           C  
ATOM    545  HE2 TYR    38      98.672  97.622  97.325  1.00  0.00           H  
ATOM    546  CD2 TYR    38      96.699  97.934  96.403  1.00  0.00           C  
ATOM    547  HD2 TYR    38      96.215  97.393  97.203  1.00  0.00           H  
ATOM    548  C   TYR    38      93.780 100.532  95.407  1.00  0.00           C  
ATOM    549  O   TYR    38      94.163 100.821  94.270  1.00  0.00           O  
ATOM    550  N   SER    39      93.657 101.461  96.361  1.00  0.00           N  
ATOM    551  H   SER    39      93.417 101.196  97.305  1.00  0.00           H  
ATOM    552  CA  SER    39      93.939 102.921  96.164  1.00  0.00           C  
ATOM    553  HA  SER    39      93.738 103.264  95.149  1.00  0.00           H  
ATOM    554  CB  SER    39      93.129 103.749  97.201  1.00  0.00           C  
ATOM    555  HB2 SER    39      93.391 103.637  98.253  1.00  0.00           H  
ATOM    556  HB3 SER    39      93.193 104.816  96.989  1.00  0.00           H  
ATOM    557  OG  SER    39      91.832 103.255  97.022  1.00  0.00           O  
ATOM    558  HG  SER    39      91.438 103.214  97.897  1.00  0.00           H  
ATOM    559  C   SER    39      95.398 103.290  96.482  1.00  0.00           C  
ATOM    560  O   SER    39      95.861 103.302  97.646  1.00  0.00           O  
ATOM    561  N   GLY    40      96.183 103.644  95.407  1.00  0.00           N  
ATOM    562  H   GLY    40      95.659 103.775  94.554  1.00  0.00           H  
ATOM    563  CA  GLY    40      97.595 103.998  95.419  1.00  0.00           C  
ATOM    564  HA2 GLY    40      97.583 105.047  95.713  1.00  0.00           H  
ATOM    565  HA3 GLY    40      98.056 103.353  96.168  1.00  0.00           H  
ATOM    566  C   GLY    40      98.263 103.762  94.050  1.00  0.00           C  
ATOM    567  O   GLY    40      97.597 103.720  93.012  1.00  0.00           O  
ATOM    568  N   TYR    41      99.561 103.668  93.915  1.00  0.00           N  
ATOM    569  H   TYR    41      99.953 103.649  92.984  1.00  0.00           H  
ATOM    570  CA  TYR    41     100.504 103.712  94.973  1.00  0.00           C  
ATOM    571  HA  TYR    41     100.152 104.276  95.837  1.00  0.00           H  
ATOM    572  CB  TYR    41     100.831 102.285  95.370  1.00  0.00           C  
ATOM    573  HB2 TYR    41     100.007 101.943  95.996  1.00  0.00           H  
ATOM    574  HB3 TYR    41     101.093 101.720  94.476  1.00  0.00           H  
ATOM    575  CG  TYR    41     102.052 102.154  96.228  1.00  0.00           C  
ATOM    576  CD1 TYR    41     103.156 101.493  95.802  1.00  0.00           C  
ATOM    577  HD1 TYR    41     103.209 101.126  94.788  1.00  0.00           H  
ATOM    578  CE1 TYR    41     104.347 101.395  96.597  1.00  0.00           C  
ATOM    579  HE1 TYR    41     105.230 100.885  96.243  1.00  0.00           H  
ATOM    580  CZ  TYR    41     104.283 101.948  97.884  1.00  0.00           C  
ATOM    581  OH  TYR    41     105.378 101.822  98.694  1.00  0.00           O  
ATOM    582  HH  TYR    41     105.192 102.090  99.597  1.00  0.00           H  
ATOM    583  CE2 TYR    41     103.141 102.605  98.381  1.00  0.00           C  
ATOM    584  HE2 TYR    41     103.175 103.017  99.379  1.00  0.00           H  
ATOM    585  CD2 TYR    41     101.990 102.703  97.548  1.00  0.00           C  
ATOM    586  HD2 TYR    41     101.100 103.179  97.932  1.00  0.00           H  
ATOM    587  C   TYR    41     101.821 104.486  94.564  1.00  0.00           C  
ATOM    588  O   TYR    41     102.223 104.437  93.441  1.00  0.00           O  
ATOM    589  N   SER    42     102.507 105.140  95.502  1.00  0.00           N  
ATOM    590  H   SER    42     102.069 105.209  96.410  1.00  0.00           H  
ATOM    591  CA  SER    42     103.800 105.787  95.284  1.00  0.00           C  
ATOM    592  HA  SER    42     104.332 105.131  94.594  1.00  0.00           H  
ATOM    593  CB  SER    42     103.548 107.197  94.697  1.00  0.00           C  
ATOM    594  HB2 SER    42     102.840 107.200  93.868  1.00  0.00           H  
ATOM    595  HB3 SER    42     103.326 107.884  95.513  1.00  0.00           H  
ATOM    596  OG  SER    42     104.766 107.672  94.219  1.00  0.00           O  
ATOM    597  HG  SER    42     104.740 107.321  93.326  1.00  0.00           H  
ATOM    598  C   SER    42     104.640 105.771  96.534  1.00  0.00           C  
ATOM    599  O   SER    42     104.214 106.311  97.542  1.00  0.00           O  
ATOM    600  N   GLN    43     105.817 105.217  96.455  1.00  0.00           N  
ATOM    601  H   GLN    43     105.921 104.708  95.589  1.00  0.00           H  
ATOM    602  CA  GLN    43     106.719 105.148  97.530  1.00  0.00           C  
ATOM    603  HA  GLN    43     106.176 104.773  98.398  1.00  0.00           H  
ATOM    604  CB  GLN    43     107.837 104.130  97.327  1.00  0.00           C  
ATOM    605  HB2 GLN    43     107.336 103.176  97.163  1.00  0.00           H  
ATOM    606  HB3 GLN    43     108.347 104.420  96.409  1.00  0.00           H  
ATOM    607  CG  GLN    43     108.846 103.943  98.472  1.00  0.00           C  
ATOM    608  HG2 GLN    43     109.659 103.364  98.034  1.00  0.00           H  
ATOM    609  HG3 GLN    43     109.220 104.900  98.836  1.00  0.00           H  
ATOM    610  CD  GLN    43     108.224 103.281  99.708  1.00  0.00           C  
ATOM    611  OE1 GLN    43     107.243 103.782 100.238  1.00  0.00           O  
ATOM    612  NE2 GLN    43     108.897 102.250 100.103  1.00  0.00           N  
ATOM    613 HE21 GLN    43     109.748 102.006  99.617  1.00  0.00           H  
ATOM    614 HE22 GLN    43     108.513 101.475 100.625  1.00  0.00           H  
ATOM    615  C   GLN    43     107.202 106.615  97.842  1.00  0.00           C  
ATOM    616  O   GLN    43     107.274 106.988  99.020  1.00  0.00           O  
ATOM    617  N   SER    44     107.325 107.398  96.770  1.00  0.00           N  
ATOM    618  H   SER    44     107.440 106.972  95.861  1.00  0.00           H  
ATOM    619  CA  SER    44     107.530 108.804  96.719  1.00  0.00           C  
ATOM    620  HA  SER    44     108.455 109.092  97.219  1.00  0.00           H  
ATOM    621  CB  SER    44     107.714 109.257  95.274  1.00  0.00           C  
ATOM    622  HB2 SER    44     106.713 109.204  94.847  1.00  0.00           H  
ATOM    623  HB3 SER    44     108.125 110.266  95.301  1.00  0.00           H  
ATOM    624  OG  SER    44     108.678 108.533  94.472  1.00  0.00           O  
ATOM    625  HG  SER    44     109.530 108.965  94.566  1.00  0.00           H  
ATOM    626  C   SER    44     106.443 109.655  97.360  1.00  0.00           C  
ATOM    627  O   SER    44     105.253 109.518  97.032  1.00  0.00           O  
ATOM    628  N   THR    45     106.834 110.706  98.053  1.00  0.00           N  
ATOM    629  H   THR    45     107.802 110.862  98.294  1.00  0.00           H  
ATOM    630  CA  THR    45     105.964 111.897  98.385  1.00  0.00           C  
ATOM    631  HA  THR    45     105.034 111.555  98.840  1.00  0.00           H  
ATOM    632  CB  THR    45     106.681 112.723  99.487  1.00  0.00           C  
ATOM    633  HB  THR    45     107.721 112.909  99.217  1.00  0.00           H  
ATOM    634  CG2 THR    45     106.149 114.076  99.789  1.00  0.00           C  
ATOM    635 HG21 THR    45     106.729 114.617 100.536  1.00  0.00           H  
ATOM    636 HG22 THR    45     106.077 114.699  98.897  1.00  0.00           H  
ATOM    637 HG23 THR    45     105.130 114.077 100.176  1.00  0.00           H  
ATOM    638  OG1 THR    45     106.837 112.016 100.624  1.00  0.00           O  
ATOM    639  HG1 THR    45     107.509 111.352 100.452  1.00  0.00           H  
ATOM    640  C   THR    45     105.665 112.630  97.122  1.00  0.00           C  
ATOM    641  O   THR    45     106.472 112.626  96.228  1.00  0.00           O  
ATOM    642  N   ASP    46     104.544 113.340  97.064  1.00  0.00           N  
ATOM    643  H   ASP    46     103.927 113.287  97.862  1.00  0.00           H  
ATOM    644  CA  ASP    46     104.222 114.312  96.000  1.00  0.00           C  
ATOM    645  HA  ASP    46     104.085 113.750  95.076  1.00  0.00           H  
ATOM    646  CB  ASP    46     102.848 114.908  96.331  1.00  0.00           C  
ATOM    647  HB2 ASP    46     102.181 114.046  96.358  1.00  0.00           H  
ATOM    648  HB3 ASP    46     102.812 115.369  97.318  1.00  0.00           H  
ATOM    649  CG  ASP    46     102.330 115.963  95.279  1.00  0.00           C  
ATOM    650  OD1 ASP    46     102.700 115.906  94.060  1.00  0.00           O  
ATOM    651  OD2 ASP    46     101.578 116.884  95.629  1.00  0.00           O  
ATOM    652  C   ASP    46     105.274 115.469  95.972  1.00  0.00           C  
ATOM    653  O   ASP    46     105.701 116.045  96.947  1.00  0.00           O  
ATOM    654  N   THR    47     105.558 116.010  94.797  1.00  0.00           N  
ATOM    655  H   THR    47     105.037 115.700  93.989  1.00  0.00           H  
ATOM    656  CA  THR    47     106.326 117.257  94.520  1.00  0.00           C  
ATOM    657  HA  THR    47     106.442 117.809  95.453  1.00  0.00           H  
ATOM    658  CB  THR    47     107.735 116.966  94.023  1.00  0.00           C  
ATOM    659  HB  THR    47     108.245 117.896  93.770  1.00  0.00           H  
ATOM    660  CG2 THR    47     108.608 116.239  95.071  1.00  0.00           C  
ATOM    661 HG21 THR    47     108.683 116.794  96.006  1.00  0.00           H  
ATOM    662 HG22 THR    47     108.264 115.228  95.291  1.00  0.00           H  
ATOM    663 HG23 THR    47     109.620 116.036  94.719  1.00  0.00           H  
ATOM    664  OG1 THR    47     107.644 116.125  92.960  1.00  0.00           O  
ATOM    665  HG1 THR    47     107.106 115.385  93.250  1.00  0.00           H  
ATOM    666  C   THR    47     105.568 118.225  93.541  1.00  0.00           C  
ATOM    667  O   THR    47     106.122 119.328  93.240  1.00  0.00           O  
ATOM    668  N   SER    48     104.449 117.805  92.971  1.00  0.00           N  
ATOM    669  H   SER    48     104.034 116.913  93.200  1.00  0.00           H  
ATOM    670  CA  SER    48     103.635 118.529  91.961  1.00  0.00           C  
ATOM    671  HA  SER    48     104.224 118.559  91.044  1.00  0.00           H  
ATOM    672  CB  SER    48     102.280 117.980  91.734  1.00  0.00           C  
ATOM    673  HB2 SER    48     101.760 118.368  90.858  1.00  0.00           H  
ATOM    674  HB3 SER    48     102.318 116.915  91.506  1.00  0.00           H  
ATOM    675  OG  SER    48     101.536 118.136  92.883  1.00  0.00           O  
ATOM    676  HG  SER    48     101.900 117.510  93.512  1.00  0.00           H  
ATOM    677  C   SER    48     103.490 120.023  92.369  1.00  0.00           C  
ATOM    678  O   SER    48     103.508 120.401  93.536  1.00  0.00           O  
ATOM    679  N   GLY    49     103.520 120.939  91.348  1.00  0.00           N  
ATOM    680  H   GLY    49     103.509 120.619  90.390  1.00  0.00           H  
ATOM    681  CA  GLY    49     103.457 122.364  91.570  1.00  0.00           C  
ATOM    682  HA2 GLY    49     103.315 122.917  90.642  1.00  0.00           H  
ATOM    683  HA3 GLY    49     102.539 122.535  92.133  1.00  0.00           H  
ATOM    684  C   GLY    49     104.561 123.050  92.390  1.00  0.00           C  
ATOM    685  O   GLY    49     105.758 122.600  92.384  1.00  0.00           O  
ATOM    686  N   TYR    50     104.383 124.222  92.957  1.00  0.00           N  
ATOM    687  H   TYR    50     105.205 124.749  93.217  1.00  0.00           H  
ATOM    688  CA  TYR    50     103.102 124.934  93.027  1.00  0.00           C  
ATOM    689  HA  TYR    50     102.352 124.156  92.884  1.00  0.00           H  
ATOM    690  CB  TYR    50     102.746 125.626  94.325  1.00  0.00           C  
ATOM    691  HB2 TYR    50     102.945 124.911  95.124  1.00  0.00           H  
ATOM    692  HB3 TYR    50     103.444 126.463  94.376  1.00  0.00           H  
ATOM    693  CG  TYR    50     101.368 126.179  94.532  1.00  0.00           C  
ATOM    694  CD1 TYR    50     100.970 127.535  94.419  1.00  0.00           C  
ATOM    695  HD1 TYR    50     101.631 128.371  94.245  1.00  0.00           H  
ATOM    696  CE1 TYR    50      99.654 127.912  94.618  1.00  0.00           C  
ATOM    697  HE1 TYR    50      99.366 128.918  94.354  1.00  0.00           H  
ATOM    698  CZ  TYR    50      98.669 127.024  94.963  1.00  0.00           C  
ATOM    699  OH  TYR    50      97.301 127.377  94.916  1.00  0.00           O  
ATOM    700  HH  TYR    50      96.841 126.566  95.146  1.00  0.00           H  
ATOM    701  CE2 TYR    50      99.020 125.718  95.134  1.00  0.00           C  
ATOM    702  HE2 TYR    50      98.299 124.937  95.325  1.00  0.00           H  
ATOM    703  CD2 TYR    50     100.364 125.270  94.963  1.00  0.00           C  
ATOM    704  HD2 TYR    50     100.608 124.218  94.993  1.00  0.00           H  
ATOM    705  C   TYR    50     103.053 125.960  91.861  1.00  0.00           C  
ATOM    706  O   TYR    50     104.009 126.702  91.701  1.00  0.00           O  
ATOM    707  N   GLY    51     101.992 125.940  91.026  1.00  0.00           N  
ATOM    708  H   GLY    51     102.117 126.348  90.111  1.00  0.00           H  
ATOM    709  CA  GLY    51     100.695 125.245  91.278  1.00  0.00           C  
ATOM    710  HA2 GLY    51     100.968 124.192  91.205  1.00  0.00           H  
ATOM    711  HA3 GLY    51     100.357 125.304  92.313  1.00  0.00           H  
ATOM    712  C   GLY    51      99.644 125.829  90.358  1.00  0.00           C  
ATOM    713  O   GLY    51      98.683 125.197  89.942  1.00  0.00           O  
ATOM    714  N   GLN    52      99.696 127.133  90.133  1.00  0.00           N  
ATOM    715  H   GLN    52     100.536 127.607  90.431  1.00  0.00           H  
ATOM    716  CA  GLN    52      98.731 128.010  89.337  1.00  0.00           C  
ATOM    717  HA  GLN    52      98.088 127.470  88.642  1.00  0.00           H  
ATOM    718  CB  GLN    52      97.865 128.773  90.375  1.00  0.00           C  
ATOM    719  HB2 GLN    52      98.514 129.058  91.203  1.00  0.00           H  
ATOM    720  HB3 GLN    52      97.385 129.665  89.973  1.00  0.00           H  
ATOM    721  CG  GLN    52      96.729 127.816  90.913  1.00  0.00           C  
ATOM    722  HG2 GLN    52      96.210 127.435  90.034  1.00  0.00           H  
ATOM    723  HG3 GLN    52      97.154 127.092  91.609  1.00  0.00           H  
ATOM    724  CD  GLN    52      95.700 128.659  91.632  1.00  0.00           C  
ATOM    725  OE1 GLN    52      94.898 129.348  91.047  1.00  0.00           O  
ATOM    726  NE2 GLN    52      95.603 128.668  92.949  1.00  0.00           N  
ATOM    727 HE21 GLN    52      96.204 128.028  93.448  1.00  0.00           H  
ATOM    728 HE22 GLN    52      94.973 129.278  93.449  1.00  0.00           H  
ATOM    729  C   GLN    52      99.524 128.996  88.472  1.00  0.00           C  
ATOM    730  O   GLN    52     100.005 130.054  88.934  1.00  0.00           O  
ATOM    731  N   SER    53      99.495 128.893  87.133  1.00  0.00           N  
ATOM    732  H   SER    53      99.953 129.731  86.803  1.00  0.00           H  
ATOM    733  CA  SER    53      98.942 127.827  86.295  1.00  0.00           C  
ATOM    734  HA  SER    53      97.903 127.814  86.624  1.00  0.00           H  
ATOM    735  CB  SER    53      99.106 128.229  84.846  1.00  0.00           C  
ATOM    736  HB2 SER    53      98.614 129.178  84.633  1.00  0.00           H  
ATOM    737  HB3 SER    53     100.184 128.325  84.717  1.00  0.00           H  
ATOM    738  OG  SER    53      98.520 127.284  83.936  1.00  0.00           O  
ATOM    739  HG  SER    53      99.199 127.190  83.264  1.00  0.00           H  
ATOM    740  C   SER    53      99.363 126.391  86.562  1.00  0.00           C  
ATOM    741  O   SER    53     100.531 126.109  86.815  1.00  0.00           O  
ATOM    742  N   SER    54      98.422 125.485  86.623  1.00  0.00           N  
ATOM    743  H   SER    54      97.484 125.747  86.355  1.00  0.00           H  
ATOM    744  CA  SER    54      98.631 123.945  86.635  1.00  0.00           C  
ATOM    745  HA  SER    54      99.516 123.719  87.230  1.00  0.00           H  
ATOM    746  CB  SER    54      97.417 123.177  87.212  1.00  0.00           C  
ATOM    747  HB2 SER    54      97.678 122.120  87.155  1.00  0.00           H  
ATOM    748  HB3 SER    54      97.321 123.532  88.238  1.00  0.00           H  
ATOM    749  OG  SER    54      96.239 123.615  86.615  1.00  0.00           O  
ATOM    750  HG  SER    54      95.615 123.086  87.116  1.00  0.00           H  
ATOM    751  C   SER    54      98.944 123.356  85.282  1.00  0.00           C  
ATOM    752  O   SER    54      99.437 122.262  85.247  1.00  0.00           O  
ATOM    753  N   TYR    55      98.843 124.188  84.233  1.00  0.00           N  
ATOM    754  H   TYR    55      98.413 125.081  84.427  1.00  0.00           H  
ATOM    755  CA  TYR    55      99.171 123.773  82.816  1.00  0.00           C  
ATOM    756  HA  TYR    55      99.369 122.711  82.960  1.00  0.00           H  
ATOM    757  CB  TYR    55      97.833 123.812  81.960  1.00  0.00           C  
ATOM    758  HB2 TYR    55      97.601 124.851  81.728  1.00  0.00           H  
ATOM    759  HB3 TYR    55      97.929 123.336  80.984  1.00  0.00           H  
ATOM    760  CG  TYR    55      96.810 123.105  82.698  1.00  0.00           C  
ATOM    761  CD1 TYR    55      95.801 123.834  83.410  1.00  0.00           C  
ATOM    762  HD1 TYR    55      95.830 124.914  83.399  1.00  0.00           H  
ATOM    763  CE1 TYR    55      94.671 123.208  83.957  1.00  0.00           C  
ATOM    764  HE1 TYR    55      93.875 123.744  84.453  1.00  0.00           H  
ATOM    765  CZ  TYR    55      94.712 121.808  84.006  1.00  0.00           C  
ATOM    766  OH  TYR    55      93.705 121.073  84.588  1.00  0.00           O  
ATOM    767  HH  TYR    55      93.909 120.158  84.380  1.00  0.00           H  
ATOM    768  CE2 TYR    55      95.670 121.022  83.269  1.00  0.00           C  
ATOM    769  HE2 TYR    55      95.619 119.944  83.268  1.00  0.00           H  
ATOM    770  CD2 TYR    55      96.648 121.721  82.524  1.00  0.00           C  
ATOM    771  HD2 TYR    55      97.369 121.135  81.972  1.00  0.00           H  
ATOM    772  C   TYR    55     100.253 124.708  82.223  1.00  0.00           C  
ATOM    773  O   TYR    55     100.130 125.923  82.237  1.00  0.00           O  
ATOM    774  N   SER    56     101.343 124.166  81.575  1.00  0.00           N  
ATOM    775  H   SER    56     101.995 124.889  81.306  1.00  0.00           H  
ATOM    776  CA  SER    56     101.850 122.779  81.562  1.00  0.00           C  
ATOM    777  HA  SER    56     102.669 122.736  80.844  1.00  0.00           H  
ATOM    778  CB  SER    56     102.427 122.508  82.881  1.00  0.00           C  
ATOM    779  HB2 SER    56     103.079 123.369  83.029  1.00  0.00           H  
ATOM    780  HB3 SER    56     101.622 122.443  83.613  1.00  0.00           H  
ATOM    781  OG  SER    56     103.271 121.369  83.033  1.00  0.00           O  
ATOM    782  HG  SER    56     103.105 121.005  83.906  1.00  0.00           H  
ATOM    783  C   SER    56     100.868 121.690  80.995  1.00  0.00           C  
ATOM    784  O   SER    56     100.332 120.804  81.721  1.00  0.00           O  
ATOM    785  N   SER    57     100.478 121.841  79.712  1.00  0.00           N  
ATOM    786  H   SER    57      99.979 121.024  79.391  1.00  0.00           H  
ATOM    787  CA  SER    57     100.983 122.768  78.623  1.00  0.00           C  
ATOM    788  HA  SER    57     101.989 123.103  78.876  1.00  0.00           H  
ATOM    789  CB  SER    57     100.988 122.185  77.224  1.00  0.00           C  
ATOM    790  HB2 SER    57     101.596 121.280  77.262  1.00  0.00           H  
ATOM    791  HB3 SER    57     100.053 121.724  76.908  1.00  0.00           H  
ATOM    792  OG  SER    57     101.664 122.941  76.195  1.00  0.00           O  
ATOM    793  HG  SER    57     102.610 122.865  76.339  1.00  0.00           H  
ATOM    794  C   SER    57      99.992 123.959  78.675  1.00  0.00           C  
ATOM    795  O   SER    57      98.754 123.736  78.777  1.00  0.00           O  
ATOM    796  N   TYR    58     100.464 125.208  78.724  1.00  0.00           N  
ATOM    797  H   TYR    58     101.442 125.389  78.549  1.00  0.00           H  
ATOM    798  CA  TYR    58      99.565 126.363  78.848  1.00  0.00           C  
ATOM    799  HA  TYR    58      98.972 126.075  79.716  1.00  0.00           H  
ATOM    800  CB  TYR    58     100.452 127.624  79.016  1.00  0.00           C  
ATOM    801  HB2 TYR    58     101.178 127.573  79.828  1.00  0.00           H  
ATOM    802  HB3 TYR    58     100.906 127.668  78.026  1.00  0.00           H  
ATOM    803  CG  TYR    58      99.627 128.820  79.397  1.00  0.00           C  
ATOM    804  CD1 TYR    58      99.187 129.574  78.260  1.00  0.00           C  
ATOM    805  HD1 TYR    58      99.526 129.416  77.247  1.00  0.00           H  
ATOM    806  CE1 TYR    58      98.232 130.576  78.459  1.00  0.00           C  
ATOM    807  HE1 TYR    58      97.934 131.280  77.696  1.00  0.00           H  
ATOM    808  CZ  TYR    58      97.700 130.773  79.765  1.00  0.00           C  
ATOM    809  OH  TYR    58      96.760 131.705  80.063  1.00  0.00           O  
ATOM    810  HH  TYR    58      96.610 132.203  79.256  1.00  0.00           H  
ATOM    811  CE2 TYR    58      98.240 130.062  80.896  1.00  0.00           C  
ATOM    812  HE2 TYR    58      97.747 130.146  81.854  1.00  0.00           H  
ATOM    813  CD2 TYR    58      99.245 129.082  80.706  1.00  0.00           C  
ATOM    814  HD2 TYR    58      99.473 128.414  81.523  1.00  0.00           H  
ATOM    815  C   TYR    58      98.599 126.544  77.642  1.00  0.00           C  
ATOM    816  O   TYR    58      99.089 126.253  76.523  1.00  0.00           O  
ATOM    817  N   GLY    59      97.289 126.790  77.793  1.00  0.00           N  
ATOM    818  H   GLY    59      96.693 126.985  77.001  1.00  0.00           H  
ATOM    819  CA  GLY    59      96.584 126.772  79.021  1.00  0.00           C  
ATOM    820  HA2 GLY    59      96.509 125.779  79.463  1.00  0.00           H  
ATOM    821  HA3 GLY    59      97.177 127.319  79.754  1.00  0.00           H  
ATOM    822  C   GLY    59      95.217 127.584  79.003  1.00  0.00           C  
ATOM    823  O   GLY    59      94.826 128.081  77.948  1.00  0.00           O  
ATOM    824  N   GLN    60      94.311 127.590  79.968  1.00  0.00           N  
ATOM    825  H   GLN    60      93.523 128.194  79.780  1.00  0.00           H  
ATOM    826  CA  GLN    60      94.391 126.995  81.311  1.00  0.00           C  
ATOM    827  HA  GLN    60      95.159 126.222  81.295  1.00  0.00           H  
ATOM    828  CB  GLN    60      95.025 128.132  82.226  1.00  0.00           C  
ATOM    829  HB2 GLN    60      95.180 127.686  83.208  1.00  0.00           H  
ATOM    830  HB3 GLN    60      96.034 128.340  81.871  1.00  0.00           H  
ATOM    831  CG  GLN    60      94.202 129.436  82.268  1.00  0.00           C  
ATOM    832  HG2 GLN    60      94.842 130.221  82.670  1.00  0.00           H  
ATOM    833  HG3 GLN    60      93.919 129.799  81.280  1.00  0.00           H  
ATOM    834  CD  GLN    60      93.034 129.444  83.265  1.00  0.00           C  
ATOM    835  OE1 GLN    60      91.904 129.491  82.844  1.00  0.00           O  
ATOM    836  NE2 GLN    60      93.292 129.369  84.622  1.00  0.00           N  
ATOM    837 HE21 GLN    60      94.254 129.316  84.925  1.00  0.00           H  
ATOM    838 HE22 GLN    60      92.543 129.087  85.238  1.00  0.00           H  
ATOM    839  C   GLN    60      93.036 126.370  81.759  1.00  0.00           C  
ATOM    840  O   GLN    60      92.904 125.814  82.865  1.00  0.00           O  
ATOM    841  N   SER    61      91.947 126.542  80.952  1.00  0.00           N  
ATOM    842  H   SER    61      91.967 127.222  80.206  1.00  0.00           H  
ATOM    843  CA  SER    61      90.598 126.026  81.244  1.00  0.00           C  
ATOM    844  HA  SER    61      90.741 124.962  81.430  1.00  0.00           H  
ATOM    845  CB  SER    61      90.080 126.575  82.580  1.00  0.00           C  
ATOM    846  HB2 SER    61      89.200 126.008  82.885  1.00  0.00           H  
ATOM    847  HB3 SER    61      90.852 126.367  83.322  1.00  0.00           H  
ATOM    848  OG  SER    61      89.714 127.962  82.523  1.00  0.00           O  
ATOM    849  HG  SER    61      90.474 128.521  82.705  1.00  0.00           H  
ATOM    850  C   SER    61      89.645 126.152  80.052  1.00  0.00           C  
ATOM    851  O   SER    61      90.065 126.735  78.986  1.00  0.00           O  
ATOM    852  N   GLN    62      88.365 125.755  80.265  1.00  0.00           N  
ATOM    853  H   GLN    62      88.158 125.439  81.202  1.00  0.00           H  
ATOM    854  CA  GLN    62      87.421 125.488  79.232  1.00  0.00           C  
ATOM    855  HA  GLN    62      87.943 124.794  78.574  1.00  0.00           H  
ATOM    856  CB  GLN    62      86.270 124.659  79.827  1.00  0.00           C  
ATOM    857  HB2 GLN    62      86.094 125.151  80.784  1.00  0.00           H  
ATOM    858  HB3 GLN    62      85.379 124.778  79.211  1.00  0.00           H  
ATOM    859  CG  GLN    62      86.543 123.162  79.964  1.00  0.00           C  
ATOM    860  HG2 GLN    62      87.065 122.907  79.041  1.00  0.00           H  
ATOM    861  HG3 GLN    62      87.192 122.856  80.785  1.00  0.00           H  
ATOM    862  CD  GLN    62      85.219 122.302  79.986  1.00  0.00           C  
ATOM    863  OE1 GLN    62      84.146 122.737  80.120  1.00  0.00           O  
ATOM    864  NE2 GLN    62      85.412 120.983  79.736  1.00  0.00           N  
ATOM    865 HE21 GLN    62      84.520 120.538  79.573  1.00  0.00           H  
ATOM    866 HE22 GLN    62      86.333 120.581  79.628  1.00  0.00           H  
ATOM    867  C   GLN    62      86.972 126.783  78.441  1.00  0.00           C  
ATOM    868  O   GLN    62      87.100 126.785  77.195  1.00  0.00           O  
ATOM    869  N   ASN    63      86.539 127.877  79.096  1.00  0.00           N  
ATOM    870  H   ASN    63      86.430 127.802  80.098  1.00  0.00           H  
ATOM    871  CA  ASN    63      86.316 129.179  78.448  1.00  0.00           C  
ATOM    872  HA  ASN    63      86.014 129.181  77.401  1.00  0.00           H  
ATOM    873  CB  ASN    63      85.072 129.844  79.133  1.00  0.00           C  
ATOM    874  HB2 ASN    63      85.182 129.994  80.207  1.00  0.00           H  
ATOM    875  HB3 ASN    63      84.872 130.771  78.596  1.00  0.00           H  
ATOM    876  CG  ASN    63      83.826 128.914  79.056  1.00  0.00           C  
ATOM    877  OD1 ASN    63      83.725 128.001  78.246  1.00  0.00           O  
ATOM    878  ND2 ASN    63      82.851 129.251  79.830  1.00  0.00           N  
ATOM    879 HD21 ASN    63      82.033 128.660  79.783  1.00  0.00           H  
ATOM    880 HD22 ASN    63      82.970 129.913  80.583  1.00  0.00           H  
ATOM    881  C   ASN    63      87.554 130.115  78.552  1.00  0.00           C  
ATOM    882  O   ASN    63      87.472 131.211  78.089  1.00  0.00           O  
ATOM    883  N   THR    64      88.702 129.621  78.996  1.00  0.00           N  
ATOM    884  H   THR    64      88.786 128.627  79.158  1.00  0.00           H  
ATOM    885  CA  THR    64      89.943 130.473  79.059  1.00  0.00           C  
ATOM    886  HA  THR    64      89.814 131.379  78.466  1.00  0.00           H  
ATOM    887  CB  THR    64      90.148 130.942  80.512  1.00  0.00           C  
ATOM    888  HB  THR    64      90.184 130.060  81.152  1.00  0.00           H  
ATOM    889  CG2 THR    64      91.387 131.718  80.690  1.00  0.00           C  
ATOM    890 HG21 THR    64      91.332 132.705  80.231  1.00  0.00           H  
ATOM    891 HG22 THR    64      91.344 131.999  81.743  1.00  0.00           H  
ATOM    892 HG23 THR    64      92.337 131.293  80.367  1.00  0.00           H  
ATOM    893  OG1 THR    64      89.064 131.716  81.126  1.00  0.00           O  
ATOM    894  HG1 THR    64      88.565 131.054  81.609  1.00  0.00           H  
ATOM    895  C   THR    64      91.249 129.663  78.601  1.00  0.00           C  
ATOM    896  O   THR    64      91.788 128.926  79.373  1.00  0.00           O  
ATOM    897  N   GLY    65      91.610 129.788  77.314  1.00  0.00           N  
ATOM    898  H   GLY    65      92.323 129.138  77.017  1.00  0.00           H  
ATOM    899  CA  GLY    65      91.109 130.724  76.348  1.00  0.00           C  
ATOM    900  HA2 GLY    65      90.828 131.736  76.641  1.00  0.00           H  
ATOM    901  HA3 GLY    65      91.943 130.885  75.665  1.00  0.00           H  
ATOM    902  C   GLY    65      89.852 130.131  75.629  1.00  0.00           C  
ATOM    903  O   GLY    65      89.839 129.007  75.212  1.00  0.00           O  
ATOM    904  N   TYR    66      88.780 130.873  75.437  1.00  0.00           N  
ATOM    905  H   TYR    66      88.618 131.733  75.940  1.00  0.00           H  
ATOM    906  CA  TYR    66      87.583 130.400  74.653  1.00  0.00           C  
ATOM    907  HA  TYR    66      87.184 129.528  75.172  1.00  0.00           H  
ATOM    908  CB  TYR    66      86.500 131.472  74.643  1.00  0.00           C  
ATOM    909  HB2 TYR    66      86.405 131.777  75.685  1.00  0.00           H  
ATOM    910  HB3 TYR    66      86.753 132.271  73.947  1.00  0.00           H  
ATOM    911  CG  TYR    66      85.129 130.961  74.159  1.00  0.00           C  
ATOM    912  CD1 TYR    66      84.706 131.010  72.839  1.00  0.00           C  
ATOM    913  HD1 TYR    66      85.331 131.587  72.173  1.00  0.00           H  
ATOM    914  CE1 TYR    66      83.542 130.377  72.352  1.00  0.00           C  
ATOM    915  HE1 TYR    66      83.307 130.358  71.298  1.00  0.00           H  
ATOM    916  CZ  TYR    66      82.731 129.694  73.256  1.00  0.00           C  
ATOM    917  OH  TYR    66      81.519 129.229  72.855  1.00  0.00           O  
ATOM    918  HH  TYR    66      81.408 128.887  71.965  1.00  0.00           H  
ATOM    919  CE2 TYR    66      83.039 129.816  74.654  1.00  0.00           C  
ATOM    920  HE2 TYR    66      82.335 129.494  75.406  1.00  0.00           H  
ATOM    921  CD2 TYR    66      84.292 130.310  75.069  1.00  0.00           C  
ATOM    922  HD2 TYR    66      84.574 130.469  76.099  1.00  0.00           H  
ATOM    923  C   TYR    66      87.940 129.936  73.211  1.00  0.00           C  
ATOM    924  O   TYR    66      88.623 130.698  72.448  1.00  0.00           O  
ATOM    925  N   GLY    67      87.289 128.921  72.720  1.00  0.00           N  
ATOM    926  H   GLY    67      86.692 128.402  73.348  1.00  0.00           H  
ATOM    927  CA  GLY    67      87.275 128.647  71.279  1.00  0.00           C  
ATOM    928  HA2 GLY    67      87.041 129.576  70.761  1.00  0.00           H  
ATOM    929  HA3 GLY    67      88.265 128.338  70.942  1.00  0.00           H  
ATOM    930  C   GLY    67      86.201 127.600  70.897  1.00  0.00           C  
ATOM    931  O   GLY    67      85.280 127.412  71.686  1.00  0.00           O  
ATOM    932  N   THR    68      86.367 126.931  69.762  1.00  0.00           N  
ATOM    933  H   THR    68      87.279 126.933  69.326  1.00  0.00           H  
ATOM    934  CA  THR    68      85.426 126.016  69.031  1.00  0.00           C  
ATOM    935  HA  THR    68      84.546 125.833  69.648  1.00  0.00           H  
ATOM    936  CB  THR    68      84.848 126.752  67.742  1.00  0.00           C  
ATOM    937  HB  THR    68      84.362 127.687  68.019  1.00  0.00           H  
ATOM    938  CG2 THR    68      85.881 127.053  66.666  1.00  0.00           C  
ATOM    939 HG21 THR    68      86.532 127.894  66.906  1.00  0.00           H  
ATOM    940 HG22 THR    68      86.511 126.214  66.371  1.00  0.00           H  
ATOM    941 HG23 THR    68      85.306 127.333  65.784  1.00  0.00           H  
ATOM    942  OG1 THR    68      83.846 125.818  67.240  1.00  0.00           O  
ATOM    943  HG1 THR    68      83.467 126.084  66.400  1.00  0.00           H  
ATOM    944  C   THR    68      86.066 124.684  68.595  1.00  0.00           C  
ATOM    945  O   THR    68      87.348 124.601  68.559  1.00  0.00           O  
ATOM    946  N   GLN    69      85.263 123.628  68.375  1.00  0.00           N  
ATOM    947  H   GLN    69      84.259 123.729  68.363  1.00  0.00           H  
ATOM    948  CA  GLN    69      85.671 122.297  68.016  1.00  0.00           C  
ATOM    949  HA  GLN    69      86.535 121.971  68.594  1.00  0.00           H  
ATOM    950  CB  GLN    69      84.460 121.337  68.257  1.00  0.00           C  
ATOM    951  HB2 GLN    69      83.552 121.930  68.147  1.00  0.00           H  
ATOM    952  HB3 GLN    69      84.393 120.529  67.529  1.00  0.00           H  
ATOM    953  CG  GLN    69      84.568 120.728  69.675  1.00  0.00           C  
ATOM    954  HG2 GLN    69      84.749 121.492  70.432  1.00  0.00           H  
ATOM    955  HG3 GLN    69      83.589 120.277  69.837  1.00  0.00           H  
ATOM    956  CD  GLN    69      85.714 119.607  69.624  1.00  0.00           C  
ATOM    957  OE1 GLN    69      86.450 119.456  68.655  1.00  0.00           O  
ATOM    958  NE2 GLN    69      86.043 119.076  70.761  1.00  0.00           N  
ATOM    959 HE21 GLN    69      85.468 119.261  71.570  1.00  0.00           H  
ATOM    960 HE22 GLN    69      86.952 118.668  70.926  1.00  0.00           H  
ATOM    961  C   GLN    69      86.117 122.303  66.582  1.00  0.00           C  
ATOM    962  O   GLN    69      85.499 122.930  65.761  1.00  0.00           O  
ATOM    963  N   SER    70      87.200 121.582  66.270  1.00  0.00           N  
ATOM    964  H   SER    70      87.891 121.545  67.006  1.00  0.00           H  
ATOM    965  CA  SER    70      87.523 121.194  64.899  1.00  0.00           C  
ATOM    966  HA  SER    70      87.232 121.971  64.192  1.00  0.00           H  
ATOM    967  CB  SER    70      89.036 121.088  64.703  1.00  0.00           C  
ATOM    968  HB2 SER    70      89.400 120.427  65.490  1.00  0.00           H  
ATOM    969  HB3 SER    70      89.254 120.833  63.666  1.00  0.00           H  
ATOM    970  OG  SER    70      89.643 122.365  64.992  1.00  0.00           O  
ATOM    971  HG  SER    70      89.316 122.529  65.880  1.00  0.00           H  
ATOM    972  C   SER    70      86.925 119.816  64.542  1.00  0.00           C  
ATOM    973  O   SER    70      87.066 119.473  63.382  1.00  0.00           O  
ATOM    974  N   THR    71      86.303 119.070  65.441  1.00  0.00           N  
ATOM    975  H   THR    71      86.267 119.359  66.408  1.00  0.00           H  
ATOM    976  CA  THR    71      85.464 117.868  65.107  1.00  0.00           C  
ATOM    977  HA  THR    71      85.787 117.490  64.137  1.00  0.00           H  
ATOM    978  CB  THR    71      85.602 116.740  66.167  1.00  0.00           C  
ATOM    979  HB  THR    71      85.502 117.192  67.154  1.00  0.00           H  
ATOM    980  CG2 THR    71      84.857 115.472  65.874  1.00  0.00           C  
ATOM    981 HG21 THR    71      85.217 114.729  66.586  1.00  0.00           H  
ATOM    982 HG22 THR    71      83.801 115.696  66.021  1.00  0.00           H  
ATOM    983 HG23 THR    71      84.948 115.150  64.837  1.00  0.00           H  
ATOM    984  OG1 THR    71      86.948 116.359  66.207  1.00  0.00           O  
ATOM    985  HG1 THR    71      87.434 117.162  66.410  1.00  0.00           H  
ATOM    986  C   THR    71      83.979 118.218  64.993  1.00  0.00           C  
ATOM    987  O   THR    71      83.239 118.320  65.991  1.00  0.00           O  
ATOM    988  N   PRO    72      83.391 118.354  63.824  1.00  0.00           N  
ATOM    989  CD  PRO    72      84.046 118.411  62.524  1.00  0.00           C  
ATOM    990  HD2 PRO    72      84.751 117.603  62.328  1.00  0.00           H  
ATOM    991  HD3 PRO    72      84.440 119.423  62.421  1.00  0.00           H  
ATOM    992  CG  PRO    72      82.994 118.260  61.512  1.00  0.00           C  
ATOM    993  HG2 PRO    72      82.741 117.201  61.457  1.00  0.00           H  
ATOM    994  HG3 PRO    72      83.228 118.750  60.567  1.00  0.00           H  
ATOM    995  CB  PRO    72      81.752 118.938  62.193  1.00  0.00           C  
ATOM    996  HB2 PRO    72      80.906 118.512  61.653  1.00  0.00           H  
ATOM    997  HB3 PRO    72      81.716 120.024  62.107  1.00  0.00           H  
ATOM    998  CA  PRO    72      81.957 118.522  63.616  1.00  0.00           C  
ATOM    999  HA  PRO    72      81.636 119.317  64.289  1.00  0.00           H  
ATOM   1000  C   PRO    72      81.244 117.246  63.970  1.00  0.00           C  
ATOM   1001  O   PRO    72      81.819 116.118  63.953  1.00  0.00           O  
ATOM   1002  N   GLN    73      80.014 117.364  64.410  1.00  0.00           N  
ATOM   1003  H   GLN    73      79.646 118.304  64.409  1.00  0.00           H  
ATOM   1004  CA  GLN    73      79.203 116.212  64.872  1.00  0.00           C  
ATOM   1005  HA  GLN    73      79.831 115.512  65.422  1.00  0.00           H  
ATOM   1006  CB  GLN    73      78.019 116.576  65.832  1.00  0.00           C  
ATOM   1007  HB2 GLN    73      77.585 115.651  66.212  1.00  0.00           H  
ATOM   1008  HB3 GLN    73      78.478 117.220  66.583  1.00  0.00           H  
ATOM   1009  CG  GLN    73      76.896 117.425  65.262  1.00  0.00           C  
ATOM   1010  HG2 GLN    73      77.349 118.385  65.013  1.00  0.00           H  
ATOM   1011  HG3 GLN    73      76.486 116.982  64.354  1.00  0.00           H  
ATOM   1012  CD  GLN    73      75.742 117.728  66.255  1.00  0.00           C  
ATOM   1013  OE1 GLN    73      75.083 116.846  66.821  1.00  0.00           O  
ATOM   1014  NE2 GLN    73      75.447 118.998  66.551  1.00  0.00           N  
ATOM   1015 HE21 GLN    73      75.974 119.783  66.193  1.00  0.00           H  
ATOM   1016 HE22 GLN    73      74.695 119.151  67.208  1.00  0.00           H  
ATOM   1017  C   GLN    73      78.714 115.452  63.647  1.00  0.00           C  
ATOM   1018  O   GLN    73      78.385 116.070  62.679  1.00  0.00           O  
ATOM   1019  N   GLY    74      78.679 114.120  63.646  1.00  0.00           N  
ATOM   1020  H   GLY    74      79.083 113.615  64.422  1.00  0.00           H  
ATOM   1021  CA  GLY    74      78.433 113.372  62.365  1.00  0.00           C  
ATOM   1022  HA2 GLY    74      78.953 113.876  61.551  1.00  0.00           H  
ATOM   1023  HA3 GLY    74      78.928 112.407  62.467  1.00  0.00           H  
ATOM   1024  C   GLY    74      76.958 113.127  62.102  1.00  0.00           C  
ATOM   1025  O   GLY    74      76.621 112.064  61.567  1.00  0.00           O  
ATOM   1026  N   TYR    75      76.145 114.087  62.470  1.00  0.00           N  
ATOM   1027  H   TYR    75      76.523 115.009  62.634  1.00  0.00           H  
ATOM   1028  CA  TYR    75      74.700 114.069  62.636  1.00  0.00           C  
ATOM   1029  HA  TYR    75      74.209 113.406  61.924  1.00  0.00           H  
ATOM   1030  CB  TYR    75      74.380 113.603  64.094  1.00  0.00           C  
ATOM   1031  HB2 TYR    75      74.792 114.394  64.721  1.00  0.00           H  
ATOM   1032  HB3 TYR    75      73.304 113.589  64.267  1.00  0.00           H  
ATOM   1033  CG  TYR    75      74.872 112.251  64.604  1.00  0.00           C  
ATOM   1034  CD1 TYR    75      75.898 112.205  65.517  1.00  0.00           C  
ATOM   1035  HD1 TYR    75      76.265 113.145  65.901  1.00  0.00           H  
ATOM   1036  CE1 TYR    75      76.474 111.009  65.966  1.00  0.00           C  
ATOM   1037  HE1 TYR    75      77.274 110.934  66.688  1.00  0.00           H  
ATOM   1038  CZ  TYR    75      75.970 109.822  65.416  1.00  0.00           C  
ATOM   1039  OH  TYR    75      76.495 108.599  65.800  1.00  0.00           O  
ATOM   1040  HH  TYR    75      76.078 107.863  65.346  1.00  0.00           H  
ATOM   1041  CE2 TYR    75      74.896 109.895  64.487  1.00  0.00           C  
ATOM   1042  HE2 TYR    75      74.497 108.920  64.253  1.00  0.00           H  
ATOM   1043  CD2 TYR    75      74.344 111.105  64.012  1.00  0.00           C  
ATOM   1044  HD2 TYR    75      73.498 111.188  63.347  1.00  0.00           H  
ATOM   1045  C   TYR    75      74.046 115.421  62.565  1.00  0.00           C  
ATOM   1046  O   TYR    75      74.697 116.455  62.534  1.00  0.00           O  
ATOM   1047  N   GLY    76      72.744 115.418  62.583  1.00  0.00           N  
ATOM   1048  H   GLY    76      72.312 114.506  62.632  1.00  0.00           H  
ATOM   1049  CA  GLY    76      71.881 116.622  62.623  1.00  0.00           C  
ATOM   1050  HA2 GLY    76      72.236 117.314  61.859  1.00  0.00           H  
ATOM   1051  HA3 GLY    76      70.825 116.390  62.486  1.00  0.00           H  
ATOM   1052  C   GLY    76      71.836 117.170  64.057  1.00  0.00           C  
ATOM   1053  O   GLY    76      71.607 116.328  64.869  1.00  0.00           O  
ATOM   1054  N   SER    77      72.032 118.475  64.271  1.00  0.00           N  
ATOM   1055  H   SER    77      72.135 119.084  63.472  1.00  0.00           H  
ATOM   1056  CA  SER    77      71.884 119.034  65.626  1.00  0.00           C  
ATOM   1057  HA  SER    77      72.850 118.798  66.071  1.00  0.00           H  
ATOM   1058  CB  SER    77      71.527 120.550  65.609  1.00  0.00           C  
ATOM   1059  HB2 SER    77      70.596 120.811  65.105  1.00  0.00           H  
ATOM   1060  HB3 SER    77      71.378 120.931  66.619  1.00  0.00           H  
ATOM   1061  OG  SER    77      72.661 121.189  65.119  1.00  0.00           O  
ATOM   1062  HG  SER    77      72.844 121.068  64.184  1.00  0.00           H  
ATOM   1063  C   SER    77      70.712 118.415  66.426  1.00  0.00           C  
ATOM   1064  O   SER    77      69.581 118.709  66.118  1.00  0.00           O  
ATOM   1065  N   THR    78      70.946 117.709  67.545  1.00  0.00           N  
ATOM   1066  H   THR    78      70.130 117.384  68.045  1.00  0.00           H  
ATOM   1067  CA  THR    78      72.232 117.274  68.032  1.00  0.00           C  
ATOM   1068  HA  THR    78      72.962 117.292  67.223  1.00  0.00           H  
ATOM   1069  CB  THR    78      72.763 118.176  69.108  1.00  0.00           C  
ATOM   1070  HB  THR    78      71.996 118.121  69.880  1.00  0.00           H  
ATOM   1071  CG2 THR    78      74.031 117.785  69.833  1.00  0.00           C  
ATOM   1072 HG21 THR    78      74.894 117.574  69.201  1.00  0.00           H  
ATOM   1073 HG22 THR    78      74.392 118.700  70.303  1.00  0.00           H  
ATOM   1074 HG23 THR    78      73.819 117.072  70.630  1.00  0.00           H  
ATOM   1075  OG1 THR    78      73.011 119.502  68.594  1.00  0.00           O  
ATOM   1076  HG1 THR    78      72.371 120.082  69.014  1.00  0.00           H  
ATOM   1077  C   THR    78      72.310 115.841  68.528  1.00  0.00           C  
ATOM   1078  O   THR    78      71.570 115.492  69.394  1.00  0.00           O  
ATOM   1079  N   GLY    79      73.241 115.036  68.000  1.00  0.00           N  
ATOM   1080  H   GLY    79      73.998 115.483  67.503  1.00  0.00           H  
ATOM   1081  CA  GLY    79      73.369 113.627  68.391  1.00  0.00           C  
ATOM   1082  HA2 GLY    79      72.386 113.220  68.630  1.00  0.00           H  
ATOM   1083  HA3 GLY    79      73.778 113.069  67.548  1.00  0.00           H  
ATOM   1084  C   GLY    79      74.188 113.380  69.595  1.00  0.00           C  
ATOM   1085  O   GLY    79      74.433 114.247  70.385  1.00  0.00           O  
ATOM   1086  N   GLY    80      74.805 112.243  69.713  1.00  0.00           N  
ATOM   1087  H   GLY    80      75.482 112.177  70.459  1.00  0.00           H  
ATOM   1088  CA  GLY    80      74.648 111.030  68.880  1.00  0.00           C  
ATOM   1089  HA2 GLY    80      74.910 111.301  67.857  1.00  0.00           H  
ATOM   1090  HA3 GLY    80      75.291 110.237  69.261  1.00  0.00           H  
ATOM   1091  C   GLY    80      73.276 110.403  68.997  1.00  0.00           C  
ATOM   1092  O   GLY    80      72.484 110.793  69.883  1.00  0.00           O  
ATOM   1093  N   TYR    81      72.908 109.421  68.214  1.00  0.00           N  
ATOM   1094  H   TYR    81      73.624 109.054  67.604  1.00  0.00           H  
ATOM   1095  CA  TYR    81      71.663 108.743  68.106  1.00  0.00           C  
ATOM   1096  HA  TYR    81      70.944 108.931  68.903  1.00  0.00           H  
ATOM   1097  CB  TYR    81      71.009 109.213  66.819  1.00  0.00           C  
ATOM   1098  HB2 TYR    81      71.725 109.141  66.001  1.00  0.00           H  
ATOM   1099  HB3 TYR    81      70.154 108.581  66.580  1.00  0.00           H  
ATOM   1100  CG  TYR    81      70.666 110.725  66.844  1.00  0.00           C  
ATOM   1101  CD1 TYR    81      69.807 111.209  67.884  1.00  0.00           C  
ATOM   1102  HD1 TYR    81      69.421 110.529  68.629  1.00  0.00           H  
ATOM   1103  CE1 TYR    81      69.456 112.558  68.034  1.00  0.00           C  
ATOM   1104  HE1 TYR    81      68.759 112.926  68.773  1.00  0.00           H  
ATOM   1105  CZ  TYR    81      70.087 113.498  67.152  1.00  0.00           C  
ATOM   1106  OH  TYR    81      69.734 114.745  67.187  1.00  0.00           O  
ATOM   1107  HH  TYR    81      69.045 114.897  67.838  1.00  0.00           H  
ATOM   1108  CE2 TYR    81      70.761 113.076  66.023  1.00  0.00           C  
ATOM   1109  HE2 TYR    81      71.068 113.844  65.329  1.00  0.00           H  
ATOM   1110  CD2 TYR    81      71.098 111.670  65.871  1.00  0.00           C  
ATOM   1111  HD2 TYR    81      71.638 111.325  65.003  1.00  0.00           H  
ATOM   1112  C   TYR    81      71.926 107.209  67.895  1.00  0.00           C  
ATOM   1113  O   TYR    81      73.002 106.815  67.360  1.00  0.00           O  
ATOM   1114  N   GLY    82      71.020 106.265  68.213  1.00  0.00           N  
ATOM   1115  H   GLY    82      71.188 105.300  67.968  1.00  0.00           H  
ATOM   1116  CA  GLY    82      69.716 106.443  68.845  1.00  0.00           C  
ATOM   1117  HA2 GLY    82      69.768 105.987  69.834  1.00  0.00           H  
ATOM   1118  HA3 GLY    82      69.536 107.502  69.027  1.00  0.00           H  
ATOM   1119  C   GLY    82      68.621 105.780  68.028  1.00  0.00           C  
ATOM   1120  O   GLY    82      68.805 105.426  66.857  1.00  0.00           O  
ATOM   1121  N   SER    83      67.387 105.882  68.592  1.00  0.00           N  
ATOM   1122  H   SER    83      67.340 106.465  69.415  1.00  0.00           H  
ATOM   1123  CA  SER    83      66.180 105.142  68.067  1.00  0.00           C  
ATOM   1124  HA  SER    83      65.386 105.072  68.811  1.00  0.00           H  
ATOM   1125  CB  SER    83      65.589 105.860  66.854  1.00  0.00           C  
ATOM   1126  HB2 SER    83      66.180 105.806  65.940  1.00  0.00           H  
ATOM   1127  HB3 SER    83      64.603 105.459  66.622  1.00  0.00           H  
ATOM   1128  OG  SER    83      65.390 107.252  67.174  1.00  0.00           O  
ATOM   1129  HG  SER    83      66.221 107.732  67.136  1.00  0.00           H  
ATOM   1130  C   SER    83      66.491 103.695  67.746  1.00  0.00           C  
ATOM   1131  O   SER    83      66.166 103.203  66.662  1.00  0.00           O  
ATOM   1132  N   SER    84      67.138 102.948  68.654  1.00  0.00           N  
ATOM   1133  H   SER    84      67.261 101.993  68.348  1.00  0.00           H  
ATOM   1134  CA  SER    84      67.327 103.162  70.055  1.00  0.00           C  
ATOM   1135  HA  SER    84      66.851 104.104  70.325  1.00  0.00           H  
ATOM   1136  CB  SER    84      66.611 102.054  70.814  1.00  0.00           C  
ATOM   1137  HB2 SER    84      66.868 102.061  71.874  1.00  0.00           H  
ATOM   1138  HB3 SER    84      65.536 102.205  70.713  1.00  0.00           H  
ATOM   1139  OG  SER    84      66.920 100.788  70.357  1.00  0.00           O  
ATOM   1140  HG  SER    84      66.264 100.592  69.684  1.00  0.00           H  
ATOM   1141  C   SER    84      68.791 103.400  70.437  1.00  0.00           C  
ATOM   1142  O   SER    84      69.064 104.026  71.420  1.00  0.00           O  
ATOM   1143  N   GLN    85      69.748 102.827  69.633  1.00  0.00           N  
ATOM   1144  H   GLN    85      69.406 102.304  68.839  1.00  0.00           H  
ATOM   1145  CA  GLN    85      71.170 102.696  70.030  1.00  0.00           C  
ATOM   1146  HA  GLN    85      71.320 103.394  70.853  1.00  0.00           H  
ATOM   1147  CB  GLN    85      71.405 101.223  70.590  1.00  0.00           C  
ATOM   1148  HB2 GLN    85      71.280 100.432  69.850  1.00  0.00           H  
ATOM   1149  HB3 GLN    85      72.453 101.195  70.886  1.00  0.00           H  
ATOM   1150  CG  GLN    85      70.549 100.830  71.803  1.00  0.00           C  
ATOM   1151  HG2 GLN    85      69.507 101.147  71.782  1.00  0.00           H  
ATOM   1152  HG3 GLN    85      70.612  99.742  71.849  1.00  0.00           H  
ATOM   1153  CD  GLN    85      71.123 101.378  73.069  1.00  0.00           C  
ATOM   1154  OE1 GLN    85      72.026 102.201  73.225  1.00  0.00           O  
ATOM   1155  NE2 GLN    85      70.584 100.926  74.145  1.00  0.00           N  
ATOM   1156 HE21 GLN    85      70.797 101.524  74.931  1.00  0.00           H  
ATOM   1157 HE22 GLN    85      69.775 100.323  74.104  1.00  0.00           H  
ATOM   1158  C   GLN    85      72.258 102.869  68.984  1.00  0.00           C  
ATOM   1159  O   GLN    85      73.282 103.473  69.287  1.00  0.00           O  
ATOM   1160  N   SER    86      72.010 102.423  67.771  1.00  0.00           N  
ATOM   1161  H   SER    86      71.117 101.970  67.635  1.00  0.00           H  
ATOM   1162  CA  SER    86      72.951 102.450  66.584  1.00  0.00           C  
ATOM   1163  HA  SER    86      72.380 101.893  65.841  1.00  0.00           H  
ATOM   1164  CB  SER    86      73.185 103.825  66.147  1.00  0.00           C  
ATOM   1165  HB2 SER    86      73.698 104.477  66.854  1.00  0.00           H  
ATOM   1166  HB3 SER    86      73.731 103.866  65.204  1.00  0.00           H  
ATOM   1167  OG  SER    86      71.959 104.434  65.818  1.00  0.00           O  
ATOM   1168  HG  SER    86      72.222 105.341  65.643  1.00  0.00           H  
ATOM   1169  C   SER    86      74.206 101.552  66.859  1.00  0.00           C  
ATOM   1170  O   SER    86      75.339 101.971  66.576  1.00  0.00           O  
ATOM   1171  N   SER    87      74.041 100.361  67.419  1.00  0.00           N  
ATOM   1172  H   SER    87      73.101 100.154  67.726  1.00  0.00           H  
ATOM   1173  CA  SER    87      75.085  99.490  67.878  1.00  0.00           C  
ATOM   1174  HA  SER    87      75.810 100.112  68.404  1.00  0.00           H  
ATOM   1175  CB  SER    87      74.683  98.473  68.959  1.00  0.00           C  
ATOM   1176  HB2 SER    87      75.629  98.217  69.438  1.00  0.00           H  
ATOM   1177  HB3 SER    87      73.982  98.869  69.693  1.00  0.00           H  
ATOM   1178  OG  SER    87      74.119  97.348  68.383  1.00  0.00           O  
ATOM   1179  HG  SER    87      73.689  96.733  68.980  1.00  0.00           H  
ATOM   1180  C   SER    87      75.943  98.855  66.850  1.00  0.00           C  
ATOM   1181  O   SER    87      77.022  98.323  67.150  1.00  0.00           O  
ATOM   1182  N   GLN    88      75.434  98.760  65.631  1.00  0.00           N  
ATOM   1183  H   GLN    88      74.555  99.229  65.463  1.00  0.00           H  
ATOM   1184  CA  GLN    88      76.022  97.939  64.526  1.00  0.00           C  
ATOM   1185  HA  GLN    88      75.307  98.011  63.707  1.00  0.00           H  
ATOM   1186  CB  GLN    88      77.413  98.503  64.074  1.00  0.00           C  
ATOM   1187  HB2 GLN    88      78.172  98.388  64.847  1.00  0.00           H  
ATOM   1188  HB3 GLN    88      77.771  98.057  63.145  1.00  0.00           H  
ATOM   1189  CG  GLN    88      77.352 100.001  63.721  1.00  0.00           C  
ATOM   1190  HG2 GLN    88      76.556 100.221  63.009  1.00  0.00           H  
ATOM   1191  HG3 GLN    88      77.074 100.632  64.565  1.00  0.00           H  
ATOM   1192  CD  GLN    88      78.669 100.362  63.058  1.00  0.00           C  
ATOM   1193  OE1 GLN    88      79.740  99.814  63.415  1.00  0.00           O  
ATOM   1194  NE2 GLN    88      78.664 101.139  61.998  1.00  0.00           N  
ATOM   1195 HE21 GLN    88      77.818 101.555  61.637  1.00  0.00           H  
ATOM   1196 HE22 GLN    88      79.587 101.530  61.871  1.00  0.00           H  
ATOM   1197  C   GLN    88      76.076  96.457  64.854  1.00  0.00           C  
ATOM   1198  O   GLN    88      77.037  95.738  64.574  1.00  0.00           O  
ATOM   1199  N   SER    89      75.045  95.982  65.582  1.00  0.00           N  
ATOM   1200  H   SER    89      74.280  96.576  65.869  1.00  0.00           H  
ATOM   1201  CA  SER    89      74.803  94.523  65.578  1.00  0.00           C  
ATOM   1202  HA  SER    89      75.735  94.020  65.835  1.00  0.00           H  
ATOM   1203  CB  SER    89      73.730  94.059  66.589  1.00  0.00           C  
ATOM   1204  HB2 SER    89      73.586  92.985  66.467  1.00  0.00           H  
ATOM   1205  HB3 SER    89      73.948  94.384  67.606  1.00  0.00           H  
ATOM   1206  OG  SER    89      72.524  94.774  66.282  1.00  0.00           O  
ATOM   1207  HG  SER    89      71.876  94.693  66.986  1.00  0.00           H  
ATOM   1208  C   SER    89      74.490  93.976  64.197  1.00  0.00           C  
ATOM   1209  O   SER    89      74.049  94.754  63.318  1.00  0.00           O  
ATOM   1210  N   SER    90      74.608  92.726  63.881  1.00  0.00           N  
ATOM   1211  H   SER    90      74.638  92.052  64.633  1.00  0.00           H  
ATOM   1212  CA  SER    90      74.390  92.160  62.575  1.00  0.00           C  
ATOM   1213  HA  SER    90      74.673  92.846  61.776  1.00  0.00           H  
ATOM   1214  CB  SER    90      75.502  91.044  62.441  1.00  0.00           C  
ATOM   1215  HB2 SER    90      75.401  90.624  61.440  1.00  0.00           H  
ATOM   1216  HB3 SER    90      76.514  91.438  62.540  1.00  0.00           H  
ATOM   1217  OG  SER    90      75.194  90.042  63.434  1.00  0.00           O  
ATOM   1218  HG  SER    90      75.627  90.246  64.266  1.00  0.00           H  
ATOM   1219  C   SER    90      72.931  91.666  62.389  1.00  0.00           C  
ATOM   1220  O   SER    90      72.685  90.513  61.925  1.00  0.00           O  
ATOM   1221  N   TYR    91      71.918  92.489  62.781  1.00  0.00           N  
ATOM   1222  H   TYR    91      72.136  93.470  62.874  1.00  0.00           H  
ATOM   1223  CA  TYR    91      70.504  92.019  62.962  1.00  0.00           C  
ATOM   1224  HA  TYR    91      70.556  90.937  63.076  1.00  0.00           H  
ATOM   1225  CB  TYR    91      69.849  92.542  64.275  1.00  0.00           C  
ATOM   1226  HB2 TYR    91      69.889  93.632  64.268  1.00  0.00           H  
ATOM   1227  HB3 TYR    91      68.806  92.232  64.345  1.00  0.00           H  
ATOM   1228  CG  TYR    91      70.388  92.032  65.613  1.00  0.00           C  
ATOM   1229  CD1 TYR    91      71.256  90.931  65.691  1.00  0.00           C  
ATOM   1230  HD1 TYR    91      71.636  90.509  64.772  1.00  0.00           H  
ATOM   1231  CE1 TYR    91      71.798  90.513  66.896  1.00  0.00           C  
ATOM   1232  HE1 TYR    91      72.466  89.666  66.947  1.00  0.00           H  
ATOM   1233  CZ  TYR    91      71.277  91.120  68.090  1.00  0.00           C  
ATOM   1234  OH  TYR    91      71.725  90.693  69.285  1.00  0.00           O  
ATOM   1235  HH  TYR    91      72.372  90.019  69.065  1.00  0.00           H  
ATOM   1236  CE2 TYR    91      70.331  92.123  68.046  1.00  0.00           C  
ATOM   1237  HE2 TYR    91      69.937  92.457  68.994  1.00  0.00           H  
ATOM   1238  CD2 TYR    91      69.909  92.592  66.816  1.00  0.00           C  
ATOM   1239  HD2 TYR    91      69.204  93.397  66.673  1.00  0.00           H  
ATOM   1240  C   TYR    91      69.629  92.359  61.706  1.00  0.00           C  
ATOM   1241  O   TYR    91      69.176  93.474  61.523  1.00  0.00           O  
ATOM   1242  N   GLY    92      69.320  91.477  60.780  1.00  0.00           N  
ATOM   1243  H   GLY    92      68.708  91.736  60.020  1.00  0.00           H  
ATOM   1244  CA  GLY    92      69.597  90.026  60.856  1.00  0.00           C  
ATOM   1245  HA2 GLY    92      69.744  89.627  59.852  1.00  0.00           H  
ATOM   1246  HA3 GLY    92      70.564  89.827  61.318  1.00  0.00           H  
ATOM   1247  C   GLY    92      68.568  89.240  61.532  1.00  0.00           C  
ATOM   1248  O   GLY    92      67.916  89.718  62.411  1.00  0.00           O  
ATOM   1249  N   GLN    93      68.360  87.994  61.105  1.00  0.00           N  
ATOM   1250  H   GLN    93      68.856  87.824  60.241  1.00  0.00           H  
ATOM   1251  CA  GLN    93      67.403  86.998  61.498  1.00  0.00           C  
ATOM   1252  HA  GLN    93      66.371  87.318  61.358  1.00  0.00           H  
ATOM   1253  CB  GLN    93      67.516  85.750  60.516  1.00  0.00           C  
ATOM   1254  HB2 GLN    93      68.483  85.251  60.448  1.00  0.00           H  
ATOM   1255  HB3 GLN    93      66.898  84.975  60.969  1.00  0.00           H  
ATOM   1256  CG  GLN    93      66.943  86.185  59.086  1.00  0.00           C  
ATOM   1257  HG2 GLN    93      67.153  87.252  59.011  1.00  0.00           H  
ATOM   1258  HG3 GLN    93      67.540  85.746  58.287  1.00  0.00           H  
ATOM   1259  CD  GLN    93      65.470  85.972  58.878  1.00  0.00           C  
ATOM   1260  OE1 GLN    93      64.864  85.107  59.527  1.00  0.00           O  
ATOM   1261  NE2 GLN    93      64.776  86.791  58.111  1.00  0.00           N  
ATOM   1262 HE21 GLN    93      63.780  86.626  58.130  1.00  0.00           H  
ATOM   1263 HE22 GLN    93      65.153  87.657  57.752  1.00  0.00           H  
ATOM   1264  C   GLN    93      67.617  86.526  62.920  1.00  0.00           C  
ATOM   1265  O   GLN    93      68.673  85.951  63.114  1.00  0.00           O  
ATOM   1266  N   GLN    94      66.719  86.798  63.843  1.00  0.00           N  
ATOM   1267  H   GLN    94      65.850  87.244  63.585  1.00  0.00           H  
ATOM   1268  CA  GLN    94      66.921  86.425  65.310  1.00  0.00           C  
ATOM   1269  HA  GLN    94      67.945  86.699  65.562  1.00  0.00           H  
ATOM   1270  CB  GLN    94      66.073  87.102  66.427  1.00  0.00           C  
ATOM   1271  HB2 GLN    94      65.031  86.902  66.174  1.00  0.00           H  
ATOM   1272  HB3 GLN    94      66.252  86.657  67.405  1.00  0.00           H  
ATOM   1273  CG  GLN    94      66.212  88.624  66.548  1.00  0.00           C  
ATOM   1274  HG2 GLN    94      66.060  89.016  65.542  1.00  0.00           H  
ATOM   1275  HG3 GLN    94      65.458  88.957  67.260  1.00  0.00           H  
ATOM   1276  CD  GLN    94      67.563  89.129  67.073  1.00  0.00           C  
ATOM   1277  OE1 GLN    94      68.516  88.419  67.342  1.00  0.00           O  
ATOM   1278  NE2 GLN    94      67.726  90.453  67.312  1.00  0.00           N  
ATOM   1279 HE21 GLN    94      66.917  91.057  67.284  1.00  0.00           H  
ATOM   1280 HE22 GLN    94      68.596  90.933  67.495  1.00  0.00           H  
ATOM   1281  C   GLN    94      66.880  84.845  65.554  1.00  0.00           C  
ATOM   1282  O   GLN    94      67.366  84.375  66.601  1.00  0.00           O  
ATOM   1283  N   SER    95      66.308  84.052  64.633  1.00  0.00           N  
ATOM   1284  H   SER    95      65.949  84.435  63.770  1.00  0.00           H  
ATOM   1285  CA  SER    95      66.306  82.573  64.709  1.00  0.00           C  
ATOM   1286  HA  SER    95      67.280  82.362  65.152  1.00  0.00           H  
ATOM   1287  CB  SER    95      65.208  82.073  65.708  1.00  0.00           C  
ATOM   1288  HB2 SER    95      65.353  82.508  66.697  1.00  0.00           H  
ATOM   1289  HB3 SER    95      64.254  82.433  65.324  1.00  0.00           H  
ATOM   1290  OG  SER    95      65.275  80.688  66.010  1.00  0.00           O  
ATOM   1291  HG  SER    95      64.499  80.193  65.735  1.00  0.00           H  
ATOM   1292  C   SER    95      66.263  81.934  63.280  1.00  0.00           C  
ATOM   1293  O   SER    95      65.543  82.515  62.458  1.00  0.00           O  
ATOM   1294  N   SER    96      66.860  80.718  63.114  1.00  0.00           N  
ATOM   1295  H   SER    96      67.366  80.378  63.919  1.00  0.00           H  
ATOM   1296  CA  SER    96      66.952  79.990  61.804  1.00  0.00           C  
ATOM   1297  HA  SER    96      67.663  80.501  61.156  1.00  0.00           H  
ATOM   1298  CB  SER    96      67.603  78.609  62.092  1.00  0.00           C  
ATOM   1299  HB2 SER    96      67.751  78.058  61.163  1.00  0.00           H  
ATOM   1300  HB3 SER    96      68.576  78.906  62.485  1.00  0.00           H  
ATOM   1301  OG  SER    96      66.991  77.927  63.160  1.00  0.00           O  
ATOM   1302  HG  SER    96      67.425  78.193  63.974  1.00  0.00           H  
ATOM   1303  C   SER    96      65.513  79.690  61.264  1.00  0.00           C  
ATOM   1304  O   SER    96      64.648  79.253  61.987  1.00  0.00           O  
ATOM   1305  N   TYR    97      65.265  79.799  59.890  1.00  0.00           N  
ATOM   1306  H   TYR    97      64.296  79.610  59.681  1.00  0.00           H  
ATOM   1307  CA  TYR    97      65.991  80.418  58.842  1.00  0.00           C  
ATOM   1308  HA  TYR    97      65.297  80.433  58.001  1.00  0.00           H  
ATOM   1309  CB  TYR    97      66.165  81.914  59.083  1.00  0.00           C  
ATOM   1310  HB2 TYR    97      65.157  82.326  59.017  1.00  0.00           H  
ATOM   1311  HB3 TYR    97      66.665  82.052  60.041  1.00  0.00           H  
ATOM   1312  CG  TYR    97      67.027  82.643  58.000  1.00  0.00           C  
ATOM   1313  CD1 TYR    97      68.323  82.990  58.296  1.00  0.00           C  
ATOM   1314  HD1 TYR    97      68.690  82.789  59.291  1.00  0.00           H  
ATOM   1315  CE1 TYR    97      69.048  83.520  57.215  1.00  0.00           C  
ATOM   1316  HE1 TYR    97      70.089  83.748  57.392  1.00  0.00           H  
ATOM   1317  CZ  TYR    97      68.518  83.874  56.000  1.00  0.00           C  
ATOM   1318  OH  TYR    97      69.200  84.598  55.037  1.00  0.00           O  
ATOM   1319  HH  TYR    97      70.048  84.625  55.488  1.00  0.00           H  
ATOM   1320  CE2 TYR    97      67.159  83.577  55.741  1.00  0.00           C  
ATOM   1321  HE2 TYR    97      66.686  83.839  54.806  1.00  0.00           H  
ATOM   1322  CD2 TYR    97      66.406  82.995  56.728  1.00  0.00           C  
ATOM   1323  HD2 TYR    97      65.359  82.828  56.520  1.00  0.00           H  
ATOM   1324  C   TYR    97      67.214  79.632  58.349  1.00  0.00           C  
ATOM   1325  O   TYR    97      68.193  79.495  59.074  1.00  0.00           O  
ATOM   1326  N   PRO    98      67.450  79.264  57.072  1.00  0.00           N  
ATOM   1327  CD  PRO    98      68.704  78.789  56.547  1.00  0.00           C  
ATOM   1328  HD2 PRO    98      69.338  78.223  57.229  1.00  0.00           H  
ATOM   1329  HD3 PRO    98      69.137  79.744  56.250  1.00  0.00           H  
ATOM   1330  CG  PRO    98      68.451  77.915  55.338  1.00  0.00           C  
ATOM   1331  HG2 PRO    98      68.152  76.904  55.615  1.00  0.00           H  
ATOM   1332  HG3 PRO    98      69.173  77.878  54.522  1.00  0.00           H  
ATOM   1333  CB  PRO    98      67.196  78.591  54.770  1.00  0.00           C  
ATOM   1334  HB2 PRO    98      66.704  77.908  54.078  1.00  0.00           H  
ATOM   1335  HB3 PRO    98      67.514  79.452  54.182  1.00  0.00           H  
ATOM   1336  CA  PRO    98      66.503  79.219  56.006  1.00  0.00           C  
ATOM   1337  HA  PRO    98      66.149  80.204  55.702  1.00  0.00           H  
ATOM   1338  C   PRO    98      65.246  78.402  56.340  1.00  0.00           C  
ATOM   1339  O   PRO    98      65.380  77.409  56.988  1.00  0.00           O  
ATOM   1340  N   GLY    99      64.058  78.927  55.944  1.00  0.00           N  
ATOM   1341  H   GLY    99      64.073  79.830  55.492  1.00  0.00           H  
ATOM   1342  CA  GLY    99      62.722  78.186  55.947  1.00  0.00           C  
ATOM   1343  HA2 GLY    99      62.928  77.522  56.786  1.00  0.00           H  
ATOM   1344  HA3 GLY    99      61.863  78.824  56.159  1.00  0.00           H  
ATOM   1345  C   GLY    99      62.512  77.377  54.712  1.00  0.00           C  
ATOM   1346  O   GLY    99      63.276  77.344  53.748  1.00  0.00           O  
ATOM   1347  N   TYR   100      61.374  76.655  54.724  1.00  0.00           N  
ATOM   1348  H   TYR   100      60.635  76.907  55.365  1.00  0.00           H  
ATOM   1349  CA  TYR   100      61.176  75.506  53.834  1.00  0.00           C  
ATOM   1350  HA  TYR   100      61.933  74.764  54.089  1.00  0.00           H  
ATOM   1351  CB  TYR   100      59.892  74.771  54.144  1.00  0.00           C  
ATOM   1352  HB2 TYR   100      59.724  74.727  55.220  1.00  0.00           H  
ATOM   1353  HB3 TYR   100      59.088  75.418  53.796  1.00  0.00           H  
ATOM   1354  CG  TYR   100      59.710  73.435  53.339  1.00  0.00           C  
ATOM   1355  CD1 TYR   100      59.997  72.256  54.032  1.00  0.00           C  
ATOM   1356  HD1 TYR   100      60.450  72.324  55.010  1.00  0.00           H  
ATOM   1357  CE1 TYR   100      59.788  71.003  53.369  1.00  0.00           C  
ATOM   1358  HE1 TYR   100      60.063  70.106  53.904  1.00  0.00           H  
ATOM   1359  CZ  TYR   100      59.279  70.988  52.016  1.00  0.00           C  
ATOM   1360  OH  TYR   100      59.086  69.797  51.348  1.00  0.00           O  
ATOM   1361  HH  TYR   100      59.025  68.999  51.879  1.00  0.00           H  
ATOM   1362  CE2 TYR   100      58.944  72.170  51.378  1.00  0.00           C  
ATOM   1363  HE2 TYR   100      58.554  72.072  50.376  1.00  0.00           H  
ATOM   1364  CD2 TYR   100      59.138  73.422  52.058  1.00  0.00           C  
ATOM   1365  HD2 TYR   100      58.994  74.381  51.582  1.00  0.00           H  
ATOM   1366  C   TYR   100      61.201  75.901  52.259  1.00  0.00           C  
ATOM   1367  O   TYR   100      61.438  75.065  51.417  1.00  0.00           O  
ATOM   1368  N   GLY   101      60.845  77.118  51.895  1.00  0.00           N  
ATOM   1369  H   GLY   101      60.461  77.793  52.540  1.00  0.00           H  
ATOM   1370  CA  GLY   101      60.783  77.596  50.429  1.00  0.00           C  
ATOM   1371  HA2 GLY   101      60.658  78.677  50.366  1.00  0.00           H  
ATOM   1372  HA3 GLY   101      61.751  77.346  49.993  1.00  0.00           H  
ATOM   1373  C   GLY   101      59.607  76.949  49.690  1.00  0.00           C  
ATOM   1374  O   GLY   101      58.572  76.810  50.279  1.00  0.00           O  
ATOM   1375  N   GLN   102      59.825  76.568  48.418  1.00  0.00           N  
ATOM   1376  H   GLN   102      60.734  76.758  48.022  1.00  0.00           H  
ATOM   1377  CA  GLN   102      58.871  76.169  47.413  1.00  0.00           C  
ATOM   1378  HA  GLN   102      57.974  75.886  47.964  1.00  0.00           H  
ATOM   1379  CB  GLN   102      58.493  77.370  46.460  1.00  0.00           C  
ATOM   1380  HB2 GLN   102      59.218  77.629  45.689  1.00  0.00           H  
ATOM   1381  HB3 GLN   102      57.604  77.086  45.897  1.00  0.00           H  
ATOM   1382  CG  GLN   102      58.075  78.700  47.202  1.00  0.00           C  
ATOM   1383  HG2 GLN   102      57.470  78.428  48.067  1.00  0.00           H  
ATOM   1384  HG3 GLN   102      58.994  79.251  47.406  1.00  0.00           H  
ATOM   1385  CD  GLN   102      57.236  79.731  46.356  1.00  0.00           C  
ATOM   1386  OE1 GLN   102      56.424  79.355  45.539  1.00  0.00           O  
ATOM   1387  NE2 GLN   102      57.439  81.041  46.422  1.00  0.00           N  
ATOM   1388 HE21 GLN   102      58.053  81.476  47.096  1.00  0.00           H  
ATOM   1389 HE22 GLN   102      56.876  81.589  45.787  1.00  0.00           H  
ATOM   1390  C   GLN   102      59.449  75.006  46.555  1.00  0.00           C  
ATOM   1391  O   GLN   102      59.253  75.062  45.344  1.00  0.00           O  
ATOM   1392  N   GLN   103      60.035  73.941  47.163  1.00  0.00           N  
ATOM   1393  H   GLN   103      60.042  74.146  48.152  1.00  0.00           H  
ATOM   1394  CA  GLN   103      60.377  72.676  46.559  1.00  0.00           C  
ATOM   1395  HA  GLN   103      59.825  72.563  45.626  1.00  0.00           H  
ATOM   1396  CB  GLN   103      61.888  72.791  46.194  1.00  0.00           C  
ATOM   1397  HB2 GLN   103      62.400  73.014  47.130  1.00  0.00           H  
ATOM   1398  HB3 GLN   103      62.222  71.777  45.973  1.00  0.00           H  
ATOM   1399  CG  GLN   103      62.416  73.701  45.019  1.00  0.00           C  
ATOM   1400  HG2 GLN   103      62.283  74.734  45.339  1.00  0.00           H  
ATOM   1401  HG3 GLN   103      63.460  73.441  44.842  1.00  0.00           H  
ATOM   1402  CD  GLN   103      61.734  73.535  43.650  1.00  0.00           C  
ATOM   1403  OE1 GLN   103      60.809  72.744  43.527  1.00  0.00           O  
ATOM   1404  NE2 GLN   103      62.103  74.183  42.573  1.00  0.00           N  
ATOM   1405 HE21 GLN   103      61.495  74.031  41.782  1.00  0.00           H  
ATOM   1406 HE22 GLN   103      62.639  75.033  42.671  1.00  0.00           H  
ATOM   1407  C   GLN   103      60.168  71.508  47.516  1.00  0.00           C  
ATOM   1408  O   GLN   103      60.518  71.668  48.671  1.00  0.00           O  
ATOM   1409  N   PRO   104      59.682  70.335  47.073  1.00  0.00           N  
ATOM   1410  CD  PRO   104      59.328  69.947  45.753  1.00  0.00           C  
ATOM   1411  HD2 PRO   104      60.051  70.425  45.091  1.00  0.00           H  
ATOM   1412  HD3 PRO   104      58.373  70.411  45.509  1.00  0.00           H  
ATOM   1413  CG  PRO   104      59.147  68.458  45.601  1.00  0.00           C  
ATOM   1414  HG2 PRO   104      60.076  67.971  45.303  1.00  0.00           H  
ATOM   1415  HG3 PRO   104      58.259  68.267  44.998  1.00  0.00           H  
ATOM   1416  CB  PRO   104      58.825  68.054  47.075  1.00  0.00           C  
ATOM   1417  HB2 PRO   104      59.150  67.046  47.334  1.00  0.00           H  
ATOM   1418  HB3 PRO   104      57.773  68.052  47.359  1.00  0.00           H  
ATOM   1419  CA  PRO   104      59.587  69.113  47.880  1.00  0.00           C  
ATOM   1420  HA  PRO   104      59.007  69.304  48.783  1.00  0.00           H  
ATOM   1421  C   PRO   104      61.011  68.634  48.225  1.00  0.00           C  
ATOM   1422  O   PRO   104      61.920  68.381  47.338  1.00  0.00           O  
ATOM   1423  N   ALA   105      61.242  68.603  49.572  1.00  0.00           N  
ATOM   1424  H   ALA   105      60.389  68.590  50.113  1.00  0.00           H  
ATOM   1425  CA  ALA   105      62.570  68.297  50.189  1.00  0.00           C  
ATOM   1426  HA  ALA   105      63.447  68.457  49.563  1.00  0.00           H  
ATOM   1427  CB  ALA   105      62.688  69.207  51.447  1.00  0.00           C  
ATOM   1428  HB1 ALA   105      62.980  70.217  51.160  1.00  0.00           H  
ATOM   1429  HB2 ALA   105      61.763  69.303  52.016  1.00  0.00           H  
ATOM   1430  HB3 ALA   105      63.409  68.769  52.138  1.00  0.00           H  
ATOM   1431  C   ALA   105      62.728  66.740  50.391  1.00  0.00           C  
ATOM   1432  O   ALA   105      61.997  66.187  51.238  1.00  0.00           O  
ATOM   1433  N   PRO   106      63.657  66.030  49.700  1.00  0.00           N  
ATOM   1434  CD  PRO   106      64.437  66.474  48.574  1.00  0.00           C  
ATOM   1435  HD2 PRO   106      65.114  67.327  48.638  1.00  0.00           H  
ATOM   1436  HD3 PRO   106      63.665  66.721  47.846  1.00  0.00           H  
ATOM   1437  CG  PRO   106      65.205  65.292  48.040  1.00  0.00           C  
ATOM   1438  HG2 PRO   106      66.143  65.161  48.580  1.00  0.00           H  
ATOM   1439  HG3 PRO   106      65.507  65.429  47.002  1.00  0.00           H  
ATOM   1440  CB  PRO   106      64.229  64.142  48.280  1.00  0.00           C  
ATOM   1441  HB2 PRO   106      64.598  63.116  48.250  1.00  0.00           H  
ATOM   1442  HB3 PRO   106      63.408  64.253  47.572  1.00  0.00           H  
ATOM   1443  CA  PRO   106      63.742  64.569  49.680  1.00  0.00           C  
ATOM   1444  HA  PRO   106      62.736  64.161  49.782  1.00  0.00           H  
ATOM   1445  C   PRO   106      64.572  64.069  50.926  1.00  0.00           C  
ATOM   1446  O   PRO   106      65.777  63.723  50.796  1.00  0.00           O  
ATOM   1447  N   SER   107      64.006  64.212  52.132  1.00  0.00           N  
ATOM   1448  H   SER   107      63.058  64.556  52.191  1.00  0.00           H  
ATOM   1449  CA  SER   107      64.530  63.718  53.406  1.00  0.00           C  
ATOM   1450  HA  SER   107      65.243  62.922  53.190  1.00  0.00           H  
ATOM   1451  CB  SER   107      65.472  64.874  53.967  1.00  0.00           C  
ATOM   1452  HB2 SER   107      66.261  65.100  53.250  1.00  0.00           H  
ATOM   1453  HB3 SER   107      64.878  65.787  53.995  1.00  0.00           H  
ATOM   1454  OG  SER   107      65.951  64.681  55.268  1.00  0.00           O  
ATOM   1455  HG  SER   107      66.250  65.511  55.645  1.00  0.00           H  
ATOM   1456  C   SER   107      63.518  63.311  54.423  1.00  0.00           C  
ATOM   1457  O   SER   107      62.719  64.152  54.685  1.00  0.00           O  
ATOM   1458  N   SER   108      63.459  62.115  54.951  1.00  0.00           N  
ATOM   1459  H   SER   108      64.001  61.353  54.569  1.00  0.00           H  
ATOM   1460  CA  SER   108      62.365  61.625  55.834  1.00  0.00           C  
ATOM   1461  HA  SER   108      61.402  61.840  55.371  1.00  0.00           H  
ATOM   1462  CB  SER   108      62.550  60.093  55.935  1.00  0.00           C  
ATOM   1463  HB2 SER   108      61.731  59.776  56.581  1.00  0.00           H  
ATOM   1464  HB3 SER   108      62.281  59.583  55.010  1.00  0.00           H  
ATOM   1465  OG  SER   108      63.797  59.764  56.408  1.00  0.00           O  
ATOM   1466  HG  SER   108      64.471  59.819  55.727  1.00  0.00           H  
ATOM   1467  C   SER   108      62.396  62.138  57.253  1.00  0.00           C  
ATOM   1468  O   SER   108      63.432  62.617  57.720  1.00  0.00           O  
ATOM   1469  N   THR   109      61.185  62.240  57.902  1.00  0.00           N  
ATOM   1470  H   THR   109      60.366  62.002  57.360  1.00  0.00           H  
ATOM   1471  CA  THR   109      60.979  62.752  59.294  1.00  0.00           C  
ATOM   1472  HA  THR   109      61.406  63.749  59.402  1.00  0.00           H  
ATOM   1473  CB  THR   109      59.441  62.758  59.597  1.00  0.00           C  
ATOM   1474  HB  THR   109      59.258  63.040  60.634  1.00  0.00           H  
ATOM   1475  CG2 THR   109      58.884  63.825  58.807  1.00  0.00           C  
ATOM   1476 HG21 THR   109      57.919  64.096  59.237  1.00  0.00           H  
ATOM   1477 HG22 THR   109      59.520  64.709  58.852  1.00  0.00           H  
ATOM   1478 HG23 THR   109      58.616  63.556  57.786  1.00  0.00           H  
ATOM   1479  OG1 THR   109      58.750  61.566  59.305  1.00  0.00           O  
ATOM   1480  HG1 THR   109      59.020  60.859  59.896  1.00  0.00           H  
ATOM   1481  C   THR   109      61.683  61.908  60.381  1.00  0.00           C  
ATOM   1482  O   THR   109      61.584  60.665  60.333  1.00  0.00           O  
ATOM   1483  N   SER   110      62.353  62.521  61.325  1.00  0.00           N  
ATOM   1484  H   SER   110      62.567  63.508  61.323  1.00  0.00           H  
ATOM   1485  CA  SER   110      63.172  61.754  62.307  1.00  0.00           C  
ATOM   1486  HA  SER   110      63.878  61.127  61.761  1.00  0.00           H  
ATOM   1487  CB  SER   110      63.945  62.805  63.233  1.00  0.00           C  
ATOM   1488  HB2 SER   110      63.161  63.354  63.753  1.00  0.00           H  
ATOM   1489  HB3 SER   110      64.643  62.334  63.926  1.00  0.00           H  
ATOM   1490  OG  SER   110      64.696  63.735  62.380  1.00  0.00           O  
ATOM   1491  HG  SER   110      65.327  63.183  61.912  1.00  0.00           H  
ATOM   1492  C   SER   110      62.200  60.933  63.252  1.00  0.00           C  
ATOM   1493  O   SER   110      61.118  61.369  63.648  1.00  0.00           O  
ATOM   1494  N   GLY   111      62.656  59.752  63.685  1.00  0.00           N  
ATOM   1495  H   GLY   111      63.568  59.453  63.371  1.00  0.00           H  
ATOM   1496  CA  GLY   111      62.197  59.095  64.894  1.00  0.00           C  
ATOM   1497  HA2 GLY   111      62.339  59.779  65.731  1.00  0.00           H  
ATOM   1498  HA3 GLY   111      61.152  58.792  64.840  1.00  0.00           H  
ATOM   1499  C   GLY   111      62.896  57.743  65.032  1.00  0.00           C  
ATOM   1500  O   GLY   111      63.599  57.163  64.211  1.00  0.00           O  
ATOM   1501  N   SER   112      62.814  57.206  66.217  1.00  0.00           N  
ATOM   1502  H   SER   112      63.219  56.281  66.220  1.00  0.00           H  
ATOM   1503  CA  SER   112      61.949  57.566  67.457  1.00  0.00           C  
ATOM   1504  HA  SER   112      61.738  56.607  67.931  1.00  0.00           H  
ATOM   1505  CB  SER   112      62.726  58.352  68.496  1.00  0.00           C  
ATOM   1506  HB2 SER   112      62.953  59.409  68.358  1.00  0.00           H  
ATOM   1507  HB3 SER   112      62.091  58.315  69.381  1.00  0.00           H  
ATOM   1508  OG  SER   112      63.901  57.641  68.792  1.00  0.00           O  
ATOM   1509  HG  SER   112      64.537  57.817  68.095  1.00  0.00           H  
ATOM   1510  C   SER   112      60.634  58.211  67.207  1.00  0.00           C  
ATOM   1511  O   SER   112      60.428  59.336  67.623  1.00  0.00           O  
ATOM   1512  N   TYR   113      59.656  57.652  66.447  1.00  0.00           N  
ATOM   1513  H   TYR   113      59.019  58.332  66.056  1.00  0.00           H  
ATOM   1514  CA  TYR   113      59.486  56.217  66.122  1.00  0.00           C  
ATOM   1515  HA  TYR   113      60.089  55.679  66.855  1.00  0.00           H  
ATOM   1516  CB  TYR   113      58.034  55.768  66.461  1.00  0.00           C  
ATOM   1517  HB2 TYR   113      57.338  56.286  65.802  1.00  0.00           H  
ATOM   1518  HB3 TYR   113      57.902  54.698  66.303  1.00  0.00           H  
ATOM   1519  CG  TYR   113      57.423  56.070  67.812  1.00  0.00           C  
ATOM   1520  CD1 TYR   113      56.692  57.225  68.080  1.00  0.00           C  
ATOM   1521  HD1 TYR   113      56.679  58.089  67.432  1.00  0.00           H  
ATOM   1522  CE1 TYR   113      56.035  57.334  69.323  1.00  0.00           C  
ATOM   1523  HE1 TYR   113      55.487  58.216  69.619  1.00  0.00           H  
ATOM   1524  CZ  TYR   113      56.076  56.320  70.324  1.00  0.00           C  
ATOM   1525  OH  TYR   113      55.439  56.454  71.506  1.00  0.00           O  
ATOM   1526  HH  TYR   113      54.808  57.175  71.441  1.00  0.00           H  
ATOM   1527  CE2 TYR   113      56.981  55.282  70.125  1.00  0.00           C  
ATOM   1528  HE2 TYR   113      57.291  54.677  70.964  1.00  0.00           H  
ATOM   1529  CD2 TYR   113      57.613  55.163  68.874  1.00  0.00           C  
ATOM   1530  HD2 TYR   113      58.342  54.379  68.730  1.00  0.00           H  
ATOM   1531  C   TYR   113      59.971  55.866  64.737  1.00  0.00           C  
ATOM   1532  O   TYR   113      59.947  56.721  63.845  1.00  0.00           O  
ATOM   1533  N   GLY   114      60.537  54.670  64.628  1.00  0.00           N  
ATOM   1534  H   GLY   114      60.605  54.073  65.440  1.00  0.00           H  
ATOM   1535  CA  GLY   114      61.259  54.289  63.409  1.00  0.00           C  
ATOM   1536  HA2 GLY   114      60.570  54.139  62.577  1.00  0.00           H  
ATOM   1537  HA3 GLY   114      61.994  55.037  63.113  1.00  0.00           H  
ATOM   1538  C   GLY   114      62.081  53.002  63.609  1.00  0.00           C  
ATOM   1539  O   GLY   114      61.611  52.114  64.339  1.00  0.00           O  
ATOM   1540  N   SER   115      63.242  52.721  62.990  1.00  0.00           N  
ATOM   1541  H   SER   115      63.755  51.862  63.122  1.00  0.00           H  
ATOM   1542  CA  SER   115      64.045  53.800  62.330  1.00  0.00           C  
ATOM   1543  HA  SER   115      64.088  54.605  63.064  1.00  0.00           H  
ATOM   1544  CB  SER   115      65.516  53.467  62.038  1.00  0.00           C  
ATOM   1545  HB2 SER   115      66.089  54.337  61.717  1.00  0.00           H  
ATOM   1546  HB3 SER   115      66.024  53.226  62.972  1.00  0.00           H  
ATOM   1547  OG  SER   115      65.665  52.350  61.146  1.00  0.00           O  
ATOM   1548  HG  SER   115      66.317  51.776  61.554  1.00  0.00           H  
ATOM   1549  C   SER   115      63.370  54.438  61.059  1.00  0.00           C  
ATOM   1550  O   SER   115      62.695  53.681  60.378  1.00  0.00           O  
ATOM   1551  N   SER   116      63.537  55.715  60.774  1.00  0.00           N  
ATOM   1552  H   SER   116      64.250  56.279  61.215  1.00  0.00           H  
ATOM   1553  CA  SER   116      62.961  56.408  59.553  1.00  0.00           C  
ATOM   1554  HA  SER   116      61.890  56.397  59.756  1.00  0.00           H  
ATOM   1555  CB  SER   116      63.405  57.883  59.623  1.00  0.00           C  
ATOM   1556  HB2 SER   116      62.967  58.518  58.853  1.00  0.00           H  
ATOM   1557  HB3 SER   116      62.995  58.287  60.549  1.00  0.00           H  
ATOM   1558  OG  SER   116      64.776  57.922  59.702  1.00  0.00           O  
ATOM   1559  HG  SER   116      64.976  58.853  59.825  1.00  0.00           H  
ATOM   1560  C   SER   116      63.280  55.763  58.135  1.00  0.00           C  
ATOM   1561  O   SER   116      64.424  55.671  57.801  1.00  0.00           O  
ATOM   1562  N   SER   117      62.251  55.473  57.327  1.00  0.00           N  
ATOM   1563  H   SER   117      61.369  55.659  57.783  1.00  0.00           H  
ATOM   1564  CA  SER   117      62.374  54.942  55.975  1.00  0.00           C  
ATOM   1565  HA  SER   117      63.200  55.377  55.412  1.00  0.00           H  
ATOM   1566  CB  SER   117      62.554  53.414  55.921  1.00  0.00           C  
ATOM   1567  HB2 SER   117      62.524  53.078  54.885  1.00  0.00           H  
ATOM   1568  HB3 SER   117      63.498  53.137  56.393  1.00  0.00           H  
ATOM   1569  OG  SER   117      61.554  52.668  56.607  1.00  0.00           O  
ATOM   1570  HG  SER   117      61.816  52.660  57.530  1.00  0.00           H  
ATOM   1571  C   SER   117      61.138  55.395  55.133  1.00  0.00           C  
ATOM   1572  O   SER   117      60.893  56.558  54.829  1.00  0.00           O  
ATOM   1573  N   GLN   118      60.325  54.427  54.747  1.00  0.00           N  
ATOM   1574  H   GLN   118      60.543  53.482  55.029  1.00  0.00           H  
ATOM   1575  CA  GLN   118      59.133  54.577  53.941  1.00  0.00           C  
ATOM   1576  HA  GLN   118      58.640  55.496  54.260  1.00  0.00           H  
ATOM   1577  CB  GLN   118      59.484  54.913  52.448  1.00  0.00           C  
ATOM   1578  HB2 GLN   118      60.052  55.826  52.275  1.00  0.00           H  
ATOM   1579  HB3 GLN   118      59.990  54.078  51.963  1.00  0.00           H  
ATOM   1580  CG  GLN   118      58.219  54.984  51.695  1.00  0.00           C  
ATOM   1581  HG2 GLN   118      58.457  54.975  50.631  1.00  0.00           H  
ATOM   1582  HG3 GLN   118      57.613  54.117  51.958  1.00  0.00           H  
ATOM   1583  CD  GLN   118      57.362  56.220  51.914  1.00  0.00           C  
ATOM   1584  OE1 GLN   118      57.604  57.081  52.749  1.00  0.00           O  
ATOM   1585  NE2 GLN   118      56.236  56.355  51.199  1.00  0.00           N  
ATOM   1586 HE21 GLN   118      55.972  55.634  50.543  1.00  0.00           H  
ATOM   1587 HE22 GLN   118      55.518  56.962  51.569  1.00  0.00           H  
ATOM   1588  C   GLN   118      58.141  53.391  54.269  1.00  0.00           C  
ATOM   1589  O   GLN   118      58.348  52.253  53.883  1.00  0.00           O  
ATOM   1590  N   SER   119      56.921  53.575  54.844  1.00  0.00           N  
ATOM   1591  H   SER   119      56.345  52.757  54.701  1.00  0.00           H  
ATOM   1592  CA  SER   119      56.224  54.736  55.377  1.00  0.00           C  
ATOM   1593  HA  SER   119      56.529  55.655  54.875  1.00  0.00           H  
ATOM   1594  CB  SER   119      54.724  54.503  55.209  1.00  0.00           C  
ATOM   1595  HB2 SER   119      54.195  55.455  55.173  1.00  0.00           H  
ATOM   1596  HB3 SER   119      54.490  53.942  54.304  1.00  0.00           H  
ATOM   1597  OG  SER   119      54.186  53.693  56.233  1.00  0.00           O  
ATOM   1598  HG  SER   119      54.431  52.786  56.034  1.00  0.00           H  
ATOM   1599  C   SER   119      56.635  55.041  56.786  1.00  0.00           C  
ATOM   1600  O   SER   119      57.572  54.440  57.349  1.00  0.00           O  
ATOM   1601  N   SER   120      55.942  56.019  57.337  1.00  0.00           N  
ATOM   1602  H   SER   120      55.227  56.448  56.767  1.00  0.00           H  
ATOM   1603  CA  SER   120      56.034  56.340  58.774  1.00  0.00           C  
ATOM   1604  HA  SER   120      56.900  55.871  59.240  1.00  0.00           H  
ATOM   1605  CB  SER   120      56.206  57.862  58.890  1.00  0.00           C  
ATOM   1606  HB2 SER   120      57.150  58.180  58.448  1.00  0.00           H  
ATOM   1607  HB3 SER   120      55.414  58.377  58.346  1.00  0.00           H  
ATOM   1608  OG  SER   120      56.042  58.407  60.212  1.00  0.00           O  
ATOM   1609  HG  SER   120      56.847  58.353  60.733  1.00  0.00           H  
ATOM   1610  C   SER   120      54.753  56.020  59.665  1.00  0.00           C  
ATOM   1611  O   SER   120      53.597  56.318  59.377  1.00  0.00           O  
ATOM   1612  N   SER   121      55.051  55.439  60.870  1.00  0.00           N  
ATOM   1613  H   SER   121      54.193  55.316  61.389  1.00  0.00           H  
ATOM   1614  CA  SER   121      56.387  55.350  61.504  1.00  0.00           C  
ATOM   1615  HA  SER   121      56.945  56.222  61.163  1.00  0.00           H  
ATOM   1616  CB  SER   121      56.357  55.426  63.004  1.00  0.00           C  
ATOM   1617  HB2 SER   121      55.979  54.538  63.511  1.00  0.00           H  
ATOM   1618  HB3 SER   121      57.349  55.618  63.413  1.00  0.00           H  
ATOM   1619  OG  SER   121      55.699  56.498  63.526  1.00  0.00           O  
ATOM   1620  HG  SER   121      54.786  56.512  63.230  1.00  0.00           H  
ATOM   1621  C   SER   121      57.215  54.149  61.060  1.00  0.00           C  
ATOM   1622  O   SER   121      58.407  54.195  61.331  1.00  0.00           O  
ATOM   1623  N   TYR   122      56.659  53.117  60.349  1.00  0.00           N  
ATOM   1624  H   TYR   122      55.650  53.111  60.312  1.00  0.00           H  
ATOM   1625  CA  TYR   122      57.204  51.881  59.894  1.00  0.00           C  
ATOM   1626  HA  TYR   122      58.271  52.106  59.889  1.00  0.00           H  
ATOM   1627  CB  TYR   122      56.926  50.799  60.961  1.00  0.00           C  
ATOM   1628  HB2 TYR   122      55.941  50.448  60.654  1.00  0.00           H  
ATOM   1629  HB3 TYR   122      57.598  49.961  60.773  1.00  0.00           H  
ATOM   1630  CG  TYR   122      56.967  51.141  62.393  1.00  0.00           C  
ATOM   1631  CD1 TYR   122      55.810  51.719  62.963  1.00  0.00           C  
ATOM   1632  HD1 TYR   122      55.045  52.085  62.294  1.00  0.00           H  
ATOM   1633  CE1 TYR   122      55.726  52.003  64.313  1.00  0.00           C  
ATOM   1634  HE1 TYR   122      54.857  52.485  64.735  1.00  0.00           H  
ATOM   1635  CZ  TYR   122      56.791  51.650  65.173  1.00  0.00           C  
ATOM   1636  OH  TYR   122      56.733  51.792  66.568  1.00  0.00           O  
ATOM   1637  HH  TYR   122      57.361  51.185  66.968  1.00  0.00           H  
ATOM   1638  CE2 TYR   122      57.966  51.077  64.631  1.00  0.00           C  
ATOM   1639  HE2 TYR   122      58.804  50.851  65.274  1.00  0.00           H  
ATOM   1640  CD2 TYR   122      58.046  50.773  63.243  1.00  0.00           C  
ATOM   1641  HD2 TYR   122      58.950  50.417  62.771  1.00  0.00           H  
ATOM   1642  C   TYR   122      56.626  51.513  58.485  1.00  0.00           C  
ATOM   1643  O   TYR   122      55.452  51.572  58.311  1.00  0.00           O  
ATOM   1644  N   GLY   123      57.426  50.996  57.565  1.00  0.00           N  
ATOM   1645  H   GLY   123      57.014  50.883  56.650  1.00  0.00           H  
ATOM   1646  CA  GLY   123      58.827  50.736  57.628  1.00  0.00           C  
ATOM   1647  HA2 GLY   123      59.331  51.612  57.220  1.00  0.00           H  
ATOM   1648  HA3 GLY   123      59.182  50.639  58.654  1.00  0.00           H  
ATOM   1649  C   GLY   123      59.246  49.512  56.842  1.00  0.00           C  
ATOM   1650  O   GLY   123      58.438  48.687  56.283  1.00  0.00           O  
ATOM   1651  N   GLN   124      60.574  49.353  56.699  1.00  0.00           N  
ATOM   1652  H   GLN   124      61.145  50.064  57.132  1.00  0.00           H  
ATOM   1653  CA  GLN   124      61.317  48.331  55.932  1.00  0.00           C  
ATOM   1654  HA  GLN   124      60.566  47.541  55.948  1.00  0.00           H  
ATOM   1655  CB  GLN   124      61.542  48.792  54.487  1.00  0.00           C  
ATOM   1656  HB2 GLN   124      62.475  49.356  54.452  1.00  0.00           H  
ATOM   1657  HB3 GLN   124      61.734  47.916  53.867  1.00  0.00           H  
ATOM   1658  CG  GLN   124      60.420  49.578  53.827  1.00  0.00           C  
ATOM   1659  HG2 GLN   124      59.474  49.037  53.848  1.00  0.00           H  
ATOM   1660  HG3 GLN   124      60.360  50.550  54.317  1.00  0.00           H  
ATOM   1661  CD  GLN   124      60.604  49.892  52.356  1.00  0.00           C  
ATOM   1662  OE1 GLN   124      61.536  49.536  51.653  1.00  0.00           O  
ATOM   1663  NE2 GLN   124      59.729  50.748  51.811  1.00  0.00           N  
ATOM   1664 HE21 GLN   124      58.979  51.074  52.404  1.00  0.00           H  
ATOM   1665 HE22 GLN   124      59.974  51.164  50.923  1.00  0.00           H  
ATOM   1666  C   GLN   124      62.621  47.821  56.582  1.00  0.00           C  
ATOM   1667  O   GLN   124      63.709  48.312  56.309  1.00  0.00           O  
ATOM   1668  N   PRO   125      62.605  46.786  57.478  1.00  0.00           N  
ATOM   1669  CD  PRO   125      63.787  46.003  57.813  1.00  0.00           C  
ATOM   1670  HD2 PRO   125      64.078  46.153  58.853  1.00  0.00           H  
ATOM   1671  HD3 PRO   125      64.660  46.200  57.192  1.00  0.00           H  
ATOM   1672  CG  PRO   125      63.366  44.523  57.680  1.00  0.00           C  
ATOM   1673  HG2 PRO   125      64.109  43.918  58.200  1.00  0.00           H  
ATOM   1674  HG3 PRO   125      63.276  44.179  56.650  1.00  0.00           H  
ATOM   1675  CB  PRO   125      61.938  44.600  58.322  1.00  0.00           C  
ATOM   1676  HB2 PRO   125      62.028  44.636  59.408  1.00  0.00           H  
ATOM   1677  HB3 PRO   125      61.360  43.714  58.061  1.00  0.00           H  
ATOM   1678  CA  PRO   125      61.443  45.921  57.702  1.00  0.00           C  
ATOM   1679  HA  PRO   125      61.033  45.634  56.733  1.00  0.00           H  
ATOM   1680  C   PRO   125      60.413  46.600  58.532  1.00  0.00           C  
ATOM   1681  O   PRO   125      60.661  47.238  59.564  1.00  0.00           O  
ATOM   1682  N   GLN   126      59.173  46.293  58.198  1.00  0.00           N  
ATOM   1683  H   GLN   126      58.982  45.757  57.364  1.00  0.00           H  
ATOM   1684  CA  GLN   126      58.017  46.628  58.973  1.00  0.00           C  
ATOM   1685  HA  GLN   126      57.758  47.668  58.779  1.00  0.00           H  
ATOM   1686  CB  GLN   126      56.801  45.786  58.427  1.00  0.00           C  
ATOM   1687  HB2 GLN   126      56.797  45.873  57.340  1.00  0.00           H  
ATOM   1688  HB3 GLN   126      57.001  44.737  58.645  1.00  0.00           H  
ATOM   1689  CG  GLN   126      55.343  46.145  58.877  1.00  0.00           C  
ATOM   1690  HG2 GLN   126      54.653  45.413  58.456  1.00  0.00           H  
ATOM   1691  HG3 GLN   126      55.234  45.995  59.951  1.00  0.00           H  
ATOM   1692  CD  GLN   126      54.886  47.557  58.565  1.00  0.00           C  
ATOM   1693  OE1 GLN   126      55.322  48.205  57.619  1.00  0.00           O  
ATOM   1694  NE2 GLN   126      54.016  48.162  59.317  1.00  0.00           N  
ATOM   1695 HE21 GLN   126      53.608  47.666  60.096  1.00  0.00           H  
ATOM   1696 HE22 GLN   126      53.580  48.962  58.881  1.00  0.00           H  
ATOM   1697  C   GLN   126      58.147  46.448  60.498  1.00  0.00           C  
ATOM   1698  O   GLN   126      58.712  45.420  60.862  1.00  0.00           O  
ATOM   1699  N   SER   127      57.727  47.459  61.307  1.00  0.00           N  
ATOM   1700  H   SER   127      57.392  48.291  60.842  1.00  0.00           H  
ATOM   1701  CA  SER   127      57.664  47.457  62.797  1.00  0.00           C  
ATOM   1702  HA  SER   127      57.237  48.412  63.105  1.00  0.00           H  
ATOM   1703  CB  SER   127      56.896  46.209  63.280  1.00  0.00           C  
ATOM   1704  HB2 SER   127      57.528  45.345  63.071  1.00  0.00           H  
ATOM   1705  HB3 SER   127      56.725  46.159  64.355  1.00  0.00           H  
ATOM   1706  OG  SER   127      55.663  46.080  62.574  1.00  0.00           O  
ATOM   1707  HG  SER   127      55.024  46.492  63.159  1.00  0.00           H  
ATOM   1708  C   SER   127      59.131  47.432  63.385  1.00  0.00           C  
ATOM   1709  O   SER   127      59.293  47.680  64.562  1.00  0.00           O  
ATOM   1710  N   GLY   128      60.213  47.298  62.646  1.00  0.00           N  
ATOM   1711  H   GLY   128      60.131  47.098  61.659  1.00  0.00           H  
ATOM   1712  CA  GLY   128      61.573  47.337  63.055  1.00  0.00           C  
ATOM   1713  HA2 GLY   128      61.886  48.370  62.904  1.00  0.00           H  
ATOM   1714  HA3 GLY   128      61.647  47.154  64.127  1.00  0.00           H  
ATOM   1715  C   GLY   128      62.409  46.396  62.234  1.00  0.00           C  
ATOM   1716  O   GLY   128      61.888  45.288  61.883  1.00  0.00           O  
ATOM   1717  N   SER   129      63.707  46.657  61.952  1.00  0.00           N  
ATOM   1718  H   SER   129      64.223  45.990  61.395  1.00  0.00           H  
ATOM   1719  CA  SER   129      64.440  47.921  62.224  1.00  0.00           C  
ATOM   1720  HA  SER   129      65.469  47.659  61.977  1.00  0.00           H  
ATOM   1721  CB  SER   129      64.073  49.002  61.226  1.00  0.00           C  
ATOM   1722  HB2 SER   129      63.015  49.264  61.242  1.00  0.00           H  
ATOM   1723  HB3 SER   129      64.761  49.836  61.365  1.00  0.00           H  
ATOM   1724  OG  SER   129      64.427  48.470  59.911  1.00  0.00           O  
ATOM   1725  HG  SER   129      64.364  49.204  59.295  1.00  0.00           H  
ATOM   1726  C   SER   129      64.445  48.370  63.636  1.00  0.00           C  
ATOM   1727  O   SER   129      64.463  49.559  63.916  1.00  0.00           O  
ATOM   1728  N   TYR   130      64.449  47.372  64.545  1.00  0.00           N  
ATOM   1729  H   TYR   130      64.345  46.443  64.161  1.00  0.00           H  
ATOM   1730  CA  TYR   130      64.724  47.484  65.976  1.00  0.00           C  
ATOM   1731  HA  TYR   130      64.025  48.225  66.365  1.00  0.00           H  
ATOM   1732  CB  TYR   130      64.344  46.185  66.698  1.00  0.00           C  
ATOM   1733  HB2 TYR   130      65.092  45.429  66.460  1.00  0.00           H  
ATOM   1734  HB3 TYR   130      64.407  46.344  67.775  1.00  0.00           H  
ATOM   1735  CG  TYR   130      62.993  45.700  66.397  1.00  0.00           C  
ATOM   1736  CD1 TYR   130      62.801  44.577  65.593  1.00  0.00           C  
ATOM   1737  HD1 TYR   130      63.685  44.100  65.196  1.00  0.00           H  
ATOM   1738  CE1 TYR   130      61.501  44.078  65.386  1.00  0.00           C  
ATOM   1739  HE1 TYR   130      61.374  43.180  64.801  1.00  0.00           H  
ATOM   1740  CZ  TYR   130      60.388  44.647  66.044  1.00  0.00           C  
ATOM   1741  OH  TYR   130      59.107  44.174  65.871  1.00  0.00           O  
ATOM   1742  HH  TYR   130      58.980  43.395  65.325  1.00  0.00           H  
ATOM   1743  CE2 TYR   130      60.605  45.739  66.849  1.00  0.00           C  
ATOM   1744  HE2 TYR   130      59.730  46.203  67.281  1.00  0.00           H  
ATOM   1745  CD2 TYR   130      61.887  46.266  66.996  1.00  0.00           C  
ATOM   1746  HD2 TYR   130      61.920  47.123  67.653  1.00  0.00           H  
ATOM   1747  C   TYR   130      66.138  47.922  66.159  1.00  0.00           C  
ATOM   1748  O   TYR   130      67.024  47.232  65.722  1.00  0.00           O  
ATOM   1749  N   SER   131      66.496  48.923  66.966  1.00  0.00           N  
ATOM   1750  H   SER   131      67.491  49.076  67.044  1.00  0.00           H  
ATOM   1751  CA  SER   131      65.682  49.888  67.737  1.00  0.00           C  
ATOM   1752  HA  SER   131      66.408  50.520  68.248  1.00  0.00           H  
ATOM   1753  CB  SER   131      64.622  50.758  67.031  1.00  0.00           C  
ATOM   1754  HB2 SER   131      63.754  50.109  66.911  1.00  0.00           H  
ATOM   1755  HB3 SER   131      64.410  51.514  67.787  1.00  0.00           H  
ATOM   1756  OG  SER   131      65.102  51.249  65.755  1.00  0.00           O  
ATOM   1757  HG  SER   131      64.993  50.535  65.122  1.00  0.00           H  
ATOM   1758  C   SER   131      65.000  49.053  68.888  1.00  0.00           C  
ATOM   1759  O   SER   131      63.752  49.166  69.027  1.00  0.00           O  
ATOM   1760  N   GLN   132      65.666  48.231  69.680  1.00  0.00           N  
ATOM   1761  H   GLN   132      65.071  47.790  70.367  1.00  0.00           H  
ATOM   1762  CA  GLN   132      67.077  48.175  69.966  1.00  0.00           C  
ATOM   1763  HA  GLN   132      67.612  48.112  69.019  1.00  0.00           H  
ATOM   1764  CB  GLN   132      67.528  49.503  70.580  1.00  0.00           C  
ATOM   1765  HB2 GLN   132      68.529  49.347  70.983  1.00  0.00           H  
ATOM   1766  HB3 GLN   132      67.685  50.276  69.828  1.00  0.00           H  
ATOM   1767  CG  GLN   132      66.632  50.025  71.742  1.00  0.00           C  
ATOM   1768  HG2 GLN   132      66.178  49.196  72.285  1.00  0.00           H  
ATOM   1769  HG3 GLN   132      67.261  50.489  72.502  1.00  0.00           H  
ATOM   1770  CD  GLN   132      65.653  51.059  71.282  1.00  0.00           C  
ATOM   1771  OE1 GLN   132      65.830  51.779  70.311  1.00  0.00           O  
ATOM   1772  NE2 GLN   132      64.507  51.160  71.993  1.00  0.00           N  
ATOM   1773 HE21 GLN   132      64.332  50.574  72.797  1.00  0.00           H  
ATOM   1774 HE22 GLN   132      63.731  51.693  71.628  1.00  0.00           H  
ATOM   1775  C   GLN   132      67.406  47.063  70.960  1.00  0.00           C  
ATOM   1776  O   GLN   132      66.518  46.741  71.799  1.00  0.00           O  
ATOM   1777  N   GLN   133      68.667  46.641  71.001  1.00  0.00           N  
ATOM   1778  H   GLN   133      69.292  47.092  70.347  1.00  0.00           H  
ATOM   1779  CA  GLN   133      69.193  45.450  71.618  1.00  0.00           C  
ATOM   1780  HA  GLN   133      70.241  45.273  71.377  1.00  0.00           H  
ATOM   1781  CB  GLN   133      69.350  45.715  73.115  1.00  0.00           C  
ATOM   1782  HB2 GLN   133      68.330  45.902  73.451  1.00  0.00           H  
ATOM   1783  HB3 GLN   133      69.715  44.813  73.606  1.00  0.00           H  
ATOM   1784  CG  GLN   133      70.238  46.916  73.495  1.00  0.00           C  
ATOM   1785  HG2 GLN   133      71.250  46.913  73.090  1.00  0.00           H  
ATOM   1786  HG3 GLN   133      69.761  47.781  73.035  1.00  0.00           H  
ATOM   1787  CD  GLN   133      70.281  47.191  75.055  1.00  0.00           C  
ATOM   1788  OE1 GLN   133      70.853  46.459  75.825  1.00  0.00           O  
ATOM   1789  NE2 GLN   133      69.786  48.278  75.541  1.00  0.00           N  
ATOM   1790 HE21 GLN   133      69.373  48.971  74.933  1.00  0.00           H  
ATOM   1791 HE22 GLN   133      69.614  48.385  76.530  1.00  0.00           H  
ATOM   1792  C   GLN   133      68.457  44.166  71.216  1.00  0.00           C  
ATOM   1793  O   GLN   133      67.800  43.585  72.141  1.00  0.00           O  
ATOM   1794  N   PRO   134      68.537  43.686  69.918  1.00  0.00           N  
ATOM   1795  CD  PRO   134      67.853  42.463  69.586  1.00  0.00           C  
ATOM   1796  HD2 PRO   134      66.806  42.507  69.885  1.00  0.00           H  
ATOM   1797  HD3 PRO   134      68.273  41.560  70.030  1.00  0.00           H  
ATOM   1798  CG  PRO   134      68.140  42.318  68.058  1.00  0.00           C  
ATOM   1799  HG2 PRO   134      67.458  42.958  67.497  1.00  0.00           H  
ATOM   1800  HG3 PRO   134      68.150  41.286  67.708  1.00  0.00           H  
ATOM   1801  CB  PRO   134      69.556  43.014  67.899  1.00  0.00           C  
ATOM   1802  HB2 PRO   134      69.731  43.272  66.855  1.00  0.00           H  
ATOM   1803  HB3 PRO   134      70.363  42.466  68.384  1.00  0.00           H  
ATOM   1804  CA  PRO   134      69.268  44.204  68.818  1.00  0.00           C  
ATOM   1805  HA  PRO   134      70.277  44.528  69.075  1.00  0.00           H  
ATOM   1806  C   PRO   134      68.486  45.367  68.187  1.00  0.00           C  
ATOM   1807  O   PRO   134      67.326  45.548  68.517  1.00  0.00           O  
ATOM   1808  N   SER   135      69.026  46.257  67.398  1.00  0.00           N  
ATOM   1809  H   SER   135      68.479  46.983  66.960  1.00  0.00           H  
ATOM   1810  CA  SER   135      70.451  46.471  67.289  1.00  0.00           C  
ATOM   1811  HA  SER   135      70.924  45.527  67.019  1.00  0.00           H  
ATOM   1812  CB  SER   135      70.712  47.436  66.131  1.00  0.00           C  
ATOM   1813  HB2 SER   135      71.787  47.617  66.106  1.00  0.00           H  
ATOM   1814  HB3 SER   135      70.563  46.954  65.164  1.00  0.00           H  
ATOM   1815  OG  SER   135      70.053  48.655  66.284  1.00  0.00           O  
ATOM   1816  HG  SER   135      70.390  49.204  65.572  1.00  0.00           H  
ATOM   1817  C   SER   135      71.118  47.074  68.541  1.00  0.00           C  
ATOM   1818  O   SER   135      70.441  47.799  69.270  1.00  0.00           O  
ATOM   1819  N   TYR   136      72.338  46.737  68.784  1.00  0.00           N  
ATOM   1820  H   TYR   136      72.851  46.255  68.060  1.00  0.00           H  
ATOM   1821  CA  TYR   136      73.200  47.302  69.801  1.00  0.00           C  
ATOM   1822  HA  TYR   136      72.456  47.631  70.526  1.00  0.00           H  
ATOM   1823  CB  TYR   136      74.232  46.211  70.380  1.00  0.00           C  
ATOM   1824  HB2 TYR   136      74.679  45.612  69.587  1.00  0.00           H  
ATOM   1825  HB3 TYR   136      74.978  46.701  71.006  1.00  0.00           H  
ATOM   1826  CG  TYR   136      73.481  45.162  71.235  1.00  0.00           C  
ATOM   1827  CD1 TYR   136      73.349  45.360  72.564  1.00  0.00           C  
ATOM   1828  HD1 TYR   136      73.850  46.196  73.029  1.00  0.00           H  
ATOM   1829  CE1 TYR   136      72.729  44.397  73.406  1.00  0.00           C  
ATOM   1830  HE1 TYR   136      72.667  44.686  74.445  1.00  0.00           H  
ATOM   1831  CZ  TYR   136      72.100  43.276  72.822  1.00  0.00           C  
ATOM   1832  OH  TYR   136      71.345  42.362  73.500  1.00  0.00           O  
ATOM   1833  HH  TYR   136      70.912  41.785  72.867  1.00  0.00           H  
ATOM   1834  CE2 TYR   136      72.234  43.079  71.416  1.00  0.00           C  
ATOM   1835  HE2 TYR   136      71.929  42.181  70.900  1.00  0.00           H  
ATOM   1836  CD2 TYR   136      72.932  44.024  70.615  1.00  0.00           C  
ATOM   1837  HD2 TYR   136      72.934  43.857  69.548  1.00  0.00           H  
ATOM   1838  C   TYR   136      73.843  48.597  69.349  1.00  0.00           C  
ATOM   1839  O   TYR   136      74.629  48.505  68.421  1.00  0.00           O  
ATOM   1840  N   GLY   137      73.534  49.802  69.833  1.00  0.00           N  
ATOM   1841  H   GLY   137      74.076  50.573  69.468  1.00  0.00           H  
ATOM   1842  CA  GLY   137      72.590  50.111  70.931  1.00  0.00           C  
ATOM   1843  HA2 GLY   137      72.492  51.196  70.892  1.00  0.00           H  
ATOM   1844  HA3 GLY   137      71.557  49.809  70.755  1.00  0.00           H  
ATOM   1845  C   GLY   137      72.938  49.588  72.317  1.00  0.00           C  
ATOM   1846  O   GLY   137      73.817  48.731  72.561  1.00  0.00           O  
ATOM   1847  N   GLY   138      72.268  50.214  73.318  1.00  0.00           N  
ATOM   1848  H   GLY   138      71.571  50.847  72.953  1.00  0.00           H  
ATOM   1849  CA  GLY   138      72.411  50.004  74.767  1.00  0.00           C  
ATOM   1850  HA2 GLY   138      71.491  50.263  75.291  1.00  0.00           H  
ATOM   1851  HA3 GLY   138      72.643  48.990  75.092  1.00  0.00           H  
ATOM   1852  C   GLY   138      73.557  50.746  75.462  1.00  0.00           C  
ATOM   1853  O   GLY   138      74.606  50.927  74.832  1.00  0.00           O  
ATOM   1854  N   GLN   139      73.435  51.227  76.714  1.00  0.00           N  
ATOM   1855  H   GLN   139      74.287  51.660  77.043  1.00  0.00           H  
ATOM   1856  CA  GLN   139      72.337  51.120  77.721  1.00  0.00           C  
ATOM   1857  HA  GLN   139      71.359  51.019  77.250  1.00  0.00           H  
ATOM   1858  CB  GLN   139      72.536  49.979  78.694  1.00  0.00           C  
ATOM   1859  HB2 GLN   139      72.376  49.029  78.183  1.00  0.00           H  
ATOM   1860  HB3 GLN   139      73.596  49.831  78.903  1.00  0.00           H  
ATOM   1861  CG  GLN   139      71.797  49.929  80.017  1.00  0.00           C  
ATOM   1862  HG2 GLN   139      72.169  49.108  80.630  1.00  0.00           H  
ATOM   1863  HG3 GLN   139      72.069  50.754  80.675  1.00  0.00           H  
ATOM   1864  CD  GLN   139      70.336  50.016  79.880  1.00  0.00           C  
ATOM   1865  OE1 GLN   139      69.645  49.858  78.845  1.00  0.00           O  
ATOM   1866  NE2 GLN   139      69.676  50.284  80.977  1.00  0.00           N  
ATOM   1867 HE21 GLN   139      70.163  50.403  81.853  1.00  0.00           H  
ATOM   1868 HE22 GLN   139      68.676  50.237  81.115  1.00  0.00           H  
ATOM   1869  C   GLN   139      72.304  52.414  78.567  1.00  0.00           C  
ATOM   1870  O   GLN   139      73.271  52.743  79.330  1.00  0.00           O  
ATOM   1871  N   GLN   140      71.305  53.208  78.311  1.00  0.00           N  
ATOM   1872  H   GLN   140      70.652  52.903  77.604  1.00  0.00           H  
ATOM   1873  CA  GLN   140      70.840  54.287  79.125  1.00  0.00           C  
ATOM   1874  HA  GLN   140      71.277  54.128  80.110  1.00  0.00           H  
ATOM   1875  CB  GLN   140      71.199  55.691  78.560  1.00  0.00           C  
ATOM   1876  HB2 GLN   140      72.278  55.842  78.516  1.00  0.00           H  
ATOM   1877  HB3 GLN   140      70.795  55.899  77.569  1.00  0.00           H  
ATOM   1878  CG  GLN   140      70.819  56.844  79.558  1.00  0.00           C  
ATOM   1879  HG2 GLN   140      71.140  57.789  79.120  1.00  0.00           H  
ATOM   1880  HG3 GLN   140      69.741  56.862  79.722  1.00  0.00           H  
ATOM   1881  CD  GLN   140      71.534  56.786  80.910  1.00  0.00           C  
ATOM   1882  OE1 GLN   140      72.755  56.647  81.034  1.00  0.00           O  
ATOM   1883  NE2 GLN   140      70.816  57.006  81.994  1.00  0.00           N  
ATOM   1884 HE21 GLN   140      69.830  57.200  81.893  1.00  0.00           H  
ATOM   1885 HE22 GLN   140      71.174  56.690  82.884  1.00  0.00           H  
ATOM   1886  C   GLN   140      69.331  54.221  79.427  1.00  0.00           C  
ATOM   1887  O   GLN   140      68.578  53.933  78.464  1.00  0.00           O  
ATOM   1888  N   GLN   141      68.903  54.390  80.677  1.00  0.00           N  
ATOM   1889  H   GLN   141      69.624  54.388  81.384  1.00  0.00           H  
ATOM   1890  CA  GLN   141      67.476  54.490  81.078  1.00  0.00           C  
ATOM   1891  HA  GLN   141      66.817  54.601  80.217  1.00  0.00           H  
ATOM   1892  CB  GLN   141      66.936  53.264  81.856  1.00  0.00           C  
ATOM   1893  HB2 GLN   141      67.653  52.997  82.632  1.00  0.00           H  
ATOM   1894  HB3 GLN   141      66.050  53.635  82.371  1.00  0.00           H  
ATOM   1895  CG  GLN   141      66.621  51.973  81.002  1.00  0.00           C  
ATOM   1896  HG2 GLN   141      65.830  52.117  80.266  1.00  0.00           H  
ATOM   1897  HG3 GLN   141      67.558  51.727  80.501  1.00  0.00           H  
ATOM   1898  CD  GLN   141      66.324  50.789  81.852  1.00  0.00           C  
ATOM   1899  OE1 GLN   141      66.932  50.442  82.886  1.00  0.00           O  
ATOM   1900  NE2 GLN   141      65.475  49.854  81.434  1.00  0.00           N  
ATOM   1901 HE21 GLN   141      64.976  49.981  80.565  1.00  0.00           H  
ATOM   1902 HE22 GLN   141      65.375  48.975  81.922  1.00  0.00           H  
ATOM   1903  C   GLN   141      67.410  55.832  81.850  1.00  0.00           C  
ATOM   1904  O   GLN   141      68.153  56.272  82.687  1.00  0.00           O  
ATOM   1905  N   SER   142      66.454  56.688  81.503  1.00  0.00           N  
ATOM   1906  H   SER   142      66.505  57.482  82.125  1.00  0.00           H  
ATOM   1907  CA  SER   142      65.434  56.799  80.416  1.00  0.00           C  
ATOM   1908  HA  SER   142      64.695  57.549  80.695  1.00  0.00           H  
ATOM   1909  CB  SER   142      66.132  57.184  79.078  1.00  0.00           C  
ATOM   1910  HB2 SER   142      66.810  58.009  79.298  1.00  0.00           H  
ATOM   1911  HB3 SER   142      66.704  56.345  78.682  1.00  0.00           H  
ATOM   1912  OG  SER   142      65.176  57.689  78.087  1.00  0.00           O  
ATOM   1913  HG  SER   142      64.601  56.976  77.800  1.00  0.00           H  
ATOM   1914  C   SER   142      64.509  55.604  80.272  1.00  0.00           C  
ATOM   1915  O   SER   142      64.566  54.656  79.382  1.00  0.00           O  
ATOM   1916  N   TYR   143      63.652  55.540  81.251  1.00  0.00           N  
ATOM   1917  H   TYR   143      63.843  56.220  81.972  1.00  0.00           H  
ATOM   1918  CA  TYR   143      62.629  54.429  81.389  1.00  0.00           C  
ATOM   1919  HA  TYR   143      63.022  53.479  81.024  1.00  0.00           H  
ATOM   1920  CB  TYR   143      62.187  54.222  82.884  1.00  0.00           C  
ATOM   1921  HB2 TYR   143      62.201  55.201  83.363  1.00  0.00           H  
ATOM   1922  HB3 TYR   143      61.150  53.893  82.960  1.00  0.00           H  
ATOM   1923  CG  TYR   143      62.973  53.195  83.767  1.00  0.00           C  
ATOM   1924  CD1 TYR   143      63.156  51.903  83.302  1.00  0.00           C  
ATOM   1925  HD1 TYR   143      62.740  51.592  82.355  1.00  0.00           H  
ATOM   1926  CE1 TYR   143      63.818  50.895  84.046  1.00  0.00           C  
ATOM   1927  HE1 TYR   143      63.995  49.952  83.550  1.00  0.00           H  
ATOM   1928  CZ  TYR   143      64.215  51.163  85.384  1.00  0.00           C  
ATOM   1929  OH  TYR   143      64.793  50.103  86.089  1.00  0.00           O  
ATOM   1930  HH  TYR   143      64.331  49.302  85.827  1.00  0.00           H  
ATOM   1931  CE2 TYR   143      63.992  52.464  85.908  1.00  0.00           C  
ATOM   1932  HE2 TYR   143      64.292  52.731  86.910  1.00  0.00           H  
ATOM   1933  CD2 TYR   143      63.412  53.399  85.089  1.00  0.00           C  
ATOM   1934  HD2 TYR   143      63.244  54.347  85.578  1.00  0.00           H  
ATOM   1935  C   TYR   143      61.359  54.559  80.524  1.00  0.00           C  
ATOM   1936  O   TYR   143      60.628  53.584  80.398  1.00  0.00           O  
ATOM   1937  N   GLY   144      61.112  55.786  79.953  1.00  0.00           N  
ATOM   1938  H   GLY   144      61.802  56.506  80.112  1.00  0.00           H  
ATOM   1939  CA  GLY   144      60.002  56.105  79.102  1.00  0.00           C  
ATOM   1940  HA2 GLY   144      60.430  56.744  78.329  1.00  0.00           H  
ATOM   1941  HA3 GLY   144      59.586  55.186  78.688  1.00  0.00           H  
ATOM   1942  C   GLY   144      58.775  56.863  79.691  1.00  0.00           C  
ATOM   1943  O   GLY   144      57.905  57.240  78.874  1.00  0.00           O  
ATOM   1944  N   GLN   145      58.674  57.116  80.972  1.00  0.00           N  
ATOM   1945  H   GLN   145      59.499  56.912  81.518  1.00  0.00           H  
ATOM   1946  CA  GLN   145      57.551  57.816  81.646  1.00  0.00           C  
ATOM   1947  HA  GLN   145      56.960  58.395  80.936  1.00  0.00           H  
ATOM   1948  CB  GLN   145      56.591  56.872  82.378  1.00  0.00           C  
ATOM   1949  HB2 GLN   145      57.152  56.457  83.216  1.00  0.00           H  
ATOM   1950  HB3 GLN   145      55.795  57.339  82.959  1.00  0.00           H  
ATOM   1951  CG  GLN   145      56.053  55.670  81.582  1.00  0.00           C  
ATOM   1952  HG2 GLN   145      55.337  56.178  80.937  1.00  0.00           H  
ATOM   1953  HG3 GLN   145      56.770  55.001  81.104  1.00  0.00           H  
ATOM   1954  CD  GLN   145      55.240  54.812  82.528  1.00  0.00           C  
ATOM   1955  OE1 GLN   145      54.934  55.035  83.738  1.00  0.00           O  
ATOM   1956  NE2 GLN   145      54.765  53.656  82.055  1.00  0.00           N  
ATOM   1957 HE21 GLN   145      54.212  53.017  82.607  1.00  0.00           H  
ATOM   1958 HE22 GLN   145      55.006  53.322  81.133  1.00  0.00           H  
ATOM   1959  C   GLN   145      58.158  58.844  82.603  1.00  0.00           C  
ATOM   1960  O   GLN   145      58.641  58.352  83.648  1.00  0.00           O  
ATOM   1961  N   GLN   146      58.210  60.173  82.329  1.00  0.00           N  
ATOM   1962  H   GLN   146      57.599  60.595  81.644  1.00  0.00           H  
ATOM   1963  CA  GLN   146      58.963  61.200  83.091  1.00  0.00           C  
ATOM   1964  HA  GLN   146      58.697  61.009  84.130  1.00  0.00           H  
ATOM   1965  CB  GLN   146      60.563  60.982  83.145  1.00  0.00           C  
ATOM   1966  HB2 GLN   146      60.762  60.083  83.727  1.00  0.00           H  
ATOM   1967  HB3 GLN   146      60.913  60.823  82.125  1.00  0.00           H  
ATOM   1968  CG  GLN   146      61.377  62.056  83.764  1.00  0.00           C  
ATOM   1969  HG2 GLN   146      61.045  63.048  83.458  1.00  0.00           H  
ATOM   1970  HG3 GLN   146      61.339  62.042  84.853  1.00  0.00           H  
ATOM   1971  CD  GLN   146      62.864  62.104  83.384  1.00  0.00           C  
ATOM   1972  OE1 GLN   146      63.742  61.485  83.939  1.00  0.00           O  
ATOM   1973  NE2 GLN   146      63.160  62.800  82.324  1.00  0.00           N  
ATOM   1974 HE21 GLN   146      62.437  63.278  81.805  1.00  0.00           H  
ATOM   1975 HE22 GLN   146      64.077  62.810  81.900  1.00  0.00           H  
ATOM   1976  C   GLN   146      58.562  62.559  82.562  1.00  0.00           C  
ATOM   1977  O   GLN   146      58.803  62.908  81.398  1.00  0.00           O  
ATOM   1978  N   GLN   147      58.024  63.395  83.457  1.00  0.00           N  
ATOM   1979  H   GLN   147      58.028  63.036  84.401  1.00  0.00           H  
ATOM   1980  CA  GLN   147      57.471  64.714  83.177  1.00  0.00           C  
ATOM   1981  HA  GLN   147      56.668  64.623  82.446  1.00  0.00           H  
ATOM   1982  CB  GLN   147      56.910  65.360  84.440  1.00  0.00           C  
ATOM   1983  HB2 GLN   147      57.687  65.472  85.196  1.00  0.00           H  
ATOM   1984  HB3 GLN   147      56.442  66.298  84.141  1.00  0.00           H  
ATOM   1985  CG  GLN   147      55.786  64.561  85.130  1.00  0.00           C  
ATOM   1986  HG2 GLN   147      56.066  63.603  85.568  1.00  0.00           H  
ATOM   1987  HG3 GLN   147      55.517  65.189  85.979  1.00  0.00           H  
ATOM   1988  CD  GLN   147      54.459  64.330  84.321  1.00  0.00           C  
ATOM   1989  OE1 GLN   147      54.262  64.674  83.185  1.00  0.00           O  
ATOM   1990  NE2 GLN   147      53.471  63.652  84.877  1.00  0.00           N  
ATOM   1991 HE21 GLN   147      53.480  63.379  85.849  1.00  0.00           H  
ATOM   1992 HE22 GLN   147      52.652  63.452  84.321  1.00  0.00           H  
ATOM   1993  C   GLN   147      58.569  65.682  82.621  1.00  0.00           C  
ATOM   1994  O   GLN   147      59.735  65.607  83.092  1.00  0.00           O  
ATOM   1995  N   SER   148      58.137  66.640  81.820  1.00  0.00           N  
ATOM   1996  H   SER   148      57.162  66.776  81.596  1.00  0.00           H  
ATOM   1997  CA  SER   148      59.005  67.676  81.149  1.00  0.00           C  
ATOM   1998  HA  SER   148      59.468  67.279  80.246  1.00  0.00           H  
ATOM   1999  CB  SER   148      58.144  68.822  80.676  1.00  0.00           C  
ATOM   2000  HB2 SER   148      57.216  68.532  80.183  1.00  0.00           H  
ATOM   2001  HB3 SER   148      57.846  69.413  81.542  1.00  0.00           H  
ATOM   2002  OG  SER   148      58.875  69.588  79.765  1.00  0.00           O  
ATOM   2003  HG  SER   148      58.246  70.198  79.373  1.00  0.00           H  
ATOM   2004  C   SER   148      60.055  68.348  82.058  1.00  0.00           C  
ATOM   2005  O   SER   148      59.795  68.512  83.242  1.00  0.00           O  
ATOM   2006  N   TYR   149      61.198  68.753  81.473  1.00  0.00           N  
ATOM   2007  H   TYR   149      61.356  68.643  80.482  1.00  0.00           H  
ATOM   2008  CA  TYR   149      62.340  69.378  82.268  1.00  0.00           C  
ATOM   2009  HA  TYR   149      62.523  68.692  83.096  1.00  0.00           H  
ATOM   2010  CB  TYR   149      63.600  69.522  81.362  1.00  0.00           C  
ATOM   2011  HB2 TYR   149      64.178  68.620  81.163  1.00  0.00           H  
ATOM   2012  HB3 TYR   149      63.332  69.962  80.402  1.00  0.00           H  
ATOM   2013  CG  TYR   149      64.547  70.509  81.898  1.00  0.00           C  
ATOM   2014  CD1 TYR   149      64.576  71.838  81.443  1.00  0.00           C  
ATOM   2015  HD1 TYR   149      64.070  72.157  80.544  1.00  0.00           H  
ATOM   2016  CE1 TYR   149      65.462  72.769  82.094  1.00  0.00           C  
ATOM   2017  HE1 TYR   149      65.524  73.714  81.575  1.00  0.00           H  
ATOM   2018  CZ  TYR   149      66.330  72.376  83.122  1.00  0.00           C  
ATOM   2019  OH  TYR   149      67.078  73.265  83.869  1.00  0.00           O  
ATOM   2020  HH  TYR   149      67.389  72.875  84.689  1.00  0.00           H  
ATOM   2021  CE2 TYR   149      66.354  71.010  83.417  1.00  0.00           C  
ATOM   2022  HE2 TYR   149      67.069  70.616  84.125  1.00  0.00           H  
ATOM   2023  CD2 TYR   149      65.406  70.099  82.905  1.00  0.00           C  
ATOM   2024  HD2 TYR   149      65.487  69.046  83.134  1.00  0.00           H  
ATOM   2025  C   TYR   149      61.930  70.710  82.869  1.00  0.00           C  
ATOM   2026  O   TYR   149      61.089  71.407  82.297  1.00  0.00           O  
ATOM   2027  N   ASN   150      62.494  71.020  84.057  1.00  0.00           N  
ATOM   2028  H   ASN   150      63.113  70.359  84.505  1.00  0.00           H  
ATOM   2029  CA  ASN   150      62.166  72.153  84.885  1.00  0.00           C  
ATOM   2030  HA  ASN   150      61.422  72.689  84.297  1.00  0.00           H  
ATOM   2031  CB  ASN   150      61.583  71.591  86.208  1.00  0.00           C  
ATOM   2032  HB2 ASN   150      62.339  70.966  86.684  1.00  0.00           H  
ATOM   2033  HB3 ASN   150      61.250  72.418  86.836  1.00  0.00           H  
ATOM   2034  CG  ASN   150      60.447  70.609  86.007  1.00  0.00           C  
ATOM   2035  OD1 ASN   150      60.629  69.492  86.424  1.00  0.00           O  
ATOM   2036  ND2 ASN   150      59.349  71.107  85.422  1.00  0.00           N  
ATOM   2037 HD21 ASN   150      58.658  70.440  85.109  1.00  0.00           H  
ATOM   2038 HD22 ASN   150      59.407  71.982  84.922  1.00  0.00           H  
ATOM   2039  C   ASN   150      63.359  73.121  85.257  1.00  0.00           C  
ATOM   2040  O   ASN   150      64.242  72.833  86.098  1.00  0.00           O  
ATOM   2041  N   PRO   151      63.408  74.225  84.512  1.00  0.00           N  
ATOM   2042  CD  PRO   151      62.694  74.398  83.246  1.00  0.00           C  
ATOM   2043  HD2 PRO   151      61.624  74.355  83.448  1.00  0.00           H  
ATOM   2044  HD3 PRO   151      62.959  73.613  82.537  1.00  0.00           H  
ATOM   2045  CG  PRO   151      63.092  75.780  82.691  1.00  0.00           C  
ATOM   2046  HG2 PRO   151      62.396  76.514  83.098  1.00  0.00           H  
ATOM   2047  HG3 PRO   151      63.098  75.868  81.605  1.00  0.00           H  
ATOM   2048  CB  PRO   151      64.469  76.022  83.339  1.00  0.00           C  
ATOM   2049  HB2 PRO   151      64.799  77.034  83.576  1.00  0.00           H  
ATOM   2050  HB3 PRO   151      65.224  75.628  82.659  1.00  0.00           H  
ATOM   2051  CA  PRO   151      64.457  75.295  84.662  1.00  0.00           C  
ATOM   2052  HA  PRO   151      65.415  74.838  84.912  1.00  0.00           H  
ATOM   2053  C   PRO   151      64.049  76.200  85.777  1.00  0.00           C  
ATOM   2054  O   PRO   151      62.868  76.166  86.262  1.00  0.00           O  
ATOM   2055  N   PRO   152      64.949  77.082  86.310  1.00  0.00           N  
ATOM   2056  CD  PRO   152      66.308  77.352  85.870  1.00  0.00           C  
ATOM   2057  HD2 PRO   152      66.431  77.300  84.788  1.00  0.00           H  
ATOM   2058  HD3 PRO   152      66.982  76.665  86.383  1.00  0.00           H  
ATOM   2059  CG  PRO   152      66.656  78.719  86.433  1.00  0.00           C  
ATOM   2060  HG2 PRO   152      66.256  79.417  85.698  1.00  0.00           H  
ATOM   2061  HG3 PRO   152      67.716  78.769  86.680  1.00  0.00           H  
ATOM   2062  CB  PRO   152      65.838  78.775  87.789  1.00  0.00           C  
ATOM   2063  HB2 PRO   152      65.582  79.819  87.972  1.00  0.00           H  
ATOM   2064  HB3 PRO   152      66.446  78.358  88.592  1.00  0.00           H  
ATOM   2065  CA  PRO   152      64.553  77.997  87.381  1.00  0.00           C  
ATOM   2066  HA  PRO   152      64.163  77.450  88.240  1.00  0.00           H  
ATOM   2067  C   PRO   152      63.518  79.019  86.919  1.00  0.00           C  
ATOM   2068  O   PRO   152      63.487  79.470  85.792  1.00  0.00           O  
ATOM   2069  N   GLN   153      62.670  79.483  87.843  1.00  0.00           N  
ATOM   2070  H   GLN   153      62.850  79.121  88.768  1.00  0.00           H  
ATOM   2071  CA  GLN   153      61.467  80.345  87.743  1.00  0.00           C  
ATOM   2072  HA  GLN   153      61.671  81.064  86.950  1.00  0.00           H  
ATOM   2073  CB  GLN   153      60.215  79.648  87.115  1.00  0.00           C  
ATOM   2074  HB2 GLN   153      59.448  80.361  86.814  1.00  0.00           H  
ATOM   2075  HB3 GLN   153      60.624  79.318  86.160  1.00  0.00           H  
ATOM   2076  CG  GLN   153      59.688  78.450  87.938  1.00  0.00           C  
ATOM   2077  HG2 GLN   153      60.520  77.750  88.015  1.00  0.00           H  
ATOM   2078  HG3 GLN   153      59.456  78.717  88.969  1.00  0.00           H  
ATOM   2079  CD  GLN   153      58.477  77.797  87.324  1.00  0.00           C  
ATOM   2080  OE1 GLN   153      57.760  78.285  86.442  1.00  0.00           O  
ATOM   2081  NE2 GLN   153      58.027  76.722  87.878  1.00  0.00           N  
ATOM   2082 HE21 GLN   153      58.568  76.408  88.672  1.00  0.00           H  
ATOM   2083 HE22 GLN   153      57.170  76.302  87.547  1.00  0.00           H  
ATOM   2084  C   GLN   153      61.188  81.060  89.077  1.00  0.00           C  
ATOM   2085  O   GLN   153      61.814  80.856  90.122  1.00  0.00           O  
ATOM   2086  N   GLY   154      60.338  82.086  88.980  1.00  0.00           N  
ATOM   2087  H   GLY   154      60.003  82.231  88.038  1.00  0.00           H  
ATOM   2088  CA  GLY   154      59.904  82.914  90.128  1.00  0.00           C  
ATOM   2089  HA2 GLY   154      59.221  82.442  90.834  1.00  0.00           H  
ATOM   2090  HA3 GLY   154      60.698  83.415  90.682  1.00  0.00           H  
ATOM   2091  C   GLY   154      59.061  84.056  89.570  1.00  0.00           C  
ATOM   2092  O   GLY   154      58.149  83.855  88.731  1.00  0.00           O  
ATOM   2093  N   TYR   155      59.561  85.240  89.848  1.00  0.00           N  
ATOM   2094  H   TYR   155      60.287  85.227  90.550  1.00  0.00           H  
ATOM   2095  CA  TYR   155      59.106  86.588  89.630  1.00  0.00           C  
ATOM   2096  HA  TYR   155      58.178  86.697  90.191  1.00  0.00           H  
ATOM   2097  CB  TYR   155      60.072  87.574  90.157  1.00  0.00           C  
ATOM   2098  HB2 TYR   155      61.031  87.422  89.661  1.00  0.00           H  
ATOM   2099  HB3 TYR   155      59.788  88.573  89.826  1.00  0.00           H  
ATOM   2100  CG  TYR   155      60.323  87.783  91.613  1.00  0.00           C  
ATOM   2101  CD1 TYR   155      59.337  88.542  92.327  1.00  0.00           C  
ATOM   2102  HD1 TYR   155      58.489  88.966  91.810  1.00  0.00           H  
ATOM   2103  CE1 TYR   155      59.478  88.741  93.722  1.00  0.00           C  
ATOM   2104  HE1 TYR   155      58.809  89.277  94.379  1.00  0.00           H  
ATOM   2105  CZ  TYR   155      60.628  88.275  94.369  1.00  0.00           C  
ATOM   2106  OH  TYR   155      60.800  88.394  95.714  1.00  0.00           O  
ATOM   2107  HH  TYR   155      61.490  87.752  95.896  1.00  0.00           H  
ATOM   2108  CE2 TYR   155      61.593  87.453  93.669  1.00  0.00           C  
ATOM   2109  HE2 TYR   155      62.513  87.231  94.189  1.00  0.00           H  
ATOM   2110  CD2 TYR   155      61.479  87.293  92.274  1.00  0.00           C  
ATOM   2111  HD2 TYR   155      62.302  86.829  91.752  1.00  0.00           H  
ATOM   2112  C   TYR   155      58.916  86.929  88.166  1.00  0.00           C  
ATOM   2113  O   TYR   155      59.735  86.559  87.347  1.00  0.00           O  
ATOM   2114  N   GLY   156      57.985  87.833  87.807  1.00  0.00           N  
ATOM   2115  H   GLY   156      57.998  87.976  86.807  1.00  0.00           H  
ATOM   2116  CA  GLY   156      56.935  88.411  88.617  1.00  0.00           C  
ATOM   2117  HA2 GLY   156      56.541  87.520  89.106  1.00  0.00           H  
ATOM   2118  HA3 GLY   156      57.296  89.110  89.372  1.00  0.00           H  
ATOM   2119  C   GLY   156      55.791  89.090  87.769  1.00  0.00           C  
ATOM   2120  O   GLY   156      55.579  88.677  86.655  1.00  0.00           O  
ATOM   2121  N   GLN   157      55.293  90.217  88.290  1.00  0.00           N  
ATOM   2122  H   GLN   157      55.544  90.451  89.239  1.00  0.00           H  
ATOM   2123  CA  GLN   157      54.194  90.944  87.804  1.00  0.00           C  
ATOM   2124  HA  GLN   157      54.048  90.812  86.732  1.00  0.00           H  
ATOM   2125  CB  GLN   157      52.898  90.354  88.443  1.00  0.00           C  
ATOM   2126  HB2 GLN   157      52.018  90.583  87.842  1.00  0.00           H  
ATOM   2127  HB3 GLN   157      52.962  89.267  88.476  1.00  0.00           H  
ATOM   2128  CG  GLN   157      52.651  90.717  89.951  1.00  0.00           C  
ATOM   2129  HG2 GLN   157      53.544  90.494  90.536  1.00  0.00           H  
ATOM   2130  HG3 GLN   157      52.558  91.802  89.912  1.00  0.00           H  
ATOM   2131  CD  GLN   157      51.461  90.045  90.573  1.00  0.00           C  
ATOM   2132  OE1 GLN   157      50.591  89.481  89.902  1.00  0.00           O  
ATOM   2133  NE2 GLN   157      51.408  90.119  91.883  1.00  0.00           N  
ATOM   2134 HE21 GLN   157      52.106  90.613  92.421  1.00  0.00           H  
ATOM   2135 HE22 GLN   157      50.697  89.643  92.421  1.00  0.00           H  
ATOM   2136  C   GLN   157      54.294  92.425  88.160  1.00  0.00           C  
ATOM   2137  O   GLN   157      55.117  92.757  89.014  1.00  0.00           O  
ATOM   2138  N   GLN   158      53.492  93.372  87.730  1.00  0.00           N  
ATOM   2139  H   GLN   158      53.771  94.306  87.994  1.00  0.00           H  
ATOM   2140  CA  GLN   158      52.354  93.250  86.821  1.00  0.00           C  
ATOM   2141  HA  GLN   158      51.750  92.452  87.254  1.00  0.00           H  
ATOM   2142  CB  GLN   158      51.519  94.540  86.560  1.00  0.00           C  
ATOM   2143  HB2 GLN   158      52.052  95.193  85.867  1.00  0.00           H  
ATOM   2144  HB3 GLN   158      50.703  94.146  85.955  1.00  0.00           H  
ATOM   2145  CG  GLN   158      50.994  95.133  87.877  1.00  0.00           C  
ATOM   2146  HG2 GLN   158      51.868  95.462  88.440  1.00  0.00           H  
ATOM   2147  HG3 GLN   158      50.347  95.978  87.644  1.00  0.00           H  
ATOM   2148  CD  GLN   158      50.199  94.111  88.791  1.00  0.00           C  
ATOM   2149  OE1 GLN   158      50.580  93.608  89.820  1.00  0.00           O  
ATOM   2150  NE2 GLN   158      49.202  93.541  88.263  1.00  0.00           N  
ATOM   2151 HE21 GLN   158      48.877  94.055  87.456  1.00  0.00           H  
ATOM   2152 HE22 GLN   158      48.586  92.979  88.831  1.00  0.00           H  
ATOM   2153  C   GLN   158      52.926  92.736  85.452  1.00  0.00           C  
ATOM   2154  O   GLN   158      54.082  93.106  85.072  1.00  0.00           O  
ATOM   2155  N   ASN   159      52.143  91.950  84.677  1.00  0.00           N  
ATOM   2156  H   ASN   159      51.228  91.671  84.999  1.00  0.00           H  
ATOM   2157  CA  ASN   159      52.614  91.333  83.444  1.00  0.00           C  
ATOM   2158  HA  ASN   159      53.539  90.811  83.689  1.00  0.00           H  
ATOM   2159  CB  ASN   159      51.661  90.198  83.068  1.00  0.00           C  
ATOM   2160  HB2 ASN   159      51.470  89.573  83.940  1.00  0.00           H  
ATOM   2161  HB3 ASN   159      50.714  90.621  82.733  1.00  0.00           H  
ATOM   2162  CG  ASN   159      52.280  89.310  82.013  1.00  0.00           C  
ATOM   2163  OD1 ASN   159      52.087  89.690  80.919  1.00  0.00           O  
ATOM   2164  ND2 ASN   159      53.028  88.309  82.226  1.00  0.00           N  
ATOM   2165 HD21 ASN   159      53.188  88.065  83.193  1.00  0.00           H  
ATOM   2166 HD22 ASN   159      53.454  87.815  81.455  1.00  0.00           H  
ATOM   2167  C   ASN   159      52.855  92.392  82.334  1.00  0.00           C  
ATOM   2168  O   ASN   159      52.020  93.281  82.202  1.00  0.00           O  
ATOM   2169  N   GLN   160      53.826  92.300  81.381  1.00  0.00           N  
ATOM   2170  H   GLN   160      53.755  92.926  80.591  1.00  0.00           H  
ATOM   2171  CA  GLN   160      55.146  91.593  81.293  1.00  0.00           C  
ATOM   2172  HA  GLN   160      55.024  90.552  81.593  1.00  0.00           H  
ATOM   2173  CB  GLN   160      55.617  91.669  79.902  1.00  0.00           C  
ATOM   2174  HB2 GLN   160      54.809  91.151  79.386  1.00  0.00           H  
ATOM   2175  HB3 GLN   160      55.496  92.701  79.573  1.00  0.00           H  
ATOM   2176  CG  GLN   160      56.968  91.125  79.539  1.00  0.00           C  
ATOM   2177  HG2 GLN   160      56.929  90.745  78.518  1.00  0.00           H  
ATOM   2178  HG3 GLN   160      57.737  91.891  79.636  1.00  0.00           H  
ATOM   2179  CD  GLN   160      57.328  89.922  80.483  1.00  0.00           C  
ATOM   2180  OE1 GLN   160      58.402  89.974  81.089  1.00  0.00           O  
ATOM   2181  NE2 GLN   160      56.537  88.915  80.671  1.00  0.00           N  
ATOM   2182 HE21 GLN   160      55.665  88.817  80.172  1.00  0.00           H  
ATOM   2183 HE22 GLN   160      56.771  88.311  81.446  1.00  0.00           H  
ATOM   2184  C   GLN   160      56.164  92.302  82.261  1.00  0.00           C  
ATOM   2185  O   GLN   160      56.380  93.508  82.159  1.00  0.00           O  
ATOM   2186  N   TYR   161      56.850  91.584  83.079  1.00  0.00           N  
ATOM   2187  H   TYR   161      56.689  90.589  83.146  1.00  0.00           H  
ATOM   2188  CA  TYR   161      57.689  92.146  84.220  1.00  0.00           C  
ATOM   2189  HA  TYR   161      57.191  92.984  84.707  1.00  0.00           H  
ATOM   2190  CB  TYR   161      57.791  91.021  85.335  1.00  0.00           C  
ATOM   2191  HB2 TYR   161      56.771  91.017  85.721  1.00  0.00           H  
ATOM   2192  HB3 TYR   161      58.075  90.060  84.906  1.00  0.00           H  
ATOM   2193  CG  TYR   161      58.677  91.239  86.557  1.00  0.00           C  
ATOM   2194  CD1 TYR   161      59.784  90.400  86.706  1.00  0.00           C  
ATOM   2195  HD1 TYR   161      60.085  89.695  85.945  1.00  0.00           H  
ATOM   2196  CE1 TYR   161      60.492  90.399  87.925  1.00  0.00           C  
ATOM   2197  HE1 TYR   161      61.327  89.742  88.123  1.00  0.00           H  
ATOM   2198  CZ  TYR   161      60.148  91.225  89.056  1.00  0.00           C  
ATOM   2199  OH  TYR   161      61.092  91.374  89.969  1.00  0.00           O  
ATOM   2200  HH  TYR   161      60.787  92.150  90.445  1.00  0.00           H  
ATOM   2201  CE2 TYR   161      59.026  92.060  88.888  1.00  0.00           C  
ATOM   2202  HE2 TYR   161      58.705  92.644  89.738  1.00  0.00           H  
ATOM   2203  CD2 TYR   161      58.274  91.989  87.671  1.00  0.00           C  
ATOM   2204  HD2 TYR   161      57.464  92.673  87.464  1.00  0.00           H  
ATOM   2205  C   TYR   161      59.106  92.646  83.852  1.00  0.00           C  
ATOM   2206  O   TYR   161      59.569  93.614  84.418  1.00  0.00           O  
ATOM   2207  N   ASN   162      59.796  92.148  82.744  1.00  0.00           N  
ATOM   2208  H   ASN   162      59.334  91.396  82.252  1.00  0.00           H  
ATOM   2209  CA  ASN   162      61.158  92.660  82.354  1.00  0.00           C  
ATOM   2210  HA  ASN   162      61.500  93.386  83.092  1.00  0.00           H  
ATOM   2211  CB  ASN   162      62.145  91.406  82.369  1.00  0.00           C  
ATOM   2212  HB2 ASN   162      61.731  90.501  81.923  1.00  0.00           H  
ATOM   2213  HB3 ASN   162      63.110  91.629  81.914  1.00  0.00           H  
ATOM   2214  CG  ASN   162      62.414  91.126  83.899  1.00  0.00           C  
ATOM   2215  OD1 ASN   162      63.030  91.930  84.585  1.00  0.00           O  
ATOM   2216  ND2 ASN   162      62.072  89.945  84.287  1.00  0.00           N  
ATOM   2217 HD21 ASN   162      62.528  89.630  85.131  1.00  0.00           H  
ATOM   2218 HD22 ASN   162      61.520  89.346  83.690  1.00  0.00           H  
ATOM   2219  C   ASN   162      61.140  93.312  80.984  1.00  0.00           C  
ATOM   2220  O   ASN   162      60.289  93.007  80.145  1.00  0.00           O  
ATOM   2221  N   SER   163      62.189  94.070  80.697  1.00  0.00           N  
ATOM   2222  H   SER   163      62.664  94.361  81.539  1.00  0.00           H  
ATOM   2223  CA  SER   163      62.679  94.593  79.432  1.00  0.00           C  
ATOM   2224  HA  SER   163      61.799  94.802  78.824  1.00  0.00           H  
ATOM   2225  CB  SER   163      63.368  95.917  79.735  1.00  0.00           C  
ATOM   2226  HB2 SER   163      62.799  96.624  80.338  1.00  0.00           H  
ATOM   2227  HB3 SER   163      64.291  95.817  80.306  1.00  0.00           H  
ATOM   2228  OG  SER   163      63.803  96.679  78.650  1.00  0.00           O  
ATOM   2229  HG  SER   163      63.321  97.506  78.719  1.00  0.00           H  
ATOM   2230  C   SER   163      63.570  93.617  78.717  1.00  0.00           C  
ATOM   2231  O   SER   163      64.079  92.627  79.263  1.00  0.00           O  
ATOM   2232  N   SER   164      63.816  94.092  77.474  1.00  0.00           N  
ATOM   2233  H   SER   164      63.360  94.978  77.310  1.00  0.00           H  
ATOM   2234  CA  SER   164      64.938  93.634  76.598  1.00  0.00           C  
ATOM   2235  HA  SER   164      64.674  94.021  75.614  1.00  0.00           H  
ATOM   2236  CB  SER   164      64.791  92.076  76.371  1.00  0.00           C  
ATOM   2237  HB2 SER   164      64.977  91.701  77.377  1.00  0.00           H  
ATOM   2238  HB3 SER   164      63.801  91.807  76.003  1.00  0.00           H  
ATOM   2239  OG  SER   164      65.812  91.474  75.573  1.00  0.00           O  
ATOM   2240  HG  SER   164      66.008  91.956  74.766  1.00  0.00           H  
ATOM   2241  C   SER   164      66.322  94.024  77.098  1.00  0.00           C  
ATOM   2242  O   SER   164      66.509  94.234  78.300  1.00  0.00           O  
ATOM   2243  N   SER   165      67.252  94.090  76.127  1.00  0.00           N  
ATOM   2244  H   SER   165      66.965  93.908  75.176  1.00  0.00           H  
ATOM   2245  CA  SER   165      68.671  94.491  76.431  1.00  0.00           C  
ATOM   2246  HA  SER   165      69.024  93.789  77.187  1.00  0.00           H  
ATOM   2247  CB  SER   165      69.534  94.227  75.251  1.00  0.00           C  
ATOM   2248  HB2 SER   165      69.358  93.235  74.834  1.00  0.00           H  
ATOM   2249  HB3 SER   165      69.197  94.954  74.512  1.00  0.00           H  
ATOM   2250  OG  SER   165      70.890  94.347  75.591  1.00  0.00           O  
ATOM   2251  HG  SER   165      70.994  93.801  76.374  1.00  0.00           H  
ATOM   2252  C   SER   165      68.816  95.857  77.076  1.00  0.00           C  
ATOM   2253  O   SER   165      68.071  96.714  76.655  1.00  0.00           O  
ATOM   2254  N   GLY   166      69.553  96.022  78.176  1.00  0.00           N  
ATOM   2255  H   GLY   166      70.071  95.175  78.363  1.00  0.00           H  
ATOM   2256  CA  GLY   166      69.602  97.189  79.031  1.00  0.00           C  
ATOM   2257  HA2 GLY   166      68.653  97.445  79.502  1.00  0.00           H  
ATOM   2258  HA3 GLY   166      70.311  97.081  79.852  1.00  0.00           H  
ATOM   2259  C   GLY   166      70.052  98.366  78.152  1.00  0.00           C  
ATOM   2260  O   GLY   166      71.065  98.292  77.443  1.00  0.00           O  
ATOM   2261  N   GLY   167      69.338  99.532  78.385  1.00  0.00           N  
ATOM   2262  H   GLY   167      68.533  99.536  78.994  1.00  0.00           H  
ATOM   2263  CA  GLY   167      69.644 100.775  77.635  1.00  0.00           C  
ATOM   2264  HA2 GLY   167      69.648 100.503  76.580  1.00  0.00           H  
ATOM   2265  HA3 GLY   167      68.823 101.476  77.787  1.00  0.00           H  
ATOM   2266  C   GLY   167      70.908 101.476  77.934  1.00  0.00           C  
ATOM   2267  O   GLY   167      71.217 102.345  77.140  1.00  0.00           O  
ATOM   2268  N   GLY   168      71.574 101.191  79.047  1.00  0.00           N  
ATOM   2269  H   GLY   168      71.290 100.491  79.717  1.00  0.00           H  
ATOM   2270  CA  GLY   168      72.925 101.702  79.223  1.00  0.00           C  
ATOM   2271  HA2 GLY   168      73.324 101.215  80.113  1.00  0.00           H  
ATOM   2272  HA3 GLY   168      73.454 101.497  78.292  1.00  0.00           H  
ATOM   2273  C   GLY   168      73.019 103.244  79.562  1.00  0.00           C  
ATOM   2274  O   GLY   168      72.057 103.925  79.643  1.00  0.00           O  
ATOM   2275  N   GLY   169      74.202 103.857  79.562  1.00  0.00           N  
ATOM   2276  H   GLY   169      74.161 104.866  79.523  1.00  0.00           H  
ATOM   2277  CA  GLY   169      75.468 103.092  79.220  1.00  0.00           C  
ATOM   2278  HA2 GLY   169      75.738 102.720  80.208  1.00  0.00           H  
ATOM   2279  HA3 GLY   169      75.433 102.147  78.679  1.00  0.00           H  
ATOM   2280  C   GLY   169      76.579 104.052  78.667  1.00  0.00           C  
ATOM   2281  O   GLY   169      76.530 105.264  78.819  1.00  0.00           O  
ATOM   2282  N   GLY   170      77.649 103.478  78.230  1.00  0.00           N  
ATOM   2283  H   GLY   170      77.685 102.470  78.290  1.00  0.00           H  
ATOM   2284  CA  GLY   170      78.906 104.172  77.936  1.00  0.00           C  
ATOM   2285  HA2 GLY   170      79.576 103.469  77.440  1.00  0.00           H  
ATOM   2286  HA3 GLY   170      78.762 104.956  77.193  1.00  0.00           H  
ATOM   2287  C   GLY   170      79.607 104.707  79.225  1.00  0.00           C  
ATOM   2288  O   GLY   170      79.023 104.634  80.305  1.00  0.00           O  
ATOM   2289  N   GLY   171      80.821 105.214  79.226  1.00  0.00           N  
ATOM   2290  H   GLY   171      81.164 105.741  80.017  1.00  0.00           H  
ATOM   2291  CA  GLY   171      81.740 105.087  78.165  1.00  0.00           C  
ATOM   2292  HA2 GLY   171      82.696 105.221  78.672  1.00  0.00           H  
ATOM   2293  HA3 GLY   171      81.602 104.096  77.732  1.00  0.00           H  
ATOM   2294  C   GLY   171      81.730 106.203  77.129  1.00  0.00           C  
ATOM   2295  O   GLY   171      80.908 107.113  77.286  1.00  0.00           O  
ATOM   2296  N   GLY   172      82.691 106.271  76.218  1.00  0.00           N  
ATOM   2297  H   GLY   172      82.758 107.140  75.708  1.00  0.00           H  
ATOM   2298  CA  GLY   172      83.777 105.350  76.118  1.00  0.00           C  
ATOM   2299  HA2 GLY   172      84.575 105.438  76.856  1.00  0.00           H  
ATOM   2300  HA3 GLY   172      83.289 104.377  76.160  1.00  0.00           H  
ATOM   2301  C   GLY   172      84.532 105.617  74.863  1.00  0.00           C  
ATOM   2302  O   GLY   172      84.181 106.460  74.052  1.00  0.00           O  
ATOM   2303  N   GLY   173      85.638 104.838  74.570  1.00  0.00           N  
ATOM   2304  H   GLY   173      85.934 104.191  75.287  1.00  0.00           H  
ATOM   2305  CA  GLY   173      86.423 104.890  73.308  1.00  0.00           C  
ATOM   2306  HA2 GLY   173      85.724 104.663  72.503  1.00  0.00           H  
ATOM   2307  HA3 GLY   173      86.623 105.936  73.074  1.00  0.00           H  
ATOM   2308  C   GLY   173      87.621 103.987  73.316  1.00  0.00           C  
ATOM   2309  O   GLY   173      88.373 104.098  74.238  1.00  0.00           O  
ATOM   2310  N   GLY   174      87.938 103.177  72.304  1.00  0.00           N  
ATOM   2311  H   GLY   174      88.776 102.642  72.484  1.00  0.00           H  
ATOM   2312  CA  GLY   174      87.245 103.057  71.014  1.00  0.00           C  
ATOM   2313  HA2 GLY   174      87.039 104.049  70.612  1.00  0.00           H  
ATOM   2314  HA3 GLY   174      87.985 102.610  70.350  1.00  0.00           H  
ATOM   2315  C   GLY   174      85.988 102.146  71.023  1.00  0.00           C  
ATOM   2316  O   GLY   174      85.338 102.042  72.064  1.00  0.00           O  
ATOM   2317  N   GLY   175      85.799 101.449  69.964  1.00  0.00           N  
ATOM   2318  H   GLY   175      86.309 101.659  69.117  1.00  0.00           H  
ATOM   2319  CA  GLY   175      84.529 100.765  69.642  1.00  0.00           C  
ATOM   2320  HA2 GLY   175      84.696 100.105  68.791  1.00  0.00           H  
ATOM   2321  HA3 GLY   175      84.154 100.133  70.446  1.00  0.00           H  
ATOM   2322  C   GLY   175      83.382 101.678  69.169  1.00  0.00           C  
ATOM   2323  O   GLY   175      83.474 102.870  69.414  1.00  0.00           O  
ATOM   2324  N   ASN   176      82.403 101.133  68.389  1.00  0.00           N  
ATOM   2325  H   ASN   176      82.341 100.125  68.348  1.00  0.00           H  
ATOM   2326  CA  ASN   176      81.181 101.861  67.800  1.00  0.00           C  
ATOM   2327  HA  ASN   176      81.419 102.590  67.026  1.00  0.00           H  
ATOM   2328  CB  ASN   176      80.325 100.746  67.249  1.00  0.00           C  
ATOM   2329  HB2 ASN   176      80.778 100.227  66.405  1.00  0.00           H  
ATOM   2330  HB3 ASN   176      80.004 100.082  68.052  1.00  0.00           H  
ATOM   2331  CG  ASN   176      79.071 101.394  66.685  1.00  0.00           C  
ATOM   2332  OD1 ASN   176      78.992 102.043  65.647  1.00  0.00           O  
ATOM   2333  ND2 ASN   176      77.967 101.286  67.451  1.00  0.00           N  
ATOM   2334 HD21 ASN   176      77.111 101.685  67.091  1.00  0.00           H  
ATOM   2335 HD22 ASN   176      77.849 100.658  68.233  1.00  0.00           H  
ATOM   2336  C   ASN   176      80.344 102.712  68.824  1.00  0.00           C  
ATOM   2337  O   ASN   176      80.061 102.229  69.929  1.00  0.00           O  
ATOM   2338  N   TYR   177      80.002 103.960  68.481  1.00  0.00           N  
ATOM   2339  H   TYR   177      80.461 104.401  67.697  1.00  0.00           H  
ATOM   2340  CA  TYR   177      79.020 104.799  69.183  1.00  0.00           C  
ATOM   2341  HA  TYR   177      79.146 104.527  70.231  1.00  0.00           H  
ATOM   2342  CB  TYR   177      79.194 106.277  69.120  1.00  0.00           C  
ATOM   2343  HB2 TYR   177      79.298 106.665  68.106  1.00  0.00           H  
ATOM   2344  HB3 TYR   177      78.321 106.737  69.583  1.00  0.00           H  
ATOM   2345  CG  TYR   177      80.445 106.837  69.798  1.00  0.00           C  
ATOM   2346  CD1 TYR   177      81.565 107.049  69.021  1.00  0.00           C  
ATOM   2347  HD1 TYR   177      81.693 106.922  67.956  1.00  0.00           H  
ATOM   2348  CE1 TYR   177      82.708 107.607  69.612  1.00  0.00           C  
ATOM   2349  HE1 TYR   177      83.557 107.766  68.963  1.00  0.00           H  
ATOM   2350  CZ  TYR   177      82.783 107.729  71.009  1.00  0.00           C  
ATOM   2351  OH  TYR   177      84.004 108.043  71.512  1.00  0.00           O  
ATOM   2352  HH  TYR   177      83.977 107.974  72.469  1.00  0.00           H  
ATOM   2353  CE2 TYR   177      81.671 107.381  71.777  1.00  0.00           C  
ATOM   2354  HE2 TYR   177      81.766 107.463  72.850  1.00  0.00           H  
ATOM   2355  CD2 TYR   177      80.433 107.011  71.182  1.00  0.00           C  
ATOM   2356  HD2 TYR   177      79.624 106.625  71.784  1.00  0.00           H  
ATOM   2357  C   TYR   177      77.611 104.549  68.523  1.00  0.00           C  
ATOM   2358  O   TYR   177      77.486 104.851  67.327  1.00  0.00           O  
ATOM   2359  N   GLY   178      76.640 103.898  69.132  1.00  0.00           N  
ATOM   2360  H   GLY   178      75.842 103.567  68.609  1.00  0.00           H  
ATOM   2361  CA  GLY   178      76.568 103.531  70.571  1.00  0.00           C  
ATOM   2362  HA2 GLY   178      75.689 102.910  70.744  1.00  0.00           H  
ATOM   2363  HA3 GLY   178      77.383 102.821  70.711  1.00  0.00           H  
ATOM   2364  C   GLY   178      76.776 104.603  71.634  1.00  0.00           C  
ATOM   2365  O   GLY   178      76.464 105.806  71.391  1.00  0.00           O  
ATOM   2366  N   GLN   179      77.312 104.237  72.797  1.00  0.00           N  
ATOM   2367  H   GLN   179      77.784 103.352  72.922  1.00  0.00           H  
ATOM   2368  CA  GLN   179      77.188 105.084  74.009  1.00  0.00           C  
ATOM   2369  HA  GLN   179      76.623 105.977  73.743  1.00  0.00           H  
ATOM   2370  CB  GLN   179      76.370 104.338  75.078  1.00  0.00           C  
ATOM   2371  HB2 GLN   179      76.838 103.387  75.334  1.00  0.00           H  
ATOM   2372  HB3 GLN   179      76.346 105.040  75.911  1.00  0.00           H  
ATOM   2373  CG  GLN   179      74.935 104.060  74.561  1.00  0.00           C  
ATOM   2374  HG2 GLN   179      74.563 104.914  73.995  1.00  0.00           H  
ATOM   2375  HG3 GLN   179      75.097 103.178  73.941  1.00  0.00           H  
ATOM   2376  CD  GLN   179      74.006 103.742  75.654  1.00  0.00           C  
ATOM   2377  OE1 GLN   179      74.364 102.944  76.573  1.00  0.00           O  
ATOM   2378  NE2 GLN   179      72.883 104.318  75.742  1.00  0.00           N  
ATOM   2379 HE21 GLN   179      72.636 104.987  75.027  1.00  0.00           H  
ATOM   2380 HE22 GLN   179      72.236 103.950  76.424  1.00  0.00           H  
ATOM   2381  C   GLN   179      78.588 105.499  74.562  1.00  0.00           C  
ATOM   2382  O   GLN   179      79.531 104.765  74.567  1.00  0.00           O  
ATOM   2383  N   ASP   180      78.829 106.637  75.001  1.00  0.00           N  
ATOM   2384  H   ASP   180      79.791 106.766  75.280  1.00  0.00           H  
ATOM   2385  CA  ASP   180      77.932 107.803  75.252  1.00  0.00           C  
ATOM   2386  HA  ASP   180      77.001 107.747  74.689  1.00  0.00           H  
ATOM   2387  CB  ASP   180      77.600 107.941  76.746  1.00  0.00           C  
ATOM   2388  HB2 ASP   180      77.145 107.055  77.188  1.00  0.00           H  
ATOM   2389  HB3 ASP   180      78.538 108.045  77.291  1.00  0.00           H  
ATOM   2390  CG  ASP   180      76.593 109.066  77.083  1.00  0.00           C  
ATOM   2391  OD1 ASP   180      75.780 109.462  76.199  1.00  0.00           O  
ATOM   2392  OD2 ASP   180      76.618 109.516  78.218  1.00  0.00           O  
ATOM   2393  C   ASP   180      78.611 109.091  74.768  1.00  0.00           C  
ATOM   2394  O   ASP   180      79.799 109.336  75.068  1.00  0.00           O  
ATOM   2395  N   GLN   181      77.874 109.855  74.027  1.00  0.00           N  
ATOM   2396  H   GLN   181      76.909 109.560  73.975  1.00  0.00           H  
ATOM   2397  CA  GLN   181      78.323 111.076  73.422  1.00  0.00           C  
ATOM   2398  HA  GLN   181      79.227 111.387  73.946  1.00  0.00           H  
ATOM   2399  CB  GLN   181      78.869 110.739  71.955  1.00  0.00           C  
ATOM   2400  HB2 GLN   181      79.227 111.604  71.398  1.00  0.00           H  
ATOM   2401  HB3 GLN   181      79.690 110.043  72.128  1.00  0.00           H  
ATOM   2402  CG  GLN   181      77.910 109.890  71.070  1.00  0.00           C  
ATOM   2403  HG2 GLN   181      77.673 108.891  71.437  1.00  0.00           H  
ATOM   2404  HG3 GLN   181      76.968 110.440  71.089  1.00  0.00           H  
ATOM   2405  CD  GLN   181      78.516 109.767  69.615  1.00  0.00           C  
ATOM   2406  OE1 GLN   181      79.614 110.147  69.292  1.00  0.00           O  
ATOM   2407  NE2 GLN   181      77.824 109.087  68.703  1.00  0.00           N  
ATOM   2408 HE21 GLN   181      76.904 108.716  68.891  1.00  0.00           H  
ATOM   2409 HE22 GLN   181      78.212 108.849  67.801  1.00  0.00           H  
ATOM   2410  C   GLN   181      77.303 112.213  73.400  1.00  0.00           C  
ATOM   2411  O   GLN   181      77.743 113.381  73.519  1.00  0.00           O  
ATOM   2412  N   SER   182      75.983 112.007  73.241  1.00  0.00           N  
ATOM   2413  H   SER   182      75.618 111.066  73.202  1.00  0.00           H  
ATOM   2414  CA  SER   182      75.040 113.118  73.272  1.00  0.00           C  
ATOM   2415  HA  SER   182      75.337 113.722  72.414  1.00  0.00           H  
ATOM   2416  CB  SER   182      73.679 112.508  73.117  1.00  0.00           C  
ATOM   2417  HB2 SER   182      73.611 112.019  72.145  1.00  0.00           H  
ATOM   2418  HB3 SER   182      73.492 111.775  73.902  1.00  0.00           H  
ATOM   2419  OG  SER   182      72.659 113.536  73.173  1.00  0.00           O  
ATOM   2420  HG  SER   182      72.051 113.240  72.491  1.00  0.00           H  
ATOM   2421  C   SER   182      75.038 113.975  74.528  1.00  0.00           C  
ATOM   2422  O   SER   182      75.363 113.411  75.538  1.00  0.00           O  
ATOM   2423  N   SER   183      74.863 115.287  74.553  1.00  0.00           N  
ATOM   2424  H   SER   183      74.799 115.808  75.416  1.00  0.00           H  
ATOM   2425  CA  SER   183      74.735 116.066  73.302  1.00  0.00           C  
ATOM   2426  HA  SER   183      74.263 115.496  72.503  1.00  0.00           H  
ATOM   2427  CB  SER   183      73.724 117.175  73.537  1.00  0.00           C  
ATOM   2428  HB2 SER   183      74.087 117.878  74.287  1.00  0.00           H  
ATOM   2429  HB3 SER   183      73.533 117.733  72.620  1.00  0.00           H  
ATOM   2430  OG  SER   183      72.528 116.674  74.053  1.00  0.00           O  
ATOM   2431  HG  SER   183      72.125 116.079  73.417  1.00  0.00           H  
ATOM   2432  C   SER   183      76.093 116.531  72.925  1.00  0.00           C  
ATOM   2433  O   SER   183      76.881 117.017  73.665  1.00  0.00           O  
ATOM   2434  N   MET   184      76.397 116.435  71.588  1.00  0.00           N  
ATOM   2435  H   MET   184      75.683 116.143  70.936  1.00  0.00           H  
ATOM   2436  CA  MET   184      77.710 116.656  71.051  1.00  0.00           C  
ATOM   2437  HA  MET   184      78.418 116.325  71.811  1.00  0.00           H  
ATOM   2438  CB  MET   184      77.813 115.872  69.726  1.00  0.00           C  
ATOM   2439  HB2 MET   184      76.874 115.975  69.182  1.00  0.00           H  
ATOM   2440  HB3 MET   184      78.619 116.192  69.067  1.00  0.00           H  
ATOM   2441  CG  MET   184      78.098 114.395  69.999  1.00  0.00           C  
ATOM   2442  HG2 MET   184      79.144 114.294  70.286  1.00  0.00           H  
ATOM   2443  HG3 MET   184      77.405 113.966  70.722  1.00  0.00           H  
ATOM   2444  SD  MET   184      77.841 113.312  68.552  1.00  0.00           S  
ATOM   2445  CE  MET   184      79.487 113.355  67.844  1.00  0.00           C  
ATOM   2446  HE1 MET   184      80.174 112.819  68.498  1.00  0.00           H  
ATOM   2447  HE2 MET   184      79.464 112.831  66.888  1.00  0.00           H  
ATOM   2448  HE3 MET   184      79.863 114.377  67.881  1.00  0.00           H  
ATOM   2449  C   MET   184      77.904 118.193  70.829  1.00  0.00           C  
ATOM   2450  O   MET   184      77.142 118.787  70.089  1.00  0.00           O  
ATOM   2451  N   SER   185      78.933 118.769  71.483  1.00  0.00           N  
ATOM   2452  H   SER   185      79.494 118.193  72.094  1.00  0.00           H  
ATOM   2453  CA  SER   185      79.666 119.963  71.074  1.00  0.00           C  
ATOM   2454  HA  SER   185      79.068 120.861  71.226  1.00  0.00           H  
ATOM   2455  CB  SER   185      80.821 120.042  72.075  1.00  0.00           C  
ATOM   2456  HB2 SER   185      80.321 120.264  73.017  1.00  0.00           H  
ATOM   2457  HB3 SER   185      81.446 119.149  72.109  1.00  0.00           H  
ATOM   2458  OG  SER   185      81.675 121.047  71.805  1.00  0.00           O  
ATOM   2459  HG  SER   185      81.316 121.898  72.068  1.00  0.00           H  
ATOM   2460  C   SER   185      80.248 119.927  69.589  1.00  0.00           C  
ATOM   2461  O   SER   185      80.575 118.850  69.188  1.00  0.00           O  
ATOM   2462  N   SER   186      80.419 121.051  68.899  1.00  0.00           N  
ATOM   2463  H   SER   186      80.121 121.903  69.352  1.00  0.00           H  
ATOM   2464  CA  SER   186      80.798 121.242  67.430  1.00  0.00           C  
ATOM   2465  HA  SER   186      81.826 120.905  67.297  1.00  0.00           H  
ATOM   2466  CB  SER   186      79.805 120.351  66.676  1.00  0.00           C  
ATOM   2467  HB2 SER   186      80.128 119.333  66.890  1.00  0.00           H  
ATOM   2468  HB3 SER   186      78.802 120.532  67.064  1.00  0.00           H  
ATOM   2469  OG  SER   186      79.700 120.403  65.261  1.00  0.00           O  
ATOM   2470  HG  SER   186      78.785 120.596  65.043  1.00  0.00           H  
ATOM   2471  C   SER   186      80.527 122.752  67.062  1.00  0.00           C  
ATOM   2472  O   SER   186      79.834 123.462  67.697  1.00  0.00           O  
ATOM   2473  N   GLY   187      81.070 123.269  65.971  1.00  0.00           N  
ATOM   2474  H   GLY   187      80.779 124.230  65.861  1.00  0.00           H  
ATOM   2475  CA  GLY   187      82.071 122.665  65.082  1.00  0.00           C  
ATOM   2476  HA2 GLY   187      82.951 123.298  65.197  1.00  0.00           H  
ATOM   2477  HA3 GLY   187      82.326 121.652  65.392  1.00  0.00           H  
ATOM   2478  C   GLY   187      81.902 122.641  63.544  1.00  0.00           C  
ATOM   2479  O   GLY   187      82.873 122.305  62.866  1.00  0.00           O  
ATOM   2480  N   GLY   188      80.656 122.864  63.168  1.00  0.00           N  
ATOM   2481  H   GLY   188      79.985 123.225  63.830  1.00  0.00           H  
ATOM   2482  CA  GLY   188      80.075 122.973  61.799  1.00  0.00           C  
ATOM   2483  HA2 GLY   188      80.292 122.118  61.159  1.00  0.00           H  
ATOM   2484  HA3 GLY   188      79.001 122.841  61.928  1.00  0.00           H  
ATOM   2485  C   GLY   188      80.422 124.339  61.062  1.00  0.00           C  
ATOM   2486  O   GLY   188      81.442 124.905  61.360  1.00  0.00           O  
ATOM   2487  N   GLY   189      79.727 124.849  60.091  1.00  0.00           N  
ATOM   2488  H   GLY   189      80.014 125.769  59.788  1.00  0.00           H  
ATOM   2489  CA  GLY   189      78.562 124.318  59.546  1.00  0.00           C  
ATOM   2490  HA2 GLY   189      77.820 124.188  60.334  1.00  0.00           H  
ATOM   2491  HA3 GLY   189      78.152 125.097  58.904  1.00  0.00           H  
ATOM   2492  C   GLY   189      78.784 123.028  58.738  1.00  0.00           C  
ATOM   2493  O   GLY   189      79.949 122.630  58.488  1.00  0.00           O  
ATOM   2494  N   SER   190      77.714 122.278  58.432  1.00  0.00           N  
ATOM   2495  H   SER   190      76.820 122.677  58.682  1.00  0.00           H  
ATOM   2496  CA  SER   190      77.789 120.920  57.899  1.00  0.00           C  
ATOM   2497  HA  SER   190      78.644 120.905  57.223  1.00  0.00           H  
ATOM   2498  CB  SER   190      78.001 119.891  58.980  1.00  0.00           C  
ATOM   2499  HB2 SER   190      77.072 119.617  59.479  1.00  0.00           H  
ATOM   2500  HB3 SER   190      78.354 119.016  58.434  1.00  0.00           H  
ATOM   2501  OG  SER   190      78.952 120.195  60.017  1.00  0.00           O  
ATOM   2502  HG  SER   190      78.635 119.767  60.815  1.00  0.00           H  
ATOM   2503  C   SER   190      76.493 120.647  57.106  1.00  0.00           C  
ATOM   2504  O   SER   190      75.419 120.859  57.716  1.00  0.00           O  
ATOM   2505  N   GLY   191      76.406 120.222  55.868  1.00  0.00           N  
ATOM   2506  H   GLY   191      75.484 120.107  55.472  1.00  0.00           H  
ATOM   2507  CA  GLY   191      77.545 119.742  55.037  1.00  0.00           C  
ATOM   2508  HA2 GLY   191      78.184 119.136  55.679  1.00  0.00           H  
ATOM   2509  HA3 GLY   191      77.190 119.125  54.211  1.00  0.00           H  
ATOM   2510  C   GLY   191      78.415 120.771  54.355  1.00  0.00           C  
ATOM   2511  O   GLY   191      78.349 121.881  54.718  1.00  0.00           O  
ATOM   2512  N   GLY   192      78.983 120.388  53.200  1.00  0.00           N  
ATOM   2513  H   GLY   192      78.922 119.388  53.073  1.00  0.00           H  
ATOM   2514  CA  GLY   192      79.756 121.205  52.213  1.00  0.00           C  
ATOM   2515  HA2 GLY   192      80.315 122.034  52.647  1.00  0.00           H  
ATOM   2516  HA3 GLY   192      80.503 120.499  51.851  1.00  0.00           H  
ATOM   2517  C   GLY   192      78.868 121.781  51.088  1.00  0.00           C  
ATOM   2518  O   GLY   192      77.589 121.696  50.916  1.00  0.00           O  
ATOM   2519  N   GLY   193      79.627 122.328  50.179  1.00  0.00           N  
ATOM   2520  H   GLY   193      80.617 122.157  50.282  1.00  0.00           H  
ATOM   2521  CA  GLY   193      79.262 123.034  48.922  1.00  0.00           C  
ATOM   2522  HA2 GLY   193      80.138 123.599  48.603  1.00  0.00           H  
ATOM   2523  HA3 GLY   193      78.908 122.283  48.216  1.00  0.00           H  
ATOM   2524  C   GLY   193      78.232 124.127  49.039  1.00  0.00           C  
ATOM   2525  O   GLY   193      77.904 124.555  50.154  1.00  0.00           O  
ATOM   2526  N   TYR   194      77.762 124.639  47.882  1.00  0.00           N  
ATOM   2527  H   TYR   194      78.180 124.326  47.017  1.00  0.00           H  
ATOM   2528  CA  TYR   194      76.691 125.605  47.889  1.00  0.00           C  
ATOM   2529  HA  TYR   194      77.008 126.538  48.354  1.00  0.00           H  
ATOM   2530  CB  TYR   194      76.366 125.687  46.439  1.00  0.00           C  
ATOM   2531  HB2 TYR   194      77.217 125.908  45.796  1.00  0.00           H  
ATOM   2532  HB3 TYR   194      75.995 124.714  46.116  1.00  0.00           H  
ATOM   2533  CG  TYR   194      75.322 126.770  46.136  1.00  0.00           C  
ATOM   2534  CD1 TYR   194      74.014 126.366  45.870  1.00  0.00           C  
ATOM   2535  HD1 TYR   194      73.852 125.325  46.107  1.00  0.00           H  
ATOM   2536  CE1 TYR   194      73.006 127.271  45.459  1.00  0.00           C  
ATOM   2537  HE1 TYR   194      72.052 126.812  45.245  1.00  0.00           H  
ATOM   2538  CZ  TYR   194      73.345 128.640  45.187  1.00  0.00           C  
ATOM   2539  OH  TYR   194      72.408 129.486  44.565  1.00  0.00           O  
ATOM   2540  HH  TYR   194      71.521 129.121  44.527  1.00  0.00           H  
ATOM   2541  CE2 TYR   194      74.668 129.015  45.498  1.00  0.00           C  
ATOM   2542  HE2 TYR   194      74.963 130.048  45.397  1.00  0.00           H  
ATOM   2543  CD2 TYR   194      75.616 128.090  45.966  1.00  0.00           C  
ATOM   2544  HD2 TYR   194      76.613 128.421  46.218  1.00  0.00           H  
ATOM   2545  C   TYR   194      75.539 125.192  48.755  1.00  0.00           C  
ATOM   2546  O   TYR   194      75.147 124.064  48.763  1.00  0.00           O  
ATOM   2547  N   GLY   195      74.748 126.083  49.473  1.00  0.00           N  
ATOM   2548  H   GLY   195      74.049 125.682  50.081  1.00  0.00           H  
ATOM   2549  CA  GLY   195      74.800 127.537  49.496  1.00  0.00           C  
ATOM   2550  HA2 GLY   195      75.025 127.817  50.525  1.00  0.00           H  
ATOM   2551  HA3 GLY   195      75.560 127.991  48.860  1.00  0.00           H  
ATOM   2552  C   GLY   195      73.490 128.070  49.035  1.00  0.00           C  
ATOM   2553  O   GLY   195      72.565 127.339  48.607  1.00  0.00           O  
ATOM   2554  N   ASN   196      73.248 129.370  49.363  1.00  0.00           N  
ATOM   2555  H   ASN   196      74.053 129.862  49.722  1.00  0.00           H  
ATOM   2556  CA  ASN   196      72.023 130.031  49.308  1.00  0.00           C  
ATOM   2557  HA  ASN   196      72.109 130.897  49.965  1.00  0.00           H  
ATOM   2558  CB  ASN   196      71.809 130.561  47.893  1.00  0.00           C  
ATOM   2559  HB2 ASN   196      71.794 129.748  47.167  1.00  0.00           H  
ATOM   2560  HB3 ASN   196      70.729 130.711  47.918  1.00  0.00           H  
ATOM   2561  CG  ASN   196      72.522 131.882  47.549  1.00  0.00           C  
ATOM   2562  OD1 ASN   196      72.849 132.701  48.375  1.00  0.00           O  
ATOM   2563  ND2 ASN   196      72.835 131.988  46.273  1.00  0.00           N  
ATOM   2564 HD21 ASN   196      73.412 132.720  45.885  1.00  0.00           H  
ATOM   2565 HD22 ASN   196      72.724 131.230  45.615  1.00  0.00           H  
ATOM   2566  C   ASN   196      70.897 129.123  49.924  1.00  0.00           C  
ATOM   2567  O   ASN   196      69.974 128.768  49.176  1.00  0.00           O  
ATOM   2568  N   GLN   197      70.934 128.755  51.212  1.00  0.00           N  
ATOM   2569  H   GLN   197      71.763 129.034  51.717  1.00  0.00           H  
ATOM   2570  CA  GLN   197      69.988 127.843  51.852  1.00  0.00           C  
ATOM   2571  HA  GLN   197      70.365 126.858  51.576  1.00  0.00           H  
ATOM   2572  CB  GLN   197      70.094 127.926  53.354  1.00  0.00           C  
ATOM   2573  HB2 GLN   197      70.197 128.939  53.743  1.00  0.00           H  
ATOM   2574  HB3 GLN   197      69.206 127.433  53.751  1.00  0.00           H  
ATOM   2575  CG  GLN   197      71.290 127.128  53.738  1.00  0.00           C  
ATOM   2576  HG2 GLN   197      70.970 126.087  53.782  1.00  0.00           H  
ATOM   2577  HG3 GLN   197      72.044 127.245  52.959  1.00  0.00           H  
ATOM   2578  CD  GLN   197      71.860 127.509  55.165  1.00  0.00           C  
ATOM   2579  OE1 GLN   197      71.181 128.235  55.905  1.00  0.00           O  
ATOM   2580  NE2 GLN   197      72.947 126.931  55.507  1.00  0.00           N  
ATOM   2581 HE21 GLN   197      73.525 126.431  54.846  1.00  0.00           H  
ATOM   2582 HE22 GLN   197      73.296 127.277  56.390  1.00  0.00           H  
ATOM   2583  C   GLN   197      68.516 127.944  51.375  1.00  0.00           C  
ATOM   2584  O   GLN   197      67.904 128.986  51.384  1.00  0.00           O  
ATOM   2585  N   ASP   198      67.828 126.803  51.075  1.00  0.00           N  
ATOM   2586  H   ASP   198      68.383 125.959  51.096  1.00  0.00           H  
ATOM   2587  CA  ASP   198      66.339 126.733  51.091  1.00  0.00           C  
ATOM   2588  HA  ASP   198      65.952 127.533  50.461  1.00  0.00           H  
ATOM   2589  CB  ASP   198      66.014 125.462  50.244  1.00  0.00           C  
ATOM   2590  HB2 ASP   198      66.581 125.528  49.315  1.00  0.00           H  
ATOM   2591  HB3 ASP   198      66.230 124.626  50.909  1.00  0.00           H  
ATOM   2592  CG  ASP   198      64.554 125.439  49.797  1.00  0.00           C  
ATOM   2593  OD1 ASP   198      63.984 126.460  49.519  1.00  0.00           O  
ATOM   2594  OD2 ASP   198      63.995 124.341  49.678  1.00  0.00           O  
ATOM   2595  C   ASP   198      65.660 126.742  52.405  1.00  0.00           C  
ATOM   2596  O   ASP   198      64.459 127.117  52.533  1.00  0.00           O  
ATOM   2597  N   GLN   199      66.491 126.450  53.497  1.00  0.00           N  
ATOM   2598  H   GLN   199      67.327 125.932  53.266  1.00  0.00           H  
ATOM   2599  CA  GLN   199      66.189 126.542  54.969  1.00  0.00           C  
ATOM   2600  HA  GLN   199      67.181 126.548  55.421  1.00  0.00           H  
ATOM   2601  CB  GLN   199      65.638 127.925  55.382  1.00  0.00           C  
ATOM   2602  HB2 GLN   199      64.737 128.099  54.795  1.00  0.00           H  
ATOM   2603  HB3 GLN   199      65.433 127.840  56.449  1.00  0.00           H  
ATOM   2604  CG  GLN   199      66.674 129.086  55.333  1.00  0.00           C  
ATOM   2605  HG2 GLN   199      67.329 128.966  56.197  1.00  0.00           H  
ATOM   2606  HG3 GLN   199      67.252 128.963  54.417  1.00  0.00           H  
ATOM   2607  CD  GLN   199      66.015 130.481  55.387  1.00  0.00           C  
ATOM   2608  OE1 GLN   199      66.459 131.523  54.885  1.00  0.00           O  
ATOM   2609  NE2 GLN   199      64.910 130.609  56.034  1.00  0.00           N  
ATOM   2610 HE21 GLN   199      64.507 129.744  56.365  1.00  0.00           H  
ATOM   2611 HE22 GLN   199      64.538 131.545  56.112  1.00  0.00           H  
ATOM   2612  C   GLN   199      65.316 125.381  55.339  1.00  0.00           C  
ATOM   2613  O   GLN   199      64.328 125.021  54.711  1.00  0.00           O  
ATOM   2614  N   SER   200      65.692 124.673  56.416  1.00  0.00           N  
ATOM   2615  H   SER   200      65.296 123.744  56.418  1.00  0.00           H  
ATOM   2616  CA  SER   200      66.855 124.821  57.212  1.00  0.00           C  
ATOM   2617  HA  SER   200      66.977 125.864  57.503  1.00  0.00           H  
ATOM   2618  CB  SER   200      66.558 123.912  58.433  1.00  0.00           C  
ATOM   2619  HB2 SER   200      67.405 124.007  59.112  1.00  0.00           H  
ATOM   2620  HB3 SER   200      65.732 124.407  58.945  1.00  0.00           H  
ATOM   2621  OG  SER   200      66.347 122.532  58.167  1.00  0.00           O  
ATOM   2622  HG  SER   200      65.520 122.479  57.682  1.00  0.00           H  
ATOM   2623  C   SER   200      68.127 124.405  56.449  1.00  0.00           C  
ATOM   2624  O   SER   200      68.121 124.266  55.219  1.00  0.00           O  
ATOM   2625  N   GLY   201      69.337 124.408  57.105  1.00  0.00           N  
ATOM   2626  H   GLY   201      69.296 124.671  58.080  1.00  0.00           H  
ATOM   2627  CA  GLY   201      70.669 124.192  56.525  1.00  0.00           C  
ATOM   2628  HA2 GLY   201      70.585 123.140  56.254  1.00  0.00           H  
ATOM   2629  HA3 GLY   201      70.726 124.843  55.652  1.00  0.00           H  
ATOM   2630  C   GLY   201      71.804 124.397  57.506  1.00  0.00           C  
ATOM   2631  O   GLY   201      71.605 124.780  58.661  1.00  0.00           O  
ATOM   2632  N   GLY   202      73.095 124.143  57.179  1.00  0.00           N  
ATOM   2633  H   GLY   202      73.817 124.476  57.802  1.00  0.00           H  
ATOM   2634  CA  GLY   202      73.583 123.228  56.161  1.00  0.00           C  
ATOM   2635  HA2 GLY   202      73.240 123.643  55.213  1.00  0.00           H  
ATOM   2636  HA3 GLY   202      74.671 123.283  56.169  1.00  0.00           H  
ATOM   2637  C   GLY   202      73.065 121.742  56.243  1.00  0.00           C  
ATOM   2638  O   GLY   202      72.478 121.318  57.242  1.00  0.00           O  
ATOM   2639  N   GLY   203      73.228 120.964  55.204  1.00  0.00           N  
ATOM   2640  H   GLY   203      72.729 120.087  55.233  1.00  0.00           H  
ATOM   2641  CA  GLY   203      73.681 121.345  53.865  1.00  0.00           C  
ATOM   2642  HA2 GLY   203      74.553 121.998  53.910  1.00  0.00           H  
ATOM   2643  HA3 GLY   203      73.922 120.427  53.330  1.00  0.00           H  
ATOM   2644  C   GLY   203      72.614 122.172  53.119  1.00  0.00           C  
ATOM   2645  O   GLY   203      71.740 122.783  53.690  1.00  0.00           O  
ATOM   2646  N   GLY   204      72.652 122.167  51.793  1.00  0.00           N  
ATOM   2647  H   GLY   204      73.356 121.701  51.239  1.00  0.00           H  
ATOM   2648  CA  GLY   204      71.680 122.826  50.840  1.00  0.00           C  
ATOM   2649  HA2 GLY   204      71.764 122.350  49.863  1.00  0.00           H  
ATOM   2650  HA3 GLY   204      70.681 122.750  51.271  1.00  0.00           H  
ATOM   2651  C   GLY   204      71.937 124.355  50.568  1.00  0.00           C  
ATOM   2652  O   GLY   204      72.691 125.034  51.246  1.00  0.00           O  
ATOM   2653  N   SER   205      71.337 124.957  49.531  1.00  0.00           N  
ATOM   2654  H   SER   205      71.718 125.849  49.250  1.00  0.00           H  
ATOM   2655  CA  SER   205      70.335 124.439  48.574  1.00  0.00           C  
ATOM   2656  HA  SER   205      69.608 123.796  49.069  1.00  0.00           H  
ATOM   2657  CB  SER   205      69.538 125.605  48.004  1.00  0.00           C  
ATOM   2658  HB2 SER   205      68.887 125.198  47.230  1.00  0.00           H  
ATOM   2659  HB3 SER   205      69.043 126.104  48.838  1.00  0.00           H  
ATOM   2660  OG  SER   205      70.208 126.582  47.171  1.00  0.00           O  
ATOM   2661  HG  SER   205      70.745 127.191  47.684  1.00  0.00           H  
ATOM   2662  C   SER   205      70.941 123.535  47.442  1.00  0.00           C  
ATOM   2663  O   SER   205      70.256 122.945  46.616  1.00  0.00           O  
ATOM   2664  N   GLY   206      72.250 123.489  47.281  1.00  0.00           N  
ATOM   2665  H   GLY   206      72.826 123.874  48.015  1.00  0.00           H  
ATOM   2666  CA  GLY   206      72.931 122.589  46.347  1.00  0.00           C  
ATOM   2667  HA2 GLY   206      74.002 122.586  46.550  1.00  0.00           H  
ATOM   2668  HA3 GLY   206      72.575 121.565  46.461  1.00  0.00           H  
ATOM   2669  C   GLY   206      72.691 122.961  44.876  1.00  0.00           C  
ATOM   2670  O   GLY   206      72.157 123.970  44.439  1.00  0.00           O  
ATOM   2671  N   GLY   207      73.157 122.125  43.945  1.00  0.00           N  
ATOM   2672  H   GLY   207      73.120 122.432  42.984  1.00  0.00           H  
ATOM   2673  CA  GLY   207      73.899 120.817  44.095  1.00  0.00           C  
ATOM   2674  HA2 GLY   207      73.299 120.194  44.759  1.00  0.00           H  
ATOM   2675  HA3 GLY   207      73.942 120.174  43.217  1.00  0.00           H  
ATOM   2676  C   GLY   207      75.341 120.851  44.614  1.00  0.00           C  
ATOM   2677  O   GLY   207      76.033 121.815  44.573  1.00  0.00           O  
ATOM   2678  N   TYR   208      75.826 119.711  45.050  1.00  0.00           N  
ATOM   2679  H   TYR   208      75.227 118.903  44.969  1.00  0.00           H  
ATOM   2680  CA  TYR   208      77.116 119.506  45.655  1.00  0.00           C  
ATOM   2681  HA  TYR   208      77.829 119.905  44.932  1.00  0.00           H  
ATOM   2682  CB  TYR   208      77.169 120.110  47.015  1.00  0.00           C  
ATOM   2683  HB2 TYR   208      77.246 121.170  46.774  1.00  0.00           H  
ATOM   2684  HB3 TYR   208      76.173 119.996  47.443  1.00  0.00           H  
ATOM   2685  CG  TYR   208      78.256 119.600  47.894  1.00  0.00           C  
ATOM   2686  CD1 TYR   208      78.028 118.849  49.050  1.00  0.00           C  
ATOM   2687  HD1 TYR   208      76.982 118.648  49.229  1.00  0.00           H  
ATOM   2688  CE1 TYR   208      79.099 118.408  49.830  1.00  0.00           C  
ATOM   2689  HE1 TYR   208      78.890 117.877  50.747  1.00  0.00           H  
ATOM   2690  CZ  TYR   208      80.376 118.683  49.469  1.00  0.00           C  
ATOM   2691  OH  TYR   208      81.397 118.458  50.269  1.00  0.00           O  
ATOM   2692  HH  TYR   208      81.040 118.008  51.038  1.00  0.00           H  
ATOM   2693  CE2 TYR   208      80.681 119.332  48.269  1.00  0.00           C  
ATOM   2694  HE2 TYR   208      81.687 119.433  47.889  1.00  0.00           H  
ATOM   2695  CD2 TYR   208      79.609 119.852  47.500  1.00  0.00           C  
ATOM   2696  HD2 TYR   208      79.851 120.353  46.575  1.00  0.00           H  
ATOM   2697  C   TYR   208      77.426 117.986  45.861  1.00  0.00           C  
ATOM   2698  O   TYR   208      76.647 117.244  46.363  1.00  0.00           O  
ATOM   2699  N   GLY   209      78.588 117.507  45.379  1.00  0.00           N  
ATOM   2700  H   GLY   209      79.263 118.156  45.000  1.00  0.00           H  
ATOM   2701  CA  GLY   209      79.113 116.220  45.630  1.00  0.00           C  
ATOM   2702  HA2 GLY   209      79.017 116.085  46.707  1.00  0.00           H  
ATOM   2703  HA3 GLY   209      78.530 115.504  45.050  1.00  0.00           H  
ATOM   2704  C   GLY   209      80.595 116.225  45.124  1.00  0.00           C  
ATOM   2705  O   GLY   209      81.071 117.252  44.549  1.00  0.00           O  
ATOM   2706  N   GLN   210      81.324 115.091  45.186  1.00  0.00           N  
ATOM   2707  H   GLN   210      82.301 115.093  44.928  1.00  0.00           H  
ATOM   2708  CA  GLN   210      80.961 113.853  45.831  1.00  0.00           C  
ATOM   2709  HA  GLN   210      81.844 113.215  45.859  1.00  0.00           H  
ATOM   2710  CB  GLN   210      80.494 114.022  47.310  1.00  0.00           C  
ATOM   2711  HB2 GLN   210      79.429 114.225  47.205  1.00  0.00           H  
ATOM   2712  HB3 GLN   210      80.518 113.060  47.822  1.00  0.00           H  
ATOM   2713  CG  GLN   210      81.239 115.063  48.240  1.00  0.00           C  
ATOM   2714  HG2 GLN   210      82.242 114.709  48.477  1.00  0.00           H  
ATOM   2715  HG3 GLN   210      81.214 115.999  47.683  1.00  0.00           H  
ATOM   2716  CD  GLN   210      80.449 115.307  49.481  1.00  0.00           C  
ATOM   2717  OE1 GLN   210      79.216 115.224  49.520  1.00  0.00           O  
ATOM   2718  NE2 GLN   210      81.096 115.464  50.588  1.00  0.00           N  
ATOM   2719 HE21 GLN   210      80.608 115.479  51.473  1.00  0.00           H  
ATOM   2720 HE22 GLN   210      82.092 115.578  50.469  1.00  0.00           H  
ATOM   2721  C   GLN   210      79.924 112.968  45.074  1.00  0.00           C  
ATOM   2722  O   GLN   210      79.442 112.012  45.609  1.00  0.00           O  
ATOM   2723  N   GLN   211      79.631 113.228  43.767  1.00  0.00           N  
ATOM   2724  H   GLN   211      80.071 113.991  43.273  1.00  0.00           H  
ATOM   2725  CA  GLN   211      78.816 112.431  42.906  1.00  0.00           C  
ATOM   2726  HA  GLN   211      77.781 112.452  43.250  1.00  0.00           H  
ATOM   2727  CB  GLN   211      78.823 112.980  41.490  1.00  0.00           C  
ATOM   2728  HB2 GLN   211      79.778 113.050  40.969  1.00  0.00           H  
ATOM   2729  HB3 GLN   211      78.237 112.263  40.916  1.00  0.00           H  
ATOM   2730  CG  GLN   211      78.144 114.372  41.392  1.00  0.00           C  
ATOM   2731  HG2 GLN   211      77.791 114.640  40.397  1.00  0.00           H  
ATOM   2732  HG3 GLN   211      77.273 114.277  42.041  1.00  0.00           H  
ATOM   2733  CD  GLN   211      78.930 115.640  41.805  1.00  0.00           C  
ATOM   2734  OE1 GLN   211      80.033 115.626  42.304  1.00  0.00           O  
ATOM   2735  NE2 GLN   211      78.338 116.778  41.549  1.00  0.00           N  
ATOM   2736 HE21 GLN   211      77.357 116.788  41.308  1.00  0.00           H  
ATOM   2737 HE22 GLN   211      78.782 117.615  41.897  1.00  0.00           H  
ATOM   2738  C   GLN   211      79.195 110.936  42.886  1.00  0.00           C  
ATOM   2739  O   GLN   211      78.322 110.056  43.009  1.00  0.00           O  
ATOM   2740  N   ASP   212      80.454 110.626  42.589  1.00  0.00           N  
ATOM   2741  H   ASP   212      81.097 111.400  42.680  1.00  0.00           H  
ATOM   2742  CA  ASP   212      81.005 109.277  42.459  1.00  0.00           C  
ATOM   2743  HA  ASP   212      80.155 108.621  42.268  1.00  0.00           H  
ATOM   2744  CB  ASP   212      81.962 109.361  41.262  1.00  0.00           C  
ATOM   2745  HB2 ASP   212      82.713 110.126  41.459  1.00  0.00           H  
ATOM   2746  HB3 ASP   212      82.548 108.448  41.161  1.00  0.00           H  
ATOM   2747  CG  ASP   212      81.311 109.682  39.914  1.00  0.00           C  
ATOM   2748  OD1 ASP   212      80.079 109.786  39.737  1.00  0.00           O  
ATOM   2749  OD2 ASP   212      82.118 109.862  38.947  1.00  0.00           O  
ATOM   2750  C   ASP   212      81.609 108.608  43.669  1.00  0.00           C  
ATOM   2751  O   ASP   212      82.341 107.641  43.547  1.00  0.00           O  
ATOM   2752  N   ARG   213      81.429 109.249  44.847  1.00  0.00           N  
ATOM   2753  H   ARG   213      80.634 109.871  44.875  1.00  0.00           H  
ATOM   2754  CA  ARG   213      82.022 109.038  46.139  1.00  0.00           C  
ATOM   2755  HA  ARG   213      82.809 108.296  46.006  1.00  0.00           H  
ATOM   2756  CB  ARG   213      82.765 110.361  46.616  1.00  0.00           C  
ATOM   2757  HB2 ARG   213      82.090 111.216  46.639  1.00  0.00           H  
ATOM   2758  HB3 ARG   213      83.047 110.210  47.658  1.00  0.00           H  
ATOM   2759  CG  ARG   213      83.984 110.669  45.651  1.00  0.00           C  
ATOM   2760  HG2 ARG   213      84.789 109.939  45.738  1.00  0.00           H  
ATOM   2761  HG3 ARG   213      83.639 110.731  44.619  1.00  0.00           H  
ATOM   2762  CD  ARG   213      84.577 112.013  46.037  1.00  0.00           C  
ATOM   2763  HD2 ARG   213      85.497 112.145  45.468  1.00  0.00           H  
ATOM   2764  HD3 ARG   213      83.937 112.847  45.746  1.00  0.00           H  
ATOM   2765  NE  ARG   213      84.982 112.055  47.478  1.00  0.00           N  
ATOM   2766  HE  ARG   213      84.721 111.328  48.129  1.00  0.00           H  
ATOM   2767  CZ  ARG   213      85.619 113.139  48.066  1.00  0.00           C  
ATOM   2768  NH1 ARG   213      85.822 114.249  47.305  1.00  0.00           N  
ATOM   2769 HH11 ARG   213      86.424 114.955  47.705  1.00  0.00           H  
ATOM   2770 HH12 ARG   213      85.320 114.345  46.434  1.00  0.00           H  
ATOM   2771  NH2 ARG   213      86.044 113.186  49.313  1.00  0.00           N  
ATOM   2772 HH21 ARG   213      86.484 114.024  49.667  1.00  0.00           H  
ATOM   2773 HH22 ARG   213      85.684 112.515  49.977  1.00  0.00           H  
ATOM   2774  C   ARG   213      80.897 108.662  47.160  1.00  0.00           C  
ATOM   2775  O   ARG   213      79.959 109.497  47.257  1.00  0.00           O  
ATOM   2776  N   GLY   214      81.007 107.459  47.818  1.00  0.00           N  
ATOM   2777  H   GLY   214      80.167 107.252  48.339  1.00  0.00           H  
ATOM   2778  CA  GLY   214      82.175 106.583  48.016  1.00  0.00           C  
ATOM   2779  HA2 GLY   214      81.893 105.572  48.308  1.00  0.00           H  
ATOM   2780  HA3 GLY   214      82.548 106.521  46.994  1.00  0.00           H  
ATOM   2781  C   GLY   214      83.168 107.181  49.013  1.00  0.00           C  
ATOM   2782  O   GLY   214      84.399 107.072  48.800  1.00  0.00           O  
ATOM   2783  OXT GLY   214      82.665 107.444  50.127  1.00  0.00           O  
TER    2784      GLY   214 
END   
