# Supplementary material for: Visualization of oligomerization, clustering, and density transition of intrinsically disordered proteins
Source: Natl Sci Rev. 2026 Feb 14;13(7):nwag107. doi: 10.1093/nsr/nwag107 (PMC13114874; doi:10.1093/nsr/nwag107)
Supplement: nwag107_Supplemental_Files [file nwag107_supplemental_files.zip › SI-MD-Structures/MD-Sturctures/frame252.pdb]

CRYST1  135.137  149.305  136.901  90.00  90.00  90.00               1
ATOM      1  N   MET     1      30.613 100.021 107.981  1.00  0.00           N  
ATOM      2  H1  MET     1      29.651 100.219 107.745  1.00  0.00           H  
ATOM      3  H2  MET     1      30.505  99.089 108.355  1.00  0.00           H  
ATOM      4  H3  MET     1      30.963 100.657 108.682  1.00  0.00           H  
ATOM      5  CA  MET     1      31.528  99.937 106.842  1.00  0.00           C  
ATOM      6  HA  MET     1      31.817 100.978 106.698  1.00  0.00           H  
ATOM      7  CB  MET     1      32.802  99.056 107.052  1.00  0.00           C  
ATOM      8  HB2 MET     1      32.507  98.203 107.662  1.00  0.00           H  
ATOM      9  HB3 MET     1      33.180  98.941 106.036  1.00  0.00           H  
ATOM     10  CG  MET     1      33.806  99.828 107.857  1.00  0.00           C  
ATOM     11  HG2 MET     1      33.926 100.781 107.342  1.00  0.00           H  
ATOM     12  HG3 MET     1      33.476 100.077 108.866  1.00  0.00           H  
ATOM     13  SD  MET     1      35.464  99.152 107.957  1.00  0.00           S  
ATOM     14  CE  MET     1      36.181 100.171 109.337  1.00  0.00           C  
ATOM     15  HE1 MET     1      35.330 100.503 109.932  1.00  0.00           H  
ATOM     16  HE2 MET     1      36.835  99.576 109.975  1.00  0.00           H  
ATOM     17  HE3 MET     1      36.785 100.986 108.937  1.00  0.00           H  
ATOM     18  C   MET     1      30.802  99.427 105.609  1.00  0.00           C  
ATOM     19  O   MET     1      30.178  98.391 105.670  1.00  0.00           O  
ATOM     20  N   ALA     2      30.714 100.044 104.394  1.00  0.00           N  
ATOM     21  H   ALA     2      30.352  99.370 103.735  1.00  0.00           H  
ATOM     22  CA  ALA     2      31.345 101.282 103.877  1.00  0.00           C  
ATOM     23  HA  ALA     2      30.922 101.567 102.914  1.00  0.00           H  
ATOM     24  CB  ALA     2      31.054 102.518 104.768  1.00  0.00           C  
ATOM     25  HB1 ALA     2      29.991 102.751 104.829  1.00  0.00           H  
ATOM     26  HB2 ALA     2      31.452 102.388 105.774  1.00  0.00           H  
ATOM     27  HB3 ALA     2      31.656 103.316 104.333  1.00  0.00           H  
ATOM     28  C   ALA     2      32.857 101.171 103.567  1.00  0.00           C  
ATOM     29  O   ALA     2      33.648 101.464 104.469  1.00  0.00           O  
ATOM     30  N   SER     3      33.255 100.797 102.332  1.00  0.00           N  
ATOM     31  H   SER     3      34.251 100.633 102.283  1.00  0.00           H  
ATOM     32  CA  SER     3      32.507 100.381 101.157  1.00  0.00           C  
ATOM     33  HA  SER     3      31.608  99.844 101.459  1.00  0.00           H  
ATOM     34  CB  SER     3      31.998 101.634 100.393  1.00  0.00           C  
ATOM     35  HB2 SER     3      31.530 102.297 101.121  1.00  0.00           H  
ATOM     36  HB3 SER     3      32.913 102.168 100.138  1.00  0.00           H  
ATOM     37  OG  SER     3      31.111 101.280  99.368  1.00  0.00           O  
ATOM     38  HG  SER     3      31.504 101.651  98.575  1.00  0.00           H  
ATOM     39  C   SER     3      33.356  99.531 100.272  1.00  0.00           C  
ATOM     40  O   SER     3      34.557  99.669 100.448  1.00  0.00           O  
ATOM     41  N   ASN     4      32.760  98.690  99.456  1.00  0.00           N  
ATOM     42  H   ASN     4      31.752  98.627  99.490  1.00  0.00           H  
ATOM     43  CA  ASN     4      33.424  97.836  98.472  1.00  0.00           C  
ATOM     44  HA  ASN     4      34.121  97.252  99.074  1.00  0.00           H  
ATOM     45  CB  ASN     4      32.327  97.024  97.872  1.00  0.00           C  
ATOM     46  HB2 ASN     4      31.827  96.485  98.676  1.00  0.00           H  
ATOM     47  HB3 ASN     4      31.683  97.594  97.203  1.00  0.00           H  
ATOM     48  CG  ASN     4      32.896  95.864  97.078  1.00  0.00           C  
ATOM     49  OD1 ASN     4      33.540  94.987  97.571  1.00  0.00           O  
ATOM     50  ND2 ASN     4      32.507  95.688  95.838  1.00  0.00           N  
ATOM     51 HD21 ASN     4      32.865  94.916  95.295  1.00  0.00           H  
ATOM     52 HD22 ASN     4      31.921  96.388  95.405  1.00  0.00           H  
ATOM     53  C   ASN     4      34.121  98.647  97.374  1.00  0.00           C  
ATOM     54  O   ASN     4      33.652  99.771  97.138  1.00  0.00           O  
ATOM     55  N   ASP     5      35.212  98.241  96.767  1.00  0.00           N  
ATOM     56  H   ASP     5      35.508  98.956  96.118  1.00  0.00           H  
ATOM     57  CA  ASP     5      36.091  97.143  97.027  1.00  0.00           C  
ATOM     58  HA  ASP     5      35.458  96.273  96.851  1.00  0.00           H  
ATOM     59  CB  ASP     5      37.237  97.062  96.028  1.00  0.00           C  
ATOM     60  HB2 ASP     5      38.053  97.726  96.312  1.00  0.00           H  
ATOM     61  HB3 ASP     5      37.731  96.091  96.045  1.00  0.00           H  
ATOM     62  CG  ASP     5      36.783  97.333  94.599  1.00  0.00           C  
ATOM     63  OD1 ASP     5      36.025  96.555  93.983  1.00  0.00           O  
ATOM     64  OD2 ASP     5      37.121  98.419  94.085  1.00  0.00           O  
ATOM     65  C   ASP     5      36.725  96.997  98.399  1.00  0.00           C  
ATOM     66  O   ASP     5      37.446  97.849  98.903  1.00  0.00           O  
ATOM     67  N   TYR     6      36.553  95.819  99.008  1.00  0.00           N  
ATOM     68  H   TYR     6      36.080  95.155  98.412  1.00  0.00           H  
ATOM     69  CA  TYR     6      37.321  95.452 100.168  1.00  0.00           C  
ATOM     70  HA  TYR     6      37.516  96.403 100.662  1.00  0.00           H  
ATOM     71  CB  TYR     6      36.435  94.635 101.132  1.00  0.00           C  
ATOM     72  HB2 TYR     6      36.185  93.710 100.612  1.00  0.00           H  
ATOM     73  HB3 TYR     6      36.972  94.325 102.029  1.00  0.00           H  
ATOM     74  CG  TYR     6      35.171  95.272 101.574  1.00  0.00           C  
ATOM     75  CD1 TYR     6      33.902  94.727 101.237  1.00  0.00           C  
ATOM     76  HD1 TYR     6      33.820  93.792 100.703  1.00  0.00           H  
ATOM     77  CE1 TYR     6      32.741  95.455 101.395  1.00  0.00           C  
ATOM     78  HE1 TYR     6      31.815  94.991 101.089  1.00  0.00           H  
ATOM     79  CZ  TYR     6      32.769  96.756 101.983  1.00  0.00           C  
ATOM     80  OH  TYR     6      31.699  97.523 102.104  1.00  0.00           O  
ATOM     81  HH  TYR     6      30.934  97.190 101.628  1.00  0.00           H  
ATOM     82  CE2 TYR     6      33.953  97.257 102.403  1.00  0.00           C  
ATOM     83  HE2 TYR     6      33.934  98.200 102.928  1.00  0.00           H  
ATOM     84  CD2 TYR     6      35.169  96.566 102.164  1.00  0.00           C  
ATOM     85  HD2 TYR     6      36.117  96.992 102.457  1.00  0.00           H  
ATOM     86  C   TYR     6      38.661  94.787  99.932  1.00  0.00           C  
ATOM     87  O   TYR     6      39.484  94.739 100.809  1.00  0.00           O  
ATOM     88  N   THR     7      38.807  94.102  98.806  1.00  0.00           N  
ATOM     89  H   THR     7      38.107  94.237  98.090  1.00  0.00           H  
ATOM     90  CA  THR     7      39.869  93.038  98.477  1.00  0.00           C  
ATOM     91  HA  THR     7      40.811  93.507  98.763  1.00  0.00           H  
ATOM     92  CB  THR     7      39.727  91.790  99.424  1.00  0.00           C  
ATOM     93  HB  THR     7      39.763  92.089 100.472  1.00  0.00           H  
ATOM     94  CG2 THR     7      38.411  91.035  99.207  1.00  0.00           C  
ATOM     95 HG21 THR     7      38.402  90.829  98.137  1.00  0.00           H  
ATOM     96 HG22 THR     7      38.557  90.122  99.785  1.00  0.00           H  
ATOM     97 HG23 THR     7      37.476  91.487  99.538  1.00  0.00           H  
ATOM     98  OG1 THR     7      40.858  90.964  99.274  1.00  0.00           O  
ATOM     99  HG1 THR     7      41.161  90.955 100.184  1.00  0.00           H  
ATOM    100  C   THR     7      39.928  92.547  97.077  1.00  0.00           C  
ATOM    101  O   THR     7      38.930  92.521  96.375  1.00  0.00           O  
ATOM    102  N   GLN     8      41.123  92.141  96.628  1.00  0.00           N  
ATOM    103  H   GLN     8      41.819  91.934  97.330  1.00  0.00           H  
ATOM    104  CA  GLN     8      41.490  91.621  95.274  1.00  0.00           C  
ATOM    105  HA  GLN     8      41.350  92.491  94.633  1.00  0.00           H  
ATOM    106  CB  GLN     8      42.953  91.151  95.248  1.00  0.00           C  
ATOM    107  HB2 GLN     8      43.330  91.399  94.255  1.00  0.00           H  
ATOM    108  HB3 GLN     8      43.655  91.766  95.811  1.00  0.00           H  
ATOM    109  CG  GLN     8      43.306  89.753  95.645  1.00  0.00           C  
ATOM    110  HG2 GLN     8      42.823  89.521  96.594  1.00  0.00           H  
ATOM    111  HG3 GLN     8      42.891  89.159  94.831  1.00  0.00           H  
ATOM    112  CD  GLN     8      44.815  89.494  95.611  1.00  0.00           C  
ATOM    113  OE1 GLN     8      45.668  90.212  95.068  1.00  0.00           O  
ATOM    114  NE2 GLN     8      45.192  88.345  96.105  1.00  0.00           N  
ATOM    115 HE21 GLN     8      44.512  87.640  96.350  1.00  0.00           H  
ATOM    116 HE22 GLN     8      46.126  88.018  96.307  1.00  0.00           H  
ATOM    117  C   GLN     8      40.534  90.620  94.583  1.00  0.00           C  
ATOM    118  O   GLN     8      40.037  89.706  95.312  1.00  0.00           O  
ATOM    119  N   GLN     9      40.280  90.729  93.237  1.00  0.00           N  
ATOM    120  H   GLN     9      39.792  89.930  92.858  1.00  0.00           H  
ATOM    121  CA  GLN     9      40.328  91.928  92.341  1.00  0.00           C  
ATOM    122  HA  GLN     9      39.931  91.617  91.374  1.00  0.00           H  
ATOM    123  CB  GLN     9      39.367  93.002  92.787  1.00  0.00           C  
ATOM    124  HB2 GLN     9      39.650  93.398  93.762  1.00  0.00           H  
ATOM    125  HB3 GLN     9      39.371  93.748  91.992  1.00  0.00           H  
ATOM    126  CG  GLN     9      37.896  92.589  93.049  1.00  0.00           C  
ATOM    127  HG2 GLN     9      37.791  91.939  93.919  1.00  0.00           H  
ATOM    128  HG3 GLN     9      37.401  93.451  93.497  1.00  0.00           H  
ATOM    129  CD  GLN     9      37.204  91.976  91.869  1.00  0.00           C  
ATOM    130  OE1 GLN     9      37.312  92.456  90.763  1.00  0.00           O  
ATOM    131  NE2 GLN     9      36.423  90.936  91.985  1.00  0.00           N  
ATOM    132 HE21 GLN     9      36.391  90.514  92.903  1.00  0.00           H  
ATOM    133 HE22 GLN     9      36.103  90.419  91.179  1.00  0.00           H  
ATOM    134  C   GLN     9      41.764  92.355  91.979  1.00  0.00           C  
ATOM    135  O   GLN     9      42.144  93.462  92.333  1.00  0.00           O  
ATOM    136  N   ALA    10      42.631  91.479  91.478  1.00  0.00           N  
ATOM    137  H   ALA    10      43.581  91.821  91.515  1.00  0.00           H  
ATOM    138  CA  ALA    10      42.419  90.086  91.063  1.00  0.00           C  
ATOM    139  HA  ALA    10      41.657  89.521  91.600  1.00  0.00           H  
ATOM    140  CB  ALA    10      41.944  90.207  89.627  1.00  0.00           C  
ATOM    141  HB1 ALA    10      42.738  90.375  88.900  1.00  0.00           H  
ATOM    142  HB2 ALA    10      41.462  89.274  89.332  1.00  0.00           H  
ATOM    143  HB3 ALA    10      41.223  91.024  89.620  1.00  0.00           H  
ATOM    144  C   ALA    10      43.683  89.239  91.168  1.00  0.00           C  
ATOM    145  O   ALA    10      44.811  89.692  90.998  1.00  0.00           O  
ATOM    146  N   THR    11      43.540  87.939  91.272  1.00  0.00           N  
ATOM    147  H   THR    11      42.695  87.463  91.552  1.00  0.00           H  
ATOM    148  CA  THR    11      44.736  87.125  91.168  1.00  0.00           C  
ATOM    149  HA  THR    11      45.491  87.628  90.563  1.00  0.00           H  
ATOM    150  CB  THR    11      45.542  86.987  92.534  1.00  0.00           C  
ATOM    151  HB  THR    11      45.617  87.995  92.944  1.00  0.00           H  
ATOM    152  CG2 THR    11      44.819  86.118  93.588  1.00  0.00           C  
ATOM    153 HG21 THR    11      44.732  85.080  93.265  1.00  0.00           H  
ATOM    154 HG22 THR    11      45.456  86.237  94.465  1.00  0.00           H  
ATOM    155 HG23 THR    11      43.860  86.607  93.757  1.00  0.00           H  
ATOM    156  OG1 THR    11      46.797  86.472  92.228  1.00  0.00           O  
ATOM    157  HG1 THR    11      47.385  86.904  92.852  1.00  0.00           H  
ATOM    158  C   THR    11      44.455  85.807  90.447  1.00  0.00           C  
ATOM    159  O   THR    11      43.697  84.954  90.939  1.00  0.00           O  
ATOM    160  N   GLN    12      44.875  85.592  89.214  1.00  0.00           N  
ATOM    161  H   GLN    12      44.629  84.726  88.756  1.00  0.00           H  
ATOM    162  CA  GLN    12      45.785  86.440  88.444  1.00  0.00           C  
ATOM    163  HA  GLN    12      46.615  86.708  89.099  1.00  0.00           H  
ATOM    164  CB  GLN    12      46.313  85.498  87.286  1.00  0.00           C  
ATOM    165  HB2 GLN    12      47.110  86.081  86.824  1.00  0.00           H  
ATOM    166  HB3 GLN    12      46.838  84.668  87.757  1.00  0.00           H  
ATOM    167  CG  GLN    12      45.304  85.070  86.177  1.00  0.00           C  
ATOM    168  HG2 GLN    12      44.701  85.906  85.821  1.00  0.00           H  
ATOM    169  HG3 GLN    12      45.900  84.790  85.308  1.00  0.00           H  
ATOM    170  CD  GLN    12      44.422  83.849  86.564  1.00  0.00           C  
ATOM    171  OE1 GLN    12      44.576  83.181  87.546  1.00  0.00           O  
ATOM    172  NE2 GLN    12      43.375  83.558  85.847  1.00  0.00           N  
ATOM    173 HE21 GLN    12      42.865  82.744  86.158  1.00  0.00           H  
ATOM    174 HE22 GLN    12      43.196  84.140  85.041  1.00  0.00           H  
ATOM    175  C   GLN    12      45.192  87.772  87.964  1.00  0.00           C  
ATOM    176  O   GLN    12      43.964  87.874  87.683  1.00  0.00           O  
ATOM    177  N   SER    13      46.007  88.819  87.776  1.00  0.00           N  
ATOM    178  H   SER    13      46.988  88.596  87.859  1.00  0.00           H  
ATOM    179  CA  SER    13      45.632  90.043  87.024  1.00  0.00           C  
ATOM    180  HA  SER    13      44.781  90.546  87.483  1.00  0.00           H  
ATOM    181  CB  SER    13      46.839  91.008  86.968  1.00  0.00           C  
ATOM    182  HB2 SER    13      46.610  91.940  86.451  1.00  0.00           H  
ATOM    183  HB3 SER    13      47.253  91.057  87.975  1.00  0.00           H  
ATOM    184  OG  SER    13      47.879  90.347  86.233  1.00  0.00           O  
ATOM    185  HG  SER    13      48.230  89.691  86.840  1.00  0.00           H  
ATOM    186  C   SER    13      45.223  89.685  85.562  1.00  0.00           C  
ATOM    187  O   SER    13      45.132  88.498  85.194  1.00  0.00           O  
ATOM    188  N   TYR    14      45.047  90.754  84.722  1.00  0.00           N  
ATOM    189  H   TYR    14      45.043  91.638  85.212  1.00  0.00           H  
ATOM    190  CA  TYR    14      44.820  90.729  83.243  1.00  0.00           C  
ATOM    191  HA  TYR    14      45.279  89.805  82.893  1.00  0.00           H  
ATOM    192  CB  TYR    14      43.267  90.758  83.021  1.00  0.00           C  
ATOM    193  HB2 TYR    14      42.837  89.923  83.573  1.00  0.00           H  
ATOM    194  HB3 TYR    14      42.778  91.658  83.396  1.00  0.00           H  
ATOM    195  CG  TYR    14      42.867  90.692  81.515  1.00  0.00           C  
ATOM    196  CD1 TYR    14      42.617  89.446  80.996  1.00  0.00           C  
ATOM    197  HD1 TYR    14      42.653  88.532  81.571  1.00  0.00           H  
ATOM    198  CE1 TYR    14      42.361  89.268  79.623  1.00  0.00           C  
ATOM    199  HE1 TYR    14      42.180  88.294  79.193  1.00  0.00           H  
ATOM    200  CZ  TYR    14      42.365  90.369  78.771  1.00  0.00           C  
ATOM    201  OH  TYR    14      41.952  90.234  77.561  1.00  0.00           O  
ATOM    202  HH  TYR    14      41.672  91.023  77.090  1.00  0.00           H  
ATOM    203  CE2 TYR    14      42.630  91.630  79.291  1.00  0.00           C  
ATOM    204  HE2 TYR    14      42.684  92.546  78.721  1.00  0.00           H  
ATOM    205  CD2 TYR    14      42.892  91.781  80.634  1.00  0.00           C  
ATOM    206  HD2 TYR    14      43.068  92.769  81.032  1.00  0.00           H  
ATOM    207  C   TYR    14      45.539  91.941  82.515  1.00  0.00           C  
ATOM    208  O   TYR    14      45.651  93.071  82.990  1.00  0.00           O  
ATOM    209  N   GLY    15      46.115  91.714  81.332  1.00  0.00           N  
ATOM    210  H   GLY    15      46.614  92.534  81.018  1.00  0.00           H  
ATOM    211  CA  GLY    15      46.306  90.511  80.577  1.00  0.00           C  
ATOM    212  HA2 GLY    15      45.675  89.655  80.814  1.00  0.00           H  
ATOM    213  HA3 GLY    15      46.021  90.851  79.581  1.00  0.00           H  
ATOM    214  C   GLY    15      47.649  89.877  80.692  1.00  0.00           C  
ATOM    215  O   GLY    15      48.094  89.677  81.846  1.00  0.00           O  
ATOM    216  N   ALA    16      48.060  89.270  79.589  1.00  0.00           N  
ATOM    217  H   ALA    16      47.618  89.524  78.717  1.00  0.00           H  
ATOM    218  CA  ALA    16      49.152  88.289  79.613  1.00  0.00           C  
ATOM    219  HA  ALA    16      49.889  88.613  80.348  1.00  0.00           H  
ATOM    220  CB  ALA    16      48.552  86.905  80.075  1.00  0.00           C  
ATOM    221  HB1 ALA    16      47.697  86.704  79.430  1.00  0.00           H  
ATOM    222  HB2 ALA    16      49.294  86.148  79.821  1.00  0.00           H  
ATOM    223  HB3 ALA    16      48.374  86.862  81.150  1.00  0.00           H  
ATOM    224  C   ALA    16      49.814  88.275  78.241  1.00  0.00           C  
ATOM    225  O   ALA    16      49.498  87.484  77.385  1.00  0.00           O  
ATOM    226  N   TYR    17      50.826  89.151  78.073  1.00  0.00           N  
ATOM    227  H   TYR    17      51.069  89.745  78.853  1.00  0.00           H  
ATOM    228  CA  TYR    17      51.754  89.213  76.989  1.00  0.00           C  
ATOM    229  HA  TYR    17      51.245  88.779  76.128  1.00  0.00           H  
ATOM    230  CB  TYR    17      51.804  90.669  76.401  1.00  0.00           C  
ATOM    231  HB2 TYR    17      50.840  90.960  75.982  1.00  0.00           H  
ATOM    232  HB3 TYR    17      52.064  91.388  77.178  1.00  0.00           H  
ATOM    233  CG  TYR    17      52.960  90.841  75.393  1.00  0.00           C  
ATOM    234  CD1 TYR    17      54.244  91.346  75.759  1.00  0.00           C  
ATOM    235  HD1 TYR    17      54.395  91.662  76.780  1.00  0.00           H  
ATOM    236  CE1 TYR    17      55.326  91.200  74.861  1.00  0.00           C  
ATOM    237  HE1 TYR    17      56.318  91.306  75.275  1.00  0.00           H  
ATOM    238  CZ  TYR    17      55.121  90.709  73.574  1.00  0.00           C  
ATOM    239  OH  TYR    17      56.187  90.454  72.867  1.00  0.00           O  
ATOM    240  HH  TYR    17      55.841  90.146  72.027  1.00  0.00           H  
ATOM    241  CE2 TYR    17      53.864  90.264  73.188  1.00  0.00           C  
ATOM    242  HE2 TYR    17      53.687  90.010  72.154  1.00  0.00           H  
ATOM    243  CD2 TYR    17      52.761  90.348  74.049  1.00  0.00           C  
ATOM    244  HD2 TYR    17      51.789  90.004  73.727  1.00  0.00           H  
ATOM    245  C   TYR    17      53.051  88.531  77.245  1.00  0.00           C  
ATOM    246  O   TYR    17      53.922  89.108  77.962  1.00  0.00           O  
ATOM    247  N   PRO    18      53.199  87.233  76.877  1.00  0.00           N  
ATOM    248  CD  PRO    18      52.354  86.471  76.059  1.00  0.00           C  
ATOM    249  HD2 PRO    18      52.479  86.868  75.052  1.00  0.00           H  
ATOM    250  HD3 PRO    18      51.348  86.749  76.374  1.00  0.00           H  
ATOM    251  CG  PRO    18      52.687  85.052  76.296  1.00  0.00           C  
ATOM    252  HG2 PRO    18      52.359  84.371  75.511  1.00  0.00           H  
ATOM    253  HG3 PRO    18      52.380  84.641  77.258  1.00  0.00           H  
ATOM    254  CB  PRO    18      54.275  85.127  76.324  1.00  0.00           C  
ATOM    255  HB2 PRO    18      54.542  85.139  75.268  1.00  0.00           H  
ATOM    256  HB3 PRO    18      54.600  84.295  76.949  1.00  0.00           H  
ATOM    257  CA  PRO    18      54.488  86.474  77.079  1.00  0.00           C  
ATOM    258  HA  PRO    18      54.733  86.204  78.106  1.00  0.00           H  
ATOM    259  C   PRO    18      55.759  87.180  76.572  1.00  0.00           C  
ATOM    260  O   PRO    18      55.703  87.833  75.548  1.00  0.00           O  
ATOM    261  N   THR    19      56.884  86.952  77.253  1.00  0.00           N  
ATOM    262  H   THR    19      56.826  86.303  78.025  1.00  0.00           H  
ATOM    263  CA  THR    19      58.219  87.476  76.853  1.00  0.00           C  
ATOM    264  HA  THR    19      58.469  87.067  75.875  1.00  0.00           H  
ATOM    265  CB  THR    19      58.328  88.980  76.742  1.00  0.00           C  
ATOM    266  HB  THR    19      57.593  89.427  77.412  1.00  0.00           H  
ATOM    267  CG2 THR    19      59.668  89.661  76.896  1.00  0.00           C  
ATOM    268 HG21 THR    19      59.839  89.523  77.963  1.00  0.00           H  
ATOM    269 HG22 THR    19      60.409  89.049  76.382  1.00  0.00           H  
ATOM    270 HG23 THR    19      59.593  90.703  76.583  1.00  0.00           H  
ATOM    271  OG1 THR    19      57.916  89.363  75.435  1.00  0.00           O  
ATOM    272  HG1 THR    19      56.966  89.239  75.366  1.00  0.00           H  
ATOM    273  C   THR    19      59.263  86.885  77.869  1.00  0.00           C  
ATOM    274  O   THR    19      59.322  87.224  79.011  1.00  0.00           O  
ATOM    275  N   GLN    20      60.219  86.063  77.435  1.00  0.00           N  
ATOM    276  H   GLN    20      60.300  85.890  76.443  1.00  0.00           H  
ATOM    277  CA  GLN    20      61.439  85.696  78.172  1.00  0.00           C  
ATOM    278  HA  GLN    20      61.163  84.971  78.938  1.00  0.00           H  
ATOM    279  CB  GLN    20      62.347  84.913  77.251  1.00  0.00           C  
ATOM    280  HB2 GLN    20      62.533  85.595  76.421  1.00  0.00           H  
ATOM    281  HB3 GLN    20      63.248  84.707  77.829  1.00  0.00           H  
ATOM    282  CG  GLN    20      61.821  83.573  76.629  1.00  0.00           C  
ATOM    283  HG2 GLN    20      60.837  83.727  76.187  1.00  0.00           H  
ATOM    284  HG3 GLN    20      62.509  83.331  75.819  1.00  0.00           H  
ATOM    285  CD  GLN    20      61.806  82.334  77.541  1.00  0.00           C  
ATOM    286  OE1 GLN    20      61.953  82.389  78.731  1.00  0.00           O  
ATOM    287  NE2 GLN    20      61.733  81.205  76.892  1.00  0.00           N  
ATOM    288 HE21 GLN    20      61.787  81.111  75.888  1.00  0.00           H  
ATOM    289 HE22 GLN    20      61.900  80.369  77.435  1.00  0.00           H  
ATOM    290  C   GLN    20      62.212  86.875  78.795  1.00  0.00           C  
ATOM    291  O   GLN    20      62.383  87.925  78.189  1.00  0.00           O  
ATOM    292  N   PRO    21      62.810  86.615  79.929  1.00  0.00           N  
ATOM    293  CD  PRO    21      62.886  85.400  80.747  1.00  0.00           C  
ATOM    294  HD2 PRO    21      63.073  84.543  80.099  1.00  0.00           H  
ATOM    295  HD3 PRO    21      61.911  85.282  81.220  1.00  0.00           H  
ATOM    296  CG  PRO    21      63.954  85.556  81.830  1.00  0.00           C  
ATOM    297  HG2 PRO    21      64.930  85.253  81.452  1.00  0.00           H  
ATOM    298  HG3 PRO    21      63.781  85.051  82.780  1.00  0.00           H  
ATOM    299  CB  PRO    21      63.899  87.066  81.994  1.00  0.00           C  
ATOM    300  HB2 PRO    21      64.827  87.422  82.442  1.00  0.00           H  
ATOM    301  HB3 PRO    21      62.995  87.289  82.562  1.00  0.00           H  
ATOM    302  CA  PRO    21      63.589  87.659  80.626  1.00  0.00           C  
ATOM    303  HA  PRO    21      62.967  88.546  80.751  1.00  0.00           H  
ATOM    304  C   PRO    21      64.798  87.986  79.688  1.00  0.00           C  
ATOM    305  O   PRO    21      65.395  87.106  79.035  1.00  0.00           O  
ATOM    306  N   GLY    22      65.180  89.255  79.625  1.00  0.00           N  
ATOM    307  H   GLY    22      64.644  89.930  80.152  1.00  0.00           H  
ATOM    308  CA  GLY    22      66.248  89.812  78.707  1.00  0.00           C  
ATOM    309  HA2 GLY    22      66.189  89.320  77.736  1.00  0.00           H  
ATOM    310  HA3 GLY    22      66.129  90.885  78.559  1.00  0.00           H  
ATOM    311  C   GLY    22      67.640  89.601  79.145  1.00  0.00           C  
ATOM    312  O   GLY    22      67.932  89.199  80.300  1.00  0.00           O  
ATOM    313  N   GLN    23      68.587  89.719  78.229  1.00  0.00           N  
ATOM    314  H   GLN    23      68.336  90.175  77.364  1.00  0.00           H  
ATOM    315  CA  GLN    23      70.062  89.606  78.417  1.00  0.00           C  
ATOM    316  HA  GLN    23      70.264  89.779  79.474  1.00  0.00           H  
ATOM    317  CB  GLN    23      70.384  88.162  78.082  1.00  0.00           C  
ATOM    318  HB2 GLN    23      69.682  87.421  78.466  1.00  0.00           H  
ATOM    319  HB3 GLN    23      70.401  87.932  77.017  1.00  0.00           H  
ATOM    320  CG  GLN    23      71.729  87.822  78.711  1.00  0.00           C  
ATOM    321  HG2 GLN    23      71.719  88.293  79.694  1.00  0.00           H  
ATOM    322  HG3 GLN    23      71.826  86.750  78.881  1.00  0.00           H  
ATOM    323  CD  GLN    23      72.950  88.206  77.879  1.00  0.00           C  
ATOM    324  OE1 GLN    23      72.994  88.118  76.660  1.00  0.00           O  
ATOM    325  NE2 GLN    23      73.984  88.704  78.540  1.00  0.00           N  
ATOM    326 HE21 GLN    23      73.904  88.904  79.527  1.00  0.00           H  
ATOM    327 HE22 GLN    23      74.789  89.070  78.051  1.00  0.00           H  
ATOM    328  C   GLN    23      70.825  90.552  77.524  1.00  0.00           C  
ATOM    329  O   GLN    23      70.551  90.638  76.293  1.00  0.00           O  
ATOM    330  N   GLY    24      71.810  91.225  78.145  1.00  0.00           N  
ATOM    331  H   GLY    24      72.179  90.867  79.014  1.00  0.00           H  
ATOM    332  CA  GLY    24      72.775  91.967  77.283  1.00  0.00           C  
ATOM    333  HA2 GLY    24      73.287  91.295  76.594  1.00  0.00           H  
ATOM    334  HA3 GLY    24      72.178  92.688  76.725  1.00  0.00           H  
ATOM    335  C   GLY    24      73.753  92.887  78.025  1.00  0.00           C  
ATOM    336  O   GLY    24      74.438  92.487  78.945  1.00  0.00           O  
ATOM    337  N   TYR    25      73.864  94.115  77.550  1.00  0.00           N  
ATOM    338  H   TYR    25      73.280  94.298  76.747  1.00  0.00           H  
ATOM    339  CA  TYR    25      74.852  95.101  77.987  1.00  0.00           C  
ATOM    340  HA  TYR    25      75.843  94.894  77.584  1.00  0.00           H  
ATOM    341  CB  TYR    25      74.514  96.435  77.239  1.00  0.00           C  
ATOM    342  HB2 TYR    25      74.513  96.188  76.177  1.00  0.00           H  
ATOM    343  HB3 TYR    25      73.524  96.767  77.550  1.00  0.00           H  
ATOM    344  CG  TYR    25      75.539  97.501  77.517  1.00  0.00           C  
ATOM    345  CD1 TYR    25      76.796  97.460  76.919  1.00  0.00           C  
ATOM    346  HD1 TYR    25      77.063  96.702  76.198  1.00  0.00           H  
ATOM    347  CE1 TYR    25      77.785  98.331  77.289  1.00  0.00           C  
ATOM    348  HE1 TYR    25      78.772  98.311  76.850  1.00  0.00           H  
ATOM    349  CZ  TYR    25      77.585  99.268  78.325  1.00  0.00           C  
ATOM    350  OH  TYR    25      78.651 100.051  78.610  1.00  0.00           O  
ATOM    351  HH  TYR    25      79.406  99.837  78.057  1.00  0.00           H  
ATOM    352  CE2 TYR    25      76.364  99.326  78.980  1.00  0.00           C  
ATOM    353  HE2 TYR    25      76.270  99.939  79.864  1.00  0.00           H  
ATOM    354  CD2 TYR    25      75.320  98.434  78.612  1.00  0.00           C  
ATOM    355  HD2 TYR    25      74.326  98.565  79.013  1.00  0.00           H  
ATOM    356  C   TYR    25      74.954  95.226  79.545  1.00  0.00           C  
ATOM    357  O   TYR    25      73.962  95.041  80.312  1.00  0.00           O  
ATOM    358  N   SER    26      76.065  95.734  80.089  1.00  0.00           N  
ATOM    359  H   SER    26      76.933  95.695  79.574  1.00  0.00           H  
ATOM    360  CA  SER    26      76.129  96.270  81.425  1.00  0.00           C  
ATOM    361  HA  SER    26      75.150  96.727  81.565  1.00  0.00           H  
ATOM    362  CB  SER    26      76.355  95.185  82.522  1.00  0.00           C  
ATOM    363  HB2 SER    26      75.557  94.444  82.486  1.00  0.00           H  
ATOM    364  HB3 SER    26      77.293  94.635  82.456  1.00  0.00           H  
ATOM    365  OG  SER    26      76.274  95.875  83.741  1.00  0.00           O  
ATOM    366  HG  SER    26      76.583  95.320  84.461  1.00  0.00           H  
ATOM    367  C   SER    26      77.135  97.379  81.442  1.00  0.00           C  
ATOM    368  O   SER    26      78.282  97.214  80.990  1.00  0.00           O  
ATOM    369  N   GLN    27      76.763  98.488  82.081  1.00  0.00           N  
ATOM    370  H   GLN    27      75.840  98.430  82.487  1.00  0.00           H  
ATOM    371  CA  GLN    27      77.683  99.578  82.308  1.00  0.00           C  
ATOM    372  HA  GLN    27      77.909 100.075  81.365  1.00  0.00           H  
ATOM    373  CB  GLN    27      76.818 100.608  83.163  1.00  0.00           C  
ATOM    374  HB2 GLN    27      75.897 100.665  82.583  1.00  0.00           H  
ATOM    375  HB3 GLN    27      76.657 100.190  84.156  1.00  0.00           H  
ATOM    376  CG  GLN    27      77.348 101.979  83.342  1.00  0.00           C  
ATOM    377  HG2 GLN    27      76.566 102.555  83.837  1.00  0.00           H  
ATOM    378  HG3 GLN    27      78.112 102.037  84.117  1.00  0.00           H  
ATOM    379  CD  GLN    27      77.762 102.709  82.052  1.00  0.00           C  
ATOM    380  OE1 GLN    27      76.921 103.271  81.364  1.00  0.00           O  
ATOM    381  NE2 GLN    27      78.958 102.559  81.612  1.00  0.00           N  
ATOM    382 HE21 GLN    27      79.611 101.996  82.139  1.00  0.00           H  
ATOM    383 HE22 GLN    27      79.135 103.041  80.742  1.00  0.00           H  
ATOM    384  C   GLN    27      78.962  99.257  83.003  1.00  0.00           C  
ATOM    385  O   GLN    27      79.950  99.884  82.614  1.00  0.00           O  
ATOM    386  N   GLN    28      79.068  98.236  83.894  1.00  0.00           N  
ATOM    387  H   GLN    28      78.293  97.665  84.201  1.00  0.00           H  
ATOM    388  CA  GLN    28      80.309  98.075  84.686  1.00  0.00           C  
ATOM    389  HA  GLN    28      80.539  99.024  85.171  1.00  0.00           H  
ATOM    390  CB  GLN    28      79.984  97.133  85.861  1.00  0.00           C  
ATOM    391  HB2 GLN    28      79.089  97.621  86.247  1.00  0.00           H  
ATOM    392  HB3 GLN    28      79.747  96.160  85.433  1.00  0.00           H  
ATOM    393  CG  GLN    28      81.104  97.145  86.902  1.00  0.00           C  
ATOM    394  HG2 GLN    28      81.029  96.458  87.746  1.00  0.00           H  
ATOM    395  HG3 GLN    28      82.042  96.791  86.473  1.00  0.00           H  
ATOM    396  CD  GLN    28      81.462  98.500  87.560  1.00  0.00           C  
ATOM    397  OE1 GLN    28      80.584  99.047  88.241  1.00  0.00           O  
ATOM    398  NE2 GLN    28      82.615  99.048  87.443  1.00  0.00           N  
ATOM    399 HE21 GLN    28      82.767  99.742  88.161  1.00  0.00           H  
ATOM    400 HE22 GLN    28      83.207  98.834  86.653  1.00  0.00           H  
ATOM    401  C   GLN    28      81.484  97.609  83.772  1.00  0.00           C  
ATOM    402  O   GLN    28      82.609  97.875  84.071  1.00  0.00           O  
ATOM    403  N   SER    29      81.143  96.968  82.654  1.00  0.00           N  
ATOM    404  H   SER    29      80.149  96.845  82.520  1.00  0.00           H  
ATOM    405  CA  SER    29      82.096  96.374  81.612  1.00  0.00           C  
ATOM    406  HA  SER    29      82.757  95.618  82.037  1.00  0.00           H  
ATOM    407  CB  SER    29      81.333  95.716  80.479  1.00  0.00           C  
ATOM    408  HB2 SER    29      82.092  95.171  79.918  1.00  0.00           H  
ATOM    409  HB3 SER    29      80.692  95.000  80.993  1.00  0.00           H  
ATOM    410  OG  SER    29      80.601  96.580  79.608  1.00  0.00           O  
ATOM    411  HG  SER    29      79.775  96.771  80.058  1.00  0.00           H  
ATOM    412  C   SER    29      83.025  97.494  81.028  1.00  0.00           C  
ATOM    413  O   SER    29      84.237  97.316  80.842  1.00  0.00           O  
ATOM    414  N   SER    30      82.454  98.722  80.947  1.00  0.00           N  
ATOM    415  H   SER    30      81.445  98.780  80.947  1.00  0.00           H  
ATOM    416  CA  SER    30      83.256  99.936  80.836  1.00  0.00           C  
ATOM    417  HA  SER    30      84.279  99.684  80.557  1.00  0.00           H  
ATOM    418  CB  SER    30      82.673 100.806  79.680  1.00  0.00           C  
ATOM    419  HB2 SER    30      82.490 100.191  78.798  1.00  0.00           H  
ATOM    420  HB3 SER    30      81.628 101.028  79.895  1.00  0.00           H  
ATOM    421  OG  SER    30      83.587 101.895  79.434  1.00  0.00           O  
ATOM    422  HG  SER    30      83.925 101.872  78.535  1.00  0.00           H  
ATOM    423  C   SER    30      83.268 100.758  82.205  1.00  0.00           C  
ATOM    424  O   SER    30      82.315 101.496  82.436  1.00  0.00           O  
ATOM    425  N   GLN    31      84.247 100.766  83.078  1.00  0.00           N  
ATOM    426  H   GLN    31      84.143 101.511  83.752  1.00  0.00           H  
ATOM    427  CA  GLN    31      85.385  99.887  83.168  1.00  0.00           C  
ATOM    428  HA  GLN    31      85.225  99.064  82.472  1.00  0.00           H  
ATOM    429  CB  GLN    31      86.618 100.814  82.965  1.00  0.00           C  
ATOM    430  HB2 GLN    31      86.457 101.757  83.488  1.00  0.00           H  
ATOM    431  HB3 GLN    31      87.452 100.314  83.457  1.00  0.00           H  
ATOM    432  CG  GLN    31      86.977 101.114  81.466  1.00  0.00           C  
ATOM    433  HG2 GLN    31      86.139 101.696  81.083  1.00  0.00           H  
ATOM    434  HG3 GLN    31      87.776 101.850  81.376  1.00  0.00           H  
ATOM    435  CD  GLN    31      87.234  99.942  80.498  1.00  0.00           C  
ATOM    436  OE1 GLN    31      87.132  98.787  80.889  1.00  0.00           O  
ATOM    437  NE2 GLN    31      87.468 100.229  79.202  1.00  0.00           N  
ATOM    438 HE21 GLN    31      87.597  99.434  78.594  1.00  0.00           H  
ATOM    439 HE22 GLN    31      87.569 101.196  78.927  1.00  0.00           H  
ATOM    440  C   GLN    31      85.558  99.263  84.593  1.00  0.00           C  
ATOM    441  O   GLN    31      85.025  99.875  85.597  1.00  0.00           O  
ATOM    442  N   PRO    32      86.066  98.030  84.690  1.00  0.00           N  
ATOM    443  CD  PRO    32      86.096  97.095  83.585  1.00  0.00           C  
ATOM    444  HD2 PRO    32      86.729  97.477  82.783  1.00  0.00           H  
ATOM    445  HD3 PRO    32      85.094  96.903  83.202  1.00  0.00           H  
ATOM    446  CG  PRO    32      86.673  95.754  84.114  1.00  0.00           C  
ATOM    447  HG2 PRO    32      87.730  95.693  83.855  1.00  0.00           H  
ATOM    448  HG3 PRO    32      86.006  94.963  83.772  1.00  0.00           H  
ATOM    449  CB  PRO    32      86.594  95.954  85.620  1.00  0.00           C  
ATOM    450  HB2 PRO    32      87.593  95.699  85.972  1.00  0.00           H  
ATOM    451  HB3 PRO    32      85.899  95.286  86.129  1.00  0.00           H  
ATOM    452  CA  PRO    32      86.285  97.364  85.940  1.00  0.00           C  
ATOM    453  HA  PRO    32      85.332  97.262  86.459  1.00  0.00           H  
ATOM    454  C   PRO    32      87.439  97.977  86.788  1.00  0.00           C  
ATOM    455  O   PRO    32      88.578  98.043  86.323  1.00  0.00           O  
ATOM    456  N   TYR    33      87.158  98.412  87.983  1.00  0.00           N  
ATOM    457  H   TYR    33      86.270  98.235  88.431  1.00  0.00           H  
ATOM    458  CA  TYR    33      88.203  99.085  88.778  1.00  0.00           C  
ATOM    459  HA  TYR    33      88.506  99.963  88.208  1.00  0.00           H  
ATOM    460  CB  TYR    33      87.658  99.762  90.080  1.00  0.00           C  
ATOM    461  HB2 TYR    33      87.647  99.007  90.867  1.00  0.00           H  
ATOM    462  HB3 TYR    33      88.429 100.442  90.441  1.00  0.00           H  
ATOM    463  CG  TYR    33      86.299 100.344  89.996  1.00  0.00           C  
ATOM    464  CD1 TYR    33      86.182 101.532  89.291  1.00  0.00           C  
ATOM    465  HD1 TYR    33      87.044 102.111  88.994  1.00  0.00           H  
ATOM    466  CE1 TYR    33      84.843 102.077  89.053  1.00  0.00           C  
ATOM    467  HE1 TYR    33      84.545 102.969  88.522  1.00  0.00           H  
ATOM    468  CZ  TYR    33      83.724 101.290  89.551  1.00  0.00           C  
ATOM    469  OH  TYR    33      82.451 101.679  89.240  1.00  0.00           O  
ATOM    470  HH  TYR    33      82.533 102.597  88.970  1.00  0.00           H  
ATOM    471  CE2 TYR    33      83.864 100.123  90.269  1.00  0.00           C  
ATOM    472  HE2 TYR    33      82.964  99.584  90.525  1.00  0.00           H  
ATOM    473  CD2 TYR    33      85.209  99.626  90.457  1.00  0.00           C  
ATOM    474  HD2 TYR    33      85.406  98.697  90.972  1.00  0.00           H  
ATOM    475  C   TYR    33      89.501  98.257  88.939  1.00  0.00           C  
ATOM    476  O   TYR    33      90.659  98.603  88.553  1.00  0.00           O  
ATOM    477  N   GLY    34      89.384  97.077  89.481  1.00  0.00           N  
ATOM    478  H   GLY    34      88.455  96.707  89.628  1.00  0.00           H  
ATOM    479  CA  GLY    34      90.454  96.097  89.714  1.00  0.00           C  
ATOM    480  HA2 GLY    34      90.700  95.716  88.723  1.00  0.00           H  
ATOM    481  HA3 GLY    34      91.342  96.600  90.095  1.00  0.00           H  
ATOM    482  C   GLY    34      90.034  95.014  90.640  1.00  0.00           C  
ATOM    483  O   GLY    34      89.280  95.222  91.547  1.00  0.00           O  
ATOM    484  N   GLN    35      90.577  93.740  90.504  1.00  0.00           N  
ATOM    485  H   GLN    35      91.090  93.478  89.675  1.00  0.00           H  
ATOM    486  CA  GLN    35      90.443  92.799  91.596  1.00  0.00           C  
ATOM    487  HA  GLN    35      89.942  93.257  92.449  1.00  0.00           H  
ATOM    488  CB  GLN    35      89.459  91.713  91.159  1.00  0.00           C  
ATOM    489  HB2 GLN    35      88.539  92.249  90.927  1.00  0.00           H  
ATOM    490  HB3 GLN    35      89.804  91.089  90.334  1.00  0.00           H  
ATOM    491  CG  GLN    35      89.030  90.850  92.260  1.00  0.00           C  
ATOM    492  HG2 GLN    35      88.171  90.272  91.919  1.00  0.00           H  
ATOM    493  HG3 GLN    35      89.890  90.224  92.495  1.00  0.00           H  
ATOM    494  CD  GLN    35      88.536  91.671  93.450  1.00  0.00           C  
ATOM    495  OE1 GLN    35      87.509  92.328  93.292  1.00  0.00           O  
ATOM    496  NE2 GLN    35      89.152  91.642  94.627  1.00  0.00           N  
ATOM    497 HE21 GLN    35      89.979  91.091  94.810  1.00  0.00           H  
ATOM    498 HE22 GLN    35      88.771  92.218  95.364  1.00  0.00           H  
ATOM    499  C   GLN    35      91.800  92.259  92.098  1.00  0.00           C  
ATOM    500  O   GLN    35      92.271  91.317  91.531  1.00  0.00           O  
ATOM    501  N   GLN    36      92.444  92.845  93.132  1.00  0.00           N  
ATOM    502  H   GLN    36      93.361  92.553  93.437  1.00  0.00           H  
ATOM    503  CA  GLN    36      91.897  93.975  93.901  1.00  0.00           C  
ATOM    504  HA  GLN    36      90.835  93.875  94.123  1.00  0.00           H  
ATOM    505  CB  GLN    36      92.536  94.000  95.299  1.00  0.00           C  
ATOM    506  HB2 GLN    36      93.605  93.922  95.101  1.00  0.00           H  
ATOM    507  HB3 GLN    36      92.328  94.963  95.764  1.00  0.00           H  
ATOM    508  CG  GLN    36      92.095  92.880  96.205  1.00  0.00           C  
ATOM    509  HG2 GLN    36      91.029  92.936  96.425  1.00  0.00           H  
ATOM    510  HG3 GLN    36      92.285  91.909  95.748  1.00  0.00           H  
ATOM    511  CD  GLN    36      92.774  92.916  97.550  1.00  0.00           C  
ATOM    512  OE1 GLN    36      93.533  93.865  97.878  1.00  0.00           O  
ATOM    513  NE2 GLN    36      92.642  91.822  98.291  1.00  0.00           N  
ATOM    514 HE21 GLN    36      92.015  91.043  98.149  1.00  0.00           H  
ATOM    515 HE22 GLN    36      93.048  91.874  99.215  1.00  0.00           H  
ATOM    516  C   GLN    36      92.155  95.301  93.138  1.00  0.00           C  
ATOM    517  O   GLN    36      92.996  95.369  92.265  1.00  0.00           O  
ATOM    518  N   SER    37      91.557  96.398  93.630  1.00  0.00           N  
ATOM    519  H   SER    37      90.813  96.344  94.311  1.00  0.00           H  
ATOM    520  CA  SER    37      91.799  97.800  93.043  1.00  0.00           C  
ATOM    521  HA  SER    37      92.246  97.649  92.060  1.00  0.00           H  
ATOM    522  CB  SER    37      90.395  98.500  92.814  1.00  0.00           C  
ATOM    523  HB2 SER    37      90.499  99.556  92.567  1.00  0.00           H  
ATOM    524  HB3 SER    37      89.790  97.935  92.104  1.00  0.00           H  
ATOM    525  OG  SER    37      89.613  98.417  94.029  1.00  0.00           O  
ATOM    526  HG  SER    37      88.798  98.908  93.900  1.00  0.00           H  
ATOM    527  C   SER    37      92.688  98.673  93.952  1.00  0.00           C  
ATOM    528  O   SER    37      92.293  99.757  94.363  1.00  0.00           O  
ATOM    529  N   TYR    38      93.907  98.145  94.227  1.00  0.00           N  
ATOM    530  H   TYR    38      94.084  97.244  93.806  1.00  0.00           H  
ATOM    531  CA  TYR    38      94.897  98.857  94.958  1.00  0.00           C  
ATOM    532  HA  TYR    38      94.467  99.151  95.916  1.00  0.00           H  
ATOM    533  CB  TYR    38      96.027  97.882  95.287  1.00  0.00           C  
ATOM    534  HB2 TYR    38      95.624  97.233  96.063  1.00  0.00           H  
ATOM    535  HB3 TYR    38      96.212  97.237  94.428  1.00  0.00           H  
ATOM    536  CG  TYR    38      97.350  98.451  95.814  1.00  0.00           C  
ATOM    537  CD1 TYR    38      98.431  98.435  94.949  1.00  0.00           C  
ATOM    538  HD1 TYR    38      98.333  98.026  93.955  1.00  0.00           H  
ATOM    539  CE1 TYR    38      99.657  98.802  95.460  1.00  0.00           C  
ATOM    540  HE1 TYR    38     100.473  98.805  94.752  1.00  0.00           H  
ATOM    541  CZ  TYR    38      99.825  99.277  96.770  1.00  0.00           C  
ATOM    542  OH  TYR    38     101.101  99.498  97.244  1.00  0.00           O  
ATOM    543  HH  TYR    38     101.104  99.930  98.101  1.00  0.00           H  
ATOM    544  CE2 TYR    38      98.793  99.170  97.672  1.00  0.00           C  
ATOM    545  HE2 TYR    38      98.963  99.354  98.722  1.00  0.00           H  
ATOM    546  CD2 TYR    38      97.537  98.707  97.210  1.00  0.00           C  
ATOM    547  HD2 TYR    38      96.700  98.693  97.892  1.00  0.00           H  
ATOM    548  C   TYR    38      95.488 100.165  94.250  1.00  0.00           C  
ATOM    549  O   TYR    38      95.601 100.299  93.004  1.00  0.00           O  
ATOM    550  N   SER    39      95.873 101.147  95.084  1.00  0.00           N  
ATOM    551  H   SER    39      95.948 100.861  96.050  1.00  0.00           H  
ATOM    552  CA  SER    39      96.538 102.419  94.701  1.00  0.00           C  
ATOM    553  HA  SER    39      96.524 102.641  93.634  1.00  0.00           H  
ATOM    554  CB  SER    39      95.732 103.554  95.292  1.00  0.00           C  
ATOM    555  HB2 SER    39      95.686 103.304  96.352  1.00  0.00           H  
ATOM    556  HB3 SER    39      96.369 104.408  95.061  1.00  0.00           H  
ATOM    557  OG  SER    39      94.494 103.663  94.608  1.00  0.00           O  
ATOM    558  HG  SER    39      93.902 102.994  94.957  1.00  0.00           H  
ATOM    559  C   SER    39      97.980 102.489  95.252  1.00  0.00           C  
ATOM    560  O   SER    39      98.399 102.126  96.379  1.00  0.00           O  
ATOM    561  N   GLY    40      98.797 103.223  94.449  1.00  0.00           N  
ATOM    562  H   GLY    40      98.442 103.457  93.533  1.00  0.00           H  
ATOM    563  CA  GLY    40     100.250 103.430  94.565  1.00  0.00           C  
ATOM    564  HA2 GLY    40     100.677 104.225  93.954  1.00  0.00           H  
ATOM    565  HA3 GLY    40     100.640 103.661  95.557  1.00  0.00           H  
ATOM    566  C   GLY    40     101.070 102.216  94.086  1.00  0.00           C  
ATOM    567  O   GLY    40     100.475 101.320  93.392  1.00  0.00           O  
ATOM    568  N   TYR    41     102.355 102.096  94.354  1.00  0.00           N  
ATOM    569  H   TYR    41     102.730 101.205  94.060  1.00  0.00           H  
ATOM    570  CA  TYR    41     103.235 102.811  95.356  1.00  0.00           C  
ATOM    571  HA  TYR    41     103.082 103.890  95.373  1.00  0.00           H  
ATOM    572  CB  TYR    41     103.010 102.276  96.780  1.00  0.00           C  
ATOM    573  HB2 TYR    41     101.948 102.378  97.000  1.00  0.00           H  
ATOM    574  HB3 TYR    41     103.226 101.215  96.658  1.00  0.00           H  
ATOM    575  CG  TYR    41     103.894 102.841  97.893  1.00  0.00           C  
ATOM    576  CD1 TYR    41     105.205 102.393  98.043  1.00  0.00           C  
ATOM    577  HD1 TYR    41     105.456 101.452  97.577  1.00  0.00           H  
ATOM    578  CE1 TYR    41     106.215 103.074  98.781  1.00  0.00           C  
ATOM    579  HE1 TYR    41     107.216 102.703  98.949  1.00  0.00           H  
ATOM    580  CZ  TYR    41     105.777 104.175  99.468  1.00  0.00           C  
ATOM    581  OH  TYR    41     106.694 104.820 100.268  1.00  0.00           O  
ATOM    582  HH  TYR    41     107.513 104.322 100.323  1.00  0.00           H  
ATOM    583  CE2 TYR    41     104.389 104.613  99.494  1.00  0.00           C  
ATOM    584  HE2 TYR    41     104.060 105.517  99.985  1.00  0.00           H  
ATOM    585  CD2 TYR    41     103.478 103.926  98.681  1.00  0.00           C  
ATOM    586  HD2 TYR    41     102.461 104.247  98.510  1.00  0.00           H  
ATOM    587  C   TYR    41     104.727 102.686  95.046  1.00  0.00           C  
ATOM    588  O   TYR    41     105.260 101.606  94.672  1.00  0.00           O  
ATOM    589  N   SER    42     105.266 103.885  95.042  1.00  0.00           N  
ATOM    590  H   SER    42     104.634 104.617  95.333  1.00  0.00           H  
ATOM    591  CA  SER    42     106.624 104.079  94.735  1.00  0.00           C  
ATOM    592  HA  SER    42     106.972 103.089  94.442  1.00  0.00           H  
ATOM    593  CB  SER    42     106.828 104.971  93.556  1.00  0.00           C  
ATOM    594  HB2 SER    42     106.091 104.713  92.796  1.00  0.00           H  
ATOM    595  HB3 SER    42     106.692 106.002  93.884  1.00  0.00           H  
ATOM    596  OG  SER    42     108.192 104.724  93.133  1.00  0.00           O  
ATOM    597  HG  SER    42     108.162 104.123  92.385  1.00  0.00           H  
ATOM    598  C   SER    42     107.401 104.696  95.963  1.00  0.00           C  
ATOM    599  O   SER    42     106.909 105.626  96.595  1.00  0.00           O  
ATOM    600  N   GLN    43     108.554 104.123  96.312  1.00  0.00           N  
ATOM    601  H   GLN    43     108.986 103.548  95.603  1.00  0.00           H  
ATOM    602  CA  GLN    43     109.353 104.609  97.392  1.00  0.00           C  
ATOM    603  HA  GLN    43     108.793 104.766  98.314  1.00  0.00           H  
ATOM    604  CB  GLN    43     110.193 103.386  97.711  1.00  0.00           C  
ATOM    605  HB2 GLN    43     109.494 102.550  97.743  1.00  0.00           H  
ATOM    606  HB3 GLN    43     110.917 103.159  96.929  1.00  0.00           H  
ATOM    607  CG  GLN    43     111.022 103.450  98.961  1.00  0.00           C  
ATOM    608  HG2 GLN    43     111.620 102.539  99.006  1.00  0.00           H  
ATOM    609  HG3 GLN    43     111.751 104.257  98.892  1.00  0.00           H  
ATOM    610  CD  GLN    43     110.260 103.638 100.280  1.00  0.00           C  
ATOM    611  OE1 GLN    43     109.062 103.846 100.360  1.00  0.00           O  
ATOM    612  NE2 GLN    43     110.996 103.660 101.393  1.00  0.00           N  
ATOM    613 HE21 GLN    43     111.943 103.312 101.411  1.00  0.00           H  
ATOM    614 HE22 GLN    43     110.547 103.835 102.281  1.00  0.00           H  
ATOM    615  C   GLN    43     110.153 105.924  97.088  1.00  0.00           C  
ATOM    616  O   GLN    43     110.742 106.462  97.923  1.00  0.00           O  
ATOM    617  N   SER    44     110.236 106.339  95.840  1.00  0.00           N  
ATOM    618  H   SER    44     109.725 105.866  95.108  1.00  0.00           H  
ATOM    619  CA  SER    44     111.018 107.455  95.342  1.00  0.00           C  
ATOM    620  HA  SER    44     111.847 107.541  96.045  1.00  0.00           H  
ATOM    621  CB  SER    44     111.569 107.222  93.940  1.00  0.00           C  
ATOM    622  HB2 SER    44     110.780 106.899  93.261  1.00  0.00           H  
ATOM    623  HB3 SER    44     112.083 108.129  93.620  1.00  0.00           H  
ATOM    624  OG  SER    44     112.560 106.212  94.034  1.00  0.00           O  
ATOM    625  HG  SER    44     113.336 106.600  94.445  1.00  0.00           H  
ATOM    626  C   SER    44     110.215 108.794  95.378  1.00  0.00           C  
ATOM    627  O   SER    44     109.197 108.952  94.727  1.00  0.00           O  
ATOM    628  N   THR    45     110.765 109.701  96.207  1.00  0.00           N  
ATOM    629  H   THR    45     111.496 109.388  96.829  1.00  0.00           H  
ATOM    630  CA  THR    45     110.167 111.009  96.611  1.00  0.00           C  
ATOM    631  HA  THR    45     109.187 110.825  97.052  1.00  0.00           H  
ATOM    632  CB  THR    45     111.114 111.698  97.609  1.00  0.00           C  
ATOM    633  HB  THR    45     111.876 112.161  96.982  1.00  0.00           H  
ATOM    634  CG2 THR    45     110.441 112.872  98.340  1.00  0.00           C  
ATOM    635 HG21 THR    45     109.409 112.653  98.611  1.00  0.00           H  
ATOM    636 HG22 THR    45     110.966 113.157  99.252  1.00  0.00           H  
ATOM    637 HG23 THR    45     110.296 113.786  97.764  1.00  0.00           H  
ATOM    638  OG1 THR    45     111.677 110.942  98.610  1.00  0.00           O  
ATOM    639  HG1 THR    45     110.955 110.678  99.185  1.00  0.00           H  
ATOM    640  C   THR    45     109.957 111.944  95.373  1.00  0.00           C  
ATOM    641  O   THR    45     110.692 111.959  94.407  1.00  0.00           O  
ATOM    642  N   ASP    46     108.852 112.687  95.252  1.00  0.00           N  
ATOM    643  H   ASP    46     108.080 112.439  95.855  1.00  0.00           H  
ATOM    644  CA  ASP    46     108.555 113.554  94.144  1.00  0.00           C  
ATOM    645  HA  ASP    46     108.876 112.997  93.263  1.00  0.00           H  
ATOM    646  CB  ASP    46     107.051 113.923  94.000  1.00  0.00           C  
ATOM    647  HB2 ASP    46     106.451 113.145  94.473  1.00  0.00           H  
ATOM    648  HB3 ASP    46     106.914 114.867  94.527  1.00  0.00           H  
ATOM    649  CG  ASP    46     106.544 114.167  92.566  1.00  0.00           C  
ATOM    650  OD1 ASP    46     107.294 114.250  91.603  1.00  0.00           O  
ATOM    651  OD2 ASP    46     105.308 114.346  92.463  1.00  0.00           O  
ATOM    652  C   ASP    46     109.405 114.840  94.130  1.00  0.00           C  
ATOM    653  O   ASP    46     109.899 115.326  95.113  1.00  0.00           O  
ATOM    654  N   THR    47     109.610 115.354  92.958  1.00  0.00           N  
ATOM    655  H   THR    47     109.084 114.911  92.218  1.00  0.00           H  
ATOM    656  CA  THR    47     110.565 116.393  92.513  1.00  0.00           C  
ATOM    657  HA  THR    47     110.635 117.215  93.225  1.00  0.00           H  
ATOM    658  CB  THR    47     111.919 115.844  92.075  1.00  0.00           C  
ATOM    659  HB  THR    47     112.524 116.710  91.804  1.00  0.00           H  
ATOM    660  CG2 THR    47     112.554 115.045  93.220  1.00  0.00           C  
ATOM    661 HG21 THR    47     112.831 115.713  94.036  1.00  0.00           H  
ATOM    662 HG22 THR    47     111.856 114.263  93.517  1.00  0.00           H  
ATOM    663 HG23 THR    47     113.530 114.649  92.937  1.00  0.00           H  
ATOM    664  OG1 THR    47     111.744 114.940  91.031  1.00  0.00           O  
ATOM    665  HG1 THR    47     111.424 114.118  91.410  1.00  0.00           H  
ATOM    666  C   THR    47     110.022 117.111  91.279  1.00  0.00           C  
ATOM    667  O   THR    47     110.425 118.216  90.944  1.00  0.00           O  
ATOM    668  N   SER    48     108.892 116.616  90.750  1.00  0.00           N  
ATOM    669  H   SER    48     108.338 115.879  91.163  1.00  0.00           H  
ATOM    670  CA  SER    48     108.210 117.243  89.645  1.00  0.00           C  
ATOM    671  HA  SER    48     108.909 117.732  88.966  1.00  0.00           H  
ATOM    672  CB  SER    48     107.551 116.141  88.783  1.00  0.00           C  
ATOM    673  HB2 SER    48     107.059 116.686  87.977  1.00  0.00           H  
ATOM    674  HB3 SER    48     108.330 115.497  88.375  1.00  0.00           H  
ATOM    675  OG  SER    48     106.515 115.376  89.409  1.00  0.00           O  
ATOM    676  HG  SER    48     106.913 114.897  90.140  1.00  0.00           H  
ATOM    677  C   SER    48     107.269 118.378  90.013  1.00  0.00           C  
ATOM    678  O   SER    48     106.745 118.450  91.139  1.00  0.00           O  
ATOM    679  N   GLY    49     107.021 119.308  89.089  1.00  0.00           N  
ATOM    680  H   GLY    49     107.475 119.246  88.189  1.00  0.00           H  
ATOM    681  CA  GLY    49     106.013 120.379  89.365  1.00  0.00           C  
ATOM    682  HA2 GLY    49     105.795 120.884  88.424  1.00  0.00           H  
ATOM    683  HA3 GLY    49     105.053 120.026  89.741  1.00  0.00           H  
ATOM    684  C   GLY    49     106.541 121.428  90.400  1.00  0.00           C  
ATOM    685  O   GLY    49     107.733 121.461  90.703  1.00  0.00           O  
ATOM    686  N   TYR    50     105.827 122.406  90.937  1.00  0.00           N  
ATOM    687  H   TYR    50     106.255 123.135  91.490  1.00  0.00           H  
ATOM    688  CA  TYR    50     104.394 122.383  90.979  1.00  0.00           C  
ATOM    689  HA  TYR    50     103.924 122.038  90.058  1.00  0.00           H  
ATOM    690  CB  TYR    50     103.840 121.476  92.058  1.00  0.00           C  
ATOM    691  HB2 TYR    50     103.716 120.488  91.616  1.00  0.00           H  
ATOM    692  HB3 TYR    50     104.549 121.268  92.859  1.00  0.00           H  
ATOM    693  CG  TYR    50     102.434 121.835  92.575  1.00  0.00           C  
ATOM    694  CD1 TYR    50     102.243 122.869  93.486  1.00  0.00           C  
ATOM    695  HD1 TYR    50     103.094 123.425  93.850  1.00  0.00           H  
ATOM    696  CE1 TYR    50     100.890 123.111  93.903  1.00  0.00           C  
ATOM    697  HE1 TYR    50     100.654 123.957  94.531  1.00  0.00           H  
ATOM    698  CZ  TYR    50      99.824 122.406  93.361  1.00  0.00           C  
ATOM    699  OH  TYR    50      98.563 122.575  93.870  1.00  0.00           O  
ATOM    700  HH  TYR    50      97.905 122.502  93.175  1.00  0.00           H  
ATOM    701  CE2 TYR    50      99.990 121.375  92.435  1.00  0.00           C  
ATOM    702  HE2 TYR    50      99.210 120.644  92.283  1.00  0.00           H  
ATOM    703  CD2 TYR    50     101.326 121.083  92.092  1.00  0.00           C  
ATOM    704  HD2 TYR    50     101.462 120.275  91.388  1.00  0.00           H  
ATOM    705  C   TYR    50     103.977 123.762  91.139  1.00  0.00           C  
ATOM    706  O   TYR    50     104.433 124.411  92.039  1.00  0.00           O  
ATOM    707  N   GLY    51     102.935 124.280  90.490  1.00  0.00           N  
ATOM    708  H   GLY    51     102.744 125.262  90.630  1.00  0.00           H  
ATOM    709  CA  GLY    51     101.876 123.595  89.645  1.00  0.00           C  
ATOM    710  HA2 GLY    51     102.341 123.634  88.660  1.00  0.00           H  
ATOM    711  HA3 GLY    51     101.619 122.595  89.994  1.00  0.00           H  
ATOM    712  C   GLY    51     100.508 124.222  89.578  1.00  0.00           C  
ATOM    713  O   GLY    51      99.557 123.523  89.406  1.00  0.00           O  
ATOM    714  N   GLN    52     100.355 125.525  89.548  1.00  0.00           N  
ATOM    715  H   GLN    52     101.210 126.060  89.578  1.00  0.00           H  
ATOM    716  CA  GLN    52      99.006 126.164  89.276  1.00  0.00           C  
ATOM    717  HA  GLN    52      98.273 125.446  88.907  1.00  0.00           H  
ATOM    718  CB  GLN    52      98.578 126.852  90.566  1.00  0.00           C  
ATOM    719  HB2 GLN    52      98.462 126.124  91.369  1.00  0.00           H  
ATOM    720  HB3 GLN    52      99.417 127.482  90.860  1.00  0.00           H  
ATOM    721  CG  GLN    52      97.298 127.749  90.435  1.00  0.00           C  
ATOM    722  HG2 GLN    52      97.374 128.315  89.507  1.00  0.00           H  
ATOM    723  HG3 GLN    52      96.416 127.113  90.356  1.00  0.00           H  
ATOM    724  CD  GLN    52      97.099 128.716  91.565  1.00  0.00           C  
ATOM    725  OE1 GLN    52      97.428 128.447  92.758  1.00  0.00           O  
ATOM    726  NE2 GLN    52      96.441 129.857  91.336  1.00  0.00           N  
ATOM    727 HE21 GLN    52      96.108 129.956  90.387  1.00  0.00           H  
ATOM    728 HE22 GLN    52      96.346 130.592  92.022  1.00  0.00           H  
ATOM    729  C   GLN    52      99.113 127.164  88.181  1.00  0.00           C  
ATOM    730  O   GLN    52      99.810 128.158  88.373  1.00  0.00           O  
ATOM    731  N   SER    53      98.601 126.968  86.989  1.00  0.00           N  
ATOM    732  H   SER    53      98.890 127.723  86.384  1.00  0.00           H  
ATOM    733  CA  SER    53      98.180 125.708  86.294  1.00  0.00           C  
ATOM    734  HA  SER    53      97.442 125.235  86.942  1.00  0.00           H  
ATOM    735  CB  SER    53      97.279 126.074  84.991  1.00  0.00           C  
ATOM    736  HB2 SER    53      96.319 126.512  85.261  1.00  0.00           H  
ATOM    737  HB3 SER    53      97.836 126.785  84.381  1.00  0.00           H  
ATOM    738  OG  SER    53      97.181 124.852  84.149  1.00  0.00           O  
ATOM    739  HG  SER    53      96.427 124.399  84.533  1.00  0.00           H  
ATOM    740  C   SER    53      99.242 124.624  85.898  1.00  0.00           C  
ATOM    741  O   SER    53     100.414 124.919  85.548  1.00  0.00           O  
ATOM    742  N   SER    54      98.803 123.340  85.913  1.00  0.00           N  
ATOM    743  H   SER    54      97.832 123.243  86.175  1.00  0.00           H  
ATOM    744  CA  SER    54      99.458 122.121  85.405  1.00  0.00           C  
ATOM    745  HA  SER    54     100.454 122.147  85.848  1.00  0.00           H  
ATOM    746  CB  SER    54      98.741 120.789  85.870  1.00  0.00           C  
ATOM    747  HB2 SER    54      99.263 119.915  85.482  1.00  0.00           H  
ATOM    748  HB3 SER    54      98.789 120.779  86.959  1.00  0.00           H  
ATOM    749  OG  SER    54      97.442 120.902  85.378  1.00  0.00           O  
ATOM    750  HG  SER    54      97.036 120.035  85.306  1.00  0.00           H  
ATOM    751  C   SER    54      99.620 122.089  83.846  1.00  0.00           C  
ATOM    752  O   SER    54     100.227 121.107  83.310  1.00  0.00           O  
ATOM    753  N   TYR    55      99.285 123.115  83.080  1.00  0.00           N  
ATOM    754  H   TYR    55      98.990 123.916  83.619  1.00  0.00           H  
ATOM    755  CA  TYR    55      99.667 123.394  81.672  1.00  0.00           C  
ATOM    756  HA  TYR    55     100.301 122.608  81.261  1.00  0.00           H  
ATOM    757  CB  TYR    55      98.354 123.535  80.851  1.00  0.00           C  
ATOM    758  HB2 TYR    55      97.913 124.487  81.145  1.00  0.00           H  
ATOM    759  HB3 TYR    55      98.547 123.638  79.783  1.00  0.00           H  
ATOM    760  CG  TYR    55      97.421 122.394  80.991  1.00  0.00           C  
ATOM    761  CD1 TYR    55      96.514 122.255  82.036  1.00  0.00           C  
ATOM    762  HD1 TYR    55      96.368 122.992  82.812  1.00  0.00           H  
ATOM    763  CE1 TYR    55      95.677 121.121  82.149  1.00  0.00           C  
ATOM    764  HE1 TYR    55      95.036 120.943  83.000  1.00  0.00           H  
ATOM    765  CZ  TYR    55      95.779 120.072  81.229  1.00  0.00           C  
ATOM    766  OH  TYR    55      95.165 118.855  81.514  1.00  0.00           O  
ATOM    767  HH  TYR    55      95.296 118.184  80.839  1.00  0.00           H  
ATOM    768  CE2 TYR    55      96.626 120.219  80.113  1.00  0.00           C  
ATOM    769  HE2 TYR    55      96.699 119.557  79.263  1.00  0.00           H  
ATOM    770  CD2 TYR    55      97.517 121.335  80.039  1.00  0.00           C  
ATOM    771  HD2 TYR    55      98.211 121.421  79.217  1.00  0.00           H  
ATOM    772  C   TYR    55     100.381 124.699  81.464  1.00  0.00           C  
ATOM    773  O   TYR    55      99.973 125.698  82.010  1.00  0.00           O  
ATOM    774  N   SER    56     101.541 124.764  80.808  1.00  0.00           N  
ATOM    775  H   SER    56     101.798 125.735  80.708  1.00  0.00           H  
ATOM    776  CA  SER    56     102.285 123.790  80.033  1.00  0.00           C  
ATOM    777  HA  SER    56     103.026 124.381  79.495  1.00  0.00           H  
ATOM    778  CB  SER    56     103.111 122.860  80.982  1.00  0.00           C  
ATOM    779  HB2 SER    56     102.350 122.602  81.718  1.00  0.00           H  
ATOM    780  HB3 SER    56     103.517 122.028  80.405  1.00  0.00           H  
ATOM    781  OG  SER    56     104.126 123.505  81.681  1.00  0.00           O  
ATOM    782  HG  SER    56     103.780 123.901  82.484  1.00  0.00           H  
ATOM    783  C   SER    56     101.494 123.056  78.971  1.00  0.00           C  
ATOM    784  O   SER    56     101.275 121.846  79.138  1.00  0.00           O  
ATOM    785  N   SER    57     101.007 123.708  77.901  1.00  0.00           N  
ATOM    786  H   SER    57     100.485 123.184  77.212  1.00  0.00           H  
ATOM    787  CA  SER    57     101.006 125.216  77.656  1.00  0.00           C  
ATOM    788  HA  SER    57     101.875 125.671  78.131  1.00  0.00           H  
ATOM    789  CB  SER    57     101.235 125.339  76.155  1.00  0.00           C  
ATOM    790  HB2 SER    57     102.099 124.724  75.902  1.00  0.00           H  
ATOM    791  HB3 SER    57     100.344 125.005  75.624  1.00  0.00           H  
ATOM    792  OG  SER    57     101.413 126.726  75.948  1.00  0.00           O  
ATOM    793  HG  SER    57     101.772 126.926  75.081  1.00  0.00           H  
ATOM    794  C   SER    57      99.764 125.918  78.179  1.00  0.00           C  
ATOM    795  O   SER    57      98.663 125.498  77.848  1.00  0.00           O  
ATOM    796  N   TYR    58      99.934 126.964  79.060  1.00  0.00           N  
ATOM    797  H   TYR    58     100.867 127.341  79.142  1.00  0.00           H  
ATOM    798  CA  TYR    58      98.863 127.640  79.820  1.00  0.00           C  
ATOM    799  HA  TYR    58      98.491 126.962  80.589  1.00  0.00           H  
ATOM    800  CB  TYR    58      99.494 128.896  80.432  1.00  0.00           C  
ATOM    801  HB2 TYR    58     100.217 128.611  81.197  1.00  0.00           H  
ATOM    802  HB3 TYR    58      99.894 129.608  79.711  1.00  0.00           H  
ATOM    803  CG  TYR    58      98.409 129.671  81.207  1.00  0.00           C  
ATOM    804  CD1 TYR    58      97.862 130.912  80.699  1.00  0.00           C  
ATOM    805  HD1 TYR    58      98.272 131.377  79.815  1.00  0.00           H  
ATOM    806  CE1 TYR    58      96.809 131.539  81.393  1.00  0.00           C  
ATOM    807  HE1 TYR    58      96.373 132.464  81.044  1.00  0.00           H  
ATOM    808  CZ  TYR    58      96.287 130.976  82.582  1.00  0.00           C  
ATOM    809  OH  TYR    58      95.178 131.539  83.142  1.00  0.00           O  
ATOM    810  HH  TYR    58      94.633 132.088  82.574  1.00  0.00           H  
ATOM    811  CE2 TYR    58      96.799 129.686  82.962  1.00  0.00           C  
ATOM    812  HE2 TYR    58      96.286 129.216  83.788  1.00  0.00           H  
ATOM    813  CD2 TYR    58      97.821 129.070  82.333  1.00  0.00           C  
ATOM    814  HD2 TYR    58      98.068 128.069  82.656  1.00  0.00           H  
ATOM    815  C   TYR    58      97.724 128.091  78.900  1.00  0.00           C  
ATOM    816  O   TYR    58      97.940 128.772  77.861  1.00  0.00           O  
ATOM    817  N   GLY    59      96.437 127.839  79.258  1.00  0.00           N  
ATOM    818  H   GLY    59      95.742 128.355  78.739  1.00  0.00           H  
ATOM    819  CA  GLY    59      95.767 127.164  80.289  1.00  0.00           C  
ATOM    820  HA2 GLY    59      95.746 126.090  80.107  1.00  0.00           H  
ATOM    821  HA3 GLY    59      96.211 127.265  81.279  1.00  0.00           H  
ATOM    822  C   GLY    59      94.330 127.682  80.448  1.00  0.00           C  
ATOM    823  O   GLY    59      93.901 128.670  79.899  1.00  0.00           O  
ATOM    824  N   GLN    60      93.466 126.932  81.043  1.00  0.00           N  
ATOM    825  H   GLN    60      92.493 127.106  80.839  1.00  0.00           H  
ATOM    826  CA  GLN    60      93.808 125.780  81.918  1.00  0.00           C  
ATOM    827  HA  GLN    60      94.624 125.200  81.486  1.00  0.00           H  
ATOM    828  CB  GLN    60      94.292 126.324  83.319  1.00  0.00           C  
ATOM    829  HB2 GLN    60      94.722 125.505  83.895  1.00  0.00           H  
ATOM    830  HB3 GLN    60      95.133 127.017  83.296  1.00  0.00           H  
ATOM    831  CG  GLN    60      93.262 127.091  84.090  1.00  0.00           C  
ATOM    832  HG2 GLN    60      93.703 127.755  84.833  1.00  0.00           H  
ATOM    833  HG3 GLN    60      92.773 127.817  83.441  1.00  0.00           H  
ATOM    834  CD  GLN    60      92.221 126.307  84.863  1.00  0.00           C  
ATOM    835  OE1 GLN    60      91.088 126.445  84.600  1.00  0.00           O  
ATOM    836  NE2 GLN    60      92.581 125.450  85.775  1.00  0.00           N  
ATOM    837 HE21 GLN    60      93.540 125.412  86.090  1.00  0.00           H  
ATOM    838 HE22 GLN    60      91.841 124.962  86.260  1.00  0.00           H  
ATOM    839  C   GLN    60      92.819 124.681  82.053  1.00  0.00           C  
ATOM    840  O   GLN    60      93.124 123.625  82.609  1.00  0.00           O  
ATOM    841  N   SER    61      91.607 124.823  81.557  1.00  0.00           N  
ATOM    842  H   SER    61      91.267 125.687  81.158  1.00  0.00           H  
ATOM    843  CA  SER    61      90.575 123.857  81.448  1.00  0.00           C  
ATOM    844  HA  SER    61      91.047 122.926  81.133  1.00  0.00           H  
ATOM    845  CB  SER    61      89.964 123.620  82.824  1.00  0.00           C  
ATOM    846  HB2 SER    61      89.218 122.825  82.834  1.00  0.00           H  
ATOM    847  HB3 SER    61      90.730 123.350  83.552  1.00  0.00           H  
ATOM    848  OG  SER    61      89.324 124.809  83.313  1.00  0.00           O  
ATOM    849  HG  SER    61      89.886 125.437  83.773  1.00  0.00           H  
ATOM    850  C   SER    61      89.537 124.183  80.426  1.00  0.00           C  
ATOM    851  O   SER    61      89.561 125.262  79.816  1.00  0.00           O  
ATOM    852  N   GLN    62      88.645 123.224  80.126  1.00  0.00           N  
ATOM    853  H   GLN    62      88.673 122.307  80.548  1.00  0.00           H  
ATOM    854  CA  GLN    62      87.613 123.205  79.009  1.00  0.00           C  
ATOM    855  HA  GLN    62      88.119 123.242  78.044  1.00  0.00           H  
ATOM    856  CB  GLN    62      86.729 121.964  79.201  1.00  0.00           C  
ATOM    857  HB2 GLN    62      87.440 121.138  79.229  1.00  0.00           H  
ATOM    858  HB3 GLN    62      86.220 122.141  80.149  1.00  0.00           H  
ATOM    859  CG  GLN    62      85.730 121.686  78.124  1.00  0.00           C  
ATOM    860  HG2 GLN    62      85.035 122.524  78.159  1.00  0.00           H  
ATOM    861  HG3 GLN    62      86.172 121.744  77.130  1.00  0.00           H  
ATOM    862  CD  GLN    62      84.936 120.364  78.440  1.00  0.00           C  
ATOM    863  OE1 GLN    62      85.175 119.529  79.314  1.00  0.00           O  
ATOM    864  NE2 GLN    62      83.927 120.089  77.695  1.00  0.00           N  
ATOM    865 HE21 GLN    62      83.337 119.330  78.004  1.00  0.00           H  
ATOM    866 HE22 GLN    62      83.572 120.715  76.987  1.00  0.00           H  
ATOM    867  C   GLN    62      86.747 124.481  78.871  1.00  0.00           C  
ATOM    868  O   GLN    62      86.461 124.857  77.721  1.00  0.00           O  
ATOM    869  N   ASN    63      86.343 125.099  79.960  1.00  0.00           N  
ATOM    870  H   ASN    63      86.673 124.687  80.821  1.00  0.00           H  
ATOM    871  CA  ASN    63      85.561 126.304  79.982  1.00  0.00           C  
ATOM    872  HA  ASN    63      85.540 126.625  78.940  1.00  0.00           H  
ATOM    873  CB  ASN    63      84.035 126.150  80.496  1.00  0.00           C  
ATOM    874  HB2 ASN    63      84.027 125.853  81.545  1.00  0.00           H  
ATOM    875  HB3 ASN    63      83.582 127.140  80.461  1.00  0.00           H  
ATOM    876  CG  ASN    63      83.133 125.321  79.553  1.00  0.00           C  
ATOM    877  OD1 ASN    63      82.887 125.692  78.384  1.00  0.00           O  
ATOM    878  ND2 ASN    63      82.666 124.142  79.922  1.00  0.00           N  
ATOM    879 HD21 ASN    63      82.250 123.569  79.202  1.00  0.00           H  
ATOM    880 HD22 ASN    63      82.916 123.774  80.828  1.00  0.00           H  
ATOM    881  C   ASN    63      86.255 127.515  80.687  1.00  0.00           C  
ATOM    882  O   ASN    63      85.661 128.501  81.141  1.00  0.00           O  
ATOM    883  N   THR    64      87.608 127.457  80.772  1.00  0.00           N  
ATOM    884  H   THR    64      88.050 126.632  80.393  1.00  0.00           H  
ATOM    885  CA  THR    64      88.501 128.514  81.343  1.00  0.00           C  
ATOM    886  HA  THR    64      88.112 129.480  81.023  1.00  0.00           H  
ATOM    887  CB  THR    64      88.597 128.473  82.865  1.00  0.00           C  
ATOM    888  HB  THR    64      88.867 127.451  83.135  1.00  0.00           H  
ATOM    889  CG2 THR    64      89.776 129.243  83.466  1.00  0.00           C  
ATOM    890 HG21 THR    64      89.677 130.322  83.350  1.00  0.00           H  
ATOM    891 HG22 THR    64      89.722 129.108  84.546  1.00  0.00           H  
ATOM    892 HG23 THR    64      90.787 129.023  83.123  1.00  0.00           H  
ATOM    893  OG1 THR    64      87.345 128.725  83.542  1.00  0.00           O  
ATOM    894  HG1 THR    64      86.701 128.052  83.310  1.00  0.00           H  
ATOM    895  C   THR    64      89.842 128.447  80.592  1.00  0.00           C  
ATOM    896  O   THR    64      90.711 127.659  81.017  1.00  0.00           O  
ATOM    897  N   GLY    65      90.061 129.056  79.401  1.00  0.00           N  
ATOM    898  H   GLY    65      90.769 128.648  78.807  1.00  0.00           H  
ATOM    899  CA  GLY    65      89.079 129.833  78.603  1.00  0.00           C  
ATOM    900  HA2 GLY    65      88.640 130.593  79.250  1.00  0.00           H  
ATOM    901  HA3 GLY    65      89.616 130.419  77.858  1.00  0.00           H  
ATOM    902  C   GLY    65      87.928 128.994  77.975  1.00  0.00           C  
ATOM    903  O   GLY    65      88.036 127.855  77.568  1.00  0.00           O  
ATOM    904  N   TYR    66      86.778 129.615  77.829  1.00  0.00           N  
ATOM    905  H   TYR    66      86.795 130.544  78.225  1.00  0.00           H  
ATOM    906  CA  TYR    66      85.718 129.295  76.886  1.00  0.00           C  
ATOM    907  HA  TYR    66      85.329 128.313  77.156  1.00  0.00           H  
ATOM    908  CB  TYR    66      84.443 130.240  76.967  1.00  0.00           C  
ATOM    909  HB2 TYR    66      83.983 130.174  77.953  1.00  0.00           H  
ATOM    910  HB3 TYR    66      84.844 131.247  76.852  1.00  0.00           H  
ATOM    911  CG  TYR    66      83.483 129.950  75.880  1.00  0.00           C  
ATOM    912  CD1 TYR    66      83.458 130.589  74.618  1.00  0.00           C  
ATOM    913  HD1 TYR    66      84.124 131.402  74.367  1.00  0.00           H  
ATOM    914  CE1 TYR    66      82.488 130.224  73.654  1.00  0.00           C  
ATOM    915  HE1 TYR    66      82.402 130.727  72.702  1.00  0.00           H  
ATOM    916  CZ  TYR    66      81.580 129.175  73.899  1.00  0.00           C  
ATOM    917  OH  TYR    66      80.649 128.813  73.044  1.00  0.00           O  
ATOM    918  HH  TYR    66      80.004 128.134  73.253  1.00  0.00           H  
ATOM    919  CE2 TYR    66      81.665 128.510  75.180  1.00  0.00           C  
ATOM    920  HE2 TYR    66      80.940 127.779  75.507  1.00  0.00           H  
ATOM    921  CD2 TYR    66      82.637 128.823  76.111  1.00  0.00           C  
ATOM    922  HD2 TYR    66      82.673 128.286  77.047  1.00  0.00           H  
ATOM    923  C   TYR    66      86.276 129.208  75.452  1.00  0.00           C  
ATOM    924  O   TYR    66      87.200 129.954  75.116  1.00  0.00           O  
ATOM    925  N   GLY    67      85.943 128.245  74.777  1.00  0.00           N  
ATOM    926  H   GLY    67      85.191 127.632  75.058  1.00  0.00           H  
ATOM    927  CA  GLY    67      86.373 127.920  73.413  1.00  0.00           C  
ATOM    928  HA2 GLY    67      86.636 128.840  72.890  1.00  0.00           H  
ATOM    929  HA3 GLY    67      87.270 127.302  73.382  1.00  0.00           H  
ATOM    930  C   GLY    67      85.235 127.249  72.687  1.00  0.00           C  
ATOM    931  O   GLY    67      84.087 127.167  73.204  1.00  0.00           O  
ATOM    932  N   THR    68      85.566 126.729  71.478  1.00  0.00           N  
ATOM    933  H   THR    68      86.495 126.927  71.137  1.00  0.00           H  
ATOM    934  CA  THR    68      84.668 125.909  70.638  1.00  0.00           C  
ATOM    935  HA  THR    68      83.886 125.530  71.296  1.00  0.00           H  
ATOM    936  CB  THR    68      84.075 126.796  69.585  1.00  0.00           C  
ATOM    937  HB  THR    68      83.749 127.700  70.099  1.00  0.00           H  
ATOM    938  CG2 THR    68      84.915 127.179  68.370  1.00  0.00           C  
ATOM    939 HG21 THR    68      85.935 127.430  68.661  1.00  0.00           H  
ATOM    940 HG22 THR    68      84.985 126.406  67.605  1.00  0.00           H  
ATOM    941 HG23 THR    68      84.507 128.112  67.981  1.00  0.00           H  
ATOM    942  OG1 THR    68      82.959 126.110  69.084  1.00  0.00           O  
ATOM    943  HG1 THR    68      82.174 126.041  69.632  1.00  0.00           H  
ATOM    944  C   THR    68      85.512 124.733  70.051  1.00  0.00           C  
ATOM    945  O   THR    68      86.768 124.800  69.943  1.00  0.00           O  
ATOM    946  N   GLN    69      84.857 123.624  69.641  1.00  0.00           N  
ATOM    947  H   GLN    69      83.857 123.618  69.785  1.00  0.00           H  
ATOM    948  CA  GLN    69      85.516 122.597  68.857  1.00  0.00           C  
ATOM    949  HA  GLN    69      86.447 122.349  69.368  1.00  0.00           H  
ATOM    950  CB  GLN    69      84.612 121.345  68.666  1.00  0.00           C  
ATOM    951  HB2 GLN    69      83.667 121.654  68.219  1.00  0.00           H  
ATOM    952  HB3 GLN    69      85.140 120.695  67.968  1.00  0.00           H  
ATOM    953  CG  GLN    69      84.269 120.611  69.978  1.00  0.00           C  
ATOM    954  HG2 GLN    69      83.766 121.273  70.683  1.00  0.00           H  
ATOM    955  HG3 GLN    69      83.629 119.753  69.772  1.00  0.00           H  
ATOM    956  CD  GLN    69      85.431 119.904  70.749  1.00  0.00           C  
ATOM    957  OE1 GLN    69      86.527 119.596  70.244  1.00  0.00           O  
ATOM    958  NE2 GLN    69      85.153 119.565  72.088  1.00  0.00           N  
ATOM    959 HE21 GLN    69      84.208 119.665  72.430  1.00  0.00           H  
ATOM    960 HE22 GLN    69      85.853 119.272  72.755  1.00  0.00           H  
ATOM    961  C   GLN    69      85.978 123.011  67.439  1.00  0.00           C  
ATOM    962  O   GLN    69      85.715 124.123  66.992  1.00  0.00           O  
ATOM    963  N   SER    70      86.687 122.163  66.702  1.00  0.00           N  
ATOM    964  H   SER    70      87.264 121.564  67.275  1.00  0.00           H  
ATOM    965  CA  SER    70      87.268 122.291  65.363  1.00  0.00           C  
ATOM    966  HA  SER    70      87.002 123.240  64.899  1.00  0.00           H  
ATOM    967  CB  SER    70      88.774 122.265  65.514  1.00  0.00           C  
ATOM    968  HB2 SER    70      89.072 121.267  65.833  1.00  0.00           H  
ATOM    969  HB3 SER    70      89.113 122.475  64.500  1.00  0.00           H  
ATOM    970  OG  SER    70      89.221 123.293  66.408  1.00  0.00           O  
ATOM    971  HG  SER    70      89.240 123.089  67.346  1.00  0.00           H  
ATOM    972  C   SER    70      86.873 121.115  64.472  1.00  0.00           C  
ATOM    973  O   SER    70      86.934 121.057  63.245  1.00  0.00           O  
ATOM    974  N   THR    71      86.369 120.012  65.119  1.00  0.00           N  
ATOM    975  H   THR    71      86.475 120.059  66.122  1.00  0.00           H  
ATOM    976  CA  THR    71      85.849 118.793  64.422  1.00  0.00           C  
ATOM    977  HA  THR    71      86.530 118.724  63.574  1.00  0.00           H  
ATOM    978  CB  THR    71      86.052 117.607  65.360  1.00  0.00           C  
ATOM    979  HB  THR    71      85.736 117.819  66.381  1.00  0.00           H  
ATOM    980  CG2 THR    71      85.373 116.356  64.894  1.00  0.00           C  
ATOM    981 HG21 THR    71      84.293 116.451  65.005  1.00  0.00           H  
ATOM    982 HG22 THR    71      85.591 116.186  63.839  1.00  0.00           H  
ATOM    983 HG23 THR    71      85.612 115.432  65.421  1.00  0.00           H  
ATOM    984  OG1 THR    71      87.445 117.366  65.282  1.00  0.00           O  
ATOM    985  HG1 THR    71      87.853 117.945  65.930  1.00  0.00           H  
ATOM    986  C   THR    71      84.372 118.873  64.049  1.00  0.00           C  
ATOM    987  O   THR    71      83.552 119.131  64.919  1.00  0.00           O  
ATOM    988  N   PRO    72      83.999 118.900  62.754  1.00  0.00           N  
ATOM    989  CD  PRO    72      84.798 118.835  61.564  1.00  0.00           C  
ATOM    990  HD2 PRO    72      85.541 118.039  61.606  1.00  0.00           H  
ATOM    991  HD3 PRO    72      85.206 119.817  61.324  1.00  0.00           H  
ATOM    992  CG  PRO    72      83.799 118.569  60.447  1.00  0.00           C  
ATOM    993  HG2 PRO    72      83.667 117.489  60.385  1.00  0.00           H  
ATOM    994  HG3 PRO    72      84.140 118.811  59.440  1.00  0.00           H  
ATOM    995  CB  PRO    72      82.523 119.179  60.950  1.00  0.00           C  
ATOM    996  HB2 PRO    72      81.650 118.677  60.534  1.00  0.00           H  
ATOM    997  HB3 PRO    72      82.540 120.268  60.910  1.00  0.00           H  
ATOM    998  CA  PRO    72      82.582 118.868  62.425  1.00  0.00           C  
ATOM    999  HA  PRO    72      82.008 119.690  62.852  1.00  0.00           H  
ATOM   1000  C   PRO    72      81.920 117.567  62.879  1.00  0.00           C  
ATOM   1001  O   PRO    72      82.307 116.484  62.435  1.00  0.00           O  
ATOM   1002  N   GLN    73      80.969 117.692  63.854  1.00  0.00           N  
ATOM   1003  H   GLN    73      80.826 118.586  64.302  1.00  0.00           H  
ATOM   1004  CA  GLN    73      80.225 116.492  64.318  1.00  0.00           C  
ATOM   1005  HA  GLN    73      80.971 115.733  64.555  1.00  0.00           H  
ATOM   1006  CB  GLN    73      79.327 116.770  65.511  1.00  0.00           C  
ATOM   1007  HB2 GLN    73      78.966 115.872  66.013  1.00  0.00           H  
ATOM   1008  HB3 GLN    73      80.004 117.214  66.240  1.00  0.00           H  
ATOM   1009  CG  GLN    73      78.090 117.618  65.294  1.00  0.00           C  
ATOM   1010  HG2 GLN    73      77.875 118.134  66.229  1.00  0.00           H  
ATOM   1011  HG3 GLN    73      78.203 118.405  64.548  1.00  0.00           H  
ATOM   1012  CD  GLN    73      76.901 116.711  64.944  1.00  0.00           C  
ATOM   1013  OE1 GLN    73      76.802 115.489  64.983  1.00  0.00           O  
ATOM   1014  NE2 GLN    73      75.832 117.367  64.669  1.00  0.00           N  
ATOM   1015 HE21 GLN    73      75.766 118.364  64.816  1.00  0.00           H  
ATOM   1016 HE22 GLN    73      75.061 116.799  64.351  1.00  0.00           H  
ATOM   1017  C   GLN    73      79.522 115.878  63.069  1.00  0.00           C  
ATOM   1018  O   GLN    73      78.913 116.577  62.277  1.00  0.00           O  
ATOM   1019  N   GLY    74      79.610 114.568  62.866  1.00  0.00           N  
ATOM   1020  H   GLY    74      80.063 114.102  63.640  1.00  0.00           H  
ATOM   1021  CA  GLY    74      79.223 113.696  61.623  1.00  0.00           C  
ATOM   1022  HA2 GLY    74      79.555 114.139  60.683  1.00  0.00           H  
ATOM   1023  HA3 GLY    74      79.742 112.738  61.612  1.00  0.00           H  
ATOM   1024  C   GLY    74      77.794 113.336  61.261  1.00  0.00           C  
ATOM   1025  O   GLY    74      77.561 112.781  60.193  1.00  0.00           O  
ATOM   1026  N   TYR    75      76.885 113.777  62.110  1.00  0.00           N  
ATOM   1027  H   TYR    75      77.170 114.446  62.810  1.00  0.00           H  
ATOM   1028  CA  TYR    75      75.447 113.748  61.906  1.00  0.00           C  
ATOM   1029  HA  TYR    75      75.126 112.996  61.186  1.00  0.00           H  
ATOM   1030  CB  TYR    75      74.822 113.210  63.170  1.00  0.00           C  
ATOM   1031  HB2 TYR    75      74.993 113.926  63.974  1.00  0.00           H  
ATOM   1032  HB3 TYR    75      73.761 113.057  62.970  1.00  0.00           H  
ATOM   1033  CG  TYR    75      75.437 111.827  63.644  1.00  0.00           C  
ATOM   1034  CD1 TYR    75      76.112 111.673  64.883  1.00  0.00           C  
ATOM   1035  HD1 TYR    75      76.344 112.578  65.423  1.00  0.00           H  
ATOM   1036  CE1 TYR    75      76.452 110.384  65.333  1.00  0.00           C  
ATOM   1037  HE1 TYR    75      76.969 110.281  66.277  1.00  0.00           H  
ATOM   1038  CZ  TYR    75      76.058 109.205  64.672  1.00  0.00           C  
ATOM   1039  OH  TYR    75      76.351 108.001  65.314  1.00  0.00           O  
ATOM   1040  HH  TYR    75      75.956 107.296  64.796  1.00  0.00           H  
ATOM   1041  CE2 TYR    75      75.450 109.362  63.425  1.00  0.00           C  
ATOM   1042  HE2 TYR    75      74.996 108.459  63.043  1.00  0.00           H  
ATOM   1043  CD2 TYR    75      75.131 110.608  62.914  1.00  0.00           C  
ATOM   1044  HD2 TYR    75      74.595 110.597  61.976  1.00  0.00           H  
ATOM   1045  C   TYR    75      74.777 115.149  61.592  1.00  0.00           C  
ATOM   1046  O   TYR    75      75.491 116.141  61.610  1.00  0.00           O  
ATOM   1047  N   GLY    76      73.454 115.205  61.326  1.00  0.00           N  
ATOM   1048  H   GLY    76      72.921 114.347  61.304  1.00  0.00           H  
ATOM   1049  CA  GLY    76      72.794 116.507  61.319  1.00  0.00           C  
ATOM   1050  HA2 GLY    76      73.398 117.165  60.694  1.00  0.00           H  
ATOM   1051  HA3 GLY    76      71.789 116.403  60.910  1.00  0.00           H  
ATOM   1052  C   GLY    76      72.752 117.191  62.702  1.00  0.00           C  
ATOM   1053  O   GLY    76      73.349 116.680  63.615  1.00  0.00           O  
ATOM   1054  N   SER    77      71.980 118.283  62.842  1.00  0.00           N  
ATOM   1055  H   SER    77      71.572 118.707  62.021  1.00  0.00           H  
ATOM   1056  CA  SER    77      71.915 119.073  64.099  1.00  0.00           C  
ATOM   1057  HA  SER    77      72.895 119.269  64.534  1.00  0.00           H  
ATOM   1058  CB  SER    77      71.347 120.504  63.782  1.00  0.00           C  
ATOM   1059  HB2 SER    77      71.637 120.859  62.794  1.00  0.00           H  
ATOM   1060  HB3 SER    77      70.259 120.451  63.747  1.00  0.00           H  
ATOM   1061  OG  SER    77      71.777 121.369  64.853  1.00  0.00           O  
ATOM   1062  HG  SER    77      71.072 121.381  65.504  1.00  0.00           H  
ATOM   1063  C   SER    77      71.052 118.371  65.161  1.00  0.00           C  
ATOM   1064  O   SER    77      69.797 118.294  65.030  1.00  0.00           O  
ATOM   1065  N   THR    78      71.548 117.683  66.224  1.00  0.00           N  
ATOM   1066  H   THR    78      70.827 117.203  66.743  1.00  0.00           H  
ATOM   1067  CA  THR    78      72.971 117.349  66.617  1.00  0.00           C  
ATOM   1068  HA  THR    78      73.654 117.383  65.768  1.00  0.00           H  
ATOM   1069  CB  THR    78      73.312 118.375  67.709  1.00  0.00           C  
ATOM   1070  HB  THR    78      72.698 118.233  68.598  1.00  0.00           H  
ATOM   1071  CG2 THR    78      74.823 118.236  68.097  1.00  0.00           C  
ATOM   1072 HG21 THR    78      75.340 118.385  67.149  1.00  0.00           H  
ATOM   1073 HG22 THR    78      75.042 118.978  68.865  1.00  0.00           H  
ATOM   1074 HG23 THR    78      75.074 117.299  68.594  1.00  0.00           H  
ATOM   1075  OG1 THR    78      73.042 119.703  67.305  1.00  0.00           O  
ATOM   1076  HG1 THR    78      72.256 119.930  67.806  1.00  0.00           H  
ATOM   1077  C   THR    78      73.030 115.911  67.100  1.00  0.00           C  
ATOM   1078  O   THR    78      72.102 115.390  67.729  1.00  0.00           O  
ATOM   1079  N   GLY    79      74.199 115.330  66.818  1.00  0.00           N  
ATOM   1080  H   GLY    79      74.830 115.891  66.264  1.00  0.00           H  
ATOM   1081  CA  GLY    79      74.639 113.993  67.281  1.00  0.00           C  
ATOM   1082  HA2 GLY    79      74.029 113.210  66.831  1.00  0.00           H  
ATOM   1083  HA3 GLY    79      75.685 113.766  67.078  1.00  0.00           H  
ATOM   1084  C   GLY    79      74.481 113.871  68.858  1.00  0.00           C  
ATOM   1085  O   GLY    79      74.569 114.806  69.643  1.00  0.00           O  
ATOM   1086  N   GLY    80      74.454 112.684  69.396  1.00  0.00           N  
ATOM   1087  H   GLY    80      74.426 112.587  70.401  1.00  0.00           H  
ATOM   1088  CA  GLY    80      74.535 111.346  68.749  1.00  0.00           C  
ATOM   1089  HA2 GLY    80      75.305 111.233  67.986  1.00  0.00           H  
ATOM   1090  HA3 GLY    80      74.833 110.695  69.571  1.00  0.00           H  
ATOM   1091  C   GLY    80      73.171 110.929  68.162  1.00  0.00           C  
ATOM   1092  O   GLY    80      72.146 111.431  68.519  1.00  0.00           O  
ATOM   1093  N   TYR    81      73.155 109.817  67.474  1.00  0.00           N  
ATOM   1094  H   TYR    81      73.945 109.217  67.282  1.00  0.00           H  
ATOM   1095  CA  TYR    81      71.974 109.203  66.941  1.00  0.00           C  
ATOM   1096  HA  TYR    81      71.203 109.299  67.705  1.00  0.00           H  
ATOM   1097  CB  TYR    81      71.514 109.860  65.646  1.00  0.00           C  
ATOM   1098  HB2 TYR    81      72.329 109.779  64.927  1.00  0.00           H  
ATOM   1099  HB3 TYR    81      70.738 109.308  65.116  1.00  0.00           H  
ATOM   1100  CG  TYR    81      71.118 111.337  65.722  1.00  0.00           C  
ATOM   1101  CD1 TYR    81      69.799 111.686  66.091  1.00  0.00           C  
ATOM   1102  HD1 TYR    81      69.177 110.956  66.587  1.00  0.00           H  
ATOM   1103  CE1 TYR    81      69.440 113.098  66.028  1.00  0.00           C  
ATOM   1104  HE1 TYR    81      68.408 113.334  66.243  1.00  0.00           H  
ATOM   1105  CZ  TYR    81      70.290 114.090  65.461  1.00  0.00           C  
ATOM   1106  OH  TYR    81      69.919 115.434  65.228  1.00  0.00           O  
ATOM   1107  HH  TYR    81      68.986 115.612  65.369  1.00  0.00           H  
ATOM   1108  CE2 TYR    81      71.559 113.636  65.004  1.00  0.00           C  
ATOM   1109  HE2 TYR    81      72.241 114.393  64.647  1.00  0.00           H  
ATOM   1110  CD2 TYR    81      71.907 112.316  65.084  1.00  0.00           C  
ATOM   1111  HD2 TYR    81      72.852 112.024  64.652  1.00  0.00           H  
ATOM   1112  C   TYR    81      72.307 107.806  66.540  1.00  0.00           C  
ATOM   1113  O   TYR    81      73.443 107.591  66.043  1.00  0.00           O  
ATOM   1114  N   GLY    82      71.320 106.903  66.489  1.00  0.00           N  
ATOM   1115  H   GLY    82      71.597 105.959  66.260  1.00  0.00           H  
ATOM   1116  CA  GLY    82      69.870 107.076  66.651  1.00  0.00           C  
ATOM   1117  HA2 GLY    82      69.573 107.013  67.698  1.00  0.00           H  
ATOM   1118  HA3 GLY    82      69.591 108.054  66.260  1.00  0.00           H  
ATOM   1119  C   GLY    82      68.969 106.102  65.903  1.00  0.00           C  
ATOM   1120  O   GLY    82      69.387 104.995  65.646  1.00  0.00           O  
ATOM   1121  N   SER    83      67.672 106.286  65.912  1.00  0.00           N  
ATOM   1122  H   SER    83      67.330 107.113  66.381  1.00  0.00           H  
ATOM   1123  CA  SER    83      66.639 105.392  65.230  1.00  0.00           C  
ATOM   1124  HA  SER    83      65.755 105.688  65.793  1.00  0.00           H  
ATOM   1125  CB  SER    83      66.443 105.737  63.820  1.00  0.00           C  
ATOM   1126  HB2 SER    83      67.389 105.556  63.311  1.00  0.00           H  
ATOM   1127  HB3 SER    83      65.647 105.131  63.388  1.00  0.00           H  
ATOM   1128  OG  SER    83      66.041 107.111  63.722  1.00  0.00           O  
ATOM   1129  HG  SER    83      66.814 107.677  63.678  1.00  0.00           H  
ATOM   1130  C   SER    83      66.711 103.824  65.476  1.00  0.00           C  
ATOM   1131  O   SER    83      66.929 103.157  64.474  1.00  0.00           O  
ATOM   1132  N   SER    84      66.866 103.254  66.639  1.00  0.00           N  
ATOM   1133  H   SER    84      66.881 102.244  66.658  1.00  0.00           H  
ATOM   1134  CA  SER    84      66.859 103.912  67.948  1.00  0.00           C  
ATOM   1135  HA  SER    84      66.317 104.858  67.937  1.00  0.00           H  
ATOM   1136  CB  SER    84      66.176 102.969  68.937  1.00  0.00           C  
ATOM   1137  HB2 SER    84      66.114 103.468  69.904  1.00  0.00           H  
ATOM   1138  HB3 SER    84      65.164 102.901  68.539  1.00  0.00           H  
ATOM   1139  OG  SER    84      66.835 101.681  68.843  1.00  0.00           O  
ATOM   1140  HG  SER    84      66.980 101.480  69.770  1.00  0.00           H  
ATOM   1141  C   SER    84      68.195 104.149  68.446  1.00  0.00           C  
ATOM   1142  O   SER    84      68.422 105.178  69.099  1.00  0.00           O  
ATOM   1143  N   GLN    85      69.212 103.263  68.144  1.00  0.00           N  
ATOM   1144  H   GLN    85      68.959 102.353  67.789  1.00  0.00           H  
ATOM   1145  CA  GLN    85      70.614 103.636  68.347  1.00  0.00           C  
ATOM   1146  HA  GLN    85      70.798 104.654  68.692  1.00  0.00           H  
ATOM   1147  CB  GLN    85      71.274 102.696  69.375  1.00  0.00           C  
ATOM   1148  HB2 GLN    85      71.213 101.661  69.039  1.00  0.00           H  
ATOM   1149  HB3 GLN    85      72.329 102.966  69.437  1.00  0.00           H  
ATOM   1150  CG  GLN    85      70.670 102.858  70.775  1.00  0.00           C  
ATOM   1151  HG2 GLN    85      69.603 102.738  70.586  1.00  0.00           H  
ATOM   1152  HG3 GLN    85      71.115 102.074  71.388  1.00  0.00           H  
ATOM   1153  CD  GLN    85      70.930 104.192  71.485  1.00  0.00           C  
ATOM   1154  OE1 GLN    85      71.881 104.961  71.200  1.00  0.00           O  
ATOM   1155  NE2 GLN    85      70.246 104.441  72.530  1.00  0.00           N  
ATOM   1156 HE21 GLN    85      70.467 105.298  73.018  1.00  0.00           H  
ATOM   1157 HE22 GLN    85      69.608 103.746  72.892  1.00  0.00           H  
ATOM   1158  C   GLN    85      71.485 103.560  67.020  1.00  0.00           C  
ATOM   1159  O   GLN    85      72.433 104.274  66.884  1.00  0.00           O  
ATOM   1160  N   SER    86      71.193 102.630  65.995  1.00  0.00           N  
ATOM   1161  H   SER    86      70.343 102.086  66.036  1.00  0.00           H  
ATOM   1162  CA  SER    86      71.889 102.324  64.694  1.00  0.00           C  
ATOM   1163  HA  SER    86      71.460 101.378  64.364  1.00  0.00           H  
ATOM   1164  CB  SER    86      71.513 103.426  63.667  1.00  0.00           C  
ATOM   1165  HB2 SER    86      71.993 104.296  64.115  1.00  0.00           H  
ATOM   1166  HB3 SER    86      71.835 103.185  62.654  1.00  0.00           H  
ATOM   1167  OG  SER    86      70.097 103.642  63.620  1.00  0.00           O  
ATOM   1168  HG  SER    86      69.762 104.062  64.415  1.00  0.00           H  
ATOM   1169  C   SER    86      73.419 102.177  64.900  1.00  0.00           C  
ATOM   1170  O   SER    86      74.242 102.811  64.266  1.00  0.00           O  
ATOM   1171  N   SER    87      73.784 101.272  65.893  1.00  0.00           N  
ATOM   1172  H   SER    87      73.045 100.712  66.294  1.00  0.00           H  
ATOM   1173  CA  SER    87      75.108 101.133  66.534  1.00  0.00           C  
ATOM   1174  HA  SER    87      75.897 101.821  66.233  1.00  0.00           H  
ATOM   1175  CB  SER    87      74.914 101.707  67.992  1.00  0.00           C  
ATOM   1176  HB2 SER    87      75.925 101.819  68.384  1.00  0.00           H  
ATOM   1177  HB3 SER    87      74.453 102.690  67.895  1.00  0.00           H  
ATOM   1178  OG  SER    87      74.068 100.841  68.704  1.00  0.00           O  
ATOM   1179  HG  SER    87      73.997 101.178  69.600  1.00  0.00           H  
ATOM   1180  C   SER    87      75.699  99.664  66.405  1.00  0.00           C  
ATOM   1181  O   SER    87      76.445  99.292  67.314  1.00  0.00           O  
ATOM   1182  N   GLN    88      75.446  98.932  65.342  1.00  0.00           N  
ATOM   1183  H   GLN    88      74.756  99.298  64.701  1.00  0.00           H  
ATOM   1184  CA  GLN    88      76.243  97.834  64.930  1.00  0.00           C  
ATOM   1185  HA  GLN    88      75.922  97.459  63.958  1.00  0.00           H  
ATOM   1186  CB  GLN    88      77.701  98.077  64.624  1.00  0.00           C  
ATOM   1187  HB2 GLN    88      78.299  98.373  65.486  1.00  0.00           H  
ATOM   1188  HB3 GLN    88      78.068  97.103  64.299  1.00  0.00           H  
ATOM   1189  CG  GLN    88      77.903  98.974  63.451  1.00  0.00           C  
ATOM   1190  HG2 GLN    88      77.193  98.814  62.640  1.00  0.00           H  
ATOM   1191  HG3 GLN    88      77.809  99.994  63.821  1.00  0.00           H  
ATOM   1192  CD  GLN    88      79.299  98.892  62.841  1.00  0.00           C  
ATOM   1193  OE1 GLN    88      80.174  98.164  63.334  1.00  0.00           O  
ATOM   1194  NE2 GLN    88      79.613  99.684  61.826  1.00  0.00           N  
ATOM   1195 HE21 GLN    88      79.033 100.465  61.555  1.00  0.00           H  
ATOM   1196 HE22 GLN    88      80.596  99.696  61.592  1.00  0.00           H  
ATOM   1197  C   GLN    88      75.989  96.546  65.818  1.00  0.00           C  
ATOM   1198  O   GLN    88      76.906  95.823  66.246  1.00  0.00           O  
ATOM   1199  N   SER    89      74.721  96.167  65.874  1.00  0.00           N  
ATOM   1200  H   SER    89      74.051  96.649  65.292  1.00  0.00           H  
ATOM   1201  CA  SER    89      74.243  94.872  66.415  1.00  0.00           C  
ATOM   1202  HA  SER    89      74.862  94.558  67.255  1.00  0.00           H  
ATOM   1203  CB  SER    89      72.855  95.120  66.953  1.00  0.00           C  
ATOM   1204  HB2 SER    89      72.507  94.213  67.446  1.00  0.00           H  
ATOM   1205  HB3 SER    89      72.779  96.053  67.512  1.00  0.00           H  
ATOM   1206  OG  SER    89      72.018  95.194  65.825  1.00  0.00           O  
ATOM   1207  HG  SER    89      71.118  94.982  66.083  1.00  0.00           H  
ATOM   1208  C   SER    89      74.400  93.806  65.339  1.00  0.00           C  
ATOM   1209  O   SER    89      74.763  93.974  64.209  1.00  0.00           O  
ATOM   1210  N   SER    90      74.112  92.602  65.784  1.00  0.00           N  
ATOM   1211  H   SER    90      73.878  92.464  66.757  1.00  0.00           H  
ATOM   1212  CA  SER    90      74.416  91.321  65.106  1.00  0.00           C  
ATOM   1213  HA  SER    90      75.131  91.516  64.306  1.00  0.00           H  
ATOM   1214  CB  SER    90      75.230  90.376  66.070  1.00  0.00           C  
ATOM   1215  HB2 SER    90      75.549  89.564  65.417  1.00  0.00           H  
ATOM   1216  HB3 SER    90      76.076  90.888  66.528  1.00  0.00           H  
ATOM   1217  OG  SER    90      74.395  90.070  67.109  1.00  0.00           O  
ATOM   1218  HG  SER    90      74.622  89.221  67.494  1.00  0.00           H  
ATOM   1219  C   SER    90      73.199  90.665  64.437  1.00  0.00           C  
ATOM   1220  O   SER    90      73.274  89.491  63.976  1.00  0.00           O  
ATOM   1221  N   TYR    91      72.115  91.451  64.560  1.00  0.00           N  
ATOM   1222  H   TYR    91      72.205  92.394  64.911  1.00  0.00           H  
ATOM   1223  CA  TYR    91      70.787  90.815  64.392  1.00  0.00           C  
ATOM   1224  HA  TYR    91      70.937  89.821  63.972  1.00  0.00           H  
ATOM   1225  CB  TYR    91      70.110  90.654  65.783  1.00  0.00           C  
ATOM   1226  HB2 TYR    91      69.762  91.602  66.195  1.00  0.00           H  
ATOM   1227  HB3 TYR    91      69.233  90.012  65.707  1.00  0.00           H  
ATOM   1228  CG  TYR    91      70.914  90.038  66.904  1.00  0.00           C  
ATOM   1229  CD1 TYR    91      71.336  88.633  66.770  1.00  0.00           C  
ATOM   1230  HD1 TYR    91      71.093  88.070  65.881  1.00  0.00           H  
ATOM   1231  CE1 TYR    91      71.918  87.988  67.787  1.00  0.00           C  
ATOM   1232  HE1 TYR    91      72.112  86.928  67.724  1.00  0.00           H  
ATOM   1233  CZ  TYR    91      72.290  88.672  68.947  1.00  0.00           C  
ATOM   1234  OH  TYR    91      73.004  88.081  69.990  1.00  0.00           O  
ATOM   1235  HH  TYR    91      73.152  87.135  69.910  1.00  0.00           H  
ATOM   1236  CE2 TYR    91      71.996  90.028  69.081  1.00  0.00           C  
ATOM   1237  HE2 TYR    91      72.393  90.627  69.888  1.00  0.00           H  
ATOM   1238  CD2 TYR    91      71.358  90.752  68.027  1.00  0.00           C  
ATOM   1239  HD2 TYR    91      71.290  91.821  68.167  1.00  0.00           H  
ATOM   1240  C   TYR    91      69.897  91.624  63.433  1.00  0.00           C  
ATOM   1241  O   TYR    91      69.561  92.735  63.746  1.00  0.00           O  
ATOM   1242  N   GLY    92      69.458  91.143  62.304  1.00  0.00           N  
ATOM   1243  H   GLY    92      68.811  91.831  61.947  1.00  0.00           H  
ATOM   1244  CA  GLY    92      69.347  89.752  61.866  1.00  0.00           C  
ATOM   1245  HA2 GLY    92      69.297  89.668  60.780  1.00  0.00           H  
ATOM   1246  HA3 GLY    92      70.302  89.273  62.082  1.00  0.00           H  
ATOM   1247  C   GLY    92      68.235  89.047  62.582  1.00  0.00           C  
ATOM   1248  O   GLY    92      67.572  89.623  63.410  1.00  0.00           O  
ATOM   1249  N   GLN    93      68.163  87.742  62.376  1.00  0.00           N  
ATOM   1250  H   GLN    93      68.891  87.284  61.846  1.00  0.00           H  
ATOM   1251  CA  GLN    93      67.357  86.791  63.064  1.00  0.00           C  
ATOM   1252  HA  GLN    93      66.327  87.138  63.140  1.00  0.00           H  
ATOM   1253  CB  GLN    93      67.327  85.501  62.206  1.00  0.00           C  
ATOM   1254  HB2 GLN    93      68.312  85.037  62.170  1.00  0.00           H  
ATOM   1255  HB3 GLN    93      66.752  84.794  62.804  1.00  0.00           H  
ATOM   1256  CG  GLN    93      66.690  85.571  60.781  1.00  0.00           C  
ATOM   1257  HG2 GLN    93      67.339  86.243  60.220  1.00  0.00           H  
ATOM   1258  HG3 GLN    93      66.782  84.573  60.351  1.00  0.00           H  
ATOM   1259  CD  GLN    93      65.220  86.022  60.772  1.00  0.00           C  
ATOM   1260  OE1 GLN    93      64.861  87.073  60.233  1.00  0.00           O  
ATOM   1261  NE2 GLN    93      64.299  85.249  61.305  1.00  0.00           N  
ATOM   1262 HE21 GLN    93      63.387  85.615  61.539  1.00  0.00           H  
ATOM   1263 HE22 GLN    93      64.639  84.349  61.611  1.00  0.00           H  
ATOM   1264  C   GLN    93      67.978  86.415  64.430  1.00  0.00           C  
ATOM   1265  O   GLN    93      69.159  86.617  64.646  1.00  0.00           O  
ATOM   1266  N   GLN    94      67.177  85.838  65.388  1.00  0.00           N  
ATOM   1267  H   GLN    94      66.185  85.803  65.202  1.00  0.00           H  
ATOM   1268  CA  GLN    94      67.731  85.344  66.744  1.00  0.00           C  
ATOM   1269  HA  GLN    94      68.623  85.848  67.117  1.00  0.00           H  
ATOM   1270  CB  GLN    94      66.666  85.696  67.836  1.00  0.00           C  
ATOM   1271  HB2 GLN    94      65.844  84.980  67.812  1.00  0.00           H  
ATOM   1272  HB3 GLN    94      67.046  85.560  68.849  1.00  0.00           H  
ATOM   1273  CG  GLN    94      66.207  87.157  67.648  1.00  0.00           C  
ATOM   1274  HG2 GLN    94      67.065  87.815  67.511  1.00  0.00           H  
ATOM   1275  HG3 GLN    94      65.512  87.297  66.820  1.00  0.00           H  
ATOM   1276  CD  GLN    94      65.573  87.693  68.944  1.00  0.00           C  
ATOM   1277  OE1 GLN    94      64.621  87.097  69.428  1.00  0.00           O  
ATOM   1278  NE2 GLN    94      66.165  88.599  69.660  1.00  0.00           N  
ATOM   1279 HE21 GLN    94      67.103  88.912  69.456  1.00  0.00           H  
ATOM   1280 HE22 GLN    94      65.779  88.800  70.572  1.00  0.00           H  
ATOM   1281  C   GLN    94      68.039  83.813  66.852  1.00  0.00           C  
ATOM   1282  O   GLN    94      68.627  83.304  67.797  1.00  0.00           O  
ATOM   1283  N   SER    95      67.742  83.044  65.823  1.00  0.00           N  
ATOM   1284  H   SER    95      67.186  83.465  65.091  1.00  0.00           H  
ATOM   1285  CA  SER    95      67.994  81.633  65.703  1.00  0.00           C  
ATOM   1286  HA  SER    95      68.909  81.381  66.239  1.00  0.00           H  
ATOM   1287  CB  SER    95      66.764  80.927  66.248  1.00  0.00           C  
ATOM   1288  HB2 SER    95      66.564  81.321  67.244  1.00  0.00           H  
ATOM   1289  HB3 SER    95      65.907  81.200  65.632  1.00  0.00           H  
ATOM   1290  OG  SER    95      67.014  79.519  66.224  1.00  0.00           O  
ATOM   1291  HG  SER    95      67.722  79.410  66.863  1.00  0.00           H  
ATOM   1292  C   SER    95      68.172  81.146  64.241  1.00  0.00           C  
ATOM   1293  O   SER    95      67.355  81.596  63.414  1.00  0.00           O  
ATOM   1294  N   SER    96      69.063  80.238  63.944  1.00  0.00           N  
ATOM   1295  H   SER    96      69.577  79.802  64.696  1.00  0.00           H  
ATOM   1296  CA  SER    96      69.137  79.673  62.654  1.00  0.00           C  
ATOM   1297  HA  SER    96      69.429  80.419  61.914  1.00  0.00           H  
ATOM   1298  CB  SER    96      70.246  78.605  62.774  1.00  0.00           C  
ATOM   1299  HB2 SER    96      71.177  79.044  63.134  1.00  0.00           H  
ATOM   1300  HB3 SER    96      69.833  77.943  63.535  1.00  0.00           H  
ATOM   1301  OG  SER    96      70.537  77.912  61.561  1.00  0.00           O  
ATOM   1302  HG  SER    96      70.455  78.481  60.792  1.00  0.00           H  
ATOM   1303  C   SER    96      67.899  78.908  62.225  1.00  0.00           C  
ATOM   1304  O   SER    96      67.417  77.996  62.920  1.00  0.00           O  
ATOM   1305  N   TYR    97      67.301  79.110  61.037  1.00  0.00           N  
ATOM   1306  H   TYR    97      66.442  78.583  60.961  1.00  0.00           H  
ATOM   1307  CA  TYR    97      67.526  79.991  59.874  1.00  0.00           C  
ATOM   1308  HA  TYR    97      66.575  79.861  59.358  1.00  0.00           H  
ATOM   1309  CB  TYR    97      67.574  81.498  60.178  1.00  0.00           C  
ATOM   1310  HB2 TYR    97      66.949  81.709  61.045  1.00  0.00           H  
ATOM   1311  HB3 TYR    97      68.577  81.829  60.447  1.00  0.00           H  
ATOM   1312  CG  TYR    97      67.077  82.377  59.078  1.00  0.00           C  
ATOM   1313  CD1 TYR    97      67.907  82.902  58.021  1.00  0.00           C  
ATOM   1314  HD1 TYR    97      68.947  82.614  57.969  1.00  0.00           H  
ATOM   1315  CE1 TYR    97      67.475  83.663  57.015  1.00  0.00           C  
ATOM   1316  HE1 TYR    97      68.184  83.948  56.252  1.00  0.00           H  
ATOM   1317  CZ  TYR    97      66.098  83.844  56.828  1.00  0.00           C  
ATOM   1318  OH  TYR    97      65.597  84.582  55.884  1.00  0.00           O  
ATOM   1319  HH  TYR    97      66.307  85.051  55.440  1.00  0.00           H  
ATOM   1320  CE2 TYR    97      65.197  83.224  57.755  1.00  0.00           C  
ATOM   1321  HE2 TYR    97      64.129  83.352  57.650  1.00  0.00           H  
ATOM   1322  CD2 TYR    97      65.706  82.563  58.886  1.00  0.00           C  
ATOM   1323  HD2 TYR    97      65.070  82.156  59.658  1.00  0.00           H  
ATOM   1324  C   TYR    97      68.730  79.625  59.009  1.00  0.00           C  
ATOM   1325  O   TYR    97      69.868  79.513  59.516  1.00  0.00           O  
ATOM   1326  N   PRO    98      68.531  79.556  57.725  1.00  0.00           N  
ATOM   1327  CD  PRO    98      69.602  79.696  56.764  1.00  0.00           C  
ATOM   1328  HD2 PRO    98      70.602  79.386  57.069  1.00  0.00           H  
ATOM   1329  HD3 PRO    98      69.748  80.758  56.564  1.00  0.00           H  
ATOM   1330  CG  PRO    98      68.991  79.080  55.498  1.00  0.00           C  
ATOM   1331  HG2 PRO    98      69.221  78.017  55.563  1.00  0.00           H  
ATOM   1332  HG3 PRO    98      69.423  79.484  54.583  1.00  0.00           H  
ATOM   1333  CB  PRO    98      67.527  79.428  55.504  1.00  0.00           C  
ATOM   1334  HB2 PRO    98      66.939  78.635  55.042  1.00  0.00           H  
ATOM   1335  HB3 PRO    98      67.383  80.438  55.121  1.00  0.00           H  
ATOM   1336  CA  PRO    98      67.267  79.409  57.020  1.00  0.00           C  
ATOM   1337  HA  PRO    98      66.707  80.326  57.203  1.00  0.00           H  
ATOM   1338  C   PRO    98      66.474  78.162  57.420  1.00  0.00           C  
ATOM   1339  O   PRO    98      66.962  77.210  57.949  1.00  0.00           O  
ATOM   1340  N   GLY    99      65.182  78.184  57.152  1.00  0.00           N  
ATOM   1341  H   GLY    99      64.766  79.043  56.823  1.00  0.00           H  
ATOM   1342  CA  GLY    99      64.247  77.089  57.521  1.00  0.00           C  
ATOM   1343  HA2 GLY    99      64.702  76.488  58.308  1.00  0.00           H  
ATOM   1344  HA3 GLY    99      63.357  77.501  57.998  1.00  0.00           H  
ATOM   1345  C   GLY    99      64.061  75.982  56.452  1.00  0.00           C  
ATOM   1346  O   GLY    99      64.904  75.779  55.556  1.00  0.00           O  
ATOM   1347  N   TYR   100      62.930  75.197  56.413  1.00  0.00           N  
ATOM   1348  H   TYR   100      62.227  75.454  57.090  1.00  0.00           H  
ATOM   1349  CA  TYR   100      62.739  74.085  55.477  1.00  0.00           C  
ATOM   1350  HA  TYR   100      63.685  73.552  55.379  1.00  0.00           H  
ATOM   1351  CB  TYR   100      61.751  73.031  56.006  1.00  0.00           C  
ATOM   1352  HB2 TYR   100      62.195  72.824  56.980  1.00  0.00           H  
ATOM   1353  HB3 TYR   100      60.799  73.511  56.235  1.00  0.00           H  
ATOM   1354  CG  TYR   100      61.580  71.749  55.171  1.00  0.00           C  
ATOM   1355  CD1 TYR   100      62.430  70.647  55.283  1.00  0.00           C  
ATOM   1356  HD1 TYR   100      63.317  70.721  55.895  1.00  0.00           H  
ATOM   1357  CE1 TYR   100      62.160  69.439  54.553  1.00  0.00           C  
ATOM   1358  HE1 TYR   100      62.896  68.650  54.602  1.00  0.00           H  
ATOM   1359  CZ  TYR   100      61.006  69.409  53.684  1.00  0.00           C  
ATOM   1360  OH  TYR   100      60.727  68.329  52.944  1.00  0.00           O  
ATOM   1361  HH  TYR   100      59.827  68.397  52.615  1.00  0.00           H  
ATOM   1362  CE2 TYR   100      60.104  70.457  53.679  1.00  0.00           C  
ATOM   1363  HE2 TYR   100      59.181  70.445  53.118  1.00  0.00           H  
ATOM   1364  CD2 TYR   100      60.383  71.646  54.400  1.00  0.00           C  
ATOM   1365  HD2 TYR   100      59.812  72.535  54.178  1.00  0.00           H  
ATOM   1366  C   TYR   100      62.491  74.616  54.103  1.00  0.00           C  
ATOM   1367  O   TYR   100      62.500  73.912  53.066  1.00  0.00           O  
ATOM   1368  N   GLY   101      62.009  75.870  54.030  1.00  0.00           N  
ATOM   1369  H   GLY   101      61.918  76.438  54.861  1.00  0.00           H  
ATOM   1370  CA  GLY   101      61.181  76.351  52.856  1.00  0.00           C  
ATOM   1371  HA2 GLY   101      61.156  77.435  52.746  1.00  0.00           H  
ATOM   1372  HA3 GLY   101      61.763  76.061  51.981  1.00  0.00           H  
ATOM   1373  C   GLY   101      59.790  75.730  52.638  1.00  0.00           C  
ATOM   1374  O   GLY   101      59.317  75.012  53.548  1.00  0.00           O  
ATOM   1375  N   GLN   102      59.255  76.050  51.495  1.00  0.00           N  
ATOM   1376  H   GLN   102      59.810  76.675  50.928  1.00  0.00           H  
ATOM   1377  CA  GLN   102      57.956  75.593  51.096  1.00  0.00           C  
ATOM   1378  HA  GLN   102      57.299  75.472  51.958  1.00  0.00           H  
ATOM   1379  CB  GLN   102      57.188  76.720  50.260  1.00  0.00           C  
ATOM   1380  HB2 GLN   102      57.776  76.945  49.370  1.00  0.00           H  
ATOM   1381  HB3 GLN   102      56.215  76.388  49.896  1.00  0.00           H  
ATOM   1382  CG  GLN   102      56.943  78.007  51.082  1.00  0.00           C  
ATOM   1383  HG2 GLN   102      57.893  78.332  51.507  1.00  0.00           H  
ATOM   1384  HG3 GLN   102      56.638  78.772  50.367  1.00  0.00           H  
ATOM   1385  CD  GLN   102      55.954  77.784  52.279  1.00  0.00           C  
ATOM   1386  OE1 GLN   102      55.264  76.801  52.366  1.00  0.00           O  
ATOM   1387  NE2 GLN   102      55.827  78.651  53.254  1.00  0.00           N  
ATOM   1388 HE21 GLN   102      56.411  79.475  53.238  1.00  0.00           H  
ATOM   1389 HE22 GLN   102      55.282  78.447  54.080  1.00  0.00           H  
ATOM   1390  C   GLN   102      57.991  74.170  50.431  1.00  0.00           C  
ATOM   1391  O   GLN   102      57.165  73.289  50.669  1.00  0.00           O  
ATOM   1392  N   GLN   103      58.926  74.030  49.501  1.00  0.00           N  
ATOM   1393  H   GLN   103      59.415  74.856  49.187  1.00  0.00           H  
ATOM   1394  CA  GLN   103      59.103  72.826  48.676  1.00  0.00           C  
ATOM   1395  HA  GLN   103      58.094  72.688  48.287  1.00  0.00           H  
ATOM   1396  CB  GLN   103      60.034  73.194  47.515  1.00  0.00           C  
ATOM   1397  HB2 GLN   103      61.050  73.165  47.909  1.00  0.00           H  
ATOM   1398  HB3 GLN   103      60.125  72.348  46.833  1.00  0.00           H  
ATOM   1399  CG  GLN   103      59.909  74.396  46.578  1.00  0.00           C  
ATOM   1400  HG2 GLN   103      60.069  75.276  47.201  1.00  0.00           H  
ATOM   1401  HG3 GLN   103      60.659  74.289  45.794  1.00  0.00           H  
ATOM   1402  CD  GLN   103      58.514  74.671  45.981  1.00  0.00           C  
ATOM   1403  OE1 GLN   103      57.575  73.940  46.223  1.00  0.00           O  
ATOM   1404  NE2 GLN   103      58.390  75.879  45.571  1.00  0.00           N  
ATOM   1405 HE21 GLN   103      57.559  75.991  45.008  1.00  0.00           H  
ATOM   1406 HE22 GLN   103      59.123  76.574  45.551  1.00  0.00           H  
ATOM   1407  C   GLN   103      59.611  71.556  49.392  1.00  0.00           C  
ATOM   1408  O   GLN   103      60.563  71.681  50.246  1.00  0.00           O  
ATOM   1409  N   PRO   104      59.212  70.395  48.771  1.00  0.00           N  
ATOM   1410  CD  PRO   104      58.335  70.300  47.529  1.00  0.00           C  
ATOM   1411  HD2 PRO   104      58.992  70.540  46.693  1.00  0.00           H  
ATOM   1412  HD3 PRO   104      57.400  70.854  47.618  1.00  0.00           H  
ATOM   1413  CG  PRO   104      57.994  68.796  47.259  1.00  0.00           C  
ATOM   1414  HG2 PRO   104      58.629  68.293  46.530  1.00  0.00           H  
ATOM   1415  HG3 PRO   104      56.941  68.676  47.003  1.00  0.00           H  
ATOM   1416  CB  PRO   104      58.389  68.223  48.596  1.00  0.00           C  
ATOM   1417  HB2 PRO   104      58.656  67.174  48.474  1.00  0.00           H  
ATOM   1418  HB3 PRO   104      57.502  68.230  49.229  1.00  0.00           H  
ATOM   1419  CA  PRO   104      59.517  68.986  49.178  1.00  0.00           C  
ATOM   1420  HA  PRO   104      59.260  69.055  50.235  1.00  0.00           H  
ATOM   1421  C   PRO   104      61.009  68.563  49.015  1.00  0.00           C  
ATOM   1422  O   PRO   104      61.636  68.837  47.992  1.00  0.00           O  
ATOM   1423  N   ALA   105      61.575  67.876  50.027  1.00  0.00           N  
ATOM   1424  H   ALA   105      61.018  67.592  50.820  1.00  0.00           H  
ATOM   1425  CA  ALA   105      62.850  67.255  49.974  1.00  0.00           C  
ATOM   1426  HA  ALA   105      63.162  67.098  48.941  1.00  0.00           H  
ATOM   1427  CB  ALA   105      63.793  68.257  50.634  1.00  0.00           C  
ATOM   1428  HB1 ALA   105      63.655  69.258  50.226  1.00  0.00           H  
ATOM   1429  HB2 ALA   105      63.547  68.340  51.692  1.00  0.00           H  
ATOM   1430  HB3 ALA   105      64.782  67.800  50.605  1.00  0.00           H  
ATOM   1431  C   ALA   105      62.898  65.869  50.628  1.00  0.00           C  
ATOM   1432  O   ALA   105      62.008  65.468  51.423  1.00  0.00           O  
ATOM   1433  N   PRO   106      63.831  64.978  50.259  1.00  0.00           N  
ATOM   1434  CD  PRO   106      64.845  65.067  49.137  1.00  0.00           C  
ATOM   1435  HD2 PRO   106      65.557  65.891  49.070  1.00  0.00           H  
ATOM   1436  HD3 PRO   106      64.303  65.024  48.192  1.00  0.00           H  
ATOM   1437  CG  PRO   106      65.657  63.828  49.240  1.00  0.00           C  
ATOM   1438  HG2 PRO   106      66.540  64.060  49.836  1.00  0.00           H  
ATOM   1439  HG3 PRO   106      66.063  63.449  48.302  1.00  0.00           H  
ATOM   1440  CB  PRO   106      64.786  62.772  49.898  1.00  0.00           C  
ATOM   1441  HB2 PRO   106      65.389  62.065  50.468  1.00  0.00           H  
ATOM   1442  HB3 PRO   106      64.241  62.278  49.094  1.00  0.00           H  
ATOM   1443  CA  PRO   106      63.888  63.620  50.782  1.00  0.00           C  
ATOM   1444  HA  PRO   106      62.906  63.154  50.864  1.00  0.00           H  
ATOM   1445  C   PRO   106      64.499  63.587  52.224  1.00  0.00           C  
ATOM   1446  O   PRO   106      65.680  63.884  52.530  1.00  0.00           O  
ATOM   1447  N   SER   107      63.648  63.187  53.127  1.00  0.00           N  
ATOM   1448  H   SER   107      62.760  62.865  52.770  1.00  0.00           H  
ATOM   1449  CA  SER   107      63.785  63.267  54.574  1.00  0.00           C  
ATOM   1450  HA  SER   107      64.623  62.661  54.921  1.00  0.00           H  
ATOM   1451  CB  SER   107      64.034  64.763  54.977  1.00  0.00           C  
ATOM   1452  HB2 SER   107      65.033  64.967  54.594  1.00  0.00           H  
ATOM   1453  HB3 SER   107      63.326  65.416  54.465  1.00  0.00           H  
ATOM   1454  OG  SER   107      64.012  65.073  56.371  1.00  0.00           O  
ATOM   1455  HG  SER   107      64.040  66.027  56.474  1.00  0.00           H  
ATOM   1456  C   SER   107      62.559  62.854  55.333  1.00  0.00           C  
ATOM   1457  O   SER   107      61.445  63.028  54.824  1.00  0.00           O  
ATOM   1458  N   SER   108      62.679  62.313  56.562  1.00  0.00           N  
ATOM   1459  H   SER   108      63.588  62.121  56.958  1.00  0.00           H  
ATOM   1460  CA  SER   108      61.542  61.769  57.244  1.00  0.00           C  
ATOM   1461  HA  SER   108      60.686  62.442  57.204  1.00  0.00           H  
ATOM   1462  CB  SER   108      61.194  60.374  56.679  1.00  0.00           C  
ATOM   1463  HB2 SER   108      60.290  60.044  57.191  1.00  0.00           H  
ATOM   1464  HB3 SER   108      60.909  60.492  55.634  1.00  0.00           H  
ATOM   1465  OG  SER   108      62.193  59.406  56.880  1.00  0.00           O  
ATOM   1466  HG  SER   108      62.817  59.487  56.155  1.00  0.00           H  
ATOM   1467  C   SER   108      61.852  61.683  58.742  1.00  0.00           C  
ATOM   1468  O   SER   108      63.002  61.484  59.220  1.00  0.00           O  
ATOM   1469  N   THR   109      60.839  62.001  59.552  1.00  0.00           N  
ATOM   1470  H   THR   109      59.943  62.206  59.134  1.00  0.00           H  
ATOM   1471  CA  THR   109      61.072  62.260  60.978  1.00  0.00           C  
ATOM   1472  HA  THR   109      61.911  62.953  61.034  1.00  0.00           H  
ATOM   1473  CB  THR   109      59.816  62.821  61.710  1.00  0.00           C  
ATOM   1474  HB  THR   109      60.064  62.725  62.767  1.00  0.00           H  
ATOM   1475  CG2 THR   109      59.514  64.239  61.361  1.00  0.00           C  
ATOM   1476 HG21 THR   109      59.090  64.373  60.366  1.00  0.00           H  
ATOM   1477 HG22 THR   109      58.875  64.766  62.070  1.00  0.00           H  
ATOM   1478 HG23 THR   109      60.422  64.842  61.348  1.00  0.00           H  
ATOM   1479  OG1 THR   109      58.647  62.116  61.421  1.00  0.00           O  
ATOM   1480  HG1 THR   109      58.837  61.175  61.400  1.00  0.00           H  
ATOM   1481  C   THR   109      61.426  61.008  61.721  1.00  0.00           C  
ATOM   1482  O   THR   109      60.776  59.953  61.596  1.00  0.00           O  
ATOM   1483  N   SER   110      62.380  61.121  62.646  1.00  0.00           N  
ATOM   1484  H   SER   110      63.018  61.899  62.557  1.00  0.00           H  
ATOM   1485  CA  SER   110      62.793  59.993  63.495  1.00  0.00           C  
ATOM   1486  HA  SER   110      62.691  59.084  62.903  1.00  0.00           H  
ATOM   1487  CB  SER   110      64.278  60.213  63.909  1.00  0.00           C  
ATOM   1488  HB2 SER   110      64.789  60.603  63.028  1.00  0.00           H  
ATOM   1489  HB3 SER   110      64.215  60.928  64.730  1.00  0.00           H  
ATOM   1490  OG  SER   110      65.014  59.024  64.394  1.00  0.00           O  
ATOM   1491  HG  SER   110      64.564  58.739  65.192  1.00  0.00           H  
ATOM   1492  C   SER   110      61.960  59.748  64.730  1.00  0.00           C  
ATOM   1493  O   SER   110      62.356  59.823  65.851  1.00  0.00           O  
ATOM   1494  N   GLY   111      60.694  59.247  64.520  1.00  0.00           N  
ATOM   1495  H   GLY   111      60.410  58.976  63.589  1.00  0.00           H  
ATOM   1496  CA  GLY   111      59.855  58.659  65.551  1.00  0.00           C  
ATOM   1497  HA2 GLY   111      59.584  59.438  66.264  1.00  0.00           H  
ATOM   1498  HA3 GLY   111      58.896  58.315  65.164  1.00  0.00           H  
ATOM   1499  C   GLY   111      60.519  57.511  66.331  1.00  0.00           C  
ATOM   1500  O   GLY   111      61.319  56.786  65.712  1.00  0.00           O  
ATOM   1501  N   SER   112      60.277  57.292  67.611  1.00  0.00           N  
ATOM   1502  H   SER   112      60.662  56.391  67.855  1.00  0.00           H  
ATOM   1503  CA  SER   112      59.371  57.877  68.553  1.00  0.00           C  
ATOM   1504  HA  SER   112      59.181  57.087  69.280  1.00  0.00           H  
ATOM   1505  CB  SER   112      59.985  59.152  69.206  1.00  0.00           C  
ATOM   1506  HB2 SER   112      60.013  59.998  68.519  1.00  0.00           H  
ATOM   1507  HB3 SER   112      59.446  59.460  70.102  1.00  0.00           H  
ATOM   1508  OG  SER   112      61.306  58.845  69.618  1.00  0.00           O  
ATOM   1509  HG  SER   112      61.618  59.594  70.130  1.00  0.00           H  
ATOM   1510  C   SER   112      57.975  58.251  67.922  1.00  0.00           C  
ATOM   1511  O   SER   112      57.571  59.431  67.940  1.00  0.00           O  
ATOM   1512  N   TYR   113      57.271  57.377  67.219  1.00  0.00           N  
ATOM   1513  H   TYR   113      56.369  57.695  66.894  1.00  0.00           H  
ATOM   1514  CA  TYR   113      57.549  55.954  67.049  1.00  0.00           C  
ATOM   1515  HA  TYR   113      58.331  55.660  67.749  1.00  0.00           H  
ATOM   1516  CB  TYR   113      56.346  55.097  67.535  1.00  0.00           C  
ATOM   1517  HB2 TYR   113      55.415  55.375  67.043  1.00  0.00           H  
ATOM   1518  HB3 TYR   113      56.623  54.136  67.102  1.00  0.00           H  
ATOM   1519  CG  TYR   113      56.116  55.003  68.989  1.00  0.00           C  
ATOM   1520  CD1 TYR   113      55.256  55.941  69.573  1.00  0.00           C  
ATOM   1521  HD1 TYR   113      54.707  56.635  68.955  1.00  0.00           H  
ATOM   1522  CE1 TYR   113      54.992  55.866  71.004  1.00  0.00           C  
ATOM   1523  HE1 TYR   113      54.162  56.434  71.397  1.00  0.00           H  
ATOM   1524  CZ  TYR   113      55.614  54.825  71.724  1.00  0.00           C  
ATOM   1525  OH  TYR   113      55.231  54.633  73.032  1.00  0.00           O  
ATOM   1526  HH  TYR   113      54.415  54.127  72.998  1.00  0.00           H  
ATOM   1527  CE2 TYR   113      56.462  53.896  71.119  1.00  0.00           C  
ATOM   1528  HE2 TYR   113      56.949  53.181  71.766  1.00  0.00           H  
ATOM   1529  CD2 TYR   113      56.745  54.035  69.791  1.00  0.00           C  
ATOM   1530  HD2 TYR   113      57.478  53.394  69.324  1.00  0.00           H  
ATOM   1531  C   TYR   113      57.945  55.636  65.611  1.00  0.00           C  
ATOM   1532  O   TYR   113      57.364  56.050  64.626  1.00  0.00           O  
ATOM   1533  N   GLY   114      59.000  54.881  65.384  1.00  0.00           N  
ATOM   1534  H   GLY   114      59.388  54.499  66.235  1.00  0.00           H  
ATOM   1535  CA  GLY   114      59.532  54.421  64.120  1.00  0.00           C  
ATOM   1536  HA2 GLY   114      58.819  54.493  63.298  1.00  0.00           H  
ATOM   1537  HA3 GLY   114      60.346  55.072  63.802  1.00  0.00           H  
ATOM   1538  C   GLY   114      60.011  52.948  64.215  1.00  0.00           C  
ATOM   1539  O   GLY   114      59.425  52.164  64.949  1.00  0.00           O  
ATOM   1540  N   SER   115      60.936  52.513  63.368  1.00  0.00           N  
ATOM   1541  H   SER   115      61.033  51.510  63.300  1.00  0.00           H  
ATOM   1542  CA  SER   115      61.607  53.321  62.320  1.00  0.00           C  
ATOM   1543  HA  SER   115      62.022  54.205  62.803  1.00  0.00           H  
ATOM   1544  CB  SER   115      62.891  52.589  61.746  1.00  0.00           C  
ATOM   1545  HB2 SER   115      63.426  53.342  61.166  1.00  0.00           H  
ATOM   1546  HB3 SER   115      63.460  52.320  62.636  1.00  0.00           H  
ATOM   1547  OG  SER   115      62.473  51.525  60.921  1.00  0.00           O  
ATOM   1548  HG  SER   115      63.274  51.232  60.480  1.00  0.00           H  
ATOM   1549  C   SER   115      60.584  53.779  61.201  1.00  0.00           C  
ATOM   1550  O   SER   115      59.462  53.302  61.056  1.00  0.00           O  
ATOM   1551  N   SER   116      61.028  54.763  60.445  1.00  0.00           N  
ATOM   1552  H   SER   116      61.925  55.183  60.639  1.00  0.00           H  
ATOM   1553  CA  SER   116      60.278  55.305  59.282  1.00  0.00           C  
ATOM   1554  HA  SER   116      59.200  55.194  59.402  1.00  0.00           H  
ATOM   1555  CB  SER   116      60.525  56.837  59.193  1.00  0.00           C  
ATOM   1556  HB2 SER   116      59.815  57.331  58.530  1.00  0.00           H  
ATOM   1557  HB3 SER   116      60.479  57.315  60.172  1.00  0.00           H  
ATOM   1558  OG  SER   116      61.847  57.163  58.645  1.00  0.00           O  
ATOM   1559  HG  SER   116      61.912  58.044  58.270  1.00  0.00           H  
ATOM   1560  C   SER   116      60.598  54.594  57.977  1.00  0.00           C  
ATOM   1561  O   SER   116      61.670  54.100  57.732  1.00  0.00           O  
ATOM   1562  N   SER   117      59.552  54.256  57.191  1.00  0.00           N  
ATOM   1563  H   SER   117      58.650  54.413  57.619  1.00  0.00           H  
ATOM   1564  CA  SER   117      59.645  53.831  55.825  1.00  0.00           C  
ATOM   1565  HA  SER   117      60.623  54.051  55.396  1.00  0.00           H  
ATOM   1566  CB  SER   117      59.579  52.278  55.899  1.00  0.00           C  
ATOM   1567  HB2 SER   117      59.647  51.886  54.884  1.00  0.00           H  
ATOM   1568  HB3 SER   117      60.429  51.869  56.445  1.00  0.00           H  
ATOM   1569  OG  SER   117      58.435  51.730  56.586  1.00  0.00           O  
ATOM   1570  HG  SER   117      58.531  51.942  57.518  1.00  0.00           H  
ATOM   1571  C   SER   117      58.585  54.528  54.945  1.00  0.00           C  
ATOM   1572  O   SER   117      58.601  55.785  54.855  1.00  0.00           O  
ATOM   1573  N   GLN   118      57.610  53.765  54.381  1.00  0.00           N  
ATOM   1574  H   GLN   118      57.744  52.790  54.608  1.00  0.00           H  
ATOM   1575  CA  GLN   118      56.480  54.156  53.591  1.00  0.00           C  
ATOM   1576  HA  GLN   118      56.199  55.199  53.733  1.00  0.00           H  
ATOM   1577  CB  GLN   118      56.939  53.998  52.076  1.00  0.00           C  
ATOM   1578  HB2 GLN   118      57.679  54.786  51.941  1.00  0.00           H  
ATOM   1579  HB3 GLN   118      57.298  52.970  52.033  1.00  0.00           H  
ATOM   1580  CG  GLN   118      55.889  54.240  51.004  1.00  0.00           C  
ATOM   1581  HG2 GLN   118      56.406  54.471  50.073  1.00  0.00           H  
ATOM   1582  HG3 GLN   118      55.197  53.408  50.876  1.00  0.00           H  
ATOM   1583  CD  GLN   118      55.002  55.453  51.276  1.00  0.00           C  
ATOM   1584  OE1 GLN   118      55.378  56.605  51.544  1.00  0.00           O  
ATOM   1585  NE2 GLN   118      53.731  55.282  51.262  1.00  0.00           N  
ATOM   1586 HE21 GLN   118      53.212  54.420  51.167  1.00  0.00           H  
ATOM   1587 HE22 GLN   118      53.149  56.102  51.352  1.00  0.00           H  
ATOM   1588  C   GLN   118      55.247  53.267  53.935  1.00  0.00           C  
ATOM   1589  O   GLN   118      55.291  52.079  53.666  1.00  0.00           O  
ATOM   1590  N   SER   119      54.065  53.672  54.362  1.00  0.00           N  
ATOM   1591  H   SER   119      53.469  52.874  54.527  1.00  0.00           H  
ATOM   1592  CA  SER   119      53.501  55.009  54.571  1.00  0.00           C  
ATOM   1593  HA  SER   119      54.000  55.662  53.855  1.00  0.00           H  
ATOM   1594  CB  SER   119      52.027  54.930  54.344  1.00  0.00           C  
ATOM   1595  HB2 SER   119      51.620  55.891  54.027  1.00  0.00           H  
ATOM   1596  HB3 SER   119      51.797  54.319  53.471  1.00  0.00           H  
ATOM   1597  OG  SER   119      51.292  54.427  55.415  1.00  0.00           O  
ATOM   1598  HG  SER   119      50.827  53.684  55.024  1.00  0.00           H  
ATOM   1599  C   SER   119      53.932  55.647  55.952  1.00  0.00           C  
ATOM   1600  O   SER   119      54.782  55.119  56.611  1.00  0.00           O  
ATOM   1601  N   SER   120      53.390  56.790  56.325  1.00  0.00           N  
ATOM   1602  H   SER   120      52.613  57.115  55.769  1.00  0.00           H  
ATOM   1603  CA  SER   120      53.472  57.301  57.745  1.00  0.00           C  
ATOM   1604  HA  SER   120      54.378  57.007  58.275  1.00  0.00           H  
ATOM   1605  CB  SER   120      53.521  58.813  57.738  1.00  0.00           C  
ATOM   1606  HB2 SER   120      54.241  59.385  57.151  1.00  0.00           H  
ATOM   1607  HB3 SER   120      52.538  59.198  57.469  1.00  0.00           H  
ATOM   1608  OG  SER   120      53.757  59.218  59.116  1.00  0.00           O  
ATOM   1609  HG  SER   120      54.700  59.251  59.292  1.00  0.00           H  
ATOM   1610  C   SER   120      52.360  56.745  58.669  1.00  0.00           C  
ATOM   1611  O   SER   120      51.195  56.733  58.257  1.00  0.00           O  
ATOM   1612  N   SER   121      52.708  56.334  59.918  1.00  0.00           N  
ATOM   1613  H   SER   121      51.913  56.199  60.526  1.00  0.00           H  
ATOM   1614  CA  SER   121      54.034  55.986  60.515  1.00  0.00           C  
ATOM   1615  HA  SER   121      54.748  56.797  60.373  1.00  0.00           H  
ATOM   1616  CB  SER   121      53.869  55.818  62.024  1.00  0.00           C  
ATOM   1617  HB2 SER   121      53.147  55.033  62.251  1.00  0.00           H  
ATOM   1618  HB3 SER   121      54.865  55.653  62.435  1.00  0.00           H  
ATOM   1619  OG  SER   121      53.383  57.008  62.635  1.00  0.00           O  
ATOM   1620  HG  SER   121      52.563  57.214  62.179  1.00  0.00           H  
ATOM   1621  C   SER   121      54.570  54.726  59.990  1.00  0.00           C  
ATOM   1622  O   SER   121      55.785  54.471  60.203  1.00  0.00           O  
ATOM   1623  N   TYR   122      53.824  53.829  59.419  1.00  0.00           N  
ATOM   1624  H   TYR   122      52.893  54.137  59.176  1.00  0.00           H  
ATOM   1625  CA  TYR   122      54.294  52.475  58.993  1.00  0.00           C  
ATOM   1626  HA  TYR   122      55.366  52.494  58.796  1.00  0.00           H  
ATOM   1627  CB  TYR   122      53.888  51.497  60.110  1.00  0.00           C  
ATOM   1628  HB2 TYR   122      52.820  51.541  60.322  1.00  0.00           H  
ATOM   1629  HB3 TYR   122      54.038  50.482  59.740  1.00  0.00           H  
ATOM   1630  CG  TYR   122      54.610  51.624  61.489  1.00  0.00           C  
ATOM   1631  CD1 TYR   122      53.916  52.237  62.606  1.00  0.00           C  
ATOM   1632  HD1 TYR   122      52.858  52.446  62.566  1.00  0.00           H  
ATOM   1633  CE1 TYR   122      54.605  52.433  63.841  1.00  0.00           C  
ATOM   1634  HE1 TYR   122      54.155  52.864  64.723  1.00  0.00           H  
ATOM   1635  CZ  TYR   122      55.962  52.062  63.932  1.00  0.00           C  
ATOM   1636  OH  TYR   122      56.598  52.407  65.098  1.00  0.00           O  
ATOM   1637  HH  TYR   122      57.519  52.139  65.055  1.00  0.00           H  
ATOM   1638  CE2 TYR   122      56.717  51.512  62.809  1.00  0.00           C  
ATOM   1639  HE2 TYR   122      57.745  51.197  62.907  1.00  0.00           H  
ATOM   1640  CD2 TYR   122      55.998  51.276  61.634  1.00  0.00           C  
ATOM   1641  HD2 TYR   122      56.498  50.828  60.787  1.00  0.00           H  
ATOM   1642  C   TYR   122      53.467  52.057  57.708  1.00  0.00           C  
ATOM   1643  O   TYR   122      52.242  52.329  57.518  1.00  0.00           O  
ATOM   1644  N   GLY   123      54.078  51.337  56.758  1.00  0.00           N  
ATOM   1645  H   GLY   123      53.417  50.815  56.201  1.00  0.00           H  
ATOM   1646  CA  GLY   123      55.537  50.983  56.664  1.00  0.00           C  
ATOM   1647  HA2 GLY   123      56.059  51.493  55.854  1.00  0.00           H  
ATOM   1648  HA3 GLY   123      56.041  51.195  57.606  1.00  0.00           H  
ATOM   1649  C   GLY   123      55.617  49.476  56.357  1.00  0.00           C  
ATOM   1650  O   GLY   123      54.661  48.689  56.501  1.00  0.00           O  
ATOM   1651  N   GLN   124      56.804  48.973  55.983  1.00  0.00           N  
ATOM   1652  H   GLN   124      57.652  49.512  56.088  1.00  0.00           H  
ATOM   1653  CA  GLN   124      57.159  47.501  55.863  1.00  0.00           C  
ATOM   1654  HA  GLN   124      56.283  46.961  56.223  1.00  0.00           H  
ATOM   1655  CB  GLN   124      57.368  47.140  54.420  1.00  0.00           C  
ATOM   1656  HB2 GLN   124      58.372  47.406  54.090  1.00  0.00           H  
ATOM   1657  HB3 GLN   124      57.282  46.055  54.356  1.00  0.00           H  
ATOM   1658  CG  GLN   124      56.391  47.644  53.357  1.00  0.00           C  
ATOM   1659  HG2 GLN   124      56.208  48.714  53.462  1.00  0.00           H  
ATOM   1660  HG3 GLN   124      56.796  47.586  52.347  1.00  0.00           H  
ATOM   1661  CD  GLN   124      54.970  46.980  53.333  1.00  0.00           C  
ATOM   1662  OE1 GLN   124      54.781  45.970  54.059  1.00  0.00           O  
ATOM   1663  NE2 GLN   124      54.032  47.372  52.404  1.00  0.00           N  
ATOM   1664 HE21 GLN   124      54.241  48.194  51.856  1.00  0.00           H  
ATOM   1665 HE22 GLN   124      53.068  47.105  52.546  1.00  0.00           H  
ATOM   1666  C   GLN   124      58.355  47.132  56.774  1.00  0.00           C  
ATOM   1667  O   GLN   124      59.426  47.652  56.575  1.00  0.00           O  
ATOM   1668  N   PRO   125      58.202  46.265  57.835  1.00  0.00           N  
ATOM   1669  CD  PRO   125      59.347  45.459  58.333  1.00  0.00           C  
ATOM   1670  HD2 PRO   125      59.742  45.985  59.202  1.00  0.00           H  
ATOM   1671  HD3 PRO   125      60.056  45.247  57.533  1.00  0.00           H  
ATOM   1672  CG  PRO   125      58.695  44.106  58.793  1.00  0.00           C  
ATOM   1673  HG2 PRO   125      59.299  43.727  59.618  1.00  0.00           H  
ATOM   1674  HG3 PRO   125      58.717  43.464  57.912  1.00  0.00           H  
ATOM   1675  CB  PRO   125      57.238  44.377  59.141  1.00  0.00           C  
ATOM   1676  HB2 PRO   125      57.127  44.658  60.189  1.00  0.00           H  
ATOM   1677  HB3 PRO   125      56.574  43.552  58.883  1.00  0.00           H  
ATOM   1678  CA  PRO   125      56.916  45.704  58.382  1.00  0.00           C  
ATOM   1679  HA  PRO   125      56.390  45.375  57.485  1.00  0.00           H  
ATOM   1680  C   PRO   125      56.026  46.682  59.140  1.00  0.00           C  
ATOM   1681  O   PRO   125      56.550  47.359  60.058  1.00  0.00           O  
ATOM   1682  N   GLN   126      54.713  46.638  58.884  1.00  0.00           N  
ATOM   1683  H   GLN   126      54.430  45.905  58.249  1.00  0.00           H  
ATOM   1684  CA  GLN   126      53.708  47.341  59.685  1.00  0.00           C  
ATOM   1685  HA  GLN   126      53.689  48.372  59.332  1.00  0.00           H  
ATOM   1686  CB  GLN   126      52.241  46.843  59.281  1.00  0.00           C  
ATOM   1687  HB2 GLN   126      52.234  46.625  58.213  1.00  0.00           H  
ATOM   1688  HB3 GLN   126      52.052  45.949  59.877  1.00  0.00           H  
ATOM   1689  CG  GLN   126      51.048  47.821  59.630  1.00  0.00           C  
ATOM   1690  HG2 GLN   126      50.099  47.307  59.477  1.00  0.00           H  
ATOM   1691  HG3 GLN   126      50.981  48.021  60.700  1.00  0.00           H  
ATOM   1692  CD  GLN   126      51.084  49.167  58.863  1.00  0.00           C  
ATOM   1693  OE1 GLN   126      51.379  49.289  57.674  1.00  0.00           O  
ATOM   1694  NE2 GLN   126      50.721  50.257  59.507  1.00  0.00           N  
ATOM   1695 HE21 GLN   126      50.458  50.235  60.482  1.00  0.00           H  
ATOM   1696 HE22 GLN   126      50.661  51.078  58.921  1.00  0.00           H  
ATOM   1697  C   GLN   126      54.115  47.283  61.193  1.00  0.00           C  
ATOM   1698  O   GLN   126      54.345  46.179  61.755  1.00  0.00           O  
ATOM   1699  N   SER   127      54.295  48.357  61.913  1.00  0.00           N  
ATOM   1700  H   SER   127      54.000  49.218  61.474  1.00  0.00           H  
ATOM   1701  CA  SER   127      54.559  48.537  63.358  1.00  0.00           C  
ATOM   1702  HA  SER   127      54.278  49.560  63.609  1.00  0.00           H  
ATOM   1703  CB  SER   127      53.684  47.689  64.216  1.00  0.00           C  
ATOM   1704  HB2 SER   127      54.061  46.666  64.224  1.00  0.00           H  
ATOM   1705  HB3 SER   127      53.717  48.030  65.251  1.00  0.00           H  
ATOM   1706  OG  SER   127      52.292  47.691  63.695  1.00  0.00           O  
ATOM   1707  HG  SER   127      51.971  46.844  64.016  1.00  0.00           H  
ATOM   1708  C   SER   127      56.063  48.325  63.767  1.00  0.00           C  
ATOM   1709  O   SER   127      56.491  48.892  64.726  1.00  0.00           O  
ATOM   1710  N   GLY   128      56.779  47.578  62.964  1.00  0.00           N  
ATOM   1711  H   GLY   128      56.413  47.471  62.028  1.00  0.00           H  
ATOM   1712  CA  GLY   128      58.219  47.434  63.271  1.00  0.00           C  
ATOM   1713  HA2 GLY   128      58.764  48.337  62.996  1.00  0.00           H  
ATOM   1714  HA3 GLY   128      58.326  47.111  64.307  1.00  0.00           H  
ATOM   1715  C   GLY   128      58.830  46.282  62.488  1.00  0.00           C  
ATOM   1716  O   GLY   128      58.227  45.205  62.390  1.00  0.00           O  
ATOM   1717  N   SER   129      59.968  46.407  61.809  1.00  0.00           N  
ATOM   1718  H   SER   129      60.297  45.558  61.372  1.00  0.00           H  
ATOM   1719  CA  SER   129      60.841  47.600  61.578  1.00  0.00           C  
ATOM   1720  HA  SER   129      61.723  47.241  61.048  1.00  0.00           H  
ATOM   1721  CB  SER   129      60.191  48.574  60.604  1.00  0.00           C  
ATOM   1722  HB2 SER   129      59.516  48.033  59.942  1.00  0.00           H  
ATOM   1723  HB3 SER   129      59.590  49.297  61.155  1.00  0.00           H  
ATOM   1724  OG  SER   129      61.159  49.195  59.820  1.00  0.00           O  
ATOM   1725  HG  SER   129      61.532  49.894  60.361  1.00  0.00           H  
ATOM   1726  C   SER   129      61.379  48.308  62.830  1.00  0.00           C  
ATOM   1727  O   SER   129      61.338  49.547  62.942  1.00  0.00           O  
ATOM   1728  N   TYR   130      61.753  47.512  63.822  1.00  0.00           N  
ATOM   1729  H   TYR   130      61.912  46.528  63.662  1.00  0.00           H  
ATOM   1730  CA  TYR   130      62.154  47.888  65.144  1.00  0.00           C  
ATOM   1731  HA  TYR   130      61.597  48.803  65.348  1.00  0.00           H  
ATOM   1732  CB  TYR   130      61.787  46.866  66.164  1.00  0.00           C  
ATOM   1733  HB2 TYR   130      62.354  45.968  65.920  1.00  0.00           H  
ATOM   1734  HB3 TYR   130      62.000  47.224  67.172  1.00  0.00           H  
ATOM   1735  CG  TYR   130      60.312  46.277  66.157  1.00  0.00           C  
ATOM   1736  CD1 TYR   130      60.110  45.003  65.499  1.00  0.00           C  
ATOM   1737  HD1 TYR   130      60.917  44.452  65.038  1.00  0.00           H  
ATOM   1738  CE1 TYR   130      58.802  44.474  65.388  1.00  0.00           C  
ATOM   1739  HE1 TYR   130      58.716  43.506  64.916  1.00  0.00           H  
ATOM   1740  CZ  TYR   130      57.707  45.237  65.898  1.00  0.00           C  
ATOM   1741  OH  TYR   130      56.417  44.901  65.592  1.00  0.00           O  
ATOM   1742  HH  TYR   130      56.405  44.597  64.681  1.00  0.00           H  
ATOM   1743  CE2 TYR   130      57.982  46.401  66.673  1.00  0.00           C  
ATOM   1744  HE2 TYR   130      57.193  47.011  67.089  1.00  0.00           H  
ATOM   1745  CD2 TYR   130      59.257  46.961  66.771  1.00  0.00           C  
ATOM   1746  HD2 TYR   130      59.407  47.908  67.267  1.00  0.00           H  
ATOM   1747  C   TYR   130      63.630  48.220  65.309  1.00  0.00           C  
ATOM   1748  O   TYR   130      64.475  47.532  64.707  1.00  0.00           O  
ATOM   1749  N   SER   131      64.012  49.285  66.119  1.00  0.00           N  
ATOM   1750  H   SER   131      65.017  49.296  66.218  1.00  0.00           H  
ATOM   1751  CA  SER   131      63.271  50.198  66.988  1.00  0.00           C  
ATOM   1752  HA  SER   131      64.042  50.705  67.569  1.00  0.00           H  
ATOM   1753  CB  SER   131      62.585  51.340  66.219  1.00  0.00           C  
ATOM   1754  HB2 SER   131      61.931  50.922  65.453  1.00  0.00           H  
ATOM   1755  HB3 SER   131      61.924  51.894  66.885  1.00  0.00           H  
ATOM   1756  OG  SER   131      63.494  52.154  65.663  1.00  0.00           O  
ATOM   1757  HG  SER   131      63.934  52.631  66.371  1.00  0.00           H  
ATOM   1758  C   SER   131      62.416  49.583  68.071  1.00  0.00           C  
ATOM   1759  O   SER   131      61.197  49.575  67.932  1.00  0.00           O  
ATOM   1760  N   GLN   132      62.979  48.988  69.117  1.00  0.00           N  
ATOM   1761  H   GLN   132      62.349  48.400  69.643  1.00  0.00           H  
ATOM   1762  CA  GLN   132      64.430  48.908  69.405  1.00  0.00           C  
ATOM   1763  HA  GLN   132      64.979  48.678  68.492  1.00  0.00           H  
ATOM   1764  CB  GLN   132      65.037  50.261  70.012  1.00  0.00           C  
ATOM   1765  HB2 GLN   132      65.960  49.925  70.485  1.00  0.00           H  
ATOM   1766  HB3 GLN   132      65.417  50.830  69.163  1.00  0.00           H  
ATOM   1767  CG  GLN   132      64.078  51.074  70.945  1.00  0.00           C  
ATOM   1768  HG2 GLN   132      64.490  52.080  71.022  1.00  0.00           H  
ATOM   1769  HG3 GLN   132      63.093  51.217  70.502  1.00  0.00           H  
ATOM   1770  CD  GLN   132      64.058  50.564  72.369  1.00  0.00           C  
ATOM   1771  OE1 GLN   132      65.137  50.370  72.930  1.00  0.00           O  
ATOM   1772  NE2 GLN   132      62.949  50.513  73.028  1.00  0.00           N  
ATOM   1773 HE21 GLN   132      62.130  50.894  72.576  1.00  0.00           H  
ATOM   1774 HE22 GLN   132      63.002  50.333  74.021  1.00  0.00           H  
ATOM   1775  C   GLN   132      64.687  47.760  70.409  1.00  0.00           C  
ATOM   1776  O   GLN   132      63.870  47.527  71.339  1.00  0.00           O  
ATOM   1777  N   GLN   133      65.812  47.095  70.301  1.00  0.00           N  
ATOM   1778  H   GLN   133      66.470  47.426  69.610  1.00  0.00           H  
ATOM   1779  CA  GLN   133      66.385  46.084  71.175  1.00  0.00           C  
ATOM   1780  HA  GLN   133      67.391  45.988  70.766  1.00  0.00           H  
ATOM   1781  CB  GLN   133      66.579  46.480  72.625  1.00  0.00           C  
ATOM   1782  HB2 GLN   133      65.616  46.830  72.995  1.00  0.00           H  
ATOM   1783  HB3 GLN   133      66.948  45.674  73.258  1.00  0.00           H  
ATOM   1784  CG  GLN   133      67.681  47.512  72.595  1.00  0.00           C  
ATOM   1785  HG2 GLN   133      68.590  47.089  72.167  1.00  0.00           H  
ATOM   1786  HG3 GLN   133      67.466  48.299  71.872  1.00  0.00           H  
ATOM   1787  CD  GLN   133      67.959  48.097  74.044  1.00  0.00           C  
ATOM   1788  OE1 GLN   133      68.753  47.483  74.789  1.00  0.00           O  
ATOM   1789  NE2 GLN   133      67.333  49.191  74.501  1.00  0.00           N  
ATOM   1790 HE21 GLN   133      66.675  49.743  73.970  1.00  0.00           H  
ATOM   1791 HE22 GLN   133      67.454  49.388  75.485  1.00  0.00           H  
ATOM   1792  C   GLN   133      65.673  44.743  71.039  1.00  0.00           C  
ATOM   1793  O   GLN   133      65.053  44.326  72.068  1.00  0.00           O  
ATOM   1794  N   PRO   134      65.671  44.007  69.941  1.00  0.00           N  
ATOM   1795  CD  PRO   134      64.858  42.821  69.804  1.00  0.00           C  
ATOM   1796  HD2 PRO   134      63.827  42.934  70.142  1.00  0.00           H  
ATOM   1797  HD3 PRO   134      65.200  41.882  70.240  1.00  0.00           H  
ATOM   1798  CG  PRO   134      64.860  42.454  68.273  1.00  0.00           C  
ATOM   1799  HG2 PRO   134      64.139  43.017  67.681  1.00  0.00           H  
ATOM   1800  HG3 PRO   134      64.643  41.386  68.244  1.00  0.00           H  
ATOM   1801  CB  PRO   134      66.277  42.887  67.893  1.00  0.00           C  
ATOM   1802  HB2 PRO   134      66.426  42.986  66.818  1.00  0.00           H  
ATOM   1803  HB3 PRO   134      66.908  42.100  68.307  1.00  0.00           H  
ATOM   1804  CA  PRO   134      66.372  44.245  68.685  1.00  0.00           C  
ATOM   1805  HA  PRO   134      67.388  44.594  68.869  1.00  0.00           H  
ATOM   1806  C   PRO   134      65.832  45.356  67.753  1.00  0.00           C  
ATOM   1807  O   PRO   134      64.591  45.597  67.812  1.00  0.00           O  
ATOM   1808  N   SER   135      66.506  46.035  66.799  1.00  0.00           N  
ATOM   1809  H   SER   135      66.074  46.605  66.086  1.00  0.00           H  
ATOM   1810  CA  SER   135      67.968  45.931  66.709  1.00  0.00           C  
ATOM   1811  HA  SER   135      68.289  44.899  66.568  1.00  0.00           H  
ATOM   1812  CB  SER   135      68.312  46.660  65.340  1.00  0.00           C  
ATOM   1813  HB2 SER   135      69.388  46.744  65.188  1.00  0.00           H  
ATOM   1814  HB3 SER   135      67.874  46.023  64.572  1.00  0.00           H  
ATOM   1815  OG  SER   135      67.751  47.929  65.261  1.00  0.00           O  
ATOM   1816  HG  SER   135      67.346  47.921  64.390  1.00  0.00           H  
ATOM   1817  C   SER   135      68.763  46.512  67.875  1.00  0.00           C  
ATOM   1818  O   SER   135      68.226  47.245  68.733  1.00  0.00           O  
ATOM   1819  N   TYR   136      70.045  46.152  67.961  1.00  0.00           N  
ATOM   1820  H   TYR   136      70.352  45.476  67.276  1.00  0.00           H  
ATOM   1821  CA  TYR   136      70.899  46.294  69.185  1.00  0.00           C  
ATOM   1822  HA  TYR   136      70.344  46.690  70.035  1.00  0.00           H  
ATOM   1823  CB  TYR   136      71.437  44.840  69.508  1.00  0.00           C  
ATOM   1824  HB2 TYR   136      71.794  44.407  68.574  1.00  0.00           H  
ATOM   1825  HB3 TYR   136      72.198  44.956  70.280  1.00  0.00           H  
ATOM   1826  CG  TYR   136      70.393  43.792  69.906  1.00  0.00           C  
ATOM   1827  CD1 TYR   136      69.545  44.030  71.015  1.00  0.00           C  
ATOM   1828  HD1 TYR   136      69.603  44.965  71.552  1.00  0.00           H  
ATOM   1829  CE1 TYR   136      68.696  43.080  71.545  1.00  0.00           C  
ATOM   1830  HE1 TYR   136      68.079  43.320  72.398  1.00  0.00           H  
ATOM   1831  CZ  TYR   136      68.616  41.844  70.871  1.00  0.00           C  
ATOM   1832  OH  TYR   136      67.592  40.989  71.264  1.00  0.00           O  
ATOM   1833  HH  TYR   136      67.190  40.552  70.509  1.00  0.00           H  
ATOM   1834  CE2 TYR   136      69.474  41.504  69.763  1.00  0.00           C  
ATOM   1835  HE2 TYR   136      69.449  40.494  69.382  1.00  0.00           H  
ATOM   1836  CD2 TYR   136      70.428  42.439  69.408  1.00  0.00           C  
ATOM   1837  HD2 TYR   136      71.150  42.197  68.642  1.00  0.00           H  
ATOM   1838  C   TYR   136      72.034  47.228  68.690  1.00  0.00           C  
ATOM   1839  O   TYR   136      72.746  46.914  67.750  1.00  0.00           O  
ATOM   1840  N   GLY   137      72.132  48.486  69.163  1.00  0.00           N  
ATOM   1841  H   GLY   137      72.878  49.067  68.808  1.00  0.00           H  
ATOM   1842  CA  GLY   137      71.215  49.209  70.030  1.00  0.00           C  
ATOM   1843  HA2 GLY   137      71.329  50.292  69.981  1.00  0.00           H  
ATOM   1844  HA3 GLY   137      70.210  48.915  69.725  1.00  0.00           H  
ATOM   1845  C   GLY   137      71.509  48.737  71.494  1.00  0.00           C  
ATOM   1846  O   GLY   137      72.264  47.795  71.788  1.00  0.00           O  
ATOM   1847  N   GLY   138      70.866  49.496  72.369  1.00  0.00           N  
ATOM   1848  H   GLY   138      70.292  50.250  72.019  1.00  0.00           H  
ATOM   1849  CA  GLY   138      71.073  49.646  73.806  1.00  0.00           C  
ATOM   1850  HA2 GLY   138      70.119  49.733  74.327  1.00  0.00           H  
ATOM   1851  HA3 GLY   138      71.393  48.704  74.251  1.00  0.00           H  
ATOM   1852  C   GLY   138      72.178  50.691  74.158  1.00  0.00           C  
ATOM   1853  O   GLY   138      73.124  50.891  73.463  1.00  0.00           O  
ATOM   1854  N   GLN   139      72.153  51.237  75.364  1.00  0.00           N  
ATOM   1855  H   GLN   139      72.903  51.890  75.542  1.00  0.00           H  
ATOM   1856  CA  GLN   139      71.226  51.020  76.428  1.00  0.00           C  
ATOM   1857  HA  GLN   139      70.260  50.962  75.926  1.00  0.00           H  
ATOM   1858  CB  GLN   139      71.400  49.660  77.064  1.00  0.00           C  
ATOM   1859  HB2 GLN   139      71.113  48.923  76.314  1.00  0.00           H  
ATOM   1860  HB3 GLN   139      72.430  49.570  77.409  1.00  0.00           H  
ATOM   1861  CG  GLN   139      70.536  49.364  78.303  1.00  0.00           C  
ATOM   1862  HG2 GLN   139      70.780  48.321  78.506  1.00  0.00           H  
ATOM   1863  HG3 GLN   139      70.752  49.880  79.238  1.00  0.00           H  
ATOM   1864  CD  GLN   139      68.986  49.566  78.133  1.00  0.00           C  
ATOM   1865  OE1 GLN   139      68.398  49.967  77.151  1.00  0.00           O  
ATOM   1866  NE2 GLN   139      68.332  49.513  79.212  1.00  0.00           N  
ATOM   1867 HE21 GLN   139      68.748  49.341  80.116  1.00  0.00           H  
ATOM   1868 HE22 GLN   139      67.352  49.743  79.120  1.00  0.00           H  
ATOM   1869  C   GLN   139      71.117  52.184  77.430  1.00  0.00           C  
ATOM   1870  O   GLN   139      71.810  52.265  78.413  1.00  0.00           O  
ATOM   1871  N   GLN   140      70.161  53.085  77.276  1.00  0.00           N  
ATOM   1872  H   GLN   140      69.564  52.916  76.479  1.00  0.00           H  
ATOM   1873  CA  GLN   140      69.772  54.045  78.251  1.00  0.00           C  
ATOM   1874  HA  GLN   140      69.922  53.589  79.230  1.00  0.00           H  
ATOM   1875  CB  GLN   140      70.711  55.200  78.359  1.00  0.00           C  
ATOM   1876  HB2 GLN   140      71.702  54.829  78.621  1.00  0.00           H  
ATOM   1877  HB3 GLN   140      70.716  55.660  77.371  1.00  0.00           H  
ATOM   1878  CG  GLN   140      70.350  56.316  79.381  1.00  0.00           C  
ATOM   1879  HG2 GLN   140      69.494  56.891  79.028  1.00  0.00           H  
ATOM   1880  HG3 GLN   140      70.128  55.804  80.317  1.00  0.00           H  
ATOM   1881  CD  GLN   140      71.532  57.278  79.603  1.00  0.00           C  
ATOM   1882  OE1 GLN   140      72.662  57.137  79.067  1.00  0.00           O  
ATOM   1883  NE2 GLN   140      71.258  58.293  80.386  1.00  0.00           N  
ATOM   1884 HE21 GLN   140      70.331  58.406  80.772  1.00  0.00           H  
ATOM   1885 HE22 GLN   140      71.987  58.991  80.424  1.00  0.00           H  
ATOM   1886  C   GLN   140      68.291  54.433  78.190  1.00  0.00           C  
ATOM   1887  O   GLN   140      67.872  55.137  77.270  1.00  0.00           O  
ATOM   1888  N   GLN   141      67.570  54.020  79.239  1.00  0.00           N  
ATOM   1889  H   GLN   141      68.055  53.493  79.952  1.00  0.00           H  
ATOM   1890  CA  GLN   141      66.211  54.594  79.538  1.00  0.00           C  
ATOM   1891  HA  GLN   141      65.497  54.460  78.725  1.00  0.00           H  
ATOM   1892  CB  GLN   141      65.674  53.962  80.838  1.00  0.00           C  
ATOM   1893  HB2 GLN   141      66.363  54.183  81.653  1.00  0.00           H  
ATOM   1894  HB3 GLN   141      64.721  54.431  81.085  1.00  0.00           H  
ATOM   1895  CG  GLN   141      65.453  52.430  80.791  1.00  0.00           C  
ATOM   1896  HG2 GLN   141      64.652  52.165  81.481  1.00  0.00           H  
ATOM   1897  HG3 GLN   141      65.114  52.215  79.777  1.00  0.00           H  
ATOM   1898  CD  GLN   141      66.661  51.507  81.145  1.00  0.00           C  
ATOM   1899  OE1 GLN   141      67.776  51.889  81.218  1.00  0.00           O  
ATOM   1900  NE2 GLN   141      66.440  50.258  81.486  1.00  0.00           N  
ATOM   1901 HE21 GLN   141      65.514  49.859  81.534  1.00  0.00           H  
ATOM   1902 HE22 GLN   141      67.236  49.638  81.533  1.00  0.00           H  
ATOM   1903  C   GLN   141      66.358  56.138  79.809  1.00  0.00           C  
ATOM   1904  O   GLN   141      67.292  56.683  80.375  1.00  0.00           O  
ATOM   1905  N   SER   142      65.514  56.978  79.261  1.00  0.00           N  
ATOM   1906  H   SER   142      65.736  57.927  79.526  1.00  0.00           H  
ATOM   1907  CA  SER   142      64.232  56.829  78.611  1.00  0.00           C  
ATOM   1908  HA  SER   142      63.915  57.872  78.575  1.00  0.00           H  
ATOM   1909  CB  SER   142      64.400  56.269  77.137  1.00  0.00           C  
ATOM   1910  HB2 SER   142      64.397  55.183  77.239  1.00  0.00           H  
ATOM   1911  HB3 SER   142      63.527  56.425  76.504  1.00  0.00           H  
ATOM   1912  OG  SER   142      65.563  56.594  76.414  1.00  0.00           O  
ATOM   1913  HG  SER   142      66.385  56.294  76.807  1.00  0.00           H  
ATOM   1914  C   SER   142      63.194  56.051  79.372  1.00  0.00           C  
ATOM   1915  O   SER   142      62.894  54.920  79.035  1.00  0.00           O  
ATOM   1916  N   TYR   143      62.861  56.405  80.587  1.00  0.00           N  
ATOM   1917  H   TYR   143      63.284  57.262  80.911  1.00  0.00           H  
ATOM   1918  CA  TYR   143      61.994  55.598  81.493  1.00  0.00           C  
ATOM   1919  HA  TYR   143      62.363  54.586  81.328  1.00  0.00           H  
ATOM   1920  CB  TYR   143      62.223  55.926  82.955  1.00  0.00           C  
ATOM   1921  HB2 TYR   143      61.755  56.891  83.149  1.00  0.00           H  
ATOM   1922  HB3 TYR   143      61.682  55.180  83.538  1.00  0.00           H  
ATOM   1923  CG  TYR   143      63.624  55.928  83.399  1.00  0.00           C  
ATOM   1924  CD1 TYR   143      64.218  54.744  83.964  1.00  0.00           C  
ATOM   1925  HD1 TYR   143      63.627  53.853  84.114  1.00  0.00           H  
ATOM   1926  CE1 TYR   143      65.587  54.734  84.234  1.00  0.00           C  
ATOM   1927  HE1 TYR   143      65.903  53.780  84.631  1.00  0.00           H  
ATOM   1928  CZ  TYR   143      66.398  55.899  84.077  1.00  0.00           C  
ATOM   1929  OH  TYR   143      67.728  55.883  84.400  1.00  0.00           O  
ATOM   1930  HH  TYR   143      67.962  55.159  84.985  1.00  0.00           H  
ATOM   1931  CE2 TYR   143      65.777  57.083  83.602  1.00  0.00           C  
ATOM   1932  HE2 TYR   143      66.384  57.975  83.560  1.00  0.00           H  
ATOM   1933  CD2 TYR   143      64.405  57.105  83.314  1.00  0.00           C  
ATOM   1934  HD2 TYR   143      63.924  58.025  83.017  1.00  0.00           H  
ATOM   1935  C   TYR   143      60.522  55.580  81.100  1.00  0.00           C  
ATOM   1936  O   TYR   143      59.771  54.779  81.624  1.00  0.00           O  
ATOM   1937  N   GLY   144      60.113  56.424  80.175  1.00  0.00           N  
ATOM   1938  H   GLY   144      60.806  57.032  79.764  1.00  0.00           H  
ATOM   1939  CA  GLY   144      58.672  56.522  79.810  1.00  0.00           C  
ATOM   1940  HA2 GLY   144      58.586  57.036  78.853  1.00  0.00           H  
ATOM   1941  HA3 GLY   144      58.247  55.519  79.845  1.00  0.00           H  
ATOM   1942  C   GLY   144      57.931  57.292  80.892  1.00  0.00           C  
ATOM   1943  O   GLY   144      57.673  58.464  80.694  1.00  0.00           O  
ATOM   1944  N   GLN   145      57.624  56.691  82.040  1.00  0.00           N  
ATOM   1945  H   GLN   145      58.032  55.778  82.178  1.00  0.00           H  
ATOM   1946  CA  GLN   145      57.128  57.537  83.125  1.00  0.00           C  
ATOM   1947  HA  GLN   145      56.367  58.214  82.736  1.00  0.00           H  
ATOM   1948  CB  GLN   145      56.618  56.710  84.285  1.00  0.00           C  
ATOM   1949  HB2 GLN   145      57.389  56.035  84.654  1.00  0.00           H  
ATOM   1950  HB3 GLN   145      56.199  57.371  85.044  1.00  0.00           H  
ATOM   1951  CG  GLN   145      55.434  55.816  83.778  1.00  0.00           C  
ATOM   1952  HG2 GLN   145      54.797  56.463  83.175  1.00  0.00           H  
ATOM   1953  HG3 GLN   145      55.795  55.133  83.010  1.00  0.00           H  
ATOM   1954  CD  GLN   145      54.635  55.140  84.878  1.00  0.00           C  
ATOM   1955  OE1 GLN   145      54.308  53.951  84.827  1.00  0.00           O  
ATOM   1956  NE2 GLN   145      54.387  55.775  85.963  1.00  0.00           N  
ATOM   1957 HE21 GLN   145      54.196  55.297  86.832  1.00  0.00           H  
ATOM   1958 HE22 GLN   145      54.828  56.682  86.001  1.00  0.00           H  
ATOM   1959  C   GLN   145      58.318  58.459  83.616  1.00  0.00           C  
ATOM   1960  O   GLN   145      59.285  57.909  84.170  1.00  0.00           O  
ATOM   1961  N   GLN   146      58.250  59.783  83.418  1.00  0.00           N  
ATOM   1962  H   GLN   146      57.463  60.156  82.906  1.00  0.00           H  
ATOM   1963  CA  GLN   146      59.326  60.675  83.601  1.00  0.00           C  
ATOM   1964  HA  GLN   146      60.099  60.259  84.246  1.00  0.00           H  
ATOM   1965  CB  GLN   146      60.067  60.882  82.257  1.00  0.00           C  
ATOM   1966  HB2 GLN   146      60.458  59.981  81.782  1.00  0.00           H  
ATOM   1967  HB3 GLN   146      59.400  61.442  81.602  1.00  0.00           H  
ATOM   1968  CG  GLN   146      61.327  61.835  82.351  1.00  0.00           C  
ATOM   1969  HG2 GLN   146      61.740  62.096  81.377  1.00  0.00           H  
ATOM   1970  HG3 GLN   146      60.906  62.762  82.741  1.00  0.00           H  
ATOM   1971  CD  GLN   146      62.517  61.241  83.159  1.00  0.00           C  
ATOM   1972  OE1 GLN   146      62.590  60.070  83.413  1.00  0.00           O  
ATOM   1973  NE2 GLN   146      63.547  61.981  83.505  1.00  0.00           N  
ATOM   1974 HE21 GLN   146      63.671  62.927  83.176  1.00  0.00           H  
ATOM   1975 HE22 GLN   146      64.212  61.582  84.152  1.00  0.00           H  
ATOM   1976  C   GLN   146      58.851  62.023  84.153  1.00  0.00           C  
ATOM   1977  O   GLN   146      58.201  62.738  83.399  1.00  0.00           O  
ATOM   1978  N   GLN   147      59.121  62.332  85.457  1.00  0.00           N  
ATOM   1979  H   GLN   147      59.682  61.670  85.972  1.00  0.00           H  
ATOM   1980  CA  GLN   147      58.971  63.642  86.061  1.00  0.00           C  
ATOM   1981  HA  GLN   147      57.905  63.849  86.160  1.00  0.00           H  
ATOM   1982  CB  GLN   147      59.549  63.659  87.517  1.00  0.00           C  
ATOM   1983  HB2 GLN   147      60.601  63.423  87.360  1.00  0.00           H  
ATOM   1984  HB3 GLN   147      59.482  64.666  87.929  1.00  0.00           H  
ATOM   1985  CG  GLN   147      58.909  62.740  88.573  1.00  0.00           C  
ATOM   1986  HG2 GLN   147      59.126  61.706  88.304  1.00  0.00           H  
ATOM   1987  HG3 GLN   147      59.376  62.945  89.537  1.00  0.00           H  
ATOM   1988  CD  GLN   147      57.396  62.811  88.733  1.00  0.00           C  
ATOM   1989  OE1 GLN   147      56.730  63.831  88.518  1.00  0.00           O  
ATOM   1990  NE2 GLN   147      56.741  61.682  89.191  1.00  0.00           N  
ATOM   1991 HE21 GLN   147      57.250  60.822  89.339  1.00  0.00           H  
ATOM   1992 HE22 GLN   147      55.757  61.571  89.390  1.00  0.00           H  
ATOM   1993  C   GLN   147      59.585  64.837  85.284  1.00  0.00           C  
ATOM   1994  O   GLN   147      60.540  64.711  84.563  1.00  0.00           O  
ATOM   1995  N   SER   148      58.877  66.010  85.473  1.00  0.00           N  
ATOM   1996  H   SER   148      58.073  65.970  86.083  1.00  0.00           H  
ATOM   1997  CA  SER   148      59.074  67.214  84.598  1.00  0.00           C  
ATOM   1998  HA  SER   148      59.157  66.819  83.585  1.00  0.00           H  
ATOM   1999  CB  SER   148      57.597  67.937  84.708  1.00  0.00           C  
ATOM   2000  HB2 SER   148      56.827  67.291  84.285  1.00  0.00           H  
ATOM   2001  HB3 SER   148      57.396  68.119  85.764  1.00  0.00           H  
ATOM   2002  OG  SER   148      57.562  69.200  84.162  1.00  0.00           O  
ATOM   2003  HG  SER   148      57.367  69.152  83.224  1.00  0.00           H  
ATOM   2004  C   SER   148      60.211  68.171  84.909  1.00  0.00           C  
ATOM   2005  O   SER   148      60.381  68.541  86.083  1.00  0.00           O  
ATOM   2006  N   TYR   149      60.932  68.606  83.901  1.00  0.00           N  
ATOM   2007  H   TYR   149      60.835  68.230  82.969  1.00  0.00           H  
ATOM   2008  CA  TYR   149      61.900  69.699  84.128  1.00  0.00           C  
ATOM   2009  HA  TYR   149      62.512  69.339  84.955  1.00  0.00           H  
ATOM   2010  CB  TYR   149      62.837  69.714  82.919  1.00  0.00           C  
ATOM   2011  HB2 TYR   149      63.474  68.830  82.867  1.00  0.00           H  
ATOM   2012  HB3 TYR   149      62.280  69.780  81.984  1.00  0.00           H  
ATOM   2013  CG  TYR   149      63.664  70.964  82.949  1.00  0.00           C  
ATOM   2014  CD1 TYR   149      63.353  72.086  82.241  1.00  0.00           C  
ATOM   2015  HD1 TYR   149      62.424  72.210  81.704  1.00  0.00           H  
ATOM   2016  CE1 TYR   149      64.117  73.277  82.283  1.00  0.00           C  
ATOM   2017  HE1 TYR   149      63.824  74.150  81.720  1.00  0.00           H  
ATOM   2018  CZ  TYR   149      65.319  73.341  83.033  1.00  0.00           C  
ATOM   2019  OH  TYR   149      66.113  74.476  83.125  1.00  0.00           O  
ATOM   2020  HH  TYR   149      66.969  74.237  83.487  1.00  0.00           H  
ATOM   2021  CE2 TYR   149      65.681  72.141  83.674  1.00  0.00           C  
ATOM   2022  HE2 TYR   149      66.610  72.207  84.221  1.00  0.00           H  
ATOM   2023  CD2 TYR   149      64.871  71.021  83.625  1.00  0.00           C  
ATOM   2024  HD2 TYR   149      65.208  70.105  84.087  1.00  0.00           H  
ATOM   2025  C   TYR   149      61.249  71.064  84.472  1.00  0.00           C  
ATOM   2026  O   TYR   149      60.263  71.396  83.822  1.00  0.00           O  
ATOM   2027  N   ASN   150      61.737  71.771  85.516  1.00  0.00           N  
ATOM   2028  H   ASN   150      62.496  71.474  86.112  1.00  0.00           H  
ATOM   2029  CA  ASN   150      61.255  73.082  85.881  1.00  0.00           C  
ATOM   2030  HA  ASN   150      60.265  73.203  85.443  1.00  0.00           H  
ATOM   2031  CB  ASN   150      61.020  73.224  87.414  1.00  0.00           C  
ATOM   2032  HB2 ASN   150      61.862  73.597  87.996  1.00  0.00           H  
ATOM   2033  HB3 ASN   150      60.220  73.942  87.592  1.00  0.00           H  
ATOM   2034  CG  ASN   150      60.512  71.916  88.042  1.00  0.00           C  
ATOM   2035  OD1 ASN   150      61.027  71.543  89.075  1.00  0.00           O  
ATOM   2036  ND2 ASN   150      59.556  71.277  87.452  1.00  0.00           N  
ATOM   2037 HD21 ASN   150      59.433  70.347  87.828  1.00  0.00           H  
ATOM   2038 HD22 ASN   150      59.015  71.523  86.636  1.00  0.00           H  
ATOM   2039  C   ASN   150      62.206  74.128  85.232  1.00  0.00           C  
ATOM   2040  O   ASN   150      63.391  74.235  85.617  1.00  0.00           O  
ATOM   2041  N   PRO   151      61.673  75.065  84.369  1.00  0.00           N  
ATOM   2042  CD  PRO   151      60.525  74.700  83.470  1.00  0.00           C  
ATOM   2043  HD2 PRO   151      59.582  74.876  83.988  1.00  0.00           H  
ATOM   2044  HD3 PRO   151      60.507  73.623  83.299  1.00  0.00           H  
ATOM   2045  CG  PRO   151      60.614  75.535  82.237  1.00  0.00           C  
ATOM   2046  HG2 PRO   151      59.697  75.719  81.677  1.00  0.00           H  
ATOM   2047  HG3 PRO   151      61.341  75.076  81.568  1.00  0.00           H  
ATOM   2048  CB  PRO   151      61.413  76.769  82.744  1.00  0.00           C  
ATOM   2049  HB2 PRO   151      60.702  77.424  83.248  1.00  0.00           H  
ATOM   2050  HB3 PRO   151      61.937  77.394  82.021  1.00  0.00           H  
ATOM   2051  CA  PRO   151      62.414  76.199  83.803  1.00  0.00           C  
ATOM   2052  HA  PRO   151      63.290  75.742  83.343  1.00  0.00           H  
ATOM   2053  C   PRO   151      62.741  77.230  84.859  1.00  0.00           C  
ATOM   2054  O   PRO   151      62.006  77.264  85.904  1.00  0.00           O  
ATOM   2055  N   PRO   152      63.703  78.083  84.587  1.00  0.00           N  
ATOM   2056  CD  PRO   152      64.580  78.146  83.450  1.00  0.00           C  
ATOM   2057  HD2 PRO   152      64.216  77.861  82.462  1.00  0.00           H  
ATOM   2058  HD3 PRO   152      65.401  77.445  83.597  1.00  0.00           H  
ATOM   2059  CG  PRO   152      65.018  79.608  83.426  1.00  0.00           C  
ATOM   2060  HG2 PRO   152      64.160  80.193  83.092  1.00  0.00           H  
ATOM   2061  HG3 PRO   152      65.917  79.785  82.836  1.00  0.00           H  
ATOM   2062  CB  PRO   152      65.316  79.781  84.903  1.00  0.00           C  
ATOM   2063  HB2 PRO   152      65.417  80.848  85.098  1.00  0.00           H  
ATOM   2064  HB3 PRO   152      66.207  79.209  85.161  1.00  0.00           H  
ATOM   2065  CA  PRO   152      63.954  79.179  85.468  1.00  0.00           C  
ATOM   2066  HA  PRO   152      63.996  78.841  86.503  1.00  0.00           H  
ATOM   2067  C   PRO   152      62.815  80.239  85.401  1.00  0.00           C  
ATOM   2068  O   PRO   152      62.020  80.258  84.455  1.00  0.00           O  
ATOM   2069  N   GLN   153      62.794  81.032  86.421  1.00  0.00           N  
ATOM   2070  H   GLN   153      63.418  80.880  87.201  1.00  0.00           H  
ATOM   2071  CA  GLN   153      61.711  82.076  86.612  1.00  0.00           C  
ATOM   2072  HA  GLN   153      61.539  82.510  85.627  1.00  0.00           H  
ATOM   2073  CB  GLN   153      60.400  81.338  86.937  1.00  0.00           C  
ATOM   2074  HB2 GLN   153      59.616  82.055  87.181  1.00  0.00           H  
ATOM   2075  HB3 GLN   153      60.216  80.701  86.072  1.00  0.00           H  
ATOM   2076  CG  GLN   153      60.611  80.380  88.164  1.00  0.00           C  
ATOM   2077  HG2 GLN   153      61.389  79.649  87.939  1.00  0.00           H  
ATOM   2078  HG3 GLN   153      61.019  80.916  89.021  1.00  0.00           H  
ATOM   2079  CD  GLN   153      59.392  79.553  88.615  1.00  0.00           C  
ATOM   2080  OE1 GLN   153      59.338  78.356  88.391  1.00  0.00           O  
ATOM   2081  NE2 GLN   153      58.429  80.105  89.290  1.00  0.00           N  
ATOM   2082 HE21 GLN   153      58.541  81.047  89.636  1.00  0.00           H  
ATOM   2083 HE22 GLN   153      57.588  79.557  89.401  1.00  0.00           H  
ATOM   2084  C   GLN   153      62.044  83.215  87.558  1.00  0.00           C  
ATOM   2085  O   GLN   153      62.894  83.079  88.466  1.00  0.00           O  
ATOM   2086  N   GLY   154      61.314  84.339  87.376  1.00  0.00           N  
ATOM   2087  H   GLY   154      60.672  84.480  86.610  1.00  0.00           H  
ATOM   2088  CA  GLY   154      61.365  85.440  88.368  1.00  0.00           C  
ATOM   2089  HA2 GLY   154      61.536  85.003  89.351  1.00  0.00           H  
ATOM   2090  HA3 GLY   154      62.233  86.059  88.142  1.00  0.00           H  
ATOM   2091  C   GLY   154      60.098  86.317  88.359  1.00  0.00           C  
ATOM   2092  O   GLY   154      59.023  85.823  87.985  1.00  0.00           O  
ATOM   2093  N   TYR   155      60.167  87.577  88.911  1.00  0.00           N  
ATOM   2094  H   TYR   155      61.080  87.804  89.280  1.00  0.00           H  
ATOM   2095  CA  TYR   155      59.147  88.510  88.771  1.00  0.00           C  
ATOM   2096  HA  TYR   155      58.247  88.084  89.215  1.00  0.00           H  
ATOM   2097  CB  TYR   155      59.447  89.889  89.479  1.00  0.00           C  
ATOM   2098  HB2 TYR   155      60.312  90.419  89.080  1.00  0.00           H  
ATOM   2099  HB3 TYR   155      58.607  90.546  89.253  1.00  0.00           H  
ATOM   2100  CG  TYR   155      59.773  89.842  90.951  1.00  0.00           C  
ATOM   2101  CD1 TYR   155      58.768  89.377  91.792  1.00  0.00           C  
ATOM   2102  HD1 TYR   155      57.891  88.899  91.382  1.00  0.00           H  
ATOM   2103  CE1 TYR   155      58.876  89.475  93.176  1.00  0.00           C  
ATOM   2104  HE1 TYR   155      58.038  89.174  93.788  1.00  0.00           H  
ATOM   2105  CZ  TYR   155      60.120  89.911  93.707  1.00  0.00           C  
ATOM   2106  OH  TYR   155      60.208  89.878  95.130  1.00  0.00           O  
ATOM   2107  HH  TYR   155      59.453  89.377  95.447  1.00  0.00           H  
ATOM   2108  CE2 TYR   155      61.152  90.416  92.941  1.00  0.00           C  
ATOM   2109  HE2 TYR   155      62.064  90.774  93.395  1.00  0.00           H  
ATOM   2110  CD2 TYR   155      60.955  90.358  91.512  1.00  0.00           C  
ATOM   2111  HD2 TYR   155      61.762  90.697  90.880  1.00  0.00           H  
ATOM   2112  C   TYR   155      58.738  88.693  87.291  1.00  0.00           C  
ATOM   2113  O   TYR   155      59.475  88.416  86.393  1.00  0.00           O  
ATOM   2114  N   GLY   156      57.497  89.084  86.994  1.00  0.00           N  
ATOM   2115  H   GLY   156      57.324  89.347  86.035  1.00  0.00           H  
ATOM   2116  CA  GLY   156      56.294  89.116  87.924  1.00  0.00           C  
ATOM   2117  HA2 GLY   156      56.021  88.080  88.127  1.00  0.00           H  
ATOM   2118  HA3 GLY   156      56.638  89.548  88.864  1.00  0.00           H  
ATOM   2119  C   GLY   156      55.139  89.847  87.300  1.00  0.00           C  
ATOM   2120  O   GLY   156      55.004  89.742  86.093  1.00  0.00           O  
ATOM   2121  N   GLN   157      54.393  90.633  88.150  1.00  0.00           N  
ATOM   2122  H   GLN   157      54.787  90.795  89.065  1.00  0.00           H  
ATOM   2123  CA  GLN   157      53.208  91.501  87.808  1.00  0.00           C  
ATOM   2124  HA  GLN   157      52.968  91.308  86.763  1.00  0.00           H  
ATOM   2125  CB  GLN   157      51.979  90.956  88.541  1.00  0.00           C  
ATOM   2126  HB2 GLN   157      51.066  91.064  87.956  1.00  0.00           H  
ATOM   2127  HB3 GLN   157      52.145  89.896  88.732  1.00  0.00           H  
ATOM   2128  CG  GLN   157      51.624  91.606  89.868  1.00  0.00           C  
ATOM   2129  HG2 GLN   157      52.327  91.339  90.657  1.00  0.00           H  
ATOM   2130  HG3 GLN   157      51.600  92.690  89.980  1.00  0.00           H  
ATOM   2131  CD  GLN   157      50.243  91.141  90.397  1.00  0.00           C  
ATOM   2132  OE1 GLN   157      49.897  90.012  90.588  1.00  0.00           O  
ATOM   2133  NE2 GLN   157      49.368  92.069  90.576  1.00  0.00           N  
ATOM   2134 HE21 GLN   157      49.516  93.063  90.470  1.00  0.00           H  
ATOM   2135 HE22 GLN   157      48.466  91.776  90.921  1.00  0.00           H  
ATOM   2136  C   GLN   157      53.545  92.959  88.128  1.00  0.00           C  
ATOM   2137  O   GLN   157      54.450  93.143  88.919  1.00  0.00           O  
ATOM   2138  N   GLN   158      52.793  93.972  87.725  1.00  0.00           N  
ATOM   2139  H   GLN   158      53.020  94.882  88.098  1.00  0.00           H  
ATOM   2140  CA  GLN   158      51.941  93.928  86.517  1.00  0.00           C  
ATOM   2141  HA  GLN   158      51.129  93.252  86.784  1.00  0.00           H  
ATOM   2142  CB  GLN   158      51.315  95.311  86.306  1.00  0.00           C  
ATOM   2143  HB2 GLN   158      52.136  96.028  86.323  1.00  0.00           H  
ATOM   2144  HB3 GLN   158      50.973  95.455  85.281  1.00  0.00           H  
ATOM   2145  CG  GLN   158      50.218  95.799  87.310  1.00  0.00           C  
ATOM   2146  HG2 GLN   158      50.666  95.751  88.302  1.00  0.00           H  
ATOM   2147  HG3 GLN   158      49.990  96.860  87.216  1.00  0.00           H  
ATOM   2148  CD  GLN   158      48.938  94.971  87.295  1.00  0.00           C  
ATOM   2149  OE1 GLN   158      48.344  94.732  86.192  1.00  0.00           O  
ATOM   2150  NE2 GLN   158      48.414  94.644  88.427  1.00  0.00           N  
ATOM   2151 HE21 GLN   158      48.749  95.042  89.292  1.00  0.00           H  
ATOM   2152 HE22 GLN   158      47.483  94.258  88.360  1.00  0.00           H  
ATOM   2153  C   GLN   158      52.690  93.550  85.265  1.00  0.00           C  
ATOM   2154  O   GLN   158      53.769  93.979  84.997  1.00  0.00           O  
ATOM   2155  N   ASN   159      52.041  92.733  84.416  1.00  0.00           N  
ATOM   2156  H   ASN   159      51.033  92.687  84.471  1.00  0.00           H  
ATOM   2157  CA  ASN   159      52.638  92.233  83.137  1.00  0.00           C  
ATOM   2158  HA  ASN   159      53.670  91.927  83.313  1.00  0.00           H  
ATOM   2159  CB  ASN   159      51.870  91.006  82.608  1.00  0.00           C  
ATOM   2160  HB2 ASN   159      52.309  90.163  83.143  1.00  0.00           H  
ATOM   2161  HB3 ASN   159      50.882  90.962  83.066  1.00  0.00           H  
ATOM   2162  CG  ASN   159      51.888  90.767  81.111  1.00  0.00           C  
ATOM   2163  OD1 ASN   159      50.988  91.050  80.341  1.00  0.00           O  
ATOM   2164  ND2 ASN   159      52.908  90.179  80.626  1.00  0.00           N  
ATOM   2165 HD21 ASN   159      53.478  89.550  81.173  1.00  0.00           H  
ATOM   2166 HD22 ASN   159      52.940  90.141  79.617  1.00  0.00           H  
ATOM   2167  C   ASN   159      52.707  93.406  82.102  1.00  0.00           C  
ATOM   2168  O   ASN   159      51.782  94.253  82.136  1.00  0.00           O  
ATOM   2169  N   GLN   160      53.675  93.518  81.226  1.00  0.00           N  
ATOM   2170  H   GLN   160      53.485  94.212  80.516  1.00  0.00           H  
ATOM   2171  CA  GLN   160      54.902  92.631  81.125  1.00  0.00           C  
ATOM   2172  HA  GLN   160      54.697  91.599  81.411  1.00  0.00           H  
ATOM   2173  CB  GLN   160      55.104  92.539  79.639  1.00  0.00           C  
ATOM   2174  HB2 GLN   160      54.261  91.963  79.258  1.00  0.00           H  
ATOM   2175  HB3 GLN   160      55.237  93.524  79.190  1.00  0.00           H  
ATOM   2176  CG  GLN   160      56.364  91.738  79.238  1.00  0.00           C  
ATOM   2177  HG2 GLN   160      56.372  91.499  78.175  1.00  0.00           H  
ATOM   2178  HG3 GLN   160      57.237  92.380  79.356  1.00  0.00           H  
ATOM   2179  CD  GLN   160      56.636  90.490  80.060  1.00  0.00           C  
ATOM   2180  OE1 GLN   160      57.466  90.432  80.951  1.00  0.00           O  
ATOM   2181  NE2 GLN   160      56.010  89.352  79.808  1.00  0.00           N  
ATOM   2182 HE21 GLN   160      55.303  89.166  79.111  1.00  0.00           H  
ATOM   2183 HE22 GLN   160      56.165  88.706  80.569  1.00  0.00           H  
ATOM   2184  C   GLN   160      56.045  93.130  81.995  1.00  0.00           C  
ATOM   2185  O   GLN   160      56.586  94.222  81.791  1.00  0.00           O  
ATOM   2186  N   TYR   161      56.334  92.463  83.098  1.00  0.00           N  
ATOM   2187  H   TYR   161      55.827  91.614  83.306  1.00  0.00           H  
ATOM   2188  CA  TYR   161      57.362  92.894  84.084  1.00  0.00           C  
ATOM   2189  HA  TYR   161      57.103  93.892  84.437  1.00  0.00           H  
ATOM   2190  CB  TYR   161      57.392  91.978  85.332  1.00  0.00           C  
ATOM   2191  HB2 TYR   161      56.409  91.654  85.675  1.00  0.00           H  
ATOM   2192  HB3 TYR   161      57.879  91.061  85.000  1.00  0.00           H  
ATOM   2193  CG  TYR   161      58.128  92.539  86.457  1.00  0.00           C  
ATOM   2194  CD1 TYR   161      59.545  92.274  86.680  1.00  0.00           C  
ATOM   2195  HD1 TYR   161      60.032  91.630  85.964  1.00  0.00           H  
ATOM   2196  CE1 TYR   161      60.266  92.794  87.736  1.00  0.00           C  
ATOM   2197  HE1 TYR   161      61.297  92.488  87.831  1.00  0.00           H  
ATOM   2198  CZ  TYR   161      59.631  93.677  88.616  1.00  0.00           C  
ATOM   2199  OH  TYR   161      60.246  94.238  89.674  1.00  0.00           O  
ATOM   2200  HH  TYR   161      61.205  94.263  89.683  1.00  0.00           H  
ATOM   2201  CE2 TYR   161      58.240  93.894  88.512  1.00  0.00           C  
ATOM   2202  HE2 TYR   161      57.754  94.448  89.301  1.00  0.00           H  
ATOM   2203  CD2 TYR   161      57.479  93.367  87.425  1.00  0.00           C  
ATOM   2204  HD2 TYR   161      56.432  93.611  87.319  1.00  0.00           H  
ATOM   2205  C   TYR   161      58.794  93.003  83.436  1.00  0.00           C  
ATOM   2206  O   TYR   161      59.574  93.753  83.874  1.00  0.00           O  
ATOM   2207  N   ASN   162      59.143  92.099  82.562  1.00  0.00           N  
ATOM   2208  H   ASN   162      58.505  91.330  82.409  1.00  0.00           H  
ATOM   2209  CA  ASN   162      60.509  91.944  81.956  1.00  0.00           C  
ATOM   2210  HA  ASN   162      61.198  92.003  82.798  1.00  0.00           H  
ATOM   2211  CB  ASN   162      60.619  90.538  81.289  1.00  0.00           C  
ATOM   2212  HB2 ASN   162      59.958  90.504  80.422  1.00  0.00           H  
ATOM   2213  HB3 ASN   162      61.616  90.308  80.913  1.00  0.00           H  
ATOM   2214  CG  ASN   162      60.437  89.377  82.164  1.00  0.00           C  
ATOM   2215  OD1 ASN   162      60.414  89.535  83.367  1.00  0.00           O  
ATOM   2216  ND2 ASN   162      60.231  88.215  81.555  1.00  0.00           N  
ATOM   2217 HD21 ASN   162      60.213  87.354  82.083  1.00  0.00           H  
ATOM   2218 HD22 ASN   162      59.966  88.278  80.582  1.00  0.00           H  
ATOM   2219  C   ASN   162      61.072  93.113  81.114  1.00  0.00           C  
ATOM   2220  O   ASN   162      60.366  93.956  80.480  1.00  0.00           O  
ATOM   2221  N   SER   163      62.426  93.226  81.129  1.00  0.00           N  
ATOM   2222  H   SER   163      62.868  92.458  81.612  1.00  0.00           H  
ATOM   2223  CA  SER   163      63.240  94.291  80.510  1.00  0.00           C  
ATOM   2224  HA  SER   163      62.651  95.050  79.996  1.00  0.00           H  
ATOM   2225  CB  SER   163      63.993  95.075  81.507  1.00  0.00           C  
ATOM   2226  HB2 SER   163      64.463  94.381  82.203  1.00  0.00           H  
ATOM   2227  HB3 SER   163      64.701  95.674  80.933  1.00  0.00           H  
ATOM   2228  OG  SER   163      63.132  95.939  82.216  1.00  0.00           O  
ATOM   2229  HG  SER   163      62.805  95.424  82.957  1.00  0.00           H  
ATOM   2230  C   SER   163      64.238  93.812  79.426  1.00  0.00           C  
ATOM   2231  O   SER   163      64.679  92.682  79.453  1.00  0.00           O  
ATOM   2232  N   SER   164      64.722  94.668  78.537  1.00  0.00           N  
ATOM   2233  H   SER   164      64.368  95.614  78.561  1.00  0.00           H  
ATOM   2234  CA  SER   164      65.750  94.449  77.470  1.00  0.00           C  
ATOM   2235  HA  SER   164      65.670  95.315  76.813  1.00  0.00           H  
ATOM   2236  CB  SER   164      65.370  93.263  76.530  1.00  0.00           C  
ATOM   2237  HB2 SER   164      65.883  92.425  77.003  1.00  0.00           H  
ATOM   2238  HB3 SER   164      64.298  93.069  76.495  1.00  0.00           H  
ATOM   2239  OG  SER   164      65.930  93.583  75.258  1.00  0.00           O  
ATOM   2240  HG  SER   164      66.783  93.154  75.160  1.00  0.00           H  
ATOM   2241  C   SER   164      67.177  94.563  78.028  1.00  0.00           C  
ATOM   2242  O   SER   164      67.492  94.423  79.223  1.00  0.00           O  
ATOM   2243  N   SER   165      68.129  94.605  77.094  1.00  0.00           N  
ATOM   2244  H   SER   165      67.741  94.623  76.161  1.00  0.00           H  
ATOM   2245  CA  SER   165      69.521  95.052  77.358  1.00  0.00           C  
ATOM   2246  HA  SER   165      69.934  94.275  78.002  1.00  0.00           H  
ATOM   2247  CB  SER   165      70.272  95.220  76.056  1.00  0.00           C  
ATOM   2248  HB2 SER   165      70.112  94.299  75.495  1.00  0.00           H  
ATOM   2249  HB3 SER   165      69.979  96.071  75.440  1.00  0.00           H  
ATOM   2250  OG  SER   165      71.625  95.341  76.301  1.00  0.00           O  
ATOM   2251  HG  SER   165      71.979  95.747  75.507  1.00  0.00           H  
ATOM   2252  C   SER   165      69.615  96.359  78.169  1.00  0.00           C  
ATOM   2253  O   SER   165      68.807  97.278  78.121  1.00  0.00           O  
ATOM   2254  N   GLY   166      70.688  96.471  78.950  1.00  0.00           N  
ATOM   2255  H   GLY   166      71.334  95.695  78.993  1.00  0.00           H  
ATOM   2256  CA  GLY   166      70.974  97.660  79.787  1.00  0.00           C  
ATOM   2257  HA2 GLY   166      70.299  97.866  80.617  1.00  0.00           H  
ATOM   2258  HA3 GLY   166      71.959  97.490  80.222  1.00  0.00           H  
ATOM   2259  C   GLY   166      71.223  98.946  79.111  1.00  0.00           C  
ATOM   2260  O   GLY   166      71.856  99.053  78.050  1.00  0.00           O  
ATOM   2261  N   GLY   167      70.726 100.026  79.681  1.00  0.00           N  
ATOM   2262  H   GLY   167      70.210  99.997  80.549  1.00  0.00           H  
ATOM   2263  CA  GLY   167      70.499 101.299  78.981  1.00  0.00           C  
ATOM   2264  HA2 GLY   167      70.017 101.122  78.019  1.00  0.00           H  
ATOM   2265  HA3 GLY   167      69.930 101.924  79.669  1.00  0.00           H  
ATOM   2266  C   GLY   167      71.773 102.128  78.688  1.00  0.00           C  
ATOM   2267  O   GLY   167      71.934 102.833  77.658  1.00  0.00           O  
ATOM   2268  N   GLY   168      72.762 101.826  79.554  1.00  0.00           N  
ATOM   2269  H   GLY   168      72.550 101.132  80.257  1.00  0.00           H  
ATOM   2270  CA  GLY   168      74.182 102.090  79.359  1.00  0.00           C  
ATOM   2271  HA2 GLY   168      74.693 101.766  80.266  1.00  0.00           H  
ATOM   2272  HA3 GLY   168      74.457 101.484  78.496  1.00  0.00           H  
ATOM   2273  C   GLY   168      74.574 103.595  79.177  1.00  0.00           C  
ATOM   2274  O   GLY   168      73.831 104.515  79.553  1.00  0.00           O  
ATOM   2275  N   GLY   169      75.806 103.875  78.663  1.00  0.00           N  
ATOM   2276  H   GLY   169      76.024 104.848  78.499  1.00  0.00           H  
ATOM   2277  CA  GLY   169      76.836 102.966  78.127  1.00  0.00           C  
ATOM   2278  HA2 GLY   169      76.920 102.134  78.826  1.00  0.00           H  
ATOM   2279  HA3 GLY   169      76.498 102.469  77.219  1.00  0.00           H  
ATOM   2280  C   GLY   169      78.230 103.701  77.811  1.00  0.00           C  
ATOM   2281  O   GLY   169      78.232 104.926  77.856  1.00  0.00           O  
ATOM   2282  N   GLY   170      79.315 102.980  77.471  1.00  0.00           N  
ATOM   2283  H   GLY   170      79.282 101.972  77.418  1.00  0.00           H  
ATOM   2284  CA  GLY   170      80.654 103.589  77.313  1.00  0.00           C  
ATOM   2285  HA2 GLY   170      81.317 102.830  76.899  1.00  0.00           H  
ATOM   2286  HA3 GLY   170      80.621 104.358  76.541  1.00  0.00           H  
ATOM   2287  C   GLY   170      81.398 104.163  78.567  1.00  0.00           C  
ATOM   2288  O   GLY   170      80.936 103.913  79.662  1.00  0.00           O  
ATOM   2289  N   GLY   171      82.483 104.969  78.386  1.00  0.00           N  
ATOM   2290  H   GLY   171      82.910 105.192  79.274  1.00  0.00           H  
ATOM   2291  CA  GLY   171      83.228 105.316  77.186  1.00  0.00           C  
ATOM   2292  HA2 GLY   171      83.212 104.397  76.601  1.00  0.00           H  
ATOM   2293  HA3 GLY   171      82.759 106.060  76.541  1.00  0.00           H  
ATOM   2294  C   GLY   171      84.645 105.757  77.388  1.00  0.00           C  
ATOM   2295  O   GLY   171      85.107 105.782  78.536  1.00  0.00           O  
ATOM   2296  N   GLY   172      85.418 106.170  76.331  1.00  0.00           N  
ATOM   2297  H   GLY   172      86.380 106.420  76.512  1.00  0.00           H  
ATOM   2298  CA  GLY   172      84.993 106.405  74.937  1.00  0.00           C  
ATOM   2299  HA2 GLY   172      84.038 105.974  74.636  1.00  0.00           H  
ATOM   2300  HA3 GLY   172      84.913 107.480  74.773  1.00  0.00           H  
ATOM   2301  C   GLY   172      85.965 105.856  73.946  1.00  0.00           C  
ATOM   2302  O   GLY   172      87.180 106.091  74.145  1.00  0.00           O  
ATOM   2303  N   GLY   173      85.545 105.135  72.918  1.00  0.00           N  
ATOM   2304  H   GLY   173      84.546 105.119  72.770  1.00  0.00           H  
ATOM   2305  CA  GLY   173      86.428 104.508  71.969  1.00  0.00           C  
ATOM   2306  HA2 GLY   173      85.811 104.276  71.101  1.00  0.00           H  
ATOM   2307  HA3 GLY   173      87.120 105.264  71.598  1.00  0.00           H  
ATOM   2308  C   GLY   173      87.063 103.206  72.288  1.00  0.00           C  
ATOM   2309  O   GLY   173      86.929 102.751  73.451  1.00  0.00           O  
ATOM   2310  N   GLY   174      87.683 102.566  71.319  1.00  0.00           N  
ATOM   2311  H   GLY   174      88.038 101.664  71.601  1.00  0.00           H  
ATOM   2312  CA  GLY   174      87.685 102.928  69.880  1.00  0.00           C  
ATOM   2313  HA2 GLY   174      87.749 103.990  69.639  1.00  0.00           H  
ATOM   2314  HA3 GLY   174      88.545 102.497  69.369  1.00  0.00           H  
ATOM   2315  C   GLY   174      86.412 102.436  69.143  1.00  0.00           C  
ATOM   2316  O   GLY   174      85.370 102.032  69.661  1.00  0.00           O  
ATOM   2317  N   GLY   175      86.568 102.530  67.837  1.00  0.00           N  
ATOM   2318  H   GLY   175      87.416 102.893  67.427  1.00  0.00           H  
ATOM   2319  CA  GLY   175      85.677 101.895  66.899  1.00  0.00           C  
ATOM   2320  HA2 GLY   175      86.196 101.758  65.951  1.00  0.00           H  
ATOM   2321  HA3 GLY   175      85.442 100.937  67.364  1.00  0.00           H  
ATOM   2322  C   GLY   175      84.326 102.563  66.660  1.00  0.00           C  
ATOM   2323  O   GLY   175      84.172 103.810  66.779  1.00  0.00           O  
ATOM   2324  N   ASN   176      83.280 101.833  66.156  1.00  0.00           N  
ATOM   2325  H   ASN   176      83.382 100.832  66.251  1.00  0.00           H  
ATOM   2326  CA  ASN   176      81.974 102.341  65.912  1.00  0.00           C  
ATOM   2327  HA  ASN   176      82.062 102.964  65.023  1.00  0.00           H  
ATOM   2328  CB  ASN   176      81.145 101.110  65.574  1.00  0.00           C  
ATOM   2329  HB2 ASN   176      81.433 100.571  64.672  1.00  0.00           H  
ATOM   2330  HB3 ASN   176      81.070 100.331  66.333  1.00  0.00           H  
ATOM   2331  CG  ASN   176      79.791 101.644  65.150  1.00  0.00           C  
ATOM   2332  OD1 ASN   176      79.679 102.377  64.182  1.00  0.00           O  
ATOM   2333  ND2 ASN   176      78.749 101.436  65.824  1.00  0.00           N  
ATOM   2334 HD21 ASN   176      77.934 102.015  65.681  1.00  0.00           H  
ATOM   2335 HD22 ASN   176      78.846 101.067  66.759  1.00  0.00           H  
ATOM   2336  C   ASN   176      81.373 103.030  67.158  1.00  0.00           C  
ATOM   2337  O   ASN   176      81.392 102.486  68.305  1.00  0.00           O  
ATOM   2338  N   TYR   177      80.644 104.117  66.922  1.00  0.00           N  
ATOM   2339  H   TYR   177      80.651 104.476  65.978  1.00  0.00           H  
ATOM   2340  CA  TYR   177      79.869 104.873  67.948  1.00  0.00           C  
ATOM   2341  HA  TYR   177      80.017 104.397  68.917  1.00  0.00           H  
ATOM   2342  CB  TYR   177      80.559 106.260  68.119  1.00  0.00           C  
ATOM   2343  HB2 TYR   177      80.726 106.656  67.117  1.00  0.00           H  
ATOM   2344  HB3 TYR   177      79.798 106.829  68.652  1.00  0.00           H  
ATOM   2345  CG  TYR   177      81.901 106.274  68.804  1.00  0.00           C  
ATOM   2346  CD1 TYR   177      83.018 106.359  67.988  1.00  0.00           C  
ATOM   2347  HD1 TYR   177      82.889 106.363  66.915  1.00  0.00           H  
ATOM   2348  CE1 TYR   177      84.314 106.538  68.617  1.00  0.00           C  
ATOM   2349  HE1 TYR   177      85.177 106.579  67.969  1.00  0.00           H  
ATOM   2350  CZ  TYR   177      84.386 106.733  70.011  1.00  0.00           C  
ATOM   2351  OH  TYR   177      85.591 107.128  70.529  1.00  0.00           O  
ATOM   2352  HH  TYR   177      85.507 107.306  71.469  1.00  0.00           H  
ATOM   2353  CE2 TYR   177      83.237 106.741  70.838  1.00  0.00           C  
ATOM   2354  HE2 TYR   177      83.269 107.062  71.869  1.00  0.00           H  
ATOM   2355  CD2 TYR   177      81.982 106.490  70.233  1.00  0.00           C  
ATOM   2356  HD2 TYR   177      81.057 106.554  70.788  1.00  0.00           H  
ATOM   2357  C   TYR   177      78.320 105.034  67.596  1.00  0.00           C  
ATOM   2358  O   TYR   177      77.927 105.564  66.555  1.00  0.00           O  
ATOM   2359  N   GLY   178      77.423 104.579  68.484  1.00  0.00           N  
ATOM   2360  H   GLY   178      76.506 104.477  68.073  1.00  0.00           H  
ATOM   2361  CA  GLY   178      77.685 103.912  69.720  1.00  0.00           C  
ATOM   2362  HA2 GLY   178      76.771 103.326  69.818  1.00  0.00           H  
ATOM   2363  HA3 GLY   178      78.552 103.256  69.648  1.00  0.00           H  
ATOM   2364  C   GLY   178      77.825 104.898  70.952  1.00  0.00           C  
ATOM   2365  O   GLY   178      78.402 105.965  70.823  1.00  0.00           O  
ATOM   2366  N   GLN   179      77.536 104.416  72.175  1.00  0.00           N  
ATOM   2367  H   GLN   179      77.217 103.460  72.230  1.00  0.00           H  
ATOM   2368  CA  GLN   179      77.807 105.140  73.436  1.00  0.00           C  
ATOM   2369  HA  GLN   179      77.553 106.169  73.184  1.00  0.00           H  
ATOM   2370  CB  GLN   179      77.008 104.687  74.670  1.00  0.00           C  
ATOM   2371  HB2 GLN   179      77.456 103.714  74.871  1.00  0.00           H  
ATOM   2372  HB3 GLN   179      77.133 105.388  75.495  1.00  0.00           H  
ATOM   2373  CG  GLN   179      75.522 104.469  74.281  1.00  0.00           C  
ATOM   2374  HG2 GLN   179      75.301 105.239  73.542  1.00  0.00           H  
ATOM   2375  HG3 GLN   179      75.367 103.461  73.896  1.00  0.00           H  
ATOM   2376  CD  GLN   179      74.498 104.603  75.391  1.00  0.00           C  
ATOM   2377  OE1 GLN   179      74.588 105.508  76.204  1.00  0.00           O  
ATOM   2378  NE2 GLN   179      73.476 103.769  75.513  1.00  0.00           N  
ATOM   2379 HE21 GLN   179      73.322 102.969  74.916  1.00  0.00           H  
ATOM   2380 HE22 GLN   179      73.065 103.735  76.435  1.00  0.00           H  
ATOM   2381  C   GLN   179      79.359 105.012  73.794  1.00  0.00           C  
ATOM   2382  O   GLN   179      79.998 103.959  73.538  1.00  0.00           O  
ATOM   2383  N   ASP   180      80.039 106.103  74.272  1.00  0.00           N  
ATOM   2384  H   ASP   180      81.034 105.950  74.352  1.00  0.00           H  
ATOM   2385  CA  ASP   180      79.384 107.316  74.863  1.00  0.00           C  
ATOM   2386  HA  ASP   180      78.301 107.225  74.949  1.00  0.00           H  
ATOM   2387  CB  ASP   180      79.825 107.358  76.387  1.00  0.00           C  
ATOM   2388  HB2 ASP   180      79.500 106.460  76.914  1.00  0.00           H  
ATOM   2389  HB3 ASP   180      80.915 107.374  76.400  1.00  0.00           H  
ATOM   2390  CG  ASP   180      79.254 108.501  77.121  1.00  0.00           C  
ATOM   2391  OD1 ASP   180      78.261 109.153  76.739  1.00  0.00           O  
ATOM   2392  OD2 ASP   180      79.871 108.768  78.205  1.00  0.00           O  
ATOM   2393  C   ASP   180      79.707 108.617  73.992  1.00  0.00           C  
ATOM   2394  O   ASP   180      80.888 109.020  73.697  1.00  0.00           O  
ATOM   2395  N   GLN   181      78.622 109.206  73.496  1.00  0.00           N  
ATOM   2396  H   GLN   181      77.764 108.776  73.811  1.00  0.00           H  
ATOM   2397  CA  GLN   181      78.653 110.252  72.549  1.00  0.00           C  
ATOM   2398  HA  GLN   181      79.574 110.802  72.744  1.00  0.00           H  
ATOM   2399  CB  GLN   181      78.582 109.832  71.052  1.00  0.00           C  
ATOM   2400  HB2 GLN   181      78.816 110.703  70.441  1.00  0.00           H  
ATOM   2401  HB3 GLN   181      79.366 109.109  70.826  1.00  0.00           H  
ATOM   2402  CG  GLN   181      77.290 109.332  70.409  1.00  0.00           C  
ATOM   2403  HG2 GLN   181      76.894 108.509  71.005  1.00  0.00           H  
ATOM   2404  HG3 GLN   181      76.513 110.091  70.492  1.00  0.00           H  
ATOM   2405  CD  GLN   181      77.402 108.821  68.924  1.00  0.00           C  
ATOM   2406  OE1 GLN   181      78.445 108.935  68.294  1.00  0.00           O  
ATOM   2407  NE2 GLN   181      76.366 108.335  68.253  1.00  0.00           N  
ATOM   2408 HE21 GLN   181      75.592 108.085  68.851  1.00  0.00           H  
ATOM   2409 HE22 GLN   181      76.572 107.790  67.427  1.00  0.00           H  
ATOM   2410  C   GLN   181      77.703 111.409  72.864  1.00  0.00           C  
ATOM   2411  O   GLN   181      78.246 112.552  72.858  1.00  0.00           O  
ATOM   2412  N   SER   182      76.375 111.270  73.031  1.00  0.00           N  
ATOM   2413  H   SER   182      76.004 110.331  73.073  1.00  0.00           H  
ATOM   2414  CA  SER   182      75.453 112.484  72.975  1.00  0.00           C  
ATOM   2415  HA  SER   182      75.697 113.055  72.079  1.00  0.00           H  
ATOM   2416  CB  SER   182      74.021 111.965  72.886  1.00  0.00           C  
ATOM   2417  HB2 SER   182      73.902 111.378  71.976  1.00  0.00           H  
ATOM   2418  HB3 SER   182      73.827 111.299  73.728  1.00  0.00           H  
ATOM   2419  OG  SER   182      73.071 113.048  72.704  1.00  0.00           O  
ATOM   2420  HG  SER   182      72.598 113.219  73.522  1.00  0.00           H  
ATOM   2421  C   SER   182      75.450 113.374  74.290  1.00  0.00           C  
ATOM   2422  O   SER   182      75.574 112.779  75.357  1.00  0.00           O  
ATOM   2423  N   SER   183      75.334 114.684  74.305  1.00  0.00           N  
ATOM   2424  H   SER   183      75.049 115.150  75.154  1.00  0.00           H  
ATOM   2425  CA  SER   183      75.418 115.437  73.050  1.00  0.00           C  
ATOM   2426  HA  SER   183      74.779 114.998  72.284  1.00  0.00           H  
ATOM   2427  CB  SER   183      74.743 116.757  73.283  1.00  0.00           C  
ATOM   2428  HB2 SER   183      75.260 117.317  74.062  1.00  0.00           H  
ATOM   2429  HB3 SER   183      74.825 117.359  72.378  1.00  0.00           H  
ATOM   2430  OG  SER   183      73.391 116.553  73.573  1.00  0.00           O  
ATOM   2431  HG  SER   183      72.860 117.151  73.042  1.00  0.00           H  
ATOM   2432  C   SER   183      76.811 115.513  72.442  1.00  0.00           C  
ATOM   2433  O   SER   183      77.836 115.493  73.127  1.00  0.00           O  
ATOM   2434  N   MET   184      76.921 115.761  71.157  1.00  0.00           N  
ATOM   2435  H   MET   184      76.067 115.899  70.636  1.00  0.00           H  
ATOM   2436  CA  MET   184      78.250 115.880  70.424  1.00  0.00           C  
ATOM   2437  HA  MET   184      79.045 115.492  71.061  1.00  0.00           H  
ATOM   2438  CB  MET   184      78.302 115.011  69.158  1.00  0.00           C  
ATOM   2439  HB2 MET   184      77.361 115.097  68.615  1.00  0.00           H  
ATOM   2440  HB3 MET   184      79.063 115.350  68.455  1.00  0.00           H  
ATOM   2441  CG  MET   184      78.614 113.578  69.593  1.00  0.00           C  
ATOM   2442  HG2 MET   184      79.682 113.501  69.792  1.00  0.00           H  
ATOM   2443  HG3 MET   184      78.165 113.318  70.551  1.00  0.00           H  
ATOM   2444  SD  MET   184      78.198 112.341  68.281  1.00  0.00           S  
ATOM   2445  CE  MET   184      79.055 113.127  66.915  1.00  0.00           C  
ATOM   2446  HE1 MET   184      79.006 112.573  65.977  1.00  0.00           H  
ATOM   2447  HE2 MET   184      78.592 114.084  66.675  1.00  0.00           H  
ATOM   2448  HE3 MET   184      80.127 113.289  67.023  1.00  0.00           H  
ATOM   2449  C   MET   184      78.555 117.322  70.005  1.00  0.00           C  
ATOM   2450  O   MET   184      77.800 117.800  69.123  1.00  0.00           O  
ATOM   2451  N   SER   185      79.488 117.931  70.667  1.00  0.00           N  
ATOM   2452  H   SER   185      79.973 117.323  71.312  1.00  0.00           H  
ATOM   2453  CA  SER   185      79.937 119.324  70.485  1.00  0.00           C  
ATOM   2454  HA  SER   185      79.017 119.888  70.638  1.00  0.00           H  
ATOM   2455  CB  SER   185      80.854 119.684  71.635  1.00  0.00           C  
ATOM   2456  HB2 SER   185      80.397 119.475  72.602  1.00  0.00           H  
ATOM   2457  HB3 SER   185      81.782 119.112  71.660  1.00  0.00           H  
ATOM   2458  OG  SER   185      81.343 121.017  71.538  1.00  0.00           O  
ATOM   2459  HG  SER   185      80.672 121.619  71.868  1.00  0.00           H  
ATOM   2460  C   SER   185      80.606 119.581  69.174  1.00  0.00           C  
ATOM   2461  O   SER   185      81.245 118.660  68.681  1.00  0.00           O  
ATOM   2462  N   SER   186      80.437 120.778  68.572  1.00  0.00           N  
ATOM   2463  H   SER   186      79.818 121.477  68.958  1.00  0.00           H  
ATOM   2464  CA  SER   186      80.838 121.002  67.193  1.00  0.00           C  
ATOM   2465  HA  SER   186      81.777 120.552  66.871  1.00  0.00           H  
ATOM   2466  CB  SER   186      79.810 120.313  66.324  1.00  0.00           C  
ATOM   2467  HB2 SER   186      79.844 119.230  66.446  1.00  0.00           H  
ATOM   2468  HB3 SER   186      78.770 120.589  66.498  1.00  0.00           H  
ATOM   2469  OG  SER   186      80.060 120.695  64.964  1.00  0.00           O  
ATOM   2470  HG  SER   186      79.514 121.464  64.788  1.00  0.00           H  
ATOM   2471  C   SER   186      80.878 122.522  66.848  1.00  0.00           C  
ATOM   2472  O   SER   186      79.988 123.252  67.388  1.00  0.00           O  
ATOM   2473  N   GLY   187      81.710 123.018  65.977  1.00  0.00           N  
ATOM   2474  H   GLY   187      81.675 124.027  66.006  1.00  0.00           H  
ATOM   2475  CA  GLY   187      82.669 122.277  65.093  1.00  0.00           C  
ATOM   2476  HA2 GLY   187      83.671 122.625  65.344  1.00  0.00           H  
ATOM   2477  HA3 GLY   187      82.644 121.206  65.294  1.00  0.00           H  
ATOM   2478  C   GLY   187      82.461 122.499  63.588  1.00  0.00           C  
ATOM   2479  O   GLY   187      83.394 122.392  62.785  1.00  0.00           O  
ATOM   2480  N   GLY   188      81.244 122.780  63.143  1.00  0.00           N  
ATOM   2481  H   GLY   188      80.472 122.871  63.789  1.00  0.00           H  
ATOM   2482  CA  GLY   188      80.950 123.180  61.796  1.00  0.00           C  
ATOM   2483  HA2 GLY   188      81.679 122.708  61.136  1.00  0.00           H  
ATOM   2484  HA3 GLY   188      79.942 122.805  61.618  1.00  0.00           H  
ATOM   2485  C   GLY   188      81.081 124.685  61.438  1.00  0.00           C  
ATOM   2486  O   GLY   188      81.853 125.411  62.011  1.00  0.00           O  
ATOM   2487  N   GLY   189      80.213 125.181  60.513  1.00  0.00           N  
ATOM   2488  H   GLY   189      80.472 126.031  60.034  1.00  0.00           H  
ATOM   2489  CA  GLY   189      78.986 124.525  60.037  1.00  0.00           C  
ATOM   2490  HA2 GLY   189      78.628 123.997  60.921  1.00  0.00           H  
ATOM   2491  HA3 GLY   189      78.145 125.164  59.767  1.00  0.00           H  
ATOM   2492  C   GLY   189      79.296 123.444  58.957  1.00  0.00           C  
ATOM   2493  O   GLY   189      80.441 123.346  58.520  1.00  0.00           O  
ATOM   2494  N   SER   190      78.261 122.612  58.579  1.00  0.00           N  
ATOM   2495  H   SER   190      77.411 122.627  59.125  1.00  0.00           H  
ATOM   2496  CA  SER   190      78.254 121.534  57.564  1.00  0.00           C  
ATOM   2497  HA  SER   190      78.869 121.877  56.733  1.00  0.00           H  
ATOM   2498  CB  SER   190      78.781 120.189  58.170  1.00  0.00           C  
ATOM   2499  HB2 SER   190      78.065 119.634  58.776  1.00  0.00           H  
ATOM   2500  HB3 SER   190      78.846 119.451  57.370  1.00  0.00           H  
ATOM   2501  OG  SER   190      79.938 120.355  58.860  1.00  0.00           O  
ATOM   2502  HG  SER   190      79.687 120.435  59.783  1.00  0.00           H  
ATOM   2503  C   SER   190      76.884 121.363  57.032  1.00  0.00           C  
ATOM   2504  O   SER   190      75.919 121.669  57.783  1.00  0.00           O  
ATOM   2505  N   GLY   191      76.729 120.897  55.799  1.00  0.00           N  
ATOM   2506  H   GLY   191      75.734 120.874  55.626  1.00  0.00           H  
ATOM   2507  CA  GLY   191      77.556 120.599  54.739  1.00  0.00           C  
ATOM   2508  HA2 GLY   191      78.417 119.993  55.021  1.00  0.00           H  
ATOM   2509  HA3 GLY   191      76.928 120.086  54.011  1.00  0.00           H  
ATOM   2510  C   GLY   191      78.219 121.760  54.010  1.00  0.00           C  
ATOM   2511  O   GLY   191      77.776 122.874  54.117  1.00  0.00           O  
ATOM   2512  N   GLY   192      79.151 121.402  53.145  1.00  0.00           N  
ATOM   2513  H   GLY   192      79.431 120.458  53.369  1.00  0.00           H  
ATOM   2514  CA  GLY   192      80.058 122.256  52.437  1.00  0.00           C  
ATOM   2515  HA2 GLY   192      80.312 123.098  53.080  1.00  0.00           H  
ATOM   2516  HA3 GLY   192      80.918 121.687  52.084  1.00  0.00           H  
ATOM   2517  C   GLY   192      79.280 122.955  51.270  1.00  0.00           C  
ATOM   2518  O   GLY   192      78.106 122.900  51.089  1.00  0.00           O  
ATOM   2519  N   GLY   193      80.144 123.562  50.469  1.00  0.00           N  
ATOM   2520  H   GLY   193      81.138 123.391  50.530  1.00  0.00           H  
ATOM   2521  CA  GLY   193      79.692 124.305  49.306  1.00  0.00           C  
ATOM   2522  HA2 GLY   193      80.588 124.384  48.690  1.00  0.00           H  
ATOM   2523  HA3 GLY   193      78.973 123.729  48.723  1.00  0.00           H  
ATOM   2524  C   GLY   193      79.110 125.703  49.555  1.00  0.00           C  
ATOM   2525  O   GLY   193      78.948 126.037  50.705  1.00  0.00           O  
ATOM   2526  N   TYR   194      78.713 126.484  48.548  1.00  0.00           N  
ATOM   2527  H   TYR   194      78.871 126.185  47.596  1.00  0.00           H  
ATOM   2528  CA  TYR   194      77.886 127.692  48.709  1.00  0.00           C  
ATOM   2529  HA  TYR   194      78.536 128.429  49.180  1.00  0.00           H  
ATOM   2530  CB  TYR   194      77.426 128.078  47.215  1.00  0.00           C  
ATOM   2531  HB2 TYR   194      78.276 128.191  46.542  1.00  0.00           H  
ATOM   2532  HB3 TYR   194      76.798 127.282  46.815  1.00  0.00           H  
ATOM   2533  CG  TYR   194      76.713 129.422  47.199  1.00  0.00           C  
ATOM   2534  CD1 TYR   194      75.399 129.560  46.740  1.00  0.00           C  
ATOM   2535  HD1 TYR   194      74.803 128.670  46.610  1.00  0.00           H  
ATOM   2536  CE1 TYR   194      74.712 130.782  46.640  1.00  0.00           C  
ATOM   2537  HE1 TYR   194      73.677 130.879  46.345  1.00  0.00           H  
ATOM   2538  CZ  TYR   194      75.389 131.936  47.063  1.00  0.00           C  
ATOM   2539  OH  TYR   194      74.761 133.146  46.965  1.00  0.00           O  
ATOM   2540  HH  TYR   194      73.829 133.142  46.734  1.00  0.00           H  
ATOM   2541  CE2 TYR   194      76.740 131.900  47.476  1.00  0.00           C  
ATOM   2542  HE2 TYR   194      77.141 132.844  47.815  1.00  0.00           H  
ATOM   2543  CD2 TYR   194      77.402 130.670  47.524  1.00  0.00           C  
ATOM   2544  HD2 TYR   194      78.427 130.570  47.848  1.00  0.00           H  
ATOM   2545  C   TYR   194      76.647 127.242  49.612  1.00  0.00           C  
ATOM   2546  O   TYR   194      76.128 126.119  49.404  1.00  0.00           O  
ATOM   2547  N   GLY   195      76.232 128.013  50.564  1.00  0.00           N  
ATOM   2548  H   GLY   195      75.481 127.527  51.033  1.00  0.00           H  
ATOM   2549  CA  GLY   195      76.304 129.482  50.626  1.00  0.00           C  
ATOM   2550  HA2 GLY   195      76.777 129.678  51.588  1.00  0.00           H  
ATOM   2551  HA3 GLY   195      76.905 129.794  49.772  1.00  0.00           H  
ATOM   2552  C   GLY   195      74.958 130.211  50.402  1.00  0.00           C  
ATOM   2553  O   GLY   195      74.069 129.738  49.727  1.00  0.00           O  
ATOM   2554  N   ASN   196      74.793 131.316  51.179  1.00  0.00           N  
ATOM   2555  H   ASN   196      75.456 131.400  51.937  1.00  0.00           H  
ATOM   2556  CA  ASN   196      73.504 132.104  51.458  1.00  0.00           C  
ATOM   2557  HA  ASN   196      73.583 132.671  52.385  1.00  0.00           H  
ATOM   2558  CB  ASN   196      73.287 133.164  50.323  1.00  0.00           C  
ATOM   2559  HB2 ASN   196      73.412 132.723  49.334  1.00  0.00           H  
ATOM   2560  HB3 ASN   196      72.259 133.523  50.381  1.00  0.00           H  
ATOM   2561  CG  ASN   196      74.251 134.359  50.334  1.00  0.00           C  
ATOM   2562  OD1 ASN   196      75.087 134.551  51.285  1.00  0.00           O  
ATOM   2563  ND2 ASN   196      74.207 135.121  49.301  1.00  0.00           N  
ATOM   2564 HD21 ASN   196      74.831 135.908  49.189  1.00  0.00           H  
ATOM   2565 HD22 ASN   196      73.561 135.021  48.531  1.00  0.00           H  
ATOM   2566  C   ASN   196      72.254 131.226  51.779  1.00  0.00           C  
ATOM   2567  O   ASN   196      71.487 130.892  50.947  1.00  0.00           O  
ATOM   2568  N   GLN   197      72.199 130.734  53.051  1.00  0.00           N  
ATOM   2569  H   GLN   197      72.847 131.149  53.706  1.00  0.00           H  
ATOM   2570  CA  GLN   197      71.314 129.718  53.544  1.00  0.00           C  
ATOM   2571  HA  GLN   197      71.576 128.846  52.945  1.00  0.00           H  
ATOM   2572  CB  GLN   197      71.683 129.568  55.091  1.00  0.00           C  
ATOM   2573  HB2 GLN   197      71.621 130.461  55.713  1.00  0.00           H  
ATOM   2574  HB3 GLN   197      71.005 128.823  55.507  1.00  0.00           H  
ATOM   2575  CG  GLN   197      73.124 129.080  55.177  1.00  0.00           C  
ATOM   2576  HG2 GLN   197      73.478 128.519  54.312  1.00  0.00           H  
ATOM   2577  HG3 GLN   197      73.733 129.984  55.194  1.00  0.00           H  
ATOM   2578  CD  GLN   197      73.436 128.483  56.526  1.00  0.00           C  
ATOM   2579  OE1 GLN   197      72.603 128.497  57.423  1.00  0.00           O  
ATOM   2580  NE2 GLN   197      74.562 127.802  56.601  1.00  0.00           N  
ATOM   2581 HE21 GLN   197      75.232 127.598  55.873  1.00  0.00           H  
ATOM   2582 HE22 GLN   197      74.832 127.616  57.557  1.00  0.00           H  
ATOM   2583  C   GLN   197      69.861 130.114  53.315  1.00  0.00           C  
ATOM   2584  O   GLN   197      69.421 131.272  53.174  1.00  0.00           O  
ATOM   2585  N   ASP   198      69.012 129.128  53.319  1.00  0.00           N  
ATOM   2586  H   ASP   198      69.409 128.203  53.403  1.00  0.00           H  
ATOM   2587  CA  ASP   198      67.523 129.232  53.078  1.00  0.00           C  
ATOM   2588  HA  ASP   198      67.249 130.286  53.118  1.00  0.00           H  
ATOM   2589  CB  ASP   198      67.208 128.537  51.751  1.00  0.00           C  
ATOM   2590  HB2 ASP   198      68.020 128.680  51.038  1.00  0.00           H  
ATOM   2591  HB3 ASP   198      66.933 127.501  51.947  1.00  0.00           H  
ATOM   2592  CG  ASP   198      66.096 129.113  50.922  1.00  0.00           C  
ATOM   2593  OD1 ASP   198      65.780 130.247  51.242  1.00  0.00           O  
ATOM   2594  OD2 ASP   198      65.462 128.444  50.063  1.00  0.00           O  
ATOM   2595  C   ASP   198      66.654 128.590  54.263  1.00  0.00           C  
ATOM   2596  O   ASP   198      65.464 128.611  54.212  1.00  0.00           O  
ATOM   2597  N   GLN   199      67.337 128.092  55.331  1.00  0.00           N  
ATOM   2598  H   GLN   199      68.317 127.938  55.141  1.00  0.00           H  
ATOM   2599  CA  GLN   199      66.781 127.815  56.699  1.00  0.00           C  
ATOM   2600  HA  GLN   199      67.603 127.798  57.415  1.00  0.00           H  
ATOM   2601  CB  GLN   199      65.946 128.956  57.302  1.00  0.00           C  
ATOM   2602  HB2 GLN   199      65.161 129.129  56.565  1.00  0.00           H  
ATOM   2603  HB3 GLN   199      65.506 128.565  58.219  1.00  0.00           H  
ATOM   2604  CG  GLN   199      66.702 130.256  57.586  1.00  0.00           C  
ATOM   2605  HG2 GLN   199      67.408 130.126  58.406  1.00  0.00           H  
ATOM   2606  HG3 GLN   199      67.147 130.574  56.643  1.00  0.00           H  
ATOM   2607  CD  GLN   199      65.749 131.351  58.004  1.00  0.00           C  
ATOM   2608  OE1 GLN   199      65.798 131.835  59.099  1.00  0.00           O  
ATOM   2609  NE2 GLN   199      65.013 131.959  57.117  1.00  0.00           N  
ATOM   2610 HE21 GLN   199      65.049 131.644  56.158  1.00  0.00           H  
ATOM   2611 HE22 GLN   199      64.375 132.681  57.419  1.00  0.00           H  
ATOM   2612  C   GLN   199      66.017 126.440  56.788  1.00  0.00           C  
ATOM   2613  O   GLN   199      65.046 126.190  56.049  1.00  0.00           O  
ATOM   2614  N   SER   200      66.356 125.427  57.653  1.00  0.00           N  
ATOM   2615  H   SER   200      65.580 124.802  57.823  1.00  0.00           H  
ATOM   2616  CA  SER   200      67.546 125.312  58.503  1.00  0.00           C  
ATOM   2617  HA  SER   200      67.617 126.065  59.287  1.00  0.00           H  
ATOM   2618  CB  SER   200      67.500 123.909  59.209  1.00  0.00           C  
ATOM   2619  HB2 SER   200      68.292 123.756  59.943  1.00  0.00           H  
ATOM   2620  HB3 SER   200      66.599 123.843  59.820  1.00  0.00           H  
ATOM   2621  OG  SER   200      67.349 122.838  58.307  1.00  0.00           O  
ATOM   2622  HG  SER   200      66.973 122.019  58.636  1.00  0.00           H  
ATOM   2623  C   SER   200      68.860 125.336  57.621  1.00  0.00           C  
ATOM   2624  O   SER   200      68.826 125.281  56.392  1.00  0.00           O  
ATOM   2625  N   GLY   201      70.033 125.412  58.281  1.00  0.00           N  
ATOM   2626  H   GLY   201      69.989 125.464  59.289  1.00  0.00           H  
ATOM   2627  CA  GLY   201      71.365 125.398  57.683  1.00  0.00           C  
ATOM   2628  HA2 GLY   201      71.570 124.521  57.070  1.00  0.00           H  
ATOM   2629  HA3 GLY   201      71.361 126.251  57.005  1.00  0.00           H  
ATOM   2630  C   GLY   201      72.572 125.620  58.643  1.00  0.00           C  
ATOM   2631  O   GLY   201      72.374 126.132  59.767  1.00  0.00           O  
ATOM   2632  N   GLY   202      73.838 125.184  58.268  1.00  0.00           N  
ATOM   2633  H   GLY   202      74.555 125.261  58.974  1.00  0.00           H  
ATOM   2634  CA  GLY   202      74.223 124.740  56.926  1.00  0.00           C  
ATOM   2635  HA2 GLY   202      73.731 125.334  56.156  1.00  0.00           H  
ATOM   2636  HA3 GLY   202      75.307 124.822  56.857  1.00  0.00           H  
ATOM   2637  C   GLY   202      73.762 123.255  56.619  1.00  0.00           C  
ATOM   2638  O   GLY   202      73.269 122.590  57.520  1.00  0.00           O  
ATOM   2639  N   GLY   203      73.926 122.715  55.442  1.00  0.00           N  
ATOM   2640  H   GLY   203      73.674 121.743  55.334  1.00  0.00           H  
ATOM   2641  CA  GLY   203      74.302 123.426  54.255  1.00  0.00           C  
ATOM   2642  HA2 GLY   203      75.166 124.078  54.379  1.00  0.00           H  
ATOM   2643  HA3 GLY   203      74.565 122.653  53.533  1.00  0.00           H  
ATOM   2644  C   GLY   203      73.203 124.217  53.571  1.00  0.00           C  
ATOM   2645  O   GLY   203      72.209 124.602  54.175  1.00  0.00           O  
ATOM   2646  N   GLY   204      73.280 124.440  52.267  1.00  0.00           N  
ATOM   2647  H   GLY   204      74.072 123.988  51.833  1.00  0.00           H  
ATOM   2648  CA  GLY   204      72.361 125.246  51.450  1.00  0.00           C  
ATOM   2649  HA2 GLY   204      72.236 124.636  50.555  1.00  0.00           H  
ATOM   2650  HA3 GLY   204      71.404 125.298  51.969  1.00  0.00           H  
ATOM   2651  C   GLY   204      72.923 126.678  51.089  1.00  0.00           C  
ATOM   2652  O   GLY   204      73.758 127.141  51.830  1.00  0.00           O  
ATOM   2653  N   SER   205      72.587 127.299  49.947  1.00  0.00           N  
ATOM   2654  H   SER   205      73.156 128.110  49.749  1.00  0.00           H  
ATOM   2655  CA  SER   205      71.608 127.032  48.820  1.00  0.00           C  
ATOM   2656  HA  SER   205      70.739 126.495  49.200  1.00  0.00           H  
ATOM   2657  CB  SER   205      71.246 128.354  48.237  1.00  0.00           C  
ATOM   2658  HB2 SER   205      70.514 128.238  47.438  1.00  0.00           H  
ATOM   2659  HB3 SER   205      70.832 129.006  49.006  1.00  0.00           H  
ATOM   2660  OG  SER   205      72.362 129.028  47.670  1.00  0.00           O  
ATOM   2661  HG  SER   205      72.801 129.406  48.436  1.00  0.00           H  
ATOM   2662  C   SER   205      72.128 126.132  47.721  1.00  0.00           C  
ATOM   2663  O   SER   205      71.498 125.854  46.697  1.00  0.00           O  
ATOM   2664  N   GLY   206      73.374 125.600  47.865  1.00  0.00           N  
ATOM   2665  H   GLY   206      73.833 125.816  48.738  1.00  0.00           H  
ATOM   2666  CA  GLY   206      74.048 124.708  46.907  1.00  0.00           C  
ATOM   2667  HA2 GLY   206      75.065 124.439  47.191  1.00  0.00           H  
ATOM   2668  HA3 GLY   206      73.523 123.761  46.780  1.00  0.00           H  
ATOM   2669  C   GLY   206      74.299 125.225  45.470  1.00  0.00           C  
ATOM   2670  O   GLY   206      74.393 126.434  45.255  1.00  0.00           O  
ATOM   2671  N   GLY   207      74.379 124.367  44.496  1.00  0.00           N  
ATOM   2672  H   GLY   207      74.604 124.730  43.581  1.00  0.00           H  
ATOM   2673  CA  GLY   207      74.339 122.932  44.629  1.00  0.00           C  
ATOM   2674  HA2 GLY   207      73.517 122.558  45.239  1.00  0.00           H  
ATOM   2675  HA3 GLY   207      74.194 122.528  43.627  1.00  0.00           H  
ATOM   2676  C   GLY   207      75.673 122.314  45.259  1.00  0.00           C  
ATOM   2677  O   GLY   207      76.782 122.728  44.853  1.00  0.00           O  
ATOM   2678  N   TYR   208      75.535 121.415  46.242  1.00  0.00           N  
ATOM   2679  H   TYR   208      74.588 121.121  46.434  1.00  0.00           H  
ATOM   2680  CA  TYR   208      76.734 120.692  46.727  1.00  0.00           C  
ATOM   2681  HA  TYR   208      77.609 120.967  46.138  1.00  0.00           H  
ATOM   2682  CB  TYR   208      76.931 121.154  48.168  1.00  0.00           C  
ATOM   2683  HB2 TYR   208      77.119 122.227  48.217  1.00  0.00           H  
ATOM   2684  HB3 TYR   208      76.009 120.984  48.723  1.00  0.00           H  
ATOM   2685  CG  TYR   208      78.134 120.519  48.944  1.00  0.00           C  
ATOM   2686  CD1 TYR   208      77.840 119.608  49.959  1.00  0.00           C  
ATOM   2687  HD1 TYR   208      76.830 119.378  50.264  1.00  0.00           H  
ATOM   2688  CE1 TYR   208      78.863 119.117  50.765  1.00  0.00           C  
ATOM   2689  HE1 TYR   208      78.545 118.404  51.512  1.00  0.00           H  
ATOM   2690  CZ  TYR   208      80.200 119.529  50.634  1.00  0.00           C  
ATOM   2691  OH  TYR   208      81.161 118.991  51.479  1.00  0.00           O  
ATOM   2692  HH  TYR   208      82.004 119.450  51.460  1.00  0.00           H  
ATOM   2693  CE2 TYR   208      80.481 120.426  49.550  1.00  0.00           C  
ATOM   2694  HE2 TYR   208      81.483 120.752  49.317  1.00  0.00           H  
ATOM   2695  CD2 TYR   208      79.452 120.913  48.720  1.00  0.00           C  
ATOM   2696  HD2 TYR   208      79.631 121.709  48.012  1.00  0.00           H  
ATOM   2697  C   TYR   208      76.583 119.183  46.802  1.00  0.00           C  
ATOM   2698  O   TYR   208      75.567 118.696  47.386  1.00  0.00           O  
ATOM   2699  N   GLY   209      77.616 118.475  46.449  1.00  0.00           N  
ATOM   2700  H   GLY   209      78.457 118.896  46.081  1.00  0.00           H  
ATOM   2701  CA  GLY   209      77.756 117.082  46.775  1.00  0.00           C  
ATOM   2702  HA2 GLY   209      77.145 116.961  47.669  1.00  0.00           H  
ATOM   2703  HA3 GLY   209      77.441 116.408  45.978  1.00  0.00           H  
ATOM   2704  C   GLY   209      79.099 116.599  47.271  1.00  0.00           C  
ATOM   2705  O   GLY   209      79.982 117.434  47.556  1.00  0.00           O  
ATOM   2706  N   GLN   210      79.387 115.294  47.359  1.00  0.00           N  
ATOM   2707  H   GLN   210      80.313 115.056  47.684  1.00  0.00           H  
ATOM   2708  CA  GLN   210      78.590 114.077  47.099  1.00  0.00           C  
ATOM   2709  HA  GLN   210      79.123 113.210  47.489  1.00  0.00           H  
ATOM   2710  CB  GLN   210      77.192 113.970  47.846  1.00  0.00           C  
ATOM   2711  HB2 GLN   210      76.534 114.734  47.432  1.00  0.00           H  
ATOM   2712  HB3 GLN   210      76.707 113.007  47.684  1.00  0.00           H  
ATOM   2713  CG  GLN   210      77.410 114.272  49.363  1.00  0.00           C  
ATOM   2714  HG2 GLN   210      78.168 113.556  49.681  1.00  0.00           H  
ATOM   2715  HG3 GLN   210      77.791 115.293  49.361  1.00  0.00           H  
ATOM   2716  CD  GLN   210      76.186 114.034  50.191  1.00  0.00           C  
ATOM   2717  OE1 GLN   210      75.040 114.070  49.662  1.00  0.00           O  
ATOM   2718  NE2 GLN   210      76.324 113.896  51.505  1.00  0.00           N  
ATOM   2719 HE21 GLN   210      75.446 113.856  52.002  1.00  0.00           H  
ATOM   2720 HE22 GLN   210      77.195 114.086  51.980  1.00  0.00           H  
ATOM   2721  C   GLN   210      78.607 113.806  45.522  1.00  0.00           C  
ATOM   2722  O   GLN   210      77.546 113.394  45.049  1.00  0.00           O  
ATOM   2723  N   GLN   211      79.736 114.151  44.858  1.00  0.00           N  
ATOM   2724  H   GLN   211      80.592 114.363  45.349  1.00  0.00           H  
ATOM   2725  CA  GLN   211      79.907 113.896  43.363  1.00  0.00           C  
ATOM   2726  HA  GLN   211      79.060 114.355  42.854  1.00  0.00           H  
ATOM   2727  CB  GLN   211      81.139 114.568  42.705  1.00  0.00           C  
ATOM   2728  HB2 GLN   211      82.077 114.026  42.834  1.00  0.00           H  
ATOM   2729  HB3 GLN   211      80.959 114.460  41.635  1.00  0.00           H  
ATOM   2730  CG  GLN   211      81.215 116.094  43.030  1.00  0.00           C  
ATOM   2731  HG2 GLN   211      81.814 116.646  42.307  1.00  0.00           H  
ATOM   2732  HG3 GLN   211      80.172 116.404  42.963  1.00  0.00           H  
ATOM   2733  CD  GLN   211      81.935 116.472  44.347  1.00  0.00           C  
ATOM   2734  OE1 GLN   211      82.774 115.744  44.783  1.00  0.00           O  
ATOM   2735  NE2 GLN   211      81.606 117.615  44.956  1.00  0.00           N  
ATOM   2736 HE21 GLN   211      80.976 118.223  44.452  1.00  0.00           H  
ATOM   2737 HE22 GLN   211      81.983 117.820  45.870  1.00  0.00           H  
ATOM   2738  C   GLN   211      79.826 112.432  43.029  1.00  0.00           C  
ATOM   2739  O   GLN   211      79.260 111.895  42.068  1.00  0.00           O  
ATOM   2740  N   ASP   212      80.489 111.640  43.898  1.00  0.00           N  
ATOM   2741  H   ASP   212      80.973 112.111  44.648  1.00  0.00           H  
ATOM   2742  CA  ASP   212      80.546 110.215  43.828  1.00  0.00           C  
ATOM   2743  HA  ASP   212      79.665 109.808  43.330  1.00  0.00           H  
ATOM   2744  CB  ASP   212      81.721 109.756  43.028  1.00  0.00           C  
ATOM   2745  HB2 ASP   212      82.632 109.912  43.606  1.00  0.00           H  
ATOM   2746  HB3 ASP   212      81.726 108.666  43.009  1.00  0.00           H  
ATOM   2747  CG  ASP   212      82.132 110.329  41.612  1.00  0.00           C  
ATOM   2748  OD1 ASP   212      81.670 109.809  40.580  1.00  0.00           O  
ATOM   2749  OD2 ASP   212      82.946 111.279  41.576  1.00  0.00           O  
ATOM   2750  C   ASP   212      80.652 109.578  45.274  1.00  0.00           C  
ATOM   2751  O   ASP   212      80.397 108.395  45.401  1.00  0.00           O  
ATOM   2752  N   ARG   213      80.929 110.419  46.296  1.00  0.00           N  
ATOM   2753  H   ARG   213      81.098 111.390  46.076  1.00  0.00           H  
ATOM   2754  CA  ARG   213      80.583 110.026  47.662  1.00  0.00           C  
ATOM   2755  HA  ARG   213      80.910 108.990  47.745  1.00  0.00           H  
ATOM   2756  CB  ARG   213      81.359 110.970  48.557  1.00  0.00           C  
ATOM   2757  HB2 ARG   213      81.258 111.991  48.192  1.00  0.00           H  
ATOM   2758  HB3 ARG   213      80.799 110.983  49.493  1.00  0.00           H  
ATOM   2759  CG  ARG   213      82.835 110.529  48.627  1.00  0.00           C  
ATOM   2760  HG2 ARG   213      82.846 109.446  48.750  1.00  0.00           H  
ATOM   2761  HG3 ARG   213      83.208 110.677  47.614  1.00  0.00           H  
ATOM   2762  CD  ARG   213      83.652 111.302  49.665  1.00  0.00           C  
ATOM   2763  HD2 ARG   213      84.710 111.138  49.465  1.00  0.00           H  
ATOM   2764  HD3 ARG   213      83.397 112.338  49.439  1.00  0.00           H  
ATOM   2765  NE  ARG   213      83.301 110.909  50.972  1.00  0.00           N  
ATOM   2766  HE  ARG   213      82.541 110.249  51.052  1.00  0.00           H  
ATOM   2767  CZ  ARG   213      83.812 111.316  52.122  1.00  0.00           C  
ATOM   2768  NH1 ARG   213      84.919 111.986  52.201  1.00  0.00           N  
ATOM   2769 HH11 ARG   213      85.235 112.213  53.134  1.00  0.00           H  
ATOM   2770 HH12 ARG   213      85.416 112.299  51.380  1.00  0.00           H  
ATOM   2771  NH2 ARG   213      83.278 110.914  53.234  1.00  0.00           N  
ATOM   2772 HH21 ARG   213      83.751 111.115  54.103  1.00  0.00           H  
ATOM   2773 HH22 ARG   213      82.478 110.300  53.173  1.00  0.00           H  
ATOM   2774  C   ARG   213      79.101 109.871  47.974  1.00  0.00           C  
ATOM   2775  O   ARG   213      78.205 110.144  47.169  1.00  0.00           O  
ATOM   2776  N   GLY   214      78.712 109.297  49.092  1.00  0.00           N  
ATOM   2777  H   GLY   214      77.727 109.157  49.267  1.00  0.00           H  
ATOM   2778  CA  GLY   214      79.446 108.575  50.031  1.00  0.00           C  
ATOM   2779  HA2 GLY   214      80.238 107.949  49.621  1.00  0.00           H  
ATOM   2780  HA3 GLY   214      79.937 109.273  50.709  1.00  0.00           H  
ATOM   2781  C   GLY   214      78.419 107.823  50.841  1.00  0.00           C  
ATOM   2782  O   GLY   214      77.612 108.323  51.658  1.00  0.00           O  
ATOM   2783  OXT GLY   214      78.479 106.582  50.757  1.00  0.00           O  
TER    2784      GLY   214 
END   
