# Supplementary material for: Visualization of oligomerization, clustering, and density transition of intrinsically disordered proteins
Source: Natl Sci Rev. 2026 Feb 14;13(7):nwag107. doi: 10.1093/nsr/nwag107 (PMC13114874; doi:10.1093/nsr/nwag107)
Supplement: nwag107_Supplemental_Files [file nwag107_supplemental_files.zip › SI-MD-Structures/MD-Sturctures/frame253.pdb]

CRYST1  135.017  149.172  136.779  90.00  90.00  90.00               1
ATOM      1  N   MET     1      28.438  99.191 104.498  1.00  0.00           N  
ATOM      2  H1  MET     1      27.933  98.499 103.963  1.00  0.00           H  
ATOM      3  H2  MET     1      28.632  98.739 105.379  1.00  0.00           H  
ATOM      4  H3  MET     1      27.787  99.954 104.620  1.00  0.00           H  
ATOM      5  CA  MET     1      29.678  99.573 103.926  1.00  0.00           C  
ATOM      6  HA  MET     1      29.972 100.481 104.453  1.00  0.00           H  
ATOM      7  CB  MET     1      30.769  98.510 104.106  1.00  0.00           C  
ATOM      8  HB2 MET     1      30.394  97.548 103.756  1.00  0.00           H  
ATOM      9  HB3 MET     1      31.570  98.831 103.440  1.00  0.00           H  
ATOM     10  CG  MET     1      31.479  98.401 105.479  1.00  0.00           C  
ATOM     11  HG2 MET     1      31.969  99.345 105.715  1.00  0.00           H  
ATOM     12  HG3 MET     1      30.672  98.312 106.206  1.00  0.00           H  
ATOM     13  SD  MET     1      32.773  97.174 105.797  1.00  0.00           S  
ATOM     14  CE  MET     1      33.113  97.458 107.565  1.00  0.00           C  
ATOM     15  HE1 MET     1      32.340  97.147 108.267  1.00  0.00           H  
ATOM     16  HE2 MET     1      34.083  96.975 107.685  1.00  0.00           H  
ATOM     17  HE3 MET     1      33.190  98.520 107.797  1.00  0.00           H  
ATOM     18  C   MET     1      29.452  99.985 102.496  1.00  0.00           C  
ATOM     19  O   MET     1      28.800  99.237 101.736  1.00  0.00           O  
ATOM     20  N   ALA     2      29.986 101.131 101.974  1.00  0.00           N  
ATOM     21  H   ALA     2      29.637 101.352 101.052  1.00  0.00           H  
ATOM     22  CA  ALA     2      30.882 102.074 102.539  1.00  0.00           C  
ATOM     23  HA  ALA     2      30.997 102.868 101.802  1.00  0.00           H  
ATOM     24  CB  ALA     2      30.234 102.941 103.603  1.00  0.00           C  
ATOM     25  HB1 ALA     2      31.052 103.489 104.070  1.00  0.00           H  
ATOM     26  HB2 ALA     2      29.550 103.643 103.126  1.00  0.00           H  
ATOM     27  HB3 ALA     2      29.619 102.374 104.302  1.00  0.00           H  
ATOM     28  C   ALA     2      32.300 101.559 102.883  1.00  0.00           C  
ATOM     29  O   ALA     2      32.533 101.168 104.032  1.00  0.00           O  
ATOM     30  N   SER     3      33.298 101.575 101.973  1.00  0.00           N  
ATOM     31  H   SER     3      34.204 101.409 102.388  1.00  0.00           H  
ATOM     32  CA  SER     3      33.187 101.746 100.520  1.00  0.00           C  
ATOM     33  HA  SER     3      32.184 101.428 100.238  1.00  0.00           H  
ATOM     34  CB  SER     3      33.461 103.220 100.144  1.00  0.00           C  
ATOM     35  HB2 SER     3      34.519 103.395 100.337  1.00  0.00           H  
ATOM     36  HB3 SER     3      33.252 103.292  99.077  1.00  0.00           H  
ATOM     37  OG  SER     3      32.674 104.126 100.891  1.00  0.00           O  
ATOM     38  HG  SER     3      33.035 104.235 101.774  1.00  0.00           H  
ATOM     39  C   SER     3      34.240 100.935  99.831  1.00  0.00           C  
ATOM     40  O   SER     3      35.430 101.035 100.126  1.00  0.00           O  
ATOM     41  N   ASN     4      33.778 100.205  98.817  1.00  0.00           N  
ATOM     42  H   ASN     4      32.800 100.202  98.566  1.00  0.00           H  
ATOM     43  CA  ASN     4      34.621  99.464  97.843  1.00  0.00           C  
ATOM     44  HA  ASN     4      35.105  98.621  98.337  1.00  0.00           H  
ATOM     45  CB  ASN     4      33.664  98.955  96.757  1.00  0.00           C  
ATOM     46  HB2 ASN     4      32.664  98.799  97.161  1.00  0.00           H  
ATOM     47  HB3 ASN     4      33.544  99.775  96.049  1.00  0.00           H  
ATOM     48  CG  ASN     4      34.248  97.799  95.924  1.00  0.00           C  
ATOM     49  OD1 ASN     4      34.804  96.840  96.479  1.00  0.00           O  
ATOM     50  ND2 ASN     4      34.346  97.919  94.667  1.00  0.00           N  
ATOM     51 HD21 ASN     4      34.816  97.221  94.109  1.00  0.00           H  
ATOM     52 HD22 ASN     4      33.956  98.698  94.157  1.00  0.00           H  
ATOM     53  C   ASN     4      35.717 100.339  97.204  1.00  0.00           C  
ATOM     54  O   ASN     4      35.349 101.432  96.960  1.00  0.00           O  
ATOM     55  N   ASP     5      36.883  99.949  96.875  1.00  0.00           N  
ATOM     56  H   ASP     5      37.409 100.730  96.510  1.00  0.00           H  
ATOM     57  CA  ASP     5      37.611  98.677  96.963  1.00  0.00           C  
ATOM     58  HA  ASP     5      37.045  97.860  96.516  1.00  0.00           H  
ATOM     59  CB  ASP     5      39.020  98.802  96.245  1.00  0.00           C  
ATOM     60  HB2 ASP     5      39.436  99.790  96.444  1.00  0.00           H  
ATOM     61  HB3 ASP     5      39.773  98.109  96.618  1.00  0.00           H  
ATOM     62  CG  ASP     5      38.873  98.643  94.752  1.00  0.00           C  
ATOM     63  OD1 ASP     5      37.881  98.108  94.238  1.00  0.00           O  
ATOM     64  OD2 ASP     5      39.799  98.958  93.968  1.00  0.00           O  
ATOM     65  C   ASP     5      37.757  98.222  98.448  1.00  0.00           C  
ATOM     66  O   ASP     5      37.984  98.997  99.297  1.00  0.00           O  
ATOM     67  N   TYR     6      37.730  96.910  98.736  1.00  0.00           N  
ATOM     68  H   TYR     6      37.657  96.211  98.011  1.00  0.00           H  
ATOM     69  CA  TYR     6      37.949  96.336 100.083  1.00  0.00           C  
ATOM     70  HA  TYR     6      38.066  97.202 100.734  1.00  0.00           H  
ATOM     71  CB  TYR     6      36.683  95.549 100.429  1.00  0.00           C  
ATOM     72  HB2 TYR     6      36.472  94.726  99.746  1.00  0.00           H  
ATOM     73  HB3 TYR     6      36.815  95.215 101.458  1.00  0.00           H  
ATOM     74  CG  TYR     6      35.415  96.384 100.594  1.00  0.00           C  
ATOM     75  CD1 TYR     6      34.390  96.294  99.656  1.00  0.00           C  
ATOM     76  HD1 TYR     6      34.608  95.646  98.820  1.00  0.00           H  
ATOM     77  CE1 TYR     6      33.204  96.980  99.771  1.00  0.00           C  
ATOM     78  HE1 TYR     6      32.400  96.859  99.060  1.00  0.00           H  
ATOM     79  CZ  TYR     6      33.043  97.895 100.872  1.00  0.00           C  
ATOM     80  OH  TYR     6      31.908  98.628 100.940  1.00  0.00           O  
ATOM     81  HH  TYR     6      31.320  98.302 100.255  1.00  0.00           H  
ATOM     82  CE2 TYR     6      34.035  98.017 101.867  1.00  0.00           C  
ATOM     83  HE2 TYR     6      33.866  98.774 102.619  1.00  0.00           H  
ATOM     84  CD2 TYR     6      35.203  97.118 101.812  1.00  0.00           C  
ATOM     85  HD2 TYR     6      35.948  97.365 102.554  1.00  0.00           H  
ATOM     86  C   TYR     6      39.252  95.552 100.321  1.00  0.00           C  
ATOM     87  O   TYR     6      39.626  95.320 101.517  1.00  0.00           O  
ATOM     88  N   THR     7      39.880  95.285  99.194  1.00  0.00           N  
ATOM     89  H   THR     7      39.394  95.614  98.372  1.00  0.00           H  
ATOM     90  CA  THR     7      41.168  94.607  99.043  1.00  0.00           C  
ATOM     91  HA  THR     7      41.950  95.197  99.520  1.00  0.00           H  
ATOM     92  CB  THR     7      41.157  93.192  99.645  1.00  0.00           C  
ATOM     93  HB  THR     7      40.655  93.288 100.608  1.00  0.00           H  
ATOM     94  CG2 THR     7      40.395  92.225  98.820  1.00  0.00           C  
ATOM     95 HG21 THR     7      40.847  92.120  97.834  1.00  0.00           H  
ATOM     96 HG22 THR     7      40.453  91.243  99.289  1.00  0.00           H  
ATOM     97 HG23 THR     7      39.358  92.558  98.769  1.00  0.00           H  
ATOM     98  OG1 THR     7      42.443  92.741  99.787  1.00  0.00           O  
ATOM     99  HG1 THR     7      42.896  93.396 100.324  1.00  0.00           H  
ATOM    100  C   THR     7      41.703  94.678  97.571  1.00  0.00           C  
ATOM    101  O   THR     7      40.914  94.994  96.676  1.00  0.00           O  
ATOM    102  N   GLN     8      42.977  94.369  97.292  1.00  0.00           N  
ATOM    103  H   GLN     8      43.542  94.053  98.068  1.00  0.00           H  
ATOM    104  CA  GLN     8      43.541  94.221  95.961  1.00  0.00           C  
ATOM    105  HA  GLN     8      43.499  95.261  95.635  1.00  0.00           H  
ATOM    106  CB  GLN     8      45.002  93.725  96.142  1.00  0.00           C  
ATOM    107  HB2 GLN     8      45.413  93.629  95.137  1.00  0.00           H  
ATOM    108  HB3 GLN     8      45.629  94.465  96.639  1.00  0.00           H  
ATOM    109  CG  GLN     8      45.132  92.441  96.925  1.00  0.00           C  
ATOM    110  HG2 GLN     8      44.940  92.733  97.958  1.00  0.00           H  
ATOM    111  HG3 GLN     8      44.367  91.710  96.668  1.00  0.00           H  
ATOM    112  CD  GLN     8      46.490  91.742  96.870  1.00  0.00           C  
ATOM    113  OE1 GLN     8      47.450  92.126  96.124  1.00  0.00           O  
ATOM    114  NE2 GLN     8      46.650  90.680  97.628  1.00  0.00           N  
ATOM    115 HE21 GLN     8      45.885  90.215  98.097  1.00  0.00           H  
ATOM    116 HE22 GLN     8      47.549  90.230  97.727  1.00  0.00           H  
ATOM    117  C   GLN     8      42.703  93.379  95.028  1.00  0.00           C  
ATOM    118  O   GLN     8      42.159  92.338  95.461  1.00  0.00           O  
ATOM    119  N   GLN     9      42.572  93.693  93.754  1.00  0.00           N  
ATOM    120  H   GLN     9      41.974  93.019  93.298  1.00  0.00           H  
ATOM    121  CA  GLN     9      42.973  94.927  93.005  1.00  0.00           C  
ATOM    122  HA  GLN     9      42.710  94.685  91.975  1.00  0.00           H  
ATOM    123  CB  GLN     9      42.070  96.167  93.457  1.00  0.00           C  
ATOM    124  HB2 GLN     9      42.361  96.317  94.497  1.00  0.00           H  
ATOM    125  HB3 GLN     9      42.294  97.049  92.857  1.00  0.00           H  
ATOM    126  CG  GLN     9      40.544  95.851  93.299  1.00  0.00           C  
ATOM    127  HG2 GLN     9      40.215  94.834  93.510  1.00  0.00           H  
ATOM    128  HG3 GLN     9      39.986  96.455  94.015  1.00  0.00           H  
ATOM    129  CD  GLN     9      40.095  96.188  91.939  1.00  0.00           C  
ATOM    130  OE1 GLN     9      40.498  95.519  90.964  1.00  0.00           O  
ATOM    131  NE2 GLN     9      39.284  97.210  91.689  1.00  0.00           N  
ATOM    132 HE21 GLN     9      38.841  97.657  92.479  1.00  0.00           H  
ATOM    133 HE22 GLN     9      39.035  97.434  90.737  1.00  0.00           H  
ATOM    134  C   GLN     9      44.498  95.348  92.998  1.00  0.00           C  
ATOM    135  O   GLN     9      44.989  96.385  93.522  1.00  0.00           O  
ATOM    136  N   ALA    10      45.391  94.460  92.638  1.00  0.00           N  
ATOM    137  H   ALA    10      46.338  94.806  92.694  1.00  0.00           H  
ATOM    138  CA  ALA    10      45.215  93.159  91.877  1.00  0.00           C  
ATOM    139  HA  ALA    10      44.384  92.617  92.329  1.00  0.00           H  
ATOM    140  CB  ALA    10      44.823  93.458  90.411  1.00  0.00           C  
ATOM    141  HB1 ALA    10      45.580  94.068  89.919  1.00  0.00           H  
ATOM    142  HB2 ALA    10      44.819  92.512  89.870  1.00  0.00           H  
ATOM    143  HB3 ALA    10      43.849  93.899  90.202  1.00  0.00           H  
ATOM    144  C   ALA    10      46.413  92.145  92.080  1.00  0.00           C  
ATOM    145  O   ALA    10      47.550  92.611  92.107  1.00  0.00           O  
ATOM    146  N   THR    11      46.200  90.834  92.153  1.00  0.00           N  
ATOM    147  H   THR    11      45.287  90.499  91.879  1.00  0.00           H  
ATOM    148  CA  THR    11      47.273  89.817  92.171  1.00  0.00           C  
ATOM    149  HA  THR    11      48.046  90.264  91.546  1.00  0.00           H  
ATOM    150  CB  THR    11      47.808  89.637  93.624  1.00  0.00           C  
ATOM    151  HB  THR    11      48.021  90.617  94.051  1.00  0.00           H  
ATOM    152  CG2 THR    11      46.846  88.919  94.571  1.00  0.00           C  
ATOM    153 HG21 THR    11      45.879  89.419  94.515  1.00  0.00           H  
ATOM    154 HG22 THR    11      46.719  87.846  94.432  1.00  0.00           H  
ATOM    155 HG23 THR    11      47.138  89.049  95.613  1.00  0.00           H  
ATOM    156  OG1 THR    11      48.996  88.849  93.608  1.00  0.00           O  
ATOM    157  HG1 THR    11      49.656  89.497  93.350  1.00  0.00           H  
ATOM    158  C   THR    11      46.850  88.484  91.564  1.00  0.00           C  
ATOM    159  O   THR    11      45.907  87.817  91.954  1.00  0.00           O  
ATOM    160  N   GLN    12      47.563  87.966  90.556  1.00  0.00           N  
ATOM    161  H   GLN    12      47.157  87.105  90.219  1.00  0.00           H  
ATOM    162  CA  GLN    12      48.488  88.718  89.697  1.00  0.00           C  
ATOM    163  HA  GLN    12      49.342  89.028  90.299  1.00  0.00           H  
ATOM    164  CB  GLN    12      49.161  87.777  88.720  1.00  0.00           C  
ATOM    165  HB2 GLN    12      50.134  88.222  88.511  1.00  0.00           H  
ATOM    166  HB3 GLN    12      49.352  86.914  89.359  1.00  0.00           H  
ATOM    167  CG  GLN    12      48.572  87.437  87.347  1.00  0.00           C  
ATOM    168  HG2 GLN    12      48.041  88.295  86.935  1.00  0.00           H  
ATOM    169  HG3 GLN    12      49.376  87.242  86.637  1.00  0.00           H  
ATOM    170  CD  GLN    12      47.641  86.187  87.401  1.00  0.00           C  
ATOM    171  OE1 GLN    12      47.692  85.267  88.255  1.00  0.00           O  
ATOM    172  NE2 GLN    12      46.754  86.056  86.476  1.00  0.00           N  
ATOM    173 HE21 GLN    12      46.291  85.159  86.430  1.00  0.00           H  
ATOM    174 HE22 GLN    12      46.659  86.792  85.792  1.00  0.00           H  
ATOM    175  C   GLN    12      47.902  89.982  89.068  1.00  0.00           C  
ATOM    176  O   GLN    12      46.739  90.069  88.737  1.00  0.00           O  
ATOM    177  N   SER    13      48.729  90.969  88.812  1.00  0.00           N  
ATOM    178  H   SER    13      49.652  90.913  89.220  1.00  0.00           H  
ATOM    179  CA  SER    13      48.394  92.289  88.232  1.00  0.00           C  
ATOM    180  HA  SER    13      47.561  92.699  88.803  1.00  0.00           H  
ATOM    181  CB  SER    13      49.557  93.207  88.650  1.00  0.00           C  
ATOM    182  HB2 SER    13      49.240  94.228  88.439  1.00  0.00           H  
ATOM    183  HB3 SER    13      49.718  93.227  89.728  1.00  0.00           H  
ATOM    184  OG  SER    13      50.759  92.925  88.001  1.00  0.00           O  
ATOM    185  HG  SER    13      50.878  93.626  87.356  1.00  0.00           H  
ATOM    186  C   SER    13      48.137  92.426  86.780  1.00  0.00           C  
ATOM    187  O   SER    13      48.108  91.407  86.058  1.00  0.00           O  
ATOM    188  N   TYR    14      47.716  93.677  86.302  1.00  0.00           N  
ATOM    189  H   TYR    14      47.525  94.388  86.994  1.00  0.00           H  
ATOM    190  CA  TYR    14      47.489  94.014  84.883  1.00  0.00           C  
ATOM    191  HA  TYR    14      47.167  93.118  84.352  1.00  0.00           H  
ATOM    192  CB  TYR    14      46.251  94.967  84.807  1.00  0.00           C  
ATOM    193  HB2 TYR    14      45.422  94.407  85.240  1.00  0.00           H  
ATOM    194  HB3 TYR    14      46.365  95.797  85.504  1.00  0.00           H  
ATOM    195  CG  TYR    14      45.800  95.456  83.442  1.00  0.00           C  
ATOM    196  CD1 TYR    14      44.944  94.743  82.606  1.00  0.00           C  
ATOM    197  HD1 TYR    14      44.504  93.828  82.976  1.00  0.00           H  
ATOM    198  CE1 TYR    14      44.660  95.065  81.323  1.00  0.00           C  
ATOM    199  HE1 TYR    14      44.035  94.416  80.726  1.00  0.00           H  
ATOM    200  CZ  TYR    14      45.242  96.321  80.838  1.00  0.00           C  
ATOM    201  OH  TYR    14      45.097  96.758  79.558  1.00  0.00           O  
ATOM    202  HH  TYR    14      44.435  96.187  79.161  1.00  0.00           H  
ATOM    203  CE2 TYR    14      46.045  97.132  81.657  1.00  0.00           C  
ATOM    204  HE2 TYR    14      46.526  98.042  81.329  1.00  0.00           H  
ATOM    205  CD2 TYR    14      46.386  96.692  82.964  1.00  0.00           C  
ATOM    206  HD2 TYR    14      47.017  97.248  83.642  1.00  0.00           H  
ATOM    207  C   TYR    14      48.619  94.807  84.252  1.00  0.00           C  
ATOM    208  O   TYR    14      49.252  95.737  84.857  1.00  0.00           O  
ATOM    209  N   GLY    15      48.990  94.559  83.030  1.00  0.00           N  
ATOM    210  H   GLY    15      49.698  95.197  82.698  1.00  0.00           H  
ATOM    211  CA  GLY    15      48.600  93.514  82.021  1.00  0.00           C  
ATOM    212  HA2 GLY    15      47.556  93.224  82.141  1.00  0.00           H  
ATOM    213  HA3 GLY    15      48.596  93.894  81.000  1.00  0.00           H  
ATOM    214  C   GLY    15      49.355  92.201  82.136  1.00  0.00           C  
ATOM    215  O   GLY    15      49.713  91.827  83.256  1.00  0.00           O  
ATOM    216  N   ALA    16      49.438  91.496  80.979  1.00  0.00           N  
ATOM    217  H   ALA    16      49.093  91.849  80.098  1.00  0.00           H  
ATOM    218  CA  ALA    16      50.117  90.193  80.816  1.00  0.00           C  
ATOM    219  HA  ALA    16      50.721  90.018  81.706  1.00  0.00           H  
ATOM    220  CB  ALA    16      48.985  89.144  80.831  1.00  0.00           C  
ATOM    221  HB1 ALA    16      48.330  89.329  79.979  1.00  0.00           H  
ATOM    222  HB2 ALA    16      49.351  88.126  80.700  1.00  0.00           H  
ATOM    223  HB3 ALA    16      48.482  89.112  81.798  1.00  0.00           H  
ATOM    224  C   ALA    16      51.159  90.045  79.638  1.00  0.00           C  
ATOM    225  O   ALA    16      51.368  88.994  79.016  1.00  0.00           O  
ATOM    226  N   TYR    17      51.828  91.170  79.350  1.00  0.00           N  
ATOM    227  H   TYR    17      51.846  91.817  80.125  1.00  0.00           H  
ATOM    228  CA  TYR    17      52.920  91.311  78.369  1.00  0.00           C  
ATOM    229  HA  TYR    17      52.538  91.041  77.385  1.00  0.00           H  
ATOM    230  CB  TYR    17      53.441  92.815  78.244  1.00  0.00           C  
ATOM    231  HB2 TYR    17      52.504  93.369  78.188  1.00  0.00           H  
ATOM    232  HB3 TYR    17      53.923  93.130  79.169  1.00  0.00           H  
ATOM    233  CG  TYR    17      54.279  93.122  76.997  1.00  0.00           C  
ATOM    234  CD1 TYR    17      55.671  93.380  77.123  1.00  0.00           C  
ATOM    235  HD1 TYR    17      56.183  93.251  78.065  1.00  0.00           H  
ATOM    236  CE1 TYR    17      56.421  93.764  76.003  1.00  0.00           C  
ATOM    237  HE1 TYR    17      57.456  93.988  76.217  1.00  0.00           H  
ATOM    238  CZ  TYR    17      55.758  93.951  74.698  1.00  0.00           C  
ATOM    239  OH  TYR    17      56.435  94.437  73.651  1.00  0.00           O  
ATOM    240  HH  TYR    17      57.356  94.594  73.870  1.00  0.00           H  
ATOM    241  CE2 TYR    17      54.412  93.585  74.588  1.00  0.00           C  
ATOM    242  HE2 TYR    17      53.973  93.339  73.633  1.00  0.00           H  
ATOM    243  CD2 TYR    17      53.657  93.227  75.751  1.00  0.00           C  
ATOM    244  HD2 TYR    17      52.640  92.881  75.636  1.00  0.00           H  
ATOM    245  C   TYR    17      54.117  90.353  78.715  1.00  0.00           C  
ATOM    246  O   TYR    17      54.640  90.349  79.827  1.00  0.00           O  
ATOM    247  N   PRO    18      54.432  89.378  77.799  1.00  0.00           N  
ATOM    248  CD  PRO    18      53.690  89.103  76.670  1.00  0.00           C  
ATOM    249  HD2 PRO    18      53.979  89.696  75.803  1.00  0.00           H  
ATOM    250  HD3 PRO    18      52.616  89.130  76.855  1.00  0.00           H  
ATOM    251  CG  PRO    18      54.065  87.683  76.259  1.00  0.00           C  
ATOM    252  HG2 PRO    18      54.031  87.554  75.177  1.00  0.00           H  
ATOM    253  HG3 PRO    18      53.335  86.962  76.626  1.00  0.00           H  
ATOM    254  CB  PRO    18      55.465  87.413  76.826  1.00  0.00           C  
ATOM    255  HB2 PRO    18      56.255  87.573  76.092  1.00  0.00           H  
ATOM    256  HB3 PRO    18      55.624  86.467  77.344  1.00  0.00           H  
ATOM    257  CA  PRO    18      55.626  88.545  77.892  1.00  0.00           C  
ATOM    258  HA  PRO    18      55.648  88.062  78.868  1.00  0.00           H  
ATOM    259  C   PRO    18      56.974  89.312  77.734  1.00  0.00           C  
ATOM    260  O   PRO    18      56.999  90.371  77.270  1.00  0.00           O  
ATOM    261  N   THR    19      58.095  88.582  77.990  1.00  0.00           N  
ATOM    262  H   THR    19      57.838  87.738  78.482  1.00  0.00           H  
ATOM    263  CA  THR    19      59.520  88.870  78.090  1.00  0.00           C  
ATOM    264  HA  THR    19      59.898  88.683  77.084  1.00  0.00           H  
ATOM    265  CB  THR    19      59.851  90.315  78.535  1.00  0.00           C  
ATOM    266  HB  THR    19      59.323  90.511  79.468  1.00  0.00           H  
ATOM    267  CG2 THR    19      61.334  90.648  78.748  1.00  0.00           C  
ATOM    268 HG21 THR    19      61.852  89.880  79.322  1.00  0.00           H  
ATOM    269 HG22 THR    19      61.855  90.555  77.795  1.00  0.00           H  
ATOM    270 HG23 THR    19      61.355  91.621  79.239  1.00  0.00           H  
ATOM    271  OG1 THR    19      59.385  91.175  77.550  1.00  0.00           O  
ATOM    272  HG1 THR    19      58.512  90.825  77.358  1.00  0.00           H  
ATOM    273  C   THR    19      60.187  87.788  79.005  1.00  0.00           C  
ATOM    274  O   THR    19      59.808  87.622  80.154  1.00  0.00           O  
ATOM    275  N   GLN    20      61.235  87.179  78.607  1.00  0.00           N  
ATOM    276  H   GLN    20      61.444  87.244  77.621  1.00  0.00           H  
ATOM    277  CA  GLN    20      62.122  86.404  79.451  1.00  0.00           C  
ATOM    278  HA  GLN    20      61.492  86.055  80.269  1.00  0.00           H  
ATOM    279  CB  GLN    20      62.530  85.188  78.619  1.00  0.00           C  
ATOM    280  HB2 GLN    20      63.015  85.552  77.713  1.00  0.00           H  
ATOM    281  HB3 GLN    20      63.275  84.639  79.193  1.00  0.00           H  
ATOM    282  CG  GLN    20      61.492  84.146  78.373  1.00  0.00           C  
ATOM    283  HG2 GLN    20      60.644  84.568  77.833  1.00  0.00           H  
ATOM    284  HG3 GLN    20      61.955  83.488  77.638  1.00  0.00           H  
ATOM    285  CD  GLN    20      60.866  83.286  79.491  1.00  0.00           C  
ATOM    286  OE1 GLN    20      60.948  83.641  80.658  1.00  0.00           O  
ATOM    287  NE2 GLN    20      60.233  82.148  79.134  1.00  0.00           N  
ATOM    288 HE21 GLN    20      60.158  81.868  78.166  1.00  0.00           H  
ATOM    289 HE22 GLN    20      60.252  81.435  79.849  1.00  0.00           H  
ATOM    290  C   GLN    20      63.372  87.084  80.114  1.00  0.00           C  
ATOM    291  O   GLN    20      63.802  88.115  79.604  1.00  0.00           O  
ATOM    292  N   PRO    21      63.964  86.594  81.211  1.00  0.00           N  
ATOM    293  CD  PRO    21      63.392  85.575  82.125  1.00  0.00           C  
ATOM    294  HD2 PRO    21      63.568  84.552  81.793  1.00  0.00           H  
ATOM    295  HD3 PRO    21      62.320  85.764  82.186  1.00  0.00           H  
ATOM    296  CG  PRO    21      63.963  85.817  83.525  1.00  0.00           C  
ATOM    297  HG2 PRO    21      64.045  84.801  83.910  1.00  0.00           H  
ATOM    298  HG3 PRO    21      63.257  86.429  84.087  1.00  0.00           H  
ATOM    299  CB  PRO    21      65.287  86.445  83.146  1.00  0.00           C  
ATOM    300  HB2 PRO    21      66.039  85.657  83.188  1.00  0.00           H  
ATOM    301  HB3 PRO    21      65.611  87.183  83.878  1.00  0.00           H  
ATOM    302  CA  PRO    21      65.249  86.968  81.705  1.00  0.00           C  
ATOM    303  HA  PRO    21      65.319  88.052  81.801  1.00  0.00           H  
ATOM    304  C   PRO    21      66.415  86.393  80.711  1.00  0.00           C  
ATOM    305  O   PRO    21      66.248  85.349  80.092  1.00  0.00           O  
ATOM    306  N   GLY    22      67.486  87.165  80.467  1.00  0.00           N  
ATOM    307  H   GLY    22      67.564  88.001  81.028  1.00  0.00           H  
ATOM    308  CA  GLY    22      68.704  86.804  79.687  1.00  0.00           C  
ATOM    309  HA2 GLY    22      68.817  85.733  79.521  1.00  0.00           H  
ATOM    310  HA3 GLY    22      68.427  87.353  78.787  1.00  0.00           H  
ATOM    311  C   GLY    22      70.030  87.397  80.167  1.00  0.00           C  
ATOM    312  O   GLY    22      70.106  88.382  80.812  1.00  0.00           O  
ATOM    313  N   GLN    23      71.123  86.793  79.631  1.00  0.00           N  
ATOM    314  H   GLN    23      70.984  86.022  78.993  1.00  0.00           H  
ATOM    315  CA  GLN    23      72.493  87.074  80.002  1.00  0.00           C  
ATOM    316  HA  GLN    23      72.546  87.413  81.037  1.00  0.00           H  
ATOM    317  CB  GLN    23      73.498  85.882  79.880  1.00  0.00           C  
ATOM    318  HB2 GLN    23      73.114  85.052  80.473  1.00  0.00           H  
ATOM    319  HB3 GLN    23      73.655  85.651  78.826  1.00  0.00           H  
ATOM    320  CG  GLN    23      74.888  86.184  80.569  1.00  0.00           C  
ATOM    321  HG2 GLN    23      75.424  86.760  79.815  1.00  0.00           H  
ATOM    322  HG3 GLN    23      74.871  86.775  81.485  1.00  0.00           H  
ATOM    323  CD  GLN    23      75.707  84.957  80.832  1.00  0.00           C  
ATOM    324  OE1 GLN    23      75.215  83.894  81.141  1.00  0.00           O  
ATOM    325  NE2 GLN    23      77.008  85.106  80.813  1.00  0.00           N  
ATOM    326 HE21 GLN    23      77.398  86.005  80.566  1.00  0.00           H  
ATOM    327 HE22 GLN    23      77.502  84.293  81.150  1.00  0.00           H  
ATOM    328  C   GLN    23      73.052  88.257  79.183  1.00  0.00           C  
ATOM    329  O   GLN    23      73.891  88.126  78.313  1.00  0.00           O  
ATOM    330  N   GLY    24      72.556  89.495  79.462  1.00  0.00           N  
ATOM    331  H   GLY    24      71.868  89.523  80.201  1.00  0.00           H  
ATOM    332  CA  GLY    24      72.930  90.778  78.767  1.00  0.00           C  
ATOM    333  HA2 GLY    24      72.766  90.534  77.717  1.00  0.00           H  
ATOM    334  HA3 GLY    24      72.222  91.577  78.985  1.00  0.00           H  
ATOM    335  C   GLY    24      74.371  91.327  78.851  1.00  0.00           C  
ATOM    336  O   GLY    24      75.254  90.688  79.359  1.00  0.00           O  
ATOM    337  N   TYR    25      74.495  92.574  78.404  1.00  0.00           N  
ATOM    338  H   TYR    25      73.750  92.874  77.792  1.00  0.00           H  
ATOM    339  CA  TYR    25      75.742  93.394  78.425  1.00  0.00           C  
ATOM    340  HA  TYR    25      76.534  92.690  78.167  1.00  0.00           H  
ATOM    341  CB  TYR    25      75.653  94.651  77.546  1.00  0.00           C  
ATOM    342  HB2 TYR    25      75.424  94.389  76.513  1.00  0.00           H  
ATOM    343  HB3 TYR    25      74.851  95.252  77.975  1.00  0.00           H  
ATOM    344  CG  TYR    25      76.794  95.695  77.644  1.00  0.00           C  
ATOM    345  CD1 TYR    25      77.838  95.587  76.736  1.00  0.00           C  
ATOM    346  HD1 TYR    25      77.908  94.745  76.062  1.00  0.00           H  
ATOM    347  CE1 TYR    25      78.921  96.484  76.899  1.00  0.00           C  
ATOM    348  HE1 TYR    25      79.828  96.273  76.351  1.00  0.00           H  
ATOM    349  CZ  TYR    25      78.907  97.523  77.859  1.00  0.00           C  
ATOM    350  OH  TYR    25      79.935  98.373  78.107  1.00  0.00           O  
ATOM    351  HH  TYR    25      80.513  98.401  77.342  1.00  0.00           H  
ATOM    352  CE2 TYR    25      77.750  97.703  78.627  1.00  0.00           C  
ATOM    353  HE2 TYR    25      77.587  98.463  79.377  1.00  0.00           H  
ATOM    354  CD2 TYR    25      76.677  96.805  78.506  1.00  0.00           C  
ATOM    355  HD2 TYR    25      75.871  96.897  79.219  1.00  0.00           H  
ATOM    356  C   TYR    25      76.007  93.729  79.883  1.00  0.00           C  
ATOM    357  O   TYR    25      75.031  93.994  80.609  1.00  0.00           O  
ATOM    358  N   SER    26      77.224  93.722  80.298  1.00  0.00           N  
ATOM    359  H   SER    26      77.985  93.722  79.634  1.00  0.00           H  
ATOM    360  CA  SER    26      77.562  94.184  81.631  1.00  0.00           C  
ATOM    361  HA  SER    26      76.649  94.505  82.132  1.00  0.00           H  
ATOM    362  CB  SER    26      78.138  93.021  82.473  1.00  0.00           C  
ATOM    363  HB2 SER    26      77.427  92.213  82.645  1.00  0.00           H  
ATOM    364  HB3 SER    26      79.099  92.676  82.090  1.00  0.00           H  
ATOM    365  OG  SER    26      78.628  93.506  83.661  1.00  0.00           O  
ATOM    366  HG  SER    26      79.180  92.827  84.056  1.00  0.00           H  
ATOM    367  C   SER    26      78.476  95.384  81.587  1.00  0.00           C  
ATOM    368  O   SER    26      79.616  95.261  81.090  1.00  0.00           O  
ATOM    369  N   GLN    27      78.145  96.567  82.152  1.00  0.00           N  
ATOM    370  H   GLN    27      77.324  96.546  82.741  1.00  0.00           H  
ATOM    371  CA  GLN    27      78.970  97.748  82.306  1.00  0.00           C  
ATOM    372  HA  GLN    27      79.117  98.049  81.269  1.00  0.00           H  
ATOM    373  CB  GLN    27      78.340  98.924  83.213  1.00  0.00           C  
ATOM    374  HB2 GLN    27      77.281  99.121  83.046  1.00  0.00           H  
ATOM    375  HB3 GLN    27      78.373  98.594  84.252  1.00  0.00           H  
ATOM    376  CG  GLN    27      79.059 100.347  83.185  1.00  0.00           C  
ATOM    377  HG2 GLN    27      78.375 100.996  83.731  1.00  0.00           H  
ATOM    378  HG3 GLN    27      80.019 100.203  83.681  1.00  0.00           H  
ATOM    379  CD  GLN    27      79.300 100.795  81.693  1.00  0.00           C  
ATOM    380  OE1 GLN    27      78.391 101.299  81.034  1.00  0.00           O  
ATOM    381  NE2 GLN    27      80.390 100.338  81.125  1.00  0.00           N  
ATOM    382 HE21 GLN    27      81.034  99.790  81.677  1.00  0.00           H  
ATOM    383 HE22 GLN    27      80.425 100.283  80.117  1.00  0.00           H  
ATOM    384  C   GLN    27      80.334  97.382  82.848  1.00  0.00           C  
ATOM    385  O   GLN    27      81.333  97.826  82.323  1.00  0.00           O  
ATOM    386  N   GLN    28      80.496  96.587  83.902  1.00  0.00           N  
ATOM    387  H   GLN    28      79.647  96.217  84.305  1.00  0.00           H  
ATOM    388  CA  GLN    28      81.715  96.129  84.519  1.00  0.00           C  
ATOM    389  HA  GLN    28      82.101  96.977  85.085  1.00  0.00           H  
ATOM    390  CB  GLN    28      81.322  95.137  85.565  1.00  0.00           C  
ATOM    391  HB2 GLN    28      80.734  95.592  86.362  1.00  0.00           H  
ATOM    392  HB3 GLN    28      80.703  94.373  85.094  1.00  0.00           H  
ATOM    393  CG  GLN    28      82.541  94.409  86.223  1.00  0.00           C  
ATOM    394  HG2 GLN    28      82.062  93.685  86.881  1.00  0.00           H  
ATOM    395  HG3 GLN    28      83.085  93.912  85.420  1.00  0.00           H  
ATOM    396  CD  GLN    28      83.549  95.372  86.906  1.00  0.00           C  
ATOM    397  OE1 GLN    28      83.081  96.238  87.598  1.00  0.00           O  
ATOM    398  NE2 GLN    28      84.873  95.190  86.928  1.00  0.00           N  
ATOM    399 HE21 GLN    28      85.424  95.887  87.408  1.00  0.00           H  
ATOM    400 HE22 GLN    28      85.309  94.407  86.462  1.00  0.00           H  
ATOM    401  C   GLN    28      82.749  95.500  83.563  1.00  0.00           C  
ATOM    402  O   GLN    28      83.928  95.581  83.830  1.00  0.00           O  
ATOM    403  N   SER    29      82.323  94.918  82.463  1.00  0.00           N  
ATOM    404  H   SER    29      81.317  94.855  82.406  1.00  0.00           H  
ATOM    405  CA  SER    29      83.175  94.258  81.479  1.00  0.00           C  
ATOM    406  HA  SER    29      83.920  93.648  81.989  1.00  0.00           H  
ATOM    407  CB  SER    29      82.410  93.284  80.628  1.00  0.00           C  
ATOM    408  HB2 SER    29      83.053  92.578  80.103  1.00  0.00           H  
ATOM    409  HB3 SER    29      81.908  92.639  81.349  1.00  0.00           H  
ATOM    410  OG  SER    29      81.602  93.980  79.705  1.00  0.00           O  
ATOM    411  HG  SER    29      81.024  94.553  80.214  1.00  0.00           H  
ATOM    412  C   SER    29      83.906  95.244  80.572  1.00  0.00           C  
ATOM    413  O   SER    29      84.875  94.893  79.896  1.00  0.00           O  
ATOM    414  N   SER    30      83.655  96.578  80.704  1.00  0.00           N  
ATOM    415  H   SER    30      82.749  96.740  81.121  1.00  0.00           H  
ATOM    416  CA  SER    30      84.342  97.728  80.061  1.00  0.00           C  
ATOM    417  HA  SER    30      85.172  97.352  79.463  1.00  0.00           H  
ATOM    418  CB  SER    30      83.391  98.400  78.983  1.00  0.00           C  
ATOM    419  HB2 SER    30      83.001  97.721  78.225  1.00  0.00           H  
ATOM    420  HB3 SER    30      82.549  98.849  79.509  1.00  0.00           H  
ATOM    421  OG  SER    30      84.188  99.344  78.288  1.00  0.00           O  
ATOM    422  HG  SER    30      84.283  98.983  77.404  1.00  0.00           H  
ATOM    423  C   SER    30      84.875  98.716  81.124  1.00  0.00           C  
ATOM    424  O   SER    30      84.241  99.699  81.523  1.00  0.00           O  
ATOM    425  N   GLN    31      86.061  98.396  81.630  1.00  0.00           N  
ATOM    426  H   GLN    31      86.176  98.939  82.474  1.00  0.00           H  
ATOM    427  CA  GLN    31      87.018  97.305  81.466  1.00  0.00           C  
ATOM    428  HA  GLN    31      86.707  96.569  80.725  1.00  0.00           H  
ATOM    429  CB  GLN    31      88.271  97.936  80.794  1.00  0.00           C  
ATOM    430  HB2 GLN    31      88.616  98.821  81.328  1.00  0.00           H  
ATOM    431  HB3 GLN    31      89.132  97.270  80.849  1.00  0.00           H  
ATOM    432  CG  GLN    31      87.914  98.361  79.340  1.00  0.00           C  
ATOM    433  HG2 GLN    31      87.001  98.934  79.177  1.00  0.00           H  
ATOM    434  HG3 GLN    31      88.678  99.020  78.927  1.00  0.00           H  
ATOM    435  CD  GLN    31      87.795  97.161  78.415  1.00  0.00           C  
ATOM    436  OE1 GLN    31      88.272  96.062  78.802  1.00  0.00           O  
ATOM    437  NE2 GLN    31      87.391  97.377  77.221  1.00  0.00           N  
ATOM    438 HE21 GLN    31      87.120  96.610  76.622  1.00  0.00           H  
ATOM    439 HE22 GLN    31      87.479  98.352  76.971  1.00  0.00           H  
ATOM    440  C   GLN    31      87.281  96.692  82.815  1.00  0.00           C  
ATOM    441  O   GLN    31      87.439  97.474  83.772  1.00  0.00           O  
ATOM    442  N   PRO    32      87.292  95.355  82.923  1.00  0.00           N  
ATOM    443  CD  PRO    32      87.547  94.418  81.817  1.00  0.00           C  
ATOM    444  HD2 PRO    32      88.446  94.658  81.249  1.00  0.00           H  
ATOM    445  HD3 PRO    32      86.691  94.375  81.144  1.00  0.00           H  
ATOM    446  CG  PRO    32      87.785  93.058  82.421  1.00  0.00           C  
ATOM    447  HG2 PRO    32      88.841  92.920  82.651  1.00  0.00           H  
ATOM    448  HG3 PRO    32      87.350  92.359  81.706  1.00  0.00           H  
ATOM    449  CB  PRO    32      87.064  93.097  83.758  1.00  0.00           C  
ATOM    450  HB2 PRO    32      87.351  92.416  84.559  1.00  0.00           H  
ATOM    451  HB3 PRO    32      85.996  93.071  83.540  1.00  0.00           H  
ATOM    452  CA  PRO    32      87.339  94.560  84.186  1.00  0.00           C  
ATOM    453  HA  PRO    32      86.546  94.848  84.876  1.00  0.00           H  
ATOM    454  C   PRO    32      88.719  94.751  84.828  1.00  0.00           C  
ATOM    455  O   PRO    32      89.646  95.132  84.156  1.00  0.00           O  
ATOM    456  N   TYR    33      88.844  94.538  86.168  1.00  0.00           N  
ATOM    457  H   TYR    33      87.988  94.351  86.672  1.00  0.00           H  
ATOM    458  CA  TYR    33      90.012  94.893  86.936  1.00  0.00           C  
ATOM    459  HA  TYR    33      90.536  95.642  86.342  1.00  0.00           H  
ATOM    460  CB  TYR    33      89.306  95.592  88.131  1.00  0.00           C  
ATOM    461  HB2 TYR    33      88.905  94.819  88.787  1.00  0.00           H  
ATOM    462  HB3 TYR    33      90.058  96.136  88.703  1.00  0.00           H  
ATOM    463  CG  TYR    33      88.294  96.717  87.787  1.00  0.00           C  
ATOM    464  CD1 TYR    33      88.645  97.923  87.099  1.00  0.00           C  
ATOM    465  HD1 TYR    33      89.581  98.018  86.568  1.00  0.00           H  
ATOM    466  CE1 TYR    33      87.742  98.997  86.974  1.00  0.00           C  
ATOM    467  HE1 TYR    33      87.960  99.911  86.441  1.00  0.00           H  
ATOM    468  CZ  TYR    33      86.559  99.044  87.754  1.00  0.00           C  
ATOM    469  OH  TYR    33      85.643 100.055  87.623  1.00  0.00           O  
ATOM    470  HH  TYR    33      84.843  99.723  88.037  1.00  0.00           H  
ATOM    471  CE2 TYR    33      86.198  97.802  88.382  1.00  0.00           C  
ATOM    472  HE2 TYR    33      85.269  97.799  88.932  1.00  0.00           H  
ATOM    473  CD2 TYR    33      87.074  96.716  88.425  1.00  0.00           C  
ATOM    474  HD2 TYR    33      86.736  95.806  88.896  1.00  0.00           H  
ATOM    475  C   TYR    33      91.101  93.836  87.358  1.00  0.00           C  
ATOM    476  O   TYR    33      92.036  94.235  88.024  1.00  0.00           O  
ATOM    477  N   GLY    34      91.004  92.573  86.928  1.00  0.00           N  
ATOM    478  H   GLY    34      90.222  92.408  86.310  1.00  0.00           H  
ATOM    479  CA  GLY    34      91.941  91.508  87.190  1.00  0.00           C  
ATOM    480  HA2 GLY    34      91.669  90.665  86.555  1.00  0.00           H  
ATOM    481  HA3 GLY    34      92.965  91.851  87.041  1.00  0.00           H  
ATOM    482  C   GLY    34      91.754  90.937  88.566  1.00  0.00           C  
ATOM    483  O   GLY    34      91.039  91.479  89.426  1.00  0.00           O  
ATOM    484  N   GLN    35      92.380  89.806  88.818  1.00  0.00           N  
ATOM    485  H   GLN    35      92.801  89.285  88.062  1.00  0.00           H  
ATOM    486  CA  GLN    35      92.518  89.171  90.104  1.00  0.00           C  
ATOM    487  HA  GLN    35      92.195  89.874  90.872  1.00  0.00           H  
ATOM    488  CB  GLN    35      91.537  87.958  90.267  1.00  0.00           C  
ATOM    489  HB2 GLN    35      90.480  88.212  90.197  1.00  0.00           H  
ATOM    490  HB3 GLN    35      91.804  87.358  89.397  1.00  0.00           H  
ATOM    491  CG  GLN    35      91.744  87.177  91.624  1.00  0.00           C  
ATOM    492  HG2 GLN    35      90.929  86.463  91.747  1.00  0.00           H  
ATOM    493  HG3 GLN    35      92.637  86.563  91.505  1.00  0.00           H  
ATOM    494  CD  GLN    35      91.718  87.850  92.956  1.00  0.00           C  
ATOM    495  OE1 GLN    35      91.516  89.050  93.139  1.00  0.00           O  
ATOM    496  NE2 GLN    35      92.079  87.144  94.006  1.00  0.00           N  
ATOM    497 HE21 GLN    35      92.355  86.193  93.810  1.00  0.00           H  
ATOM    498 HE22 GLN    35      92.194  87.523  94.935  1.00  0.00           H  
ATOM    499  C   GLN    35      93.962  88.662  90.353  1.00  0.00           C  
ATOM    500  O   GLN    35      94.470  87.790  89.720  1.00  0.00           O  
ATOM    501  N   GLN    36      94.661  89.131  91.351  1.00  0.00           N  
ATOM    502  H   GLN    36      95.549  88.658  91.442  1.00  0.00           H  
ATOM    503  CA  GLN    36      94.407  90.264  92.292  1.00  0.00           C  
ATOM    504  HA  GLN    36      93.600  89.970  92.964  1.00  0.00           H  
ATOM    505  CB  GLN    36      95.626  90.484  93.137  1.00  0.00           C  
ATOM    506  HB2 GLN    36      96.433  90.618  92.417  1.00  0.00           H  
ATOM    507  HB3 GLN    36      95.353  91.421  93.623  1.00  0.00           H  
ATOM    508  CG  GLN    36      95.956  89.370  94.206  1.00  0.00           C  
ATOM    509  HG2 GLN    36      95.025  88.872  94.474  1.00  0.00           H  
ATOM    510  HG3 GLN    36      96.571  88.530  93.882  1.00  0.00           H  
ATOM    511  CD  GLN    36      96.628  90.021  95.392  1.00  0.00           C  
ATOM    512  OE1 GLN    36      96.184  90.996  96.012  1.00  0.00           O  
ATOM    513  NE2 GLN    36      97.747  89.457  95.909  1.00  0.00           N  
ATOM    514 HE21 GLN    36      98.323  88.790  95.416  1.00  0.00           H  
ATOM    515 HE22 GLN    36      97.985  89.920  96.775  1.00  0.00           H  
ATOM    516  C   GLN    36      94.001  91.507  91.488  1.00  0.00           C  
ATOM    517  O   GLN    36      94.449  91.688  90.329  1.00  0.00           O  
ATOM    518  N   SER    37      93.078  92.281  92.043  1.00  0.00           N  
ATOM    519  H   SER    37      92.864  92.144  93.020  1.00  0.00           H  
ATOM    520  CA  SER    37      92.638  93.574  91.548  1.00  0.00           C  
ATOM    521  HA  SER    37      92.615  93.591  90.458  1.00  0.00           H  
ATOM    522  CB  SER    37      91.141  93.701  91.935  1.00  0.00           C  
ATOM    523  HB2 SER    37      90.831  94.637  91.470  1.00  0.00           H  
ATOM    524  HB3 SER    37      90.556  92.885  91.510  1.00  0.00           H  
ATOM    525  OG  SER    37      91.122  93.642  93.343  1.00  0.00           O  
ATOM    526  HG  SER    37      90.333  94.130  93.592  1.00  0.00           H  
ATOM    527  C   SER    37      93.458  94.805  92.053  1.00  0.00           C  
ATOM    528  O   SER    37      93.302  95.904  91.551  1.00  0.00           O  
ATOM    529  N   TYR    38      94.282  94.583  93.083  1.00  0.00           N  
ATOM    530  H   TYR    38      94.243  93.676  93.526  1.00  0.00           H  
ATOM    531  CA  TYR    38      95.357  95.428  93.583  1.00  0.00           C  
ATOM    532  HA  TYR    38      94.887  96.325  93.988  1.00  0.00           H  
ATOM    533  CB  TYR    38      96.045  94.761  94.700  1.00  0.00           C  
ATOM    534  HB2 TYR    38      95.318  94.524  95.477  1.00  0.00           H  
ATOM    535  HB3 TYR    38      96.313  93.775  94.320  1.00  0.00           H  
ATOM    536  CG  TYR    38      97.184  95.414  95.392  1.00  0.00           C  
ATOM    537  CD1 TYR    38      98.401  94.755  95.570  1.00  0.00           C  
ATOM    538  HD1 TYR    38      98.505  93.719  95.282  1.00  0.00           H  
ATOM    539  CE1 TYR    38      99.464  95.381  96.243  1.00  0.00           C  
ATOM    540  HE1 TYR    38     100.434  94.912  96.323  1.00  0.00           H  
ATOM    541  CZ  TYR    38      99.324  96.719  96.611  1.00  0.00           C  
ATOM    542  OH  TYR    38     100.335  97.386  97.224  1.00  0.00           O  
ATOM    543  HH  TYR    38     100.138  98.038  97.900  1.00  0.00           H  
ATOM    544  CE2 TYR    38      98.142  97.381  96.461  1.00  0.00           C  
ATOM    545  HE2 TYR    38      97.978  98.428  96.668  1.00  0.00           H  
ATOM    546  CD2 TYR    38      97.082  96.733  95.829  1.00  0.00           C  
ATOM    547  HD2 TYR    38      96.140  97.237  95.670  1.00  0.00           H  
ATOM    548  C   TYR    38      96.359  95.862  92.453  1.00  0.00           C  
ATOM    549  O   TYR    38      96.631  95.075  91.553  1.00  0.00           O  
ATOM    550  N   SER    39      96.938  97.019  92.554  1.00  0.00           N  
ATOM    551  H   SER    39      96.641  97.761  93.171  1.00  0.00           H  
ATOM    552  CA  SER    39      98.126  97.371  91.726  1.00  0.00           C  
ATOM    553  HA  SER    39      98.419  96.443  91.236  1.00  0.00           H  
ATOM    554  CB  SER    39      97.633  98.327  90.628  1.00  0.00           C  
ATOM    555  HB2 SER    39      96.794  98.019  90.005  1.00  0.00           H  
ATOM    556  HB3 SER    39      97.281  99.229  91.127  1.00  0.00           H  
ATOM    557  OG  SER    39      98.678  98.822  89.731  1.00  0.00           O  
ATOM    558  HG  SER    39      98.254  98.925  88.876  1.00  0.00           H  
ATOM    559  C   SER    39      99.346  97.952  92.506  1.00  0.00           C  
ATOM    560  O   SER    39      99.263  99.032  93.067  1.00  0.00           O  
ATOM    561  N   GLY    40     100.445  97.209  92.537  1.00  0.00           N  
ATOM    562  H   GLY    40     100.322  96.241  92.274  1.00  0.00           H  
ATOM    563  CA  GLY    40     101.524  97.500  93.418  1.00  0.00           C  
ATOM    564  HA2 GLY    40     101.794  98.514  93.123  1.00  0.00           H  
ATOM    565  HA3 GLY    40     101.317  97.344  94.477  1.00  0.00           H  
ATOM    566  C   GLY    40     102.805  96.656  93.132  1.00  0.00           C  
ATOM    567  O   GLY    40     102.745  95.764  92.339  1.00  0.00           O  
ATOM    568  N   TYR    41     103.865  96.853  93.847  1.00  0.00           N  
ATOM    569  H   TYR    41     104.543  96.105  93.863  1.00  0.00           H  
ATOM    570  CA  TYR    41     103.998  97.951  94.789  1.00  0.00           C  
ATOM    571  HA  TYR    41     103.227  98.718  94.715  1.00  0.00           H  
ATOM    572  CB  TYR    41     103.837  97.307  96.125  1.00  0.00           C  
ATOM    573  HB2 TYR    41     102.850  96.846  96.126  1.00  0.00           H  
ATOM    574  HB3 TYR    41     104.538  96.476  96.211  1.00  0.00           H  
ATOM    575  CG  TYR    41     103.949  98.254  97.308  1.00  0.00           C  
ATOM    576  CD1 TYR    41     105.150  98.112  98.095  1.00  0.00           C  
ATOM    577  HD1 TYR    41     105.800  97.281  97.863  1.00  0.00           H  
ATOM    578  CE1 TYR    41     105.426  99.027  99.118  1.00  0.00           C  
ATOM    579  HE1 TYR    41     106.372  98.865  99.612  1.00  0.00           H  
ATOM    580  CZ  TYR    41     104.644 100.174  99.360  1.00  0.00           C  
ATOM    581  OH  TYR    41     105.046 101.152 100.246  1.00  0.00           O  
ATOM    582  HH  TYR    41     105.695 100.805 100.863  1.00  0.00           H  
ATOM    583  CE2 TYR    41     103.461 100.269  98.587  1.00  0.00           C  
ATOM    584  HE2 TYR    41     102.756 101.076  98.725  1.00  0.00           H  
ATOM    585  CD2 TYR    41     103.115  99.351  97.584  1.00  0.00           C  
ATOM    586  HD2 TYR    41     102.141  99.392  97.119  1.00  0.00           H  
ATOM    587  C   TYR    41     105.379  98.648  94.804  1.00  0.00           C  
ATOM    588  O   TYR    41     106.416  98.065  95.086  1.00  0.00           O  
ATOM    589  N   SER    42     105.356  99.902  94.381  1.00  0.00           N  
ATOM    590  H   SER    42     104.504 100.170  93.911  1.00  0.00           H  
ATOM    591  CA  SER    42     106.495 100.854  94.502  1.00  0.00           C  
ATOM    592  HA  SER    42     107.337 100.318  94.065  1.00  0.00           H  
ATOM    593  CB  SER    42     106.294 102.096  93.625  1.00  0.00           C  
ATOM    594  HB2 SER    42     105.945 101.868  92.618  1.00  0.00           H  
ATOM    595  HB3 SER    42     105.448 102.654  94.026  1.00  0.00           H  
ATOM    596  OG  SER    42     107.537 102.874  93.625  1.00  0.00           O  
ATOM    597  HG  SER    42     107.268 103.787  93.752  1.00  0.00           H  
ATOM    598  C   SER    42     106.805 101.235  95.902  1.00  0.00           C  
ATOM    599  O   SER    42     106.050 101.945  96.547  1.00  0.00           O  
ATOM    600  N   GLN    43     108.009 100.866  96.330  1.00  0.00           N  
ATOM    601  H   GLN    43     108.519 100.189  95.782  1.00  0.00           H  
ATOM    602  CA  GLN    43     108.515 101.295  97.592  1.00  0.00           C  
ATOM    603  HA  GLN    43     107.686 101.480  98.275  1.00  0.00           H  
ATOM    604  CB  GLN    43     109.371 100.171  98.116  1.00  0.00           C  
ATOM    605  HB2 GLN    43     108.805  99.256  97.945  1.00  0.00           H  
ATOM    606  HB3 GLN    43     110.200 100.102  97.411  1.00  0.00           H  
ATOM    607  CG  GLN    43     109.909 100.291  99.559  1.00  0.00           C  
ATOM    608  HG2 GLN    43     110.456  99.379  99.798  1.00  0.00           H  
ATOM    609  HG3 GLN    43     110.563 101.155  99.677  1.00  0.00           H  
ATOM    610  CD  GLN    43     108.995 100.462 100.777  1.00  0.00           C  
ATOM    611  OE1 GLN    43     107.840 100.759 100.689  1.00  0.00           O  
ATOM    612  NE2 GLN    43     109.510 100.318 101.989  1.00  0.00           N  
ATOM    613 HE21 GLN    43     110.480 100.163 102.223  1.00  0.00           H  
ATOM    614 HE22 GLN    43     108.978 100.494 102.830  1.00  0.00           H  
ATOM    615  C   GLN    43     109.280 102.601  97.536  1.00  0.00           C  
ATOM    616  O   GLN    43     109.322 103.369  98.469  1.00  0.00           O  
ATOM    617  N   SER    44     109.927 102.848  96.376  1.00  0.00           N  
ATOM    618  H   SER    44     109.729 102.244  95.591  1.00  0.00           H  
ATOM    619  CA  SER    44     110.856 103.954  96.242  1.00  0.00           C  
ATOM    620  HA  SER    44     111.611 103.994  97.027  1.00  0.00           H  
ATOM    621  CB  SER    44     111.519 103.852  94.850  1.00  0.00           C  
ATOM    622  HB2 SER    44     110.772 104.032  94.077  1.00  0.00           H  
ATOM    623  HB3 SER    44     112.286 104.625  94.791  1.00  0.00           H  
ATOM    624  OG  SER    44     112.128 102.591  94.650  1.00  0.00           O  
ATOM    625  HG  SER    44     113.029 102.702  94.962  1.00  0.00           H  
ATOM    626  C   SER    44     110.074 105.309  96.292  1.00  0.00           C  
ATOM    627  O   SER    44     108.993 105.371  95.736  1.00  0.00           O  
ATOM    628  N   THR    45     110.648 106.319  96.978  1.00  0.00           N  
ATOM    629  H   THR    45     111.468 106.112  97.529  1.00  0.00           H  
ATOM    630  CA  THR    45     110.082 107.642  97.142  1.00  0.00           C  
ATOM    631  HA  THR    45     109.024 107.486  97.356  1.00  0.00           H  
ATOM    632  CB  THR    45     110.726 108.487  98.270  1.00  0.00           C  
ATOM    633  HB  THR    45     111.591 108.892  97.745  1.00  0.00           H  
ATOM    634  CG2 THR    45     109.697 109.519  98.727  1.00  0.00           C  
ATOM    635 HG21 THR    45     108.864 109.052  99.253  1.00  0.00           H  
ATOM    636 HG22 THR    45     110.203 110.207  99.404  1.00  0.00           H  
ATOM    637 HG23 THR    45     109.404 110.069  97.833  1.00  0.00           H  
ATOM    638  OG1 THR    45     111.134 107.760  99.385  1.00  0.00           O  
ATOM    639  HG1 THR    45     110.364 107.471  99.881  1.00  0.00           H  
ATOM    640  C   THR    45     110.019 108.445  95.834  1.00  0.00           C  
ATOM    641  O   THR    45     110.960 108.389  95.054  1.00  0.00           O  
ATOM    642  N   ASP    46     108.878 109.129  95.551  1.00  0.00           N  
ATOM    643  H   ASP    46     108.069 108.701  95.977  1.00  0.00           H  
ATOM    644  CA  ASP    46     108.788 110.122  94.479  1.00  0.00           C  
ATOM    645  HA  ASP    46     109.825 110.415  94.319  1.00  0.00           H  
ATOM    646  CB  ASP    46     108.085 109.513  93.218  1.00  0.00           C  
ATOM    647  HB2 ASP    46     108.547 108.548  93.008  1.00  0.00           H  
ATOM    648  HB3 ASP    46     107.051 109.230  93.415  1.00  0.00           H  
ATOM    649  CG  ASP    46     108.214 110.446  91.971  1.00  0.00           C  
ATOM    650  OD1 ASP    46     108.381 111.640  92.141  1.00  0.00           O  
ATOM    651  OD2 ASP    46     108.201 109.912  90.851  1.00  0.00           O  
ATOM    652  C   ASP    46     107.949 111.297  95.010  1.00  0.00           C  
ATOM    653  O   ASP    46     106.770 111.260  95.316  1.00  0.00           O  
ATOM    654  N   THR    47     108.697 112.374  95.212  1.00  0.00           N  
ATOM    655  H   THR    47     109.661 112.317  94.918  1.00  0.00           H  
ATOM    656  CA  THR    47     108.281 113.679  95.831  1.00  0.00           C  
ATOM    657  HA  THR    47     107.324 113.496  96.318  1.00  0.00           H  
ATOM    658  CB  THR    47     109.263 114.094  96.971  1.00  0.00           C  
ATOM    659  HB  THR    47     108.867 114.962  97.497  1.00  0.00           H  
ATOM    660  CG2 THR    47     109.412 112.917  97.979  1.00  0.00           C  
ATOM    661 HG21 THR    47     110.010 112.121  97.535  1.00  0.00           H  
ATOM    662 HG22 THR    47     109.915 113.291  98.871  1.00  0.00           H  
ATOM    663 HG23 THR    47     108.437 112.591  98.341  1.00  0.00           H  
ATOM    664  OG1 THR    47     110.511 114.277  96.363  1.00  0.00           O  
ATOM    665  HG1 THR    47     110.855 115.099  96.719  1.00  0.00           H  
ATOM    666  C   THR    47     108.171 114.770  94.853  1.00  0.00           C  
ATOM    667  O   THR    47     107.910 115.936  95.256  1.00  0.00           O  
ATOM    668  N   SER    48     108.253 114.402  93.551  1.00  0.00           N  
ATOM    669  H   SER    48     108.498 113.464  93.270  1.00  0.00           H  
ATOM    670  CA  SER    48     108.055 115.437  92.466  1.00  0.00           C  
ATOM    671  HA  SER    48     108.848 116.185  92.466  1.00  0.00           H  
ATOM    672  CB  SER    48     108.178 114.749  91.092  1.00  0.00           C  
ATOM    673  HB2 SER    48     108.062 115.417  90.239  1.00  0.00           H  
ATOM    674  HB3 SER    48     109.197 114.364  91.060  1.00  0.00           H  
ATOM    675  OG  SER    48     107.197 113.691  90.957  1.00  0.00           O  
ATOM    676  HG  SER    48     107.608 112.989  91.466  1.00  0.00           H  
ATOM    677  C   SER    48     106.758 116.239  92.538  1.00  0.00           C  
ATOM    678  O   SER    48     105.755 115.778  93.084  1.00  0.00           O  
ATOM    679  N   GLY    49     106.798 117.505  92.047  1.00  0.00           N  
ATOM    680  H   GLY    49     107.693 117.880  91.765  1.00  0.00           H  
ATOM    681  CA  GLY    49     105.661 118.341  91.961  1.00  0.00           C  
ATOM    682  HA2 GLY    49     105.975 119.321  91.600  1.00  0.00           H  
ATOM    683  HA3 GLY    49     104.975 117.854  91.269  1.00  0.00           H  
ATOM    684  C   GLY    49     104.989 118.733  93.290  1.00  0.00           C  
ATOM    685  O   GLY    49     105.605 118.724  94.332  1.00  0.00           O  
ATOM    686  N   TYR    50     103.715 119.069  93.371  1.00  0.00           N  
ATOM    687  H   TYR    50     103.475 119.276  94.330  1.00  0.00           H  
ATOM    688  CA  TYR    50     102.615 119.035  92.388  1.00  0.00           C  
ATOM    689  HA  TYR    50     102.886 119.524  91.452  1.00  0.00           H  
ATOM    690  CB  TYR    50     102.228 117.610  92.190  1.00  0.00           C  
ATOM    691  HB2 TYR    50     103.034 116.996  91.789  1.00  0.00           H  
ATOM    692  HB3 TYR    50     101.868 117.184  93.126  1.00  0.00           H  
ATOM    693  CG  TYR    50     101.060 117.408  91.260  1.00  0.00           C  
ATOM    694  CD1 TYR    50      99.697 117.285  91.632  1.00  0.00           C  
ATOM    695  HD1 TYR    50      99.395 117.436  92.658  1.00  0.00           H  
ATOM    696  CE1 TYR    50      98.713 117.016  90.679  1.00  0.00           C  
ATOM    697  HE1 TYR    50      97.681 116.889  90.973  1.00  0.00           H  
ATOM    698  CZ  TYR    50      99.036 116.988  89.318  1.00  0.00           C  
ATOM    699  OH  TYR    50      98.096 116.598  88.390  1.00  0.00           O  
ATOM    700  HH  TYR    50      98.466 116.617  87.504  1.00  0.00           H  
ATOM    701  CE2 TYR    50     100.334 117.058  88.993  1.00  0.00           C  
ATOM    702  HE2 TYR    50     100.558 117.041  87.936  1.00  0.00           H  
ATOM    703  CD2 TYR    50     101.399 117.217  89.911  1.00  0.00           C  
ATOM    704  HD2 TYR    50     102.398 117.297  89.508  1.00  0.00           H  
ATOM    705  C   TYR    50     101.429 119.840  92.934  1.00  0.00           C  
ATOM    706  O   TYR    50     101.044 119.648  94.075  1.00  0.00           O  
ATOM    707  N   GLY    51     100.823 120.790  92.204  1.00  0.00           N  
ATOM    708  H   GLY    51     100.084 121.267  92.701  1.00  0.00           H  
ATOM    709  CA  GLY    51     101.126 121.161  90.837  1.00  0.00           C  
ATOM    710  HA2 GLY    51     102.153 121.442  90.607  1.00  0.00           H  
ATOM    711  HA3 GLY    51     100.984 120.256  90.246  1.00  0.00           H  
ATOM    712  C   GLY    51     100.160 122.181  90.330  1.00  0.00           C  
ATOM    713  O   GLY    51      99.208 121.785  89.635  1.00  0.00           O  
ATOM    714  N   GLN    52     100.391 123.414  90.561  1.00  0.00           N  
ATOM    715  H   GLN    52     101.073 123.599  91.283  1.00  0.00           H  
ATOM    716  CA  GLN    52      99.627 124.531  90.109  1.00  0.00           C  
ATOM    717  HA  GLN    52      98.750 124.179  89.565  1.00  0.00           H  
ATOM    718  CB  GLN    52      99.334 125.356  91.436  1.00  0.00           C  
ATOM    719  HB2 GLN    52      99.033 124.694  92.249  1.00  0.00           H  
ATOM    720  HB3 GLN    52     100.227 125.908  91.728  1.00  0.00           H  
ATOM    721  CG  GLN    52      98.280 126.492  91.202  1.00  0.00           C  
ATOM    722  HG2 GLN    52      98.724 127.386  90.766  1.00  0.00           H  
ATOM    723  HG3 GLN    52      97.533 126.163  90.479  1.00  0.00           H  
ATOM    724  CD  GLN    52      97.637 126.944  92.500  1.00  0.00           C  
ATOM    725  OE1 GLN    52      98.127 126.848  93.643  1.00  0.00           O  
ATOM    726  NE2 GLN    52      96.513 127.585  92.320  1.00  0.00           N  
ATOM    727 HE21 GLN    52      96.205 127.861  91.399  1.00  0.00           H  
ATOM    728 HE22 GLN    52      95.987 127.949  93.101  1.00  0.00           H  
ATOM    729  C   GLN    52     100.493 125.419  89.126  1.00  0.00           C  
ATOM    730  O   GLN    52     101.600 125.793  89.490  1.00  0.00           O  
ATOM    731  N   SER    53     100.085 125.772  87.884  1.00  0.00           N  
ATOM    732  H   SER    53     100.743 126.298  87.327  1.00  0.00           H  
ATOM    733  CA  SER    53      98.932 125.337  87.207  1.00  0.00           C  
ATOM    734  HA  SER    53      98.120 125.682  87.847  1.00  0.00           H  
ATOM    735  CB  SER    53      98.848 126.082  85.885  1.00  0.00           C  
ATOM    736  HB2 SER    53      98.861 127.164  86.014  1.00  0.00           H  
ATOM    737  HB3 SER    53      99.648 125.724  85.237  1.00  0.00           H  
ATOM    738  OG  SER    53      97.634 125.772  85.227  1.00  0.00           O  
ATOM    739  HG  SER    53      96.967 126.274  85.700  1.00  0.00           H  
ATOM    740  C   SER    53      98.873 123.829  86.912  1.00  0.00           C  
ATOM    741  O   SER    53      99.881 123.211  86.572  1.00  0.00           O  
ATOM    742  N   SER    54      97.699 123.187  87.037  1.00  0.00           N  
ATOM    743  H   SER    54      96.887 123.661  87.406  1.00  0.00           H  
ATOM    744  CA  SER    54      97.441 121.793  86.583  1.00  0.00           C  
ATOM    745  HA  SER    54      98.140 121.141  87.107  1.00  0.00           H  
ATOM    746  CB  SER    54      96.018 121.448  87.031  1.00  0.00           C  
ATOM    747  HB2 SER    54      95.804 120.434  86.694  1.00  0.00           H  
ATOM    748  HB3 SER    54      95.938 121.547  88.113  1.00  0.00           H  
ATOM    749  OG  SER    54      95.088 122.301  86.376  1.00  0.00           O  
ATOM    750  HG  SER    54      94.372 121.750  86.052  1.00  0.00           H  
ATOM    751  C   SER    54      97.747 121.638  85.085  1.00  0.00           C  
ATOM    752  O   SER    54      98.040 120.532  84.632  1.00  0.00           O  
ATOM    753  N   TYR    55      97.573 122.744  84.316  1.00  0.00           N  
ATOM    754  H   TYR    55      97.395 123.614  84.797  1.00  0.00           H  
ATOM    755  CA  TYR    55      97.676 122.813  82.887  1.00  0.00           C  
ATOM    756  HA  TYR    55      97.526 121.839  82.421  1.00  0.00           H  
ATOM    757  CB  TYR    55      96.787 123.788  82.215  1.00  0.00           C  
ATOM    758  HB2 TYR    55      96.953 124.755  82.691  1.00  0.00           H  
ATOM    759  HB3 TYR    55      96.956 123.859  81.141  1.00  0.00           H  
ATOM    760  CG  TYR    55      95.365 123.403  82.437  1.00  0.00           C  
ATOM    761  CD1 TYR    55      94.617 124.144  83.356  1.00  0.00           C  
ATOM    762  HD1 TYR    55      95.108 125.015  83.765  1.00  0.00           H  
ATOM    763  CE1 TYR    55      93.331 123.667  83.700  1.00  0.00           C  
ATOM    764  HE1 TYR    55      92.687 124.063  84.471  1.00  0.00           H  
ATOM    765  CZ  TYR    55      92.769 122.512  83.109  1.00  0.00           C  
ATOM    766  OH  TYR    55      91.569 122.064  83.538  1.00  0.00           O  
ATOM    767  HH  TYR    55      91.244 121.362  82.970  1.00  0.00           H  
ATOM    768  CE2 TYR    55      93.480 121.871  82.093  1.00  0.00           C  
ATOM    769  HE2 TYR    55      93.034 121.050  81.551  1.00  0.00           H  
ATOM    770  CD2 TYR    55      94.820 122.294  81.840  1.00  0.00           C  
ATOM    771  HD2 TYR    55      95.401 121.802  81.074  1.00  0.00           H  
ATOM    772  C   TYR    55      99.121 123.208  82.499  1.00  0.00           C  
ATOM    773  O   TYR    55      99.623 124.253  82.914  1.00  0.00           O  
ATOM    774  N   SER    56      99.881 122.555  81.635  1.00  0.00           N  
ATOM    775  H   SER    56     100.808 122.944  81.541  1.00  0.00           H  
ATOM    776  CA  SER    56      99.806 121.387  80.759  1.00  0.00           C  
ATOM    777  HA  SER    56     100.718 121.393  80.163  1.00  0.00           H  
ATOM    778  CB  SER    56      99.858 120.069  81.556  1.00  0.00           C  
ATOM    779  HB2 SER    56      99.014 120.040  82.245  1.00  0.00           H  
ATOM    780  HB3 SER    56      99.841 119.189  80.913  1.00  0.00           H  
ATOM    781  OG  SER    56     101.008 119.951  82.345  1.00  0.00           O  
ATOM    782  HG  SER    56     101.691 119.559  81.795  1.00  0.00           H  
ATOM    783  C   SER    56      98.602 121.370  79.779  1.00  0.00           C  
ATOM    784  O   SER    56      97.558 120.734  80.057  1.00  0.00           O  
ATOM    785  N   SER    57      98.550 122.031  78.631  1.00  0.00           N  
ATOM    786  H   SER    57      97.913 121.585  77.987  1.00  0.00           H  
ATOM    787  CA  SER    57      99.334 123.156  78.248  1.00  0.00           C  
ATOM    788  HA  SER    57     100.326 123.207  78.698  1.00  0.00           H  
ATOM    789  CB  SER    57      99.562 123.137  76.724  1.00  0.00           C  
ATOM    790  HB2 SER    57      99.727 122.072  76.559  1.00  0.00           H  
ATOM    791  HB3 SER    57      98.659 123.507  76.238  1.00  0.00           H  
ATOM    792  OG  SER    57     100.634 123.892  76.236  1.00  0.00           O  
ATOM    793  HG  SER    57     101.432 123.575  76.665  1.00  0.00           H  
ATOM    794  C   SER    57      98.764 124.489  78.659  1.00  0.00           C  
ATOM    795  O   SER    57      97.615 124.818  78.403  1.00  0.00           O  
ATOM    796  N   TYR    58      99.523 125.337  79.437  1.00  0.00           N  
ATOM    797  H   TYR    58     100.517 125.240  79.587  1.00  0.00           H  
ATOM    798  CA  TYR    58      98.850 126.543  80.088  1.00  0.00           C  
ATOM    799  HA  TYR    58      98.058 126.174  80.740  1.00  0.00           H  
ATOM    800  CB  TYR    58      99.861 127.277  81.044  1.00  0.00           C  
ATOM    801  HB2 TYR    58     100.201 126.561  81.792  1.00  0.00           H  
ATOM    802  HB3 TYR    58     100.752 127.657  80.544  1.00  0.00           H  
ATOM    803  CG  TYR    58      99.273 128.411  81.857  1.00  0.00           C  
ATOM    804  CD1 TYR    58      99.324 129.736  81.324  1.00  0.00           C  
ATOM    805  HD1 TYR    58      99.557 129.807  80.272  1.00  0.00           H  
ATOM    806  CE1 TYR    58      99.048 130.866  82.071  1.00  0.00           C  
ATOM    807  HE1 TYR    58      99.039 131.859  81.647  1.00  0.00           H  
ATOM    808  CZ  TYR    58      98.491 130.692  83.374  1.00  0.00           C  
ATOM    809  OH  TYR    58      98.123 131.867  83.944  1.00  0.00           O  
ATOM    810  HH  TYR    58      97.519 131.718  84.675  1.00  0.00           H  
ATOM    811  CE2 TYR    58      98.409 129.435  83.988  1.00  0.00           C  
ATOM    812  HE2 TYR    58      98.045 129.368  85.002  1.00  0.00           H  
ATOM    813  CD2 TYR    58      98.814 128.328  83.190  1.00  0.00           C  
ATOM    814  HD2 TYR    58      98.655 127.332  83.576  1.00  0.00           H  
ATOM    815  C   TYR    58      98.198 127.496  79.060  1.00  0.00           C  
ATOM    816  O   TYR    58      98.792 127.932  78.058  1.00  0.00           O  
ATOM    817  N   GLY    59      96.970 127.887  79.178  1.00  0.00           N  
ATOM    818  H   GLY    59      96.667 128.528  78.459  1.00  0.00           H  
ATOM    819  CA  GLY    59      96.106 127.592  80.358  1.00  0.00           C  
ATOM    820  HA2 GLY    59      96.121 126.509  80.481  1.00  0.00           H  
ATOM    821  HA3 GLY    59      96.618 128.052  81.203  1.00  0.00           H  
ATOM    822  C   GLY    59      94.658 128.150  80.181  1.00  0.00           C  
ATOM    823  O   GLY    59      94.114 128.099  79.054  1.00  0.00           O  
ATOM    824  N   GLN    60      94.045 128.564  81.265  1.00  0.00           N  
ATOM    825  H   GLN    60      93.126 128.889  81.001  1.00  0.00           H  
ATOM    826  CA  GLN    60      94.460 128.359  82.679  1.00  0.00           C  
ATOM    827  HA  GLN    60      95.225 127.590  82.785  1.00  0.00           H  
ATOM    828  CB  GLN    60      95.002 129.693  83.309  1.00  0.00           C  
ATOM    829  HB2 GLN    60      95.445 129.429  84.269  1.00  0.00           H  
ATOM    830  HB3 GLN    60      95.791 129.952  82.603  1.00  0.00           H  
ATOM    831  CG  GLN    60      94.007 130.900  83.340  1.00  0.00           C  
ATOM    832  HG2 GLN    60      94.581 131.778  83.636  1.00  0.00           H  
ATOM    833  HG3 GLN    60      93.655 131.080  82.324  1.00  0.00           H  
ATOM    834  CD  GLN    60      92.890 130.789  84.434  1.00  0.00           C  
ATOM    835  OE1 GLN    60      91.694 130.834  84.129  1.00  0.00           O  
ATOM    836  NE2 GLN    60      93.180 130.798  85.780  1.00  0.00           N  
ATOM    837 HE21 GLN    60      94.167 130.894  85.973  1.00  0.00           H  
ATOM    838 HE22 GLN    60      92.502 130.884  86.523  1.00  0.00           H  
ATOM    839  C   GLN    60      93.353 127.769  83.574  1.00  0.00           C  
ATOM    840  O   GLN    60      93.672 127.350  84.751  1.00  0.00           O  
ATOM    841  N   SER    61      92.072 127.627  83.203  1.00  0.00           N  
ATOM    842  H   SER    61      91.753 128.006  82.322  1.00  0.00           H  
ATOM    843  CA  SER    61      91.012 126.912  83.904  1.00  0.00           C  
ATOM    844  HA  SER    61      91.423 125.976  84.283  1.00  0.00           H  
ATOM    845  CB  SER    61      90.424 127.802  85.016  1.00  0.00           C  
ATOM    846  HB2 SER    61      89.689 127.207  85.557  1.00  0.00           H  
ATOM    847  HB3 SER    61      91.283 128.010  85.654  1.00  0.00           H  
ATOM    848  OG  SER    61      89.900 128.978  84.459  1.00  0.00           O  
ATOM    849  HG  SER    61      90.664 129.347  84.009  1.00  0.00           H  
ATOM    850  C   SER    61      89.925 126.439  82.956  1.00  0.00           C  
ATOM    851  O   SER    61      89.982 126.425  81.747  1.00  0.00           O  
ATOM    852  N   GLN    62      88.857 125.807  83.561  1.00  0.00           N  
ATOM    853  H   GLN    62      88.660 125.887  84.549  1.00  0.00           H  
ATOM    854  CA  GLN    62      88.010 124.818  82.818  1.00  0.00           C  
ATOM    855  HA  GLN    62      88.629 124.034  82.381  1.00  0.00           H  
ATOM    856  CB  GLN    62      87.035 124.143  83.791  1.00  0.00           C  
ATOM    857  HB2 GLN    62      87.575 123.604  84.569  1.00  0.00           H  
ATOM    858  HB3 GLN    62      86.289 124.797  84.243  1.00  0.00           H  
ATOM    859  CG  GLN    62      86.366 123.013  83.128  1.00  0.00           C  
ATOM    860  HG2 GLN    62      85.762 123.468  82.343  1.00  0.00           H  
ATOM    861  HG3 GLN    62      87.136 122.478  82.573  1.00  0.00           H  
ATOM    862  CD  GLN    62      85.685 122.100  84.120  1.00  0.00           C  
ATOM    863  OE1 GLN    62      85.633 122.378  85.323  1.00  0.00           O  
ATOM    864  NE2 GLN    62      85.180 120.939  83.837  1.00  0.00           N  
ATOM    865 HE21 GLN    62      84.782 120.314  84.523  1.00  0.00           H  
ATOM    866 HE22 GLN    62      85.042 120.686  82.868  1.00  0.00           H  
ATOM    867  C   GLN    62      87.369 125.482  81.627  1.00  0.00           C  
ATOM    868  O   GLN    62      87.361 124.801  80.601  1.00  0.00           O  
ATOM    869  N   ASN    63      86.720 126.666  81.721  1.00  0.00           N  
ATOM    870  H   ASN    63      86.967 127.127  82.585  1.00  0.00           H  
ATOM    871  CA  ASN    63      85.982 127.365  80.634  1.00  0.00           C  
ATOM    872  HA  ASN    63      85.961 126.758  79.728  1.00  0.00           H  
ATOM    873  CB  ASN    63      84.544 127.560  81.121  1.00  0.00           C  
ATOM    874  HB2 ASN    63      84.529 127.550  82.211  1.00  0.00           H  
ATOM    875  HB3 ASN    63      84.260 128.563  80.805  1.00  0.00           H  
ATOM    876  CG  ASN    63      83.653 126.380  80.697  1.00  0.00           C  
ATOM    877  OD1 ASN    63      83.902 125.225  81.084  1.00  0.00           O  
ATOM    878  ND2 ASN    63      82.555 126.685  80.049  1.00  0.00           N  
ATOM    879 HD21 ASN    63      81.718 126.171  80.281  1.00  0.00           H  
ATOM    880 HD22 ASN    63      82.469 127.674  79.862  1.00  0.00           H  
ATOM    881  C   ASN    63      86.711 128.680  80.152  1.00  0.00           C  
ATOM    882  O   ASN    63      86.093 129.520  79.429  1.00  0.00           O  
ATOM    883  N   THR    64      87.971 128.864  80.589  1.00  0.00           N  
ATOM    884  H   THR    64      88.396 128.028  80.964  1.00  0.00           H  
ATOM    885  CA  THR    64      88.899 129.951  80.260  1.00  0.00           C  
ATOM    886  HA  THR    64      88.466 130.530  79.445  1.00  0.00           H  
ATOM    887  CB  THR    64      89.017 130.848  81.440  1.00  0.00           C  
ATOM    888  HB  THR    64      89.639 130.359  82.190  1.00  0.00           H  
ATOM    889  CG2 THR    64      89.583 132.236  81.010  1.00  0.00           C  
ATOM    890 HG21 THR    64      90.632 132.177  80.720  1.00  0.00           H  
ATOM    891 HG22 THR    64      89.001 132.772  80.261  1.00  0.00           H  
ATOM    892 HG23 THR    64      89.617 132.972  81.814  1.00  0.00           H  
ATOM    893  OG1 THR    64      87.764 131.088  81.991  1.00  0.00           O  
ATOM    894  HG1 THR    64      87.552 130.481  82.703  1.00  0.00           H  
ATOM    895  C   THR    64      90.190 129.271  79.804  1.00  0.00           C  
ATOM    896  O   THR    64      91.128 129.145  80.591  1.00  0.00           O  
ATOM    897  N   GLY    65      90.414 128.921  78.571  1.00  0.00           N  
ATOM    898  H   GLY    65      91.278 128.468  78.312  1.00  0.00           H  
ATOM    899  CA  GLY    65      89.388 129.003  77.498  1.00  0.00           C  
ATOM    900  HA2 GLY    65      88.776 129.905  77.503  1.00  0.00           H  
ATOM    901  HA3 GLY    65      89.878 129.003  76.525  1.00  0.00           H  
ATOM    902  C   GLY    65      88.372 127.833  77.470  1.00  0.00           C  
ATOM    903  O   GLY    65      88.589 126.855  78.194  1.00  0.00           O  
ATOM    904  N   TYR    66      87.249 127.954  76.756  1.00  0.00           N  
ATOM    905  H   TYR    66      87.087 128.685  76.079  1.00  0.00           H  
ATOM    906  CA  TYR    66      86.130 126.925  76.643  1.00  0.00           C  
ATOM    907  HA  TYR    66      85.866 126.489  77.607  1.00  0.00           H  
ATOM    908  CB  TYR    66      84.851 127.607  76.285  1.00  0.00           C  
ATOM    909  HB2 TYR    66      84.417 128.087  77.162  1.00  0.00           H  
ATOM    910  HB3 TYR    66      85.107 128.335  75.516  1.00  0.00           H  
ATOM    911  CG  TYR    66      83.747 126.715  75.689  1.00  0.00           C  
ATOM    912  CD1 TYR    66      83.473 126.720  74.310  1.00  0.00           C  
ATOM    913  HD1 TYR    66      83.908 127.495  73.697  1.00  0.00           H  
ATOM    914  CE1 TYR    66      82.394 125.981  73.856  1.00  0.00           C  
ATOM    915  HE1 TYR    66      82.068 125.926  72.828  1.00  0.00           H  
ATOM    916  CZ  TYR    66      81.638 125.128  74.742  1.00  0.00           C  
ATOM    917  OH  TYR    66      80.560 124.493  74.126  1.00  0.00           O  
ATOM    918  HH  TYR    66      80.163 123.774  74.624  1.00  0.00           H  
ATOM    919  CE2 TYR    66      81.957 125.057  76.071  1.00  0.00           C  
ATOM    920  HE2 TYR    66      81.429 124.318  76.655  1.00  0.00           H  
ATOM    921  CD2 TYR    66      82.952 125.918  76.547  1.00  0.00           C  
ATOM    922  HD2 TYR    66      83.249 125.929  77.586  1.00  0.00           H  
ATOM    923  C   TYR    66      86.493 125.715  75.708  1.00  0.00           C  
ATOM    924  O   TYR    66      86.913 125.960  74.555  1.00  0.00           O  
ATOM    925  N   GLY    67      86.394 124.475  76.176  1.00  0.00           N  
ATOM    926  H   GLY    67      86.340 124.411  77.182  1.00  0.00           H  
ATOM    927  CA  GLY    67      86.759 123.304  75.327  1.00  0.00           C  
ATOM    928  HA2 GLY    67      87.694 123.440  74.783  1.00  0.00           H  
ATOM    929  HA3 GLY    67      86.851 122.402  75.931  1.00  0.00           H  
ATOM    930  C   GLY    67      85.648 123.042  74.263  1.00  0.00           C  
ATOM    931  O   GLY    67      84.448 123.040  74.515  1.00  0.00           O  
ATOM    932  N   THR    68      86.189 122.790  73.045  1.00  0.00           N  
ATOM    933  H   THR    68      87.196 122.736  72.992  1.00  0.00           H  
ATOM    934  CA  THR    68      85.275 122.556  71.879  1.00  0.00           C  
ATOM    935  HA  THR    68      84.506 121.845  72.182  1.00  0.00           H  
ATOM    936  CB  THR    68      84.587 123.924  71.525  1.00  0.00           C  
ATOM    937  HB  THR    68      84.230 124.357  72.460  1.00  0.00           H  
ATOM    938  CG2 THR    68      85.564 124.914  70.915  1.00  0.00           C  
ATOM    939 HG21 THR    68      85.136 125.916  70.953  1.00  0.00           H  
ATOM    940 HG22 THR    68      86.494 124.924  71.482  1.00  0.00           H  
ATOM    941 HG23 THR    68      85.791 124.699  69.870  1.00  0.00           H  
ATOM    942  OG1 THR    68      83.545 123.724  70.573  1.00  0.00           O  
ATOM    943  HG1 THR    68      83.100 124.575  70.558  1.00  0.00           H  
ATOM    944  C   THR    68      86.021 121.956  70.698  1.00  0.00           C  
ATOM    945  O   THR    68      87.285 122.011  70.590  1.00  0.00           O  
ATOM    946  N   GLN    69      85.326 121.270  69.760  1.00  0.00           N  
ATOM    947  H   GLN    69      84.406 120.949  70.025  1.00  0.00           H  
ATOM    948  CA  GLN    69      85.734 120.929  68.383  1.00  0.00           C  
ATOM    949  HA  GLN    69      86.791 120.670  68.320  1.00  0.00           H  
ATOM    950  CB  GLN    69      84.864 119.809  67.808  1.00  0.00           C  
ATOM    951  HB2 GLN    69      83.843 120.095  68.063  1.00  0.00           H  
ATOM    952  HB3 GLN    69      85.022 119.858  66.731  1.00  0.00           H  
ATOM    953  CG  GLN    69      85.282 118.452  68.425  1.00  0.00           C  
ATOM    954  HG2 GLN    69      85.631 118.638  69.441  1.00  0.00           H  
ATOM    955  HG3 GLN    69      84.414 117.794  68.385  1.00  0.00           H  
ATOM    956  CD  GLN    69      86.264 117.666  67.539  1.00  0.00           C  
ATOM    957  OE1 GLN    69      85.870 117.040  66.554  1.00  0.00           O  
ATOM    958  NE2 GLN    69      87.512 117.802  67.760  1.00  0.00           N  
ATOM    959 HE21 GLN    69      87.942 118.334  68.504  1.00  0.00           H  
ATOM    960 HE22 GLN    69      88.115 117.385  67.066  1.00  0.00           H  
ATOM    961  C   GLN    69      85.577 122.134  67.387  1.00  0.00           C  
ATOM    962  O   GLN    69      84.529 122.677  67.312  1.00  0.00           O  
ATOM    963  N   SER    70      86.600 122.494  66.599  1.00  0.00           N  
ATOM    964  H   SER    70      87.408 121.889  66.563  1.00  0.00           H  
ATOM    965  CA  SER    70      86.524 123.415  65.430  1.00  0.00           C  
ATOM    966  HA  SER    70      86.215 124.389  65.809  1.00  0.00           H  
ATOM    967  CB  SER    70      87.942 123.640  64.874  1.00  0.00           C  
ATOM    968  HB2 SER    70      88.369 122.731  64.451  1.00  0.00           H  
ATOM    969  HB3 SER    70      87.872 124.391  64.087  1.00  0.00           H  
ATOM    970  OG  SER    70      88.813 124.150  65.852  1.00  0.00           O  
ATOM    971  HG  SER    70      89.545 124.528  65.360  1.00  0.00           H  
ATOM    972  C   SER    70      85.643 123.014  64.249  1.00  0.00           C  
ATOM    973  O   SER    70      85.279 123.940  63.480  1.00  0.00           O  
ATOM    974  N   THR    71      85.164 121.774  64.159  1.00  0.00           N  
ATOM    975  H   THR    71      85.555 121.091  64.792  1.00  0.00           H  
ATOM    976  CA  THR    71      84.758 121.261  62.829  1.00  0.00           C  
ATOM    977  HA  THR    71      84.729 121.999  62.027  1.00  0.00           H  
ATOM    978  CB  THR    71      85.806 120.188  62.411  1.00  0.00           C  
ATOM    979  HB  THR    71      85.794 119.311  63.059  1.00  0.00           H  
ATOM    980  CG2 THR    71      85.613 119.721  60.975  1.00  0.00           C  
ATOM    981 HG21 THR    71      84.586 119.370  60.876  1.00  0.00           H  
ATOM    982 HG22 THR    71      85.706 120.478  60.196  1.00  0.00           H  
ATOM    983 HG23 THR    71      86.329 118.970  60.638  1.00  0.00           H  
ATOM    984  OG1 THR    71      87.130 120.725  62.471  1.00  0.00           O  
ATOM    985  HG1 THR    71      87.333 120.560  63.395  1.00  0.00           H  
ATOM    986  C   THR    71      83.330 120.650  62.977  1.00  0.00           C  
ATOM    987  O   THR    71      83.140 120.013  63.996  1.00  0.00           O  
ATOM    988  N   PRO    72      82.485 120.666  61.923  1.00  0.00           N  
ATOM    989  CD  PRO    72      82.553 121.528  60.731  1.00  0.00           C  
ATOM    990  HD2 PRO    72      83.143 120.926  60.040  1.00  0.00           H  
ATOM    991  HD3 PRO    72      82.995 122.489  60.994  1.00  0.00           H  
ATOM    992  CG  PRO    72      81.156 121.615  60.167  1.00  0.00           C  
ATOM    993  HG2 PRO    72      81.062 121.703  59.085  1.00  0.00           H  
ATOM    994  HG3 PRO    72      80.674 122.452  60.673  1.00  0.00           H  
ATOM    995  CB  PRO    72      80.577 120.298  60.675  1.00  0.00           C  
ATOM    996  HB2 PRO    72      80.915 119.558  59.950  1.00  0.00           H  
ATOM    997  HB3 PRO    72      79.497 120.443  60.666  1.00  0.00           H  
ATOM    998  CA  PRO    72      81.158 120.062  62.023  1.00  0.00           C  
ATOM    999  HA  PRO    72      80.533 120.586  62.746  1.00  0.00           H  
ATOM   1000  C   PRO    72      81.175 118.545  62.408  1.00  0.00           C  
ATOM   1001  O   PRO    72      82.021 117.795  61.892  1.00  0.00           O  
ATOM   1002  N   GLN    73      80.272 118.139  63.325  1.00  0.00           N  
ATOM   1003  H   GLN    73      79.518 118.786  63.505  1.00  0.00           H  
ATOM   1004  CA  GLN    73      80.175 116.752  63.818  1.00  0.00           C  
ATOM   1005  HA  GLN    73      81.158 116.342  64.048  1.00  0.00           H  
ATOM   1006  CB  GLN    73      79.455 116.704  65.180  1.00  0.00           C  
ATOM   1007  HB2 GLN    73      79.322 115.663  65.477  1.00  0.00           H  
ATOM   1008  HB3 GLN    73      80.118 117.217  65.877  1.00  0.00           H  
ATOM   1009  CG  GLN    73      77.948 117.325  65.242  1.00  0.00           C  
ATOM   1010  HG2 GLN    73      77.745 117.623  66.271  1.00  0.00           H  
ATOM   1011  HG3 GLN    73      77.843 118.235  64.651  1.00  0.00           H  
ATOM   1012  CD  GLN    73      76.857 116.293  64.990  1.00  0.00           C  
ATOM   1013  OE1 GLN    73      77.063 115.174  64.558  1.00  0.00           O  
ATOM   1014  NE2 GLN    73      75.609 116.553  65.301  1.00  0.00           N  
ATOM   1015 HE21 GLN    73      75.469 117.547  65.415  1.00  0.00           H  
ATOM   1016 HE22 GLN    73      74.905 115.994  64.842  1.00  0.00           H  
ATOM   1017  C   GLN    73      79.480 115.960  62.716  1.00  0.00           C  
ATOM   1018  O   GLN    73      78.849 116.518  61.866  1.00  0.00           O  
ATOM   1019  N   GLY    74      79.534 114.659  62.736  1.00  0.00           N  
ATOM   1020  H   GLY    74      80.124 114.258  63.451  1.00  0.00           H  
ATOM   1021  CA  GLY    74      79.221 113.826  61.602  1.00  0.00           C  
ATOM   1022  HA2 GLY    74      79.861 114.118  60.770  1.00  0.00           H  
ATOM   1023  HA3 GLY    74      79.497 112.804  61.862  1.00  0.00           H  
ATOM   1024  C   GLY    74      77.779 113.711  61.105  1.00  0.00           C  
ATOM   1025  O   GLY    74      77.567 113.331  59.989  1.00  0.00           O  
ATOM   1026  N   TYR    75      76.842 114.222  61.922  1.00  0.00           N  
ATOM   1027  H   TYR    75      77.154 114.488  62.846  1.00  0.00           H  
ATOM   1028  CA  TYR    75      75.386 113.952  61.726  1.00  0.00           C  
ATOM   1029  HA  TYR    75      75.130 113.561  60.741  1.00  0.00           H  
ATOM   1030  CB  TYR    75      74.982 112.895  62.815  1.00  0.00           C  
ATOM   1031  HB2 TYR    75      75.005 113.375  63.793  1.00  0.00           H  
ATOM   1032  HB3 TYR    75      74.027 112.444  62.545  1.00  0.00           H  
ATOM   1033  CG  TYR    75      75.894 111.672  62.831  1.00  0.00           C  
ATOM   1034  CD1 TYR    75      76.873 111.707  63.820  1.00  0.00           C  
ATOM   1035  HD1 TYR    75      77.115 112.532  64.473  1.00  0.00           H  
ATOM   1036  CE1 TYR    75      77.755 110.625  63.819  1.00  0.00           C  
ATOM   1037  HE1 TYR    75      78.497 110.521  64.596  1.00  0.00           H  
ATOM   1038  CZ  TYR    75      77.852 109.705  62.725  1.00  0.00           C  
ATOM   1039  OH  TYR    75      78.874 108.784  62.698  1.00  0.00           O  
ATOM   1040  HH  TYR    75      78.857 108.145  61.982  1.00  0.00           H  
ATOM   1041  CE2 TYR    75      76.832 109.737  61.748  1.00  0.00           C  
ATOM   1042  HE2 TYR    75      76.874 108.975  60.983  1.00  0.00           H  
ATOM   1043  CD2 TYR    75      75.851 110.747  61.804  1.00  0.00           C  
ATOM   1044  HD2 TYR    75      75.128 110.795  61.002  1.00  0.00           H  
ATOM   1045  C   TYR    75      74.463 115.162  61.813  1.00  0.00           C  
ATOM   1046  O   TYR    75      74.962 116.202  62.201  1.00  0.00           O  
ATOM   1047  N   GLY    76      73.155 114.969  61.649  1.00  0.00           N  
ATOM   1048  H   GLY    76      72.737 114.158  61.215  1.00  0.00           H  
ATOM   1049  CA  GLY    76      72.159 115.973  62.110  1.00  0.00           C  
ATOM   1050  HA2 GLY    76      72.221 116.892  61.527  1.00  0.00           H  
ATOM   1051  HA3 GLY    76      71.125 115.636  62.037  1.00  0.00           H  
ATOM   1052  C   GLY    76      72.271 116.294  63.567  1.00  0.00           C  
ATOM   1053  O   GLY    76      73.031 115.629  64.293  1.00  0.00           O  
ATOM   1054  N   SER    77      71.495 117.209  63.988  1.00  0.00           N  
ATOM   1055  H   SER    77      70.876 117.652  63.324  1.00  0.00           H  
ATOM   1056  CA  SER    77      71.345 117.573  65.452  1.00  0.00           C  
ATOM   1057  HA  SER    77      72.307 117.872  65.867  1.00  0.00           H  
ATOM   1058  CB  SER    77      70.434 118.843  65.598  1.00  0.00           C  
ATOM   1059  HB2 SER    77      69.421 118.533  65.343  1.00  0.00           H  
ATOM   1060  HB3 SER    77      70.538 119.246  66.605  1.00  0.00           H  
ATOM   1061  OG  SER    77      70.715 119.891  64.649  1.00  0.00           O  
ATOM   1062  HG  SER    77      70.583 119.431  63.817  1.00  0.00           H  
ATOM   1063  C   SER    77      70.698 116.452  66.258  1.00  0.00           C  
ATOM   1064  O   SER    77      69.431 116.287  66.320  1.00  0.00           O  
ATOM   1065  N   THR    78      71.522 115.610  66.978  1.00  0.00           N  
ATOM   1066  H   THR    78      71.108 114.793  67.405  1.00  0.00           H  
ATOM   1067  CA  THR    78      72.948 115.766  67.378  1.00  0.00           C  
ATOM   1068  HA  THR    78      73.532 116.251  66.596  1.00  0.00           H  
ATOM   1069  CB  THR    78      73.073 116.627  68.698  1.00  0.00           C  
ATOM   1070  HB  THR    78      72.733 116.120  69.601  1.00  0.00           H  
ATOM   1071  CG2 THR    78      74.524 117.008  69.101  1.00  0.00           C  
ATOM   1072 HG21 THR    78      75.192 116.153  69.206  1.00  0.00           H  
ATOM   1073 HG22 THR    78      74.944 117.803  68.484  1.00  0.00           H  
ATOM   1074 HG23 THR    78      74.457 117.584  70.024  1.00  0.00           H  
ATOM   1075  OG1 THR    78      72.475 117.852  68.449  1.00  0.00           O  
ATOM   1076  HG1 THR    78      71.591 117.881  68.822  1.00  0.00           H  
ATOM   1077  C   THR    78      73.514 114.317  67.538  1.00  0.00           C  
ATOM   1078  O   THR    78      72.852 113.400  67.982  1.00  0.00           O  
ATOM   1079  N   GLY    79      74.726 114.160  67.090  1.00  0.00           N  
ATOM   1080  H   GLY    79      75.079 114.991  66.637  1.00  0.00           H  
ATOM   1081  CA  GLY    79      75.610 112.959  67.027  1.00  0.00           C  
ATOM   1082  HA2 GLY    79      75.046 112.126  66.609  1.00  0.00           H  
ATOM   1083  HA3 GLY    79      76.506 113.198  66.454  1.00  0.00           H  
ATOM   1084  C   GLY    79      76.107 112.584  68.371  1.00  0.00           C  
ATOM   1085  O   GLY    79      76.267 113.467  69.246  1.00  0.00           O  
ATOM   1086  N   GLY    80      76.403 111.347  68.598  1.00  0.00           N  
ATOM   1087  H   GLY    80      76.743 111.186  69.535  1.00  0.00           H  
ATOM   1088  CA  GLY    80      76.212 110.305  67.542  1.00  0.00           C  
ATOM   1089  HA2 GLY    80      76.399 110.618  66.515  1.00  0.00           H  
ATOM   1090  HA3 GLY    80      76.926 109.540  67.847  1.00  0.00           H  
ATOM   1091  C   GLY    80      74.823 109.630  67.591  1.00  0.00           C  
ATOM   1092  O   GLY    80      73.948 110.297  68.148  1.00  0.00           O  
ATOM   1093  N   TYR    81      74.644 108.412  67.099  1.00  0.00           N  
ATOM   1094  H   TYR    81      75.466 107.870  66.877  1.00  0.00           H  
ATOM   1095  CA  TYR    81      73.353 107.815  67.079  1.00  0.00           C  
ATOM   1096  HA  TYR    81      72.730 108.179  67.896  1.00  0.00           H  
ATOM   1097  CB  TYR    81      72.652 108.216  65.731  1.00  0.00           C  
ATOM   1098  HB2 TYR    81      73.363 108.103  64.911  1.00  0.00           H  
ATOM   1099  HB3 TYR    81      71.944 107.451  65.412  1.00  0.00           H  
ATOM   1100  CG  TYR    81      72.029 109.555  65.657  1.00  0.00           C  
ATOM   1101  CD1 TYR    81      70.709 109.743  66.085  1.00  0.00           C  
ATOM   1102  HD1 TYR    81      70.095 108.937  66.459  1.00  0.00           H  
ATOM   1103  CE1 TYR    81      70.170 111.018  66.014  1.00  0.00           C  
ATOM   1104  HE1 TYR    81      69.213 111.246  66.461  1.00  0.00           H  
ATOM   1105  CZ  TYR    81      70.829 112.112  65.412  1.00  0.00           C  
ATOM   1106  OH  TYR    81      70.338 113.313  65.502  1.00  0.00           O  
ATOM   1107  HH  TYR    81      69.578 113.402  66.081  1.00  0.00           H  
ATOM   1108  CE2 TYR    81      72.230 111.914  65.091  1.00  0.00           C  
ATOM   1109  HE2 TYR    81      72.902 112.736  64.895  1.00  0.00           H  
ATOM   1110  CD2 TYR    81      72.826 110.665  65.227  1.00  0.00           C  
ATOM   1111  HD2 TYR    81      73.871 110.539  64.985  1.00  0.00           H  
ATOM   1112  C   TYR    81      73.510 106.310  67.255  1.00  0.00           C  
ATOM   1113  O   TYR    81      74.548 105.729  66.904  1.00  0.00           O  
ATOM   1114  N   GLY    82      72.469 105.639  67.805  1.00  0.00           N  
ATOM   1115  H   GLY    82      72.688 104.690  68.072  1.00  0.00           H  
ATOM   1116  CA  GLY    82      71.256 106.269  68.413  1.00  0.00           C  
ATOM   1117  HA2 GLY    82      71.399 105.958  69.447  1.00  0.00           H  
ATOM   1118  HA3 GLY    82      71.141 107.335  68.216  1.00  0.00           H  
ATOM   1119  C   GLY    82      69.973 105.594  68.002  1.00  0.00           C  
ATOM   1120  O   GLY    82      70.073 104.536  67.477  1.00  0.00           O  
ATOM   1121  N   SER    83      68.838 106.261  68.252  1.00  0.00           N  
ATOM   1122  H   SER    83      68.851 107.072  68.854  1.00  0.00           H  
ATOM   1123  CA  SER    83      67.572 105.816  67.709  1.00  0.00           C  
ATOM   1124  HA  SER    83      66.833 106.518  68.095  1.00  0.00           H  
ATOM   1125  CB  SER    83      67.489 106.093  66.191  1.00  0.00           C  
ATOM   1126  HB2 SER    83      68.100 105.357  65.668  1.00  0.00           H  
ATOM   1127  HB3 SER    83      66.532 105.822  65.745  1.00  0.00           H  
ATOM   1128  OG  SER    83      67.810 107.420  65.759  1.00  0.00           O  
ATOM   1129  HG  SER    83      68.336 107.323  64.962  1.00  0.00           H  
ATOM   1130  C   SER    83      67.179 104.353  68.022  1.00  0.00           C  
ATOM   1131  O   SER    83      66.790 103.671  67.045  1.00  0.00           O  
ATOM   1132  N   SER    84      67.268 103.870  69.250  1.00  0.00           N  
ATOM   1133  H   SER    84      66.778 102.987  69.266  1.00  0.00           H  
ATOM   1134  CA  SER    84      67.574 104.556  70.460  1.00  0.00           C  
ATOM   1135  HA  SER    84      67.502 105.634  70.315  1.00  0.00           H  
ATOM   1136  CB  SER    84      66.535 104.172  71.544  1.00  0.00           C  
ATOM   1137  HB2 SER    84      66.666 104.691  72.494  1.00  0.00           H  
ATOM   1138  HB3 SER    84      65.568 104.451  71.127  1.00  0.00           H  
ATOM   1139  OG  SER    84      66.470 102.811  71.797  1.00  0.00           O  
ATOM   1140  HG  SER    84      65.561 102.668  72.070  1.00  0.00           H  
ATOM   1141  C   SER    84      69.032 104.391  70.905  1.00  0.00           C  
ATOM   1142  O   SER    84      69.590 105.257  71.525  1.00  0.00           O  
ATOM   1143  N   GLN    85      69.728 103.365  70.432  1.00  0.00           N  
ATOM   1144  H   GLN    85      69.130 102.750  69.899  1.00  0.00           H  
ATOM   1145  CA  GLN    85      71.107 103.012  70.636  1.00  0.00           C  
ATOM   1146  HA  GLN    85      71.635 103.921  70.925  1.00  0.00           H  
ATOM   1147  CB  GLN    85      71.383 102.030  71.753  1.00  0.00           C  
ATOM   1148  HB2 GLN    85      70.909 101.079  71.510  1.00  0.00           H  
ATOM   1149  HB3 GLN    85      72.446 101.853  71.919  1.00  0.00           H  
ATOM   1150  CG  GLN    85      70.859 102.552  73.094  1.00  0.00           C  
ATOM   1151  HG2 GLN    85      69.972 103.184  73.045  1.00  0.00           H  
ATOM   1152  HG3 GLN    85      70.677 101.631  73.649  1.00  0.00           H  
ATOM   1153  CD  GLN    85      71.885 103.386  73.932  1.00  0.00           C  
ATOM   1154  OE1 GLN    85      72.630 104.252  73.448  1.00  0.00           O  
ATOM   1155  NE2 GLN    85      71.960 103.310  75.273  1.00  0.00           N  
ATOM   1156 HE21 GLN    85      72.583 103.932  75.767  1.00  0.00           H  
ATOM   1157 HE22 GLN    85      71.570 102.563  75.831  1.00  0.00           H  
ATOM   1158  C   GLN    85      71.819 102.477  69.313  1.00  0.00           C  
ATOM   1159  O   GLN    85      72.836 103.010  68.847  1.00  0.00           O  
ATOM   1160  N   SER    86      71.262 101.395  68.721  1.00  0.00           N  
ATOM   1161  H   SER    86      70.571 100.922  69.287  1.00  0.00           H  
ATOM   1162  CA  SER    86      71.533 100.846  67.420  1.00  0.00           C  
ATOM   1163  HA  SER    86      70.909  99.972  67.231  1.00  0.00           H  
ATOM   1164  CB  SER    86      71.210 101.861  66.276  1.00  0.00           C  
ATOM   1165  HB2 SER    86      71.842 102.728  66.467  1.00  0.00           H  
ATOM   1166  HB3 SER    86      71.485 101.405  65.325  1.00  0.00           H  
ATOM   1167  OG  SER    86      69.838 102.213  66.232  1.00  0.00           O  
ATOM   1168  HG  SER    86      69.655 103.018  66.722  1.00  0.00           H  
ATOM   1169  C   SER    86      72.984 100.307  67.378  1.00  0.00           C  
ATOM   1170  O   SER    86      73.894 100.942  66.840  1.00  0.00           O  
ATOM   1171  N   SER    87      73.214  99.147  68.001  1.00  0.00           N  
ATOM   1172  H   SER    87      72.487  98.723  68.560  1.00  0.00           H  
ATOM   1173  CA  SER    87      74.557  98.481  68.101  1.00  0.00           C  
ATOM   1174  HA  SER    87      75.177  99.152  68.696  1.00  0.00           H  
ATOM   1175  CB  SER    87      74.410  97.244  68.917  1.00  0.00           C  
ATOM   1176  HB2 SER    87      75.386  96.800  69.114  1.00  0.00           H  
ATOM   1177  HB3 SER    87      73.936  97.509  69.863  1.00  0.00           H  
ATOM   1178  OG  SER    87      73.486  96.347  68.282  1.00  0.00           O  
ATOM   1179  HG  SER    87      72.766  96.113  68.872  1.00  0.00           H  
ATOM   1180  C   SER    87      75.348  98.126  66.814  1.00  0.00           C  
ATOM   1181  O   SER    87      76.567  98.020  66.807  1.00  0.00           O  
ATOM   1182  N   GLN    88      74.708  98.035  65.682  1.00  0.00           N  
ATOM   1183  H   GLN    88      73.733  98.298  65.666  1.00  0.00           H  
ATOM   1184  CA  GLN    88      75.113  97.510  64.397  1.00  0.00           C  
ATOM   1185  HA  GLN    88      74.308  97.569  63.664  1.00  0.00           H  
ATOM   1186  CB  GLN    88      76.345  98.304  63.853  1.00  0.00           C  
ATOM   1187  HB2 GLN    88      77.178  98.120  64.532  1.00  0.00           H  
ATOM   1188  HB3 GLN    88      76.528  97.901  62.857  1.00  0.00           H  
ATOM   1189  CG  GLN    88      76.168  99.830  63.743  1.00  0.00           C  
ATOM   1190  HG2 GLN    88      75.400 100.064  63.006  1.00  0.00           H  
ATOM   1191  HG3 GLN    88      75.811 100.212  64.699  1.00  0.00           H  
ATOM   1192  CD  GLN    88      77.306 100.668  63.235  1.00  0.00           C  
ATOM   1193  OE1 GLN    88      78.293 100.199  62.666  1.00  0.00           O  
ATOM   1194  NE2 GLN    88      77.221 101.995  63.460  1.00  0.00           N  
ATOM   1195 HE21 GLN    88      76.323 102.334  63.775  1.00  0.00           H  
ATOM   1196 HE22 GLN    88      77.959 102.554  63.058  1.00  0.00           H  
ATOM   1197  C   GLN    88      75.433  95.970  64.620  1.00  0.00           C  
ATOM   1198  O   GLN    88      76.411  95.403  64.198  1.00  0.00           O  
ATOM   1199  N   SER    89      74.599  95.299  65.447  1.00  0.00           N  
ATOM   1200  H   SER    89      73.841  95.827  65.854  1.00  0.00           H  
ATOM   1201  CA  SER    89      74.568  93.881  65.488  1.00  0.00           C  
ATOM   1202  HA  SER    89      75.591  93.680  65.807  1.00  0.00           H  
ATOM   1203  CB  SER    89      73.619  93.305  66.496  1.00  0.00           C  
ATOM   1204  HB2 SER    89      73.763  92.229  66.396  1.00  0.00           H  
ATOM   1205  HB3 SER    89      73.878  93.703  67.477  1.00  0.00           H  
ATOM   1206  OG  SER    89      72.243  93.621  66.155  1.00  0.00           O  
ATOM   1207  HG  SER    89      71.845  93.705  67.025  1.00  0.00           H  
ATOM   1208  C   SER    89      74.319  93.306  64.051  1.00  0.00           C  
ATOM   1209  O   SER    89      73.839  93.887  63.041  1.00  0.00           O  
ATOM   1210  N   SER    90      74.698  92.035  63.954  1.00  0.00           N  
ATOM   1211  H   SER    90      75.168  91.654  64.763  1.00  0.00           H  
ATOM   1212  CA  SER    90      74.484  91.161  62.762  1.00  0.00           C  
ATOM   1213  HA  SER    90      74.696  91.835  61.932  1.00  0.00           H  
ATOM   1214  CB  SER    90      75.532  90.012  62.749  1.00  0.00           C  
ATOM   1215  HB2 SER    90      75.295  89.313  61.947  1.00  0.00           H  
ATOM   1216  HB3 SER    90      76.503  90.427  62.479  1.00  0.00           H  
ATOM   1217  OG  SER    90      75.431  89.356  63.996  1.00  0.00           O  
ATOM   1218  HG  SER    90      75.792  88.467  63.970  1.00  0.00           H  
ATOM   1219  C   SER    90      73.048  90.498  62.906  1.00  0.00           C  
ATOM   1220  O   SER    90      72.724  89.550  62.166  1.00  0.00           O  
ATOM   1221  N   TYR    91      72.300  90.917  63.923  1.00  0.00           N  
ATOM   1222  H   TYR    91      72.730  91.643  64.479  1.00  0.00           H  
ATOM   1223  CA  TYR    91      70.985  90.370  64.239  1.00  0.00           C  
ATOM   1224  HA  TYR    91      70.766  89.619  63.480  1.00  0.00           H  
ATOM   1225  CB  TYR    91      70.895  89.807  65.646  1.00  0.00           C  
ATOM   1226  HB2 TYR    91      70.805  90.599  66.389  1.00  0.00           H  
ATOM   1227  HB3 TYR    91      70.000  89.198  65.776  1.00  0.00           H  
ATOM   1228  CG  TYR    91      72.158  88.979  66.003  1.00  0.00           C  
ATOM   1229  CD1 TYR    91      72.348  87.687  65.451  1.00  0.00           C  
ATOM   1230  HD1 TYR    91      71.622  87.395  64.707  1.00  0.00           H  
ATOM   1231  CE1 TYR    91      73.485  86.916  65.786  1.00  0.00           C  
ATOM   1232  HE1 TYR    91      73.550  85.919  65.377  1.00  0.00           H  
ATOM   1233  CZ  TYR    91      74.322  87.310  66.789  1.00  0.00           C  
ATOM   1234  OH  TYR    91      75.375  86.587  67.317  1.00  0.00           O  
ATOM   1235  HH  TYR    91      75.585  85.803  66.804  1.00  0.00           H  
ATOM   1236  CE2 TYR    91      74.233  88.648  67.206  1.00  0.00           C  
ATOM   1237  HE2 TYR    91      74.878  88.991  68.001  1.00  0.00           H  
ATOM   1238  CD2 TYR    91      73.123  89.506  66.897  1.00  0.00           C  
ATOM   1239  HD2 TYR    91      72.987  90.480  67.344  1.00  0.00           H  
ATOM   1240  C   TYR    91      69.888  91.471  63.964  1.00  0.00           C  
ATOM   1241  O   TYR    91      69.580  92.330  64.783  1.00  0.00           O  
ATOM   1242  N   GLY    92      69.224  91.447  62.790  1.00  0.00           N  
ATOM   1243  H   GLY    92      68.533  92.183  62.771  1.00  0.00           H  
ATOM   1244  CA  GLY    92      69.100  90.319  61.828  1.00  0.00           C  
ATOM   1245  HA2 GLY    92      68.423  90.623  61.030  1.00  0.00           H  
ATOM   1246  HA3 GLY    92      70.014  90.027  61.312  1.00  0.00           H  
ATOM   1247  C   GLY    92      68.438  89.045  62.411  1.00  0.00           C  
ATOM   1248  O   GLY    92      67.755  88.993  63.392  1.00  0.00           O  
ATOM   1249  N   GLN    93      68.661  87.873  61.784  1.00  0.00           N  
ATOM   1250  H   GLN    93      68.896  87.836  60.802  1.00  0.00           H  
ATOM   1251  CA  GLN    93      68.121  86.613  62.237  1.00  0.00           C  
ATOM   1252  HA  GLN    93      67.140  86.781  62.683  1.00  0.00           H  
ATOM   1253  CB  GLN    93      67.905  85.564  61.150  1.00  0.00           C  
ATOM   1254  HB2 GLN    93      68.667  85.603  60.372  1.00  0.00           H  
ATOM   1255  HB3 GLN    93      67.883  84.548  61.546  1.00  0.00           H  
ATOM   1256  CG  GLN    93      66.633  85.764  60.492  1.00  0.00           C  
ATOM   1257  HG2 GLN    93      66.583  86.775  60.086  1.00  0.00           H  
ATOM   1258  HG3 GLN    93      66.520  85.263  59.531  1.00  0.00           H  
ATOM   1259  CD  GLN    93      65.398  85.500  61.353  1.00  0.00           C  
ATOM   1260  OE1 GLN    93      65.347  84.761  62.327  1.00  0.00           O  
ATOM   1261  NE2 GLN    93      64.237  86.159  61.157  1.00  0.00           N  
ATOM   1262 HE21 GLN    93      63.573  85.895  61.871  1.00  0.00           H  
ATOM   1263 HE22 GLN    93      64.165  86.841  60.416  1.00  0.00           H  
ATOM   1264  C   GLN    93      68.924  86.063  63.391  1.00  0.00           C  
ATOM   1265  O   GLN    93      70.165  85.992  63.344  1.00  0.00           O  
ATOM   1266  N   GLN    94      68.294  85.566  64.473  1.00  0.00           N  
ATOM   1267  H   GLN    94      67.302  85.756  64.495  1.00  0.00           H  
ATOM   1268  CA  GLN    94      68.881  84.980  65.693  1.00  0.00           C  
ATOM   1269  HA  GLN    94      69.947  84.840  65.510  1.00  0.00           H  
ATOM   1270  CB  GLN    94      68.627  85.944  66.829  1.00  0.00           C  
ATOM   1271  HB2 GLN    94      68.935  86.940  66.513  1.00  0.00           H  
ATOM   1272  HB3 GLN    94      67.553  86.081  66.953  1.00  0.00           H  
ATOM   1273  CG  GLN    94      69.339  85.685  68.156  1.00  0.00           C  
ATOM   1274  HG2 GLN    94      69.049  86.494  68.827  1.00  0.00           H  
ATOM   1275  HG3 GLN    94      69.005  84.760  68.627  1.00  0.00           H  
ATOM   1276  CD  GLN    94      70.855  85.600  68.134  1.00  0.00           C  
ATOM   1277  OE1 GLN    94      71.562  84.632  67.798  1.00  0.00           O  
ATOM   1278  NE2 GLN    94      71.475  86.637  68.481  1.00  0.00           N  
ATOM   1279 HE21 GLN    94      71.064  87.519  68.749  1.00  0.00           H  
ATOM   1280 HE22 GLN    94      72.479  86.523  68.506  1.00  0.00           H  
ATOM   1281  C   GLN    94      68.314  83.561  66.017  1.00  0.00           C  
ATOM   1282  O   GLN    94      69.148  82.643  66.001  1.00  0.00           O  
ATOM   1283  N   SER    95      66.972  83.364  66.157  1.00  0.00           N  
ATOM   1284  H   SER    95      66.486  84.249  66.183  1.00  0.00           H  
ATOM   1285  CA  SER    95      66.221  82.078  66.201  1.00  0.00           C  
ATOM   1286  HA  SER    95      66.725  81.268  66.727  1.00  0.00           H  
ATOM   1287  CB  SER    95      64.870  82.308  66.942  1.00  0.00           C  
ATOM   1288  HB2 SER    95      65.089  82.749  67.914  1.00  0.00           H  
ATOM   1289  HB3 SER    95      64.259  83.013  66.378  1.00  0.00           H  
ATOM   1290  OG  SER    95      64.182  81.060  67.138  1.00  0.00           O  
ATOM   1291  HG  SER    95      63.757  80.780  66.324  1.00  0.00           H  
ATOM   1292  C   SER    95      66.137  81.451  64.786  1.00  0.00           C  
ATOM   1293  O   SER    95      66.918  81.800  63.938  1.00  0.00           O  
ATOM   1294  N   SER    96      65.400  80.397  64.496  1.00  0.00           N  
ATOM   1295  H   SER    96      64.733  80.018  65.154  1.00  0.00           H  
ATOM   1296  CA  SER    96      65.565  79.580  63.274  1.00  0.00           C  
ATOM   1297  HA  SER    96      65.675  80.275  62.441  1.00  0.00           H  
ATOM   1298  CB  SER    96      66.901  78.832  63.378  1.00  0.00           C  
ATOM   1299  HB2 SER    96      67.792  79.449  63.492  1.00  0.00           H  
ATOM   1300  HB3 SER    96      66.908  78.209  64.272  1.00  0.00           H  
ATOM   1301  OG  SER    96      67.066  78.156  62.175  1.00  0.00           O  
ATOM   1302  HG  SER    96      67.923  78.396  61.816  1.00  0.00           H  
ATOM   1303  C   SER    96      64.489  78.611  62.990  1.00  0.00           C  
ATOM   1304  O   SER    96      64.214  77.702  63.826  1.00  0.00           O  
ATOM   1305  N   TYR    97      63.678  78.710  61.923  1.00  0.00           N  
ATOM   1306  H   TYR    97      63.005  77.962  61.830  1.00  0.00           H  
ATOM   1307  CA  TYR    97      63.386  79.840  61.097  1.00  0.00           C  
ATOM   1308  HA  TYR    97      62.435  79.613  60.616  1.00  0.00           H  
ATOM   1309  CB  TYR    97      63.225  81.269  61.811  1.00  0.00           C  
ATOM   1310  HB2 TYR    97      62.517  81.128  62.627  1.00  0.00           H  
ATOM   1311  HB3 TYR    97      64.072  81.581  62.421  1.00  0.00           H  
ATOM   1312  CG  TYR    97      62.752  82.374  60.912  1.00  0.00           C  
ATOM   1313  CD1 TYR    97      63.664  83.030  60.096  1.00  0.00           C  
ATOM   1314  HD1 TYR    97      64.728  82.916  60.248  1.00  0.00           H  
ATOM   1315  CE1 TYR    97      63.217  84.016  59.207  1.00  0.00           C  
ATOM   1316  HE1 TYR    97      63.927  84.440  58.512  1.00  0.00           H  
ATOM   1317  CZ  TYR    97      61.872  84.456  59.201  1.00  0.00           C  
ATOM   1318  OH  TYR    97      61.571  85.485  58.356  1.00  0.00           O  
ATOM   1319  HH  TYR    97      62.347  85.672  57.823  1.00  0.00           H  
ATOM   1320  CE2 TYR    97      60.999  83.870  60.078  1.00  0.00           C  
ATOM   1321  HE2 TYR    97      59.972  84.203  60.062  1.00  0.00           H  
ATOM   1322  CD2 TYR    97      61.402  82.684  60.796  1.00  0.00           C  
ATOM   1323  HD2 TYR    97      60.720  82.091  61.388  1.00  0.00           H  
ATOM   1324  C   TYR    97      64.387  79.941  59.928  1.00  0.00           C  
ATOM   1325  O   TYR    97      65.599  79.922  60.185  1.00  0.00           O  
ATOM   1326  N   PRO    98      63.901  80.090  58.672  1.00  0.00           N  
ATOM   1327  CD  PRO    98      64.762  80.195  57.496  1.00  0.00           C  
ATOM   1328  HD2 PRO    98      65.523  79.419  57.568  1.00  0.00           H  
ATOM   1329  HD3 PRO    98      65.214  81.187  57.470  1.00  0.00           H  
ATOM   1330  CG  PRO    98      63.865  80.089  56.223  1.00  0.00           C  
ATOM   1331  HG2 PRO    98      63.660  79.022  56.134  1.00  0.00           H  
ATOM   1332  HG3 PRO    98      64.231  80.471  55.270  1.00  0.00           H  
ATOM   1333  CB  PRO    98      62.604  80.696  56.755  1.00  0.00           C  
ATOM   1334  HB2 PRO    98      61.725  80.542  56.129  1.00  0.00           H  
ATOM   1335  HB3 PRO    98      62.716  81.775  56.649  1.00  0.00           H  
ATOM   1336  CA  PRO    98      62.474  80.215  58.201  1.00  0.00           C  
ATOM   1337  HA  PRO    98      61.882  80.828  58.881  1.00  0.00           H  
ATOM   1338  C   PRO    98      61.761  78.854  58.017  1.00  0.00           C  
ATOM   1339  O   PRO    98      62.297  77.794  58.208  1.00  0.00           O  
ATOM   1340  N   GLY    99      60.520  78.842  57.523  1.00  0.00           N  
ATOM   1341  H   GLY    99      60.117  79.694  57.162  1.00  0.00           H  
ATOM   1342  CA  GLY    99      59.706  77.608  57.286  1.00  0.00           C  
ATOM   1343  HA2 GLY    99      60.085  76.881  58.005  1.00  0.00           H  
ATOM   1344  HA3 GLY    99      58.635  77.729  57.446  1.00  0.00           H  
ATOM   1345  C   GLY    99      59.854  77.048  55.871  1.00  0.00           C  
ATOM   1346  O   GLY    99      60.493  77.578  54.971  1.00  0.00           O  
ATOM   1347  N   TYR   100      59.256  75.868  55.728  1.00  0.00           N  
ATOM   1348  H   TYR   100      58.663  75.499  56.458  1.00  0.00           H  
ATOM   1349  CA  TYR   100      59.436  75.009  54.513  1.00  0.00           C  
ATOM   1350  HA  TYR   100      60.497  74.809  54.363  1.00  0.00           H  
ATOM   1351  CB  TYR   100      58.640  73.772  54.734  1.00  0.00           C  
ATOM   1352  HB2 TYR   100      59.034  73.317  55.643  1.00  0.00           H  
ATOM   1353  HB3 TYR   100      57.595  74.070  54.823  1.00  0.00           H  
ATOM   1354  CG  TYR   100      58.776  72.763  53.664  1.00  0.00           C  
ATOM   1355  CD1 TYR   100      59.890  71.883  53.619  1.00  0.00           C  
ATOM   1356  HD1 TYR   100      60.782  71.922  54.228  1.00  0.00           H  
ATOM   1357  CE1 TYR   100      60.080  71.034  52.517  1.00  0.00           C  
ATOM   1358  HE1 TYR   100      60.999  70.475  52.414  1.00  0.00           H  
ATOM   1359  CZ  TYR   100      58.983  70.871  51.599  1.00  0.00           C  
ATOM   1360  OH  TYR   100      59.049  70.047  50.577  1.00  0.00           O  
ATOM   1361  HH  TYR   100      58.510  70.392  49.861  1.00  0.00           H  
ATOM   1362  CE2 TYR   100      57.830  71.669  51.686  1.00  0.00           C  
ATOM   1363  HE2 TYR   100      57.077  71.618  50.914  1.00  0.00           H  
ATOM   1364  CD2 TYR   100      57.729  72.668  52.662  1.00  0.00           C  
ATOM   1365  HD2 TYR   100      56.922  73.383  52.591  1.00  0.00           H  
ATOM   1366  C   TYR   100      58.821  75.617  53.255  1.00  0.00           C  
ATOM   1367  O   TYR   100      59.397  75.553  52.140  1.00  0.00           O  
ATOM   1368  N   GLY   101      57.840  76.529  53.404  1.00  0.00           N  
ATOM   1369  H   GLY   101      57.518  76.798  54.322  1.00  0.00           H  
ATOM   1370  CA  GLY   101      57.297  77.287  52.164  1.00  0.00           C  
ATOM   1371  HA2 GLY   101      56.714  78.139  52.512  1.00  0.00           H  
ATOM   1372  HA3 GLY   101      58.065  77.735  51.533  1.00  0.00           H  
ATOM   1373  C   GLY   101      56.461  76.306  51.281  1.00  0.00           C  
ATOM   1374  O   GLY   101      55.474  75.822  51.771  1.00  0.00           O  
ATOM   1375  N   GLN   102      56.693  76.149  49.991  1.00  0.00           N  
ATOM   1376  H   GLN   102      57.428  76.773  49.691  1.00  0.00           H  
ATOM   1377  CA  GLN   102      55.970  75.360  48.912  1.00  0.00           C  
ATOM   1378  HA  GLN   102      55.185  74.726  49.324  1.00  0.00           H  
ATOM   1379  CB  GLN   102      55.221  76.335  48.040  1.00  0.00           C  
ATOM   1380  HB2 GLN   102      55.931  77.080  47.683  1.00  0.00           H  
ATOM   1381  HB3 GLN   102      54.722  75.836  47.209  1.00  0.00           H  
ATOM   1382  CG  GLN   102      54.149  77.170  48.734  1.00  0.00           C  
ATOM   1383  HG2 GLN   102      53.294  76.616  49.123  1.00  0.00           H  
ATOM   1384  HG3 GLN   102      54.647  77.649  49.577  1.00  0.00           H  
ATOM   1385  CD  GLN   102      53.655  78.307  47.895  1.00  0.00           C  
ATOM   1386  OE1 GLN   102      54.453  78.866  47.104  1.00  0.00           O  
ATOM   1387  NE2 GLN   102      52.386  78.620  47.901  1.00  0.00           N  
ATOM   1388 HE21 GLN   102      51.864  78.272  48.692  1.00  0.00           H  
ATOM   1389 HE22 GLN   102      52.076  79.347  47.273  1.00  0.00           H  
ATOM   1390  C   GLN   102      56.864  74.531  47.937  1.00  0.00           C  
ATOM   1391  O   GLN   102      56.380  73.584  47.318  1.00  0.00           O  
ATOM   1392  N   GLN   103      58.130  74.933  47.850  1.00  0.00           N  
ATOM   1393  H   GLN   103      58.458  75.752  48.342  1.00  0.00           H  
ATOM   1394  CA  GLN   103      59.046  74.281  46.900  1.00  0.00           C  
ATOM   1395  HA  GLN   103      58.570  74.404  45.927  1.00  0.00           H  
ATOM   1396  CB  GLN   103      60.398  75.023  46.627  1.00  0.00           C  
ATOM   1397  HB2 GLN   103      60.981  75.028  47.548  1.00  0.00           H  
ATOM   1398  HB3 GLN   103      60.889  74.479  45.820  1.00  0.00           H  
ATOM   1399  CG  GLN   103      60.338  76.511  46.208  1.00  0.00           C  
ATOM   1400  HG2 GLN   103      60.225  77.062  47.142  1.00  0.00           H  
ATOM   1401  HG3 GLN   103      61.326  76.803  45.852  1.00  0.00           H  
ATOM   1402  CD  GLN   103      59.294  76.882  45.258  1.00  0.00           C  
ATOM   1403  OE1 GLN   103      58.950  76.108  44.390  1.00  0.00           O  
ATOM   1404  NE2 GLN   103      58.703  78.081  45.463  1.00  0.00           N  
ATOM   1405 HE21 GLN   103      58.103  78.428  44.728  1.00  0.00           H  
ATOM   1406 HE22 GLN   103      58.901  78.720  46.220  1.00  0.00           H  
ATOM   1407  C   GLN   103      59.316  72.817  47.261  1.00  0.00           C  
ATOM   1408  O   GLN   103      59.560  72.491  48.401  1.00  0.00           O  
ATOM   1409  N   PRO   104      59.312  71.878  46.295  1.00  0.00           N  
ATOM   1410  CD  PRO   104      59.057  72.156  44.898  1.00  0.00           C  
ATOM   1411  HD2 PRO   104      59.948  72.656  44.518  1.00  0.00           H  
ATOM   1412  HD3 PRO   104      58.129  72.707  44.742  1.00  0.00           H  
ATOM   1413  CG  PRO   104      58.991  70.779  44.194  1.00  0.00           C  
ATOM   1414  HG2 PRO   104      59.329  70.824  43.158  1.00  0.00           H  
ATOM   1415  HG3 PRO   104      57.964  70.456  44.364  1.00  0.00           H  
ATOM   1416  CB  PRO   104      59.873  69.946  45.047  1.00  0.00           C  
ATOM   1417  HB2 PRO   104      60.838  70.259  44.649  1.00  0.00           H  
ATOM   1418  HB3 PRO   104      59.689  68.874  44.980  1.00  0.00           H  
ATOM   1419  CA  PRO   104      59.690  70.431  46.449  1.00  0.00           C  
ATOM   1420  HA  PRO   104      58.941  69.962  47.087  1.00  0.00           H  
ATOM   1421  C   PRO   104      61.118  70.291  47.126  1.00  0.00           C  
ATOM   1422  O   PRO   104      62.057  70.930  46.598  1.00  0.00           O  
ATOM   1423  N   ALA   105      61.373  69.486  48.102  1.00  0.00           N  
ATOM   1424  H   ALA   105      60.592  69.014  48.535  1.00  0.00           H  
ATOM   1425  CA  ALA   105      62.648  69.403  48.876  1.00  0.00           C  
ATOM   1426  HA  ALA   105      63.473  69.261  48.177  1.00  0.00           H  
ATOM   1427  CB  ALA   105      62.919  70.695  49.544  1.00  0.00           C  
ATOM   1428  HB1 ALA   105      62.199  70.892  50.338  1.00  0.00           H  
ATOM   1429  HB2 ALA   105      63.904  70.636  50.008  1.00  0.00           H  
ATOM   1430  HB3 ALA   105      62.927  71.529  48.842  1.00  0.00           H  
ATOM   1431  C   ALA   105      62.633  68.215  49.904  1.00  0.00           C  
ATOM   1432  O   ALA   105      61.604  68.058  50.567  1.00  0.00           O  
ATOM   1433  N   PRO   106      63.672  67.431  50.190  1.00  0.00           N  
ATOM   1434  CD  PRO   106      64.753  67.243  49.273  1.00  0.00           C  
ATOM   1435  HD2 PRO   106      65.426  68.079  49.467  1.00  0.00           H  
ATOM   1436  HD3 PRO   106      64.468  67.160  48.224  1.00  0.00           H  
ATOM   1437  CG  PRO   106      65.469  65.943  49.662  1.00  0.00           C  
ATOM   1438  HG2 PRO   106      66.488  66.088  50.019  1.00  0.00           H  
ATOM   1439  HG3 PRO   106      65.307  65.170  48.911  1.00  0.00           H  
ATOM   1440  CB  PRO   106      64.693  65.393  50.888  1.00  0.00           C  
ATOM   1441  HB2 PRO   106      65.448  65.013  51.577  1.00  0.00           H  
ATOM   1442  HB3 PRO   106      64.218  64.476  50.537  1.00  0.00           H  
ATOM   1443  CA  PRO   106      63.689  66.524  51.327  1.00  0.00           C  
ATOM   1444  HA  PRO   106      62.698  66.119  51.534  1.00  0.00           H  
ATOM   1445  C   PRO   106      64.183  67.345  52.565  1.00  0.00           C  
ATOM   1446  O   PRO   106      65.322  67.729  52.659  1.00  0.00           O  
ATOM   1447  N   SER   107      63.226  67.719  53.501  1.00  0.00           N  
ATOM   1448  H   SER   107      62.271  67.600  53.195  1.00  0.00           H  
ATOM   1449  CA  SER   107      63.471  68.394  54.789  1.00  0.00           C  
ATOM   1450  HA  SER   107      64.535  68.511  54.996  1.00  0.00           H  
ATOM   1451  CB  SER   107      62.992  69.862  54.677  1.00  0.00           C  
ATOM   1452  HB2 SER   107      61.924  69.806  54.467  1.00  0.00           H  
ATOM   1453  HB3 SER   107      63.017  70.362  55.646  1.00  0.00           H  
ATOM   1454  OG  SER   107      63.763  70.714  53.800  1.00  0.00           O  
ATOM   1455  HG  SER   107      64.607  70.921  54.209  1.00  0.00           H  
ATOM   1456  C   SER   107      62.883  67.765  56.066  1.00  0.00           C  
ATOM   1457  O   SER   107      62.873  68.461  57.104  1.00  0.00           O  
ATOM   1458  N   SER   108      62.405  66.557  55.961  1.00  0.00           N  
ATOM   1459  H   SER   108      62.723  66.080  55.130  1.00  0.00           H  
ATOM   1460  CA  SER   108      61.653  65.786  56.979  1.00  0.00           C  
ATOM   1461  HA  SER   108      60.855  66.395  57.403  1.00  0.00           H  
ATOM   1462  CB  SER   108      61.108  64.513  56.330  1.00  0.00           C  
ATOM   1463  HB2 SER   108      60.576  63.917  57.071  1.00  0.00           H  
ATOM   1464  HB3 SER   108      60.358  64.721  55.567  1.00  0.00           H  
ATOM   1465  OG  SER   108      62.097  63.626  55.865  1.00  0.00           O  
ATOM   1466  HG  SER   108      62.592  64.075  55.176  1.00  0.00           H  
ATOM   1467  C   SER   108      62.492  65.423  58.246  1.00  0.00           C  
ATOM   1468  O   SER   108      63.736  65.348  58.177  1.00  0.00           O  
ATOM   1469  N   THR   109      61.812  65.324  59.355  1.00  0.00           N  
ATOM   1470  H   THR   109      60.814  65.470  59.307  1.00  0.00           H  
ATOM   1471  CA  THR   109      62.335  64.916  60.693  1.00  0.00           C  
ATOM   1472  HA  THR   109      63.179  65.562  60.932  1.00  0.00           H  
ATOM   1473  CB  THR   109      61.100  65.115  61.707  1.00  0.00           C  
ATOM   1474  HB  THR   109      61.428  64.835  62.707  1.00  0.00           H  
ATOM   1475  CG2 THR   109      60.608  66.525  61.672  1.00  0.00           C  
ATOM   1476 HG21 THR   109      61.420  67.185  61.368  1.00  0.00           H  
ATOM   1477 HG22 THR   109      59.712  66.694  61.076  1.00  0.00           H  
ATOM   1478 HG23 THR   109      60.287  66.915  62.638  1.00  0.00           H  
ATOM   1479  OG1 THR   109      60.052  64.234  61.330  1.00  0.00           O  
ATOM   1480  HG1 THR   109      59.386  64.149  62.016  1.00  0.00           H  
ATOM   1481  C   THR   109      62.871  63.450  60.551  1.00  0.00           C  
ATOM   1482  O   THR   109      62.268  62.693  59.777  1.00  0.00           O  
ATOM   1483  N   SER   110      63.800  63.110  61.458  1.00  0.00           N  
ATOM   1484  H   SER   110      64.260  63.868  61.943  1.00  0.00           H  
ATOM   1485  CA  SER   110      64.304  61.771  61.643  1.00  0.00           C  
ATOM   1486  HA  SER   110      63.884  61.004  60.993  1.00  0.00           H  
ATOM   1487  CB  SER   110      65.800  61.790  61.259  1.00  0.00           C  
ATOM   1488  HB2 SER   110      65.983  62.187  60.261  1.00  0.00           H  
ATOM   1489  HB3 SER   110      66.325  62.516  61.880  1.00  0.00           H  
ATOM   1490  OG  SER   110      66.298  60.444  61.272  1.00  0.00           O  
ATOM   1491  HG  SER   110      67.166  60.334  60.879  1.00  0.00           H  
ATOM   1492  C   SER   110      64.029  61.251  63.063  1.00  0.00           C  
ATOM   1493  O   SER   110      64.876  61.393  63.958  1.00  0.00           O  
ATOM   1494  N   GLY   111      62.810  60.760  63.308  1.00  0.00           N  
ATOM   1495  H   GLY   111      62.193  60.614  62.521  1.00  0.00           H  
ATOM   1496  CA  GLY   111      62.301  60.280  64.655  1.00  0.00           C  
ATOM   1497  HA2 GLY   111      62.229  61.177  65.271  1.00  0.00           H  
ATOM   1498  HA3 GLY   111      61.381  59.711  64.518  1.00  0.00           H  
ATOM   1499  C   GLY   111      63.140  59.061  65.265  1.00  0.00           C  
ATOM   1500  O   GLY   111      63.758  58.290  64.508  1.00  0.00           O  
ATOM   1501  N   SER   112      63.039  58.858  66.530  1.00  0.00           N  
ATOM   1502  H   SER   112      63.701  58.141  66.791  1.00  0.00           H  
ATOM   1503  CA  SER   112      62.163  59.439  67.541  1.00  0.00           C  
ATOM   1504  HA  SER   112      62.107  58.738  68.373  1.00  0.00           H  
ATOM   1505  CB  SER   112      62.625  60.812  68.072  1.00  0.00           C  
ATOM   1506  HB2 SER   112      62.672  61.525  67.249  1.00  0.00           H  
ATOM   1507  HB3 SER   112      62.026  61.074  68.944  1.00  0.00           H  
ATOM   1508  OG  SER   112      63.884  60.608  68.579  1.00  0.00           O  
ATOM   1509  HG  SER   112      64.503  60.890  67.901  1.00  0.00           H  
ATOM   1510  C   SER   112      60.674  59.550  67.113  1.00  0.00           C  
ATOM   1511  O   SER   112      60.186  60.640  66.908  1.00  0.00           O  
ATOM   1512  N   TYR   113      59.874  58.483  66.987  1.00  0.00           N  
ATOM   1513  H   TYR   113      58.888  58.692  66.919  1.00  0.00           H  
ATOM   1514  CA  TYR   113      60.296  57.073  67.032  1.00  0.00           C  
ATOM   1515  HA  TYR   113      61.117  57.003  67.745  1.00  0.00           H  
ATOM   1516  CB  TYR   113      59.130  56.231  67.445  1.00  0.00           C  
ATOM   1517  HB2 TYR   113      58.325  56.385  66.727  1.00  0.00           H  
ATOM   1518  HB3 TYR   113      59.430  55.183  67.471  1.00  0.00           H  
ATOM   1519  CG  TYR   113      58.645  56.578  68.787  1.00  0.00           C  
ATOM   1520  CD1 TYR   113      57.321  57.157  68.919  1.00  0.00           C  
ATOM   1521  HD1 TYR   113      56.733  57.409  68.049  1.00  0.00           H  
ATOM   1522  CE1 TYR   113      56.860  57.407  70.222  1.00  0.00           C  
ATOM   1523  HE1 TYR   113      55.844  57.694  70.447  1.00  0.00           H  
ATOM   1524  CZ  TYR   113      57.693  57.282  71.359  1.00  0.00           C  
ATOM   1525  OH  TYR   113      57.220  57.636  72.583  1.00  0.00           O  
ATOM   1526  HH  TYR   113      57.910  57.539  73.244  1.00  0.00           H  
ATOM   1527  CE2 TYR   113      58.974  56.738  71.198  1.00  0.00           C  
ATOM   1528  HE2 TYR   113      59.645  56.605  72.034  1.00  0.00           H  
ATOM   1529  CD2 TYR   113      59.449  56.401  69.938  1.00  0.00           C  
ATOM   1530  HD2 TYR   113      60.457  56.017  69.908  1.00  0.00           H  
ATOM   1531  C   TYR   113      60.775  56.613  65.607  1.00  0.00           C  
ATOM   1532  O   TYR   113      60.423  57.202  64.608  1.00  0.00           O  
ATOM   1533  N   GLY   114      61.570  55.492  65.536  1.00  0.00           N  
ATOM   1534  H   GLY   114      61.777  54.988  66.387  1.00  0.00           H  
ATOM   1535  CA  GLY   114      62.342  55.077  64.345  1.00  0.00           C  
ATOM   1536  HA2 GLY   114      61.980  55.514  63.415  1.00  0.00           H  
ATOM   1537  HA3 GLY   114      63.323  55.530  64.489  1.00  0.00           H  
ATOM   1538  C   GLY   114      62.494  53.564  64.114  1.00  0.00           C  
ATOM   1539  O   GLY   114      61.706  52.768  64.587  1.00  0.00           O  
ATOM   1540  N   SER   115      63.488  53.114  63.306  1.00  0.00           N  
ATOM   1541  H   SER   115      63.699  52.130  63.398  1.00  0.00           H  
ATOM   1542  CA  SER   115      64.396  53.912  62.579  1.00  0.00           C  
ATOM   1543  HA  SER   115      64.772  54.754  63.161  1.00  0.00           H  
ATOM   1544  CB  SER   115      65.583  53.089  62.174  1.00  0.00           C  
ATOM   1545  HB2 SER   115      66.271  53.666  61.556  1.00  0.00           H  
ATOM   1546  HB3 SER   115      66.139  52.724  63.037  1.00  0.00           H  
ATOM   1547  OG  SER   115      65.202  51.954  61.427  1.00  0.00           O  
ATOM   1548  HG  SER   115      65.223  52.209  60.501  1.00  0.00           H  
ATOM   1549  C   SER   115      63.568  54.449  61.375  1.00  0.00           C  
ATOM   1550  O   SER   115      62.650  53.919  60.887  1.00  0.00           O  
ATOM   1551  N   SER   116      63.915  55.699  60.964  1.00  0.00           N  
ATOM   1552  H   SER   116      64.780  56.143  61.237  1.00  0.00           H  
ATOM   1553  CA  SER   116      63.283  56.386  59.813  1.00  0.00           C  
ATOM   1554  HA  SER   116      62.208  56.442  59.987  1.00  0.00           H  
ATOM   1555  CB  SER   116      63.777  57.898  59.930  1.00  0.00           C  
ATOM   1556  HB2 SER   116      63.048  58.594  59.514  1.00  0.00           H  
ATOM   1557  HB3 SER   116      63.649  58.116  60.990  1.00  0.00           H  
ATOM   1558  OG  SER   116      65.082  58.129  59.559  1.00  0.00           O  
ATOM   1559  HG  SER   116      65.183  59.005  59.181  1.00  0.00           H  
ATOM   1560  C   SER   116      63.524  55.875  58.351  1.00  0.00           C  
ATOM   1561  O   SER   116      64.587  55.299  58.043  1.00  0.00           O  
ATOM   1562  N   SER   117      62.569  56.069  57.428  1.00  0.00           N  
ATOM   1563  H   SER   117      61.793  56.572  57.833  1.00  0.00           H  
ATOM   1564  CA  SER   117      62.465  55.809  55.989  1.00  0.00           C  
ATOM   1565  HA  SER   117      63.324  56.142  55.407  1.00  0.00           H  
ATOM   1566  CB  SER   117      62.279  54.331  55.752  1.00  0.00           C  
ATOM   1567  HB2 SER   117      62.383  54.098  54.693  1.00  0.00           H  
ATOM   1568  HB3 SER   117      63.163  53.856  56.177  1.00  0.00           H  
ATOM   1569  OG  SER   117      61.081  53.757  56.190  1.00  0.00           O  
ATOM   1570  HG  SER   117      61.162  53.431  57.090  1.00  0.00           H  
ATOM   1571  C   SER   117      61.374  56.647  55.377  1.00  0.00           C  
ATOM   1572  O   SER   117      61.429  57.905  55.485  1.00  0.00           O  
ATOM   1573  N   GLN   118      60.429  56.031  54.700  1.00  0.00           N  
ATOM   1574  H   GLN   118      60.335  55.045  54.897  1.00  0.00           H  
ATOM   1575  CA  GLN   118      59.449  56.797  53.919  1.00  0.00           C  
ATOM   1576  HA  GLN   118      59.361  57.834  54.246  1.00  0.00           H  
ATOM   1577  CB  GLN   118      59.801  56.769  52.443  1.00  0.00           C  
ATOM   1578  HB2 GLN   118      60.801  57.173  52.282  1.00  0.00           H  
ATOM   1579  HB3 GLN   118      59.750  55.706  52.209  1.00  0.00           H  
ATOM   1580  CG  GLN   118      58.871  57.385  51.424  1.00  0.00           C  
ATOM   1581  HG2 GLN   118      59.347  57.309  50.447  1.00  0.00           H  
ATOM   1582  HG3 GLN   118      57.922  56.853  51.367  1.00  0.00           H  
ATOM   1583  CD  GLN   118      58.623  58.885  51.674  1.00  0.00           C  
ATOM   1584  OE1 GLN   118      59.500  59.561  52.235  1.00  0.00           O  
ATOM   1585  NE2 GLN   118      57.464  59.418  51.273  1.00  0.00           N  
ATOM   1586 HE21 GLN   118      56.755  58.885  50.789  1.00  0.00           H  
ATOM   1587 HE22 GLN   118      57.349  60.421  51.285  1.00  0.00           H  
ATOM   1588  C   GLN   118      58.052  56.195  54.143  1.00  0.00           C  
ATOM   1589  O   GLN   118      57.923  54.948  54.053  1.00  0.00           O  
ATOM   1590  N   SER   119      56.946  56.966  54.430  1.00  0.00           N  
ATOM   1591  H   SER   119      56.083  56.455  54.549  1.00  0.00           H  
ATOM   1592  CA  SER   119      56.886  58.382  54.737  1.00  0.00           C  
ATOM   1593  HA  SER   119      57.666  58.906  54.184  1.00  0.00           H  
ATOM   1594  CB  SER   119      55.536  58.951  54.263  1.00  0.00           C  
ATOM   1595  HB2 SER   119      55.560  60.039  54.215  1.00  0.00           H  
ATOM   1596  HB3 SER   119      55.633  58.680  53.211  1.00  0.00           H  
ATOM   1597  OG  SER   119      54.370  58.485  54.881  1.00  0.00           O  
ATOM   1598  HG  SER   119      54.265  57.559  54.649  1.00  0.00           H  
ATOM   1599  C   SER   119      57.252  58.569  56.188  1.00  0.00           C  
ATOM   1600  O   SER   119      58.288  58.121  56.693  1.00  0.00           O  
ATOM   1601  N   SER   120      56.445  59.331  56.933  1.00  0.00           N  
ATOM   1602  H   SER   120      55.561  59.475  56.465  1.00  0.00           H  
ATOM   1603  CA  SER   120      56.643  59.952  58.239  1.00  0.00           C  
ATOM   1604  HA  SER   120      57.615  59.576  58.558  1.00  0.00           H  
ATOM   1605  CB  SER   120      56.827  61.424  57.875  1.00  0.00           C  
ATOM   1606  HB2 SER   120      57.477  61.401  56.999  1.00  0.00           H  
ATOM   1607  HB3 SER   120      55.908  61.898  57.529  1.00  0.00           H  
ATOM   1608  OG  SER   120      57.469  62.051  58.993  1.00  0.00           O  
ATOM   1609  HG  SER   120      58.397  61.812  59.045  1.00  0.00           H  
ATOM   1610  C   SER   120      55.488  59.793  59.261  1.00  0.00           C  
ATOM   1611  O   SER   120      54.361  60.124  58.941  1.00  0.00           O  
ATOM   1612  N   SER   121      55.653  59.431  60.579  1.00  0.00           N  
ATOM   1613  H   SER   121      54.927  59.695  61.229  1.00  0.00           H  
ATOM   1614  CA  SER   121      56.963  58.990  61.133  1.00  0.00           C  
ATOM   1615  HA  SER   121      57.704  59.713  60.792  1.00  0.00           H  
ATOM   1616  CB  SER   121      56.940  59.058  62.650  1.00  0.00           C  
ATOM   1617  HB2 SER   121      56.323  58.258  63.058  1.00  0.00           H  
ATOM   1618  HB3 SER   121      57.948  58.810  62.983  1.00  0.00           H  
ATOM   1619  OG  SER   121      56.687  60.448  63.007  1.00  0.00           O  
ATOM   1620  HG  SER   121      56.755  60.582  63.955  1.00  0.00           H  
ATOM   1621  C   SER   121      57.295  57.526  60.638  1.00  0.00           C  
ATOM   1622  O   SER   121      58.503  57.222  60.693  1.00  0.00           O  
ATOM   1623  N   TYR   122      56.407  56.808  60.072  1.00  0.00           N  
ATOM   1624  H   TYR   122      55.494  57.224  59.961  1.00  0.00           H  
ATOM   1625  CA  TYR   122      56.608  55.420  59.494  1.00  0.00           C  
ATOM   1626  HA  TYR   122      57.658  55.225  59.276  1.00  0.00           H  
ATOM   1627  CB  TYR   122      56.029  54.343  60.420  1.00  0.00           C  
ATOM   1628  HB2 TYR   122      54.955  54.348  60.603  1.00  0.00           H  
ATOM   1629  HB3 TYR   122      56.200  53.383  59.933  1.00  0.00           H  
ATOM   1630  CG  TYR   122      56.755  54.158  61.798  1.00  0.00           C  
ATOM   1631  CD1 TYR   122      56.087  54.253  63.107  1.00  0.00           C  
ATOM   1632  HD1 TYR   122      55.077  54.628  63.186  1.00  0.00           H  
ATOM   1633  CE1 TYR   122      56.880  54.139  64.253  1.00  0.00           C  
ATOM   1634  HE1 TYR   122      56.493  54.373  65.234  1.00  0.00           H  
ATOM   1635  CZ  TYR   122      58.212  53.775  64.159  1.00  0.00           C  
ATOM   1636  OH  TYR   122      59.009  53.670  65.295  1.00  0.00           O  
ATOM   1637  HH  TYR   122      59.753  53.087  65.126  1.00  0.00           H  
ATOM   1638  CE2 TYR   122      58.828  53.563  62.878  1.00  0.00           C  
ATOM   1639  HE2 TYR   122      59.899  53.457  62.781  1.00  0.00           H  
ATOM   1640  CD2 TYR   122      58.141  53.826  61.691  1.00  0.00           C  
ATOM   1641  HD2 TYR   122      58.686  53.764  60.761  1.00  0.00           H  
ATOM   1642  C   TYR   122      55.802  55.306  58.152  1.00  0.00           C  
ATOM   1643  O   TYR   122      54.751  55.913  58.063  1.00  0.00           O  
ATOM   1644  N   GLY   123      56.271  54.597  57.148  1.00  0.00           N  
ATOM   1645  H   GLY   123      55.584  54.374  56.442  1.00  0.00           H  
ATOM   1646  CA  GLY   123      57.558  53.894  57.120  1.00  0.00           C  
ATOM   1647  HA2 GLY   123      58.234  54.498  56.514  1.00  0.00           H  
ATOM   1648  HA3 GLY   123      58.021  53.826  58.104  1.00  0.00           H  
ATOM   1649  C   GLY   123      57.539  52.538  56.445  1.00  0.00           C  
ATOM   1650  O   GLY   123      56.518  51.947  56.088  1.00  0.00           O  
ATOM   1651  N   GLN   124      58.742  51.849  56.323  1.00  0.00           N  
ATOM   1652  H   GLN   124      59.478  52.415  56.720  1.00  0.00           H  
ATOM   1653  CA  GLN   124      59.011  50.526  55.744  1.00  0.00           C  
ATOM   1654  HA  GLN   124      58.129  49.888  55.788  1.00  0.00           H  
ATOM   1655  CB  GLN   124      59.287  50.570  54.248  1.00  0.00           C  
ATOM   1656  HB2 GLN   124      60.088  51.281  54.048  1.00  0.00           H  
ATOM   1657  HB3 GLN   124      59.670  49.592  53.960  1.00  0.00           H  
ATOM   1658  CG  GLN   124      58.028  50.754  53.378  1.00  0.00           C  
ATOM   1659  HG2 GLN   124      57.388  51.522  53.812  1.00  0.00           H  
ATOM   1660  HG3 GLN   124      58.329  51.109  52.393  1.00  0.00           H  
ATOM   1661  CD  GLN   124      57.228  49.545  53.298  1.00  0.00           C  
ATOM   1662  OE1 GLN   124      57.464  48.600  54.001  1.00  0.00           O  
ATOM   1663  NE2 GLN   124      56.215  49.419  52.517  1.00  0.00           N  
ATOM   1664 HE21 GLN   124      55.865  50.105  51.864  1.00  0.00           H  
ATOM   1665 HE22 GLN   124      55.692  48.556  52.489  1.00  0.00           H  
ATOM   1666  C   GLN   124      60.176  49.781  56.449  1.00  0.00           C  
ATOM   1667  O   GLN   124      61.300  49.857  55.960  1.00  0.00           O  
ATOM   1668  N   PRO   125      59.969  48.990  57.524  1.00  0.00           N  
ATOM   1669  CD  PRO   125      61.014  48.179  58.171  1.00  0.00           C  
ATOM   1670  HD2 PRO   125      61.636  48.776  58.839  1.00  0.00           H  
ATOM   1671  HD3 PRO   125      61.738  47.745  57.481  1.00  0.00           H  
ATOM   1672  CG  PRO   125      60.287  47.060  58.977  1.00  0.00           C  
ATOM   1673  HG2 PRO   125      60.884  46.664  59.799  1.00  0.00           H  
ATOM   1674  HG3 PRO   125      60.168  46.234  58.276  1.00  0.00           H  
ATOM   1675  CB  PRO   125      59.009  47.754  59.382  1.00  0.00           C  
ATOM   1676  HB2 PRO   125      59.212  48.364  60.262  1.00  0.00           H  
ATOM   1677  HB3 PRO   125      58.301  46.946  59.562  1.00  0.00           H  
ATOM   1678  CA  PRO   125      58.639  48.666  58.187  1.00  0.00           C  
ATOM   1679  HA  PRO   125      58.097  48.072  57.451  1.00  0.00           H  
ATOM   1680  C   PRO   125      57.677  49.753  58.698  1.00  0.00           C  
ATOM   1681  O   PRO   125      58.161  50.662  59.383  1.00  0.00           O  
ATOM   1682  N   GLN   126      56.416  49.547  58.498  1.00  0.00           N  
ATOM   1683  H   GLN   126      56.149  48.643  58.138  1.00  0.00           H  
ATOM   1684  CA  GLN   126      55.401  50.396  59.190  1.00  0.00           C  
ATOM   1685  HA  GLN   126      55.573  51.471  59.146  1.00  0.00           H  
ATOM   1686  CB  GLN   126      54.051  50.116  58.614  1.00  0.00           C  
ATOM   1687  HB2 GLN   126      53.952  50.305  57.545  1.00  0.00           H  
ATOM   1688  HB3 GLN   126      53.812  49.062  58.755  1.00  0.00           H  
ATOM   1689  CG  GLN   126      52.977  51.022  59.115  1.00  0.00           C  
ATOM   1690  HG2 GLN   126      52.116  50.606  58.591  1.00  0.00           H  
ATOM   1691  HG3 GLN   126      52.757  50.815  60.162  1.00  0.00           H  
ATOM   1692  CD  GLN   126      53.130  52.527  58.892  1.00  0.00           C  
ATOM   1693  OE1 GLN   126      52.831  53.289  59.794  1.00  0.00           O  
ATOM   1694  NE2 GLN   126      53.493  52.891  57.645  1.00  0.00           N  
ATOM   1695 HE21 GLN   126      53.546  52.233  56.880  1.00  0.00           H  
ATOM   1696 HE22 GLN   126      53.490  53.899  57.583  1.00  0.00           H  
ATOM   1697  C   GLN   126      55.476  50.136  60.747  1.00  0.00           C  
ATOM   1698  O   GLN   126      55.634  48.939  61.139  1.00  0.00           O  
ATOM   1699  N   SER   127      55.281  51.165  61.627  1.00  0.00           N  
ATOM   1700  H   SER   127      55.094  52.115  61.342  1.00  0.00           H  
ATOM   1701  CA  SER   127      55.253  50.915  63.078  1.00  0.00           C  
ATOM   1702  HA  SER   127      55.178  51.938  63.445  1.00  0.00           H  
ATOM   1703  CB  SER   127      53.980  50.205  63.577  1.00  0.00           C  
ATOM   1704  HB2 SER   127      54.137  49.175  63.253  1.00  0.00           H  
ATOM   1705  HB3 SER   127      53.934  50.158  64.665  1.00  0.00           H  
ATOM   1706  OG  SER   127      52.769  50.823  63.030  1.00  0.00           O  
ATOM   1707  HG  SER   127      52.019  50.353  63.401  1.00  0.00           H  
ATOM   1708  C   SER   127      56.472  50.315  63.891  1.00  0.00           C  
ATOM   1709  O   SER   127      56.365  49.658  64.909  1.00  0.00           O  
ATOM   1710  N   GLY   128      57.705  50.560  63.438  1.00  0.00           N  
ATOM   1711  H   GLY   128      57.756  51.100  62.586  1.00  0.00           H  
ATOM   1712  CA  GLY   128      58.953  49.879  63.877  1.00  0.00           C  
ATOM   1713  HA2 GLY   128      59.822  50.533  63.801  1.00  0.00           H  
ATOM   1714  HA3 GLY   128      58.875  49.768  64.958  1.00  0.00           H  
ATOM   1715  C   GLY   128      59.317  48.599  63.134  1.00  0.00           C  
ATOM   1716  O   GLY   128      58.426  47.796  62.950  1.00  0.00           O  
ATOM   1717  N   SER   129      60.517  48.262  62.593  1.00  0.00           N  
ATOM   1718  H   SER   129      60.551  47.311  62.256  1.00  0.00           H  
ATOM   1719  CA  SER   129      61.718  49.082  62.394  1.00  0.00           C  
ATOM   1720  HA  SER   129      62.455  48.522  61.818  1.00  0.00           H  
ATOM   1721  CB  SER   129      61.455  50.328  61.483  1.00  0.00           C  
ATOM   1722  HB2 SER   129      60.591  50.218  60.828  1.00  0.00           H  
ATOM   1723  HB3 SER   129      61.089  51.125  62.130  1.00  0.00           H  
ATOM   1724  OG  SER   129      62.615  50.797  60.767  1.00  0.00           O  
ATOM   1725  HG  SER   129      63.222  51.210  61.387  1.00  0.00           H  
ATOM   1726  C   SER   129      62.538  49.522  63.620  1.00  0.00           C  
ATOM   1727  O   SER   129      63.510  50.266  63.456  1.00  0.00           O  
ATOM   1728  N   TYR   130      62.178  48.996  64.800  1.00  0.00           N  
ATOM   1729  H   TYR   130      61.493  48.258  64.886  1.00  0.00           H  
ATOM   1730  CA  TYR   130      62.765  49.381  66.037  1.00  0.00           C  
ATOM   1731  HA  TYR   130      62.770  50.471  66.035  1.00  0.00           H  
ATOM   1732  CB  TYR   130      61.844  48.754  67.188  1.00  0.00           C  
ATOM   1733  HB2 TYR   130      61.797  47.682  66.998  1.00  0.00           H  
ATOM   1734  HB3 TYR   130      62.353  48.942  68.134  1.00  0.00           H  
ATOM   1735  CG  TYR   130      60.467  49.340  67.206  1.00  0.00           C  
ATOM   1736  CD1 TYR   130      59.428  48.422  67.362  1.00  0.00           C  
ATOM   1737  HD1 TYR   130      59.752  47.398  67.472  1.00  0.00           H  
ATOM   1738  CE1 TYR   130      58.122  48.886  67.575  1.00  0.00           C  
ATOM   1739  HE1 TYR   130      57.327  48.208  67.848  1.00  0.00           H  
ATOM   1740  CZ  TYR   130      57.863  50.311  67.571  1.00  0.00           C  
ATOM   1741  OH  TYR   130      56.585  50.815  67.649  1.00  0.00           O  
ATOM   1742  HH  TYR   130      55.958  50.168  67.318  1.00  0.00           H  
ATOM   1743  CE2 TYR   130      58.885  51.236  67.367  1.00  0.00           C  
ATOM   1744  HE2 TYR   130      58.705  52.301  67.349  1.00  0.00           H  
ATOM   1745  CD2 TYR   130      60.186  50.741  67.296  1.00  0.00           C  
ATOM   1746  HD2 TYR   130      61.085  51.337  67.251  1.00  0.00           H  
ATOM   1747  C   TYR   130      64.153  48.868  66.268  1.00  0.00           C  
ATOM   1748  O   TYR   130      64.323  47.708  66.095  1.00  0.00           O  
ATOM   1749  N   SER   131      65.191  49.608  66.669  1.00  0.00           N  
ATOM   1750  H   SER   131      66.081  49.131  66.668  1.00  0.00           H  
ATOM   1751  CA  SER   131      65.229  50.996  67.221  1.00  0.00           C  
ATOM   1752  HA  SER   131      66.244  50.996  67.617  1.00  0.00           H  
ATOM   1753  CB  SER   131      65.357  52.033  66.132  1.00  0.00           C  
ATOM   1754  HB2 SER   131      64.492  51.923  65.478  1.00  0.00           H  
ATOM   1755  HB3 SER   131      65.319  53.054  66.510  1.00  0.00           H  
ATOM   1756  OG  SER   131      66.597  51.760  65.443  1.00  0.00           O  
ATOM   1757  HG  SER   131      66.388  51.221  64.676  1.00  0.00           H  
ATOM   1758  C   SER   131      64.204  51.336  68.333  1.00  0.00           C  
ATOM   1759  O   SER   131      63.267  52.146  68.087  1.00  0.00           O  
ATOM   1760  N   GLN   132      64.359  50.640  69.450  1.00  0.00           N  
ATOM   1761  H   GLN   132      63.716  50.925  70.175  1.00  0.00           H  
ATOM   1762  CA  GLN   132      65.484  49.923  70.013  1.00  0.00           C  
ATOM   1763  HA  GLN   132      65.897  49.309  69.212  1.00  0.00           H  
ATOM   1764  CB  GLN   132      66.596  50.887  70.506  1.00  0.00           C  
ATOM   1765  HB2 GLN   132      67.516  50.347  70.728  1.00  0.00           H  
ATOM   1766  HB3 GLN   132      66.877  51.531  69.673  1.00  0.00           H  
ATOM   1767  CG  GLN   132      66.215  51.699  71.752  1.00  0.00           C  
ATOM   1768  HG2 GLN   132      65.487  52.488  71.559  1.00  0.00           H  
ATOM   1769  HG3 GLN   132      65.867  51.052  72.558  1.00  0.00           H  
ATOM   1770  CD  GLN   132      67.446  52.450  72.323  1.00  0.00           C  
ATOM   1771  OE1 GLN   132      68.468  52.671  71.698  1.00  0.00           O  
ATOM   1772  NE2 GLN   132      67.531  52.631  73.660  1.00  0.00           N  
ATOM   1773 HE21 GLN   132      66.704  52.646  74.239  1.00  0.00           H  
ATOM   1774 HE22 GLN   132      68.429  52.933  74.009  1.00  0.00           H  
ATOM   1775  C   GLN   132      65.186  48.819  71.051  1.00  0.00           C  
ATOM   1776  O   GLN   132      64.200  48.883  71.749  1.00  0.00           O  
ATOM   1777  N   GLN   133      66.030  47.826  71.128  1.00  0.00           N  
ATOM   1778  H   GLN   133      66.703  47.816  70.375  1.00  0.00           H  
ATOM   1779  CA  GLN   133      66.114  46.755  72.133  1.00  0.00           C  
ATOM   1780  HA  GLN   133      66.979  46.172  71.817  1.00  0.00           H  
ATOM   1781  CB  GLN   133      66.430  47.361  73.536  1.00  0.00           C  
ATOM   1782  HB2 GLN   133      65.551  47.792  74.015  1.00  0.00           H  
ATOM   1783  HB3 GLN   133      66.662  46.426  74.046  1.00  0.00           H  
ATOM   1784  CG  GLN   133      67.536  48.347  73.816  1.00  0.00           C  
ATOM   1785  HG2 GLN   133      68.269  48.396  73.012  1.00  0.00           H  
ATOM   1786  HG3 GLN   133      67.110  49.348  73.898  1.00  0.00           H  
ATOM   1787  CD  GLN   133      68.181  48.045  75.181  1.00  0.00           C  
ATOM   1788  OE1 GLN   133      69.285  47.532  75.430  1.00  0.00           O  
ATOM   1789  NE2 GLN   133      67.352  48.347  76.203  1.00  0.00           N  
ATOM   1790 HE21 GLN   133      66.425  48.717  76.050  1.00  0.00           H  
ATOM   1791 HE22 GLN   133      67.718  48.110  77.114  1.00  0.00           H  
ATOM   1792  C   GLN   133      64.910  45.806  72.146  1.00  0.00           C  
ATOM   1793  O   GLN   133      64.104  45.959  73.058  1.00  0.00           O  
ATOM   1794  N   PRO   134      64.796  44.843  71.284  1.00  0.00           N  
ATOM   1795  CD  PRO   134      63.814  43.748  71.274  1.00  0.00           C  
ATOM   1796  HD2 PRO   134      62.829  44.216  71.297  1.00  0.00           H  
ATOM   1797  HD3 PRO   134      63.950  43.143  72.170  1.00  0.00           H  
ATOM   1798  CG  PRO   134      64.032  42.898  70.032  1.00  0.00           C  
ATOM   1799  HG2 PRO   134      63.250  43.096  69.299  1.00  0.00           H  
ATOM   1800  HG3 PRO   134      64.189  41.855  70.308  1.00  0.00           H  
ATOM   1801  CB  PRO   134      65.407  43.389  69.482  1.00  0.00           C  
ATOM   1802  HB2 PRO   134      65.346  43.314  68.397  1.00  0.00           H  
ATOM   1803  HB3 PRO   134      66.124  42.711  69.946  1.00  0.00           H  
ATOM   1804  CA  PRO   134      65.625  44.744  70.028  1.00  0.00           C  
ATOM   1805  HA  PRO   134      66.694  44.856  70.209  1.00  0.00           H  
ATOM   1806  C   PRO   134      65.173  45.704  68.911  1.00  0.00           C  
ATOM   1807  O   PRO   134      64.031  46.210  69.001  1.00  0.00           O  
ATOM   1808  N   SER   135      65.868  45.976  67.859  1.00  0.00           N  
ATOM   1809  H   SER   135      65.397  46.604  67.224  1.00  0.00           H  
ATOM   1810  CA  SER   135      67.286  45.763  67.572  1.00  0.00           C  
ATOM   1811  HA  SER   135      67.422  44.716  67.842  1.00  0.00           H  
ATOM   1812  CB  SER   135      67.541  45.806  66.073  1.00  0.00           C  
ATOM   1813  HB2 SER   135      68.418  45.199  65.846  1.00  0.00           H  
ATOM   1814  HB3 SER   135      66.758  45.275  65.533  1.00  0.00           H  
ATOM   1815  OG  SER   135      67.513  47.121  65.484  1.00  0.00           O  
ATOM   1816  HG  SER   135      68.395  47.499  65.445  1.00  0.00           H  
ATOM   1817  C   SER   135      68.232  46.632  68.430  1.00  0.00           C  
ATOM   1818  O   SER   135      67.859  47.593  68.975  1.00  0.00           O  
ATOM   1819  N   TYR   136      69.461  46.203  68.607  1.00  0.00           N  
ATOM   1820  H   TYR   136      69.689  45.352  68.114  1.00  0.00           H  
ATOM   1821  CA  TYR   136      70.435  46.728  69.667  1.00  0.00           C  
ATOM   1822  HA  TYR   136      69.818  47.246  70.401  1.00  0.00           H  
ATOM   1823  CB  TYR   136      71.077  45.610  70.441  1.00  0.00           C  
ATOM   1824  HB2 TYR   136      71.762  44.984  69.868  1.00  0.00           H  
ATOM   1825  HB3 TYR   136      71.582  46.120  71.261  1.00  0.00           H  
ATOM   1826  CG  TYR   136      69.999  44.631  71.023  1.00  0.00           C  
ATOM   1827  CD1 TYR   136      69.305  44.883  72.210  1.00  0.00           C  
ATOM   1828  HD1 TYR   136      69.636  45.794  72.687  1.00  0.00           H  
ATOM   1829  CE1 TYR   136      68.346  43.980  72.783  1.00  0.00           C  
ATOM   1830  HE1 TYR   136      67.894  44.243  73.727  1.00  0.00           H  
ATOM   1831  CZ  TYR   136      68.034  42.828  72.078  1.00  0.00           C  
ATOM   1832  OH  TYR   136      66.974  42.058  72.432  1.00  0.00           O  
ATOM   1833  HH  TYR   136      66.815  41.283  71.888  1.00  0.00           H  
ATOM   1834  CE2 TYR   136      68.709  42.518  70.874  1.00  0.00           C  
ATOM   1835  HE2 TYR   136      68.428  41.678  70.256  1.00  0.00           H  
ATOM   1836  CD2 TYR   136      69.689  43.380  70.369  1.00  0.00           C  
ATOM   1837  HD2 TYR   136      70.056  43.230  69.364  1.00  0.00           H  
ATOM   1838  C   TYR   136      71.420  47.704  69.017  1.00  0.00           C  
ATOM   1839  O   TYR   136      72.284  47.220  68.317  1.00  0.00           O  
ATOM   1840  N   GLY   137      71.192  49.015  69.162  1.00  0.00           N  
ATOM   1841  H   GLY   137      71.879  49.596  68.702  1.00  0.00           H  
ATOM   1842  CA  GLY   137      70.321  49.649  70.112  1.00  0.00           C  
ATOM   1843  HA2 GLY   137      70.012  50.601  69.680  1.00  0.00           H  
ATOM   1844  HA3 GLY   137      69.349  49.157  70.105  1.00  0.00           H  
ATOM   1845  C   GLY   137      70.958  49.790  71.518  1.00  0.00           C  
ATOM   1846  O   GLY   137      71.728  48.904  71.983  1.00  0.00           O  
ATOM   1847  N   GLY   138      70.635  50.902  72.163  1.00  0.00           N  
ATOM   1848  H   GLY   138      69.976  51.511  71.699  1.00  0.00           H  
ATOM   1849  CA  GLY   138      71.052  51.189  73.456  1.00  0.00           C  
ATOM   1850  HA2 GLY   138      70.380  51.897  73.940  1.00  0.00           H  
ATOM   1851  HA3 GLY   138      70.892  50.265  74.012  1.00  0.00           H  
ATOM   1852  C   GLY   138      72.509  51.806  73.665  1.00  0.00           C  
ATOM   1853  O   GLY   138      73.329  51.816  72.782  1.00  0.00           O  
ATOM   1854  N   GLN   139      72.865  52.308  74.823  1.00  0.00           N  
ATOM   1855  H   GLN   139      73.752  52.787  74.888  1.00  0.00           H  
ATOM   1856  CA  GLN   139      72.284  52.038  76.125  1.00  0.00           C  
ATOM   1857  HA  GLN   139      71.210  52.218  76.078  1.00  0.00           H  
ATOM   1858  CB  GLN   139      72.414  50.592  76.619  1.00  0.00           C  
ATOM   1859  HB2 GLN   139      72.085  49.967  75.788  1.00  0.00           H  
ATOM   1860  HB3 GLN   139      73.480  50.448  76.792  1.00  0.00           H  
ATOM   1861  CG  GLN   139      71.721  50.197  77.977  1.00  0.00           C  
ATOM   1862  HG2 GLN   139      71.973  49.159  78.191  1.00  0.00           H  
ATOM   1863  HG3 GLN   139      72.117  50.866  78.742  1.00  0.00           H  
ATOM   1864  CD  GLN   139      70.178  50.250  78.002  1.00  0.00           C  
ATOM   1865  OE1 GLN   139      69.581  50.841  77.160  1.00  0.00           O  
ATOM   1866  NE2 GLN   139      69.582  49.815  79.084  1.00  0.00           N  
ATOM   1867 HE21 GLN   139      70.046  49.462  79.909  1.00  0.00           H  
ATOM   1868 HE22 GLN   139      68.610  50.058  79.208  1.00  0.00           H  
ATOM   1869  C   GLN   139      72.728  53.023  77.111  1.00  0.00           C  
ATOM   1870  O   GLN   139      73.896  52.962  77.631  1.00  0.00           O  
ATOM   1871  N   GLN   140      71.934  54.062  77.519  1.00  0.00           N  
ATOM   1872  H   GLN   140      71.175  54.333  76.909  1.00  0.00           H  
ATOM   1873  CA  GLN   140      72.054  55.034  78.649  1.00  0.00           C  
ATOM   1874  HA  GLN   140      72.071  54.397  79.534  1.00  0.00           H  
ATOM   1875  CB  GLN   140      73.326  55.913  78.475  1.00  0.00           C  
ATOM   1876  HB2 GLN   140      74.086  55.148  78.634  1.00  0.00           H  
ATOM   1877  HB3 GLN   140      73.327  56.406  77.504  1.00  0.00           H  
ATOM   1878  CG  GLN   140      73.360  57.008  79.496  1.00  0.00           C  
ATOM   1879  HG2 GLN   140      72.613  57.780  79.311  1.00  0.00           H  
ATOM   1880  HG3 GLN   140      73.252  56.550  80.479  1.00  0.00           H  
ATOM   1881  CD  GLN   140      74.698  57.763  79.469  1.00  0.00           C  
ATOM   1882  OE1 GLN   140      75.161  58.315  78.461  1.00  0.00           O  
ATOM   1883  NE2 GLN   140      75.423  57.663  80.532  1.00  0.00           N  
ATOM   1884 HE21 GLN   140      75.159  57.080  81.313  1.00  0.00           H  
ATOM   1885 HE22 GLN   140      76.302  58.158  80.510  1.00  0.00           H  
ATOM   1886  C   GLN   140      70.817  55.965  78.601  1.00  0.00           C  
ATOM   1887  O   GLN   140      70.452  56.461  77.518  1.00  0.00           O  
ATOM   1888  N   GLN   141      70.051  55.934  79.666  1.00  0.00           N  
ATOM   1889  H   GLN   141      70.192  55.355  80.481  1.00  0.00           H  
ATOM   1890  CA  GLN   141      68.695  56.553  79.609  1.00  0.00           C  
ATOM   1891  HA  GLN   141      68.212  56.144  78.722  1.00  0.00           H  
ATOM   1892  CB  GLN   141      67.846  56.152  80.827  1.00  0.00           C  
ATOM   1893  HB2 GLN   141      68.342  56.514  81.727  1.00  0.00           H  
ATOM   1894  HB3 GLN   141      66.907  56.695  80.718  1.00  0.00           H  
ATOM   1895  CG  GLN   141      67.393  54.693  80.830  1.00  0.00           C  
ATOM   1896  HG2 GLN   141      66.430  54.627  81.336  1.00  0.00           H  
ATOM   1897  HG3 GLN   141      67.246  54.300  79.824  1.00  0.00           H  
ATOM   1898  CD  GLN   141      68.256  53.596  81.476  1.00  0.00           C  
ATOM   1899  OE1 GLN   141      69.436  53.397  81.126  1.00  0.00           O  
ATOM   1900  NE2 GLN   141      67.728  52.774  82.319  1.00  0.00           N  
ATOM   1901 HE21 GLN   141      66.728  52.727  82.456  1.00  0.00           H  
ATOM   1902 HE22 GLN   141      68.309  52.047  82.712  1.00  0.00           H  
ATOM   1903  C   GLN   141      68.778  58.116  79.550  1.00  0.00           C  
ATOM   1904  O   GLN   141      69.442  58.740  80.358  1.00  0.00           O  
ATOM   1905  N   SER   142      68.077  58.776  78.696  1.00  0.00           N  
ATOM   1906  H   SER   142      68.229  59.774  78.695  1.00  0.00           H  
ATOM   1907  CA  SER   142      67.031  58.389  77.683  1.00  0.00           C  
ATOM   1908  HA  SER   142      66.636  59.337  77.317  1.00  0.00           H  
ATOM   1909  CB  SER   142      67.487  57.688  76.411  1.00  0.00           C  
ATOM   1910  HB2 SER   142      67.859  56.692  76.653  1.00  0.00           H  
ATOM   1911  HB3 SER   142      66.648  57.618  75.720  1.00  0.00           H  
ATOM   1912  OG  SER   142      68.572  58.360  75.788  1.00  0.00           O  
ATOM   1913  HG  SER   142      68.993  58.957  76.411  1.00  0.00           H  
ATOM   1914  C   SER   142      65.803  57.664  78.326  1.00  0.00           C  
ATOM   1915  O   SER   142      65.403  56.565  77.897  1.00  0.00           O  
ATOM   1916  N   TYR   143      65.200  58.305  79.338  1.00  0.00           N  
ATOM   1917  H   TYR   143      65.585  59.169  79.694  1.00  0.00           H  
ATOM   1918  CA  TYR   143      64.071  57.681  80.018  1.00  0.00           C  
ATOM   1919  HA  TYR   143      64.344  56.666  80.306  1.00  0.00           H  
ATOM   1920  CB  TYR   143      63.829  58.487  81.301  1.00  0.00           C  
ATOM   1921  HB2 TYR   143      63.774  59.572  81.211  1.00  0.00           H  
ATOM   1922  HB3 TYR   143      62.932  58.020  81.707  1.00  0.00           H  
ATOM   1923  CG  TYR   143      64.913  58.266  82.309  1.00  0.00           C  
ATOM   1924  CD1 TYR   143      64.864  57.009  83.022  1.00  0.00           C  
ATOM   1925  HD1 TYR   143      64.068  56.290  82.893  1.00  0.00           H  
ATOM   1926  CE1 TYR   143      65.918  56.578  83.829  1.00  0.00           C  
ATOM   1927  HE1 TYR   143      65.815  55.601  84.278  1.00  0.00           H  
ATOM   1928  CZ  TYR   143      67.026  57.426  83.999  1.00  0.00           C  
ATOM   1929  OH  TYR   143      68.079  56.974  84.708  1.00  0.00           O  
ATOM   1930  HH  TYR   143      68.687  57.688  84.909  1.00  0.00           H  
ATOM   1931  CE2 TYR   143      67.036  58.711  83.385  1.00  0.00           C  
ATOM   1932  HE2 TYR   143      67.904  59.345  83.485  1.00  0.00           H  
ATOM   1933  CD2 TYR   143      65.934  59.136  82.629  1.00  0.00           C  
ATOM   1934  HD2 TYR   143      65.880  60.160  82.289  1.00  0.00           H  
ATOM   1935  C   TYR   143      62.800  57.555  79.102  1.00  0.00           C  
ATOM   1936  O   TYR   143      62.179  56.505  79.162  1.00  0.00           O  
ATOM   1937  N   GLY   144      62.406  58.572  78.290  1.00  0.00           N  
ATOM   1938  H   GLY   144      62.930  59.434  78.328  1.00  0.00           H  
ATOM   1939  CA  GLY   144      61.175  58.603  77.489  1.00  0.00           C  
ATOM   1940  HA2 GLY   144      61.470  58.998  76.516  1.00  0.00           H  
ATOM   1941  HA3 GLY   144      60.836  57.606  77.209  1.00  0.00           H  
ATOM   1942  C   GLY   144      59.935  59.408  78.084  1.00  0.00           C  
ATOM   1943  O   GLY   144      59.554  60.486  77.636  1.00  0.00           O  
ATOM   1944  N   GLN   145      59.423  58.912  79.148  1.00  0.00           N  
ATOM   1945  H   GLN   145      59.839  58.040  79.441  1.00  0.00           H  
ATOM   1946  CA  GLN   145      58.629  59.727  80.027  1.00  0.00           C  
ATOM   1947  HA  GLN   145      57.935  60.205  79.335  1.00  0.00           H  
ATOM   1948  CB  GLN   145      57.782  58.900  81.032  1.00  0.00           C  
ATOM   1949  HB2 GLN   145      58.360  58.079  81.454  1.00  0.00           H  
ATOM   1950  HB3 GLN   145      57.410  59.517  81.850  1.00  0.00           H  
ATOM   1951  CG  GLN   145      56.565  58.367  80.290  1.00  0.00           C  
ATOM   1952  HG2 GLN   145      55.951  59.184  79.912  1.00  0.00           H  
ATOM   1953  HG3 GLN   145      56.885  57.805  79.413  1.00  0.00           H  
ATOM   1954  CD  GLN   145      55.604  57.524  81.160  1.00  0.00           C  
ATOM   1955  OE1 GLN   145      55.859  57.243  82.343  1.00  0.00           O  
ATOM   1956  NE2 GLN   145      54.509  57.068  80.587  1.00  0.00           N  
ATOM   1957 HE21 GLN   145      53.870  56.492  81.117  1.00  0.00           H  
ATOM   1958 HE22 GLN   145      54.326  57.267  79.614  1.00  0.00           H  
ATOM   1959  C   GLN   145      59.359  60.887  80.758  1.00  0.00           C  
ATOM   1960  O   GLN   145      60.580  60.872  80.749  1.00  0.00           O  
ATOM   1961  N   GLN   146      58.631  61.853  81.347  1.00  0.00           N  
ATOM   1962  H   GLN   146      57.752  62.015  80.875  1.00  0.00           H  
ATOM   1963  CA  GLN   146      59.168  63.105  81.927  1.00  0.00           C  
ATOM   1964  HA  GLN   146      59.995  62.727  82.529  1.00  0.00           H  
ATOM   1965  CB  GLN   146      59.679  63.945  80.743  1.00  0.00           C  
ATOM   1966  HB2 GLN   146      60.576  63.486  80.327  1.00  0.00           H  
ATOM   1967  HB3 GLN   146      58.995  63.894  79.896  1.00  0.00           H  
ATOM   1968  CG  GLN   146      60.002  65.408  81.123  1.00  0.00           C  
ATOM   1969  HG2 GLN   146      59.098  66.010  81.214  1.00  0.00           H  
ATOM   1970  HG3 GLN   146      60.445  65.411  82.119  1.00  0.00           H  
ATOM   1971  CD  GLN   146      60.936  66.141  80.134  1.00  0.00           C  
ATOM   1972  OE1 GLN   146      62.081  66.495  80.398  1.00  0.00           O  
ATOM   1973  NE2 GLN   146      60.450  66.618  79.007  1.00  0.00           N  
ATOM   1974 HE21 GLN   146      59.451  66.714  78.894  1.00  0.00           H  
ATOM   1975 HE22 GLN   146      61.118  67.106  78.428  1.00  0.00           H  
ATOM   1976  C   GLN   146      58.185  63.857  82.901  1.00  0.00           C  
ATOM   1977  O   GLN   146      56.971  63.926  82.652  1.00  0.00           O  
ATOM   1978  N   GLN   147      58.659  64.161  84.145  1.00  0.00           N  
ATOM   1979  H   GLN   147      59.636  64.096  84.396  1.00  0.00           H  
ATOM   1980  CA  GLN   147      57.761  64.719  85.189  1.00  0.00           C  
ATOM   1981  HA  GLN   147      56.963  63.987  85.312  1.00  0.00           H  
ATOM   1982  CB  GLN   147      58.530  64.949  86.530  1.00  0.00           C  
ATOM   1983  HB2 GLN   147      59.310  65.695  86.380  1.00  0.00           H  
ATOM   1984  HB3 GLN   147      57.808  65.231  87.297  1.00  0.00           H  
ATOM   1985  CG  GLN   147      59.216  63.701  87.118  1.00  0.00           C  
ATOM   1986  HG2 GLN   147      59.400  63.797  88.188  1.00  0.00           H  
ATOM   1987  HG3 GLN   147      58.650  62.770  87.085  1.00  0.00           H  
ATOM   1988  CD  GLN   147      60.574  63.438  86.520  1.00  0.00           C  
ATOM   1989  OE1 GLN   147      61.425  64.321  86.611  1.00  0.00           O  
ATOM   1990  NE2 GLN   147      60.815  62.345  85.770  1.00  0.00           N  
ATOM   1991 HE21 GLN   147      60.066  61.749  85.446  1.00  0.00           H  
ATOM   1992 HE22 GLN   147      61.767  62.216  85.459  1.00  0.00           H  
ATOM   1993  C   GLN   147      57.201  66.113  84.741  1.00  0.00           C  
ATOM   1994  O   GLN   147      57.844  66.798  83.952  1.00  0.00           O  
ATOM   1995  N   SER   148      56.016  66.418  85.254  1.00  0.00           N  
ATOM   1996  H   SER   148      55.406  65.725  85.663  1.00  0.00           H  
ATOM   1997  CA  SER   148      55.369  67.772  85.038  1.00  0.00           C  
ATOM   1998  HA  SER   148      55.119  67.975  83.996  1.00  0.00           H  
ATOM   1999  CB  SER   148      54.044  67.927  85.907  1.00  0.00           C  
ATOM   2000  HB2 SER   148      53.338  67.178  85.549  1.00  0.00           H  
ATOM   2001  HB3 SER   148      54.167  67.710  86.968  1.00  0.00           H  
ATOM   2002  OG  SER   148      53.511  69.280  85.800  1.00  0.00           O  
ATOM   2003  HG  SER   148      53.155  69.555  86.648  1.00  0.00           H  
ATOM   2004  C   SER   148      56.390  68.910  85.390  1.00  0.00           C  
ATOM   2005  O   SER   148      56.916  69.049  86.504  1.00  0.00           O  
ATOM   2006  N   TYR   149      56.517  69.816  84.410  1.00  0.00           N  
ATOM   2007  H   TYR   149      55.946  69.677  83.589  1.00  0.00           H  
ATOM   2008  CA  TYR   149      57.342  71.096  84.434  1.00  0.00           C  
ATOM   2009  HA  TYR   149      58.367  70.902  84.752  1.00  0.00           H  
ATOM   2010  CB  TYR   149      57.319  71.594  82.976  1.00  0.00           C  
ATOM   2011  HB2 TYR   149      57.698  70.877  82.247  1.00  0.00           H  
ATOM   2012  HB3 TYR   149      56.269  71.747  82.726  1.00  0.00           H  
ATOM   2013  CG  TYR   149      58.094  72.868  82.587  1.00  0.00           C  
ATOM   2014  CD1 TYR   149      57.411  74.088  82.524  1.00  0.00           C  
ATOM   2015  HD1 TYR   149      56.346  74.031  82.694  1.00  0.00           H  
ATOM   2016  CE1 TYR   149      58.200  75.281  82.201  1.00  0.00           C  
ATOM   2017  HE1 TYR   149      57.786  76.277  82.246  1.00  0.00           H  
ATOM   2018  CZ  TYR   149      59.612  75.230  82.032  1.00  0.00           C  
ATOM   2019  OH  TYR   149      60.271  76.405  81.790  1.00  0.00           O  
ATOM   2020  HH  TYR   149      61.212  76.421  81.981  1.00  0.00           H  
ATOM   2021  CE2 TYR   149      60.282  73.968  82.139  1.00  0.00           C  
ATOM   2022  HE2 TYR   149      61.355  73.843  82.139  1.00  0.00           H  
ATOM   2023  CD2 TYR   149      59.487  72.813  82.391  1.00  0.00           C  
ATOM   2024  HD2 TYR   149      59.933  71.830  82.368  1.00  0.00           H  
ATOM   2025  C   TYR   149      56.944  72.141  85.450  1.00  0.00           C  
ATOM   2026  O   TYR   149      55.749  72.271  85.753  1.00  0.00           O  
ATOM   2027  N   ASN   150      57.943  72.933  85.976  1.00  0.00           N  
ATOM   2028  H   ASN   150      58.814  72.669  85.539  1.00  0.00           H  
ATOM   2029  CA  ASN   150      57.847  73.997  86.939  1.00  0.00           C  
ATOM   2030  HA  ASN   150      56.799  73.990  87.239  1.00  0.00           H  
ATOM   2031  CB  ASN   150      58.631  73.687  88.179  1.00  0.00           C  
ATOM   2032  HB2 ASN   150      59.666  73.476  87.912  1.00  0.00           H  
ATOM   2033  HB3 ASN   150      58.527  74.570  88.810  1.00  0.00           H  
ATOM   2034  CG  ASN   150      58.039  72.573  89.010  1.00  0.00           C  
ATOM   2035  OD1 ASN   150      57.017  72.841  89.587  1.00  0.00           O  
ATOM   2036  ND2 ASN   150      58.543  71.341  89.074  1.00  0.00           N  
ATOM   2037 HD21 ASN   150      58.072  70.623  89.606  1.00  0.00           H  
ATOM   2038 HD22 ASN   150      59.386  71.122  88.563  1.00  0.00           H  
ATOM   2039  C   ASN   150      58.221  75.377  86.375  1.00  0.00           C  
ATOM   2040  O   ASN   150      59.407  75.691  86.467  1.00  0.00           O  
ATOM   2041  N   PRO   151      57.282  76.151  85.798  1.00  0.00           N  
ATOM   2042  CD  PRO   151      55.887  75.796  85.539  1.00  0.00           C  
ATOM   2043  HD2 PRO   151      55.316  75.910  86.461  1.00  0.00           H  
ATOM   2044  HD3 PRO   151      55.793  74.754  85.231  1.00  0.00           H  
ATOM   2045  CG  PRO   151      55.420  76.691  84.391  1.00  0.00           C  
ATOM   2046  HG2 PRO   151      54.354  76.846  84.557  1.00  0.00           H  
ATOM   2047  HG3 PRO   151      55.622  76.242  83.419  1.00  0.00           H  
ATOM   2048  CB  PRO   151      56.276  78.003  84.592  1.00  0.00           C  
ATOM   2049  HB2 PRO   151      55.860  78.638  85.374  1.00  0.00           H  
ATOM   2050  HB3 PRO   151      56.438  78.380  83.582  1.00  0.00           H  
ATOM   2051  CA  PRO   151      57.615  77.414  85.047  1.00  0.00           C  
ATOM   2052  HA  PRO   151      58.266  77.131  84.220  1.00  0.00           H  
ATOM   2053  C   PRO   151      58.317  78.457  85.929  1.00  0.00           C  
ATOM   2054  O   PRO   151      57.776  78.819  87.000  1.00  0.00           O  
ATOM   2055  N   PRO   152      59.582  78.781  85.711  1.00  0.00           N  
ATOM   2056  CD  PRO   152      60.426  78.415  84.596  1.00  0.00           C  
ATOM   2057  HD2 PRO   152      60.010  78.512  83.593  1.00  0.00           H  
ATOM   2058  HD3 PRO   152      60.803  77.392  84.599  1.00  0.00           H  
ATOM   2059  CG  PRO   152      61.597  79.377  84.556  1.00  0.00           C  
ATOM   2060  HG2 PRO   152      61.338  80.184  83.871  1.00  0.00           H  
ATOM   2061  HG3 PRO   152      62.524  78.914  84.216  1.00  0.00           H  
ATOM   2062  CB  PRO   152      61.688  79.813  85.944  1.00  0.00           C  
ATOM   2063  HB2 PRO   152      62.149  80.801  85.956  1.00  0.00           H  
ATOM   2064  HB3 PRO   152      62.217  78.996  86.434  1.00  0.00           H  
ATOM   2065  CA  PRO   152      60.254  79.794  86.506  1.00  0.00           C  
ATOM   2066  HA  PRO   152      60.367  79.447  87.533  1.00  0.00           H  
ATOM   2067  C   PRO   152      59.432  81.119  86.458  1.00  0.00           C  
ATOM   2068  O   PRO   152      59.161  81.633  85.409  1.00  0.00           O  
ATOM   2069  N   GLN   153      58.918  81.546  87.619  1.00  0.00           N  
ATOM   2070  H   GLN   153      59.203  81.051  88.452  1.00  0.00           H  
ATOM   2071  CA  GLN   153      57.889  82.582  87.737  1.00  0.00           C  
ATOM   2072  HA  GLN   153      57.966  83.264  86.890  1.00  0.00           H  
ATOM   2073  CB  GLN   153      56.542  81.825  87.731  1.00  0.00           C  
ATOM   2074  HB2 GLN   153      55.728  82.549  87.686  1.00  0.00           H  
ATOM   2075  HB3 GLN   153      56.512  81.163  86.866  1.00  0.00           H  
ATOM   2076  CG  GLN   153      56.316  80.955  88.943  1.00  0.00           C  
ATOM   2077  HG2 GLN   153      57.201  80.418  89.283  1.00  0.00           H  
ATOM   2078  HG3 GLN   153      56.179  81.683  89.742  1.00  0.00           H  
ATOM   2079  CD  GLN   153      55.072  79.975  88.918  1.00  0.00           C  
ATOM   2080  OE1 GLN   153      54.038  80.237  89.496  1.00  0.00           O  
ATOM   2081  NE2 GLN   153      55.101  78.910  88.176  1.00  0.00           N  
ATOM   2082 HE21 GLN   153      55.871  78.751  87.541  1.00  0.00           H  
ATOM   2083 HE22 GLN   153      54.230  78.419  88.035  1.00  0.00           H  
ATOM   2084  C   GLN   153      58.279  83.413  88.961  1.00  0.00           C  
ATOM   2085  O   GLN   153      57.433  83.573  89.901  1.00  0.00           O  
ATOM   2086  N   GLY   154      59.500  84.043  88.897  1.00  0.00           N  
ATOM   2087  H   GLY   154      60.024  83.971  88.037  1.00  0.00           H  
ATOM   2088  CA  GLY   154      60.091  84.919  89.821  1.00  0.00           C  
ATOM   2089  HA2 GLY   154      60.259  84.395  90.763  1.00  0.00           H  
ATOM   2090  HA3 GLY   154      61.013  85.295  89.378  1.00  0.00           H  
ATOM   2091  C   GLY   154      59.245  86.192  90.134  1.00  0.00           C  
ATOM   2092  O   GLY   154      59.190  86.611  91.313  1.00  0.00           O  
ATOM   2093  N   TYR   155      58.710  86.845  89.078  1.00  0.00           N  
ATOM   2094  H   TYR   155      58.682  86.391  88.176  1.00  0.00           H  
ATOM   2095  CA  TYR   155      57.856  88.038  89.139  1.00  0.00           C  
ATOM   2096  HA  TYR   155      57.722  88.292  90.191  1.00  0.00           H  
ATOM   2097  CB  TYR   155      58.583  89.248  88.620  1.00  0.00           C  
ATOM   2098  HB2 TYR   155      58.522  89.245  87.531  1.00  0.00           H  
ATOM   2099  HB3 TYR   155      58.179  90.200  88.963  1.00  0.00           H  
ATOM   2100  CG  TYR   155      60.017  89.349  89.144  1.00  0.00           C  
ATOM   2101  CD1 TYR   155      60.225  89.709  90.467  1.00  0.00           C  
ATOM   2102  HD1 TYR   155      59.421  90.171  91.021  1.00  0.00           H  
ATOM   2103  CE1 TYR   155      61.507  89.652  91.024  1.00  0.00           C  
ATOM   2104  HE1 TYR   155      61.743  90.049  92.000  1.00  0.00           H  
ATOM   2105  CZ  TYR   155      62.577  89.018  90.274  1.00  0.00           C  
ATOM   2106  OH  TYR   155      63.741  88.895  90.895  1.00  0.00           O  
ATOM   2107  HH  TYR   155      63.493  88.863  91.822  1.00  0.00           H  
ATOM   2108  CE2 TYR   155      62.397  88.733  88.870  1.00  0.00           C  
ATOM   2109  HE2 TYR   155      63.237  88.271  88.372  1.00  0.00           H  
ATOM   2110  CD2 TYR   155      61.049  88.846  88.297  1.00  0.00           C  
ATOM   2111  HD2 TYR   155      60.812  88.455  87.319  1.00  0.00           H  
ATOM   2112  C   TYR   155      56.492  87.753  88.475  1.00  0.00           C  
ATOM   2113  O   TYR   155      56.354  86.789  87.782  1.00  0.00           O  
ATOM   2114  N   GLY   156      55.400  88.357  88.882  1.00  0.00           N  
ATOM   2115  H   GLY   156      54.571  87.927  88.496  1.00  0.00           H  
ATOM   2116  CA  GLY   156      55.225  89.357  89.920  1.00  0.00           C  
ATOM   2117  HA2 GLY   156      54.259  89.074  90.338  1.00  0.00           H  
ATOM   2118  HA3 GLY   156      55.971  89.123  90.679  1.00  0.00           H  
ATOM   2119  C   GLY   156      55.218  90.817  89.519  1.00  0.00           C  
ATOM   2120  O   GLY   156      55.819  91.173  88.497  1.00  0.00           O  
ATOM   2121  N   GLN   157      54.491  91.673  90.223  1.00  0.00           N  
ATOM   2122  H   GLN   157      54.034  91.299  91.042  1.00  0.00           H  
ATOM   2123  CA  GLN   157      54.210  93.056  89.856  1.00  0.00           C  
ATOM   2124  HA  GLN   157      53.848  92.919  88.838  1.00  0.00           H  
ATOM   2125  CB  GLN   157      53.065  93.617  90.746  1.00  0.00           C  
ATOM   2126  HB2 GLN   157      52.821  94.591  90.322  1.00  0.00           H  
ATOM   2127  HB3 GLN   157      52.171  92.994  90.787  1.00  0.00           H  
ATOM   2128  CG  GLN   157      53.319  93.933  92.248  1.00  0.00           C  
ATOM   2129  HG2 GLN   157      54.275  94.433  92.404  1.00  0.00           H  
ATOM   2130  HG3 GLN   157      52.558  94.661  92.532  1.00  0.00           H  
ATOM   2131  CD  GLN   157      53.236  92.789  93.251  1.00  0.00           C  
ATOM   2132  OE1 GLN   157      53.175  91.622  92.949  1.00  0.00           O  
ATOM   2133  NE2 GLN   157      53.358  93.060  94.574  1.00  0.00           N  
ATOM   2134 HE21 GLN   157      53.787  93.926  94.870  1.00  0.00           H  
ATOM   2135 HE22 GLN   157      53.372  92.284  95.220  1.00  0.00           H  
ATOM   2136  C   GLN   157      55.410  94.015  89.848  1.00  0.00           C  
ATOM   2137  O   GLN   157      56.325  94.013  90.640  1.00  0.00           O  
ATOM   2138  N   GLN   158      55.354  94.991  88.969  1.00  0.00           N  
ATOM   2139  H   GLN   158      56.140  95.603  89.131  1.00  0.00           H  
ATOM   2140  CA  GLN   158      54.399  95.280  87.919  1.00  0.00           C  
ATOM   2141  HA  GLN   158      53.445  94.859  88.239  1.00  0.00           H  
ATOM   2142  CB  GLN   158      54.160  96.747  87.868  1.00  0.00           C  
ATOM   2143  HB2 GLN   158      55.090  97.263  87.629  1.00  0.00           H  
ATOM   2144  HB3 GLN   158      53.408  97.012  87.125  1.00  0.00           H  
ATOM   2145  CG  GLN   158      53.636  97.378  89.280  1.00  0.00           C  
ATOM   2146  HG2 GLN   158      54.328  97.092  90.073  1.00  0.00           H  
ATOM   2147  HG3 GLN   158      53.776  98.457  89.225  1.00  0.00           H  
ATOM   2148  CD  GLN   158      52.193  97.087  89.554  1.00  0.00           C  
ATOM   2149  OE1 GLN   158      51.299  97.147  88.688  1.00  0.00           O  
ATOM   2150  NE2 GLN   158      51.891  96.873  90.809  1.00  0.00           N  
ATOM   2151 HE21 GLN   158      52.582  97.093  91.513  1.00  0.00           H  
ATOM   2152 HE22 GLN   158      50.911  96.984  91.028  1.00  0.00           H  
ATOM   2153  C   GLN   158      54.802  94.633  86.592  1.00  0.00           C  
ATOM   2154  O   GLN   158      55.950  94.820  86.154  1.00  0.00           O  
ATOM   2155  N   ASN   159      53.845  94.061  85.930  1.00  0.00           N  
ATOM   2156  H   ASN   159      52.905  94.275  86.229  1.00  0.00           H  
ATOM   2157  CA  ASN   159      53.981  93.601  84.608  1.00  0.00           C  
ATOM   2158  HA  ASN   159      54.744  92.824  84.633  1.00  0.00           H  
ATOM   2159  CB  ASN   159      52.696  92.929  84.072  1.00  0.00           C  
ATOM   2160  HB2 ASN   159      52.247  92.327  84.861  1.00  0.00           H  
ATOM   2161  HB3 ASN   159      51.905  93.659  83.901  1.00  0.00           H  
ATOM   2162  CG  ASN   159      52.872  92.189  82.826  1.00  0.00           C  
ATOM   2163  OD1 ASN   159      52.665  92.768  81.758  1.00  0.00           O  
ATOM   2164  ND2 ASN   159      53.247  90.922  82.813  1.00  0.00           N  
ATOM   2165 HD21 ASN   159      53.469  90.500  83.703  1.00  0.00           H  
ATOM   2166 HD22 ASN   159      53.481  90.451  81.951  1.00  0.00           H  
ATOM   2167  C   ASN   159      54.521  94.662  83.621  1.00  0.00           C  
ATOM   2168  O   ASN   159      53.942  95.752  83.577  1.00  0.00           O  
ATOM   2169  N   GLN   160      55.603  94.421  82.878  1.00  0.00           N  
ATOM   2170  H   GLN   160      55.861  95.189  82.274  1.00  0.00           H  
ATOM   2171  CA  GLN   160      56.506  93.231  82.761  1.00  0.00           C  
ATOM   2172  HA  GLN   160      56.109  92.394  83.335  1.00  0.00           H  
ATOM   2173  CB  GLN   160      56.497  92.842  81.317  1.00  0.00           C  
ATOM   2174  HB2 GLN   160      55.492  92.559  81.005  1.00  0.00           H  
ATOM   2175  HB3 GLN   160      56.891  93.531  80.570  1.00  0.00           H  
ATOM   2176  CG  GLN   160      57.454  91.732  81.089  1.00  0.00           C  
ATOM   2177  HG2 GLN   160      57.146  91.387  80.101  1.00  0.00           H  
ATOM   2178  HG3 GLN   160      58.497  92.049  81.060  1.00  0.00           H  
ATOM   2179  CD  GLN   160      57.306  90.437  81.990  1.00  0.00           C  
ATOM   2180  OE1 GLN   160      57.782  90.421  83.114  1.00  0.00           O  
ATOM   2181  NE2 GLN   160      56.798  89.375  81.444  1.00  0.00           N  
ATOM   2182 HE21 GLN   160      56.230  89.443  80.611  1.00  0.00           H  
ATOM   2183 HE22 GLN   160      56.729  88.518  81.973  1.00  0.00           H  
ATOM   2184  C   GLN   160      57.869  93.445  83.408  1.00  0.00           C  
ATOM   2185  O   GLN   160      58.683  94.116  82.864  1.00  0.00           O  
ATOM   2186  N   TYR   161      58.071  92.934  84.619  1.00  0.00           N  
ATOM   2187  H   TYR   161      57.315  92.400  85.024  1.00  0.00           H  
ATOM   2188  CA  TYR   161      59.217  93.259  85.494  1.00  0.00           C  
ATOM   2189  HA  TYR   161      59.215  94.332  85.683  1.00  0.00           H  
ATOM   2190  CB  TYR   161      58.991  92.527  86.806  1.00  0.00           C  
ATOM   2191  HB2 TYR   161      57.961  92.670  87.132  1.00  0.00           H  
ATOM   2192  HB3 TYR   161      59.113  91.468  86.579  1.00  0.00           H  
ATOM   2193  CG  TYR   161      59.905  92.772  87.963  1.00  0.00           C  
ATOM   2194  CD1 TYR   161      61.234  92.250  87.995  1.00  0.00           C  
ATOM   2195  HD1 TYR   161      61.604  91.623  87.197  1.00  0.00           H  
ATOM   2196  CE1 TYR   161      62.020  92.366  89.170  1.00  0.00           C  
ATOM   2197  HE1 TYR   161      62.933  91.792  89.228  1.00  0.00           H  
ATOM   2198  CZ  TYR   161      61.479  93.040  90.302  1.00  0.00           C  
ATOM   2199  OH  TYR   161      62.185  93.187  91.422  1.00  0.00           O  
ATOM   2200  HH  TYR   161      63.072  92.833  91.324  1.00  0.00           H  
ATOM   2201  CE2 TYR   161      60.253  93.659  90.183  1.00  0.00           C  
ATOM   2202  HE2 TYR   161      59.951  94.323  90.979  1.00  0.00           H  
ATOM   2203  CD2 TYR   161      59.401  93.517  89.051  1.00  0.00           C  
ATOM   2204  HD2 TYR   161      58.414  93.948  88.974  1.00  0.00           H  
ATOM   2205  C   TYR   161      60.545  92.795  84.705  1.00  0.00           C  
ATOM   2206  O   TYR   161      61.628  93.355  84.858  1.00  0.00           O  
ATOM   2207  N   ASN   162      60.466  91.672  83.943  1.00  0.00           N  
ATOM   2208  H   ASN   162      59.591  91.206  83.749  1.00  0.00           H  
ATOM   2209  CA  ASN   162      61.525  91.183  83.082  1.00  0.00           C  
ATOM   2210  HA  ASN   162      62.260  91.065  83.878  1.00  0.00           H  
ATOM   2211  CB  ASN   162      61.202  89.763  82.484  1.00  0.00           C  
ATOM   2212  HB2 ASN   162      60.343  89.870  81.821  1.00  0.00           H  
ATOM   2213  HB3 ASN   162      61.995  89.437  81.811  1.00  0.00           H  
ATOM   2214  CG  ASN   162      60.843  88.561  83.415  1.00  0.00           C  
ATOM   2215  OD1 ASN   162      61.174  88.477  84.582  1.00  0.00           O  
ATOM   2216  ND2 ASN   162      60.158  87.558  82.924  1.00  0.00           N  
ATOM   2217 HD21 ASN   162      59.714  86.902  83.551  1.00  0.00           H  
ATOM   2218 HD22 ASN   162      60.057  87.534  81.920  1.00  0.00           H  
ATOM   2219  C   ASN   162      62.010  92.092  82.044  1.00  0.00           C  
ATOM   2220  O   ASN   162      61.328  93.029  81.586  1.00  0.00           O  
ATOM   2221  N   SER   163      63.164  91.856  81.483  1.00  0.00           N  
ATOM   2222  H   SER   163      63.699  91.049  81.770  1.00  0.00           H  
ATOM   2223  CA  SER   163      63.800  92.672  80.379  1.00  0.00           C  
ATOM   2224  HA  SER   163      63.007  92.808  79.644  1.00  0.00           H  
ATOM   2225  CB  SER   163      64.163  94.078  80.757  1.00  0.00           C  
ATOM   2226  HB2 SER   163      63.434  94.626  81.352  1.00  0.00           H  
ATOM   2227  HB3 SER   163      64.919  93.909  81.524  1.00  0.00           H  
ATOM   2228  OG  SER   163      64.555  94.969  79.745  1.00  0.00           O  
ATOM   2229  HG  SER   163      63.810  95.547  79.565  1.00  0.00           H  
ATOM   2230  C   SER   163      65.069  92.043  79.870  1.00  0.00           C  
ATOM   2231  O   SER   163      65.793  91.325  80.594  1.00  0.00           O  
ATOM   2232  N   SER   164      65.283  92.209  78.531  1.00  0.00           N  
ATOM   2233  H   SER   164      64.552  92.713  78.049  1.00  0.00           H  
ATOM   2234  CA  SER   164      66.461  91.848  77.760  1.00  0.00           C  
ATOM   2235  HA  SER   164      66.228  92.080  76.721  1.00  0.00           H  
ATOM   2236  CB  SER   164      66.759  90.376  78.054  1.00  0.00           C  
ATOM   2237  HB2 SER   164      67.190  90.135  79.025  1.00  0.00           H  
ATOM   2238  HB3 SER   164      65.861  89.763  77.979  1.00  0.00           H  
ATOM   2239  OG  SER   164      67.680  89.879  77.090  1.00  0.00           O  
ATOM   2240  HG  SER   164      67.087  89.687  76.360  1.00  0.00           H  
ATOM   2241  C   SER   164      67.771  92.657  78.133  1.00  0.00           C  
ATOM   2242  O   SER   164      67.870  93.332  79.165  1.00  0.00           O  
ATOM   2243  N   SER   165      68.796  92.525  77.309  1.00  0.00           N  
ATOM   2244  H   SER   165      68.624  91.971  76.482  1.00  0.00           H  
ATOM   2245  CA  SER   165      70.113  93.128  77.486  1.00  0.00           C  
ATOM   2246  HA  SER   165      70.642  92.597  78.277  1.00  0.00           H  
ATOM   2247  CB  SER   165      70.927  92.942  76.236  1.00  0.00           C  
ATOM   2248  HB2 SER   165      70.835  91.965  75.760  1.00  0.00           H  
ATOM   2249  HB3 SER   165      70.609  93.733  75.557  1.00  0.00           H  
ATOM   2250  OG  SER   165      72.259  93.120  76.464  1.00  0.00           O  
ATOM   2251  HG  SER   165      72.655  92.394  75.977  1.00  0.00           H  
ATOM   2252  C   SER   165      69.992  94.650  77.813  1.00  0.00           C  
ATOM   2253  O   SER   165      69.155  95.240  77.108  1.00  0.00           O  
ATOM   2254  N   GLY   166      70.685  95.238  78.767  1.00  0.00           N  
ATOM   2255  H   GLY   166      71.437  94.655  79.105  1.00  0.00           H  
ATOM   2256  CA  GLY   166      70.865  96.710  78.894  1.00  0.00           C  
ATOM   2257  HA2 GLY   166      69.868  97.105  79.086  1.00  0.00           H  
ATOM   2258  HA3 GLY   166      71.459  97.063  79.737  1.00  0.00           H  
ATOM   2259  C   GLY   166      71.473  97.340  77.585  1.00  0.00           C  
ATOM   2260  O   GLY   166      72.193  96.688  76.883  1.00  0.00           O  
ATOM   2261  N   GLY   167      71.331  98.700  77.438  1.00  0.00           N  
ATOM   2262  H   GLY   167      70.892  99.200  78.198  1.00  0.00           H  
ATOM   2263  CA  GLY   167      71.719  99.456  76.248  1.00  0.00           C  
ATOM   2264  HA2 GLY   167      71.711  98.700  75.463  1.00  0.00           H  
ATOM   2265  HA3 GLY   167      71.091 100.320  76.033  1.00  0.00           H  
ATOM   2266  C   GLY   167      73.149  99.964  76.311  1.00  0.00           C  
ATOM   2267  O   GLY   167      73.422 101.138  76.204  1.00  0.00           O  
ATOM   2268  N   GLY   168      74.086  99.090  76.498  1.00  0.00           N  
ATOM   2269  H   GLY   168      73.807  98.132  76.654  1.00  0.00           H  
ATOM   2270  CA  GLY   168      75.471  99.490  76.690  1.00  0.00           C  
ATOM   2271  HA2 GLY   168      76.147  98.635  76.699  1.00  0.00           H  
ATOM   2272  HA3 GLY   168      75.677 100.151  75.848  1.00  0.00           H  
ATOM   2273  C   GLY   168      75.742 100.306  77.906  1.00  0.00           C  
ATOM   2274  O   GLY   168      74.879 100.549  78.802  1.00  0.00           O  
ATOM   2275  N   GLY   169      76.945 100.803  78.142  1.00  0.00           N  
ATOM   2276  H   GLY   169      77.132 101.184  79.058  1.00  0.00           H  
ATOM   2277  CA  GLY   169      78.020 100.844  77.119  1.00  0.00           C  
ATOM   2278  HA2 GLY   169      78.384  99.822  77.021  1.00  0.00           H  
ATOM   2279  HA3 GLY   169      77.577 101.229  76.201  1.00  0.00           H  
ATOM   2280  C   GLY   169      79.091 101.908  77.449  1.00  0.00           C  
ATOM   2281  O   GLY   169      78.785 103.081  77.832  1.00  0.00           O  
ATOM   2282  N   GLY   170      80.329 101.610  77.001  1.00  0.00           N  
ATOM   2283  H   GLY   170      80.506 100.654  76.727  1.00  0.00           H  
ATOM   2284  CA  GLY   170      81.408 102.521  76.868  1.00  0.00           C  
ATOM   2285  HA2 GLY   170      81.893 102.321  75.912  1.00  0.00           H  
ATOM   2286  HA3 GLY   170      80.946 103.506  76.796  1.00  0.00           H  
ATOM   2287  C   GLY   170      82.421 102.457  78.080  1.00  0.00           C  
ATOM   2288  O   GLY   170      81.984 102.361  79.282  1.00  0.00           O  
ATOM   2289  N   GLY   171      83.745 102.546  77.858  1.00  0.00           N  
ATOM   2290  H   GLY   171      84.271 102.777  78.689  1.00  0.00           H  
ATOM   2291  CA  GLY   171      84.466 102.454  76.556  1.00  0.00           C  
ATOM   2292  HA2 GLY   171      85.521 102.371  76.816  1.00  0.00           H  
ATOM   2293  HA3 GLY   171      84.140 101.567  76.012  1.00  0.00           H  
ATOM   2294  C   GLY   171      84.255 103.775  75.773  1.00  0.00           C  
ATOM   2295  O   GLY   171      83.874 104.777  76.333  1.00  0.00           O  
ATOM   2296  N   GLY   172      84.425 103.889  74.518  1.00  0.00           N  
ATOM   2297  H   GLY   172      84.526 104.839  74.189  1.00  0.00           H  
ATOM   2298  CA  GLY   172      84.511 102.764  73.589  1.00  0.00           C  
ATOM   2299  HA2 GLY   172      83.682 102.110  73.857  1.00  0.00           H  
ATOM   2300  HA3 GLY   172      84.223 103.085  72.587  1.00  0.00           H  
ATOM   2301  C   GLY   172      85.911 102.024  73.604  1.00  0.00           C  
ATOM   2302  O   GLY   172      86.710 102.103  74.535  1.00  0.00           O  
ATOM   2303  N   GLY   173      86.095 101.122  72.625  1.00  0.00           N  
ATOM   2304  H   GLY   173      85.343 101.110  71.952  1.00  0.00           H  
ATOM   2305  CA  GLY   173      87.336 100.264  72.428  1.00  0.00           C  
ATOM   2306  HA2 GLY   173      87.455 100.121  71.354  1.00  0.00           H  
ATOM   2307  HA3 GLY   173      88.224 100.698  72.887  1.00  0.00           H  
ATOM   2308  C   GLY   173      87.137  98.929  73.123  1.00  0.00           C  
ATOM   2309  O   GLY   173      86.758  98.852  74.295  1.00  0.00           O  
ATOM   2310  N   GLY   174      87.391  97.763  72.545  1.00  0.00           N  
ATOM   2311  H   GLY   174      87.246  96.942  73.114  1.00  0.00           H  
ATOM   2312  CA  GLY   174      87.484  97.410  71.140  1.00  0.00           C  
ATOM   2313  HA2 GLY   174      87.982  98.204  70.584  1.00  0.00           H  
ATOM   2314  HA3 GLY   174      87.937  96.423  71.047  1.00  0.00           H  
ATOM   2315  C   GLY   174      86.063  97.346  70.546  1.00  0.00           C  
ATOM   2316  O   GLY   174      85.095  97.921  71.087  1.00  0.00           O  
ATOM   2317  N   GLY   175      85.908  96.876  69.258  1.00  0.00           N  
ATOM   2318  H   GLY   175      86.639  96.437  68.716  1.00  0.00           H  
ATOM   2319  CA  GLY   175      84.658  97.203  68.490  1.00  0.00           C  
ATOM   2320  HA2 GLY   175      84.583  96.608  67.580  1.00  0.00           H  
ATOM   2321  HA3 GLY   175      83.877  96.815  69.143  1.00  0.00           H  
ATOM   2322  C   GLY   175      84.364  98.612  68.027  1.00  0.00           C  
ATOM   2323  O   GLY   175      85.117  99.554  68.317  1.00  0.00           O  
ATOM   2324  N   ASN   176      83.176  98.812  67.390  1.00  0.00           N  
ATOM   2325  H   ASN   176      82.740  98.005  66.968  1.00  0.00           H  
ATOM   2326  CA  ASN   176      82.777 100.189  67.002  1.00  0.00           C  
ATOM   2327  HA  ASN   176      83.504 100.642  66.328  1.00  0.00           H  
ATOM   2328  CB  ASN   176      81.469 100.006  66.147  1.00  0.00           C  
ATOM   2329  HB2 ASN   176      81.561  99.422  65.231  1.00  0.00           H  
ATOM   2330  HB3 ASN   176      80.698  99.459  66.689  1.00  0.00           H  
ATOM   2331  CG  ASN   176      80.876 101.344  65.735  1.00  0.00           C  
ATOM   2332  OD1 ASN   176      81.356 102.129  64.992  1.00  0.00           O  
ATOM   2333  ND2 ASN   176      79.685 101.685  66.224  1.00  0.00           N  
ATOM   2334 HD21 ASN   176      79.216 102.464  65.783  1.00  0.00           H  
ATOM   2335 HD22 ASN   176      79.144 101.068  66.813  1.00  0.00           H  
ATOM   2336  C   ASN   176      82.590 101.208  68.116  1.00  0.00           C  
ATOM   2337  O   ASN   176      81.980 100.877  69.154  1.00  0.00           O  
ATOM   2338  N   TYR   177      82.897 102.470  67.873  1.00  0.00           N  
ATOM   2339  H   TYR   177      83.326 102.662  66.979  1.00  0.00           H  
ATOM   2340  CA  TYR   177      82.377 103.644  68.606  1.00  0.00           C  
ATOM   2341  HA  TYR   177      82.125 103.335  69.620  1.00  0.00           H  
ATOM   2342  CB  TYR   177      83.533 104.707  68.710  1.00  0.00           C  
ATOM   2343  HB2 TYR   177      83.911 104.961  67.720  1.00  0.00           H  
ATOM   2344  HB3 TYR   177      83.059 105.619  69.073  1.00  0.00           H  
ATOM   2345  CG  TYR   177      84.760 104.420  69.590  1.00  0.00           C  
ATOM   2346  CD1 TYR   177      85.585 103.284  69.430  1.00  0.00           C  
ATOM   2347  HD1 TYR   177      85.311 102.533  68.705  1.00  0.00           H  
ATOM   2348  CE1 TYR   177      86.781 103.242  70.223  1.00  0.00           C  
ATOM   2349  HE1 TYR   177      87.493 102.430  70.187  1.00  0.00           H  
ATOM   2350  CZ  TYR   177      86.953 104.167  71.303  1.00  0.00           C  
ATOM   2351  OH  TYR   177      87.988 104.032  72.202  1.00  0.00           O  
ATOM   2352  HH  TYR   177      88.217 104.799  72.733  1.00  0.00           H  
ATOM   2353  CE2 TYR   177      86.181 105.301  71.459  1.00  0.00           C  
ATOM   2354  HE2 TYR   177      86.486 106.067  72.157  1.00  0.00           H  
ATOM   2355  CD2 TYR   177      85.144 105.423  70.505  1.00  0.00           C  
ATOM   2356  HD2 TYR   177      84.508 106.286  70.635  1.00  0.00           H  
ATOM   2357  C   TYR   177      81.076 104.115  67.962  1.00  0.00           C  
ATOM   2358  O   TYR   177      81.122 104.743  66.902  1.00  0.00           O  
ATOM   2359  N   GLY   178      79.882 103.935  68.542  1.00  0.00           N  
ATOM   2360  H   GLY   178      79.124 104.419  68.082  1.00  0.00           H  
ATOM   2361  CA  GLY   178      79.509 103.350  69.853  1.00  0.00           C  
ATOM   2362  HA2 GLY   178      78.422 103.323  69.779  1.00  0.00           H  
ATOM   2363  HA3 GLY   178      79.881 102.328  69.922  1.00  0.00           H  
ATOM   2364  C   GLY   178      79.826 104.176  71.082  1.00  0.00           C  
ATOM   2365  O   GLY   178      80.475 105.232  70.968  1.00  0.00           O  
ATOM   2366  N   GLN   179      79.262 103.757  72.214  1.00  0.00           N  
ATOM   2367  H   GLN   179      78.620 102.978  72.184  1.00  0.00           H  
ATOM   2368  CA  GLN   179      79.369 104.449  73.474  1.00  0.00           C  
ATOM   2369  HA  GLN   179      79.007 105.468  73.339  1.00  0.00           H  
ATOM   2370  CB  GLN   179      78.427 103.820  74.516  1.00  0.00           C  
ATOM   2371  HB2 GLN   179      78.683 102.783  74.732  1.00  0.00           H  
ATOM   2372  HB3 GLN   179      78.605 104.402  75.420  1.00  0.00           H  
ATOM   2373  CG  GLN   179      76.971 104.117  74.108  1.00  0.00           C  
ATOM   2374  HG2 GLN   179      76.772 105.188  74.131  1.00  0.00           H  
ATOM   2375  HG3 GLN   179      76.875 103.800  73.070  1.00  0.00           H  
ATOM   2376  CD  GLN   179      75.938 103.436  74.918  1.00  0.00           C  
ATOM   2377  OE1 GLN   179      75.851 103.563  76.095  1.00  0.00           O  
ATOM   2378  NE2 GLN   179      75.045 102.659  74.352  1.00  0.00           N  
ATOM   2379 HE21 GLN   179      75.073 102.417  73.371  1.00  0.00           H  
ATOM   2380 HE22 GLN   179      74.362 102.270  74.987  1.00  0.00           H  
ATOM   2381  C   GLN   179      80.780 104.404  73.969  1.00  0.00           C  
ATOM   2382  O   GLN   179      81.597 103.536  73.724  1.00  0.00           O  
ATOM   2383  N   ASP   180      81.297 105.363  74.736  1.00  0.00           N  
ATOM   2384  H   ASP   180      82.200 105.107  75.109  1.00  0.00           H  
ATOM   2385  CA  ASP   180      80.687 106.636  75.164  1.00  0.00           C  
ATOM   2386  HA  ASP   180      79.654 106.640  74.818  1.00  0.00           H  
ATOM   2387  CB  ASP   180      80.813 106.616  76.672  1.00  0.00           C  
ATOM   2388  HB2 ASP   180      80.343 105.760  77.155  1.00  0.00           H  
ATOM   2389  HB3 ASP   180      81.845 106.689  77.015  1.00  0.00           H  
ATOM   2390  CG  ASP   180      80.102 107.789  77.329  1.00  0.00           C  
ATOM   2391  OD1 ASP   180      79.294 108.500  76.677  1.00  0.00           O  
ATOM   2392  OD2 ASP   180      80.328 108.098  78.521  1.00  0.00           O  
ATOM   2393  C   ASP   180      81.357 107.868  74.622  1.00  0.00           C  
ATOM   2394  O   ASP   180      82.514 108.138  74.983  1.00  0.00           O  
ATOM   2395  N   GLN   181      80.677 108.563  73.699  1.00  0.00           N  
ATOM   2396  H   GLN   181      79.683 108.383  73.689  1.00  0.00           H  
ATOM   2397  CA  GLN   181      81.192 109.696  73.014  1.00  0.00           C  
ATOM   2398  HA  GLN   181      81.984 110.173  73.592  1.00  0.00           H  
ATOM   2399  CB  GLN   181      81.861 109.233  71.724  1.00  0.00           C  
ATOM   2400  HB2 GLN   181      82.663 109.910  71.430  1.00  0.00           H  
ATOM   2401  HB3 GLN   181      82.486 108.368  71.947  1.00  0.00           H  
ATOM   2402  CG  GLN   181      80.934 108.839  70.531  1.00  0.00           C  
ATOM   2403  HG2 GLN   181      80.178 108.138  70.882  1.00  0.00           H  
ATOM   2404  HG3 GLN   181      80.513 109.802  70.241  1.00  0.00           H  
ATOM   2405  CD  GLN   181      81.619 108.310  69.292  1.00  0.00           C  
ATOM   2406  OE1 GLN   181      82.829 108.380  69.186  1.00  0.00           O  
ATOM   2407  NE2 GLN   181      80.953 107.671  68.303  1.00  0.00           N  
ATOM   2408 HE21 GLN   181      80.019 107.359  68.529  1.00  0.00           H  
ATOM   2409 HE22 GLN   181      81.510 107.108  67.677  1.00  0.00           H  
ATOM   2410  C   GLN   181      80.144 110.800  72.746  1.00  0.00           C  
ATOM   2411  O   GLN   181      80.461 111.949  72.534  1.00  0.00           O  
ATOM   2412  N   SER   182      78.824 110.559  72.881  1.00  0.00           N  
ATOM   2413  H   SER   182      78.533 109.594  72.949  1.00  0.00           H  
ATOM   2414  CA  SER   182      77.802 111.597  72.639  1.00  0.00           C  
ATOM   2415  HA  SER   182      78.050 112.244  71.798  1.00  0.00           H  
ATOM   2416  CB  SER   182      76.407 110.931  72.386  1.00  0.00           C  
ATOM   2417  HB2 SER   182      76.132 110.290  73.223  1.00  0.00           H  
ATOM   2418  HB3 SER   182      75.654 111.718  72.368  1.00  0.00           H  
ATOM   2419  OG  SER   182      76.336 110.188  71.186  1.00  0.00           O  
ATOM   2420  HG  SER   182      75.749 109.442  71.327  1.00  0.00           H  
ATOM   2421  C   SER   182      77.682 112.583  73.872  1.00  0.00           C  
ATOM   2422  O   SER   182      78.257 112.348  74.894  1.00  0.00           O  
ATOM   2423  N   SER   183      77.132 113.756  73.696  1.00  0.00           N  
ATOM   2424  H   SER   183      77.031 114.317  74.530  1.00  0.00           H  
ATOM   2425  CA  SER   183      76.974 114.481  72.422  1.00  0.00           C  
ATOM   2426  HA  SER   183      76.563 113.869  71.618  1.00  0.00           H  
ATOM   2427  CB  SER   183      76.037 115.744  72.519  1.00  0.00           C  
ATOM   2428  HB2 SER   183      76.243 116.336  73.411  1.00  0.00           H  
ATOM   2429  HB3 SER   183      76.148 116.353  71.621  1.00  0.00           H  
ATOM   2430  OG  SER   183      74.809 115.162  72.686  1.00  0.00           O  
ATOM   2431  HG  SER   183      74.163 115.872  72.664  1.00  0.00           H  
ATOM   2432  C   SER   183      78.307 114.939  71.831  1.00  0.00           C  
ATOM   2433  O   SER   183      79.146 115.514  72.471  1.00  0.00           O  
ATOM   2434  N   MET   184      78.533 114.760  70.546  1.00  0.00           N  
ATOM   2435  H   MET   184      77.801 114.425  69.935  1.00  0.00           H  
ATOM   2436  CA  MET   184      79.658 115.231  69.777  1.00  0.00           C  
ATOM   2437  HA  MET   184      80.578 115.006  70.316  1.00  0.00           H  
ATOM   2438  CB  MET   184      79.633 114.598  68.399  1.00  0.00           C  
ATOM   2439  HB2 MET   184      78.753 114.785  67.784  1.00  0.00           H  
ATOM   2440  HB3 MET   184      80.546 114.939  67.911  1.00  0.00           H  
ATOM   2441  CG  MET   184      79.847 113.086  68.440  1.00  0.00           C  
ATOM   2442  HG2 MET   184      80.872 112.893  68.757  1.00  0.00           H  
ATOM   2443  HG3 MET   184      79.188 112.670  69.203  1.00  0.00           H  
ATOM   2444  SD  MET   184      79.676 112.237  66.870  1.00  0.00           S  
ATOM   2445  CE  MET   184      80.423 110.705  67.425  1.00  0.00           C  
ATOM   2446  HE1 MET   184      81.262 110.832  68.108  1.00  0.00           H  
ATOM   2447  HE2 MET   184      79.661 110.103  67.920  1.00  0.00           H  
ATOM   2448  HE3 MET   184      80.781 110.054  66.627  1.00  0.00           H  
ATOM   2449  C   MET   184      79.612 116.762  69.730  1.00  0.00           C  
ATOM   2450  O   MET   184      78.583 117.400  69.409  1.00  0.00           O  
ATOM   2451  N   SER   185      80.737 117.321  70.198  1.00  0.00           N  
ATOM   2452  H   SER   185      81.431 116.608  70.370  1.00  0.00           H  
ATOM   2453  CA  SER   185      81.126 118.732  70.136  1.00  0.00           C  
ATOM   2454  HA  SER   185      80.373 119.384  70.578  1.00  0.00           H  
ATOM   2455  CB  SER   185      82.424 118.921  70.863  1.00  0.00           C  
ATOM   2456  HB2 SER   185      82.405 118.373  71.806  1.00  0.00           H  
ATOM   2457  HB3 SER   185      83.221 118.523  70.236  1.00  0.00           H  
ATOM   2458  OG  SER   185      82.670 120.300  71.085  1.00  0.00           O  
ATOM   2459  HG  SER   185      82.049 120.664  71.721  1.00  0.00           H  
ATOM   2460  C   SER   185      81.262 119.213  68.661  1.00  0.00           C  
ATOM   2461  O   SER   185      81.666 118.549  67.711  1.00  0.00           O  
ATOM   2462  N   SER   186      80.904 120.476  68.419  1.00  0.00           N  
ATOM   2463  H   SER   186      80.532 120.991  69.205  1.00  0.00           H  
ATOM   2464  CA  SER   186      80.979 121.131  67.089  1.00  0.00           C  
ATOM   2465  HA  SER   186      81.948 121.034  66.600  1.00  0.00           H  
ATOM   2466  CB  SER   186      79.867 120.567  66.219  1.00  0.00           C  
ATOM   2467  HB2 SER   186      80.022 119.506  66.024  1.00  0.00           H  
ATOM   2468  HB3 SER   186      78.914 120.760  66.711  1.00  0.00           H  
ATOM   2469  OG  SER   186      79.700 121.197  64.941  1.00  0.00           O  
ATOM   2470  HG  SER   186      78.792 121.134  64.636  1.00  0.00           H  
ATOM   2471  C   SER   186      80.617 122.669  67.309  1.00  0.00           C  
ATOM   2472  O   SER   186      79.836 122.946  68.186  1.00  0.00           O  
ATOM   2473  N   GLY   187      81.227 123.667  66.674  1.00  0.00           N  
ATOM   2474  H   GLY   187      80.835 124.591  66.789  1.00  0.00           H  
ATOM   2475  CA  GLY   187      82.015 123.603  65.445  1.00  0.00           C  
ATOM   2476  HA2 GLY   187      82.845 124.288  65.612  1.00  0.00           H  
ATOM   2477  HA3 GLY   187      82.477 122.620  65.357  1.00  0.00           H  
ATOM   2478  C   GLY   187      81.298 123.907  64.190  1.00  0.00           C  
ATOM   2479  O   GLY   187      82.003 123.986  63.169  1.00  0.00           O  
ATOM   2480  N   GLY   188      79.974 124.024  64.148  1.00  0.00           N  
ATOM   2481  H   GLY   188      79.550 124.140  65.058  1.00  0.00           H  
ATOM   2482  CA  GLY   188      79.132 124.183  62.936  1.00  0.00           C  
ATOM   2483  HA2 GLY   188      79.466 123.423  62.230  1.00  0.00           H  
ATOM   2484  HA3 GLY   188      78.103 124.088  63.281  1.00  0.00           H  
ATOM   2485  C   GLY   188      79.347 125.509  62.198  1.00  0.00           C  
ATOM   2486  O   GLY   188      80.326 126.253  62.409  1.00  0.00           O  
ATOM   2487  N   GLY   189      78.361 125.945  61.425  1.00  0.00           N  
ATOM   2488  H   GLY   189      78.531 126.809  60.931  1.00  0.00           H  
ATOM   2489  CA  GLY   189      77.121 125.254  61.066  1.00  0.00           C  
ATOM   2490  HA2 GLY   189      76.619 125.002  62.000  1.00  0.00           H  
ATOM   2491  HA3 GLY   189      76.432 125.970  60.620  1.00  0.00           H  
ATOM   2492  C   GLY   189      77.231 124.003  60.275  1.00  0.00           C  
ATOM   2493  O   GLY   189      78.356 123.573  59.869  1.00  0.00           O  
ATOM   2494  N   SER   190      76.097 123.361  60.122  1.00  0.00           N  
ATOM   2495  H   SER   190      75.232 123.748  60.472  1.00  0.00           H  
ATOM   2496  CA  SER   190      75.991 122.106  59.365  1.00  0.00           C  
ATOM   2497  HA  SER   190      76.756 122.173  58.591  1.00  0.00           H  
ATOM   2498  CB  SER   190      76.204 120.953  60.359  1.00  0.00           C  
ATOM   2499  HB2 SER   190      77.259 120.926  60.632  1.00  0.00           H  
ATOM   2500  HB3 SER   190      75.582 121.151  61.232  1.00  0.00           H  
ATOM   2501  OG  SER   190      75.726 119.694  59.958  1.00  0.00           O  
ATOM   2502  HG  SER   190      76.227 119.078  60.498  1.00  0.00           H  
ATOM   2503  C   SER   190      74.496 121.930  58.805  1.00  0.00           C  
ATOM   2504  O   SER   190      73.548 122.526  59.304  1.00  0.00           O  
ATOM   2505  N   GLY   191      74.320 121.146  57.701  1.00  0.00           N  
ATOM   2506  H   GLY   191      73.345 120.946  57.529  1.00  0.00           H  
ATOM   2507  CA  GLY   191      75.333 120.617  56.815  1.00  0.00           C  
ATOM   2508  HA2 GLY   191      75.904 119.898  57.403  1.00  0.00           H  
ATOM   2509  HA3 GLY   191      74.847 120.158  55.954  1.00  0.00           H  
ATOM   2510  C   GLY   191      76.244 121.707  56.286  1.00  0.00           C  
ATOM   2511  O   GLY   191      76.015 122.927  56.267  1.00  0.00           O  
ATOM   2512  N   GLY   192      77.450 121.291  55.836  1.00  0.00           N  
ATOM   2513  H   GLY   192      77.587 120.290  55.857  1.00  0.00           H  
ATOM   2514  CA  GLY   192      78.499 122.174  55.404  1.00  0.00           C  
ATOM   2515  HA2 GLY   192      78.455 123.019  56.092  1.00  0.00           H  
ATOM   2516  HA3 GLY   192      79.443 121.634  55.464  1.00  0.00           H  
ATOM   2517  C   GLY   192      78.460 122.727  53.962  1.00  0.00           C  
ATOM   2518  O   GLY   192      77.598 122.446  53.151  1.00  0.00           O  
ATOM   2519  N   GLY   193      79.537 123.455  53.604  1.00  0.00           N  
ATOM   2520  H   GLY   193      80.090 123.724  54.405  1.00  0.00           H  
ATOM   2521  CA  GLY   193      79.725 124.282  52.426  1.00  0.00           C  
ATOM   2522  HA2 GLY   193      80.677 124.788  52.586  1.00  0.00           H  
ATOM   2523  HA3 GLY   193      79.957 123.672  51.553  1.00  0.00           H  
ATOM   2524  C   GLY   193      78.713 125.409  52.271  1.00  0.00           C  
ATOM   2525  O   GLY   193      77.975 125.725  53.188  1.00  0.00           O  
ATOM   2526  N   TYR   194      78.773 126.003  51.071  1.00  0.00           N  
ATOM   2527  H   TYR   194      79.413 125.641  50.379  1.00  0.00           H  
ATOM   2528  CA  TYR   194      77.829 127.056  50.591  1.00  0.00           C  
ATOM   2529  HA  TYR   194      78.164 127.997  51.027  1.00  0.00           H  
ATOM   2530  CB  TYR   194      78.045 127.148  49.092  1.00  0.00           C  
ATOM   2531  HB2 TYR   194      79.048 127.523  48.886  1.00  0.00           H  
ATOM   2532  HB3 TYR   194      78.023 126.130  48.703  1.00  0.00           H  
ATOM   2533  CG  TYR   194      77.151 128.090  48.370  1.00  0.00           C  
ATOM   2534  CD1 TYR   194      75.769 127.817  48.210  1.00  0.00           C  
ATOM   2535  HD1 TYR   194      75.268 126.913  48.523  1.00  0.00           H  
ATOM   2536  CE1 TYR   194      74.949 128.760  47.547  1.00  0.00           C  
ATOM   2537  HE1 TYR   194      73.917 128.515  47.341  1.00  0.00           H  
ATOM   2538  CZ  TYR   194      75.517 129.942  47.047  1.00  0.00           C  
ATOM   2539  OH  TYR   194      74.728 130.825  46.304  1.00  0.00           O  
ATOM   2540  HH  TYR   194      73.860 130.507  46.045  1.00  0.00           H  
ATOM   2541  CE2 TYR   194      76.888 130.223  47.190  1.00  0.00           C  
ATOM   2542  HE2 TYR   194      77.339 131.155  46.881  1.00  0.00           H  
ATOM   2543  CD2 TYR   194      77.644 129.282  47.823  1.00  0.00           C  
ATOM   2544  HD2 TYR   194      78.664 129.580  48.017  1.00  0.00           H  
ATOM   2545  C   TYR   194      76.347 126.759  50.989  1.00  0.00           C  
ATOM   2546  O   TYR   194      76.059 125.613  50.668  1.00  0.00           O  
ATOM   2547  N   GLY   195      75.446 127.581  51.459  1.00  0.00           N  
ATOM   2548  H   GLY   195      74.485 127.283  51.545  1.00  0.00           H  
ATOM   2549  CA  GLY   195      75.594 129.054  51.570  1.00  0.00           C  
ATOM   2550  HA2 GLY   195      75.924 129.212  52.597  1.00  0.00           H  
ATOM   2551  HA3 GLY   195      76.377 129.357  50.874  1.00  0.00           H  
ATOM   2552  C   GLY   195      74.233 129.665  51.196  1.00  0.00           C  
ATOM   2553  O   GLY   195      73.479 129.014  50.515  1.00  0.00           O  
ATOM   2554  N   ASN   196      73.972 130.874  51.619  1.00  0.00           N  
ATOM   2555  H   ASN   196      74.637 131.418  52.151  1.00  0.00           H  
ATOM   2556  CA  ASN   196      72.798 131.673  51.232  1.00  0.00           C  
ATOM   2557  HA  ASN   196      72.586 132.514  51.892  1.00  0.00           H  
ATOM   2558  CB  ASN   196      73.029 132.232  49.813  1.00  0.00           C  
ATOM   2559  HB2 ASN   196      73.100 131.387  49.129  1.00  0.00           H  
ATOM   2560  HB3 ASN   196      72.192 132.893  49.590  1.00  0.00           H  
ATOM   2561  CG  ASN   196      74.208 133.117  49.666  1.00  0.00           C  
ATOM   2562  OD1 ASN   196      74.945 133.382  50.616  1.00  0.00           O  
ATOM   2563  ND2 ASN   196      74.555 133.519  48.457  1.00  0.00           N  
ATOM   2564 HD21 ASN   196      75.362 134.122  48.385  1.00  0.00           H  
ATOM   2565 HD22 ASN   196      74.081 133.088  47.676  1.00  0.00           H  
ATOM   2566  C   ASN   196      71.514 130.859  51.314  1.00  0.00           C  
ATOM   2567  O   ASN   196      70.935 130.625  50.256  1.00  0.00           O  
ATOM   2568  N   GLN   197      71.151 130.387  52.536  1.00  0.00           N  
ATOM   2569  H   GLN   197      71.740 130.653  53.312  1.00  0.00           H  
ATOM   2570  CA  GLN   197      69.965 129.586  52.740  1.00  0.00           C  
ATOM   2571  HA  GLN   197      70.085 128.573  52.357  1.00  0.00           H  
ATOM   2572  CB  GLN   197      69.769 129.358  54.276  1.00  0.00           C  
ATOM   2573  HB2 GLN   197      69.801 130.270  54.872  1.00  0.00           H  
ATOM   2574  HB3 GLN   197      68.811 128.908  54.534  1.00  0.00           H  
ATOM   2575  CG  GLN   197      70.843 128.445  54.927  1.00  0.00           C  
ATOM   2576  HG2 GLN   197      70.646 127.435  54.568  1.00  0.00           H  
ATOM   2577  HG3 GLN   197      71.787 128.745  54.471  1.00  0.00           H  
ATOM   2578  CD  GLN   197      70.962 128.407  56.448  1.00  0.00           C  
ATOM   2579  OE1 GLN   197      70.040 128.674  57.212  1.00  0.00           O  
ATOM   2580  NE2 GLN   197      72.099 128.041  57.016  1.00  0.00           N  
ATOM   2581 HE21 GLN   197      72.844 127.690  56.431  1.00  0.00           H  
ATOM   2582 HE22 GLN   197      72.008 127.844  58.002  1.00  0.00           H  
ATOM   2583  C   GLN   197      68.683 130.042  52.071  1.00  0.00           C  
ATOM   2584  O   GLN   197      68.463 131.257  52.081  1.00  0.00           O  
ATOM   2585  N   ASP   198      67.894 129.099  51.534  1.00  0.00           N  
ATOM   2586  H   ASP   198      68.208 128.147  51.657  1.00  0.00           H  
ATOM   2587  CA  ASP   198      66.621 129.325  50.845  1.00  0.00           C  
ATOM   2588  HA  ASP   198      66.385 130.374  50.663  1.00  0.00           H  
ATOM   2589  CB  ASP   198      66.626 128.702  49.482  1.00  0.00           C  
ATOM   2590  HB2 ASP   198      67.540 129.057  49.006  1.00  0.00           H  
ATOM   2591  HB3 ASP   198      66.624 127.618  49.594  1.00  0.00           H  
ATOM   2592  CG  ASP   198      65.439 129.186  48.636  1.00  0.00           C  
ATOM   2593  OD1 ASP   198      65.513 130.330  48.148  1.00  0.00           O  
ATOM   2594  OD2 ASP   198      64.499 128.371  48.297  1.00  0.00           O  
ATOM   2595  C   ASP   198      65.328 128.732  51.612  1.00  0.00           C  
ATOM   2596  O   ASP   198      64.234 129.215  51.322  1.00  0.00           O  
ATOM   2597  N   GLN   199      65.629 127.716  52.480  1.00  0.00           N  
ATOM   2598  H   GLN   199      66.606 127.462  52.515  1.00  0.00           H  
ATOM   2599  CA  GLN   199      64.675 126.975  53.426  1.00  0.00           C  
ATOM   2600  HA  GLN   199      65.216 126.816  54.358  1.00  0.00           H  
ATOM   2601  CB  GLN   199      63.597 127.925  53.957  1.00  0.00           C  
ATOM   2602  HB2 GLN   199      62.932 128.249  53.157  1.00  0.00           H  
ATOM   2603  HB3 GLN   199      63.015 127.401  54.715  1.00  0.00           H  
ATOM   2604  CG  GLN   199      64.092 129.255  54.613  1.00  0.00           C  
ATOM   2605  HG2 GLN   199      64.670 129.025  55.508  1.00  0.00           H  
ATOM   2606  HG3 GLN   199      64.699 129.782  53.877  1.00  0.00           H  
ATOM   2607  CD  GLN   199      62.979 130.154  55.050  1.00  0.00           C  
ATOM   2608  OE1 GLN   199      61.807 129.851  55.314  1.00  0.00           O  
ATOM   2609  NE2 GLN   199      63.349 131.432  55.346  1.00  0.00           N  
ATOM   2610 HE21 GLN   199      64.324 131.682  55.264  1.00  0.00           H  
ATOM   2611 HE22 GLN   199      62.668 132.092  55.694  1.00  0.00           H  
ATOM   2612  C   GLN   199      64.069 125.628  52.951  1.00  0.00           C  
ATOM   2613  O   GLN   199      63.520 125.656  51.868  1.00  0.00           O  
ATOM   2614  N   SER   200      64.121 124.529  53.745  1.00  0.00           N  
ATOM   2615  H   SER   200      63.711 123.667  53.415  1.00  0.00           H  
ATOM   2616  CA  SER   200      64.682 124.347  55.076  1.00  0.00           C  
ATOM   2617  HA  SER   200      64.363 125.194  55.684  1.00  0.00           H  
ATOM   2618  CB  SER   200      64.149 123.031  55.681  1.00  0.00           C  
ATOM   2619  HB2 SER   200      64.353 123.072  56.751  1.00  0.00           H  
ATOM   2620  HB3 SER   200      63.064 123.029  55.578  1.00  0.00           H  
ATOM   2621  OG  SER   200      64.687 121.858  55.092  1.00  0.00           O  
ATOM   2622  HG  SER   200      65.148 121.375  55.782  1.00  0.00           H  
ATOM   2623  C   SER   200      66.210 124.301  55.201  1.00  0.00           C  
ATOM   2624  O   SER   200      66.982 123.874  54.310  1.00  0.00           O  
ATOM   2625  N   GLY   201      66.717 124.613  56.385  1.00  0.00           N  
ATOM   2626  H   GLY   201      66.027 124.918  57.056  1.00  0.00           H  
ATOM   2627  CA  GLY   201      68.192 124.648  56.635  1.00  0.00           C  
ATOM   2628  HA2 GLY   201      68.499 123.604  56.701  1.00  0.00           H  
ATOM   2629  HA3 GLY   201      68.723 125.316  55.958  1.00  0.00           H  
ATOM   2630  C   GLY   201      68.494 125.118  58.064  1.00  0.00           C  
ATOM   2631  O   GLY   201      67.661 125.398  58.860  1.00  0.00           O  
ATOM   2632  N   GLY   202      69.732 125.258  58.420  1.00  0.00           N  
ATOM   2633  H   GLY   202      69.812 125.637  59.352  1.00  0.00           H  
ATOM   2634  CA  GLY   202      70.987 124.849  57.746  1.00  0.00           C  
ATOM   2635  HA2 GLY   202      70.924 125.315  56.762  1.00  0.00           H  
ATOM   2636  HA3 GLY   202      71.794 125.409  58.219  1.00  0.00           H  
ATOM   2637  C   GLY   202      71.199 123.330  57.590  1.00  0.00           C  
ATOM   2638  O   GLY   202      70.641 122.458  58.351  1.00  0.00           O  
ATOM   2639  N   GLY   203      71.965 122.968  56.575  1.00  0.00           N  
ATOM   2640  H   GLY   203      71.978 121.976  56.387  1.00  0.00           H  
ATOM   2641  CA  GLY   203      72.729 123.732  55.595  1.00  0.00           C  
ATOM   2642  HA2 GLY   203      73.327 124.521  56.051  1.00  0.00           H  
ATOM   2643  HA3 GLY   203      73.432 123.034  55.140  1.00  0.00           H  
ATOM   2644  C   GLY   203      71.870 124.231  54.409  1.00  0.00           C  
ATOM   2645  O   GLY   203      70.740 124.710  54.464  1.00  0.00           O  
ATOM   2646  N   GLY   204      72.391 124.085  53.197  1.00  0.00           N  
ATOM   2647  H   GLY   204      73.265 123.589  53.088  1.00  0.00           H  
ATOM   2648  CA  GLY   204      71.811 124.421  51.931  1.00  0.00           C  
ATOM   2649  HA2 GLY   204      72.218 123.727  51.195  1.00  0.00           H  
ATOM   2650  HA3 GLY   204      70.733 124.366  52.085  1.00  0.00           H  
ATOM   2651  C   GLY   204      72.158 125.943  51.648  1.00  0.00           C  
ATOM   2652  O   GLY   204      72.597 126.659  52.528  1.00  0.00           O  
ATOM   2653  N   SER   205      71.879 126.547  50.515  1.00  0.00           N  
ATOM   2654  H   SER   205      72.329 127.451  50.511  1.00  0.00           H  
ATOM   2655  CA  SER   205      71.096 125.992  49.429  1.00  0.00           C  
ATOM   2656  HA  SER   205      70.300 125.369  49.837  1.00  0.00           H  
ATOM   2657  CB  SER   205      70.489 127.065  48.538  1.00  0.00           C  
ATOM   2658  HB2 SER   205      69.683 126.652  47.930  1.00  0.00           H  
ATOM   2659  HB3 SER   205      69.978 127.757  49.208  1.00  0.00           H  
ATOM   2660  OG  SER   205      71.403 127.795  47.769  1.00  0.00           O  
ATOM   2661  HG  SER   205      70.947 128.389  47.168  1.00  0.00           H  
ATOM   2662  C   SER   205      72.019 125.187  48.527  1.00  0.00           C  
ATOM   2663  O   SER   205      71.497 124.439  47.692  1.00  0.00           O  
ATOM   2664  N   GLY   206      73.325 125.084  48.781  1.00  0.00           N  
ATOM   2665  H   GLY   206      73.686 125.736  49.463  1.00  0.00           H  
ATOM   2666  CA  GLY   206      74.163 124.173  48.123  1.00  0.00           C  
ATOM   2667  HA2 GLY   206      75.068 124.060  48.720  1.00  0.00           H  
ATOM   2668  HA3 GLY   206      73.687 123.196  48.205  1.00  0.00           H  
ATOM   2669  C   GLY   206      74.539 124.536  46.728  1.00  0.00           C  
ATOM   2670  O   GLY   206      74.375 125.715  46.321  1.00  0.00           O  
ATOM   2671  N   GLY   207      74.986 123.587  45.900  1.00  0.00           N  
ATOM   2672  H   GLY   207      74.942 123.854  44.927  1.00  0.00           H  
ATOM   2673  CA  GLY   207      75.406 122.247  46.353  1.00  0.00           C  
ATOM   2674  HA2 GLY   207      74.608 121.719  46.876  1.00  0.00           H  
ATOM   2675  HA3 GLY   207      75.645 121.618  45.496  1.00  0.00           H  
ATOM   2676  C   GLY   207      76.640 122.300  47.265  1.00  0.00           C  
ATOM   2677  O   GLY   207      77.237 123.324  47.479  1.00  0.00           O  
ATOM   2678  N   TYR   208      76.915 121.137  47.858  1.00  0.00           N  
ATOM   2679  H   TYR   208      76.374 120.304  47.674  1.00  0.00           H  
ATOM   2680  CA  TYR   208      78.173 120.833  48.526  1.00  0.00           C  
ATOM   2681  HA  TYR   208      79.009 121.205  47.935  1.00  0.00           H  
ATOM   2682  CB  TYR   208      78.234 121.415  49.893  1.00  0.00           C  
ATOM   2683  HB2 TYR   208      78.346 122.470  49.643  1.00  0.00           H  
ATOM   2684  HB3 TYR   208      77.372 121.159  50.509  1.00  0.00           H  
ATOM   2685  CG  TYR   208      79.465 121.051  50.755  1.00  0.00           C  
ATOM   2686  CD1 TYR   208      79.354 120.276  51.887  1.00  0.00           C  
ATOM   2687  HD1 TYR   208      78.364 120.018  52.232  1.00  0.00           H  
ATOM   2688  CE1 TYR   208      80.481 120.063  52.692  1.00  0.00           C  
ATOM   2689  HE1 TYR   208      80.323 119.482  53.588  1.00  0.00           H  
ATOM   2690  CZ  TYR   208      81.778 120.412  52.260  1.00  0.00           C  
ATOM   2691  OH  TYR   208      82.849 120.148  53.037  1.00  0.00           O  
ATOM   2692  HH  TYR   208      82.807 120.587  53.890  1.00  0.00           H  
ATOM   2693  CE2 TYR   208      81.918 121.054  51.000  1.00  0.00           C  
ATOM   2694  HE2 TYR   208      82.857 121.452  50.645  1.00  0.00           H  
ATOM   2695  CD2 TYR   208      80.739 121.381  50.295  1.00  0.00           C  
ATOM   2696  HD2 TYR   208      80.826 121.760  49.287  1.00  0.00           H  
ATOM   2697  C   TYR   208      78.274 119.297  48.700  1.00  0.00           C  
ATOM   2698  O   TYR   208      77.571 118.688  49.561  1.00  0.00           O  
ATOM   2699  N   GLY   209      79.118 118.587  47.989  1.00  0.00           N  
ATOM   2700  H   GLY   209      79.768 119.081  47.394  1.00  0.00           H  
ATOM   2701  CA  GLY   209      79.387 117.198  48.260  1.00  0.00           C  
ATOM   2702  HA2 GLY   209      78.465 116.719  48.590  1.00  0.00           H  
ATOM   2703  HA3 GLY   209      79.801 116.791  47.337  1.00  0.00           H  
ATOM   2704  C   GLY   209      80.367 116.876  49.427  1.00  0.00           C  
ATOM   2705  O   GLY   209      80.910 117.747  50.149  1.00  0.00           O  
ATOM   2706  N   GLN   210      80.764 115.640  49.664  1.00  0.00           N  
ATOM   2707  H   GLN   210      81.435 115.568  50.416  1.00  0.00           H  
ATOM   2708  CA  GLN   210      80.377 114.347  49.011  1.00  0.00           C  
ATOM   2709  HA  GLN   210      81.215 113.656  49.102  1.00  0.00           H  
ATOM   2710  CB  GLN   210      79.110 113.790  49.817  1.00  0.00           C  
ATOM   2711  HB2 GLN   210      78.197 114.350  49.611  1.00  0.00           H  
ATOM   2712  HB3 GLN   210      78.893 112.776  49.481  1.00  0.00           H  
ATOM   2713  CG  GLN   210      79.276 113.742  51.315  1.00  0.00           C  
ATOM   2714  HG2 GLN   210      80.218 113.252  51.559  1.00  0.00           H  
ATOM   2715  HG3 GLN   210      79.287 114.761  51.700  1.00  0.00           H  
ATOM   2716  CD  GLN   210      78.191 112.860  52.067  1.00  0.00           C  
ATOM   2717  OE1 GLN   210      78.216 112.575  53.225  1.00  0.00           O  
ATOM   2718  NE2 GLN   210      77.125 112.488  51.445  1.00  0.00           N  
ATOM   2719 HE21 GLN   210      76.434 111.904  51.894  1.00  0.00           H  
ATOM   2720 HE22 GLN   210      76.950 112.790  50.498  1.00  0.00           H  
ATOM   2721  C   GLN   210      80.135 114.411  47.488  1.00  0.00           C  
ATOM   2722  O   GLN   210      79.030 114.219  46.949  1.00  0.00           O  
ATOM   2723  N   GLN   211      81.192 114.725  46.760  1.00  0.00           N  
ATOM   2724  H   GLN   211      82.096 114.833  47.197  1.00  0.00           H  
ATOM   2725  CA  GLN   211      81.237 114.955  45.323  1.00  0.00           C  
ATOM   2726  HA  GLN   211      80.463 115.645  44.988  1.00  0.00           H  
ATOM   2727  CB  GLN   211      82.495 115.515  44.767  1.00  0.00           C  
ATOM   2728  HB2 GLN   211      83.344 114.896  45.056  1.00  0.00           H  
ATOM   2729  HB3 GLN   211      82.478 115.524  43.677  1.00  0.00           H  
ATOM   2730  CG  GLN   211      82.670 116.986  45.278  1.00  0.00           C  
ATOM   2731  HG2 GLN   211      81.823 117.659  45.143  1.00  0.00           H  
ATOM   2732  HG3 GLN   211      82.785 116.820  46.349  1.00  0.00           H  
ATOM   2733  CD  GLN   211      83.946 117.624  44.715  1.00  0.00           C  
ATOM   2734  OE1 GLN   211      84.535 118.542  45.242  1.00  0.00           O  
ATOM   2735  NE2 GLN   211      84.549 117.133  43.654  1.00  0.00           N  
ATOM   2736 HE21 GLN   211      84.046 116.399  43.177  1.00  0.00           H  
ATOM   2737 HE22 GLN   211      85.378 117.617  43.340  1.00  0.00           H  
ATOM   2738  C   GLN   211      80.874 113.659  44.575  1.00  0.00           C  
ATOM   2739  O   GLN   211      79.784 113.536  43.995  1.00  0.00           O  
ATOM   2740  N   ASP   212      81.717 112.603  44.750  1.00  0.00           N  
ATOM   2741  H   ASP   212      82.563 112.869  45.234  1.00  0.00           H  
ATOM   2742  CA  ASP   212      81.674 111.250  44.164  1.00  0.00           C  
ATOM   2743  HA  ASP   212      80.763 111.010  43.617  1.00  0.00           H  
ATOM   2744  CB  ASP   212      82.914 111.048  43.282  1.00  0.00           C  
ATOM   2745  HB2 ASP   212      83.841 111.217  43.829  1.00  0.00           H  
ATOM   2746  HB3 ASP   212      82.862 109.985  43.047  1.00  0.00           H  
ATOM   2747  CG  ASP   212      82.712 111.857  41.988  1.00  0.00           C  
ATOM   2748  OD1 ASP   212      81.614 112.017  41.396  1.00  0.00           O  
ATOM   2749  OD2 ASP   212      83.793 112.228  41.479  1.00  0.00           O  
ATOM   2750  C   ASP   212      81.602 110.203  45.229  1.00  0.00           C  
ATOM   2751  O   ASP   212      80.936 109.163  45.117  1.00  0.00           O  
ATOM   2752  N   ARG   213      82.197 110.402  46.425  1.00  0.00           N  
ATOM   2753  H   ARG   213      82.886 111.139  46.460  1.00  0.00           H  
ATOM   2754  CA  ARG   213      81.745 109.888  47.734  1.00  0.00           C  
ATOM   2755  HA  ARG   213      81.738 108.798  47.722  1.00  0.00           H  
ATOM   2756  CB  ARG   213      82.712 110.410  48.882  1.00  0.00           C  
ATOM   2757  HB2 ARG   213      82.764 111.495  48.792  1.00  0.00           H  
ATOM   2758  HB3 ARG   213      82.222 110.111  49.808  1.00  0.00           H  
ATOM   2759  CG  ARG   213      84.036 109.655  48.852  1.00  0.00           C  
ATOM   2760  HG2 ARG   213      83.754 108.604  48.784  1.00  0.00           H  
ATOM   2761  HG3 ARG   213      84.559 109.894  47.926  1.00  0.00           H  
ATOM   2762  CD  ARG   213      84.968 110.027  50.030  1.00  0.00           C  
ATOM   2763  HD2 ARG   213      85.970 110.017  49.601  1.00  0.00           H  
ATOM   2764  HD3 ARG   213      84.744 110.966  50.536  1.00  0.00           H  
ATOM   2765  NE  ARG   213      84.994 108.993  51.069  1.00  0.00           N  
ATOM   2766  HE  ARG   213      84.209 108.357  51.085  1.00  0.00           H  
ATOM   2767  CZ  ARG   213      85.933 108.555  51.918  1.00  0.00           C  
ATOM   2768  NH1 ARG   213      87.089 109.124  52.057  1.00  0.00           N  
ATOM   2769 HH11 ARG   213      87.744 108.656  52.667  1.00  0.00           H  
ATOM   2770 HH12 ARG   213      87.326 110.007  51.628  1.00  0.00           H  
ATOM   2771  NH2 ARG   213      85.600 107.541  52.695  1.00  0.00           N  
ATOM   2772 HH21 ARG   213      86.191 107.192  53.436  1.00  0.00           H  
ATOM   2773 HH22 ARG   213      84.784 107.025  52.399  1.00  0.00           H  
ATOM   2774  C   ARG   213      80.331 110.362  48.129  1.00  0.00           C  
ATOM   2775  O   ARG   213      79.953 111.406  47.618  1.00  0.00           O  
ATOM   2776  N   GLY   214      79.585 109.730  49.070  1.00  0.00           N  
ATOM   2777  H   GLY   214      78.629 110.055  49.034  1.00  0.00           H  
ATOM   2778  CA  GLY   214      79.915 108.519  49.933  1.00  0.00           C  
ATOM   2779  HA2 GLY   214      79.276 107.672  49.682  1.00  0.00           H  
ATOM   2780  HA3 GLY   214      80.945 108.226  49.734  1.00  0.00           H  
ATOM   2781  C   GLY   214      79.738 108.778  51.430  1.00  0.00           C  
ATOM   2782  O   GLY   214      78.613 108.658  51.847  1.00  0.00           O  
ATOM   2783  OXT GLY   214      80.712 108.876  52.185  1.00  0.00           O  
TER    2784      GLY   214 
END   
