# Supplementary material for: Visualization of oligomerization, clustering, and density transition of intrinsically disordered proteins
Source: Natl Sci Rev. 2026 Feb 14;13(7):nwag107. doi: 10.1093/nsr/nwag107 (PMC13114874; doi:10.1093/nsr/nwag107)
Supplement: nwag107_Supplemental_Files [file nwag107_supplemental_files.zip › SI-MD-Structures/MD-Sturctures/frame254.pdb]

CRYST1  135.074  149.235  136.838  90.00  90.00  90.00               1
ATOM      1  N   MET     1      32.403  98.244 105.900  1.00  0.00           N  
ATOM      2  H1  MET     1      32.710  98.218 106.862  1.00  0.00           H  
ATOM      3  H2  MET     1      31.513  98.715 105.985  1.00  0.00           H  
ATOM      4  H3  MET     1      32.071  97.332 105.622  1.00  0.00           H  
ATOM      5  CA  MET     1      33.251  98.999 104.954  1.00  0.00           C  
ATOM      6  HA  MET     1      33.366 100.001 105.368  1.00  0.00           H  
ATOM      7  CB  MET     1      34.555  98.232 104.782  1.00  0.00           C  
ATOM      8  HB2 MET     1      34.376  97.271 104.300  1.00  0.00           H  
ATOM      9  HB3 MET     1      35.153  98.817 104.083  1.00  0.00           H  
ATOM     10  CG  MET     1      35.277  97.988 106.115  1.00  0.00           C  
ATOM     11  HG2 MET     1      34.659  97.442 106.827  1.00  0.00           H  
ATOM     12  HG3 MET     1      36.125  97.322 105.957  1.00  0.00           H  
ATOM     13  SD  MET     1      36.093  99.257 107.015  1.00  0.00           S  
ATOM     14  CE  MET     1      37.564  99.492 106.021  1.00  0.00           C  
ATOM     15  HE1 MET     1      37.954  98.490 105.836  1.00  0.00           H  
ATOM     16  HE2 MET     1      37.270  99.957 105.080  1.00  0.00           H  
ATOM     17  HE3 MET     1      38.326 100.180 106.388  1.00  0.00           H  
ATOM     18  C   MET     1      32.584  99.144 103.581  1.00  0.00           C  
ATOM     19  O   MET     1      32.128  98.119 103.099  1.00  0.00           O  
ATOM     20  N   ALA     2      32.561 100.253 102.887  1.00  0.00           N  
ATOM     21  H   ALA     2      32.180 100.190 101.953  1.00  0.00           H  
ATOM     22  CA  ALA     2      32.985 101.568 103.310  1.00  0.00           C  
ATOM     23  HA  ALA     2      32.891 102.145 102.390  1.00  0.00           H  
ATOM     24  CB  ALA     2      32.121 102.193 104.410  1.00  0.00           C  
ATOM     25  HB1 ALA     2      31.103 101.882 104.176  1.00  0.00           H  
ATOM     26  HB2 ALA     2      32.374 101.856 105.415  1.00  0.00           H  
ATOM     27  HB3 ALA     2      32.124 103.281 104.343  1.00  0.00           H  
ATOM     28  C   ALA     2      34.532 101.554 103.592  1.00  0.00           C  
ATOM     29  O   ALA     2      35.003 101.405 104.725  1.00  0.00           O  
ATOM     30  N   SER     3      35.383 101.666 102.573  1.00  0.00           N  
ATOM     31  H   SER     3      36.320 101.855 102.900  1.00  0.00           H  
ATOM     32  CA  SER     3      35.204 101.950 101.172  1.00  0.00           C  
ATOM     33  HA  SER     3      34.295 101.485 100.791  1.00  0.00           H  
ATOM     34  CB  SER     3      35.065 103.417 100.906  1.00  0.00           C  
ATOM     35  HB2 SER     3      36.048 103.857 101.077  1.00  0.00           H  
ATOM     36  HB3 SER     3      34.762 103.558  99.868  1.00  0.00           H  
ATOM     37  OG  SER     3      34.149 104.073 101.699  1.00  0.00           O  
ATOM     38  HG  SER     3      34.691 104.792 102.031  1.00  0.00           H  
ATOM     39  C   SER     3      36.367 101.405 100.354  1.00  0.00           C  
ATOM     40  O   SER     3      37.513 101.506 100.793  1.00  0.00           O  
ATOM     41  N   ASN     4      36.019 100.742  99.218  1.00  0.00           N  
ATOM     42  H   ASN     4      35.076 100.630  98.874  1.00  0.00           H  
ATOM     43  CA  ASN     4      36.994 100.142  98.305  1.00  0.00           C  
ATOM     44  HA  ASN     4      37.604  99.460  98.897  1.00  0.00           H  
ATOM     45  CB  ASN     4      36.163  99.371  97.257  1.00  0.00           C  
ATOM     46  HB2 ASN     4      35.287  98.898  97.702  1.00  0.00           H  
ATOM     47  HB3 ASN     4      35.780 100.028  96.477  1.00  0.00           H  
ATOM     48  CG  ASN     4      36.927  98.242  96.641  1.00  0.00           C  
ATOM     49  OD1 ASN     4      37.036  97.176  97.195  1.00  0.00           O  
ATOM     50  ND2 ASN     4      37.472  98.473  95.536  1.00  0.00           N  
ATOM     51 HD21 ASN     4      38.067  97.753  95.151  1.00  0.00           H  
ATOM     52 HD22 ASN     4      37.337  99.355  95.062  1.00  0.00           H  
ATOM     53  C   ASN     4      37.963 101.166  97.712  1.00  0.00           C  
ATOM     54  O   ASN     4      37.498 102.244  97.435  1.00  0.00           O  
ATOM     55  N   ASP     5      39.230 100.831  97.442  1.00  0.00           N  
ATOM     56  H   ASP     5      39.790 101.635  97.200  1.00  0.00           H  
ATOM     57  CA  ASP     5      39.957  99.518  97.591  1.00  0.00           C  
ATOM     58  HA  ASP     5      39.390  98.732  97.091  1.00  0.00           H  
ATOM     59  CB  ASP     5      41.341  99.605  96.809  1.00  0.00           C  
ATOM     60  HB2 ASP     5      42.015 100.296  97.316  1.00  0.00           H  
ATOM     61  HB3 ASP     5      41.764  98.615  96.974  1.00  0.00           H  
ATOM     62  CG  ASP     5      41.374  99.947  95.326  1.00  0.00           C  
ATOM     63  OD1 ASP     5      40.551  99.553  94.481  1.00  0.00           O  
ATOM     64  OD2 ASP     5      42.233 100.713  94.952  1.00  0.00           O  
ATOM     65  C   ASP     5      40.247  99.092  99.002  1.00  0.00           C  
ATOM     66  O   ASP     5      40.471  99.952  99.888  1.00  0.00           O  
ATOM     67  N   TYR     6      40.412  97.756  99.202  1.00  0.00           N  
ATOM     68  H   TYR     6      40.133  97.176  98.424  1.00  0.00           H  
ATOM     69  CA  TYR     6      41.125  97.190 100.405  1.00  0.00           C  
ATOM     70  HA  TYR     6      41.472  98.073 100.941  1.00  0.00           H  
ATOM     71  CB  TYR     6      40.212  96.202 101.170  1.00  0.00           C  
ATOM     72  HB2 TYR     6      40.097  95.254 100.644  1.00  0.00           H  
ATOM     73  HB3 TYR     6      40.628  96.029 102.163  1.00  0.00           H  
ATOM     74  CG  TYR     6      38.782  96.638 101.409  1.00  0.00           C  
ATOM     75  CD1 TYR     6      37.829  96.149 100.515  1.00  0.00           C  
ATOM     76  HD1 TYR     6      38.104  95.340  99.854  1.00  0.00           H  
ATOM     77  CE1 TYR     6      36.600  96.735 100.501  1.00  0.00           C  
ATOM     78  HE1 TYR     6      35.876  96.375  99.784  1.00  0.00           H  
ATOM     79  CZ  TYR     6      36.322  97.884 101.247  1.00  0.00           C  
ATOM     80  OH  TYR     6      35.129  98.553 101.104  1.00  0.00           O  
ATOM     81  HH  TYR     6      34.587  98.101 100.453  1.00  0.00           H  
ATOM     82  CE2 TYR     6      37.264  98.423 102.123  1.00  0.00           C  
ATOM     83  HE2 TYR     6      36.925  99.208 102.782  1.00  0.00           H  
ATOM     84  CD2 TYR     6      38.409  97.676 102.287  1.00  0.00           C  
ATOM     85  HD2 TYR     6      39.153  98.073 102.961  1.00  0.00           H  
ATOM     86  C   TYR     6      42.519  96.416 100.031  1.00  0.00           C  
ATOM     87  O   TYR     6      43.206  96.008 100.972  1.00  0.00           O  
ATOM     88  N   THR     7      42.804  96.287  98.742  1.00  0.00           N  
ATOM     89  H   THR     7      42.365  96.931  98.100  1.00  0.00           H  
ATOM     90  CA  THR     7      43.908  95.452  98.254  1.00  0.00           C  
ATOM     91  HA  THR     7      44.765  95.809  98.825  1.00  0.00           H  
ATOM     92  CB  THR     7      43.770  93.863  98.487  1.00  0.00           C  
ATOM     93  HB  THR     7      43.712  93.522  99.520  1.00  0.00           H  
ATOM     94  CG2 THR     7      42.609  93.243  97.676  1.00  0.00           C  
ATOM     95 HG21 THR     7      42.425  92.298  98.188  1.00  0.00           H  
ATOM     96 HG22 THR     7      41.758  93.922  97.620  1.00  0.00           H  
ATOM     97 HG23 THR     7      42.976  93.109  96.659  1.00  0.00           H  
ATOM     98  OG1 THR     7      44.872  93.113  98.042  1.00  0.00           O  
ATOM     99  HG1 THR     7      45.535  93.191  98.732  1.00  0.00           H  
ATOM    100  C   THR     7      44.167  95.725  96.769  1.00  0.00           C  
ATOM    101  O   THR     7      43.468  96.521  96.206  1.00  0.00           O  
ATOM    102  N   GLN     8      45.167  95.153  96.185  1.00  0.00           N  
ATOM    103  H   GLN     8      45.592  94.464  96.789  1.00  0.00           H  
ATOM    104  CA  GLN     8      45.564  95.077  94.740  1.00  0.00           C  
ATOM    105  HA  GLN     8      46.081  95.996  94.464  1.00  0.00           H  
ATOM    106  CB  GLN     8      46.617  93.951  94.456  1.00  0.00           C  
ATOM    107  HB2 GLN     8      46.897  94.039  93.406  1.00  0.00           H  
ATOM    108  HB3 GLN     8      47.476  94.255  95.053  1.00  0.00           H  
ATOM    109  CG  GLN     8      46.345  92.499  94.800  1.00  0.00           C  
ATOM    110  HG2 GLN     8      46.123  92.536  95.867  1.00  0.00           H  
ATOM    111  HG3 GLN     8      45.425  92.220  94.285  1.00  0.00           H  
ATOM    112  CD  GLN     8      47.478  91.557  94.517  1.00  0.00           C  
ATOM    113  OE1 GLN     8      48.551  91.797  93.944  1.00  0.00           O  
ATOM    114  NE2 GLN     8      47.303  90.358  95.053  1.00  0.00           N  
ATOM    115 HE21 GLN     8      46.443  90.318  95.580  1.00  0.00           H  
ATOM    116 HE22 GLN     8      47.978  89.631  94.860  1.00  0.00           H  
ATOM    117  C   GLN     8      44.394  94.994  93.794  1.00  0.00           C  
ATOM    118  O   GLN     8      43.525  94.178  93.903  1.00  0.00           O  
ATOM    119  N   GLN     9      44.270  95.715  92.676  1.00  0.00           N  
ATOM    120  H   GLN     9      43.429  95.403  92.213  1.00  0.00           H  
ATOM    121  CA  GLN     9      45.137  96.661  92.121  1.00  0.00           C  
ATOM    122  HA  GLN     9      44.760  96.657  91.098  1.00  0.00           H  
ATOM    123  CB  GLN     9      44.933  98.058  92.851  1.00  0.00           C  
ATOM    124  HB2 GLN     9      45.113  98.072  93.926  1.00  0.00           H  
ATOM    125  HB3 GLN     9      45.617  98.797  92.434  1.00  0.00           H  
ATOM    126  CG  GLN     9      43.512  98.590  92.678  1.00  0.00           C  
ATOM    127  HG2 GLN     9      42.803  97.897  93.131  1.00  0.00           H  
ATOM    128  HG3 GLN     9      43.514  99.558  93.181  1.00  0.00           H  
ATOM    129  CD  GLN     9      43.135  98.840  91.272  1.00  0.00           C  
ATOM    130  OE1 GLN     9      43.917  98.757  90.325  1.00  0.00           O  
ATOM    131  NE2 GLN     9      41.881  99.117  90.904  1.00  0.00           N  
ATOM    132 HE21 GLN     9      41.212  99.437  91.590  1.00  0.00           H  
ATOM    133 HE22 GLN     9      41.609  99.254  89.941  1.00  0.00           H  
ATOM    134  C   GLN     9      46.627  96.243  91.913  1.00  0.00           C  
ATOM    135  O   GLN     9      47.545  96.889  92.406  1.00  0.00           O  
ATOM    136  N   ALA    10      46.910  95.228  91.028  1.00  0.00           N  
ATOM    137  H   ALA    10      47.907  95.069  91.056  1.00  0.00           H  
ATOM    138  CA  ALA    10      46.079  94.381  90.222  1.00  0.00           C  
ATOM    139  HA  ALA    10      45.069  94.414  90.630  1.00  0.00           H  
ATOM    140  CB  ALA    10      46.054  95.118  88.861  1.00  0.00           C  
ATOM    141  HB1 ALA    10      47.036  95.274  88.414  1.00  0.00           H  
ATOM    142  HB2 ALA    10      45.431  94.500  88.213  1.00  0.00           H  
ATOM    143  HB3 ALA    10      45.651  96.128  88.931  1.00  0.00           H  
ATOM    144  C   ALA    10      46.642  92.966  90.188  1.00  0.00           C  
ATOM    145  O   ALA    10      47.878  92.774  90.196  1.00  0.00           O  
ATOM    146  N   THR    11      45.768  91.946  89.998  1.00  0.00           N  
ATOM    147  H   THR    11      44.801  92.207  89.870  1.00  0.00           H  
ATOM    148  CA  THR    11      46.204  90.553  89.960  1.00  0.00           C  
ATOM    149  HA  THR    11      47.268  90.545  89.724  1.00  0.00           H  
ATOM    150  CB  THR    11      46.128  89.874  91.300  1.00  0.00           C  
ATOM    151  HB  THR    11      46.876  90.384  91.908  1.00  0.00           H  
ATOM    152  CG2 THR    11      44.759  89.985  92.056  1.00  0.00           C  
ATOM    153 HG21 THR    11      44.005  89.431  91.497  1.00  0.00           H  
ATOM    154 HG22 THR    11      44.892  89.682  93.095  1.00  0.00           H  
ATOM    155 HG23 THR    11      44.402  91.014  92.039  1.00  0.00           H  
ATOM    156  OG1 THR    11      46.503  88.517  91.095  1.00  0.00           O  
ATOM    157  HG1 THR    11      47.403  88.541  90.762  1.00  0.00           H  
ATOM    158  C   THR    11      45.286  89.759  88.957  1.00  0.00           C  
ATOM    159  O   THR    11      44.064  89.739  89.059  1.00  0.00           O  
ATOM    160  N   GLN    12      45.801  89.234  87.901  1.00  0.00           N  
ATOM    161  H   GLN    12      45.102  88.814  87.306  1.00  0.00           H  
ATOM    162  CA  GLN    12      47.094  89.650  87.276  1.00  0.00           C  
ATOM    163  HA  GLN    12      47.917  89.506  87.976  1.00  0.00           H  
ATOM    164  CB  GLN    12      47.295  88.642  86.095  1.00  0.00           C  
ATOM    165  HB2 GLN    12      48.275  88.753  85.630  1.00  0.00           H  
ATOM    166  HB3 GLN    12      47.360  87.643  86.526  1.00  0.00           H  
ATOM    167  CG  GLN    12      46.206  88.788  84.982  1.00  0.00           C  
ATOM    168  HG2 GLN    12      45.928  89.837  84.880  1.00  0.00           H  
ATOM    169  HG3 GLN    12      46.658  88.414  84.064  1.00  0.00           H  
ATOM    170  CD  GLN    12      44.991  87.888  84.997  1.00  0.00           C  
ATOM    171  OE1 GLN    12      44.801  87.150  85.943  1.00  0.00           O  
ATOM    172  NE2 GLN    12      44.151  87.874  84.044  1.00  0.00           N  
ATOM    173 HE21 GLN    12      43.405  87.195  84.082  1.00  0.00           H  
ATOM    174 HE22 GLN    12      44.111  88.698  83.460  1.00  0.00           H  
ATOM    175  C   GLN    12      47.169  91.163  86.937  1.00  0.00           C  
ATOM    176  O   GLN    12      46.158  91.755  86.619  1.00  0.00           O  
ATOM    177  N   SER    13      48.284  91.842  86.998  1.00  0.00           N  
ATOM    178  H   SER    13      49.130  91.326  87.190  1.00  0.00           H  
ATOM    179  CA  SER    13      48.339  93.188  86.432  1.00  0.00           C  
ATOM    180  HA  SER    13      47.503  93.754  86.842  1.00  0.00           H  
ATOM    181  CB  SER    13      49.638  93.956  86.922  1.00  0.00           C  
ATOM    182  HB2 SER    13      49.509  95.011  86.682  1.00  0.00           H  
ATOM    183  HB3 SER    13      49.722  93.836  88.002  1.00  0.00           H  
ATOM    184  OG  SER    13      50.774  93.391  86.208  1.00  0.00           O  
ATOM    185  HG  SER    13      51.175  94.019  85.602  1.00  0.00           H  
ATOM    186  C   SER    13      48.206  93.180  84.866  1.00  0.00           C  
ATOM    187  O   SER    13      48.624  92.267  84.193  1.00  0.00           O  
ATOM    188  N   TYR    14      47.619  94.267  84.433  1.00  0.00           N  
ATOM    189  H   TYR    14      47.245  94.915  85.112  1.00  0.00           H  
ATOM    190  CA  TYR    14      47.454  94.612  83.046  1.00  0.00           C  
ATOM    191  HA  TYR    14      47.326  93.754  82.386  1.00  0.00           H  
ATOM    192  CB  TYR    14      46.089  95.336  82.944  1.00  0.00           C  
ATOM    193  HB2 TYR    14      45.361  94.750  83.505  1.00  0.00           H  
ATOM    194  HB3 TYR    14      46.277  96.328  83.354  1.00  0.00           H  
ATOM    195  CG  TYR    14      45.557  95.526  81.577  1.00  0.00           C  
ATOM    196  CD1 TYR    14      44.784  94.544  80.999  1.00  0.00           C  
ATOM    197  HD1 TYR    14      44.676  93.586  81.486  1.00  0.00           H  
ATOM    198  CE1 TYR    14      44.264  94.651  79.698  1.00  0.00           C  
ATOM    199  HE1 TYR    14      43.626  93.916  79.229  1.00  0.00           H  
ATOM    200  CZ  TYR    14      44.552  95.821  78.999  1.00  0.00           C  
ATOM    201  OH  TYR    14      44.340  95.860  77.650  1.00  0.00           O  
ATOM    202  HH  TYR    14      44.627  96.701  77.288  1.00  0.00           H  
ATOM    203  CE2 TYR    14      45.367  96.820  79.546  1.00  0.00           C  
ATOM    204  HE2 TYR    14      45.679  97.687  78.983  1.00  0.00           H  
ATOM    205  CD2 TYR    14      45.839  96.641  80.849  1.00  0.00           C  
ATOM    206  HD2 TYR    14      46.615  97.289  81.228  1.00  0.00           H  
ATOM    207  C   TYR    14      48.634  95.524  82.575  1.00  0.00           C  
ATOM    208  O   TYR    14      49.143  96.300  83.360  1.00  0.00           O  
ATOM    209  N   GLY    15      49.023  95.520  81.308  1.00  0.00           N  
ATOM    210  H   GLY    15      49.859  96.067  81.160  1.00  0.00           H  
ATOM    211  CA  GLY    15      48.554  94.714  80.196  1.00  0.00           C  
ATOM    212  HA2 GLY    15      47.465  94.688  80.235  1.00  0.00           H  
ATOM    213  HA3 GLY    15      48.834  95.137  79.231  1.00  0.00           H  
ATOM    214  C   GLY    15      49.053  93.242  80.214  1.00  0.00           C  
ATOM    215  O   GLY    15      49.736  92.857  81.152  1.00  0.00           O  
ATOM    216  N   ALA    16      48.849  92.510  79.106  1.00  0.00           N  
ATOM    217  H   ALA    16      48.336  92.968  78.367  1.00  0.00           H  
ATOM    218  CA  ALA    16      49.047  91.069  78.924  1.00  0.00           C  
ATOM    219  HA  ALA    16      49.504  90.594  79.792  1.00  0.00           H  
ATOM    220  CB  ALA    16      47.728  90.401  78.674  1.00  0.00           C  
ATOM    221  HB1 ALA    16      47.107  90.483  79.565  1.00  0.00           H  
ATOM    222  HB2 ALA    16      47.209  90.869  77.837  1.00  0.00           H  
ATOM    223  HB3 ALA    16      47.954  89.363  78.430  1.00  0.00           H  
ATOM    224  C   ALA    16      50.116  90.795  77.791  1.00  0.00           C  
ATOM    225  O   ALA    16      50.310  89.615  77.486  1.00  0.00           O  
ATOM    226  N   TYR    17      50.794  91.775  77.191  1.00  0.00           N  
ATOM    227  H   TYR    17      50.613  92.751  77.381  1.00  0.00           H  
ATOM    228  CA  TYR    17      51.744  91.521  76.042  1.00  0.00           C  
ATOM    229  HA  TYR    17      51.196  90.990  75.264  1.00  0.00           H  
ATOM    230  CB  TYR    17      52.167  92.867  75.488  1.00  0.00           C  
ATOM    231  HB2 TYR    17      51.281  93.368  75.096  1.00  0.00           H  
ATOM    232  HB3 TYR    17      52.577  93.444  76.316  1.00  0.00           H  
ATOM    233  CG  TYR    17      53.269  92.723  74.514  1.00  0.00           C  
ATOM    234  CD1 TYR    17      54.591  92.952  74.811  1.00  0.00           C  
ATOM    235  HD1 TYR    17      54.957  93.236  75.787  1.00  0.00           H  
ATOM    236  CE1 TYR    17      55.525  92.965  73.752  1.00  0.00           C  
ATOM    237  HE1 TYR    17      56.589  93.028  73.924  1.00  0.00           H  
ATOM    238  CZ  TYR    17      55.152  92.855  72.387  1.00  0.00           C  
ATOM    239  OH  TYR    17      56.008  92.926  71.380  1.00  0.00           O  
ATOM    240  HH  TYR    17      55.613  92.659  70.547  1.00  0.00           H  
ATOM    241  CE2 TYR    17      53.812  92.712  72.078  1.00  0.00           C  
ATOM    242  HE2 TYR    17      53.442  92.537  71.079  1.00  0.00           H  
ATOM    243  CD2 TYR    17      52.853  92.626  73.158  1.00  0.00           C  
ATOM    244  HD2 TYR    17      51.818  92.480  72.889  1.00  0.00           H  
ATOM    245  C   TYR    17      52.899  90.636  76.526  1.00  0.00           C  
ATOM    246  O   TYR    17      53.482  90.915  77.566  1.00  0.00           O  
ATOM    247  N   PRO    18      53.242  89.561  75.730  1.00  0.00           N  
ATOM    248  CD  PRO    18      52.654  89.179  74.480  1.00  0.00           C  
ATOM    249  HD2 PRO    18      52.885  89.943  73.737  1.00  0.00           H  
ATOM    250  HD3 PRO    18      51.608  89.058  74.762  1.00  0.00           H  
ATOM    251  CG  PRO    18      53.160  87.818  74.126  1.00  0.00           C  
ATOM    252  HG2 PRO    18      54.046  87.971  73.510  1.00  0.00           H  
ATOM    253  HG3 PRO    18      52.376  87.173  73.729  1.00  0.00           H  
ATOM    254  CB  PRO    18      53.573  87.349  75.561  1.00  0.00           C  
ATOM    255  HB2 PRO    18      54.322  86.558  75.507  1.00  0.00           H  
ATOM    256  HB3 PRO    18      52.697  86.899  76.027  1.00  0.00           H  
ATOM    257  CA  PRO    18      54.132  88.572  76.225  1.00  0.00           C  
ATOM    258  HA  PRO    18      54.124  88.609  77.314  1.00  0.00           H  
ATOM    259  C   PRO    18      55.520  88.973  75.748  1.00  0.00           C  
ATOM    260  O   PRO    18      55.693  89.720  74.801  1.00  0.00           O  
ATOM    261  N   THR    19      56.587  88.486  76.403  1.00  0.00           N  
ATOM    262  H   THR    19      56.328  87.932  77.207  1.00  0.00           H  
ATOM    263  CA  THR    19      57.992  88.431  75.908  1.00  0.00           C  
ATOM    264  HA  THR    19      57.988  88.384  74.819  1.00  0.00           H  
ATOM    265  CB  THR    19      58.705  89.771  76.088  1.00  0.00           C  
ATOM    266  HB  THR    19      58.830  89.996  77.147  1.00  0.00           H  
ATOM    267  CG2 THR    19      60.162  89.852  75.547  1.00  0.00           C  
ATOM    268 HG21 THR    19      60.521  90.877  75.454  1.00  0.00           H  
ATOM    269 HG22 THR    19      60.804  89.271  76.210  1.00  0.00           H  
ATOM    270 HG23 THR    19      60.194  89.425  74.545  1.00  0.00           H  
ATOM    271  OG1 THR    19      58.085  90.833  75.422  1.00  0.00           O  
ATOM    272  HG1 THR    19      57.257  90.377  75.253  1.00  0.00           H  
ATOM    273  C   THR    19      58.871  87.345  76.570  1.00  0.00           C  
ATOM    274  O   THR    19      58.889  87.333  77.765  1.00  0.00           O  
ATOM    275  N   GLN    20      59.477  86.439  75.864  1.00  0.00           N  
ATOM    276  H   GLN    20      59.468  86.576  74.863  1.00  0.00           H  
ATOM    277  CA  GLN    20      60.353  85.399  76.403  1.00  0.00           C  
ATOM    278  HA  GLN    20      59.754  84.946  77.193  1.00  0.00           H  
ATOM    279  CB  GLN    20      60.815  84.434  75.258  1.00  0.00           C  
ATOM    280  HB2 GLN    20      61.263  84.990  74.434  1.00  0.00           H  
ATOM    281  HB3 GLN    20      61.587  83.743  75.596  1.00  0.00           H  
ATOM    282  CG  GLN    20      59.605  83.661  74.745  1.00  0.00           C  
ATOM    283  HG2 GLN    20      58.776  84.278  74.396  1.00  0.00           H  
ATOM    284  HG3 GLN    20      59.986  83.312  73.785  1.00  0.00           H  
ATOM    285  CD  GLN    20      59.297  82.474  75.606  1.00  0.00           C  
ATOM    286  OE1 GLN    20      59.956  82.086  76.611  1.00  0.00           O  
ATOM    287  NE2 GLN    20      58.284  81.752  75.267  1.00  0.00           N  
ATOM    288 HE21 GLN    20      57.646  81.926  74.504  1.00  0.00           H  
ATOM    289 HE22 GLN    20      58.121  80.943  75.850  1.00  0.00           H  
ATOM    290  C   GLN    20      61.637  86.085  77.019  1.00  0.00           C  
ATOM    291  O   GLN    20      62.113  87.079  76.407  1.00  0.00           O  
ATOM    292  N   PRO    21      62.222  85.709  78.194  1.00  0.00           N  
ATOM    293  CD  PRO    21      61.837  84.560  78.985  1.00  0.00           C  
ATOM    294  HD2 PRO    21      61.788  83.591  78.489  1.00  0.00           H  
ATOM    295  HD3 PRO    21      60.883  84.822  79.442  1.00  0.00           H  
ATOM    296  CG  PRO    21      62.782  84.392  80.176  1.00  0.00           C  
ATOM    297  HG2 PRO    21      63.559  83.687  79.881  1.00  0.00           H  
ATOM    298  HG3 PRO    21      62.245  84.243  81.112  1.00  0.00           H  
ATOM    299  CB  PRO    21      63.412  85.801  80.236  1.00  0.00           C  
ATOM    300  HB2 PRO    21      64.464  85.798  80.522  1.00  0.00           H  
ATOM    301  HB3 PRO    21      62.797  86.367  80.936  1.00  0.00           H  
ATOM    302  CA  PRO    21      63.330  86.377  78.813  1.00  0.00           C  
ATOM    303  HA  PRO    21      63.078  87.435  78.887  1.00  0.00           H  
ATOM    304  C   PRO    21      64.610  86.187  77.959  1.00  0.00           C  
ATOM    305  O   PRO    21      64.930  85.145  77.440  1.00  0.00           O  
ATOM    306  N   GLY    22      65.340  87.291  77.860  1.00  0.00           N  
ATOM    307  H   GLY    22      64.960  88.095  78.338  1.00  0.00           H  
ATOM    308  CA  GLY    22      66.664  87.407  77.163  1.00  0.00           C  
ATOM    309  HA2 GLY    22      66.852  86.456  76.664  1.00  0.00           H  
ATOM    310  HA3 GLY    22      66.589  88.168  76.386  1.00  0.00           H  
ATOM    311  C   GLY    22      67.829  88.010  77.927  1.00  0.00           C  
ATOM    312  O   GLY    22      67.921  87.980  79.152  1.00  0.00           O  
ATOM    313  N   GLN    23      68.874  88.426  77.204  1.00  0.00           N  
ATOM    314  H   GLN    23      68.771  88.154  76.237  1.00  0.00           H  
ATOM    315  CA  GLN    23      70.186  88.956  77.585  1.00  0.00           C  
ATOM    316  HA  GLN    23      70.128  89.485  78.536  1.00  0.00           H  
ATOM    317  CB  GLN    23      71.062  87.712  77.985  1.00  0.00           C  
ATOM    318  HB2 GLN    23      70.673  87.309  78.919  1.00  0.00           H  
ATOM    319  HB3 GLN    23      71.009  87.033  77.134  1.00  0.00           H  
ATOM    320  CG  GLN    23      72.573  87.948  78.182  1.00  0.00           C  
ATOM    321  HG2 GLN    23      73.029  88.224  77.231  1.00  0.00           H  
ATOM    322  HG3 GLN    23      72.709  88.823  78.817  1.00  0.00           H  
ATOM    323  CD  GLN    23      73.354  86.897  78.853  1.00  0.00           C  
ATOM    324  OE1 GLN    23      73.407  85.728  78.362  1.00  0.00           O  
ATOM    325  NE2 GLN    23      73.990  87.075  80.013  1.00  0.00           N  
ATOM    326 HE21 GLN    23      74.041  88.036  80.319  1.00  0.00           H  
ATOM    327 HE22 GLN    23      74.518  86.356  80.485  1.00  0.00           H  
ATOM    328  C   GLN    23      70.750  89.878  76.520  1.00  0.00           C  
ATOM    329  O   GLN    23      70.780  89.506  75.328  1.00  0.00           O  
ATOM    330  N   GLY    24      71.173  91.085  76.953  1.00  0.00           N  
ATOM    331  H   GLY    24      71.039  91.174  77.950  1.00  0.00           H  
ATOM    332  CA  GLY    24      71.793  92.161  76.206  1.00  0.00           C  
ATOM    333  HA2 GLY    24      71.861  92.030  75.126  1.00  0.00           H  
ATOM    334  HA3 GLY    24      71.252  93.097  76.348  1.00  0.00           H  
ATOM    335  C   GLY    24      73.238  92.422  76.512  1.00  0.00           C  
ATOM    336  O   GLY    24      74.040  91.561  76.835  1.00  0.00           O  
ATOM    337  N   TYR    25      73.610  93.710  76.313  1.00  0.00           N  
ATOM    338  H   TYR    25      72.848  94.366  76.218  1.00  0.00           H  
ATOM    339  CA  TYR    25      75.034  94.127  76.516  1.00  0.00           C  
ATOM    340  HA  TYR    25      75.714  93.497  75.942  1.00  0.00           H  
ATOM    341  CB  TYR    25      75.110  95.534  75.919  1.00  0.00           C  
ATOM    342  HB2 TYR    25      74.592  95.519  74.960  1.00  0.00           H  
ATOM    343  HB3 TYR    25      74.532  96.173  76.586  1.00  0.00           H  
ATOM    344  CG  TYR    25      76.478  96.162  75.731  1.00  0.00           C  
ATOM    345  CD1 TYR    25      77.280  95.921  74.575  1.00  0.00           C  
ATOM    346  HD1 TYR    25      76.924  95.269  73.791  1.00  0.00           H  
ATOM    347  CE1 TYR    25      78.524  96.583  74.489  1.00  0.00           C  
ATOM    348  HE1 TYR    25      79.078  96.407  73.579  1.00  0.00           H  
ATOM    349  CZ  TYR    25      78.976  97.475  75.414  1.00  0.00           C  
ATOM    350  OH  TYR    25      80.188  98.087  75.327  1.00  0.00           O  
ATOM    351  HH  TYR    25      80.801  97.579  74.791  1.00  0.00           H  
ATOM    352  CE2 TYR    25      78.244  97.648  76.573  1.00  0.00           C  
ATOM    353  HE2 TYR    25      78.740  98.280  77.296  1.00  0.00           H  
ATOM    354  CD2 TYR    25      76.947  97.052  76.714  1.00  0.00           C  
ATOM    355  HD2 TYR    25      76.364  97.171  77.615  1.00  0.00           H  
ATOM    356  C   TYR    25      75.460  94.069  77.982  1.00  0.00           C  
ATOM    357  O   TYR    25      74.728  94.303  78.913  1.00  0.00           O  
ATOM    358  N   SER    26      76.697  93.563  78.195  1.00  0.00           N  
ATOM    359  H   SER    26      77.293  93.358  77.406  1.00  0.00           H  
ATOM    360  CA  SER    26      77.349  93.361  79.500  1.00  0.00           C  
ATOM    361  HA  SER    26      76.513  93.274  80.194  1.00  0.00           H  
ATOM    362  CB  SER    26      78.215  92.103  79.683  1.00  0.00           C  
ATOM    363  HB2 SER    26      77.576  91.257  79.433  1.00  0.00           H  
ATOM    364  HB3 SER    26      79.076  92.090  79.016  1.00  0.00           H  
ATOM    365  OG  SER    26      78.666  92.070  81.057  1.00  0.00           O  
ATOM    366  HG  SER    26      79.594  91.826  81.028  1.00  0.00           H  
ATOM    367  C   SER    26      78.192  94.658  79.685  1.00  0.00           C  
ATOM    368  O   SER    26      79.258  94.781  79.181  1.00  0.00           O  
ATOM    369  N   GLN    27      77.574  95.595  80.420  1.00  0.00           N  
ATOM    370  H   GLN    27      76.776  95.520  81.034  1.00  0.00           H  
ATOM    371  CA  GLN    27      78.165  96.888  80.705  1.00  0.00           C  
ATOM    372  HA  GLN    27      78.220  97.452  79.774  1.00  0.00           H  
ATOM    373  CB  GLN    27      77.220  97.720  81.601  1.00  0.00           C  
ATOM    374  HB2 GLN    27      76.243  97.702  81.118  1.00  0.00           H  
ATOM    375  HB3 GLN    27      77.118  97.211  82.560  1.00  0.00           H  
ATOM    376  CG  GLN    27      77.609  99.233  81.758  1.00  0.00           C  
ATOM    377  HG2 GLN    27      76.787  99.769  82.231  1.00  0.00           H  
ATOM    378  HG3 GLN    27      78.389  99.473  82.481  1.00  0.00           H  
ATOM    379  CD  GLN    27      78.048  99.899  80.433  1.00  0.00           C  
ATOM    380  OE1 GLN    27      77.367  99.794  79.417  1.00  0.00           O  
ATOM    381  NE2 GLN    27      79.168 100.570  80.420  1.00  0.00           N  
ATOM    382 HE21 GLN    27      79.859 100.697  81.146  1.00  0.00           H  
ATOM    383 HE22 GLN    27      79.417 100.992  79.537  1.00  0.00           H  
ATOM    384  C   GLN    27      79.624  96.775  81.201  1.00  0.00           C  
ATOM    385  O   GLN    27      80.490  97.538  80.808  1.00  0.00           O  
ATOM    386  N   GLN    28      79.929  95.849  82.147  1.00  0.00           N  
ATOM    387  H   GLN    28      79.192  95.247  82.485  1.00  0.00           H  
ATOM    388  CA  GLN    28      81.253  95.624  82.696  1.00  0.00           C  
ATOM    389  HA  GLN    28      81.456  96.459  83.367  1.00  0.00           H  
ATOM    390  CB  GLN    28      81.063  94.324  83.553  1.00  0.00           C  
ATOM    391  HB2 GLN    28      80.279  94.453  84.298  1.00  0.00           H  
ATOM    392  HB3 GLN    28      80.803  93.479  82.915  1.00  0.00           H  
ATOM    393  CG  GLN    28      82.286  93.772  84.291  1.00  0.00           C  
ATOM    394  HG2 GLN    28      82.118  92.747  84.623  1.00  0.00           H  
ATOM    395  HG3 GLN    28      83.195  93.803  83.691  1.00  0.00           H  
ATOM    396  CD  GLN    28      82.749  94.527  85.522  1.00  0.00           C  
ATOM    397  OE1 GLN    28      83.901  94.970  85.655  1.00  0.00           O  
ATOM    398  NE2 GLN    28      81.899  94.655  86.503  1.00  0.00           N  
ATOM    399 HE21 GLN    28      82.196  95.135  87.340  1.00  0.00           H  
ATOM    400 HE22 GLN    28      81.012  94.180  86.411  1.00  0.00           H  
ATOM    401  C   GLN    28      82.315  95.457  81.686  1.00  0.00           C  
ATOM    402  O   GLN    28      83.464  95.740  81.936  1.00  0.00           O  
ATOM    403  N   SER    29      82.018  94.792  80.520  1.00  0.00           N  
ATOM    404  H   SER    29      81.070  94.446  80.481  1.00  0.00           H  
ATOM    405  CA  SER    29      83.021  94.331  79.494  1.00  0.00           C  
ATOM    406  HA  SER    29      83.636  93.633  80.062  1.00  0.00           H  
ATOM    407  CB  SER    29      82.342  93.584  78.321  1.00  0.00           C  
ATOM    408  HB2 SER    29      83.036  93.060  77.664  1.00  0.00           H  
ATOM    409  HB3 SER    29      81.713  92.836  78.803  1.00  0.00           H  
ATOM    410  OG  SER    29      81.501  94.438  77.620  1.00  0.00           O  
ATOM    411  HG  SER    29      80.703  94.689  78.091  1.00  0.00           H  
ATOM    412  C   SER    29      83.868  95.436  78.803  1.00  0.00           C  
ATOM    413  O   SER    29      84.989  95.244  78.288  1.00  0.00           O  
ATOM    414  N   SER    30      83.337  96.661  78.812  1.00  0.00           N  
ATOM    415  H   SER    30      82.451  96.733  79.292  1.00  0.00           H  
ATOM    416  CA  SER    30      84.111  97.919  78.576  1.00  0.00           C  
ATOM    417  HA  SER    30      85.177  97.746  78.428  1.00  0.00           H  
ATOM    418  CB  SER    30      83.489  98.609  77.375  1.00  0.00           C  
ATOM    419  HB2 SER    30      83.340  97.894  76.566  1.00  0.00           H  
ATOM    420  HB3 SER    30      82.500  98.952  77.681  1.00  0.00           H  
ATOM    421  OG  SER    30      84.189  99.807  77.043  1.00  0.00           O  
ATOM    422  HG  SER    30      84.641  99.654  76.209  1.00  0.00           H  
ATOM    423  C   SER    30      84.092  98.742  79.880  1.00  0.00           C  
ATOM    424  O   SER    30      83.128  99.472  80.035  1.00  0.00           O  
ATOM    425  N   GLN    31      85.027  98.574  80.832  1.00  0.00           N  
ATOM    426  H   GLN    31      84.831  99.139  81.646  1.00  0.00           H  
ATOM    427  CA  GLN    31      86.163  97.642  80.863  1.00  0.00           C  
ATOM    428  HA  GLN    31      85.919  96.802  80.213  1.00  0.00           H  
ATOM    429  CB  GLN    31      87.436  98.487  80.496  1.00  0.00           C  
ATOM    430  HB2 GLN    31      87.452  99.357  81.153  1.00  0.00           H  
ATOM    431  HB3 GLN    31      88.302  97.895  80.792  1.00  0.00           H  
ATOM    432  CG  GLN    31      87.652  98.920  79.066  1.00  0.00           C  
ATOM    433  HG2 GLN    31      86.793  99.529  78.786  1.00  0.00           H  
ATOM    434  HG3 GLN    31      88.537  99.556  79.091  1.00  0.00           H  
ATOM    435  CD  GLN    31      87.899  97.718  78.135  1.00  0.00           C  
ATOM    436  OE1 GLN    31      88.456  96.658  78.504  1.00  0.00           O  
ATOM    437  NE2 GLN    31      87.350  97.808  76.963  1.00  0.00           N  
ATOM    438 HE21 GLN    31      87.444  97.074  76.276  1.00  0.00           H  
ATOM    439 HE22 GLN    31      86.921  98.671  76.662  1.00  0.00           H  
ATOM    440  C   GLN    31      86.486  97.052  82.306  1.00  0.00           C  
ATOM    441  O   GLN    31      86.341  97.715  83.348  1.00  0.00           O  
ATOM    442  N   PRO    32      86.740  95.754  82.473  1.00  0.00           N  
ATOM    443  CD  PRO    32      86.683  94.775  81.417  1.00  0.00           C  
ATOM    444  HD2 PRO    32      87.640  94.813  80.897  1.00  0.00           H  
ATOM    445  HD3 PRO    32      85.894  94.925  80.679  1.00  0.00           H  
ATOM    446  CG  PRO    32      86.522  93.420  82.032  1.00  0.00           C  
ATOM    447  HG2 PRO    32      86.902  92.613  81.406  1.00  0.00           H  
ATOM    448  HG3 PRO    32      85.516  93.179  82.375  1.00  0.00           H  
ATOM    449  CB  PRO    32      87.336  93.614  83.360  1.00  0.00           C  
ATOM    450  HB2 PRO    32      88.392  93.483  83.120  1.00  0.00           H  
ATOM    451  HB3 PRO    32      87.202  92.883  84.158  1.00  0.00           H  
ATOM    452  CA  PRO    32      87.024  95.037  83.723  1.00  0.00           C  
ATOM    453  HA  PRO    32      86.075  95.033  84.260  1.00  0.00           H  
ATOM    454  C   PRO    32      88.137  95.725  84.555  1.00  0.00           C  
ATOM    455  O   PRO    32      89.060  96.417  84.087  1.00  0.00           O  
ATOM    456  N   TYR    33      88.134  95.437  85.863  1.00  0.00           N  
ATOM    457  H   TYR    33      87.435  94.896  86.351  1.00  0.00           H  
ATOM    458  CA  TYR    33      89.049  95.981  86.919  1.00  0.00           C  
ATOM    459  HA  TYR    33      88.990  97.067  86.981  1.00  0.00           H  
ATOM    460  CB  TYR    33      88.570  95.514  88.324  1.00  0.00           C  
ATOM    461  HB2 TYR    33      88.888  94.475  88.418  1.00  0.00           H  
ATOM    462  HB3 TYR    33      89.082  96.035  89.133  1.00  0.00           H  
ATOM    463  CG  TYR    33      87.134  95.535  88.492  1.00  0.00           C  
ATOM    464  CD1 TYR    33      86.581  96.734  88.949  1.00  0.00           C  
ATOM    465  HD1 TYR    33      87.312  97.513  89.106  1.00  0.00           H  
ATOM    466  CE1 TYR    33      85.197  96.884  89.206  1.00  0.00           C  
ATOM    467  HE1 TYR    33      84.873  97.881  89.468  1.00  0.00           H  
ATOM    468  CZ  TYR    33      84.334  95.800  88.978  1.00  0.00           C  
ATOM    469  OH  TYR    33      82.973  95.874  89.169  1.00  0.00           O  
ATOM    470  HH  TYR    33      82.698  96.439  89.894  1.00  0.00           H  
ATOM    471  CE2 TYR    33      84.954  94.564  88.621  1.00  0.00           C  
ATOM    472  HE2 TYR    33      84.336  93.681  88.549  1.00  0.00           H  
ATOM    473  CD2 TYR    33      86.341  94.452  88.255  1.00  0.00           C  
ATOM    474  HD2 TYR    33      86.700  93.455  88.046  1.00  0.00           H  
ATOM    475  C   TYR    33      90.515  95.633  86.709  1.00  0.00           C  
ATOM    476  O   TYR    33      91.287  96.223  87.479  1.00  0.00           O  
ATOM    477  N   GLY    34      91.021  94.740  85.827  1.00  0.00           N  
ATOM    478  H   GLY    34      90.354  94.399  85.149  1.00  0.00           H  
ATOM    479  CA  GLY    34      92.443  94.237  85.803  1.00  0.00           C  
ATOM    480  HA2 GLY    34      92.480  93.737  84.835  1.00  0.00           H  
ATOM    481  HA3 GLY    34      93.078  95.111  85.951  1.00  0.00           H  
ATOM    482  C   GLY    34      92.781  93.080  86.839  1.00  0.00           C  
ATOM    483  O   GLY    34      92.014  92.831  87.758  1.00  0.00           O  
ATOM    484  N   GLN    35      93.833  92.368  86.636  1.00  0.00           N  
ATOM    485  H   GLN    35      94.456  92.586  85.871  1.00  0.00           H  
ATOM    486  CA  GLN    35      93.985  91.081  87.252  1.00  0.00           C  
ATOM    487  HA  GLN    35      93.376  91.101  88.156  1.00  0.00           H  
ATOM    488  CB  GLN    35      93.326  89.957  86.448  1.00  0.00           C  
ATOM    489  HB2 GLN    35      92.273  90.147  86.240  1.00  0.00           H  
ATOM    490  HB3 GLN    35      93.771  89.760  85.472  1.00  0.00           H  
ATOM    491  CG  GLN    35      93.458  88.670  87.221  1.00  0.00           C  
ATOM    492  HG2 GLN    35      93.300  87.716  86.717  1.00  0.00           H  
ATOM    493  HG3 GLN    35      94.506  88.585  87.511  1.00  0.00           H  
ATOM    494  CD  GLN    35      92.556  88.377  88.480  1.00  0.00           C  
ATOM    495  OE1 GLN    35      91.473  88.927  88.739  1.00  0.00           O  
ATOM    496  NE2 GLN    35      92.986  87.403  89.246  1.00  0.00           N  
ATOM    497 HE21 GLN    35      93.779  86.833  88.987  1.00  0.00           H  
ATOM    498 HE22 GLN    35      92.318  87.018  89.898  1.00  0.00           H  
ATOM    499  C   GLN    35      95.477  90.983  87.631  1.00  0.00           C  
ATOM    500  O   GLN    35      96.343  90.700  86.783  1.00  0.00           O  
ATOM    501  N   GLN    36      95.870  91.149  88.894  1.00  0.00           N  
ATOM    502  H   GLN    36      96.871  91.055  88.987  1.00  0.00           H  
ATOM    503  CA  GLN    36      95.024  91.630  89.977  1.00  0.00           C  
ATOM    504  HA  GLN    36      94.144  90.987  90.000  1.00  0.00           H  
ATOM    505  CB  GLN    36      95.659  91.340  91.369  1.00  0.00           C  
ATOM    506  HB2 GLN    36      96.704  91.639  91.450  1.00  0.00           H  
ATOM    507  HB3 GLN    36      95.093  92.016  92.011  1.00  0.00           H  
ATOM    508  CG  GLN    36      95.591  89.889  91.838  1.00  0.00           C  
ATOM    509  HG2 GLN    36      94.598  89.805  92.280  1.00  0.00           H  
ATOM    510  HG3 GLN    36      95.763  89.306  90.933  1.00  0.00           H  
ATOM    511  CD  GLN    36      96.625  89.547  92.935  1.00  0.00           C  
ATOM    512  OE1 GLN    36      97.141  90.335  93.667  1.00  0.00           O  
ATOM    513  NE2 GLN    36      97.001  88.307  92.983  1.00  0.00           N  
ATOM    514 HE21 GLN    36      96.574  87.640  92.357  1.00  0.00           H  
ATOM    515 HE22 GLN    36      97.803  88.031  93.530  1.00  0.00           H  
ATOM    516  C   GLN    36      94.685  93.179  89.856  1.00  0.00           C  
ATOM    517  O   GLN    36      95.398  93.990  89.265  1.00  0.00           O  
ATOM    518  N   SER    37      93.531  93.635  90.460  1.00  0.00           N  
ATOM    519  H   SER    37      93.030  93.035  91.099  1.00  0.00           H  
ATOM    520  CA  SER    37      93.012  95.101  90.328  1.00  0.00           C  
ATOM    521  HA  SER    37      93.199  95.372  89.289  1.00  0.00           H  
ATOM    522  CB  SER    37      91.485  95.125  90.563  1.00  0.00           C  
ATOM    523  HB2 SER    37      91.081  96.137  90.588  1.00  0.00           H  
ATOM    524  HB3 SER    37      91.064  94.579  89.720  1.00  0.00           H  
ATOM    525  OG  SER    37      91.057  94.441  91.720  1.00  0.00           O  
ATOM    526  HG  SER    37      91.816  94.431  92.308  1.00  0.00           H  
ATOM    527  C   SER    37      93.738  96.131  91.224  1.00  0.00           C  
ATOM    528  O   SER    37      93.231  96.622  92.211  1.00  0.00           O  
ATOM    529  N   TYR    38      94.952  96.436  90.899  1.00  0.00           N  
ATOM    530  H   TYR    38      95.387  95.821  90.227  1.00  0.00           H  
ATOM    531  CA  TYR    38      95.889  97.250  91.667  1.00  0.00           C  
ATOM    532  HA  TYR    38      95.443  98.182  92.014  1.00  0.00           H  
ATOM    533  CB  TYR    38      96.335  96.462  92.945  1.00  0.00           C  
ATOM    534  HB2 TYR    38      95.532  96.221  93.642  1.00  0.00           H  
ATOM    535  HB3 TYR    38      96.730  95.502  92.613  1.00  0.00           H  
ATOM    536  CG  TYR    38      97.539  97.035  93.761  1.00  0.00           C  
ATOM    537  CD1 TYR    38      98.793  96.354  93.722  1.00  0.00           C  
ATOM    538  HD1 TYR    38      98.834  95.440  93.148  1.00  0.00           H  
ATOM    539  CE1 TYR    38      99.858  96.813  94.510  1.00  0.00           C  
ATOM    540  HE1 TYR    38     100.820  96.324  94.488  1.00  0.00           H  
ATOM    541  CZ  TYR    38      99.670  97.964  95.221  1.00  0.00           C  
ATOM    542  OH  TYR    38     100.718  98.405  96.003  1.00  0.00           O  
ATOM    543  HH  TYR    38     100.443  99.199  96.467  1.00  0.00           H  
ATOM    544  CE2 TYR    38      98.517  98.727  95.118  1.00  0.00           C  
ATOM    545  HE2 TYR    38      98.515  99.728  95.524  1.00  0.00           H  
ATOM    546  CD2 TYR    38      97.413  98.281  94.413  1.00  0.00           C  
ATOM    547  HD2 TYR    38      96.420  98.656  94.617  1.00  0.00           H  
ATOM    548  C   TYR    38      97.122  97.552  90.827  1.00  0.00           C  
ATOM    549  O   TYR    38      97.693  96.744  90.140  1.00  0.00           O  
ATOM    550  N   SER    39      97.648  98.724  91.020  1.00  0.00           N  
ATOM    551  H   SER    39      97.069  99.406  91.489  1.00  0.00           H  
ATOM    552  CA  SER    39      98.938  99.167  90.501  1.00  0.00           C  
ATOM    553  HA  SER    39      99.495  98.281  90.195  1.00  0.00           H  
ATOM    554  CB  SER    39      98.763 100.177  89.369  1.00  0.00           C  
ATOM    555  HB2 SER    39      98.082  99.755  88.631  1.00  0.00           H  
ATOM    556  HB3 SER    39      98.232 101.063  89.717  1.00  0.00           H  
ATOM    557  OG  SER    39     100.046 100.454  88.786  1.00  0.00           O  
ATOM    558  HG  SER    39     100.156 101.389  88.599  1.00  0.00           H  
ATOM    559  C   SER    39      99.845  99.726  91.559  1.00  0.00           C  
ATOM    560  O   SER    39      99.579 100.797  92.135  1.00  0.00           O  
ATOM    561  N   GLY    40     100.930  98.972  91.881  1.00  0.00           N  
ATOM    562  H   GLY    40     101.078  98.100  91.392  1.00  0.00           H  
ATOM    563  CA  GLY    40     101.865  99.248  93.007  1.00  0.00           C  
ATOM    564  HA2 GLY    40     101.609 100.113  93.619  1.00  0.00           H  
ATOM    565  HA3 GLY    40     101.946  98.297  93.533  1.00  0.00           H  
ATOM    566  C   GLY    40     103.285  99.397  92.360  1.00  0.00           C  
ATOM    567  O   GLY    40     103.601  98.757  91.306  1.00  0.00           O  
ATOM    568  N   TYR    41     104.107 100.261  92.985  1.00  0.00           N  
ATOM    569  H   TYR    41     104.967 100.509  92.518  1.00  0.00           H  
ATOM    570  CA  TYR    41     103.872 101.022  94.282  1.00  0.00           C  
ATOM    571  HA  TYR    41     102.892 101.491  94.185  1.00  0.00           H  
ATOM    572  CB  TYR    41     103.885 100.013  95.472  1.00  0.00           C  
ATOM    573  HB2 TYR    41     103.071  99.299  95.342  1.00  0.00           H  
ATOM    574  HB3 TYR    41     104.842  99.494  95.521  1.00  0.00           H  
ATOM    575  CG  TYR    41     103.676 100.551  96.888  1.00  0.00           C  
ATOM    576  CD1 TYR    41     104.279  99.826  97.935  1.00  0.00           C  
ATOM    577  HD1 TYR    41     104.768  98.899  97.674  1.00  0.00           H  
ATOM    578  CE1 TYR    41     104.178 100.351  99.233  1.00  0.00           C  
ATOM    579  HE1 TYR    41     104.666  99.815 100.034  1.00  0.00           H  
ATOM    580  CZ  TYR    41     103.583 101.576  99.582  1.00  0.00           C  
ATOM    581  OH  TYR    41     103.469 101.897 100.872  1.00  0.00           O  
ATOM    582  HH  TYR    41     103.440 101.177 101.506  1.00  0.00           H  
ATOM    583  CE2 TYR    41     103.030 102.366  98.524  1.00  0.00           C  
ATOM    584  HE2 TYR    41     102.536 103.303  98.736  1.00  0.00           H  
ATOM    585  CD2 TYR    41     103.090 101.824  97.195  1.00  0.00           C  
ATOM    586  HD2 TYR    41     102.606 102.433  96.446  1.00  0.00           H  
ATOM    587  C   TYR    41     104.746 102.164  94.457  1.00  0.00           C  
ATOM    588  O   TYR    41     105.936 101.910  94.384  1.00  0.00           O  
ATOM    589  N   SER    42     104.208 103.417  94.646  1.00  0.00           N  
ATOM    590  H   SER    42     103.206 103.544  94.664  1.00  0.00           H  
ATOM    591  CA  SER    42     105.053 104.524  95.077  1.00  0.00           C  
ATOM    592  HA  SER    42     105.943 104.454  94.452  1.00  0.00           H  
ATOM    593  CB  SER    42     104.406 105.888  94.791  1.00  0.00           C  
ATOM    594  HB2 SER    42     104.200 105.959  93.723  1.00  0.00           H  
ATOM    595  HB3 SER    42     103.413 106.031  95.218  1.00  0.00           H  
ATOM    596  OG  SER    42     105.316 106.939  95.039  1.00  0.00           O  
ATOM    597  HG  SER    42     104.809 107.603  95.512  1.00  0.00           H  
ATOM    598  C   SER    42     105.500 104.389  96.528  1.00  0.00           C  
ATOM    599  O   SER    42     104.929 105.009  97.370  1.00  0.00           O  
ATOM    600  N   GLN    43     106.564 103.570  96.642  1.00  0.00           N  
ATOM    601  H   GLN    43     106.950 103.045  95.870  1.00  0.00           H  
ATOM    602  CA  GLN    43     107.113 103.351  97.945  1.00  0.00           C  
ATOM    603  HA  GLN    43     106.362 103.490  98.722  1.00  0.00           H  
ATOM    604  CB  GLN    43     107.382 101.835  98.018  1.00  0.00           C  
ATOM    605  HB2 GLN    43     106.509 101.257  98.323  1.00  0.00           H  
ATOM    606  HB3 GLN    43     107.635 101.465  97.025  1.00  0.00           H  
ATOM    607  CG  GLN    43     108.504 101.440  98.976  1.00  0.00           C  
ATOM    608  HG2 GLN    43     108.843 100.405  98.943  1.00  0.00           H  
ATOM    609  HG3 GLN    43     109.400 102.044  98.831  1.00  0.00           H  
ATOM    610  CD  GLN    43     108.037 101.684 100.465  1.00  0.00           C  
ATOM    611  OE1 GLN    43     106.884 102.071 100.868  1.00  0.00           O  
ATOM    612  NE2 GLN    43     108.897 101.666 101.526  1.00  0.00           N  
ATOM    613 HE21 GLN    43     109.878 101.442 101.434  1.00  0.00           H  
ATOM    614 HE22 GLN    43     108.514 101.852 102.441  1.00  0.00           H  
ATOM    615  C   GLN    43     108.301 104.332  98.215  1.00  0.00           C  
ATOM    616  O   GLN    43     108.483 104.767  99.393  1.00  0.00           O  
ATOM    617  N   SER    44     109.001 104.814  97.175  1.00  0.00           N  
ATOM    618  H   SER    44     108.763 104.485  96.251  1.00  0.00           H  
ATOM    619  CA  SER    44     109.855 105.969  97.330  1.00  0.00           C  
ATOM    620  HA  SER    44     110.484 105.768  98.197  1.00  0.00           H  
ATOM    621  CB  SER    44     110.636 106.109  96.111  1.00  0.00           C  
ATOM    622  HB2 SER    44     109.943 106.151  95.271  1.00  0.00           H  
ATOM    623  HB3 SER    44     111.204 107.037  96.170  1.00  0.00           H  
ATOM    624  OG  SER    44     111.531 105.010  95.969  1.00  0.00           O  
ATOM    625  HG  SER    44     112.411 105.075  96.346  1.00  0.00           H  
ATOM    626  C   SER    44     109.116 107.293  97.533  1.00  0.00           C  
ATOM    627  O   SER    44     107.906 107.455  97.350  1.00  0.00           O  
ATOM    628  N   THR    45     109.834 108.368  97.976  1.00  0.00           N  
ATOM    629  H   THR    45     110.803 108.226  98.219  1.00  0.00           H  
ATOM    630  CA  THR    45     109.346 109.792  97.922  1.00  0.00           C  
ATOM    631  HA  THR    45     108.508 109.988  98.591  1.00  0.00           H  
ATOM    632  CB  THR    45     110.510 110.645  98.528  1.00  0.00           C  
ATOM    633  HB  THR    45     111.353 110.532  97.845  1.00  0.00           H  
ATOM    634  CG2 THR    45     110.239 112.165  98.422  1.00  0.00           C  
ATOM    635 HG21 THR    45     110.198 112.511  97.389  1.00  0.00           H  
ATOM    636 HG22 THR    45     109.260 112.263  98.891  1.00  0.00           H  
ATOM    637 HG23 THR    45     110.996 112.653  99.035  1.00  0.00           H  
ATOM    638  OG1 THR    45     110.852 110.160  99.791  1.00  0.00           O  
ATOM    639  HG1 THR    45     111.694 110.597  99.935  1.00  0.00           H  
ATOM    640  C   THR    45     108.821 110.299  96.557  1.00  0.00           C  
ATOM    641  O   THR    45     109.301 109.803  95.540  1.00  0.00           O  
ATOM    642  N   ASP    46     107.968 111.311  96.526  1.00  0.00           N  
ATOM    643  H   ASP    46     107.612 111.657  97.406  1.00  0.00           H  
ATOM    644  CA  ASP    46     107.731 111.968  95.224  1.00  0.00           C  
ATOM    645  HA  ASP    46     108.692 112.068  94.718  1.00  0.00           H  
ATOM    646  CB  ASP    46     106.705 111.123  94.418  1.00  0.00           C  
ATOM    647  HB2 ASP    46     106.949 110.089  94.175  1.00  0.00           H  
ATOM    648  HB3 ASP    46     105.796 110.994  95.005  1.00  0.00           H  
ATOM    649  CG  ASP    46     106.223 111.877  93.224  1.00  0.00           C  
ATOM    650  OD1 ASP    46     106.816 112.913  92.871  1.00  0.00           O  
ATOM    651  OD2 ASP    46     105.183 111.442  92.686  1.00  0.00           O  
ATOM    652  C   ASP    46     107.153 113.328  95.572  1.00  0.00           C  
ATOM    653  O   ASP    46     105.941 113.521  95.746  1.00  0.00           O  
ATOM    654  N   THR    47     108.053 114.361  95.556  1.00  0.00           N  
ATOM    655  H   THR    47     108.984 114.132  95.238  1.00  0.00           H  
ATOM    656  CA  THR    47     107.688 115.750  96.039  1.00  0.00           C  
ATOM    657  HA  THR    47     106.779 115.642  96.631  1.00  0.00           H  
ATOM    658  CB  THR    47     108.792 116.323  96.939  1.00  0.00           C  
ATOM    659  HB  THR    47     108.445 117.314  97.231  1.00  0.00           H  
ATOM    660  CG2 THR    47     109.045 115.595  98.242  1.00  0.00           C  
ATOM    661 HG21 THR    47     108.846 114.538  98.063  1.00  0.00           H  
ATOM    662 HG22 THR    47     110.039 115.728  98.669  1.00  0.00           H  
ATOM    663 HG23 THR    47     108.313 115.864  99.003  1.00  0.00           H  
ATOM    664  OG1 THR    47     110.033 116.438  96.269  1.00  0.00           O  
ATOM    665  HG1 THR    47     110.010 117.122  95.596  1.00  0.00           H  
ATOM    666  C   THR    47     107.146 116.583  94.902  1.00  0.00           C  
ATOM    667  O   THR    47     107.098 117.782  95.071  1.00  0.00           O  
ATOM    668  N   SER    48     106.756 115.987  93.789  1.00  0.00           N  
ATOM    669  H   SER    48     106.864 114.983  93.756  1.00  0.00           H  
ATOM    670  CA  SER    48     106.302 116.760  92.636  1.00  0.00           C  
ATOM    671  HA  SER    48     106.714 117.769  92.662  1.00  0.00           H  
ATOM    672  CB  SER    48     106.610 116.055  91.340  1.00  0.00           C  
ATOM    673  HB2 SER    48     106.227 116.662  90.519  1.00  0.00           H  
ATOM    674  HB3 SER    48     107.690 115.910  91.342  1.00  0.00           H  
ATOM    675  OG  SER    48     105.925 114.791  91.368  1.00  0.00           O  
ATOM    676  HG  SER    48     106.322 114.155  91.968  1.00  0.00           H  
ATOM    677  C   SER    48     104.790 117.041  92.828  1.00  0.00           C  
ATOM    678  O   SER    48     103.991 116.216  93.289  1.00  0.00           O  
ATOM    679  N   GLY    49     104.336 118.269  92.499  1.00  0.00           N  
ATOM    680  H   GLY    49     104.975 119.020  92.281  1.00  0.00           H  
ATOM    681  CA  GLY    49     102.962 118.673  92.595  1.00  0.00           C  
ATOM    682  HA2 GLY    49     102.734 119.421  91.836  1.00  0.00           H  
ATOM    683  HA3 GLY    49     102.357 117.923  92.086  1.00  0.00           H  
ATOM    684  C   GLY    49     102.487 119.078  94.053  1.00  0.00           C  
ATOM    685  O   GLY    49     103.296 119.185  94.967  1.00  0.00           O  
ATOM    686  N   TYR    50     101.210 119.374  94.212  1.00  0.00           N  
ATOM    687  H   TYR    50     101.003 119.367  95.201  1.00  0.00           H  
ATOM    688  CA  TYR    50     100.147 119.587  93.261  1.00  0.00           C  
ATOM    689  HA  TYR    50     100.505 119.957  92.300  1.00  0.00           H  
ATOM    690  CB  TYR    50      99.408 118.215  93.098  1.00  0.00           C  
ATOM    691  HB2 TYR    50     100.138 117.427  92.914  1.00  0.00           H  
ATOM    692  HB3 TYR    50      98.728 117.970  93.914  1.00  0.00           H  
ATOM    693  CG  TYR    50      98.487 118.259  91.907  1.00  0.00           C  
ATOM    694  CD1 TYR    50      97.093 118.516  92.129  1.00  0.00           C  
ATOM    695  HD1 TYR    50      96.704 118.649  93.128  1.00  0.00           H  
ATOM    696  CE1 TYR    50      96.157 118.430  91.113  1.00  0.00           C  
ATOM    697  HE1 TYR    50      95.085 118.426  91.249  1.00  0.00           H  
ATOM    698  CZ  TYR    50      96.630 118.249  89.778  1.00  0.00           C  
ATOM    699  OH  TYR    50      95.783 118.297  88.740  1.00  0.00           O  
ATOM    700  HH  TYR    50      95.949 117.632  88.067  1.00  0.00           H  
ATOM    701  CE2 TYR    50      98.035 118.071  89.504  1.00  0.00           C  
ATOM    702  HE2 TYR    50      98.249 118.073  88.445  1.00  0.00           H  
ATOM    703  CD2 TYR    50      98.998 118.066  90.570  1.00  0.00           C  
ATOM    704  HD2 TYR    50     100.057 117.951  90.390  1.00  0.00           H  
ATOM    705  C   TYR    50      99.159 120.675  93.717  1.00  0.00           C  
ATOM    706  O   TYR    50      98.297 120.387  94.525  1.00  0.00           O  
ATOM    707  N   GLY    51      99.324 121.913  93.331  1.00  0.00           N  
ATOM    708  H   GLY    51      98.669 122.587  93.701  1.00  0.00           H  
ATOM    709  CA  GLY    51     100.517 122.491  92.761  1.00  0.00           C  
ATOM    710  HA2 GLY    51     101.242 122.216  93.526  1.00  0.00           H  
ATOM    711  HA3 GLY    51     100.820 121.963  91.857  1.00  0.00           H  
ATOM    712  C   GLY    51     100.387 124.014  92.500  1.00  0.00           C  
ATOM    713  O   GLY    51      99.255 124.509  92.507  1.00  0.00           O  
ATOM    714  N   GLN    52     101.461 124.621  91.934  1.00  0.00           N  
ATOM    715  H   GLN    52     102.354 124.149  91.918  1.00  0.00           H  
ATOM    716  CA  GLN    52     101.510 126.051  91.511  1.00  0.00           C  
ATOM    717  HA  GLN    52     100.559 126.570  91.626  1.00  0.00           H  
ATOM    718  CB  GLN    52     102.558 126.757  92.420  1.00  0.00           C  
ATOM    719  HB2 GLN    52     102.356 126.632  93.484  1.00  0.00           H  
ATOM    720  HB3 GLN    52     103.533 126.338  92.171  1.00  0.00           H  
ATOM    721  CG  GLN    52     102.533 128.285  92.238  1.00  0.00           C  
ATOM    722  HG2 GLN    52     103.000 128.492  91.276  1.00  0.00           H  
ATOM    723  HG3 GLN    52     101.492 128.587  92.122  1.00  0.00           H  
ATOM    724  CD  GLN    52     103.130 129.119  93.327  1.00  0.00           C  
ATOM    725  OE1 GLN    52     104.036 128.662  94.011  1.00  0.00           O  
ATOM    726  NE2 GLN    52     102.727 130.315  93.532  1.00  0.00           N  
ATOM    727 HE21 GLN    52     101.960 130.688  92.992  1.00  0.00           H  
ATOM    728 HE22 GLN    52     103.186 130.936  94.183  1.00  0.00           H  
ATOM    729  C   GLN    52     101.842 126.300  90.049  1.00  0.00           C  
ATOM    730  O   GLN    52     102.992 126.510  89.666  1.00  0.00           O  
ATOM    731  N   SER    53     100.849 126.415  89.131  1.00  0.00           N  
ATOM    732  H   SER    53     101.261 126.519  88.215  1.00  0.00           H  
ATOM    733  CA  SER    53      99.446 125.981  89.244  1.00  0.00           C  
ATOM    734  HA  SER    53      98.919 126.289  90.147  1.00  0.00           H  
ATOM    735  CB  SER    53      98.759 126.511  87.954  1.00  0.00           C  
ATOM    736  HB2 SER    53      98.980 127.567  87.799  1.00  0.00           H  
ATOM    737  HB3 SER    53      99.279 126.002  87.142  1.00  0.00           H  
ATOM    738  OG  SER    53      97.370 126.309  88.050  1.00  0.00           O  
ATOM    739  HG  SER    53      97.045 126.528  87.174  1.00  0.00           H  
ATOM    740  C   SER    53      99.380 124.445  89.217  1.00  0.00           C  
ATOM    741  O   SER    53     100.388 123.783  88.838  1.00  0.00           O  
ATOM    742  N   SER    54      98.283 123.808  89.620  1.00  0.00           N  
ATOM    743  H   SER    54      97.475 124.397  89.762  1.00  0.00           H  
ATOM    744  CA  SER    54      97.993 122.302  89.588  1.00  0.00           C  
ATOM    745  HA  SER    54      98.802 121.818  90.136  1.00  0.00           H  
ATOM    746  CB  SER    54      96.653 121.961  90.263  1.00  0.00           C  
ATOM    747  HB2 SER    54      96.529 120.890  90.424  1.00  0.00           H  
ATOM    748  HB3 SER    54      96.597 122.336  91.285  1.00  0.00           H  
ATOM    749  OG  SER    54      95.512 122.407  89.573  1.00  0.00           O  
ATOM    750  HG  SER    54      95.288 121.761  88.899  1.00  0.00           H  
ATOM    751  C   SER    54      98.072 121.797  88.189  1.00  0.00           C  
ATOM    752  O   SER    54      98.519 120.704  87.948  1.00  0.00           O  
ATOM    753  N   TYR    55      97.577 122.566  87.208  1.00  0.00           N  
ATOM    754  H   TYR    55      97.212 123.469  87.475  1.00  0.00           H  
ATOM    755  CA  TYR    55      97.470 122.164  85.777  1.00  0.00           C  
ATOM    756  HA  TYR    55      97.104 121.154  85.590  1.00  0.00           H  
ATOM    757  CB  TYR    55      96.527 123.148  85.056  1.00  0.00           C  
ATOM    758  HB2 TYR    55      96.893 124.150  85.280  1.00  0.00           H  
ATOM    759  HB3 TYR    55      96.596 123.017  83.976  1.00  0.00           H  
ATOM    760  CG  TYR    55      95.091 122.983  85.510  1.00  0.00           C  
ATOM    761  CD1 TYR    55      94.674 123.706  86.697  1.00  0.00           C  
ATOM    762  HD1 TYR    55      95.336 124.163  87.418  1.00  0.00           H  
ATOM    763  CE1 TYR    55      93.256 123.678  87.009  1.00  0.00           C  
ATOM    764  HE1 TYR    55      92.929 124.009  87.984  1.00  0.00           H  
ATOM    765  CZ  TYR    55      92.417 122.992  86.118  1.00  0.00           C  
ATOM    766  OH  TYR    55      91.098 122.928  86.337  1.00  0.00           O  
ATOM    767  HH  TYR    55      90.733 123.607  86.910  1.00  0.00           H  
ATOM    768  CE2 TYR    55      92.877 122.268  84.971  1.00  0.00           C  
ATOM    769  HE2 TYR    55      92.189 121.697  84.365  1.00  0.00           H  
ATOM    770  CD2 TYR    55      94.229 122.217  84.707  1.00  0.00           C  
ATOM    771  HD2 TYR    55      94.654 121.678  83.874  1.00  0.00           H  
ATOM    772  C   TYR    55      98.867 122.465  85.147  1.00  0.00           C  
ATOM    773  O   TYR    55      99.476 123.481  85.400  1.00  0.00           O  
ATOM    774  N   SER    56      99.496 121.596  84.305  1.00  0.00           N  
ATOM    775  H   SER    56     100.407 121.906  83.998  1.00  0.00           H  
ATOM    776  CA  SER    56      99.112 120.275  83.776  1.00  0.00           C  
ATOM    777  HA  SER    56      99.743 120.137  82.898  1.00  0.00           H  
ATOM    778  CB  SER    56      99.410 119.123  84.818  1.00  0.00           C  
ATOM    779  HB2 SER    56      98.754 119.211  85.684  1.00  0.00           H  
ATOM    780  HB3 SER    56      99.222 118.131  84.406  1.00  0.00           H  
ATOM    781  OG  SER    56     100.780 119.230  85.073  1.00  0.00           O  
ATOM    782  HG  SER    56     101.234 118.931  84.282  1.00  0.00           H  
ATOM    783  C   SER    56      97.697 120.101  83.212  1.00  0.00           C  
ATOM    784  O   SER    56      96.887 119.470  83.842  1.00  0.00           O  
ATOM    785  N   SER    57      97.242 120.872  82.203  1.00  0.00           N  
ATOM    786  H   SER    57      96.291 120.657  81.941  1.00  0.00           H  
ATOM    787  CA  SER    57      97.924 121.754  81.314  1.00  0.00           C  
ATOM    788  HA  SER    57      99.014 121.750  81.330  1.00  0.00           H  
ATOM    789  CB  SER    57      97.631 121.183  79.976  1.00  0.00           C  
ATOM    790  HB2 SER    57      97.835 120.113  79.984  1.00  0.00           H  
ATOM    791  HB3 SER    57      96.611 121.384  79.648  1.00  0.00           H  
ATOM    792  OG  SER    57      98.558 121.800  79.056  1.00  0.00           O  
ATOM    793  HG  SER    57      98.026 121.918  78.265  1.00  0.00           H  
ATOM    794  C   SER    57      97.537 123.199  81.365  1.00  0.00           C  
ATOM    795  O   SER    57      96.323 123.465  81.207  1.00  0.00           O  
ATOM    796  N   TYR    58      98.433 124.151  81.645  1.00  0.00           N  
ATOM    797  H   TYR    58      99.376 123.805  81.754  1.00  0.00           H  
ATOM    798  CA  TYR    58      98.058 125.594  81.751  1.00  0.00           C  
ATOM    799  HA  TYR    58      97.459 125.762  82.646  1.00  0.00           H  
ATOM    800  CB  TYR    58      99.337 126.394  82.009  1.00  0.00           C  
ATOM    801  HB2 TYR    58      99.759 126.090  82.967  1.00  0.00           H  
ATOM    802  HB3 TYR    58      99.994 126.219  81.158  1.00  0.00           H  
ATOM    803  CG  TYR    58      98.944 127.844  82.306  1.00  0.00           C  
ATOM    804  CD1 TYR    58      99.041 128.831  81.254  1.00  0.00           C  
ATOM    805  HD1 TYR    58      99.366 128.541  80.266  1.00  0.00           H  
ATOM    806  CE1 TYR    58      98.462 130.139  81.371  1.00  0.00           C  
ATOM    807  HE1 TYR    58      98.419 130.850  80.560  1.00  0.00           H  
ATOM    808  CZ  TYR    58      97.892 130.523  82.602  1.00  0.00           C  
ATOM    809  OH  TYR    58      97.173 131.700  82.570  1.00  0.00           O  
ATOM    810  HH  TYR    58      97.568 132.295  81.929  1.00  0.00           H  
ATOM    811  CE2 TYR    58      97.806 129.602  83.699  1.00  0.00           C  
ATOM    812  HE2 TYR    58      97.410 129.942  84.645  1.00  0.00           H  
ATOM    813  CD2 TYR    58      98.361 128.249  83.532  1.00  0.00           C  
ATOM    814  HD2 TYR    58      98.334 127.554  84.358  1.00  0.00           H  
ATOM    815  C   TYR    58      97.380 126.108  80.400  1.00  0.00           C  
ATOM    816  O   TYR    58      97.820 125.737  79.289  1.00  0.00           O  
ATOM    817  N   GLY    59      96.323 126.849  80.564  1.00  0.00           N  
ATOM    818  H   GLY    59      95.922 127.258  79.732  1.00  0.00           H  
ATOM    819  CA  GLY    59      95.628 127.336  81.729  1.00  0.00           C  
ATOM    820  HA2 GLY    59      95.483 126.570  82.491  1.00  0.00           H  
ATOM    821  HA3 GLY    59      96.117 128.198  82.182  1.00  0.00           H  
ATOM    822  C   GLY    59      94.198 127.826  81.313  1.00  0.00           C  
ATOM    823  O   GLY    59      93.670 127.526  80.242  1.00  0.00           O  
ATOM    824  N   GLN    60      93.469 128.599  82.188  1.00  0.00           N  
ATOM    825  H   GLN    60      92.577 128.940  81.858  1.00  0.00           H  
ATOM    826  CA  GLN    60      93.820 128.929  83.598  1.00  0.00           C  
ATOM    827  HA  GLN    60      94.822 128.582  83.850  1.00  0.00           H  
ATOM    828  CB  GLN    60      93.971 130.500  83.592  1.00  0.00           C  
ATOM    829  HB2 GLN    60      94.409 130.753  84.557  1.00  0.00           H  
ATOM    830  HB3 GLN    60      94.708 130.787  82.842  1.00  0.00           H  
ATOM    831  CG  GLN    60      92.686 131.354  83.448  1.00  0.00           C  
ATOM    832  HG2 GLN    60      93.057 132.379  83.439  1.00  0.00           H  
ATOM    833  HG3 GLN    60      92.245 131.119  82.479  1.00  0.00           H  
ATOM    834  CD  GLN    60      91.626 131.366  84.551  1.00  0.00           C  
ATOM    835  OE1 GLN    60      90.455 131.168  84.256  1.00  0.00           O  
ATOM    836  NE2 GLN    60      91.973 131.461  85.767  1.00  0.00           N  
ATOM    837 HE21 GLN    60      92.919 131.491  86.120  1.00  0.00           H  
ATOM    838 HE22 GLN    60      91.199 131.519  86.414  1.00  0.00           H  
ATOM    839  C   GLN    60      92.870 128.341  84.700  1.00  0.00           C  
ATOM    840  O   GLN    60      93.205 128.426  85.881  1.00  0.00           O  
ATOM    841  N   SER    61      91.701 127.864  84.262  1.00  0.00           N  
ATOM    842  H   SER    61      91.478 128.008  83.287  1.00  0.00           H  
ATOM    843  CA  SER    61      90.781 127.068  85.146  1.00  0.00           C  
ATOM    844  HA  SER    61      91.337 126.461  85.859  1.00  0.00           H  
ATOM    845  CB  SER    61      89.935 128.150  85.867  1.00  0.00           C  
ATOM    846  HB2 SER    61      89.229 127.713  86.573  1.00  0.00           H  
ATOM    847  HB3 SER    61      90.581 128.883  86.350  1.00  0.00           H  
ATOM    848  OG  SER    61      89.142 128.895  84.937  1.00  0.00           O  
ATOM    849  HG  SER    61      89.733 129.481  84.458  1.00  0.00           H  
ATOM    850  C   SER    61      89.908 126.169  84.254  1.00  0.00           C  
ATOM    851  O   SER    61      90.062 126.171  83.042  1.00  0.00           O  
ATOM    852  N   GLN    62      89.163 125.273  84.812  1.00  0.00           N  
ATOM    853  H   GLN    62      89.155 125.226  85.821  1.00  0.00           H  
ATOM    854  CA  GLN    62      88.386 124.276  84.100  1.00  0.00           C  
ATOM    855  HA  GLN    62      89.094 123.666  83.541  1.00  0.00           H  
ATOM    856  CB  GLN    62      87.673 123.286  85.046  1.00  0.00           C  
ATOM    857  HB2 GLN    62      87.401 122.505  84.336  1.00  0.00           H  
ATOM    858  HB3 GLN    62      88.363 122.856  85.772  1.00  0.00           H  
ATOM    859  CG  GLN    62      86.418 124.000  85.707  1.00  0.00           C  
ATOM    860  HG2 GLN    62      86.671 125.020  85.997  1.00  0.00           H  
ATOM    861  HG3 GLN    62      85.578 123.856  85.028  1.00  0.00           H  
ATOM    862  CD  GLN    62      86.011 123.317  87.074  1.00  0.00           C  
ATOM    863  OE1 GLN    62      86.735 122.475  87.634  1.00  0.00           O  
ATOM    864  NE2 GLN    62      85.052 123.828  87.715  1.00  0.00           N  
ATOM    865 HE21 GLN    62      85.080 123.675  88.713  1.00  0.00           H  
ATOM    866 HE22 GLN    62      84.438 124.563  87.394  1.00  0.00           H  
ATOM    867  C   GLN    62      87.428 124.806  83.040  1.00  0.00           C  
ATOM    868  O   GLN    62      87.156 124.100  82.053  1.00  0.00           O  
ATOM    869  N   ASN    63      86.819 125.955  83.277  1.00  0.00           N  
ATOM    870  H   ASN    63      86.967 126.474  84.130  1.00  0.00           H  
ATOM    871  CA  ASN    63      85.845 126.579  82.290  1.00  0.00           C  
ATOM    872  HA  ASN    63      85.622 125.820  81.539  1.00  0.00           H  
ATOM    873  CB  ASN    63      84.491 126.874  82.902  1.00  0.00           C  
ATOM    874  HB2 ASN    63      84.511 127.672  83.644  1.00  0.00           H  
ATOM    875  HB3 ASN    63      83.787 127.075  82.094  1.00  0.00           H  
ATOM    876  CG  ASN    63      83.927 125.771  83.767  1.00  0.00           C  
ATOM    877  OD1 ASN    63      83.771 124.635  83.267  1.00  0.00           O  
ATOM    878  ND2 ASN    63      83.404 125.971  84.904  1.00  0.00           N  
ATOM    879 HD21 ASN    63      82.884 125.264  85.403  1.00  0.00           H  
ATOM    880 HD22 ASN    63      83.534 126.923  85.214  1.00  0.00           H  
ATOM    881  C   ASN    63      86.474 127.849  81.560  1.00  0.00           C  
ATOM    882  O   ASN    63      85.771 128.659  80.944  1.00  0.00           O  
ATOM    883  N   THR    64      87.817 128.037  81.555  1.00  0.00           N  
ATOM    884  H   THR    64      88.367 127.354  82.055  1.00  0.00           H  
ATOM    885  CA  THR    64      88.605 129.080  80.771  1.00  0.00           C  
ATOM    886  HA  THR    64      88.330 129.177  79.721  1.00  0.00           H  
ATOM    887  CB  THR    64      88.532 130.424  81.404  1.00  0.00           C  
ATOM    888  HB  THR    64      88.749 130.203  82.450  1.00  0.00           H  
ATOM    889  CG2 THR    64      89.511 131.428  80.831  1.00  0.00           C  
ATOM    890 HG21 THR    64      90.551 131.223  81.088  1.00  0.00           H  
ATOM    891 HG22 THR    64      89.191 131.647  79.813  1.00  0.00           H  
ATOM    892 HG23 THR    64      89.450 132.362  81.390  1.00  0.00           H  
ATOM    893  OG1 THR    64      87.145 130.971  81.221  1.00  0.00           O  
ATOM    894  HG1 THR    64      86.540 130.233  81.112  1.00  0.00           H  
ATOM    895  C   THR    64      89.970 128.497  80.818  1.00  0.00           C  
ATOM    896  O   THR    64      90.682 128.584  81.800  1.00  0.00           O  
ATOM    897  N   GLY    65      90.481 127.862  79.747  1.00  0.00           N  
ATOM    898  H   GLY    65      91.439 127.559  79.854  1.00  0.00           H  
ATOM    899  CA  GLY    65      89.692 127.451  78.561  1.00  0.00           C  
ATOM    900  HA2 GLY    65      89.267 128.366  78.146  1.00  0.00           H  
ATOM    901  HA3 GLY    65      90.415 127.075  77.837  1.00  0.00           H  
ATOM    902  C   GLY    65      88.514 126.468  78.754  1.00  0.00           C  
ATOM    903  O   GLY    65      88.451 125.778  79.748  1.00  0.00           O  
ATOM    904  N   TYR    66      87.497 126.381  77.896  1.00  0.00           N  
ATOM    905  H   TYR    66      87.386 127.156  77.258  1.00  0.00           H  
ATOM    906  CA  TYR    66      86.607 125.239  77.794  1.00  0.00           C  
ATOM    907  HA  TYR    66      86.865 124.628  78.659  1.00  0.00           H  
ATOM    908  CB  TYR    66      85.190 125.871  78.095  1.00  0.00           C  
ATOM    909  HB2 TYR    66      85.095 126.349  79.070  1.00  0.00           H  
ATOM    910  HB3 TYR    66      85.122 126.655  77.341  1.00  0.00           H  
ATOM    911  CG  TYR    66      84.139 124.833  77.970  1.00  0.00           C  
ATOM    912  CD1 TYR    66      83.373 124.780  76.767  1.00  0.00           C  
ATOM    913  HD1 TYR    66      83.713 125.491  76.028  1.00  0.00           H  
ATOM    914  CE1 TYR    66      82.471 123.790  76.448  1.00  0.00           C  
ATOM    915  HE1 TYR    66      81.987 123.802  75.483  1.00  0.00           H  
ATOM    916  CZ  TYR    66      82.159 122.898  77.473  1.00  0.00           C  
ATOM    917  OH  TYR    66      81.268 121.919  77.286  1.00  0.00           O  
ATOM    918  HH  TYR    66      80.761 122.101  76.492  1.00  0.00           H  
ATOM    919  CE2 TYR    66      82.909 122.945  78.683  1.00  0.00           C  
ATOM    920  HE2 TYR    66      82.726 122.257  79.495  1.00  0.00           H  
ATOM    921  CD2 TYR    66      83.846 123.930  78.966  1.00  0.00           C  
ATOM    922  HD2 TYR    66      84.329 124.029  79.928  1.00  0.00           H  
ATOM    923  C   TYR    66      86.823 124.440  76.504  1.00  0.00           C  
ATOM    924  O   TYR    66      87.093 125.045  75.463  1.00  0.00           O  
ATOM    925  N   GLY    67      86.569 123.182  76.559  1.00  0.00           N  
ATOM    926  H   GLY    67      86.339 122.799  77.465  1.00  0.00           H  
ATOM    927  CA  GLY    67      86.640 122.281  75.390  1.00  0.00           C  
ATOM    928  HA2 GLY    67      87.548 122.470  74.817  1.00  0.00           H  
ATOM    929  HA3 GLY    67      86.778 121.262  75.752  1.00  0.00           H  
ATOM    930  C   GLY    67      85.430 122.332  74.524  1.00  0.00           C  
ATOM    931  O   GLY    67      84.382 121.748  74.809  1.00  0.00           O  
ATOM    932  N   THR    68      85.505 123.091  73.417  1.00  0.00           N  
ATOM    933  H   THR    68      86.305 123.672  73.215  1.00  0.00           H  
ATOM    934  CA  THR    68      84.520 122.955  72.311  1.00  0.00           C  
ATOM    935  HA  THR    68      83.987 122.020  72.485  1.00  0.00           H  
ATOM    936  CB  THR    68      83.446 124.055  72.427  1.00  0.00           C  
ATOM    937  HB  THR    68      83.135 124.037  73.471  1.00  0.00           H  
ATOM    938  CG2 THR    68      84.027 125.467  72.224  1.00  0.00           C  
ATOM    939 HG21 THR    68      83.307 126.256  72.440  1.00  0.00           H  
ATOM    940 HG22 THR    68      84.878 125.546  72.900  1.00  0.00           H  
ATOM    941 HG23 THR    68      84.469 125.464  71.227  1.00  0.00           H  
ATOM    942  OG1 THR    68      82.384 123.804  71.548  1.00  0.00           O  
ATOM    943  HG1 THR    68      81.911 123.085  71.973  1.00  0.00           H  
ATOM    944  C   THR    68      85.206 122.813  70.983  1.00  0.00           C  
ATOM    945  O   THR    68      86.389 123.167  70.880  1.00  0.00           O  
ATOM    946  N   GLN    69      84.593 122.203  69.950  1.00  0.00           N  
ATOM    947  H   GLN    69      83.641 121.922  70.133  1.00  0.00           H  
ATOM    948  CA  GLN    69      85.050 122.030  68.537  1.00  0.00           C  
ATOM    949  HA  GLN    69      86.086 122.368  68.529  1.00  0.00           H  
ATOM    950  CB  GLN    69      84.874 120.507  68.222  1.00  0.00           C  
ATOM    951  HB2 GLN    69      83.820 120.260  68.353  1.00  0.00           H  
ATOM    952  HB3 GLN    69      85.014 120.282  67.165  1.00  0.00           H  
ATOM    953  CG  GLN    69      85.717 119.532  69.040  1.00  0.00           C  
ATOM    954  HG2 GLN    69      85.418 119.652  70.082  1.00  0.00           H  
ATOM    955  HG3 GLN    69      85.393 118.519  68.802  1.00  0.00           H  
ATOM    956  CD  GLN    69      87.237 119.584  68.837  1.00  0.00           C  
ATOM    957  OE1 GLN    69      87.688 119.221  67.725  1.00  0.00           O  
ATOM    958  NE2 GLN    69      87.948 120.145  69.801  1.00  0.00           N  
ATOM    959 HE21 GLN    69      87.369 120.199  70.626  1.00  0.00           H  
ATOM    960 HE22 GLN    69      88.951 120.052  69.876  1.00  0.00           H  
ATOM    961  C   GLN    69      84.181 122.813  67.512  1.00  0.00           C  
ATOM    962  O   GLN    69      82.958 122.680  67.522  1.00  0.00           O  
ATOM    963  N   SER    70      84.727 123.593  66.645  1.00  0.00           N  
ATOM    964  H   SER    70      85.735 123.599  66.708  1.00  0.00           H  
ATOM    965  CA  SER    70      84.101 124.574  65.720  1.00  0.00           C  
ATOM    966  HA  SER    70      83.093 124.614  66.134  1.00  0.00           H  
ATOM    967  CB  SER    70      84.806 125.908  65.869  1.00  0.00           C  
ATOM    968  HB2 SER    70      85.888 125.813  65.772  1.00  0.00           H  
ATOM    969  HB3 SER    70      84.464 126.546  65.054  1.00  0.00           H  
ATOM    970  OG  SER    70      84.328 126.501  67.156  1.00  0.00           O  
ATOM    971  HG  SER    70      84.783 125.985  67.826  1.00  0.00           H  
ATOM    972  C   SER    70      83.893 124.111  64.269  1.00  0.00           C  
ATOM    973  O   SER    70      83.047 124.591  63.517  1.00  0.00           O  
ATOM    974  N   THR    71      84.575 123.047  63.870  1.00  0.00           N  
ATOM    975  H   THR    71      85.342 122.753  64.457  1.00  0.00           H  
ATOM    976  CA  THR    71      84.366 122.295  62.732  1.00  0.00           C  
ATOM    977  HA  THR    71      84.364 122.854  61.796  1.00  0.00           H  
ATOM    978  CB  THR    71      85.454 121.204  62.662  1.00  0.00           C  
ATOM    979  HB  THR    71      85.536 120.704  63.628  1.00  0.00           H  
ATOM    980  CG2 THR    71      85.129 120.214  61.528  1.00  0.00           C  
ATOM    981 HG21 THR    71      86.003 119.663  61.182  1.00  0.00           H  
ATOM    982 HG22 THR    71      84.382 119.512  61.898  1.00  0.00           H  
ATOM    983 HG23 THR    71      84.734 120.953  60.832  1.00  0.00           H  
ATOM    984  OG1 THR    71      86.645 121.905  62.486  1.00  0.00           O  
ATOM    985  HG1 THR    71      87.001 122.256  63.305  1.00  0.00           H  
ATOM    986  C   THR    71      83.035 121.567  62.987  1.00  0.00           C  
ATOM    987  O   THR    71      82.854 120.925  64.031  1.00  0.00           O  
ATOM    988  N   PRO    72      82.056 121.671  62.077  1.00  0.00           N  
ATOM    989  CD  PRO    72      81.996 122.433  60.822  1.00  0.00           C  
ATOM    990  HD2 PRO    72      82.851 122.162  60.202  1.00  0.00           H  
ATOM    991  HD3 PRO    72      82.038 123.469  61.159  1.00  0.00           H  
ATOM    992  CG  PRO    72      80.719 122.030  60.132  1.00  0.00           C  
ATOM    993  HG2 PRO    72      80.879 121.136  59.530  1.00  0.00           H  
ATOM    994  HG3 PRO    72      80.266 122.835  59.553  1.00  0.00           H  
ATOM    995  CB  PRO    72      79.788 121.495  61.202  1.00  0.00           C  
ATOM    996  HB2 PRO    72      79.116 120.732  60.810  1.00  0.00           H  
ATOM    997  HB3 PRO    72      79.137 122.301  61.541  1.00  0.00           H  
ATOM    998  CA  PRO    72      80.748 120.990  62.289  1.00  0.00           C  
ATOM    999  HA  PRO    72      80.236 121.273  63.209  1.00  0.00           H  
ATOM   1000  C   PRO    72      80.798 119.421  62.319  1.00  0.00           C  
ATOM   1001  O   PRO    72      81.494 118.716  61.519  1.00  0.00           O  
ATOM   1002  N   GLN    73      80.015 118.857  63.190  1.00  0.00           N  
ATOM   1003  H   GLN    73      79.340 119.375  63.734  1.00  0.00           H  
ATOM   1004  CA  GLN    73      79.649 117.387  63.193  1.00  0.00           C  
ATOM   1005  HA  GLN    73      80.535 116.752  63.183  1.00  0.00           H  
ATOM   1006  CB  GLN    73      78.989 117.010  64.508  1.00  0.00           C  
ATOM   1007  HB2 GLN    73      78.776 115.941  64.488  1.00  0.00           H  
ATOM   1008  HB3 GLN    73      79.579 117.243  65.395  1.00  0.00           H  
ATOM   1009  CG  GLN    73      77.577 117.644  64.653  1.00  0.00           C  
ATOM   1010  HG2 GLN    73      77.184 117.457  65.653  1.00  0.00           H  
ATOM   1011  HG3 GLN    73      77.718 118.716  64.516  1.00  0.00           H  
ATOM   1012  CD  GLN    73      76.468 117.186  63.598  1.00  0.00           C  
ATOM   1013  OE1 GLN    73      76.349 116.025  63.392  1.00  0.00           O  
ATOM   1014  NE2 GLN    73      75.718 118.001  62.951  1.00  0.00           N  
ATOM   1015 HE21 GLN    73      75.991 118.972  62.995  1.00  0.00           H  
ATOM   1016 HE22 GLN    73      75.279 117.584  62.143  1.00  0.00           H  
ATOM   1017  C   GLN    73      78.982 116.960  61.936  1.00  0.00           C  
ATOM   1018  O   GLN    73      78.297 117.761  61.296  1.00  0.00           O  
ATOM   1019  N   GLY    74      79.121 115.690  61.485  1.00  0.00           N  
ATOM   1020  H   GLY    74      79.722 115.074  62.014  1.00  0.00           H  
ATOM   1021  CA  GLY    74      78.856 115.397  60.088  1.00  0.00           C  
ATOM   1022  HA2 GLY    74      79.301 116.085  59.369  1.00  0.00           H  
ATOM   1023  HA3 GLY    74      79.272 114.394  59.989  1.00  0.00           H  
ATOM   1024  C   GLY    74      77.425 115.105  59.571  1.00  0.00           C  
ATOM   1025  O   GLY    74      77.285 114.820  58.407  1.00  0.00           O  
ATOM   1026  N   TYR    75      76.459 115.077  60.449  1.00  0.00           N  
ATOM   1027  H   TYR    75      76.628 115.536  61.333  1.00  0.00           H  
ATOM   1028  CA  TYR    75      75.078 114.768  60.133  1.00  0.00           C  
ATOM   1029  HA  TYR    75      74.980 114.242  59.184  1.00  0.00           H  
ATOM   1030  CB  TYR    75      74.665 113.750  61.233  1.00  0.00           C  
ATOM   1031  HB2 TYR    75      74.722 114.297  62.174  1.00  0.00           H  
ATOM   1032  HB3 TYR    75      73.632 113.430  61.096  1.00  0.00           H  
ATOM   1033  CG  TYR    75      75.436 112.440  61.462  1.00  0.00           C  
ATOM   1034  CD1 TYR    75      76.465 112.422  62.469  1.00  0.00           C  
ATOM   1035  HD1 TYR    75      76.695 113.351  62.969  1.00  0.00           H  
ATOM   1036  CE1 TYR    75      77.067 111.235  62.924  1.00  0.00           C  
ATOM   1037  HE1 TYR    75      77.872 111.201  63.642  1.00  0.00           H  
ATOM   1038  CZ  TYR    75      76.661 109.997  62.354  1.00  0.00           C  
ATOM   1039  OH  TYR    75      77.335 108.874  62.602  1.00  0.00           O  
ATOM   1040  HH  TYR    75      76.986 108.112  62.135  1.00  0.00           H  
ATOM   1041  CE2 TYR    75      75.809 109.993  61.238  1.00  0.00           C  
ATOM   1042  HE2 TYR    75      75.762 109.036  60.738  1.00  0.00           H  
ATOM   1043  CD2 TYR    75      75.130 111.193  60.808  1.00  0.00           C  
ATOM   1044  HD2 TYR    75      74.454 111.176  59.967  1.00  0.00           H  
ATOM   1045  C   TYR    75      74.113 115.921  60.072  1.00  0.00           C  
ATOM   1046  O   TYR    75      74.524 117.038  60.127  1.00  0.00           O  
ATOM   1047  N   GLY    76      72.811 115.658  60.020  1.00  0.00           N  
ATOM   1048  H   GLY    76      72.505 114.715  59.828  1.00  0.00           H  
ATOM   1049  CA  GLY    76      71.821 116.662  60.368  1.00  0.00           C  
ATOM   1050  HA2 GLY    76      71.865 117.417  59.583  1.00  0.00           H  
ATOM   1051  HA3 GLY    76      70.816 116.247  60.444  1.00  0.00           H  
ATOM   1052  C   GLY    76      72.004 117.336  61.754  1.00  0.00           C  
ATOM   1053  O   GLY    76      72.627 116.795  62.678  1.00  0.00           O  
ATOM   1054  N   SER    77      71.680 118.629  61.898  1.00  0.00           N  
ATOM   1055  H   SER    77      71.282 119.067  61.080  1.00  0.00           H  
ATOM   1056  CA  SER    77      71.830 119.372  63.151  1.00  0.00           C  
ATOM   1057  HA  SER    77      72.880 119.288  63.432  1.00  0.00           H  
ATOM   1058  CB  SER    77      71.493 120.868  62.951  1.00  0.00           C  
ATOM   1059  HB2 SER    77      70.545 121.085  62.460  1.00  0.00           H  
ATOM   1060  HB3 SER    77      71.387 121.412  63.890  1.00  0.00           H  
ATOM   1061  OG  SER    77      72.511 121.450  62.177  1.00  0.00           O  
ATOM   1062  HG  SER    77      72.468 120.976  61.343  1.00  0.00           H  
ATOM   1063  C   SER    77      70.942 118.762  64.270  1.00  0.00           C  
ATOM   1064  O   SER    77      69.750 118.824  64.084  1.00  0.00           O  
ATOM   1065  N   THR    78      71.564 118.194  65.345  1.00  0.00           N  
ATOM   1066  H   THR    78      70.868 117.826  65.977  1.00  0.00           H  
ATOM   1067  CA  THR    78      72.922 117.910  65.638  1.00  0.00           C  
ATOM   1068  HA  THR    78      73.585 118.009  64.778  1.00  0.00           H  
ATOM   1069  CB  THR    78      73.382 118.856  66.787  1.00  0.00           C  
ATOM   1070  HB  THR    78      72.658 118.893  67.601  1.00  0.00           H  
ATOM   1071  CG2 THR    78      74.748 118.665  67.330  1.00  0.00           C  
ATOM   1072 HG21 THR    78      75.453 118.804  66.510  1.00  0.00           H  
ATOM   1073 HG22 THR    78      74.956 119.303  68.189  1.00  0.00           H  
ATOM   1074 HG23 THR    78      74.811 117.669  67.767  1.00  0.00           H  
ATOM   1075  OG1 THR    78      73.441 120.191  66.167  1.00  0.00           O  
ATOM   1076  HG1 THR    78      72.801 120.712  66.658  1.00  0.00           H  
ATOM   1077  C   THR    78      73.109 116.528  66.138  1.00  0.00           C  
ATOM   1078  O   THR    78      72.619 116.089  67.179  1.00  0.00           O  
ATOM   1079  N   GLY    79      73.915 115.763  65.366  1.00  0.00           N  
ATOM   1080  H   GLY    79      74.317 116.278  64.595  1.00  0.00           H  
ATOM   1081  CA  GLY    79      74.121 114.328  65.473  1.00  0.00           C  
ATOM   1082  HA2 GLY    79      73.181 113.857  65.759  1.00  0.00           H  
ATOM   1083  HA3 GLY    79      74.561 114.016  64.525  1.00  0.00           H  
ATOM   1084  C   GLY    79      75.178 114.001  66.631  1.00  0.00           C  
ATOM   1085  O   GLY    79      75.397 114.763  67.531  1.00  0.00           O  
ATOM   1086  N   GLY    80      75.770 112.804  66.652  1.00  0.00           N  
ATOM   1087  H   GLY    80      76.236 112.611  67.527  1.00  0.00           H  
ATOM   1088  CA  GLY    80      75.633 111.737  65.706  1.00  0.00           C  
ATOM   1089  HA2 GLY    80      75.486 112.079  64.682  1.00  0.00           H  
ATOM   1090  HA3 GLY    80      76.518 111.136  65.915  1.00  0.00           H  
ATOM   1091  C   GLY    80      74.521 110.752  65.961  1.00  0.00           C  
ATOM   1092  O   GLY    80      73.604 111.012  66.733  1.00  0.00           O  
ATOM   1093  N   TYR    81      74.527 109.628  65.248  1.00  0.00           N  
ATOM   1094  H   TYR    81      75.242 109.385  64.577  1.00  0.00           H  
ATOM   1095  CA  TYR    81      73.405 108.637  65.242  1.00  0.00           C  
ATOM   1096  HA  TYR    81      72.767 108.828  66.106  1.00  0.00           H  
ATOM   1097  CB  TYR    81      72.493 108.924  64.098  1.00  0.00           C  
ATOM   1098  HB2 TYR    81      73.101 108.952  63.194  1.00  0.00           H  
ATOM   1099  HB3 TYR    81      71.793 108.093  64.008  1.00  0.00           H  
ATOM   1100  CG  TYR    81      71.793 110.272  64.218  1.00  0.00           C  
ATOM   1101  CD1 TYR    81      70.835 110.479  65.181  1.00  0.00           C  
ATOM   1102  HD1 TYR    81      70.497 109.667  65.809  1.00  0.00           H  
ATOM   1103  CE1 TYR    81      70.261 111.747  65.392  1.00  0.00           C  
ATOM   1104  HE1 TYR    81      69.771 111.880  66.345  1.00  0.00           H  
ATOM   1105  CZ  TYR    81      70.587 112.799  64.523  1.00  0.00           C  
ATOM   1106  OH  TYR    81      70.243 114.045  64.934  1.00  0.00           O  
ATOM   1107  HH  TYR    81      69.796 114.453  64.189  1.00  0.00           H  
ATOM   1108  CE2 TYR    81      71.574 112.646  63.505  1.00  0.00           C  
ATOM   1109  HE2 TYR    81      71.770 113.512  62.891  1.00  0.00           H  
ATOM   1110  CD2 TYR    81      72.171 111.360  63.378  1.00  0.00           C  
ATOM   1111  HD2 TYR    81      72.944 111.217  62.638  1.00  0.00           H  
ATOM   1112  C   TYR    81      73.959 107.205  65.374  1.00  0.00           C  
ATOM   1113  O   TYR    81      75.120 106.961  65.021  1.00  0.00           O  
ATOM   1114  N   GLY    82      73.210 106.206  65.851  1.00  0.00           N  
ATOM   1115  H   GLY    82      73.745 105.352  65.787  1.00  0.00           H  
ATOM   1116  CA  GLY    82      71.767 106.268  66.127  1.00  0.00           C  
ATOM   1117  HA2 GLY    82      71.620 105.743  67.071  1.00  0.00           H  
ATOM   1118  HA3 GLY    82      71.508 107.289  66.408  1.00  0.00           H  
ATOM   1119  C   GLY    82      70.867 105.744  65.086  1.00  0.00           C  
ATOM   1120  O   GLY    82      71.348 105.329  64.025  1.00  0.00           O  
ATOM   1121  N   SER    83      69.524 105.871  65.296  1.00  0.00           N  
ATOM   1122  H   SER    83      69.245 106.292  66.171  1.00  0.00           H  
ATOM   1123  CA  SER    83      68.511 105.856  64.268  1.00  0.00           C  
ATOM   1124  HA  SER    83      67.535 106.053  64.710  1.00  0.00           H  
ATOM   1125  CB  SER    83      68.616 107.160  63.542  1.00  0.00           C  
ATOM   1126  HB2 SER    83      69.561 107.354  63.034  1.00  0.00           H  
ATOM   1127  HB3 SER    83      67.778 107.215  62.848  1.00  0.00           H  
ATOM   1128  OG  SER    83      68.526 108.262  64.341  1.00  0.00           O  
ATOM   1129  HG  SER    83      67.606 108.528  64.406  1.00  0.00           H  
ATOM   1130  C   SER    83      68.579 104.553  63.439  1.00  0.00           C  
ATOM   1131  O   SER    83      68.744 104.630  62.210  1.00  0.00           O  
ATOM   1132  N   SER    84      68.428 103.360  63.997  1.00  0.00           N  
ATOM   1133  H   SER    84      68.521 102.582  63.359  1.00  0.00           H  
ATOM   1134  CA  SER    84      68.303 103.036  65.420  1.00  0.00           C  
ATOM   1135  HA  SER    84      67.629 103.735  65.915  1.00  0.00           H  
ATOM   1136  CB  SER    84      67.637 101.691  65.512  1.00  0.00           C  
ATOM   1137  HB2 SER    84      67.309 101.473  66.528  1.00  0.00           H  
ATOM   1138  HB3 SER    84      66.710 101.768  64.943  1.00  0.00           H  
ATOM   1139  OG  SER    84      68.375 100.588  64.943  1.00  0.00           O  
ATOM   1140  HG  SER    84      67.837  99.802  65.060  1.00  0.00           H  
ATOM   1141  C   SER    84      69.564 102.971  66.203  1.00  0.00           C  
ATOM   1142  O   SER    84      69.645 103.359  67.339  1.00  0.00           O  
ATOM   1143  N   GLN    85      70.641 102.467  65.554  1.00  0.00           N  
ATOM   1144  H   GLN    85      70.381 101.960  64.720  1.00  0.00           H  
ATOM   1145  CA  GLN    85      72.004 102.478  66.082  1.00  0.00           C  
ATOM   1146  HA  GLN    85      72.119 103.265  66.828  1.00  0.00           H  
ATOM   1147  CB  GLN    85      72.311 101.121  66.798  1.00  0.00           C  
ATOM   1148  HB2 GLN    85      72.257 100.287  66.098  1.00  0.00           H  
ATOM   1149  HB3 GLN    85      73.340 101.196  67.152  1.00  0.00           H  
ATOM   1150  CG  GLN    85      71.458 100.776  68.073  1.00  0.00           C  
ATOM   1151  HG2 GLN    85      70.383 100.793  67.898  1.00  0.00           H  
ATOM   1152  HG3 GLN    85      71.731  99.766  68.379  1.00  0.00           H  
ATOM   1153  CD  GLN    85      71.708 101.722  69.259  1.00  0.00           C  
ATOM   1154  OE1 GLN    85      72.050 102.929  69.163  1.00  0.00           O  
ATOM   1155  NE2 GLN    85      71.428 101.327  70.453  1.00  0.00           N  
ATOM   1156 HE21 GLN    85      71.336 101.964  71.232  1.00  0.00           H  
ATOM   1157 HE22 GLN    85      71.145 100.357  70.465  1.00  0.00           H  
ATOM   1158  C   GLN    85      73.097 102.765  65.073  1.00  0.00           C  
ATOM   1159  O   GLN    85      74.123 103.445  65.343  1.00  0.00           O  
ATOM   1160  N   SER    86      72.898 102.338  63.801  1.00  0.00           N  
ATOM   1161  H   SER    86      71.962 102.123  63.490  1.00  0.00           H  
ATOM   1162  CA  SER    86      73.902 102.703  62.726  1.00  0.00           C  
ATOM   1163  HA  SER    86      73.584 102.190  61.819  1.00  0.00           H  
ATOM   1164  CB  SER    86      73.800 104.146  62.174  1.00  0.00           C  
ATOM   1165  HB2 SER    86      74.164 104.880  62.893  1.00  0.00           H  
ATOM   1166  HB3 SER    86      74.475 104.130  61.318  1.00  0.00           H  
ATOM   1167  OG  SER    86      72.434 104.392  61.857  1.00  0.00           O  
ATOM   1168  HG  SER    86      72.014 104.758  62.638  1.00  0.00           H  
ATOM   1169  C   SER    86      75.398 102.354  63.019  1.00  0.00           C  
ATOM   1170  O   SER    86      76.323 103.164  62.964  1.00  0.00           O  
ATOM   1171  N   SER    87      75.548 101.075  63.462  1.00  0.00           N  
ATOM   1172  H   SER    87      74.778 100.456  63.254  1.00  0.00           H  
ATOM   1173  CA  SER    87      76.701 100.568  64.158  1.00  0.00           C  
ATOM   1174  HA  SER    87      77.534 101.203  63.859  1.00  0.00           H  
ATOM   1175  CB  SER    87      76.421 100.611  65.674  1.00  0.00           C  
ATOM   1176  HB2 SER    87      77.309 100.379  66.262  1.00  0.00           H  
ATOM   1177  HB3 SER    87      76.005 101.544  66.053  1.00  0.00           H  
ATOM   1178  OG  SER    87      75.512  99.565  65.832  1.00  0.00           O  
ATOM   1179  HG  SER    87      75.707  99.098  66.648  1.00  0.00           H  
ATOM   1180  C   SER    87      77.166  99.224  63.681  1.00  0.00           C  
ATOM   1181  O   SER    87      77.578  98.363  64.478  1.00  0.00           O  
ATOM   1182  N   GLN    88      77.254  99.136  62.340  1.00  0.00           N  
ATOM   1183  H   GLN    88      76.816  99.862  61.792  1.00  0.00           H  
ATOM   1184  CA  GLN    88      77.952  98.052  61.533  1.00  0.00           C  
ATOM   1185  HA  GLN    88      77.751  98.192  60.470  1.00  0.00           H  
ATOM   1186  CB  GLN    88      79.508  98.183  61.772  1.00  0.00           C  
ATOM   1187  HB2 GLN    88      79.735  97.905  62.802  1.00  0.00           H  
ATOM   1188  HB3 GLN    88      79.929  97.459  61.075  1.00  0.00           H  
ATOM   1189  CG  GLN    88      80.052  99.584  61.481  1.00  0.00           C  
ATOM   1190  HG2 GLN    88      79.708  99.747  60.460  1.00  0.00           H  
ATOM   1191  HG3 GLN    88      79.458 100.227  62.130  1.00  0.00           H  
ATOM   1192  CD  GLN    88      81.533  99.813  61.614  1.00  0.00           C  
ATOM   1193  OE1 GLN    88      82.292  98.842  61.448  1.00  0.00           O  
ATOM   1194  NE2 GLN    88      82.092 101.014  61.515  1.00  0.00           N  
ATOM   1195 HE21 GLN    88      81.525 101.847  61.582  1.00  0.00           H  
ATOM   1196 HE22 GLN    88      83.068 101.014  61.255  1.00  0.00           H  
ATOM   1197  C   GLN    88      77.435  96.634  61.778  1.00  0.00           C  
ATOM   1198  O   GLN    88      78.072  95.653  61.360  1.00  0.00           O  
ATOM   1199  N   SER    89      76.290  96.393  62.474  1.00  0.00           N  
ATOM   1200  H   SER    89      75.800  97.263  62.623  1.00  0.00           H  
ATOM   1201  CA  SER    89      75.585  95.179  62.515  1.00  0.00           C  
ATOM   1202  HA  SER    89      76.188  94.349  62.882  1.00  0.00           H  
ATOM   1203  CB  SER    89      74.408  95.376  63.454  1.00  0.00           C  
ATOM   1204  HB2 SER    89      74.838  95.605  64.430  1.00  0.00           H  
ATOM   1205  HB3 SER    89      73.876  96.296  63.210  1.00  0.00           H  
ATOM   1206  OG  SER    89      73.543  94.246  63.492  1.00  0.00           O  
ATOM   1207  HG  SER    89      72.746  94.654  63.839  1.00  0.00           H  
ATOM   1208  C   SER    89      75.012  94.693  61.170  1.00  0.00           C  
ATOM   1209  O   SER    89      74.653  95.501  60.350  1.00  0.00           O  
ATOM   1210  N   SER    90      74.895  93.389  60.904  1.00  0.00           N  
ATOM   1211  H   SER    90      75.155  92.777  61.665  1.00  0.00           H  
ATOM   1212  CA  SER    90      74.178  92.748  59.770  1.00  0.00           C  
ATOM   1213  HA  SER    90      74.204  93.461  58.946  1.00  0.00           H  
ATOM   1214  CB  SER    90      74.943  91.493  59.373  1.00  0.00           C  
ATOM   1215  HB2 SER    90      74.392  91.068  58.534  1.00  0.00           H  
ATOM   1216  HB3 SER    90      75.938  91.822  59.074  1.00  0.00           H  
ATOM   1217  OG  SER    90      75.078  90.540  60.464  1.00  0.00           O  
ATOM   1218  HG  SER    90      74.205  90.233  60.718  1.00  0.00           H  
ATOM   1219  C   SER    90      72.689  92.428  60.135  1.00  0.00           C  
ATOM   1220  O   SER    90      71.971  92.037  59.234  1.00  0.00           O  
ATOM   1221  N   TYR    91      72.280  92.545  61.430  1.00  0.00           N  
ATOM   1222  H   TYR    91      72.925  92.934  62.103  1.00  0.00           H  
ATOM   1223  CA  TYR    91      70.900  92.410  61.935  1.00  0.00           C  
ATOM   1224  HA  TYR    91      70.456  91.565  61.408  1.00  0.00           H  
ATOM   1225  CB  TYR    91      70.908  92.219  63.462  1.00  0.00           C  
ATOM   1226  HB2 TYR    91      71.428  93.053  63.934  1.00  0.00           H  
ATOM   1227  HB3 TYR    91      69.887  92.260  63.840  1.00  0.00           H  
ATOM   1228  CG  TYR    91      71.488  90.926  63.866  1.00  0.00           C  
ATOM   1229  CD1 TYR    91      70.589  89.829  64.059  1.00  0.00           C  
ATOM   1230  HD1 TYR    91      69.565  89.988  63.757  1.00  0.00           H  
ATOM   1231  CE1 TYR    91      71.045  88.555  64.511  1.00  0.00           C  
ATOM   1232  HE1 TYR    91      70.425  87.672  64.477  1.00  0.00           H  
ATOM   1233  CZ  TYR    91      72.460  88.322  64.656  1.00  0.00           C  
ATOM   1234  OH  TYR    91      72.922  87.111  64.996  1.00  0.00           O  
ATOM   1235  HH  TYR    91      73.841  86.976  64.753  1.00  0.00           H  
ATOM   1236  CE2 TYR    91      73.340  89.407  64.340  1.00  0.00           C  
ATOM   1237  HE2 TYR    91      74.402  89.209  64.319  1.00  0.00           H  
ATOM   1238  CD2 TYR    91      72.872  90.644  63.937  1.00  0.00           C  
ATOM   1239  HD2 TYR    91      73.582  91.447  63.802  1.00  0.00           H  
ATOM   1240  C   TYR    91      70.082  93.641  61.472  1.00  0.00           C  
ATOM   1241  O   TYR    91      70.442  94.745  61.912  1.00  0.00           O  
ATOM   1242  N   GLY    92      68.928  93.561  60.766  1.00  0.00           N  
ATOM   1243  H   GLY    92      68.558  94.481  60.573  1.00  0.00           H  
ATOM   1244  CA  GLY    92      68.448  92.384  60.029  1.00  0.00           C  
ATOM   1245  HA2 GLY    92      67.825  92.688  59.188  1.00  0.00           H  
ATOM   1246  HA3 GLY    92      69.244  91.888  59.474  1.00  0.00           H  
ATOM   1247  C   GLY    92      67.578  91.372  60.816  1.00  0.00           C  
ATOM   1248  O   GLY    92      67.686  91.414  62.033  1.00  0.00           O  
ATOM   1249  N   GLN    93      66.888  90.407  60.088  1.00  0.00           N  
ATOM   1250  H   GLN    93      66.918  90.395  59.079  1.00  0.00           H  
ATOM   1251  CA  GLN    93      66.024  89.400  60.771  1.00  0.00           C  
ATOM   1252  HA  GLN    93      65.225  89.850  61.360  1.00  0.00           H  
ATOM   1253  CB  GLN    93      65.367  88.632  59.658  1.00  0.00           C  
ATOM   1254  HB2 GLN    93      65.697  88.945  58.668  1.00  0.00           H  
ATOM   1255  HB3 GLN    93      65.650  87.591  59.815  1.00  0.00           H  
ATOM   1256  CG  GLN    93      63.804  88.837  59.590  1.00  0.00           C  
ATOM   1257  HG2 GLN    93      63.571  89.902  59.592  1.00  0.00           H  
ATOM   1258  HG3 GLN    93      63.522  88.429  58.619  1.00  0.00           H  
ATOM   1259  CD  GLN    93      62.865  88.158  60.594  1.00  0.00           C  
ATOM   1260  OE1 GLN    93      63.280  87.817  61.653  1.00  0.00           O  
ATOM   1261  NE2 GLN    93      61.603  87.971  60.285  1.00  0.00           N  
ATOM   1262 HE21 GLN    93      60.921  87.713  60.984  1.00  0.00           H  
ATOM   1263 HE22 GLN    93      61.296  88.159  59.342  1.00  0.00           H  
ATOM   1264  C   GLN    93      66.827  88.507  61.743  1.00  0.00           C  
ATOM   1265  O   GLN    93      67.923  88.092  61.413  1.00  0.00           O  
ATOM   1266  N   GLN    94      66.219  88.172  62.927  1.00  0.00           N  
ATOM   1267  H   GLN    94      65.265  88.468  63.077  1.00  0.00           H  
ATOM   1268  CA  GLN    94      66.728  87.075  63.793  1.00  0.00           C  
ATOM   1269  HA  GLN    94      67.818  87.109  63.812  1.00  0.00           H  
ATOM   1270  CB  GLN    94      66.110  87.356  65.164  1.00  0.00           C  
ATOM   1271  HB2 GLN    94      66.383  88.344  65.533  1.00  0.00           H  
ATOM   1272  HB3 GLN    94      65.045  87.249  64.960  1.00  0.00           H  
ATOM   1273  CG  GLN    94      66.550  86.211  66.120  1.00  0.00           C  
ATOM   1274  HG2 GLN    94      66.050  86.237  67.088  1.00  0.00           H  
ATOM   1275  HG3 GLN    94      66.365  85.251  65.638  1.00  0.00           H  
ATOM   1276  CD  GLN    94      68.014  86.394  66.388  1.00  0.00           C  
ATOM   1277  OE1 GLN    94      68.779  85.744  65.713  1.00  0.00           O  
ATOM   1278  NE2 GLN    94      68.430  86.982  67.492  1.00  0.00           N  
ATOM   1279 HE21 GLN    94      67.727  87.477  68.022  1.00  0.00           H  
ATOM   1280 HE22 GLN    94      69.415  87.066  67.701  1.00  0.00           H  
ATOM   1281  C   GLN    94      66.322  85.647  63.228  1.00  0.00           C  
ATOM   1282  O   GLN    94      67.082  84.725  63.325  1.00  0.00           O  
ATOM   1283  N   SER    95      65.147  85.572  62.700  1.00  0.00           N  
ATOM   1284  H   SER    95      64.783  86.466  62.400  1.00  0.00           H  
ATOM   1285  CA  SER    95      64.442  84.363  62.179  1.00  0.00           C  
ATOM   1286  HA  SER    95      64.420  83.641  62.996  1.00  0.00           H  
ATOM   1287  CB  SER    95      62.986  84.685  61.858  1.00  0.00           C  
ATOM   1288  HB2 SER    95      62.549  85.352  62.601  1.00  0.00           H  
ATOM   1289  HB3 SER    95      62.796  85.237  60.938  1.00  0.00           H  
ATOM   1290  OG  SER    95      62.260  83.515  61.709  1.00  0.00           O  
ATOM   1291  HG  SER    95      62.123  83.185  62.600  1.00  0.00           H  
ATOM   1292  C   SER    95      65.067  83.637  60.960  1.00  0.00           C  
ATOM   1293  O   SER    95      65.769  84.260  60.166  1.00  0.00           O  
ATOM   1294  N   SER    96      64.884  82.341  60.862  1.00  0.00           N  
ATOM   1295  H   SER    96      64.216  81.960  61.516  1.00  0.00           H  
ATOM   1296  CA  SER    96      65.253  81.397  59.740  1.00  0.00           C  
ATOM   1297  HA  SER    96      65.676  81.990  58.929  1.00  0.00           H  
ATOM   1298  CB  SER    96      66.292  80.421  60.224  1.00  0.00           C  
ATOM   1299  HB2 SER    96      67.187  80.916  60.601  1.00  0.00           H  
ATOM   1300  HB3 SER    96      65.962  79.804  61.059  1.00  0.00           H  
ATOM   1301  OG  SER    96      66.580  79.461  59.199  1.00  0.00           O  
ATOM   1302  HG  SER    96      67.128  79.859  58.519  1.00  0.00           H  
ATOM   1303  C   SER    96      63.988  80.603  59.179  1.00  0.00           C  
ATOM   1304  O   SER    96      63.442  79.730  59.919  1.00  0.00           O  
ATOM   1305  N   TYR    97      63.422  80.776  57.987  1.00  0.00           N  
ATOM   1306  H   TYR    97      62.714  80.116  57.700  1.00  0.00           H  
ATOM   1307  CA  TYR    97      63.527  81.998  57.210  1.00  0.00           C  
ATOM   1308  HA  TYR    97      62.620  81.952  56.607  1.00  0.00           H  
ATOM   1309  CB  TYR    97      63.285  83.231  58.032  1.00  0.00           C  
ATOM   1310  HB2 TYR    97      62.453  83.081  58.720  1.00  0.00           H  
ATOM   1311  HB3 TYR    97      64.160  83.443  58.646  1.00  0.00           H  
ATOM   1312  CG  TYR    97      62.970  84.535  57.262  1.00  0.00           C  
ATOM   1313  CD1 TYR    97      64.014  85.296  56.743  1.00  0.00           C  
ATOM   1314  HD1 TYR    97      65.025  84.982  56.955  1.00  0.00           H  
ATOM   1315  CE1 TYR    97      63.791  86.493  55.957  1.00  0.00           C  
ATOM   1316  HE1 TYR    97      64.535  87.077  55.434  1.00  0.00           H  
ATOM   1317  CZ  TYR    97      62.449  86.815  55.703  1.00  0.00           C  
ATOM   1318  OH  TYR    97      62.256  87.913  54.895  1.00  0.00           O  
ATOM   1319  HH  TYR    97      63.008  88.489  55.050  1.00  0.00           H  
ATOM   1320  CE2 TYR    97      61.394  85.958  56.148  1.00  0.00           C  
ATOM   1321  HE2 TYR    97      60.427  86.366  55.894  1.00  0.00           H  
ATOM   1322  CD2 TYR    97      61.627  84.864  56.994  1.00  0.00           C  
ATOM   1323  HD2 TYR    97      60.846  84.198  57.331  1.00  0.00           H  
ATOM   1324  C   TYR    97      64.720  82.218  56.258  1.00  0.00           C  
ATOM   1325  O   TYR    97      65.856  82.262  56.789  1.00  0.00           O  
ATOM   1326  N   PRO    98      64.522  82.355  54.866  1.00  0.00           N  
ATOM   1327  CD  PRO    98      65.686  82.527  53.952  1.00  0.00           C  
ATOM   1328  HD2 PRO    98      65.792  81.579  53.423  1.00  0.00           H  
ATOM   1329  HD3 PRO    98      66.630  82.793  54.428  1.00  0.00           H  
ATOM   1330  CG  PRO    98      65.216  83.474  52.904  1.00  0.00           C  
ATOM   1331  HG2 PRO    98      65.726  83.127  52.006  1.00  0.00           H  
ATOM   1332  HG3 PRO    98      65.476  84.515  53.093  1.00  0.00           H  
ATOM   1333  CB  PRO    98      63.771  83.234  52.768  1.00  0.00           C  
ATOM   1334  HB2 PRO    98      63.686  82.367  52.113  1.00  0.00           H  
ATOM   1335  HB3 PRO    98      63.133  84.057  52.446  1.00  0.00           H  
ATOM   1336  CA  PRO    98      63.336  82.726  54.185  1.00  0.00           C  
ATOM   1337  HA  PRO    98      62.861  83.542  54.729  1.00  0.00           H  
ATOM   1338  C   PRO    98      62.239  81.687  53.955  1.00  0.00           C  
ATOM   1339  O   PRO    98      62.583  80.520  53.984  1.00  0.00           O  
ATOM   1340  N   GLY    99      61.035  82.131  53.712  1.00  0.00           N  
ATOM   1341  H   GLY    99      60.937  83.136  53.686  1.00  0.00           H  
ATOM   1342  CA  GLY    99      59.842  81.277  53.622  1.00  0.00           C  
ATOM   1343  HA2 GLY    99      59.539  80.938  54.612  1.00  0.00           H  
ATOM   1344  HA3 GLY    99      59.061  81.833  53.104  1.00  0.00           H  
ATOM   1345  C   GLY    99      60.044  80.083  52.678  1.00  0.00           C  
ATOM   1346  O   GLY    99      60.600  80.207  51.614  1.00  0.00           O  
ATOM   1347  N   TYR   100      59.417  78.936  52.958  1.00  0.00           N  
ATOM   1348  H   TYR   100      58.815  78.791  53.756  1.00  0.00           H  
ATOM   1349  CA  TYR   100      59.393  77.775  52.085  1.00  0.00           C  
ATOM   1350  HA  TYR   100      60.438  77.478  51.995  1.00  0.00           H  
ATOM   1351  CB  TYR   100      58.647  76.571  52.728  1.00  0.00           C  
ATOM   1352  HB2 TYR   100      59.205  76.331  53.633  1.00  0.00           H  
ATOM   1353  HB3 TYR   100      57.662  76.829  53.116  1.00  0.00           H  
ATOM   1354  CG  TYR   100      58.390  75.293  52.044  1.00  0.00           C  
ATOM   1355  CD1 TYR   100      59.171  74.142  52.518  1.00  0.00           C  
ATOM   1356  HD1 TYR   100      59.903  74.263  53.303  1.00  0.00           H  
ATOM   1357  CE1 TYR   100      58.970  72.870  51.879  1.00  0.00           C  
ATOM   1358  HE1 TYR   100      59.540  72.014  52.210  1.00  0.00           H  
ATOM   1359  CZ  TYR   100      58.096  72.845  50.735  1.00  0.00           C  
ATOM   1360  OH  TYR   100      58.022  71.662  50.059  1.00  0.00           O  
ATOM   1361  HH  TYR   100      57.417  71.832  49.334  1.00  0.00           H  
ATOM   1362  CE2 TYR   100      57.290  73.933  50.328  1.00  0.00           C  
ATOM   1363  HE2 TYR   100      56.533  73.785  49.572  1.00  0.00           H  
ATOM   1364  CD2 TYR   100      57.404  75.117  51.046  1.00  0.00           C  
ATOM   1365  HD2 TYR   100      56.831  75.969  50.710  1.00  0.00           H  
ATOM   1366  C   TYR   100      58.875  77.998  50.641  1.00  0.00           C  
ATOM   1367  O   TYR   100      59.314  77.259  49.712  1.00  0.00           O  
ATOM   1368  N   GLY   101      57.992  79.045  50.378  1.00  0.00           N  
ATOM   1369  H   GLY   101      57.669  79.608  51.152  1.00  0.00           H  
ATOM   1370  CA  GLY   101      57.424  79.354  49.109  1.00  0.00           C  
ATOM   1371  HA2 GLY   101      56.731  80.186  49.233  1.00  0.00           H  
ATOM   1372  HA3 GLY   101      58.215  79.843  48.541  1.00  0.00           H  
ATOM   1373  C   GLY   101      56.663  78.235  48.392  1.00  0.00           C  
ATOM   1374  O   GLY   101      55.805  77.670  49.043  1.00  0.00           O  
ATOM   1375  N   GLN   102      56.926  77.999  47.138  1.00  0.00           N  
ATOM   1376  H   GLN   102      57.510  78.613  46.588  1.00  0.00           H  
ATOM   1377  CA  GLN   102      56.375  76.820  46.368  1.00  0.00           C  
ATOM   1378  HA  GLN   102      55.679  76.335  47.053  1.00  0.00           H  
ATOM   1379  CB  GLN   102      55.785  77.346  45.041  1.00  0.00           C  
ATOM   1380  HB2 GLN   102      55.213  78.234  45.308  1.00  0.00           H  
ATOM   1381  HB3 GLN   102      56.663  77.614  44.453  1.00  0.00           H  
ATOM   1382  CG  GLN   102      54.900  76.517  44.149  1.00  0.00           C  
ATOM   1383  HG2 GLN   102      54.737  77.063  43.219  1.00  0.00           H  
ATOM   1384  HG3 GLN   102      55.349  75.557  43.897  1.00  0.00           H  
ATOM   1385  CD  GLN   102      53.500  76.331  44.715  1.00  0.00           C  
ATOM   1386  OE1 GLN   102      52.915  77.211  45.343  1.00  0.00           O  
ATOM   1387  NE2 GLN   102      52.960  75.143  44.563  1.00  0.00           N  
ATOM   1388 HE21 GLN   102      53.511  74.411  44.138  1.00  0.00           H  
ATOM   1389 HE22 GLN   102      51.999  75.075  44.866  1.00  0.00           H  
ATOM   1390  C   GLN   102      57.541  75.817  46.110  1.00  0.00           C  
ATOM   1391  O   GLN   102      57.276  74.779  45.513  1.00  0.00           O  
ATOM   1392  N   GLN   103      58.860  76.094  46.220  1.00  0.00           N  
ATOM   1393  H   GLN   103      59.129  76.944  46.695  1.00  0.00           H  
ATOM   1394  CA  GLN   103      59.917  75.102  45.744  1.00  0.00           C  
ATOM   1395  HA  GLN   103      59.618  74.660  44.794  1.00  0.00           H  
ATOM   1396  CB  GLN   103      61.202  75.905  45.557  1.00  0.00           C  
ATOM   1397  HB2 GLN   103      61.627  76.142  46.533  1.00  0.00           H  
ATOM   1398  HB3 GLN   103      61.949  75.310  45.032  1.00  0.00           H  
ATOM   1399  CG  GLN   103      61.056  77.208  44.645  1.00  0.00           C  
ATOM   1400  HG2 GLN   103      60.310  77.914  45.010  1.00  0.00           H  
ATOM   1401  HG3 GLN   103      61.994  77.760  44.592  1.00  0.00           H  
ATOM   1402  CD  GLN   103      60.539  76.846  43.213  1.00  0.00           C  
ATOM   1403  OE1 GLN   103      59.338  77.060  42.870  1.00  0.00           O  
ATOM   1404  NE2 GLN   103      61.350  76.129  42.427  1.00  0.00           N  
ATOM   1405 HE21 GLN   103      60.862  75.746  41.629  1.00  0.00           H  
ATOM   1406 HE22 GLN   103      62.297  75.819  42.594  1.00  0.00           H  
ATOM   1407  C   GLN   103      60.238  73.925  46.808  1.00  0.00           C  
ATOM   1408  O   GLN   103      60.187  74.202  47.982  1.00  0.00           O  
ATOM   1409  N   PRO   104      60.467  72.618  46.401  1.00  0.00           N  
ATOM   1410  CD  PRO   104      60.472  72.162  45.048  1.00  0.00           C  
ATOM   1411  HD2 PRO   104      61.406  72.476  44.583  1.00  0.00           H  
ATOM   1412  HD3 PRO   104      59.621  72.633  44.557  1.00  0.00           H  
ATOM   1413  CG  PRO   104      60.270  70.591  45.124  1.00  0.00           C  
ATOM   1414  HG2 PRO   104      61.206  70.051  45.264  1.00  0.00           H  
ATOM   1415  HG3 PRO   104      59.778  70.198  44.234  1.00  0.00           H  
ATOM   1416  CB  PRO   104      59.441  70.393  46.409  1.00  0.00           C  
ATOM   1417  HB2 PRO   104      59.561  69.424  46.894  1.00  0.00           H  
ATOM   1418  HB3 PRO   104      58.426  70.643  46.100  1.00  0.00           H  
ATOM   1419  CA  PRO   104      60.071  71.484  47.306  1.00  0.00           C  
ATOM   1420  HA  PRO   104      59.272  71.812  47.971  1.00  0.00           H  
ATOM   1421  C   PRO   104      61.220  70.955  48.140  1.00  0.00           C  
ATOM   1422  O   PRO   104      62.267  70.499  47.580  1.00  0.00           O  
ATOM   1423  N   ALA   105      61.147  71.242  49.457  1.00  0.00           N  
ATOM   1424  H   ALA   105      60.296  71.673  49.790  1.00  0.00           H  
ATOM   1425  CA  ALA   105      62.363  71.204  50.340  1.00  0.00           C  
ATOM   1426  HA  ALA   105      63.221  70.814  49.792  1.00  0.00           H  
ATOM   1427  CB  ALA   105      62.701  72.651  50.755  1.00  0.00           C  
ATOM   1428  HB1 ALA   105      63.782  72.781  50.692  1.00  0.00           H  
ATOM   1429  HB2 ALA   105      62.261  73.363  50.057  1.00  0.00           H  
ATOM   1430  HB3 ALA   105      62.345  72.848  51.767  1.00  0.00           H  
ATOM   1431  C   ALA   105      62.132  70.261  51.558  1.00  0.00           C  
ATOM   1432  O   ALA   105      61.052  69.682  51.666  1.00  0.00           O  
ATOM   1433  N   PRO   106      63.094  70.068  52.428  1.00  0.00           N  
ATOM   1434  CD  PRO   106      64.490  70.486  52.307  1.00  0.00           C  
ATOM   1435  HD2 PRO   106      64.581  71.547  52.540  1.00  0.00           H  
ATOM   1436  HD3 PRO   106      64.931  70.356  51.319  1.00  0.00           H  
ATOM   1437  CG  PRO   106      65.364  69.760  53.345  1.00  0.00           C  
ATOM   1438  HG2 PRO   106      66.077  70.402  53.862  1.00  0.00           H  
ATOM   1439  HG3 PRO   106      65.958  69.025  52.802  1.00  0.00           H  
ATOM   1440  CB  PRO   106      64.253  69.093  54.182  1.00  0.00           C  
ATOM   1441  HB2 PRO   106      64.297  69.675  55.102  1.00  0.00           H  
ATOM   1442  HB3 PRO   106      64.439  68.026  54.298  1.00  0.00           H  
ATOM   1443  CA  PRO   106      62.807  69.256  53.624  1.00  0.00           C  
ATOM   1444  HA  PRO   106      62.313  68.338  53.307  1.00  0.00           H  
ATOM   1445  C   PRO   106      61.815  69.869  54.578  1.00  0.00           C  
ATOM   1446  O   PRO   106      61.871  71.070  54.831  1.00  0.00           O  
ATOM   1447  N   SER   107      60.753  69.239  54.970  1.00  0.00           N  
ATOM   1448  H   SER   107      60.466  68.430  54.438  1.00  0.00           H  
ATOM   1449  CA  SER   107      60.091  69.622  56.262  1.00  0.00           C  
ATOM   1450  HA  SER   107      60.715  70.403  56.696  1.00  0.00           H  
ATOM   1451  CB  SER   107      58.768  70.249  56.011  1.00  0.00           C  
ATOM   1452  HB2 SER   107      58.896  71.246  55.589  1.00  0.00           H  
ATOM   1453  HB3 SER   107      58.219  69.732  55.223  1.00  0.00           H  
ATOM   1454  OG  SER   107      58.072  70.482  57.253  1.00  0.00           O  
ATOM   1455  HG  SER   107      58.662  70.936  57.860  1.00  0.00           H  
ATOM   1456  C   SER   107      60.042  68.448  57.239  1.00  0.00           C  
ATOM   1457  O   SER   107      60.024  68.724  58.433  1.00  0.00           O  
ATOM   1458  N   SER   108      60.083  67.171  56.872  1.00  0.00           N  
ATOM   1459  H   SER   108      60.158  67.003  55.879  1.00  0.00           H  
ATOM   1460  CA  SER   108      59.732  66.096  57.755  1.00  0.00           C  
ATOM   1461  HA  SER   108      58.739  66.359  58.122  1.00  0.00           H  
ATOM   1462  CB  SER   108      59.578  64.779  56.955  1.00  0.00           C  
ATOM   1463  HB2 SER   108      59.226  63.981  57.608  1.00  0.00           H  
ATOM   1464  HB3 SER   108      58.750  64.903  56.257  1.00  0.00           H  
ATOM   1465  OG  SER   108      60.805  64.442  56.338  1.00  0.00           O  
ATOM   1466  HG  SER   108      61.419  64.048  56.963  1.00  0.00           H  
ATOM   1467  C   SER   108      60.606  65.895  58.945  1.00  0.00           C  
ATOM   1468  O   SER   108      61.876  66.008  58.811  1.00  0.00           O  
ATOM   1469  N   THR   109      60.018  65.786  60.158  1.00  0.00           N  
ATOM   1470  H   THR   109      59.012  65.721  60.099  1.00  0.00           H  
ATOM   1471  CA  THR   109      60.696  65.767  61.453  1.00  0.00           C  
ATOM   1472  HA  THR   109      61.137  66.763  61.484  1.00  0.00           H  
ATOM   1473  CB  THR   109      59.822  65.704  62.743  1.00  0.00           C  
ATOM   1474  HB  THR   109      60.458  65.631  63.625  1.00  0.00           H  
ATOM   1475  CG2 THR   109      58.797  66.823  62.916  1.00  0.00           C  
ATOM   1476 HG21 THR   109      58.029  66.660  62.161  1.00  0.00           H  
ATOM   1477 HG22 THR   109      58.399  66.881  63.929  1.00  0.00           H  
ATOM   1478 HG23 THR   109      59.232  67.791  62.666  1.00  0.00           H  
ATOM   1479  OG1 THR   109      58.979  64.586  62.667  1.00  0.00           O  
ATOM   1480  HG1 THR   109      59.232  63.994  61.955  1.00  0.00           H  
ATOM   1481  C   THR   109      61.763  64.675  61.421  1.00  0.00           C  
ATOM   1482  O   THR   109      61.739  63.687  60.599  1.00  0.00           O  
ATOM   1483  N   SER   110      62.676  64.733  62.398  1.00  0.00           N  
ATOM   1484  H   SER   110      62.604  65.483  63.071  1.00  0.00           H  
ATOM   1485  CA  SER   110      63.767  63.793  62.543  1.00  0.00           C  
ATOM   1486  HA  SER   110      63.379  62.840  62.183  1.00  0.00           H  
ATOM   1487  CB  SER   110      64.807  64.168  61.534  1.00  0.00           C  
ATOM   1488  HB2 SER   110      64.553  63.956  60.495  1.00  0.00           H  
ATOM   1489  HB3 SER   110      64.932  65.250  61.526  1.00  0.00           H  
ATOM   1490  OG  SER   110      66.094  63.577  61.730  1.00  0.00           O  
ATOM   1491  HG  SER   110      66.369  63.808  62.621  1.00  0.00           H  
ATOM   1492  C   SER   110      64.146  63.590  64.061  1.00  0.00           C  
ATOM   1493  O   SER   110      65.165  64.132  64.468  1.00  0.00           O  
ATOM   1494  N   GLY   111      63.314  62.877  64.838  1.00  0.00           N  
ATOM   1495  H   GLY   111      62.399  62.964  64.419  1.00  0.00           H  
ATOM   1496  CA  GLY   111      63.490  62.565  66.279  1.00  0.00           C  
ATOM   1497  HA2 GLY   111      63.829  63.487  66.752  1.00  0.00           H  
ATOM   1498  HA3 GLY   111      62.445  62.424  66.556  1.00  0.00           H  
ATOM   1499  C   GLY   111      64.437  61.367  66.546  1.00  0.00           C  
ATOM   1500  O   GLY   111      64.947  60.657  65.678  1.00  0.00           O  
ATOM   1501  N   SER   112      64.866  61.153  67.808  1.00  0.00           N  
ATOM   1502  H   SER   112      65.546  60.429  67.992  1.00  0.00           H  
ATOM   1503  CA  SER   112      64.363  61.747  69.060  1.00  0.00           C  
ATOM   1504  HA  SER   112      64.595  60.997  69.816  1.00  0.00           H  
ATOM   1505  CB  SER   112      65.210  63.036  69.387  1.00  0.00           C  
ATOM   1506  HB2 SER   112      66.283  62.933  69.226  1.00  0.00           H  
ATOM   1507  HB3 SER   112      65.012  63.812  68.648  1.00  0.00           H  
ATOM   1508  OG  SER   112      64.865  63.606  70.698  1.00  0.00           O  
ATOM   1509  HG  SER   112      65.099  64.533  70.784  1.00  0.00           H  
ATOM   1510  C   SER   112      62.812  61.809  69.270  1.00  0.00           C  
ATOM   1511  O   SER   112      62.271  62.868  69.538  1.00  0.00           O  
ATOM   1512  N   TYR   113      62.124  60.637  69.336  1.00  0.00           N  
ATOM   1513  H   TYR   113      61.152  60.760  69.581  1.00  0.00           H  
ATOM   1514  CA  TYR   113      62.588  59.247  69.158  1.00  0.00           C  
ATOM   1515  HA  TYR   113      63.501  59.097  69.734  1.00  0.00           H  
ATOM   1516  CB  TYR   113      61.478  58.294  69.704  1.00  0.00           C  
ATOM   1517  HB2 TYR   113      60.533  58.509  69.206  1.00  0.00           H  
ATOM   1518  HB3 TYR   113      61.740  57.247  69.547  1.00  0.00           H  
ATOM   1519  CG  TYR   113      61.090  58.559  71.168  1.00  0.00           C  
ATOM   1520  CD1 TYR   113      59.947  59.302  71.438  1.00  0.00           C  
ATOM   1521  HD1 TYR   113      59.290  59.562  70.620  1.00  0.00           H  
ATOM   1522  CE1 TYR   113      59.637  59.761  72.730  1.00  0.00           C  
ATOM   1523  HE1 TYR   113      58.698  60.266  72.901  1.00  0.00           H  
ATOM   1524  CZ  TYR   113      60.583  59.479  73.769  1.00  0.00           C  
ATOM   1525  OH  TYR   113      60.355  59.889  75.015  1.00  0.00           O  
ATOM   1526  HH  TYR   113      59.439  60.136  75.158  1.00  0.00           H  
ATOM   1527  CE2 TYR   113      61.642  58.579  73.575  1.00  0.00           C  
ATOM   1528  HE2 TYR   113      62.297  58.325  74.395  1.00  0.00           H  
ATOM   1529  CD2 TYR   113      61.909  58.257  72.250  1.00  0.00           C  
ATOM   1530  HD2 TYR   113      62.820  57.718  72.038  1.00  0.00           H  
ATOM   1531  C   TYR   113      62.888  58.887  67.740  1.00  0.00           C  
ATOM   1532  O   TYR   113      62.199  59.238  66.831  1.00  0.00           O  
ATOM   1533  N   GLY   114      63.964  58.110  67.497  1.00  0.00           N  
ATOM   1534  H   GLY   114      64.483  57.772  68.294  1.00  0.00           H  
ATOM   1535  CA  GLY   114      64.372  57.535  66.159  1.00  0.00           C  
ATOM   1536  HA2 GLY   114      63.784  57.885  65.310  1.00  0.00           H  
ATOM   1537  HA3 GLY   114      65.406  57.850  66.019  1.00  0.00           H  
ATOM   1538  C   GLY   114      64.244  55.991  66.196  1.00  0.00           C  
ATOM   1539  O   GLY   114      63.644  55.427  67.094  1.00  0.00           O  
ATOM   1540  N   SER   115      64.924  55.243  65.292  1.00  0.00           N  
ATOM   1541  H   SER   115      64.752  54.248  65.310  1.00  0.00           H  
ATOM   1542  CA  SER   115      65.477  55.889  64.069  1.00  0.00           C  
ATOM   1543  HA  SER   115      65.992  56.804  64.362  1.00  0.00           H  
ATOM   1544  CB  SER   115      66.598  54.998  63.524  1.00  0.00           C  
ATOM   1545  HB2 SER   115      66.883  55.265  62.507  1.00  0.00           H  
ATOM   1546  HB3 SER   115      67.407  55.140  64.241  1.00  0.00           H  
ATOM   1547  OG  SER   115      66.253  53.686  63.476  1.00  0.00           O  
ATOM   1548  HG  SER   115      67.039  53.179  63.691  1.00  0.00           H  
ATOM   1549  C   SER   115      64.466  56.188  62.978  1.00  0.00           C  
ATOM   1550  O   SER   115      63.642  55.334  62.523  1.00  0.00           O  
ATOM   1551  N   SER   116      64.253  57.388  62.614  1.00  0.00           N  
ATOM   1552  H   SER   116      64.676  58.159  63.110  1.00  0.00           H  
ATOM   1553  CA  SER   116      63.271  57.857  61.604  1.00  0.00           C  
ATOM   1554  HA  SER   116      62.296  57.449  61.870  1.00  0.00           H  
ATOM   1555  CB  SER   116      63.158  59.387  61.696  1.00  0.00           C  
ATOM   1556  HB2 SER   116      62.391  59.842  61.069  1.00  0.00           H  
ATOM   1557  HB3 SER   116      62.914  59.532  62.748  1.00  0.00           H  
ATOM   1558  OG  SER   116      64.388  60.116  61.398  1.00  0.00           O  
ATOM   1559  HG  SER   116      64.474  60.194  60.445  1.00  0.00           H  
ATOM   1560  C   SER   116      63.658  57.378  60.184  1.00  0.00           C  
ATOM   1561  O   SER   116      64.846  57.060  59.961  1.00  0.00           O  
ATOM   1562  N   SER   117      62.613  57.330  59.254  1.00  0.00           N  
ATOM   1563  H   SER   117      61.750  57.767  59.545  1.00  0.00           H  
ATOM   1564  CA  SER   117      62.635  56.909  57.797  1.00  0.00           C  
ATOM   1565  HA  SER   117      63.576  57.314  57.424  1.00  0.00           H  
ATOM   1566  CB  SER   117      62.714  55.421  57.706  1.00  0.00           C  
ATOM   1567  HB2 SER   117      62.771  55.185  56.644  1.00  0.00           H  
ATOM   1568  HB3 SER   117      63.579  54.955  58.178  1.00  0.00           H  
ATOM   1569  OG  SER   117      61.490  54.913  58.268  1.00  0.00           O  
ATOM   1570  HG  SER   117      61.728  54.557  59.128  1.00  0.00           H  
ATOM   1571  C   SER   117      61.541  57.740  57.032  1.00  0.00           C  
ATOM   1572  O   SER   117      61.719  59.011  56.791  1.00  0.00           O  
ATOM   1573  N   GLN   118      60.422  57.135  56.744  1.00  0.00           N  
ATOM   1574  H   GLN   118      60.287  56.163  56.984  1.00  0.00           H  
ATOM   1575  CA  GLN   118      59.374  57.566  55.893  1.00  0.00           C  
ATOM   1576  HA  GLN   118      59.034  58.577  56.120  1.00  0.00           H  
ATOM   1577  CB  GLN   118      59.779  57.373  54.373  1.00  0.00           C  
ATOM   1578  HB2 GLN   118      60.571  58.084  54.139  1.00  0.00           H  
ATOM   1579  HB3 GLN   118      60.118  56.347  54.226  1.00  0.00           H  
ATOM   1580  CG  GLN   118      58.691  57.597  53.365  1.00  0.00           C  
ATOM   1581  HG2 GLN   118      59.223  57.545  52.414  1.00  0.00           H  
ATOM   1582  HG3 GLN   118      58.049  56.716  53.370  1.00  0.00           H  
ATOM   1583  CD  GLN   118      57.824  58.822  53.588  1.00  0.00           C  
ATOM   1584  OE1 GLN   118      58.330  59.809  53.938  1.00  0.00           O  
ATOM   1585  NE2 GLN   118      56.545  58.756  53.354  1.00  0.00           N  
ATOM   1586 HE21 GLN   118      56.195  57.896  52.958  1.00  0.00           H  
ATOM   1587 HE22 GLN   118      55.953  59.567  53.467  1.00  0.00           H  
ATOM   1588  C   GLN   118      58.368  56.533  56.357  1.00  0.00           C  
ATOM   1589  O   GLN   118      58.697  55.370  56.295  1.00  0.00           O  
ATOM   1590  N   SER   119      57.108  56.826  56.689  1.00  0.00           N  
ATOM   1591  H   SER   119      56.618  55.968  56.897  1.00  0.00           H  
ATOM   1592  CA  SER   119      56.416  58.132  56.945  1.00  0.00           C  
ATOM   1593  HA  SER   119      56.763  58.740  56.110  1.00  0.00           H  
ATOM   1594  CB  SER   119      54.909  57.869  56.789  1.00  0.00           C  
ATOM   1595  HB2 SER   119      54.308  58.754  56.998  1.00  0.00           H  
ATOM   1596  HB3 SER   119      54.690  57.522  55.779  1.00  0.00           H  
ATOM   1597  OG  SER   119      54.462  56.807  57.623  1.00  0.00           O  
ATOM   1598  HG  SER   119      54.858  55.936  57.536  1.00  0.00           H  
ATOM   1599  C   SER   119      56.773  58.774  58.322  1.00  0.00           C  
ATOM   1600  O   SER   119      57.585  58.285  59.086  1.00  0.00           O  
ATOM   1601  N   SER   120      56.102  59.873  58.668  1.00  0.00           N  
ATOM   1602  H   SER   120      55.643  60.399  57.938  1.00  0.00           H  
ATOM   1603  CA  SER   120      56.291  60.559  59.911  1.00  0.00           C  
ATOM   1604  HA  SER   120      57.272  60.276  60.292  1.00  0.00           H  
ATOM   1605  CB  SER   120      56.427  62.082  59.658  1.00  0.00           C  
ATOM   1606  HB2 SER   120      57.133  62.375  58.882  1.00  0.00           H  
ATOM   1607  HB3 SER   120      55.438  62.394  59.321  1.00  0.00           H  
ATOM   1608  OG  SER   120      56.603  62.743  60.845  1.00  0.00           O  
ATOM   1609  HG  SER   120      55.754  62.974  61.228  1.00  0.00           H  
ATOM   1610  C   SER   120      55.252  60.155  60.952  1.00  0.00           C  
ATOM   1611  O   SER   120      54.054  60.204  60.589  1.00  0.00           O  
ATOM   1612  N   SER   121      55.546  59.664  62.150  1.00  0.00           N  
ATOM   1613  H   SER   121      54.786  59.510  62.796  1.00  0.00           H  
ATOM   1614  CA  SER   121      56.879  59.377  62.726  1.00  0.00           C  
ATOM   1615  HA  SER   121      57.618  60.111  62.406  1.00  0.00           H  
ATOM   1616  CB  SER   121      56.973  59.517  64.234  1.00  0.00           C  
ATOM   1617  HB2 SER   121      56.489  58.784  64.878  1.00  0.00           H  
ATOM   1618  HB3 SER   121      58.050  59.510  64.403  1.00  0.00           H  
ATOM   1619  OG  SER   121      56.545  60.753  64.789  1.00  0.00           O  
ATOM   1620  HG  SER   121      55.637  60.839  64.492  1.00  0.00           H  
ATOM   1621  C   SER   121      57.618  58.099  62.348  1.00  0.00           C  
ATOM   1622  O   SER   121      58.850  57.949  62.443  1.00  0.00           O  
ATOM   1623  N   TYR   122      56.821  57.088  61.982  1.00  0.00           N  
ATOM   1624  H   TYR   122      55.830  57.180  62.150  1.00  0.00           H  
ATOM   1625  CA  TYR   122      57.395  55.851  61.406  1.00  0.00           C  
ATOM   1626  HA  TYR   122      58.384  56.046  60.990  1.00  0.00           H  
ATOM   1627  CB  TYR   122      57.643  54.851  62.474  1.00  0.00           C  
ATOM   1628  HB2 TYR   122      56.674  54.657  62.934  1.00  0.00           H  
ATOM   1629  HB3 TYR   122      58.074  53.947  62.045  1.00  0.00           H  
ATOM   1630  CG  TYR   122      58.479  55.235  63.658  1.00  0.00           C  
ATOM   1631  CD1 TYR   122      57.918  55.946  64.746  1.00  0.00           C  
ATOM   1632  HD1 TYR   122      56.902  56.309  64.716  1.00  0.00           H  
ATOM   1633  CE1 TYR   122      58.670  56.181  65.921  1.00  0.00           C  
ATOM   1634  HE1 TYR   122      58.221  56.732  66.735  1.00  0.00           H  
ATOM   1635  CZ  TYR   122      60.073  55.875  66.026  1.00  0.00           C  
ATOM   1636  OH  TYR   122      60.704  56.043  67.134  1.00  0.00           O  
ATOM   1637  HH  TYR   122      61.615  55.742  67.142  1.00  0.00           H  
ATOM   1638  CE2 TYR   122      60.583  55.220  64.914  1.00  0.00           C  
ATOM   1639  HE2 TYR   122      61.567  54.812  65.096  1.00  0.00           H  
ATOM   1640  CD2 TYR   122      59.847  54.876  63.703  1.00  0.00           C  
ATOM   1641  HD2 TYR   122      60.373  54.313  62.947  1.00  0.00           H  
ATOM   1642  C   TYR   122      56.478  55.332  60.258  1.00  0.00           C  
ATOM   1643  O   TYR   122      55.283  55.608  60.248  1.00  0.00           O  
ATOM   1644  N   GLY   123      57.007  54.435  59.410  1.00  0.00           N  
ATOM   1645  H   GLY   123      56.453  54.165  58.610  1.00  0.00           H  
ATOM   1646  CA  GLY   123      58.375  54.027  59.173  1.00  0.00           C  
ATOM   1647  HA2 GLY   123      58.789  54.811  58.539  1.00  0.00           H  
ATOM   1648  HA3 GLY   123      58.993  54.176  60.059  1.00  0.00           H  
ATOM   1649  C   GLY   123      58.564  52.667  58.544  1.00  0.00           C  
ATOM   1650  O   GLY   123      57.635  51.924  58.163  1.00  0.00           O  
ATOM   1651  N   GLN   124      59.880  52.393  58.287  1.00  0.00           N  
ATOM   1652  H   GLN   124      60.571  53.126  58.210  1.00  0.00           H  
ATOM   1653  CA  GLN   124      60.345  51.126  57.791  1.00  0.00           C  
ATOM   1654  HA  GLN   124      59.499  50.444  57.695  1.00  0.00           H  
ATOM   1655  CB  GLN   124      61.110  51.223  56.431  1.00  0.00           C  
ATOM   1656  HB2 GLN   124      61.955  51.890  56.605  1.00  0.00           H  
ATOM   1657  HB3 GLN   124      61.530  50.237  56.233  1.00  0.00           H  
ATOM   1658  CG  GLN   124      60.258  51.783  55.275  1.00  0.00           C  
ATOM   1659  HG2 GLN   124      59.501  52.436  55.708  1.00  0.00           H  
ATOM   1660  HG3 GLN   124      60.893  52.439  54.678  1.00  0.00           H  
ATOM   1661  CD  GLN   124      59.606  50.668  54.540  1.00  0.00           C  
ATOM   1662  OE1 GLN   124      59.893  49.483  54.685  1.00  0.00           O  
ATOM   1663  NE2 GLN   124      58.590  50.984  53.680  1.00  0.00           N  
ATOM   1664 HE21 GLN   124      58.548  51.956  53.411  1.00  0.00           H  
ATOM   1665 HE22 GLN   124      57.982  50.306  53.243  1.00  0.00           H  
ATOM   1666  C   GLN   124      61.360  50.564  58.766  1.00  0.00           C  
ATOM   1667  O   GLN   124      62.443  51.089  59.070  1.00  0.00           O  
ATOM   1668  N   PRO   125      60.958  49.436  59.416  1.00  0.00           N  
ATOM   1669  CD  PRO   125      61.877  48.686  60.307  1.00  0.00           C  
ATOM   1670  HD2 PRO   125      61.817  49.013  61.345  1.00  0.00           H  
ATOM   1671  HD3 PRO   125      62.926  48.727  60.013  1.00  0.00           H  
ATOM   1672  CG  PRO   125      61.317  47.275  60.197  1.00  0.00           C  
ATOM   1673  HG2 PRO   125      61.646  46.690  61.056  1.00  0.00           H  
ATOM   1674  HG3 PRO   125      61.735  46.760  59.333  1.00  0.00           H  
ATOM   1675  CB  PRO   125      59.751  47.431  60.137  1.00  0.00           C  
ATOM   1676  HB2 PRO   125      59.350  47.426  61.151  1.00  0.00           H  
ATOM   1677  HB3 PRO   125      59.253  46.688  59.514  1.00  0.00           H  
ATOM   1678  CA  PRO   125      59.629  48.847  59.480  1.00  0.00           C  
ATOM   1679  HA  PRO   125      59.263  48.789  58.455  1.00  0.00           H  
ATOM   1680  C   PRO   125      58.599  49.591  60.289  1.00  0.00           C  
ATOM   1681  O   PRO   125      58.925  50.570  60.873  1.00  0.00           O  
ATOM   1682  N   GLN   126      57.295  49.127  60.320  1.00  0.00           N  
ATOM   1683  H   GLN   126      57.106  48.313  59.752  1.00  0.00           H  
ATOM   1684  CA  GLN   126      56.307  49.880  61.034  1.00  0.00           C  
ATOM   1685  HA  GLN   126      56.321  50.895  60.635  1.00  0.00           H  
ATOM   1686  CB  GLN   126      54.847  49.446  60.704  1.00  0.00           C  
ATOM   1687  HB2 GLN   126      54.726  49.491  59.621  1.00  0.00           H  
ATOM   1688  HB3 GLN   126      54.638  48.518  61.237  1.00  0.00           H  
ATOM   1689  CG  GLN   126      53.800  50.410  61.240  1.00  0.00           C  
ATOM   1690  HG2 GLN   126      52.876  50.047  60.789  1.00  0.00           H  
ATOM   1691  HG3 GLN   126      53.709  50.459  62.325  1.00  0.00           H  
ATOM   1692  CD  GLN   126      53.848  51.933  60.933  1.00  0.00           C  
ATOM   1693  OE1 GLN   126      54.787  52.677  61.279  1.00  0.00           O  
ATOM   1694  NE2 GLN   126      52.924  52.537  60.236  1.00  0.00           N  
ATOM   1695 HE21 GLN   126      52.165  52.056  59.774  1.00  0.00           H  
ATOM   1696 HE22 GLN   126      52.925  53.547  60.200  1.00  0.00           H  
ATOM   1697  C   GLN   126      56.592  49.946  62.537  1.00  0.00           C  
ATOM   1698  O   GLN   126      56.929  48.990  63.261  1.00  0.00           O  
ATOM   1699  N   SER   127      56.605  51.161  63.095  1.00  0.00           N  
ATOM   1700  H   SER   127      56.327  51.852  62.412  1.00  0.00           H  
ATOM   1701  CA  SER   127      56.889  51.526  64.520  1.00  0.00           C  
ATOM   1702  HA  SER   127      57.001  52.600  64.664  1.00  0.00           H  
ATOM   1703  CB  SER   127      55.680  51.193  65.456  1.00  0.00           C  
ATOM   1704  HB2 SER   127      55.649  50.105  65.524  1.00  0.00           H  
ATOM   1705  HB3 SER   127      55.834  51.577  66.464  1.00  0.00           H  
ATOM   1706  OG  SER   127      54.401  51.671  65.061  1.00  0.00           O  
ATOM   1707  HG  SER   127      53.936  50.846  64.900  1.00  0.00           H  
ATOM   1708  C   SER   127      58.241  50.891  65.060  1.00  0.00           C  
ATOM   1709  O   SER   127      58.231  50.388  66.203  1.00  0.00           O  
ATOM   1710  N   GLY   128      59.406  51.244  64.392  1.00  0.00           N  
ATOM   1711  H   GLY   128      59.199  51.732  63.532  1.00  0.00           H  
ATOM   1712  CA  GLY   128      60.833  50.929  64.732  1.00  0.00           C  
ATOM   1713  HA2 GLY   128      61.397  51.829  64.487  1.00  0.00           H  
ATOM   1714  HA3 GLY   128      60.957  50.757  65.801  1.00  0.00           H  
ATOM   1715  C   GLY   128      61.388  49.712  64.130  1.00  0.00           C  
ATOM   1716  O   GLY   128      60.718  48.625  64.144  1.00  0.00           O  
ATOM   1717  N   SER   129      62.612  49.650  63.634  1.00  0.00           N  
ATOM   1718  H   SER   129      62.899  48.706  63.415  1.00  0.00           H  
ATOM   1719  CA  SER   129      63.690  50.694  63.475  1.00  0.00           C  
ATOM   1720  HA  SER   129      64.598  50.220  63.103  1.00  0.00           H  
ATOM   1721  CB  SER   129      63.323  51.652  62.354  1.00  0.00           C  
ATOM   1722  HB2 SER   129      62.990  51.078  61.490  1.00  0.00           H  
ATOM   1723  HB3 SER   129      62.482  52.254  62.700  1.00  0.00           H  
ATOM   1724  OG  SER   129      64.398  52.518  61.948  1.00  0.00           O  
ATOM   1725  HG  SER   129      64.746  53.056  62.663  1.00  0.00           H  
ATOM   1726  C   SER   129      64.056  51.369  64.827  1.00  0.00           C  
ATOM   1727  O   SER   129      63.871  52.600  65.076  1.00  0.00           O  
ATOM   1728  N   TYR   130      64.547  50.565  65.764  1.00  0.00           N  
ATOM   1729  H   TYR   130      64.756  49.641  65.414  1.00  0.00           H  
ATOM   1730  CA  TYR   130      65.155  50.949  66.983  1.00  0.00           C  
ATOM   1731  HA  TYR   130      65.052  52.026  67.113  1.00  0.00           H  
ATOM   1732  CB  TYR   130      64.337  50.263  68.107  1.00  0.00           C  
ATOM   1733  HB2 TYR   130      64.235  49.196  67.905  1.00  0.00           H  
ATOM   1734  HB3 TYR   130      64.865  50.362  69.056  1.00  0.00           H  
ATOM   1735  CG  TYR   130      62.917  50.736  68.271  1.00  0.00           C  
ATOM   1736  CD1 TYR   130      62.069  49.803  68.903  1.00  0.00           C  
ATOM   1737  HD1 TYR   130      62.458  48.833  69.175  1.00  0.00           H  
ATOM   1738  CE1 TYR   130      60.745  50.169  69.224  1.00  0.00           C  
ATOM   1739  HE1 TYR   130      59.994  49.557  69.700  1.00  0.00           H  
ATOM   1740  CZ  TYR   130      60.253  51.437  68.851  1.00  0.00           C  
ATOM   1741  OH  TYR   130      58.871  51.655  69.089  1.00  0.00           O  
ATOM   1742  HH  TYR   130      58.443  52.133  68.375  1.00  0.00           H  
ATOM   1743  CE2 TYR   130      61.064  52.339  68.211  1.00  0.00           C  
ATOM   1744  HE2 TYR   130      60.729  53.337  67.969  1.00  0.00           H  
ATOM   1745  CD2 TYR   130      62.403  51.973  67.916  1.00  0.00           C  
ATOM   1746  HD2 TYR   130      63.023  52.753  67.500  1.00  0.00           H  
ATOM   1747  C   TYR   130      66.574  50.504  67.034  1.00  0.00           C  
ATOM   1748  O   TYR   130      66.828  49.408  66.542  1.00  0.00           O  
ATOM   1749  N   SER   131      67.437  51.281  67.711  1.00  0.00           N  
ATOM   1750  H   SER   131      68.409  51.037  67.585  1.00  0.00           H  
ATOM   1751  CA  SER   131      67.335  52.641  68.399  1.00  0.00           C  
ATOM   1752  HA  SER   131      68.313  52.887  68.812  1.00  0.00           H  
ATOM   1753  CB  SER   131      67.068  53.730  67.371  1.00  0.00           C  
ATOM   1754  HB2 SER   131      66.173  53.581  66.766  1.00  0.00           H  
ATOM   1755  HB3 SER   131      67.048  54.755  67.742  1.00  0.00           H  
ATOM   1756  OG  SER   131      68.285  53.629  66.582  1.00  0.00           O  
ATOM   1757  HG  SER   131      68.908  54.355  66.659  1.00  0.00           H  
ATOM   1758  C   SER   131      66.275  52.744  69.522  1.00  0.00           C  
ATOM   1759  O   SER   131      65.162  53.219  69.310  1.00  0.00           O  
ATOM   1760  N   GLN   132      66.563  52.175  70.665  1.00  0.00           N  
ATOM   1761  H   GLN   132      65.851  52.244  71.378  1.00  0.00           H  
ATOM   1762  CA  GLN   132      67.760  51.420  71.079  1.00  0.00           C  
ATOM   1763  HA  GLN   132      68.365  51.055  70.249  1.00  0.00           H  
ATOM   1764  CB  GLN   132      68.645  52.368  71.892  1.00  0.00           C  
ATOM   1765  HB2 GLN   132      69.514  51.779  72.184  1.00  0.00           H  
ATOM   1766  HB3 GLN   132      69.001  53.166  71.239  1.00  0.00           H  
ATOM   1767  CG  GLN   132      68.097  53.150  73.057  1.00  0.00           C  
ATOM   1768  HG2 GLN   132      67.401  53.905  72.692  1.00  0.00           H  
ATOM   1769  HG3 GLN   132      67.583  52.462  73.729  1.00  0.00           H  
ATOM   1770  CD  GLN   132      69.254  53.907  73.804  1.00  0.00           C  
ATOM   1771  OE1 GLN   132      70.425  53.689  73.592  1.00  0.00           O  
ATOM   1772  NE2 GLN   132      68.948  54.819  74.719  1.00  0.00           N  
ATOM   1773 HE21 GLN   132      67.992  54.909  75.033  1.00  0.00           H  
ATOM   1774 HE22 GLN   132      69.698  55.234  75.252  1.00  0.00           H  
ATOM   1775  C   GLN   132      67.359  50.128  71.936  1.00  0.00           C  
ATOM   1776  O   GLN   132      66.225  50.026  72.370  1.00  0.00           O  
ATOM   1777  N   GLN   133      68.305  49.185  72.084  1.00  0.00           N  
ATOM   1778  H   GLN   133      69.151  49.325  71.550  1.00  0.00           H  
ATOM   1779  CA  GLN   133      68.259  48.105  73.048  1.00  0.00           C  
ATOM   1780  HA  GLN   133      69.203  47.564  72.998  1.00  0.00           H  
ATOM   1781  CB  GLN   133      68.211  48.663  74.485  1.00  0.00           C  
ATOM   1782  HB2 GLN   133      67.287  49.222  74.629  1.00  0.00           H  
ATOM   1783  HB3 GLN   133      68.141  47.837  75.192  1.00  0.00           H  
ATOM   1784  CG  GLN   133      69.384  49.638  74.895  1.00  0.00           C  
ATOM   1785  HG2 GLN   133      70.294  49.370  74.359  1.00  0.00           H  
ATOM   1786  HG3 GLN   133      69.144  50.689  74.733  1.00  0.00           H  
ATOM   1787  CD  GLN   133      69.783  49.502  76.354  1.00  0.00           C  
ATOM   1788  OE1 GLN   133      70.522  48.610  76.722  1.00  0.00           O  
ATOM   1789  NE2 GLN   133      69.349  50.426  77.197  1.00  0.00           N  
ATOM   1790 HE21 GLN   133      68.775  51.229  76.981  1.00  0.00           H  
ATOM   1791 HE22 GLN   133      69.565  50.270  78.172  1.00  0.00           H  
ATOM   1792  C   GLN   133      67.097  47.044  72.754  1.00  0.00           C  
ATOM   1793  O   GLN   133      66.160  46.889  73.541  1.00  0.00           O  
ATOM   1794  N   PRO   134      67.080  46.378  71.611  1.00  0.00           N  
ATOM   1795  CD  PRO   134      66.158  45.303  71.393  1.00  0.00           C  
ATOM   1796  HD2 PRO   134      65.173  45.761  71.481  1.00  0.00           H  
ATOM   1797  HD3 PRO   134      66.294  44.459  72.069  1.00  0.00           H  
ATOM   1798  CG  PRO   134      66.380  44.835  69.947  1.00  0.00           C  
ATOM   1799  HG2 PRO   134      65.679  45.401  69.334  1.00  0.00           H  
ATOM   1800  HG3 PRO   134      66.283  43.752  69.875  1.00  0.00           H  
ATOM   1801  CB  PRO   134      67.781  45.230  69.634  1.00  0.00           C  
ATOM   1802  HB2 PRO   134      67.995  45.484  68.596  1.00  0.00           H  
ATOM   1803  HB3 PRO   134      68.531  44.548  70.035  1.00  0.00           H  
ATOM   1804  CA  PRO   134      67.958  46.487  70.478  1.00  0.00           C  
ATOM   1805  HA  PRO   134      68.968  46.652  70.853  1.00  0.00           H  
ATOM   1806  C   PRO   134      67.553  47.678  69.662  1.00  0.00           C  
ATOM   1807  O   PRO   134      66.374  48.085  69.727  1.00  0.00           O  
ATOM   1808  N   SER   135      68.455  48.203  68.795  1.00  0.00           N  
ATOM   1809  H   SER   135      68.015  48.827  68.133  1.00  0.00           H  
ATOM   1810  CA  SER   135      69.897  47.899  68.618  1.00  0.00           C  
ATOM   1811  HA  SER   135      69.995  46.818  68.717  1.00  0.00           H  
ATOM   1812  CB  SER   135      70.408  48.448  67.240  1.00  0.00           C  
ATOM   1813  HB2 SER   135      71.479  48.247  67.214  1.00  0.00           H  
ATOM   1814  HB3 SER   135      69.959  47.897  66.414  1.00  0.00           H  
ATOM   1815  OG  SER   135      70.200  49.821  67.030  1.00  0.00           O  
ATOM   1816  HG  SER   135      70.890  50.442  67.275  1.00  0.00           H  
ATOM   1817  C   SER   135      70.773  48.494  69.722  1.00  0.00           C  
ATOM   1818  O   SER   135      70.523  49.607  70.221  1.00  0.00           O  
ATOM   1819  N   TYR   136      71.721  47.724  70.255  1.00  0.00           N  
ATOM   1820  H   TYR   136      71.873  46.793  69.894  1.00  0.00           H  
ATOM   1821  CA  TYR   136      72.655  47.981  71.377  1.00  0.00           C  
ATOM   1822  HA  TYR   136      72.174  48.610  72.126  1.00  0.00           H  
ATOM   1823  CB  TYR   136      72.957  46.674  72.086  1.00  0.00           C  
ATOM   1824  HB2 TYR   136      73.368  45.980  71.353  1.00  0.00           H  
ATOM   1825  HB3 TYR   136      73.675  46.958  72.855  1.00  0.00           H  
ATOM   1826  CG  TYR   136      71.756  46.018  72.701  1.00  0.00           C  
ATOM   1827  CD1 TYR   136      71.261  46.358  73.932  1.00  0.00           C  
ATOM   1828  HD1 TYR   136      71.761  47.199  74.389  1.00  0.00           H  
ATOM   1829  CE1 TYR   136      70.238  45.553  74.511  1.00  0.00           C  
ATOM   1830  HE1 TYR   136      69.916  45.733  75.526  1.00  0.00           H  
ATOM   1831  CZ  TYR   136      69.560  44.660  73.643  1.00  0.00           C  
ATOM   1832  OH  TYR   136      68.384  44.050  74.023  1.00  0.00           O  
ATOM   1833  HH  TYR   136      68.216  44.398  74.902  1.00  0.00           H  
ATOM   1834  CE2 TYR   136      70.063  44.328  72.401  1.00  0.00           C  
ATOM   1835  HE2 TYR   136      69.653  43.524  71.808  1.00  0.00           H  
ATOM   1836  CD2 TYR   136      71.146  45.021  71.935  1.00  0.00           C  
ATOM   1837  HD2 TYR   136      71.564  44.709  70.989  1.00  0.00           H  
ATOM   1838  C   TYR   136      73.921  48.651  70.783  1.00  0.00           C  
ATOM   1839  O   TYR   136      74.783  48.082  70.136  1.00  0.00           O  
ATOM   1840  N   GLY   137      74.083  50.008  70.924  1.00  0.00           N  
ATOM   1841  H   GLY   137      74.911  50.435  70.533  1.00  0.00           H  
ATOM   1842  CA  GLY   137      73.191  50.975  71.641  1.00  0.00           C  
ATOM   1843  HA2 GLY   137      73.461  51.994  71.364  1.00  0.00           H  
ATOM   1844  HA3 GLY   137      72.165  50.775  71.335  1.00  0.00           H  
ATOM   1845  C   GLY   137      73.245  50.929  73.177  1.00  0.00           C  
ATOM   1846  O   GLY   137      73.420  49.890  73.759  1.00  0.00           O  
ATOM   1847  N   GLY   138      73.066  52.034  73.866  1.00  0.00           N  
ATOM   1848  H   GLY   138      73.046  52.911  73.366  1.00  0.00           H  
ATOM   1849  CA  GLY   138      72.998  52.176  75.308  1.00  0.00           C  
ATOM   1850  HA2 GLY   138      72.482  53.101  75.566  1.00  0.00           H  
ATOM   1851  HA3 GLY   138      72.630  51.276  75.801  1.00  0.00           H  
ATOM   1852  C   GLY   138      74.493  52.325  75.863  1.00  0.00           C  
ATOM   1853  O   GLY   138      75.433  52.114  75.103  1.00  0.00           O  
ATOM   1854  N   GLN   139      74.677  52.611  77.123  1.00  0.00           N  
ATOM   1855  H   GLN   139      75.650  52.543  77.386  1.00  0.00           H  
ATOM   1856  CA  GLN   139      73.639  52.697  78.186  1.00  0.00           C  
ATOM   1857  HA  GLN   139      72.670  52.991  77.782  1.00  0.00           H  
ATOM   1858  CB  GLN   139      73.437  51.287  78.621  1.00  0.00           C  
ATOM   1859  HB2 GLN   139      73.092  50.595  77.853  1.00  0.00           H  
ATOM   1860  HB3 GLN   139      74.458  50.948  78.792  1.00  0.00           H  
ATOM   1861  CG  GLN   139      72.559  51.050  79.896  1.00  0.00           C  
ATOM   1862  HG2 GLN   139      72.536  49.961  79.916  1.00  0.00           H  
ATOM   1863  HG3 GLN   139      73.097  51.428  80.766  1.00  0.00           H  
ATOM   1864  CD  GLN   139      71.076  51.483  79.886  1.00  0.00           C  
ATOM   1865  OE1 GLN   139      70.738  52.489  79.382  1.00  0.00           O  
ATOM   1866  NE2 GLN   139      70.114  50.704  80.449  1.00  0.00           N  
ATOM   1867 HE21 GLN   139      70.343  49.752  80.697  1.00  0.00           H  
ATOM   1868 HE22 GLN   139      69.167  51.057  80.456  1.00  0.00           H  
ATOM   1869  C   GLN   139      73.994  53.616  79.394  1.00  0.00           C  
ATOM   1870  O   GLN   139      75.084  53.473  80.046  1.00  0.00           O  
ATOM   1871  N   GLN   140      72.933  54.440  79.772  1.00  0.00           N  
ATOM   1872  H   GLN   140      72.105  54.466  79.195  1.00  0.00           H  
ATOM   1873  CA  GLN   140      72.945  55.402  80.946  1.00  0.00           C  
ATOM   1874  HA  GLN   140      73.153  54.970  81.925  1.00  0.00           H  
ATOM   1875  CB  GLN   140      74.141  56.375  80.811  1.00  0.00           C  
ATOM   1876  HB2 GLN   140      75.042  55.824  81.080  1.00  0.00           H  
ATOM   1877  HB3 GLN   140      74.323  56.703  79.787  1.00  0.00           H  
ATOM   1878  CG  GLN   140      74.089  57.742  81.450  1.00  0.00           C  
ATOM   1879  HG2 GLN   140      73.187  58.256  81.117  1.00  0.00           H  
ATOM   1880  HG3 GLN   140      74.134  57.709  82.538  1.00  0.00           H  
ATOM   1881  CD  GLN   140      75.206  58.705  81.070  1.00  0.00           C  
ATOM   1882  OE1 GLN   140      76.162  58.401  80.424  1.00  0.00           O  
ATOM   1883  NE2 GLN   140      75.097  59.912  81.690  1.00  0.00           N  
ATOM   1884 HE21 GLN   140      74.344  60.290  82.247  1.00  0.00           H  
ATOM   1885 HE22 GLN   140      75.918  60.500  81.677  1.00  0.00           H  
ATOM   1886  C   GLN   140      71.593  56.079  81.054  1.00  0.00           C  
ATOM   1887  O   GLN   140      71.113  56.639  80.086  1.00  0.00           O  
ATOM   1888  N   GLN   141      71.074  56.067  82.228  1.00  0.00           N  
ATOM   1889  H   GLN   141      71.652  55.748  82.993  1.00  0.00           H  
ATOM   1890  CA  GLN   141      69.813  56.722  82.585  1.00  0.00           C  
ATOM   1891  HA  GLN   141      69.200  56.737  81.684  1.00  0.00           H  
ATOM   1892  CB  GLN   141      69.167  55.862  83.760  1.00  0.00           C  
ATOM   1893  HB2 GLN   141      69.897  55.816  84.568  1.00  0.00           H  
ATOM   1894  HB3 GLN   141      68.300  56.418  84.117  1.00  0.00           H  
ATOM   1895  CG  GLN   141      68.864  54.364  83.350  1.00  0.00           C  
ATOM   1896  HG2 GLN   141      68.091  54.098  84.071  1.00  0.00           H  
ATOM   1897  HG3 GLN   141      68.428  54.249  82.358  1.00  0.00           H  
ATOM   1898  CD  GLN   141      69.968  53.406  83.508  1.00  0.00           C  
ATOM   1899  OE1 GLN   141      71.005  53.774  83.946  1.00  0.00           O  
ATOM   1900  NE2 GLN   141      69.894  52.183  83.089  1.00  0.00           N  
ATOM   1901 HE21 GLN   141      69.004  51.886  82.717  1.00  0.00           H  
ATOM   1902 HE22 GLN   141      70.729  51.640  83.262  1.00  0.00           H  
ATOM   1903  C   GLN   141      70.019  58.178  82.980  1.00  0.00           C  
ATOM   1904  O   GLN   141      70.891  58.419  83.871  1.00  0.00           O  
ATOM   1905  N   SER   142      69.338  59.249  82.484  1.00  0.00           N  
ATOM   1906  H   SER   142      69.590  60.105  82.958  1.00  0.00           H  
ATOM   1907  CA  SER   142      68.457  59.327  81.281  1.00  0.00           C  
ATOM   1908  HA  SER   142      68.001  60.317  81.277  1.00  0.00           H  
ATOM   1909  CB  SER   142      69.139  59.089  79.996  1.00  0.00           C  
ATOM   1910  HB2 SER   142      69.284  58.016  79.871  1.00  0.00           H  
ATOM   1911  HB3 SER   142      68.496  59.404  79.173  1.00  0.00           H  
ATOM   1912  OG  SER   142      70.383  59.841  80.047  1.00  0.00           O  
ATOM   1913  HG  SER   142      71.065  59.415  79.523  1.00  0.00           H  
ATOM   1914  C   SER   142      67.239  58.377  81.591  1.00  0.00           C  
ATOM   1915  O   SER   142      67.019  57.431  80.902  1.00  0.00           O  
ATOM   1916  N   TYR   143      66.326  58.785  82.500  1.00  0.00           N  
ATOM   1917  H   TYR   143      66.483  59.658  82.982  1.00  0.00           H  
ATOM   1918  CA  TYR   143      65.350  57.799  83.067  1.00  0.00           C  
ATOM   1919  HA  TYR   143      65.956  56.980  83.454  1.00  0.00           H  
ATOM   1920  CB  TYR   143      64.746  58.431  84.322  1.00  0.00           C  
ATOM   1921  HB2 TYR   143      64.527  59.478  84.110  1.00  0.00           H  
ATOM   1922  HB3 TYR   143      63.772  57.972  84.495  1.00  0.00           H  
ATOM   1923  CG  TYR   143      65.579  58.306  85.620  1.00  0.00           C  
ATOM   1924  CD1 TYR   143      65.205  57.391  86.632  1.00  0.00           C  
ATOM   1925  HD1 TYR   143      64.338  56.756  86.522  1.00  0.00           H  
ATOM   1926  CE1 TYR   143      66.100  57.311  87.725  1.00  0.00           C  
ATOM   1927  HE1 TYR   143      66.015  56.608  88.541  1.00  0.00           H  
ATOM   1928  CZ  TYR   143      67.344  57.997  87.749  1.00  0.00           C  
ATOM   1929  OH  TYR   143      68.161  57.890  88.815  1.00  0.00           O  
ATOM   1930  HH  TYR   143      69.077  58.115  88.634  1.00  0.00           H  
ATOM   1931  CE2 TYR   143      67.688  58.813  86.730  1.00  0.00           C  
ATOM   1932  HE2 TYR   143      68.689  59.217  86.692  1.00  0.00           H  
ATOM   1933  CD2 TYR   143      66.785  59.049  85.677  1.00  0.00           C  
ATOM   1934  HD2 TYR   143      67.004  59.823  84.957  1.00  0.00           H  
ATOM   1935  C   TYR   143      64.171  57.289  82.128  1.00  0.00           C  
ATOM   1936  O   TYR   143      63.468  56.353  82.538  1.00  0.00           O  
ATOM   1937  N   GLY   144      63.854  57.934  80.969  1.00  0.00           N  
ATOM   1938  H   GLY   144      64.411  58.705  80.629  1.00  0.00           H  
ATOM   1939  CA  GLY   144      62.633  57.570  80.212  1.00  0.00           C  
ATOM   1940  HA2 GLY   144      62.779  57.845  79.167  1.00  0.00           H  
ATOM   1941  HA3 GLY   144      62.559  56.484  80.163  1.00  0.00           H  
ATOM   1942  C   GLY   144      61.382  58.296  80.673  1.00  0.00           C  
ATOM   1943  O   GLY   144      60.329  58.191  80.021  1.00  0.00           O  
ATOM   1944  N   GLN   145      61.532  59.119  81.683  1.00  0.00           N  
ATOM   1945  H   GLN   145      62.437  59.130  82.131  1.00  0.00           H  
ATOM   1946  CA  GLN   145      60.517  59.866  82.299  1.00  0.00           C  
ATOM   1947  HA  GLN   145      59.651  59.867  81.637  1.00  0.00           H  
ATOM   1948  CB  GLN   145      60.046  59.215  83.578  1.00  0.00           C  
ATOM   1949  HB2 GLN   145      60.929  59.275  84.214  1.00  0.00           H  
ATOM   1950  HB3 GLN   145      59.298  59.908  83.963  1.00  0.00           H  
ATOM   1951  CG  GLN   145      59.585  57.762  83.531  1.00  0.00           C  
ATOM   1952  HG2 GLN   145      58.557  57.671  83.182  1.00  0.00           H  
ATOM   1953  HG3 GLN   145      60.184  57.151  82.855  1.00  0.00           H  
ATOM   1954  CD  GLN   145      59.837  57.099  84.916  1.00  0.00           C  
ATOM   1955  OE1 GLN   145      60.019  57.731  85.984  1.00  0.00           O  
ATOM   1956  NE2 GLN   145      60.040  55.822  84.876  1.00  0.00           N  
ATOM   1957 HE21 GLN   145      60.348  55.300  85.683  1.00  0.00           H  
ATOM   1958 HE22 GLN   145      59.671  55.277  84.110  1.00  0.00           H  
ATOM   1959  C   GLN   145      60.935  61.381  82.525  1.00  0.00           C  
ATOM   1960  O   GLN   145      62.127  61.667  82.655  1.00  0.00           O  
ATOM   1961  N   GLN   146      59.943  62.304  82.545  1.00  0.00           N  
ATOM   1962  H   GLN   146      58.955  62.123  82.656  1.00  0.00           H  
ATOM   1963  CA  GLN   146      60.244  63.714  82.708  1.00  0.00           C  
ATOM   1964  HA  GLN   146      60.806  63.923  83.618  1.00  0.00           H  
ATOM   1965  CB  GLN   146      60.852  64.233  81.428  1.00  0.00           C  
ATOM   1966  HB2 GLN   146      61.808  63.724  81.308  1.00  0.00           H  
ATOM   1967  HB3 GLN   146      60.251  64.060  80.535  1.00  0.00           H  
ATOM   1968  CG  GLN   146      61.219  65.655  81.459  1.00  0.00           C  
ATOM   1969  HG2 GLN   146      60.319  66.206  81.730  1.00  0.00           H  
ATOM   1970  HG3 GLN   146      61.934  65.699  82.282  1.00  0.00           H  
ATOM   1971  CD  GLN   146      61.683  66.264  80.121  1.00  0.00           C  
ATOM   1972  OE1 GLN   146      62.053  65.565  79.208  1.00  0.00           O  
ATOM   1973  NE2 GLN   146      61.736  67.556  80.079  1.00  0.00           N  
ATOM   1974 HE21 GLN   146      61.558  68.129  80.892  1.00  0.00           H  
ATOM   1975 HE22 GLN   146      62.098  67.949  79.222  1.00  0.00           H  
ATOM   1976  C   GLN   146      58.961  64.470  82.952  1.00  0.00           C  
ATOM   1977  O   GLN   146      58.090  64.495  82.102  1.00  0.00           O  
ATOM   1978  N   GLN   147      58.917  65.272  84.033  1.00  0.00           N  
ATOM   1979  H   GLN   147      59.768  65.365  84.570  1.00  0.00           H  
ATOM   1980  CA  GLN   147      57.892  66.289  84.239  1.00  0.00           C  
ATOM   1981  HA  GLN   147      56.965  65.741  84.408  1.00  0.00           H  
ATOM   1982  CB  GLN   147      58.235  67.010  85.499  1.00  0.00           C  
ATOM   1983  HB2 GLN   147      58.369  66.307  86.322  1.00  0.00           H  
ATOM   1984  HB3 GLN   147      59.180  67.544  85.397  1.00  0.00           H  
ATOM   1985  CG  GLN   147      57.208  68.018  86.087  1.00  0.00           C  
ATOM   1986  HG2 GLN   147      57.586  68.428  87.024  1.00  0.00           H  
ATOM   1987  HG3 GLN   147      56.980  68.867  85.442  1.00  0.00           H  
ATOM   1988  CD  GLN   147      55.931  67.390  86.657  1.00  0.00           C  
ATOM   1989  OE1 GLN   147      55.486  66.288  86.404  1.00  0.00           O  
ATOM   1990  NE2 GLN   147      55.139  68.153  87.319  1.00  0.00           N  
ATOM   1991 HE21 GLN   147      55.291  69.142  87.456  1.00  0.00           H  
ATOM   1992 HE22 GLN   147      54.322  67.639  87.615  1.00  0.00           H  
ATOM   1993  C   GLN   147      57.648  67.261  83.077  1.00  0.00           C  
ATOM   1994  O   GLN   147      58.579  67.663  82.378  1.00  0.00           O  
ATOM   1995  N   SER   148      56.439  67.734  82.959  1.00  0.00           N  
ATOM   1996  H   SER   148      55.691  67.398  83.549  1.00  0.00           H  
ATOM   1997  CA  SER   148      56.056  68.611  81.877  1.00  0.00           C  
ATOM   1998  HA  SER   148      56.398  68.197  80.929  1.00  0.00           H  
ATOM   1999  CB  SER   148      54.568  68.808  81.769  1.00  0.00           C  
ATOM   2000  HB2 SER   148      54.156  67.891  81.349  1.00  0.00           H  
ATOM   2001  HB3 SER   148      54.280  68.904  82.816  1.00  0.00           H  
ATOM   2002  OG  SER   148      54.164  69.902  80.966  1.00  0.00           O  
ATOM   2003  HG  SER   148      54.013  70.693  81.488  1.00  0.00           H  
ATOM   2004  C   SER   148      56.771  69.953  81.929  1.00  0.00           C  
ATOM   2005  O   SER   148      57.043  70.431  83.076  1.00  0.00           O  
ATOM   2006  N   TYR   149      57.116  70.637  80.814  1.00  0.00           N  
ATOM   2007  H   TYR   149      57.048  70.040  80.002  1.00  0.00           H  
ATOM   2008  CA  TYR   149      57.926  71.864  80.714  1.00  0.00           C  
ATOM   2009  HA  TYR   149      58.816  71.644  81.303  1.00  0.00           H  
ATOM   2010  CB  TYR   149      58.353  72.146  79.224  1.00  0.00           C  
ATOM   2011  HB2 TYR   149      59.101  71.426  78.891  1.00  0.00           H  
ATOM   2012  HB3 TYR   149      57.454  72.023  78.621  1.00  0.00           H  
ATOM   2013  CG  TYR   149      58.873  73.585  79.072  1.00  0.00           C  
ATOM   2014  CD1 TYR   149      58.038  74.503  78.379  1.00  0.00           C  
ATOM   2015  HD1 TYR   149      57.027  74.243  78.100  1.00  0.00           H  
ATOM   2016  CE1 TYR   149      58.502  75.849  78.047  1.00  0.00           C  
ATOM   2017  HE1 TYR   149      57.826  76.505  77.518  1.00  0.00           H  
ATOM   2018  CZ  TYR   149      59.767  76.252  78.453  1.00  0.00           C  
ATOM   2019  OH  TYR   149      60.127  77.539  78.256  1.00  0.00           O  
ATOM   2020  HH  TYR   149      60.770  77.886  78.879  1.00  0.00           H  
ATOM   2021  CE2 TYR   149      60.602  75.318  79.149  1.00  0.00           C  
ATOM   2022  HE2 TYR   149      61.617  75.551  79.435  1.00  0.00           H  
ATOM   2023  CD2 TYR   149      60.202  73.977  79.402  1.00  0.00           C  
ATOM   2024  HD2 TYR   149      60.782  73.278  79.986  1.00  0.00           H  
ATOM   2025  C   TYR   149      57.253  73.115  81.414  1.00  0.00           C  
ATOM   2026  O   TYR   149      56.049  73.214  81.285  1.00  0.00           O  
ATOM   2027  N   ASN   150      58.033  74.002  82.035  1.00  0.00           N  
ATOM   2028  H   ASN   150      59.000  73.763  82.204  1.00  0.00           H  
ATOM   2029  CA  ASN   150      57.623  75.085  82.841  1.00  0.00           C  
ATOM   2030  HA  ASN   150      56.548  75.239  82.757  1.00  0.00           H  
ATOM   2031  CB  ASN   150      57.686  74.735  84.330  1.00  0.00           C  
ATOM   2032  HB2 ASN   150      58.108  73.731  84.384  1.00  0.00           H  
ATOM   2033  HB3 ASN   150      58.311  75.445  84.872  1.00  0.00           H  
ATOM   2034  CG  ASN   150      56.277  74.612  84.841  1.00  0.00           C  
ATOM   2035  OD1 ASN   150      55.494  73.664  84.668  1.00  0.00           O  
ATOM   2036  ND2 ASN   150      55.818  75.644  85.552  1.00  0.00           N  
ATOM   2037 HD21 ASN   150      54.903  75.797  85.950  1.00  0.00           H  
ATOM   2038 HD22 ASN   150      56.488  76.377  85.738  1.00  0.00           H  
ATOM   2039  C   ASN   150      58.526  76.199  82.352  1.00  0.00           C  
ATOM   2040  O   ASN   150      59.697  76.235  82.635  1.00  0.00           O  
ATOM   2041  N   PRO   151      57.947  77.263  81.818  1.00  0.00           N  
ATOM   2042  CD  PRO   151      56.636  77.406  81.225  1.00  0.00           C  
ATOM   2043  HD2 PRO   151      55.860  77.129  81.940  1.00  0.00           H  
ATOM   2044  HD3 PRO   151      56.478  76.734  80.382  1.00  0.00           H  
ATOM   2045  CG  PRO   151      56.347  78.826  80.826  1.00  0.00           C  
ATOM   2046  HG2 PRO   151      55.921  79.457  81.606  1.00  0.00           H  
ATOM   2047  HG3 PRO   151      55.673  78.983  79.984  1.00  0.00           H  
ATOM   2048  CB  PRO   151      57.848  79.305  80.694  1.00  0.00           C  
ATOM   2049  HB2 PRO   151      58.032  80.379  80.738  1.00  0.00           H  
ATOM   2050  HB3 PRO   151      58.107  78.923  79.707  1.00  0.00           H  
ATOM   2051  CA  PRO   151      58.651  78.568  81.727  1.00  0.00           C  
ATOM   2052  HA  PRO   151      59.711  78.488  81.486  1.00  0.00           H  
ATOM   2053  C   PRO   151      58.530  79.384  83.069  1.00  0.00           C  
ATOM   2054  O   PRO   151      57.654  79.028  83.891  1.00  0.00           O  
ATOM   2055  N   PRO   152      59.400  80.402  83.303  1.00  0.00           N  
ATOM   2056  CD  PRO   152      60.546  80.714  82.467  1.00  0.00           C  
ATOM   2057  HD2 PRO   152      60.238  81.240  81.563  1.00  0.00           H  
ATOM   2058  HD3 PRO   152      61.069  79.783  82.251  1.00  0.00           H  
ATOM   2059  CG  PRO   152      61.445  81.641  83.339  1.00  0.00           C  
ATOM   2060  HG2 PRO   152      61.783  82.532  82.810  1.00  0.00           H  
ATOM   2061  HG3 PRO   152      62.280  81.246  83.917  1.00  0.00           H  
ATOM   2062  CB  PRO   152      60.497  82.168  84.335  1.00  0.00           C  
ATOM   2063  HB2 PRO   152      60.122  83.126  83.973  1.00  0.00           H  
ATOM   2064  HB3 PRO   152      60.931  82.361  85.317  1.00  0.00           H  
ATOM   2065  CA  PRO   152      59.350  81.204  84.453  1.00  0.00           C  
ATOM   2066  HA  PRO   152      59.418  80.593  85.353  1.00  0.00           H  
ATOM   2067  C   PRO   152      57.988  81.807  84.533  1.00  0.00           C  
ATOM   2068  O   PRO   152      57.447  82.103  83.433  1.00  0.00           O  
ATOM   2069  N   GLN   153      57.512  82.142  85.727  1.00  0.00           N  
ATOM   2070  H   GLN   153      58.171  82.000  86.479  1.00  0.00           H  
ATOM   2071  CA  GLN   153      56.158  82.669  86.002  1.00  0.00           C  
ATOM   2072  HA  GLN   153      55.991  83.574  85.419  1.00  0.00           H  
ATOM   2073  CB  GLN   153      55.093  81.604  85.545  1.00  0.00           C  
ATOM   2074  HB2 GLN   153      54.104  82.047  85.431  1.00  0.00           H  
ATOM   2075  HB3 GLN   153      55.415  81.263  84.561  1.00  0.00           H  
ATOM   2076  CG  GLN   153      55.110  80.411  86.470  1.00  0.00           C  
ATOM   2077  HG2 GLN   153      56.145  80.079  86.556  1.00  0.00           H  
ATOM   2078  HG3 GLN   153      54.639  80.649  87.424  1.00  0.00           H  
ATOM   2079  CD  GLN   153      54.192  79.352  85.863  1.00  0.00           C  
ATOM   2080  OE1 GLN   153      53.083  79.078  86.282  1.00  0.00           O  
ATOM   2081  NE2 GLN   153      54.723  78.619  84.918  1.00  0.00           N  
ATOM   2082 HE21 GLN   153      55.671  78.742  84.593  1.00  0.00           H  
ATOM   2083 HE22 GLN   153      54.144  77.866  84.573  1.00  0.00           H  
ATOM   2084  C   GLN   153      55.893  83.025  87.498  1.00  0.00           C  
ATOM   2085  O   GLN   153      54.719  83.168  87.897  1.00  0.00           O  
ATOM   2086  N   GLY   154      56.898  83.189  88.362  1.00  0.00           N  
ATOM   2087  H   GLY   154      57.835  82.962  88.059  1.00  0.00           H  
ATOM   2088  CA  GLY   154      56.787  83.880  89.662  1.00  0.00           C  
ATOM   2089  HA2 GLY   154      55.876  83.458  90.087  1.00  0.00           H  
ATOM   2090  HA3 GLY   154      57.576  83.489  90.304  1.00  0.00           H  
ATOM   2091  C   GLY   154      56.828  85.446  89.727  1.00  0.00           C  
ATOM   2092  O   GLY   154      56.371  86.050  90.701  1.00  0.00           O  
ATOM   2093  N   TYR   155      57.180  86.036  88.592  1.00  0.00           N  
ATOM   2094  H   TYR   155      57.383  85.445  87.799  1.00  0.00           H  
ATOM   2095  CA  TYR   155      57.175  87.471  88.441  1.00  0.00           C  
ATOM   2096  HA  TYR   155      56.661  87.906  89.298  1.00  0.00           H  
ATOM   2097  CB  TYR   155      58.645  88.057  88.353  1.00  0.00           C  
ATOM   2098  HB2 TYR   155      59.200  87.675  87.496  1.00  0.00           H  
ATOM   2099  HB3 TYR   155      58.570  89.120  88.123  1.00  0.00           H  
ATOM   2100  CG  TYR   155      59.385  87.883  89.668  1.00  0.00           C  
ATOM   2101  CD1 TYR   155      59.177  88.760  90.744  1.00  0.00           C  
ATOM   2102  HD1 TYR   155      58.574  89.655  90.698  1.00  0.00           H  
ATOM   2103  CE1 TYR   155      59.817  88.551  91.972  1.00  0.00           C  
ATOM   2104  HE1 TYR   155      59.665  89.250  92.781  1.00  0.00           H  
ATOM   2105  CZ  TYR   155      60.682  87.423  92.076  1.00  0.00           C  
ATOM   2106  OH  TYR   155      61.185  86.993  93.290  1.00  0.00           O  
ATOM   2107  HH  TYR   155      60.632  87.333  93.998  1.00  0.00           H  
ATOM   2108  CE2 TYR   155      60.800  86.477  91.040  1.00  0.00           C  
ATOM   2109  HE2 TYR   155      61.447  85.630  91.210  1.00  0.00           H  
ATOM   2110  CD2 TYR   155      60.189  86.722  89.774  1.00  0.00           C  
ATOM   2111  HD2 TYR   155      60.374  86.212  88.840  1.00  0.00           H  
ATOM   2112  C   TYR   155      56.455  87.824  87.126  1.00  0.00           C  
ATOM   2113  O   TYR   155      56.438  87.066  86.190  1.00  0.00           O  
ATOM   2114  N   GLY   156      55.683  88.941  87.098  1.00  0.00           N  
ATOM   2115  H   GLY   156      55.116  89.032  86.267  1.00  0.00           H  
ATOM   2116  CA  GLY   156      55.509  89.928  88.175  1.00  0.00           C  
ATOM   2117  HA2 GLY   156      54.821  89.542  88.928  1.00  0.00           H  
ATOM   2118  HA3 GLY   156      56.448  90.008  88.724  1.00  0.00           H  
ATOM   2119  C   GLY   156      54.851  91.240  87.668  1.00  0.00           C  
ATOM   2120  O   GLY   156      53.906  91.112  86.870  1.00  0.00           O  
ATOM   2121  N   GLN   157      55.303  92.399  88.026  1.00  0.00           N  
ATOM   2122  H   GLN   157      56.180  92.382  88.527  1.00  0.00           H  
ATOM   2123  CA  GLN   157      54.785  93.690  87.427  1.00  0.00           C  
ATOM   2124  HA  GLN   157      54.426  93.533  86.410  1.00  0.00           H  
ATOM   2125  CB  GLN   157      53.513  94.094  88.213  1.00  0.00           C  
ATOM   2126  HB2 GLN   157      52.840  94.721  87.629  1.00  0.00           H  
ATOM   2127  HB3 GLN   157      52.934  93.174  88.293  1.00  0.00           H  
ATOM   2128  CG  GLN   157      53.630  94.747  89.623  1.00  0.00           C  
ATOM   2129  HG2 GLN   157      54.261  95.632  89.533  1.00  0.00           H  
ATOM   2130  HG3 GLN   157      52.691  95.125  90.026  1.00  0.00           H  
ATOM   2131  CD  GLN   157      54.324  93.826  90.659  1.00  0.00           C  
ATOM   2132  OE1 GLN   157      54.020  92.623  90.753  1.00  0.00           O  
ATOM   2133  NE2 GLN   157      55.296  94.303  91.441  1.00  0.00           N  
ATOM   2134 HE21 GLN   157      55.570  95.273  91.373  1.00  0.00           H  
ATOM   2135 HE22 GLN   157      55.619  93.812  92.262  1.00  0.00           H  
ATOM   2136  C   GLN   157      55.846  94.779  87.498  1.00  0.00           C  
ATOM   2137  O   GLN   157      56.730  94.617  88.336  1.00  0.00           O  
ATOM   2138  N   GLN   158      55.906  95.798  86.616  1.00  0.00           N  
ATOM   2139  H   GLN   158      56.746  96.344  86.739  1.00  0.00           H  
ATOM   2140  CA  GLN   158      54.953  96.089  85.537  1.00  0.00           C  
ATOM   2141  HA  GLN   158      53.968  95.778  85.886  1.00  0.00           H  
ATOM   2142  CB  GLN   158      54.968  97.635  85.289  1.00  0.00           C  
ATOM   2143  HB2 GLN   158      55.955  97.946  84.945  1.00  0.00           H  
ATOM   2144  HB3 GLN   158      54.339  97.918  84.444  1.00  0.00           H  
ATOM   2145  CG  GLN   158      54.600  98.336  86.596  1.00  0.00           C  
ATOM   2146  HG2 GLN   158      55.139  98.035  87.494  1.00  0.00           H  
ATOM   2147  HG3 GLN   158      54.861  99.380  86.424  1.00  0.00           H  
ATOM   2148  CD  GLN   158      53.194  98.198  86.950  1.00  0.00           C  
ATOM   2149  OE1 GLN   158      52.346  98.006  86.146  1.00  0.00           O  
ATOM   2150  NE2 GLN   158      52.831  98.272  88.189  1.00  0.00           N  
ATOM   2151 HE21 GLN   158      53.498  98.358  88.943  1.00  0.00           H  
ATOM   2152 HE22 GLN   158      51.856  98.152  88.421  1.00  0.00           H  
ATOM   2153  C   GLN   158      55.201  95.292  84.222  1.00  0.00           C  
ATOM   2154  O   GLN   158      56.253  94.679  84.007  1.00  0.00           O  
ATOM   2155  N   ASN   159      54.194  95.337  83.337  1.00  0.00           N  
ATOM   2156  H   ASN   159      53.437  95.970  83.555  1.00  0.00           H  
ATOM   2157  CA  ASN   159      54.137  94.632  81.998  1.00  0.00           C  
ATOM   2158  HA  ASN   159      54.636  93.663  82.011  1.00  0.00           H  
ATOM   2159  CB  ASN   159      52.690  94.486  81.574  1.00  0.00           C  
ATOM   2160  HB2 ASN   159      52.092  93.962  82.319  1.00  0.00           H  
ATOM   2161  HB3 ASN   159      52.280  95.495  81.530  1.00  0.00           H  
ATOM   2162  CG  ASN   159      52.425  93.962  80.148  1.00  0.00           C  
ATOM   2163  OD1 ASN   159      52.181  94.648  79.128  1.00  0.00           O  
ATOM   2164  ND2 ASN   159      52.493  92.640  79.971  1.00  0.00           N  
ATOM   2165 HD21 ASN   159      52.776  92.115  80.786  1.00  0.00           H  
ATOM   2166 HD22 ASN   159      52.581  92.216  79.058  1.00  0.00           H  
ATOM   2167  C   ASN   159      54.963  95.369  80.916  1.00  0.00           C  
ATOM   2168  O   ASN   159      54.903  96.563  80.750  1.00  0.00           O  
ATOM   2169  N   GLN   160      55.753  94.655  80.152  1.00  0.00           N  
ATOM   2170  H   GLN   160      56.307  95.123  79.448  1.00  0.00           H  
ATOM   2171  CA  GLN   160      56.093  93.211  80.175  1.00  0.00           C  
ATOM   2172  HA  GLN   160      55.298  92.637  80.650  1.00  0.00           H  
ATOM   2173  CB  GLN   160      56.321  92.785  78.677  1.00  0.00           C  
ATOM   2174  HB2 GLN   160      55.314  92.737  78.261  1.00  0.00           H  
ATOM   2175  HB3 GLN   160      56.820  93.577  78.119  1.00  0.00           H  
ATOM   2176  CG  GLN   160      56.955  91.397  78.520  1.00  0.00           C  
ATOM   2177  HG2 GLN   160      56.727  90.934  77.560  1.00  0.00           H  
ATOM   2178  HG3 GLN   160      58.029  91.579  78.558  1.00  0.00           H  
ATOM   2179  CD  GLN   160      56.473  90.340  79.447  1.00  0.00           C  
ATOM   2180  OE1 GLN   160      57.163  90.036  80.385  1.00  0.00           O  
ATOM   2181  NE2 GLN   160      55.265  89.891  79.415  1.00  0.00           N  
ATOM   2182 HE21 GLN   160      54.610  90.250  78.734  1.00  0.00           H  
ATOM   2183 HE22 GLN   160      54.938  89.424  80.249  1.00  0.00           H  
ATOM   2184  C   GLN   160      57.354  93.128  81.005  1.00  0.00           C  
ATOM   2185  O   GLN   160      58.302  93.836  80.715  1.00  0.00           O  
ATOM   2186  N   TYR   161      57.363  92.336  82.037  1.00  0.00           N  
ATOM   2187  H   TYR   161      56.660  91.614  82.110  1.00  0.00           H  
ATOM   2188  CA  TYR   161      58.284  92.312  83.138  1.00  0.00           C  
ATOM   2189  HA  TYR   161      58.494  93.358  83.361  1.00  0.00           H  
ATOM   2190  CB  TYR   161      57.585  91.440  84.303  1.00  0.00           C  
ATOM   2191  HB2 TYR   161      56.632  91.888  84.582  1.00  0.00           H  
ATOM   2192  HB3 TYR   161      57.402  90.399  84.038  1.00  0.00           H  
ATOM   2193  CG  TYR   161      58.510  91.486  85.539  1.00  0.00           C  
ATOM   2194  CD1 TYR   161      59.616  90.595  85.730  1.00  0.00           C  
ATOM   2195  HD1 TYR   161      59.762  89.798  85.016  1.00  0.00           H  
ATOM   2196  CE1 TYR   161      60.396  90.539  86.931  1.00  0.00           C  
ATOM   2197  HE1 TYR   161      61.082  89.732  87.144  1.00  0.00           H  
ATOM   2198  CZ  TYR   161      60.261  91.597  87.819  1.00  0.00           C  
ATOM   2199  OH  TYR   161      60.933  91.529  89.008  1.00  0.00           O  
ATOM   2200  HH  TYR   161      61.478  90.739  89.007  1.00  0.00           H  
ATOM   2201  CE2 TYR   161      59.277  92.530  87.650  1.00  0.00           C  
ATOM   2202  HE2 TYR   161      59.097  93.352  88.327  1.00  0.00           H  
ATOM   2203  CD2 TYR   161      58.464  92.499  86.484  1.00  0.00           C  
ATOM   2204  HD2 TYR   161      57.764  93.316  86.387  1.00  0.00           H  
ATOM   2205  C   TYR   161      59.674  91.721  82.667  1.00  0.00           C  
ATOM   2206  O   TYR   161      60.701  92.132  83.148  1.00  0.00           O  
ATOM   2207  N   ASN   162      59.667  90.795  81.653  1.00  0.00           N  
ATOM   2208  H   ASN   162      58.781  90.418  81.349  1.00  0.00           H  
ATOM   2209  CA  ASN   162      60.870  90.059  81.200  1.00  0.00           C  
ATOM   2210  HA  ASN   162      61.414  89.647  82.050  1.00  0.00           H  
ATOM   2211  CB  ASN   162      60.333  88.794  80.502  1.00  0.00           C  
ATOM   2212  HB2 ASN   162      59.779  88.977  79.581  1.00  0.00           H  
ATOM   2213  HB3 ASN   162      61.184  88.204  80.161  1.00  0.00           H  
ATOM   2214  CG  ASN   162      59.531  87.884  81.418  1.00  0.00           C  
ATOM   2215  OD1 ASN   162      60.104  87.300  82.329  1.00  0.00           O  
ATOM   2216  ND2 ASN   162      58.257  87.693  81.294  1.00  0.00           N  
ATOM   2217 HD21 ASN   162      57.725  87.188  81.988  1.00  0.00           H  
ATOM   2218 HD22 ASN   162      57.752  88.216  80.594  1.00  0.00           H  
ATOM   2219  C   ASN   162      61.937  90.784  80.346  1.00  0.00           C  
ATOM   2220  O   ASN   162      61.609  91.153  79.216  1.00  0.00           O  
ATOM   2221  N   SER   163      63.102  91.014  80.907  1.00  0.00           N  
ATOM   2222  H   SER   163      63.229  90.748  81.873  1.00  0.00           H  
ATOM   2223  CA  SER   163      64.215  91.797  80.230  1.00  0.00           C  
ATOM   2224  HA  SER   163      63.856  92.803  80.012  1.00  0.00           H  
ATOM   2225  CB  SER   163      65.399  91.864  81.185  1.00  0.00           C  
ATOM   2226  HB2 SER   163      65.024  92.009  82.198  1.00  0.00           H  
ATOM   2227  HB3 SER   163      65.791  90.850  81.257  1.00  0.00           H  
ATOM   2228  OG  SER   163      66.344  92.791  80.782  1.00  0.00           O  
ATOM   2229  HG  SER   163      66.998  92.800  81.484  1.00  0.00           H  
ATOM   2230  C   SER   163      64.544  91.170  78.792  1.00  0.00           C  
ATOM   2231  O   SER   163      64.677  89.969  78.556  1.00  0.00           O  
ATOM   2232  N   SER   164      64.889  92.091  77.903  1.00  0.00           N  
ATOM   2233  H   SER   164      64.750  93.042  78.214  1.00  0.00           H  
ATOM   2234  CA  SER   164      64.982  91.957  76.421  1.00  0.00           C  
ATOM   2235  HA  SER   164      64.685  92.901  75.964  1.00  0.00           H  
ATOM   2236  CB  SER   164      63.995  90.807  75.997  1.00  0.00           C  
ATOM   2237  HB2 SER   164      64.390  89.802  76.141  1.00  0.00           H  
ATOM   2238  HB3 SER   164      63.081  90.968  76.570  1.00  0.00           H  
ATOM   2239  OG  SER   164      63.748  90.957  74.596  1.00  0.00           O  
ATOM   2240  HG  SER   164      63.228  90.183  74.370  1.00  0.00           H  
ATOM   2241  C   SER   164      66.364  91.573  75.946  1.00  0.00           C  
ATOM   2242  O   SER   164      67.158  91.249  76.784  1.00  0.00           O  
ATOM   2243  N   SER   165      66.608  91.712  74.629  1.00  0.00           N  
ATOM   2244  H   SER   165      65.817  91.946  74.047  1.00  0.00           H  
ATOM   2245  CA  SER   165      67.896  91.430  73.919  1.00  0.00           C  
ATOM   2246  HA  SER   165      68.557  90.840  74.556  1.00  0.00           H  
ATOM   2247  CB  SER   165      67.646  90.701  72.620  1.00  0.00           C  
ATOM   2248  HB2 SER   165      67.379  91.284  71.739  1.00  0.00           H  
ATOM   2249  HB3 SER   165      68.627  90.408  72.247  1.00  0.00           H  
ATOM   2250  OG  SER   165      66.876  89.505  72.781  1.00  0.00           O  
ATOM   2251  HG  SER   165      67.308  88.886  73.374  1.00  0.00           H  
ATOM   2252  C   SER   165      68.688  92.682  73.629  1.00  0.00           C  
ATOM   2253  O   SER   165      69.358  92.826  72.652  1.00  0.00           O  
ATOM   2254  N   GLY   166      68.605  93.617  74.561  1.00  0.00           N  
ATOM   2255  H   GLY   166      67.801  93.494  75.158  1.00  0.00           H  
ATOM   2256  CA  GLY   166      69.230  95.022  74.576  1.00  0.00           C  
ATOM   2257  HA2 GLY   166      68.600  95.727  74.033  1.00  0.00           H  
ATOM   2258  HA3 GLY   166      69.286  95.435  75.584  1.00  0.00           H  
ATOM   2259  C   GLY   166      70.604  95.183  73.944  1.00  0.00           C  
ATOM   2260  O   GLY   166      71.523  94.333  74.060  1.00  0.00           O  
ATOM   2261  N   GLY   167      70.866  96.329  73.273  1.00  0.00           N  
ATOM   2262  H   GLY   167      70.248  97.074  73.561  1.00  0.00           H  
ATOM   2263  CA  GLY   167      72.085  96.595  72.424  1.00  0.00           C  
ATOM   2264  HA2 GLY   167      72.553  95.687  72.042  1.00  0.00           H  
ATOM   2265  HA3 GLY   167      71.776  97.006  71.463  1.00  0.00           H  
ATOM   2266  C   GLY   167      73.245  97.499  72.988  1.00  0.00           C  
ATOM   2267  O   GLY   167      74.225  97.732  72.295  1.00  0.00           O  
ATOM   2268  N   GLY   168      72.931  97.984  74.187  1.00  0.00           N  
ATOM   2269  H   GLY   168      72.034  97.720  74.568  1.00  0.00           H  
ATOM   2270  CA  GLY   168      73.687  99.019  74.972  1.00  0.00           C  
ATOM   2271  HA2 GLY   168      73.043  99.443  75.742  1.00  0.00           H  
ATOM   2272  HA3 GLY   168      74.546  98.536  75.436  1.00  0.00           H  
ATOM   2273  C   GLY   168      74.112 100.256  74.131  1.00  0.00           C  
ATOM   2274  O   GLY   168      73.264 100.775  73.345  1.00  0.00           O  
ATOM   2275  N   GLY   169      75.403 100.671  74.233  1.00  0.00           N  
ATOM   2276  H   GLY   169      75.630 101.619  73.972  1.00  0.00           H  
ATOM   2277  CA  GLY   169      76.497 100.295  75.130  1.00  0.00           C  
ATOM   2278  HA2 GLY   169      76.061  99.992  76.082  1.00  0.00           H  
ATOM   2279  HA3 GLY   169      76.942  99.398  74.699  1.00  0.00           H  
ATOM   2280  C   GLY   169      77.459 101.440  75.259  1.00  0.00           C  
ATOM   2281  O   GLY   169      77.114 102.542  75.513  1.00  0.00           O  
ATOM   2282  N   GLY   170      78.685 100.951  75.164  1.00  0.00           N  
ATOM   2283  H   GLY   170      78.757  99.950  75.050  1.00  0.00           H  
ATOM   2284  CA  GLY   170      79.916 101.765  75.333  1.00  0.00           C  
ATOM   2285  HA2 GLY   170      80.630 101.259  74.684  1.00  0.00           H  
ATOM   2286  HA3 GLY   170      79.910 102.804  75.001  1.00  0.00           H  
ATOM   2287  C   GLY   170      80.464 101.686  76.759  1.00  0.00           C  
ATOM   2288  O   GLY   170      79.716 101.611  77.748  1.00  0.00           O  
ATOM   2289  N   GLY   171      81.807 101.768  76.917  1.00  0.00           N  
ATOM   2290  H   GLY   171      82.101 101.531  77.854  1.00  0.00           H  
ATOM   2291  CA  GLY   171      82.851 102.044  75.888  1.00  0.00           C  
ATOM   2292  HA2 GLY   171      83.837 102.095  76.350  1.00  0.00           H  
ATOM   2293  HA3 GLY   171      82.824 101.319  75.075  1.00  0.00           H  
ATOM   2294  C   GLY   171      82.757 103.487  75.305  1.00  0.00           C  
ATOM   2295  O   GLY   171      81.802 104.277  75.597  1.00  0.00           O  
ATOM   2296  N   GLY   172      83.616 103.937  74.428  1.00  0.00           N  
ATOM   2297  H   GLY   172      83.219 104.649  73.831  1.00  0.00           H  
ATOM   2298  CA  GLY   172      84.877 103.279  74.010  1.00  0.00           C  
ATOM   2299  HA2 GLY   172      84.704 102.203  74.028  1.00  0.00           H  
ATOM   2300  HA3 GLY   172      85.084 103.603  72.990  1.00  0.00           H  
ATOM   2301  C   GLY   172      86.091 103.560  74.887  1.00  0.00           C  
ATOM   2302  O   GLY   172      85.963 103.662  76.125  1.00  0.00           O  
ATOM   2303  N   GLY   173      87.268 103.757  74.314  1.00  0.00           N  
ATOM   2304  H   GLY   173      87.166 103.619  73.319  1.00  0.00           H  
ATOM   2305  CA  GLY   173      88.512 104.169  75.140  1.00  0.00           C  
ATOM   2306  HA2 GLY   173      89.408 104.061  74.528  1.00  0.00           H  
ATOM   2307  HA3 GLY   173      88.372 105.246  75.234  1.00  0.00           H  
ATOM   2308  C   GLY   173      88.727 103.560  76.468  1.00  0.00           C  
ATOM   2309  O   GLY   173      88.712 104.272  77.493  1.00  0.00           O  
ATOM   2310  N   GLY   174      89.001 102.229  76.586  1.00  0.00           N  
ATOM   2311  H   GLY   174      88.986 101.926  77.549  1.00  0.00           H  
ATOM   2312  CA  GLY   174      89.305 101.209  75.568  1.00  0.00           C  
ATOM   2313  HA2 GLY   174      90.049 101.662  74.913  1.00  0.00           H  
ATOM   2314  HA3 GLY   174      89.679 100.291  76.021  1.00  0.00           H  
ATOM   2315  C   GLY   174      88.255 100.533  74.708  1.00  0.00           C  
ATOM   2316  O   GLY   174      87.214 100.114  75.235  1.00  0.00           O  
ATOM   2317  N   GLY   175      88.561 100.662  73.428  1.00  0.00           N  
ATOM   2318  H   GLY   175      89.447 101.109  73.241  1.00  0.00           H  
ATOM   2319  CA  GLY   175      87.746 100.197  72.302  1.00  0.00           C  
ATOM   2320  HA2 GLY   175      88.278  99.414  71.762  1.00  0.00           H  
ATOM   2321  HA3 GLY   175      86.816  99.783  72.692  1.00  0.00           H  
ATOM   2322  C   GLY   175      87.448 101.366  71.351  1.00  0.00           C  
ATOM   2323  O   GLY   175      87.070 102.418  71.811  1.00  0.00           O  
ATOM   2324  N   ASN   176      87.459 101.215  70.008  1.00  0.00           N  
ATOM   2325  H   ASN   176      87.811 100.343  69.639  1.00  0.00           H  
ATOM   2326  CA  ASN   176      87.057 102.225  69.015  1.00  0.00           C  
ATOM   2327  HA  ASN   176      87.633 103.150  69.035  1.00  0.00           H  
ATOM   2328  CB  ASN   176      87.259 101.644  67.645  1.00  0.00           C  
ATOM   2329  HB2 ASN   176      88.276 101.255  67.583  1.00  0.00           H  
ATOM   2330  HB3 ASN   176      86.544 100.827  67.551  1.00  0.00           H  
ATOM   2331  CG  ASN   176      87.057 102.627  66.523  1.00  0.00           C  
ATOM   2332  OD1 ASN   176      87.053 103.851  66.656  1.00  0.00           O  
ATOM   2333  ND2 ASN   176      86.642 102.160  65.357  1.00  0.00           N  
ATOM   2334 HD21 ASN   176      86.493 102.931  64.722  1.00  0.00           H  
ATOM   2335 HD22 ASN   176      86.406 101.178  65.370  1.00  0.00           H  
ATOM   2336  C   ASN   176      85.598 102.584  69.273  1.00  0.00           C  
ATOM   2337  O   ASN   176      84.687 101.710  69.197  1.00  0.00           O  
ATOM   2338  N   TYR   177      85.275 103.873  69.540  1.00  0.00           N  
ATOM   2339  H   TYR   177      85.991 104.565  69.705  1.00  0.00           H  
ATOM   2340  CA  TYR   177      83.905 104.377  69.412  1.00  0.00           C  
ATOM   2341  HA  TYR   177      83.322 103.888  70.193  1.00  0.00           H  
ATOM   2342  CB  TYR   177      84.101 105.822  69.841  1.00  0.00           C  
ATOM   2343  HB2 TYR   177      84.825 106.354  69.224  1.00  0.00           H  
ATOM   2344  HB3 TYR   177      83.195 106.387  69.623  1.00  0.00           H  
ATOM   2345  CG  TYR   177      84.483 106.153  71.283  1.00  0.00           C  
ATOM   2346  CD1 TYR   177      85.794 106.350  71.675  1.00  0.00           C  
ATOM   2347  HD1 TYR   177      86.499 106.284  70.859  1.00  0.00           H  
ATOM   2348  CE1 TYR   177      86.197 106.675  72.950  1.00  0.00           C  
ATOM   2349  HE1 TYR   177      87.242 106.789  73.198  1.00  0.00           H  
ATOM   2350  CZ  TYR   177      85.221 106.867  73.945  1.00  0.00           C  
ATOM   2351  OH  TYR   177      85.567 106.986  75.220  1.00  0.00           O  
ATOM   2352  HH  TYR   177      85.021 107.633  75.672  1.00  0.00           H  
ATOM   2353  CE2 TYR   177      83.826 106.750  73.576  1.00  0.00           C  
ATOM   2354  HE2 TYR   177      83.072 107.071  74.279  1.00  0.00           H  
ATOM   2355  CD2 TYR   177      83.464 106.373  72.283  1.00  0.00           C  
ATOM   2356  HD2 TYR   177      82.394 106.314  72.148  1.00  0.00           H  
ATOM   2357  C   TYR   177      83.290 104.221  67.978  1.00  0.00           C  
ATOM   2358  O   TYR   177      84.047 104.446  67.066  1.00  0.00           O  
ATOM   2359  N   GLY   178      82.115 103.627  67.799  1.00  0.00           N  
ATOM   2360  H   GLY   178      81.921 103.356  66.845  1.00  0.00           H  
ATOM   2361  CA  GLY   178      81.107 103.127  68.727  1.00  0.00           C  
ATOM   2362  HA2 GLY   178      80.347 102.508  68.250  1.00  0.00           H  
ATOM   2363  HA3 GLY   178      81.708 102.442  69.326  1.00  0.00           H  
ATOM   2364  C   GLY   178      80.427 104.212  69.558  1.00  0.00           C  
ATOM   2365  O   GLY   178      80.827 105.365  69.493  1.00  0.00           O  
ATOM   2366  N   GLN   179      79.497 103.844  70.427  1.00  0.00           N  
ATOM   2367  H   GLN   179      79.277 102.861  70.502  1.00  0.00           H  
ATOM   2368  CA  GLN   179      79.051 104.697  71.622  1.00  0.00           C  
ATOM   2369  HA  GLN   179      78.946 105.749  71.359  1.00  0.00           H  
ATOM   2370  CB  GLN   179      77.721 104.240  72.258  1.00  0.00           C  
ATOM   2371  HB2 GLN   179      77.868 103.258  72.707  1.00  0.00           H  
ATOM   2372  HB3 GLN   179      77.449 104.893  73.087  1.00  0.00           H  
ATOM   2373  CG  GLN   179      76.595 104.210  71.261  1.00  0.00           C  
ATOM   2374  HG2 GLN   179      76.498 105.208  70.834  1.00  0.00           H  
ATOM   2375  HG3 GLN   179      76.826 103.552  70.423  1.00  0.00           H  
ATOM   2376  CD  GLN   179      75.285 103.732  72.007  1.00  0.00           C  
ATOM   2377  OE1 GLN   179      75.129 103.510  73.181  1.00  0.00           O  
ATOM   2378  NE2 GLN   179      74.252 103.516  71.182  1.00  0.00           N  
ATOM   2379 HE21 GLN   179      74.406 103.453  70.186  1.00  0.00           H  
ATOM   2380 HE22 GLN   179      73.391 103.236  71.630  1.00  0.00           H  
ATOM   2381  C   GLN   179      80.114 104.778  72.679  1.00  0.00           C  
ATOM   2382  O   GLN   179      80.993 103.924  72.758  1.00  0.00           O  
ATOM   2383  N   ASP   180      80.184 105.708  73.642  1.00  0.00           N  
ATOM   2384  H   ASP   180      80.980 105.640  74.260  1.00  0.00           H  
ATOM   2385  CA  ASP   180      79.226 106.726  74.029  1.00  0.00           C  
ATOM   2386  HA  ASP   180      78.369 106.750  73.356  1.00  0.00           H  
ATOM   2387  CB  ASP   180      78.664 106.417  75.437  1.00  0.00           C  
ATOM   2388  HB2 ASP   180      78.132 105.472  75.319  1.00  0.00           H  
ATOM   2389  HB3 ASP   180      79.519 106.430  76.113  1.00  0.00           H  
ATOM   2390  CG  ASP   180      77.593 107.364  75.854  1.00  0.00           C  
ATOM   2391  OD1 ASP   180      76.919 107.995  75.059  1.00  0.00           O  
ATOM   2392  OD2 ASP   180      77.493 107.430  77.109  1.00  0.00           O  
ATOM   2393  C   ASP   180      79.808 108.158  73.989  1.00  0.00           C  
ATOM   2394  O   ASP   180      80.723 108.459  74.759  1.00  0.00           O  
ATOM   2395  N   GLN   181      79.294 108.978  73.121  1.00  0.00           N  
ATOM   2396  H   GLN   181      78.595 108.604  72.496  1.00  0.00           H  
ATOM   2397  CA  GLN   181      79.810 110.391  72.957  1.00  0.00           C  
ATOM   2398  HA  GLN   181      79.857 110.908  73.916  1.00  0.00           H  
ATOM   2399  CB  GLN   181      81.185 110.311  72.245  1.00  0.00           C  
ATOM   2400  HB2 GLN   181      81.660 111.292  72.251  1.00  0.00           H  
ATOM   2401  HB3 GLN   181      81.963 109.844  72.848  1.00  0.00           H  
ATOM   2402  CG  GLN   181      81.182 109.694  70.849  1.00  0.00           C  
ATOM   2403  HG2 GLN   181      80.972 108.629  70.946  1.00  0.00           H  
ATOM   2404  HG3 GLN   181      80.424 110.111  70.185  1.00  0.00           H  
ATOM   2405  CD  GLN   181      82.478 109.828  70.061  1.00  0.00           C  
ATOM   2406  OE1 GLN   181      83.333 110.570  70.525  1.00  0.00           O  
ATOM   2407  NE2 GLN   181      82.543 109.313  68.834  1.00  0.00           N  
ATOM   2408 HE21 GLN   181      81.871 108.584  68.642  1.00  0.00           H  
ATOM   2409 HE22 GLN   181      83.423 109.314  68.338  1.00  0.00           H  
ATOM   2410  C   GLN   181      78.882 111.287  72.132  1.00  0.00           C  
ATOM   2411  O   GLN   181      79.362 112.343  71.583  1.00  0.00           O  
ATOM   2412  N   SER   182      77.560 111.075  72.148  1.00  0.00           N  
ATOM   2413  H   SER   182      77.090 110.339  72.656  1.00  0.00           H  
ATOM   2414  CA  SER   182      76.616 111.894  71.352  1.00  0.00           C  
ATOM   2415  HA  SER   182      77.222 112.593  70.774  1.00  0.00           H  
ATOM   2416  CB  SER   182      75.974 111.017  70.260  1.00  0.00           C  
ATOM   2417  HB2 SER   182      75.513 110.147  70.728  1.00  0.00           H  
ATOM   2418  HB3 SER   182      75.163 111.542  69.756  1.00  0.00           H  
ATOM   2419  OG  SER   182      76.879 110.521  69.347  1.00  0.00           O  
ATOM   2420  HG  SER   182      77.350 109.764  69.702  1.00  0.00           H  
ATOM   2421  C   SER   182      75.612 112.618  72.274  1.00  0.00           C  
ATOM   2422  O   SER   182      75.338 112.099  73.366  1.00  0.00           O  
ATOM   2423  N   SER   183      75.107 113.819  71.931  1.00  0.00           N  
ATOM   2424  H   SER   183      74.514 114.256  72.623  1.00  0.00           H  
ATOM   2425  CA  SER   183      75.349 114.555  70.642  1.00  0.00           C  
ATOM   2426  HA  SER   183      75.365 113.834  69.824  1.00  0.00           H  
ATOM   2427  CB  SER   183      74.281 115.662  70.413  1.00  0.00           C  
ATOM   2428  HB2 SER   183      74.297 116.279  71.311  1.00  0.00           H  
ATOM   2429  HB3 SER   183      74.597 116.226  69.536  1.00  0.00           H  
ATOM   2430  OG  SER   183      72.990 115.247  70.181  1.00  0.00           O  
ATOM   2431  HG  SER   183      72.970 114.385  69.760  1.00  0.00           H  
ATOM   2432  C   SER   183      76.775 115.217  70.626  1.00  0.00           C  
ATOM   2433  O   SER   183      77.464 115.421  71.633  1.00  0.00           O  
ATOM   2434  N   MET   184      77.295 115.510  69.388  1.00  0.00           N  
ATOM   2435  H   MET   184      76.662 115.242  68.648  1.00  0.00           H  
ATOM   2436  CA  MET   184      78.647 115.956  69.134  1.00  0.00           C  
ATOM   2437  HA  MET   184      79.397 115.535  69.803  1.00  0.00           H  
ATOM   2438  CB  MET   184      79.047 115.369  67.764  1.00  0.00           C  
ATOM   2439  HB2 MET   184      78.336 115.638  66.983  1.00  0.00           H  
ATOM   2440  HB3 MET   184      80.067 115.684  67.544  1.00  0.00           H  
ATOM   2441  CG  MET   184      79.103 113.814  67.677  1.00  0.00           C  
ATOM   2442  HG2 MET   184      80.060 113.489  68.086  1.00  0.00           H  
ATOM   2443  HG3 MET   184      78.276 113.419  68.268  1.00  0.00           H  
ATOM   2444  SD  MET   184      78.993 113.038  66.008  1.00  0.00           S  
ATOM   2445  CE  MET   184      79.309 111.296  66.531  1.00  0.00           C  
ATOM   2446  HE1 MET   184      78.693 111.019  67.387  1.00  0.00           H  
ATOM   2447  HE2 MET   184      79.117 110.672  65.658  1.00  0.00           H  
ATOM   2448  HE3 MET   184      80.364 111.141  66.757  1.00  0.00           H  
ATOM   2449  C   MET   184      78.865 117.468  69.171  1.00  0.00           C  
ATOM   2450  O   MET   184      77.983 118.236  68.894  1.00  0.00           O  
ATOM   2451  N   SER   185      80.045 117.868  69.586  1.00  0.00           N  
ATOM   2452  H   SER   185      80.720 117.116  69.611  1.00  0.00           H  
ATOM   2453  CA  SER   185      80.497 119.265  69.696  1.00  0.00           C  
ATOM   2454  HA  SER   185      79.731 119.814  70.244  1.00  0.00           H  
ATOM   2455  CB  SER   185      81.880 119.412  70.431  1.00  0.00           C  
ATOM   2456  HB2 SER   185      81.893 118.926  71.407  1.00  0.00           H  
ATOM   2457  HB3 SER   185      82.591 118.800  69.876  1.00  0.00           H  
ATOM   2458  OG  SER   185      82.211 120.784  70.557  1.00  0.00           O  
ATOM   2459  HG  SER   185      81.760 121.167  71.313  1.00  0.00           H  
ATOM   2460  C   SER   185      80.667 119.931  68.316  1.00  0.00           C  
ATOM   2461  O   SER   185      81.158 119.290  67.369  1.00  0.00           O  
ATOM   2462  N   SER   186      79.958 121.029  68.124  1.00  0.00           N  
ATOM   2463  H   SER   186      79.698 121.540  68.955  1.00  0.00           H  
ATOM   2464  CA  SER   186      79.628 121.661  66.820  1.00  0.00           C  
ATOM   2465  HA  SER   186      80.577 121.709  66.285  1.00  0.00           H  
ATOM   2466  CB  SER   186      78.508 120.791  66.207  1.00  0.00           C  
ATOM   2467  HB2 SER   186      78.904 119.785  66.069  1.00  0.00           H  
ATOM   2468  HB3 SER   186      77.663 120.793  66.897  1.00  0.00           H  
ATOM   2469  OG  SER   186      78.216 121.249  64.880  1.00  0.00           O  
ATOM   2470  HG  SER   186      77.272 121.131  64.754  1.00  0.00           H  
ATOM   2471  C   SER   186      79.141 123.072  66.948  1.00  0.00           C  
ATOM   2472  O   SER   186      78.309 123.342  67.780  1.00  0.00           O  
ATOM   2473  N   GLY   187      79.330 124.008  65.984  1.00  0.00           N  
ATOM   2474  H   GLY   187      79.115 124.946  66.291  1.00  0.00           H  
ATOM   2475  CA  GLY   187      80.051 123.887  64.721  1.00  0.00           C  
ATOM   2476  HA2 GLY   187      80.998 124.424  64.768  1.00  0.00           H  
ATOM   2477  HA3 GLY   187      80.176 122.844  64.431  1.00  0.00           H  
ATOM   2478  C   GLY   187      79.240 124.737  63.636  1.00  0.00           C  
ATOM   2479  O   GLY   187      79.669 125.073  62.576  1.00  0.00           O  
ATOM   2480  N   GLY   188      77.918 124.813  63.822  1.00  0.00           N  
ATOM   2481  H   GLY   188      77.480 124.362  64.612  1.00  0.00           H  
ATOM   2482  CA  GLY   188      77.056 125.434  62.806  1.00  0.00           C  
ATOM   2483  HA2 GLY   188      77.135 124.873  61.875  1.00  0.00           H  
ATOM   2484  HA3 GLY   188      76.016 125.383  63.128  1.00  0.00           H  
ATOM   2485  C   GLY   188      77.267 126.884  62.472  1.00  0.00           C  
ATOM   2486  O   GLY   188      77.851 127.517  63.325  1.00  0.00           O  
ATOM   2487  N   GLY   189      76.964 127.408  61.305  1.00  0.00           N  
ATOM   2488  H   GLY   189      77.307 128.323  61.048  1.00  0.00           H  
ATOM   2489  CA  GLY   189      76.144 126.788  60.243  1.00  0.00           C  
ATOM   2490  HA2 GLY   189      75.233 126.345  60.644  1.00  0.00           H  
ATOM   2491  HA3 GLY   189      75.880 127.564  59.524  1.00  0.00           H  
ATOM   2492  C   GLY   189      76.844 125.673  59.521  1.00  0.00           C  
ATOM   2493  O   GLY   189      78.062 125.411  59.661  1.00  0.00           O  
ATOM   2494  N   SER   190      76.167 124.910  58.734  1.00  0.00           N  
ATOM   2495  H   SER   190      75.182 125.097  58.615  1.00  0.00           H  
ATOM   2496  CA  SER   190      76.631 123.796  57.878  1.00  0.00           C  
ATOM   2497  HA  SER   190      77.517 124.158  57.355  1.00  0.00           H  
ATOM   2498  CB  SER   190      76.956 122.550  58.681  1.00  0.00           C  
ATOM   2499  HB2 SER   190      77.632 122.843  59.483  1.00  0.00           H  
ATOM   2500  HB3 SER   190      76.076 122.011  59.032  1.00  0.00           H  
ATOM   2501  OG  SER   190      77.753 121.709  57.939  1.00  0.00           O  
ATOM   2502  HG  SER   190      78.173 120.991  58.418  1.00  0.00           H  
ATOM   2503  C   SER   190      75.650 123.472  56.766  1.00  0.00           C  
ATOM   2504  O   SER   190      74.433 123.616  56.978  1.00  0.00           O  
ATOM   2505  N   GLY   191      75.994 122.947  55.594  1.00  0.00           N  
ATOM   2506  H   GLY   191      75.201 122.843  54.977  1.00  0.00           H  
ATOM   2507  CA  GLY   191      77.327 122.941  55.016  1.00  0.00           C  
ATOM   2508  HA2 GLY   191      78.063 122.337  55.546  1.00  0.00           H  
ATOM   2509  HA3 GLY   191      77.115 122.459  54.061  1.00  0.00           H  
ATOM   2510  C   GLY   191      77.898 124.349  54.755  1.00  0.00           C  
ATOM   2511  O   GLY   191      77.065 125.315  54.700  1.00  0.00           O  
ATOM   2512  N   GLY   192      79.181 124.602  54.524  1.00  0.00           N  
ATOM   2513  H   GLY   192      79.895 123.921  54.740  1.00  0.00           H  
ATOM   2514  CA  GLY   192      79.704 125.897  53.978  1.00  0.00           C  
ATOM   2515  HA2 GLY   192      79.101 126.695  54.413  1.00  0.00           H  
ATOM   2516  HA3 GLY   192      80.740 126.024  54.294  1.00  0.00           H  
ATOM   2517  C   GLY   192      79.817 126.050  52.375  1.00  0.00           C  
ATOM   2518  O   GLY   192      79.162 125.419  51.543  1.00  0.00           O  
ATOM   2519  N   GLY   193      80.683 127.011  51.959  1.00  0.00           N  
ATOM   2520  H   GLY   193      81.263 127.415  52.681  1.00  0.00           H  
ATOM   2521  CA  GLY   193      80.786 127.462  50.518  1.00  0.00           C  
ATOM   2522  HA2 GLY   193      81.427 128.343  50.489  1.00  0.00           H  
ATOM   2523  HA3 GLY   193      81.401 126.729  49.995  1.00  0.00           H  
ATOM   2524  C   GLY   193      79.470 127.798  49.764  1.00  0.00           C  
ATOM   2525  O   GLY   193      78.474 128.172  50.405  1.00  0.00           O  
ATOM   2526  N   TYR   194      79.519 127.813  48.433  1.00  0.00           N  
ATOM   2527  H   TYR   194      80.403 127.482  48.073  1.00  0.00           H  
ATOM   2528  CA  TYR   194      78.457 128.170  47.477  1.00  0.00           C  
ATOM   2529  HA  TYR   194      78.378 129.248  47.333  1.00  0.00           H  
ATOM   2530  CB  TYR   194      78.774 127.529  46.105  1.00  0.00           C  
ATOM   2531  HB2 TYR   194      79.771 127.861  45.815  1.00  0.00           H  
ATOM   2532  HB3 TYR   194      78.685 126.443  46.125  1.00  0.00           H  
ATOM   2533  CG  TYR   194      77.769 128.047  45.047  1.00  0.00           C  
ATOM   2534  CD1 TYR   194      76.534 127.457  44.831  1.00  0.00           C  
ATOM   2535  HD1 TYR   194      76.147 126.555  45.281  1.00  0.00           H  
ATOM   2536  CE1 TYR   194      75.743 127.884  43.819  1.00  0.00           C  
ATOM   2537  HE1 TYR   194      74.816 127.355  43.651  1.00  0.00           H  
ATOM   2538  CZ  TYR   194      76.096 128.995  42.967  1.00  0.00           C  
ATOM   2539  OH  TYR   194      75.246 129.457  42.001  1.00  0.00           O  
ATOM   2540  HH  TYR   194      74.444 128.942  42.119  1.00  0.00           H  
ATOM   2541  CE2 TYR   194      77.320 129.675  43.212  1.00  0.00           C  
ATOM   2542  HE2 TYR   194      77.510 130.630  42.744  1.00  0.00           H  
ATOM   2543  CD2 TYR   194      78.225 129.089  44.144  1.00  0.00           C  
ATOM   2544  HD2 TYR   194      79.198 129.553  44.215  1.00  0.00           H  
ATOM   2545  C   TYR   194      77.101 127.713  47.988  1.00  0.00           C  
ATOM   2546  O   TYR   194      76.816 126.495  48.230  1.00  0.00           O  
ATOM   2547  N   GLY   195      76.064 128.541  48.073  1.00  0.00           N  
ATOM   2548  H   GLY   195      75.192 128.213  48.463  1.00  0.00           H  
ATOM   2549  CA  GLY   195      75.875 129.879  47.464  1.00  0.00           C  
ATOM   2550  HA2 GLY   195      75.954 130.648  48.232  1.00  0.00           H  
ATOM   2551  HA3 GLY   195      76.743 129.985  46.813  1.00  0.00           H  
ATOM   2552  C   GLY   195      74.592 130.021  46.731  1.00  0.00           C  
ATOM   2553  O   GLY   195      74.040 128.977  46.341  1.00  0.00           O  
ATOM   2554  N   ASN   196      74.001 131.210  46.706  1.00  0.00           N  
ATOM   2555  H   ASN   196      74.516 132.013  47.037  1.00  0.00           H  
ATOM   2556  CA  ASN   196      72.720 131.432  45.957  1.00  0.00           C  
ATOM   2557  HA  ASN   196      72.439 132.465  46.164  1.00  0.00           H  
ATOM   2558  CB  ASN   196      72.827 131.224  44.419  1.00  0.00           C  
ATOM   2559  HB2 ASN   196      73.170 130.201  44.267  1.00  0.00           H  
ATOM   2560  HB3 ASN   196      71.835 131.396  44.001  1.00  0.00           H  
ATOM   2561  CG  ASN   196      73.612 132.269  43.645  1.00  0.00           C  
ATOM   2562  OD1 ASN   196      74.168 133.207  44.172  1.00  0.00           O  
ATOM   2563  ND2 ASN   196      73.706 132.152  42.356  1.00  0.00           N  
ATOM   2564 HD21 ASN   196      74.408 132.692  41.869  1.00  0.00           H  
ATOM   2565 HD22 ASN   196      73.339 131.370  41.833  1.00  0.00           H  
ATOM   2566  C   ASN   196      71.561 130.665  46.706  1.00  0.00           C  
ATOM   2567  O   ASN   196      70.728 129.955  46.112  1.00  0.00           O  
ATOM   2568  N   GLN   197      71.533 130.735  48.084  1.00  0.00           N  
ATOM   2569  H   GLN   197      72.256 131.284  48.527  1.00  0.00           H  
ATOM   2570  CA  GLN   197      70.424 130.151  48.803  1.00  0.00           C  
ATOM   2571  HA  GLN   197      70.286 129.087  48.611  1.00  0.00           H  
ATOM   2572  CB  GLN   197      70.691 130.150  50.381  1.00  0.00           C  
ATOM   2573  HB2 GLN   197      71.673 129.697  50.512  1.00  0.00           H  
ATOM   2574  HB3 GLN   197      70.909 131.135  50.793  1.00  0.00           H  
ATOM   2575  CG  GLN   197      69.685 129.520  51.307  1.00  0.00           C  
ATOM   2576  HG2 GLN   197      68.788 130.131  51.410  1.00  0.00           H  
ATOM   2577  HG3 GLN   197      69.591 128.553  50.813  1.00  0.00           H  
ATOM   2578  CD  GLN   197      70.218 129.339  52.688  1.00  0.00           C  
ATOM   2579  OE1 GLN   197      69.513 129.547  53.689  1.00  0.00           O  
ATOM   2580  NE2 GLN   197      71.499 128.998  52.890  1.00  0.00           N  
ATOM   2581 HE21 GLN   197      72.189 129.099  52.161  1.00  0.00           H  
ATOM   2582 HE22 GLN   197      71.764 129.043  53.864  1.00  0.00           H  
ATOM   2583  C   GLN   197      69.082 130.843  48.508  1.00  0.00           C  
ATOM   2584  O   GLN   197      69.016 132.048  48.486  1.00  0.00           O  
ATOM   2585  N   ASP   198      68.001 130.075  48.298  1.00  0.00           N  
ATOM   2586  H   ASP   198      68.182 129.084  48.220  1.00  0.00           H  
ATOM   2587  CA  ASP   198      66.600 130.639  48.191  1.00  0.00           C  
ATOM   2588  HA  ASP   198      66.512 131.451  48.912  1.00  0.00           H  
ATOM   2589  CB  ASP   198      66.436 131.111  46.755  1.00  0.00           C  
ATOM   2590  HB2 ASP   198      67.302 131.661  46.388  1.00  0.00           H  
ATOM   2591  HB3 ASP   198      66.384 130.214  46.139  1.00  0.00           H  
ATOM   2592  CG  ASP   198      65.165 131.917  46.464  1.00  0.00           C  
ATOM   2593  OD1 ASP   198      64.710 132.721  47.266  1.00  0.00           O  
ATOM   2594  OD2 ASP   198      64.713 131.779  45.296  1.00  0.00           O  
ATOM   2595  C   ASP   198      65.491 129.576  48.552  1.00  0.00           C  
ATOM   2596  O   ASP   198      64.378 129.584  48.005  1.00  0.00           O  
ATOM   2597  N   GLN   199      65.868 128.737  49.542  1.00  0.00           N  
ATOM   2598  H   GLN   199      66.667 128.925  50.131  1.00  0.00           H  
ATOM   2599  CA  GLN   199      65.063 127.604  50.116  1.00  0.00           C  
ATOM   2600  HA  GLN   199      65.479 127.511  51.119  1.00  0.00           H  
ATOM   2601  CB  GLN   199      63.585 127.913  50.409  1.00  0.00           C  
ATOM   2602  HB2 GLN   199      63.035 128.057  49.478  1.00  0.00           H  
ATOM   2603  HB3 GLN   199      63.106 127.022  50.815  1.00  0.00           H  
ATOM   2604  CG  GLN   199      63.412 129.167  51.285  1.00  0.00           C  
ATOM   2605  HG2 GLN   199      64.239 129.266  51.988  1.00  0.00           H  
ATOM   2606  HG3 GLN   199      63.448 130.152  50.819  1.00  0.00           H  
ATOM   2607  CD  GLN   199      62.110 129.014  52.062  1.00  0.00           C  
ATOM   2608  OE1 GLN   199      60.998 128.919  51.562  1.00  0.00           O  
ATOM   2609  NE2 GLN   199      62.256 129.127  53.410  1.00  0.00           N  
ATOM   2610 HE21 GLN   199      63.161 128.922  53.808  1.00  0.00           H  
ATOM   2611 HE22 GLN   199      61.435 128.926  53.964  1.00  0.00           H  
ATOM   2612  C   GLN   199      65.183 126.251  49.446  1.00  0.00           C  
ATOM   2613  O   GLN   199      65.010 126.169  48.181  1.00  0.00           O  
ATOM   2614  N   SER   200      65.402 125.158  50.116  1.00  0.00           N  
ATOM   2615  H   SER   200      65.313 124.332  49.541  1.00  0.00           H  
ATOM   2616  CA  SER   200      65.826 124.936  51.573  1.00  0.00           C  
ATOM   2617  HA  SER   200      65.019 125.400  52.140  1.00  0.00           H  
ATOM   2618  CB  SER   200      65.954 123.412  51.930  1.00  0.00           C  
ATOM   2619  HB2 SER   200      66.421 123.269  52.904  1.00  0.00           H  
ATOM   2620  HB3 SER   200      64.947 123.009  52.043  1.00  0.00           H  
ATOM   2621  OG  SER   200      66.841 122.792  51.003  1.00  0.00           O  
ATOM   2622  HG  SER   200      67.268 121.996  51.328  1.00  0.00           H  
ATOM   2623  C   SER   200      67.192 125.721  51.991  1.00  0.00           C  
ATOM   2624  O   SER   200      68.014 126.206  51.160  1.00  0.00           O  
ATOM   2625  N   GLY   201      67.362 125.857  53.273  1.00  0.00           N  
ATOM   2626  H   GLY   201      66.595 125.693  53.910  1.00  0.00           H  
ATOM   2627  CA  GLY   201      68.575 126.195  53.964  1.00  0.00           C  
ATOM   2628  HA2 GLY   201      68.973 125.199  54.157  1.00  0.00           H  
ATOM   2629  HA3 GLY   201      69.262 126.790  53.362  1.00  0.00           H  
ATOM   2630  C   GLY   201      68.336 126.774  55.373  1.00  0.00           C  
ATOM   2631  O   GLY   201      67.181 126.717  55.850  1.00  0.00           O  
ATOM   2632  N   GLY   202      69.352 127.273  56.063  1.00  0.00           N  
ATOM   2633  H   GLY   202      69.070 127.747  56.909  1.00  0.00           H  
ATOM   2634  CA  GLY   202      70.766 127.166  55.679  1.00  0.00           C  
ATOM   2635  HA2 GLY   202      70.796 127.246  54.592  1.00  0.00           H  
ATOM   2636  HA3 GLY   202      71.208 128.051  56.137  1.00  0.00           H  
ATOM   2637  C   GLY   202      71.491 125.954  56.169  1.00  0.00           C  
ATOM   2638  O   GLY   202      71.140 125.276  57.126  1.00  0.00           O  
ATOM   2639  N   GLY   203      72.668 125.626  55.627  1.00  0.00           N  
ATOM   2640  H   GLY   203      73.144 124.879  56.113  1.00  0.00           H  
ATOM   2641  CA  GLY   203      73.276 126.045  54.315  1.00  0.00           C  
ATOM   2642  HA2 GLY   203      73.399 127.117  54.472  1.00  0.00           H  
ATOM   2643  HA3 GLY   203      74.264 125.593  54.236  1.00  0.00           H  
ATOM   2644  C   GLY   203      72.454 125.690  53.018  1.00  0.00           C  
ATOM   2645  O   GLY   203      71.406 125.030  53.012  1.00  0.00           O  
ATOM   2646  N   GLY   204      72.886 126.359  51.912  1.00  0.00           N  
ATOM   2647  H   GLY   204      73.723 126.919  51.982  1.00  0.00           H  
ATOM   2648  CA  GLY   204      72.412 126.268  50.573  1.00  0.00           C  
ATOM   2649  HA2 GLY   204      72.706 125.296  50.177  1.00  0.00           H  
ATOM   2650  HA3 GLY   204      71.325 126.220  50.516  1.00  0.00           H  
ATOM   2651  C   GLY   204      72.880 127.336  49.549  1.00  0.00           C  
ATOM   2652  O   GLY   204      73.447 128.362  49.861  1.00  0.00           O  
ATOM   2653  N   SER   205      72.714 127.074  48.277  1.00  0.00           N  
ATOM   2654  H   SER   205      73.194 127.704  47.650  1.00  0.00           H  
ATOM   2655  CA  SER   205      71.932 125.963  47.655  1.00  0.00           C  
ATOM   2656  HA  SER   205      71.117 125.691  48.325  1.00  0.00           H  
ATOM   2657  CB  SER   205      71.374 126.468  46.306  1.00  0.00           C  
ATOM   2658  HB2 SER   205      70.620 125.768  45.945  1.00  0.00           H  
ATOM   2659  HB3 SER   205      70.797 127.375  46.485  1.00  0.00           H  
ATOM   2660  OG  SER   205      72.298 126.772  45.320  1.00  0.00           O  
ATOM   2661  HG  SER   205      72.604 127.666  45.492  1.00  0.00           H  
ATOM   2662  C   SER   205      72.765 124.657  47.308  1.00  0.00           C  
ATOM   2663  O   SER   205      72.155 123.607  47.171  1.00  0.00           O  
ATOM   2664  N   GLY   206      74.134 124.748  47.330  1.00  0.00           N  
ATOM   2665  H   GLY   206      74.476 125.673  47.547  1.00  0.00           H  
ATOM   2666  CA  GLY   206      75.086 123.671  47.237  1.00  0.00           C  
ATOM   2667  HA2 GLY   206      76.081 123.979  47.556  1.00  0.00           H  
ATOM   2668  HA3 GLY   206      74.695 122.897  47.899  1.00  0.00           H  
ATOM   2669  C   GLY   206      75.122 123.153  45.787  1.00  0.00           C  
ATOM   2670  O   GLY   206      74.415 123.641  44.924  1.00  0.00           O  
ATOM   2671  N   GLY   207      75.909 122.122  45.388  1.00  0.00           N  
ATOM   2672  H   GLY   207      75.804 121.947  44.399  1.00  0.00           H  
ATOM   2673  CA  GLY   207      76.560 121.110  46.251  1.00  0.00           C  
ATOM   2674  HA2 GLY   207      75.834 120.737  46.974  1.00  0.00           H  
ATOM   2675  HA3 GLY   207      76.874 120.308  45.583  1.00  0.00           H  
ATOM   2676  C   GLY   207      77.839 121.557  46.950  1.00  0.00           C  
ATOM   2677  O   GLY   207      78.529 122.520  46.527  1.00  0.00           O  
ATOM   2678  N   TYR   208      78.175 120.704  47.995  1.00  0.00           N  
ATOM   2679  H   TYR   208      77.695 119.844  48.220  1.00  0.00           H  
ATOM   2680  CA  TYR   208      79.360 121.018  48.847  1.00  0.00           C  
ATOM   2681  HA  TYR   208      80.145 121.252  48.128  1.00  0.00           H  
ATOM   2682  CB  TYR   208      78.967 122.076  49.859  1.00  0.00           C  
ATOM   2683  HB2 TYR   208      78.637 123.023  49.432  1.00  0.00           H  
ATOM   2684  HB3 TYR   208      78.154 121.731  50.498  1.00  0.00           H  
ATOM   2685  CG  TYR   208      80.119 122.429  50.752  1.00  0.00           C  
ATOM   2686  CD1 TYR   208      80.422 121.618  51.866  1.00  0.00           C  
ATOM   2687  HD1 TYR   208      79.731 120.819  52.089  1.00  0.00           H  
ATOM   2688  CE1 TYR   208      81.517 121.789  52.685  1.00  0.00           C  
ATOM   2689  HE1 TYR   208      81.702 121.177  53.555  1.00  0.00           H  
ATOM   2690  CZ  TYR   208      82.409 122.900  52.421  1.00  0.00           C  
ATOM   2691  OH  TYR   208      83.456 123.145  53.177  1.00  0.00           O  
ATOM   2692  HH  TYR   208      83.430 124.094  53.322  1.00  0.00           H  
ATOM   2693  CE2 TYR   208      82.207 123.670  51.240  1.00  0.00           C  
ATOM   2694  HE2 TYR   208      82.903 124.433  50.926  1.00  0.00           H  
ATOM   2695  CD2 TYR   208      81.130 123.295  50.320  1.00  0.00           C  
ATOM   2696  HD2 TYR   208      81.081 123.677  49.311  1.00  0.00           H  
ATOM   2697  C   TYR   208      79.766 119.648  49.490  1.00  0.00           C  
ATOM   2698  O   TYR   208      79.067 118.703  49.718  1.00  0.00           O  
ATOM   2699  N   GLY   209      81.095 119.534  49.787  1.00  0.00           N  
ATOM   2700  H   GLY   209      81.668 120.331  49.549  1.00  0.00           H  
ATOM   2701  CA  GLY   209      81.774 118.350  50.338  1.00  0.00           C  
ATOM   2702  HA2 GLY   209      81.143 117.846  51.069  1.00  0.00           H  
ATOM   2703  HA3 GLY   209      81.843 117.829  49.382  1.00  0.00           H  
ATOM   2704  C   GLY   209      83.113 118.474  51.013  1.00  0.00           C  
ATOM   2705  O   GLY   209      83.796 119.493  50.951  1.00  0.00           O  
ATOM   2706  N   GLN   210      83.630 117.383  51.613  1.00  0.00           N  
ATOM   2707  H   GLN   210      84.499 117.539  52.103  1.00  0.00           H  
ATOM   2708  CA  GLN   210      83.204 115.940  51.676  1.00  0.00           C  
ATOM   2709  HA  GLN   210      84.069 115.278  51.688  1.00  0.00           H  
ATOM   2710  CB  GLN   210      82.244 115.663  52.742  1.00  0.00           C  
ATOM   2711  HB2 GLN   210      81.297 116.169  52.554  1.00  0.00           H  
ATOM   2712  HB3 GLN   210      82.113 114.583  52.797  1.00  0.00           H  
ATOM   2713  CG  GLN   210      82.646 116.023  54.207  1.00  0.00           C  
ATOM   2714  HG2 GLN   210      82.984 117.058  54.155  1.00  0.00           H  
ATOM   2715  HG3 GLN   210      81.841 115.819  54.913  1.00  0.00           H  
ATOM   2716  CD  GLN   210      83.785 115.206  54.717  1.00  0.00           C  
ATOM   2717  OE1 GLN   210      84.995 115.339  54.391  1.00  0.00           O  
ATOM   2718  NE2 GLN   210      83.571 114.176  55.606  1.00  0.00           N  
ATOM   2719 HE21 GLN   210      84.352 113.577  55.835  1.00  0.00           H  
ATOM   2720 HE22 GLN   210      82.687 114.076  56.085  1.00  0.00           H  
ATOM   2721  C   GLN   210      82.649 115.516  50.338  1.00  0.00           C  
ATOM   2722  O   GLN   210      81.487 115.250  50.124  1.00  0.00           O  
ATOM   2723  N   GLN   211      83.564 115.515  49.372  1.00  0.00           N  
ATOM   2724  H   GLN   211      84.532 115.478  49.657  1.00  0.00           H  
ATOM   2725  CA  GLN   211      83.320 115.396  47.901  1.00  0.00           C  
ATOM   2726  HA  GLN   211      82.424 115.987  47.707  1.00  0.00           H  
ATOM   2727  CB  GLN   211      84.403 116.028  47.067  1.00  0.00           C  
ATOM   2728  HB2 GLN   211      85.350 115.592  47.388  1.00  0.00           H  
ATOM   2729  HB3 GLN   211      84.246 115.901  45.996  1.00  0.00           H  
ATOM   2730  CG  GLN   211      84.623 117.509  47.383  1.00  0.00           C  
ATOM   2731  HG2 GLN   211      83.659 117.944  47.120  1.00  0.00           H  
ATOM   2732  HG3 GLN   211      84.806 117.570  48.456  1.00  0.00           H  
ATOM   2733  CD  GLN   211      85.781 118.239  46.681  1.00  0.00           C  
ATOM   2734  OE1 GLN   211      86.399 117.706  45.754  1.00  0.00           O  
ATOM   2735  NE2 GLN   211      86.212 119.489  46.934  1.00  0.00           N  
ATOM   2736 HE21 GLN   211      85.661 120.079  47.541  1.00  0.00           H  
ATOM   2737 HE22 GLN   211      86.868 119.942  46.314  1.00  0.00           H  
ATOM   2738  C   GLN   211      82.881 113.992  47.515  1.00  0.00           C  
ATOM   2739  O   GLN   211      81.875 113.919  46.833  1.00  0.00           O  
ATOM   2740  N   ASP   212      83.617 112.939  47.843  1.00  0.00           N  
ATOM   2741  H   ASP   212      84.516 113.236  48.196  1.00  0.00           H  
ATOM   2742  CA  ASP   212      83.400 111.473  47.685  1.00  0.00           C  
ATOM   2743  HA  ASP   212      82.445 111.259  47.206  1.00  0.00           H  
ATOM   2744  CB  ASP   212      84.525 110.988  46.744  1.00  0.00           C  
ATOM   2745  HB2 ASP   212      85.498 111.249  47.160  1.00  0.00           H  
ATOM   2746  HB3 ASP   212      84.585 109.901  46.686  1.00  0.00           H  
ATOM   2747  CG  ASP   212      84.378 111.584  45.388  1.00  0.00           C  
ATOM   2748  OD1 ASP   212      83.362 111.346  44.653  1.00  0.00           O  
ATOM   2749  OD2 ASP   212      85.336 112.313  45.014  1.00  0.00           O  
ATOM   2750  C   ASP   212      83.349 110.756  49.086  1.00  0.00           C  
ATOM   2751  O   ASP   212      82.875 109.638  49.041  1.00  0.00           O  
ATOM   2752  N   ARG   213      83.788 111.405  50.202  1.00  0.00           N  
ATOM   2753  H   ARG   213      84.088 112.366  50.114  1.00  0.00           H  
ATOM   2754  CA  ARG   213      83.890 110.890  51.542  1.00  0.00           C  
ATOM   2755  HA  ARG   213      83.122 110.144  51.742  1.00  0.00           H  
ATOM   2756  CB  ARG   213      85.203 110.181  51.773  1.00  0.00           C  
ATOM   2757  HB2 ARG   213      85.962 110.767  51.254  1.00  0.00           H  
ATOM   2758  HB3 ARG   213      85.318 110.223  52.856  1.00  0.00           H  
ATOM   2759  CG  ARG   213      85.235 108.663  51.376  1.00  0.00           C  
ATOM   2760  HG2 ARG   213      84.434 108.224  51.971  1.00  0.00           H  
ATOM   2761  HG3 ARG   213      85.035 108.561  50.310  1.00  0.00           H  
ATOM   2762  CD  ARG   213      86.564 107.911  51.532  1.00  0.00           C  
ATOM   2763  HD2 ARG   213      86.407 106.881  51.213  1.00  0.00           H  
ATOM   2764  HD3 ARG   213      87.295 108.416  50.901  1.00  0.00           H  
ATOM   2765  NE  ARG   213      87.102 108.045  52.898  1.00  0.00           N  
ATOM   2766  HE  ARG   213      86.500 107.645  53.605  1.00  0.00           H  
ATOM   2767  CZ  ARG   213      88.036 108.832  53.434  1.00  0.00           C  
ATOM   2768  NH1 ARG   213      88.694 109.718  52.755  1.00  0.00           N  
ATOM   2769 HH11 ARG   213      89.137 110.456  53.283  1.00  0.00           H  
ATOM   2770 HH12 ARG   213      88.470 109.736  51.770  1.00  0.00           H  
ATOM   2771  NH2 ARG   213      88.351 108.810  54.668  1.00  0.00           N  
ATOM   2772 HH21 ARG   213      89.202 109.232  55.010  1.00  0.00           H  
ATOM   2773 HH22 ARG   213      87.831 108.332  55.390  1.00  0.00           H  
ATOM   2774  C   ARG   213      83.662 111.943  52.595  1.00  0.00           C  
ATOM   2775  O   ARG   213      84.369 112.967  52.560  1.00  0.00           O  
ATOM   2776  N   GLY   214      82.770 111.829  53.546  1.00  0.00           N  
ATOM   2777  H   GLY   214      82.817 112.619  54.174  1.00  0.00           H  
ATOM   2778  CA  GLY   214      81.536 111.074  53.498  1.00  0.00           C  
ATOM   2779  HA2 GLY   214      81.044 111.079  52.525  1.00  0.00           H  
ATOM   2780  HA3 GLY   214      81.722 110.027  53.734  1.00  0.00           H  
ATOM   2781  C   GLY   214      80.542 111.617  54.515  1.00  0.00           C  
ATOM   2782  O   GLY   214      79.376 111.650  54.129  1.00  0.00           O  
ATOM   2783  OXT GLY   214      80.876 112.105  55.609  1.00  0.00           O  
TER    2784      GLY   214 
END   
