# Supplementary material for: Visualization of oligomerization, clustering, and density transition of intrinsically disordered proteins
Source: Natl Sci Rev. 2026 Feb 14;13(7):nwag107. doi: 10.1093/nsr/nwag107 (PMC13114874; doi:10.1093/nsr/nwag107)
Supplement: nwag107_Supplemental_Files [file nwag107_supplemental_files.zip › SI-MD-Structures/MD-Sturctures/frame255.pdb]

CRYST1  135.134  149.301  136.898  90.00  90.00  90.00               1
ATOM      1  N   MET     1      30.469 102.472 103.892  1.00  0.00           N  
ATOM      2  H1  MET     1      30.762 102.470 104.858  1.00  0.00           H  
ATOM      3  H2  MET     1      29.867 103.252 103.671  1.00  0.00           H  
ATOM      4  H3  MET     1      29.994 101.596 103.726  1.00  0.00           H  
ATOM      5  CA  MET     1      31.621 102.549 102.926  1.00  0.00           C  
ATOM      6  HA  MET     1      32.245 103.417 103.140  1.00  0.00           H  
ATOM      7  CB  MET     1      32.380 101.234 103.012  1.00  0.00           C  
ATOM      8  HB2 MET     1      32.015 100.371 102.455  1.00  0.00           H  
ATOM      9  HB3 MET     1      33.342 101.357 102.513  1.00  0.00           H  
ATOM     10  CG  MET     1      32.819 100.847 104.473  1.00  0.00           C  
ATOM     11  HG2 MET     1      33.484 101.601 104.895  1.00  0.00           H  
ATOM     12  HG3 MET     1      31.963 100.657 105.120  1.00  0.00           H  
ATOM     13  SD  MET     1      33.667  99.236 104.565  1.00  0.00           S  
ATOM     14  CE  MET     1      35.299  99.668 104.154  1.00  0.00           C  
ATOM     15  HE1 MET     1      35.613 100.236 105.030  1.00  0.00           H  
ATOM     16  HE2 MET     1      35.958  98.808 104.036  1.00  0.00           H  
ATOM     17  HE3 MET     1      35.424 100.296 103.272  1.00  0.00           H  
ATOM     18  C   MET     1      31.039 102.732 101.512  1.00  0.00           C  
ATOM     19  O   MET     1      30.096 102.093 101.176  1.00  0.00           O  
ATOM     20  N   ALA     2      31.562 103.595 100.643  1.00  0.00           N  
ATOM     21  H   ALA     2      31.024 103.657  99.791  1.00  0.00           H  
ATOM     22  CA  ALA     2      32.674 104.559 100.763  1.00  0.00           C  
ATOM     23  HA  ALA     2      32.804 104.988  99.770  1.00  0.00           H  
ATOM     24  CB  ALA     2      32.293 105.679 101.771  1.00  0.00           C  
ATOM     25  HB1 ALA     2      31.566 106.317 101.266  1.00  0.00           H  
ATOM     26  HB2 ALA     2      31.835 105.377 102.713  1.00  0.00           H  
ATOM     27  HB3 ALA     2      33.150 106.315 101.992  1.00  0.00           H  
ATOM     28  C   ALA     2      34.025 103.808 101.069  1.00  0.00           C  
ATOM     29  O   ALA     2      34.300 103.712 102.260  1.00  0.00           O  
ATOM     30  N   SER     3      34.766 103.193 100.174  1.00  0.00           N  
ATOM     31  H   SER     3      35.658 102.806 100.449  1.00  0.00           H  
ATOM     32  CA  SER     3      34.549 103.114  98.753  1.00  0.00           C  
ATOM     33  HA  SER     3      33.473 103.050  98.595  1.00  0.00           H  
ATOM     34  CB  SER     3      35.140 104.338  98.023  1.00  0.00           C  
ATOM     35  HB2 SER     3      36.210 104.258  97.828  1.00  0.00           H  
ATOM     36  HB3 SER     3      34.766 104.274  97.001  1.00  0.00           H  
ATOM     37  OG  SER     3      34.907 105.667  98.665  1.00  0.00           O  
ATOM     38  HG  SER     3      35.671 105.814  99.227  1.00  0.00           H  
ATOM     39  C   SER     3      35.224 101.858  98.224  1.00  0.00           C  
ATOM     40  O   SER     3      36.345 101.456  98.577  1.00  0.00           O  
ATOM     41  N   ASN     4      34.455 101.214  97.367  1.00  0.00           N  
ATOM     42  H   ASN     4      33.543 101.631  97.242  1.00  0.00           H  
ATOM     43  CA  ASN     4      34.741 100.168  96.509  1.00  0.00           C  
ATOM     44  HA  ASN     4      35.049  99.273  97.050  1.00  0.00           H  
ATOM     45  CB  ASN     4      33.389  99.770  95.881  1.00  0.00           C  
ATOM     46  HB2 ASN     4      32.624  99.676  96.651  1.00  0.00           H  
ATOM     47  HB3 ASN     4      33.045 100.505  95.154  1.00  0.00           H  
ATOM     48  CG  ASN     4      33.575  98.574  95.028  1.00  0.00           C  
ATOM     49  OD1 ASN     4      33.626  97.451  95.510  1.00  0.00           O  
ATOM     50  ND2 ASN     4      33.682  98.659  93.742  1.00  0.00           N  
ATOM     51 HD21 ASN     4      33.853  97.805  93.232  1.00  0.00           H  
ATOM     52 HD22 ASN     4      33.464  99.522  93.265  1.00  0.00           H  
ATOM     53  C   ASN     4      35.712 100.554  95.350  1.00  0.00           C  
ATOM     54  O   ASN     4      35.518 101.614  94.855  1.00  0.00           O  
ATOM     55  N   ASP     5      36.548  99.718  94.836  1.00  0.00           N  
ATOM     56  H   ASP     5      37.106 100.087  94.079  1.00  0.00           H  
ATOM     57  CA  ASP     5      36.803  98.334  95.193  1.00  0.00           C  
ATOM     58  HA  ASP     5      35.914  97.725  95.029  1.00  0.00           H  
ATOM     59  CB  ASP     5      37.903  97.665  94.335  1.00  0.00           C  
ATOM     60  HB2 ASP     5      38.913  98.006  94.563  1.00  0.00           H  
ATOM     61  HB3 ASP     5      37.813  96.615  94.613  1.00  0.00           H  
ATOM     62  CG  ASP     5      37.724  97.818  92.854  1.00  0.00           C  
ATOM     63  OD1 ASP     5      37.759  96.823  92.019  1.00  0.00           O  
ATOM     64  OD2 ASP     5      37.571  98.920  92.320  1.00  0.00           O  
ATOM     65  C   ASP     5      37.217  98.267  96.660  1.00  0.00           C  
ATOM     66  O   ASP     5      37.916  99.174  97.120  1.00  0.00           O  
ATOM     67  N   TYR     6      36.820  97.164  97.246  1.00  0.00           N  
ATOM     68  H   TYR     6      36.219  96.500  96.779  1.00  0.00           H  
ATOM     69  CA  TYR     6      37.451  96.783  98.550  1.00  0.00           C  
ATOM     70  HA  TYR     6      38.017  97.620  98.959  1.00  0.00           H  
ATOM     71  CB  TYR     6      36.275  96.231  99.395  1.00  0.00           C  
ATOM     72  HB2 TYR     6      35.843  95.365  98.895  1.00  0.00           H  
ATOM     73  HB3 TYR     6      36.729  95.932 100.340  1.00  0.00           H  
ATOM     74  CG  TYR     6      35.184  97.321  99.498  1.00  0.00           C  
ATOM     75  CD1 TYR     6      33.940  97.134  98.873  1.00  0.00           C  
ATOM     76  HD1 TYR     6      33.741  96.235  98.310  1.00  0.00           H  
ATOM     77  CE1 TYR     6      32.968  98.137  98.826  1.00  0.00           C  
ATOM     78  HE1 TYR     6      32.131  97.953  98.168  1.00  0.00           H  
ATOM     79  CZ  TYR     6      33.200  99.287  99.673  1.00  0.00           C  
ATOM     80  OH  TYR     6      32.229 100.290  99.755  1.00  0.00           O  
ATOM     81  HH  TYR     6      31.442 100.123  99.231  1.00  0.00           H  
ATOM     82  CE2 TYR     6      34.469  99.493 100.316  1.00  0.00           C  
ATOM     83  HE2 TYR     6      34.553 100.338 100.983  1.00  0.00           H  
ATOM     84  CD2 TYR     6      35.492  98.493 100.213  1.00  0.00           C  
ATOM     85  HD2 TYR     6      36.369  98.620 100.829  1.00  0.00           H  
ATOM     86  C   TYR     6      38.634  95.752  98.453  1.00  0.00           C  
ATOM     87  O   TYR     6      39.310  95.455  99.404  1.00  0.00           O  
ATOM     88  N   THR     7      38.881  95.166  97.252  1.00  0.00           N  
ATOM     89  H   THR     7      38.287  95.468  96.493  1.00  0.00           H  
ATOM     90  CA  THR     7      40.045  94.365  96.908  1.00  0.00           C  
ATOM     91  HA  THR     7      40.844  94.658  97.589  1.00  0.00           H  
ATOM     92  CB  THR     7      39.745  92.884  97.238  1.00  0.00           C  
ATOM     93  HB  THR     7      39.189  92.751  98.166  1.00  0.00           H  
ATOM     94  CG2 THR     7      38.867  92.243  96.147  1.00  0.00           C  
ATOM     95 HG21 THR     7      37.914  92.772  96.144  1.00  0.00           H  
ATOM     96 HG22 THR     7      39.346  92.359  95.175  1.00  0.00           H  
ATOM     97 HG23 THR     7      38.725  91.165  96.213  1.00  0.00           H  
ATOM     98  OG1 THR     7      41.022  92.095  97.267  1.00  0.00           O  
ATOM     99  HG1 THR     7      41.253  92.162  98.197  1.00  0.00           H  
ATOM    100  C   THR     7      40.608  94.545  95.459  1.00  0.00           C  
ATOM    101  O   THR     7      39.919  94.965  94.473  1.00  0.00           O  
ATOM    102  N   GLN     8      41.894  94.087  95.280  1.00  0.00           N  
ATOM    103  H   GLN     8      42.351  93.783  96.128  1.00  0.00           H  
ATOM    104  CA  GLN     8      42.796  94.103  94.075  1.00  0.00           C  
ATOM    105  HA  GLN     8      43.361  95.034  94.132  1.00  0.00           H  
ATOM    106  CB  GLN     8      43.799  92.905  94.278  1.00  0.00           C  
ATOM    107  HB2 GLN     8      44.462  92.831  93.417  1.00  0.00           H  
ATOM    108  HB3 GLN     8      44.381  93.122  95.175  1.00  0.00           H  
ATOM    109  CG  GLN     8      43.149  91.535  94.524  1.00  0.00           C  
ATOM    110  HG2 GLN     8      42.609  91.492  95.470  1.00  0.00           H  
ATOM    111  HG3 GLN     8      42.419  91.394  93.728  1.00  0.00           H  
ATOM    112  CD  GLN     8      44.174  90.364  94.473  1.00  0.00           C  
ATOM    113  OE1 GLN     8      45.361  90.422  94.955  1.00  0.00           O  
ATOM    114  NE2 GLN     8      43.865  89.190  93.976  1.00  0.00           N  
ATOM    115 HE21 GLN     8      42.934  89.032  93.619  1.00  0.00           H  
ATOM    116 HE22 GLN     8      44.570  88.475  93.866  1.00  0.00           H  
ATOM    117  C   GLN     8      42.049  93.914  92.703  1.00  0.00           C  
ATOM    118  O   GLN     8      41.300  93.006  92.507  1.00  0.00           O  
ATOM    119  N   GLN     9      42.294  94.701  91.644  1.00  0.00           N  
ATOM    120  H   GLN     9      41.745  94.464  90.831  1.00  0.00           H  
ATOM    121  CA  GLN     9      43.120  95.938  91.532  1.00  0.00           C  
ATOM    122  HA  GLN     9      43.077  96.205  90.476  1.00  0.00           H  
ATOM    123  CB  GLN     9      42.617  97.200  92.135  1.00  0.00           C  
ATOM    124  HB2 GLN     9      42.680  97.186  93.223  1.00  0.00           H  
ATOM    125  HB3 GLN     9      43.319  97.959  91.790  1.00  0.00           H  
ATOM    126  CG  GLN     9      41.148  97.544  91.840  1.00  0.00           C  
ATOM    127  HG2 GLN     9      40.618  96.651  92.172  1.00  0.00           H  
ATOM    128  HG3 GLN     9      41.008  98.486  92.371  1.00  0.00           H  
ATOM    129  CD  GLN     9      40.817  97.994  90.396  1.00  0.00           C  
ATOM    130  OE1 GLN     9      41.711  98.422  89.618  1.00  0.00           O  
ATOM    131  NE2 GLN     9      39.544  97.944  90.055  1.00  0.00           N  
ATOM    132 HE21 GLN     9      38.883  97.517  90.687  1.00  0.00           H  
ATOM    133 HE22 GLN     9      39.251  98.419  89.213  1.00  0.00           H  
ATOM    134  C   GLN     9      44.613  95.586  91.779  1.00  0.00           C  
ATOM    135  O   GLN     9      45.149  95.740  92.901  1.00  0.00           O  
ATOM    136  N   ALA    10      45.370  95.162  90.770  1.00  0.00           N  
ATOM    137  H   ALA    10      46.342  95.015  91.002  1.00  0.00           H  
ATOM    138  CA  ALA    10      44.864  95.005  89.303  1.00  0.00           C  
ATOM    139  HA  ALA    10      43.864  94.572  89.307  1.00  0.00           H  
ATOM    140  CB  ALA    10      44.959  96.403  88.565  1.00  0.00           C  
ATOM    141  HB1 ALA    10      44.184  97.075  88.933  1.00  0.00           H  
ATOM    142  HB2 ALA    10      45.958  96.825  88.674  1.00  0.00           H  
ATOM    143  HB3 ALA    10      44.899  96.255  87.487  1.00  0.00           H  
ATOM    144  C   ALA    10      45.700  94.005  88.565  1.00  0.00           C  
ATOM    145  O   ALA    10      46.862  94.344  88.309  1.00  0.00           O  
ATOM    146  N   THR    11      45.181  92.796  88.491  1.00  0.00           N  
ATOM    147  H   THR    11      44.310  92.631  88.975  1.00  0.00           H  
ATOM    148  CA  THR    11      45.901  91.573  88.019  1.00  0.00           C  
ATOM    149  HA  THR    11      46.703  91.903  87.359  1.00  0.00           H  
ATOM    150  CB  THR    11      46.530  90.968  89.315  1.00  0.00           C  
ATOM    151  HB  THR    11      47.389  91.542  89.662  1.00  0.00           H  
ATOM    152  CG2 THR    11      45.678  90.761  90.577  1.00  0.00           C  
ATOM    153 HG21 THR    11      44.868  90.055  90.394  1.00  0.00           H  
ATOM    154 HG22 THR    11      46.327  90.371  91.360  1.00  0.00           H  
ATOM    155 HG23 THR    11      45.178  91.677  90.892  1.00  0.00           H  
ATOM    156  OG1 THR    11      47.149  89.715  88.979  1.00  0.00           O  
ATOM    157  HG1 THR    11      47.877  89.847  88.367  1.00  0.00           H  
ATOM    158  C   THR    11      44.834  90.692  87.338  1.00  0.00           C  
ATOM    159  O   THR    11      44.004  90.101  87.990  1.00  0.00           O  
ATOM    160  N   GLN    12      44.911  90.415  86.030  1.00  0.00           N  
ATOM    161  H   GLN    12      44.207  89.738  85.774  1.00  0.00           H  
ATOM    162  CA  GLN    12      45.832  90.854  85.028  1.00  0.00           C  
ATOM    163  HA  GLN    12      46.834  90.645  85.403  1.00  0.00           H  
ATOM    164  CB  GLN    12      45.641  90.022  83.786  1.00  0.00           C  
ATOM    165  HB2 GLN    12      46.478  90.256  83.128  1.00  0.00           H  
ATOM    166  HB3 GLN    12      45.789  88.948  83.896  1.00  0.00           H  
ATOM    167  CG  GLN    12      44.423  90.449  82.979  1.00  0.00           C  
ATOM    168  HG2 GLN    12      44.255  91.526  82.963  1.00  0.00           H  
ATOM    169  HG3 GLN    12      44.616  90.188  81.938  1.00  0.00           H  
ATOM    170  CD  GLN    12      43.131  89.667  83.220  1.00  0.00           C  
ATOM    171  OE1 GLN    12      42.828  89.289  84.283  1.00  0.00           O  
ATOM    172  NE2 GLN    12      42.171  89.656  82.316  1.00  0.00           N  
ATOM    173 HE21 GLN    12      41.273  89.243  82.525  1.00  0.00           H  
ATOM    174 HE22 GLN    12      42.228  90.209  81.472  1.00  0.00           H  
ATOM    175  C   GLN    12      45.912  92.425  84.803  1.00  0.00           C  
ATOM    176  O   GLN    12      45.009  93.158  85.235  1.00  0.00           O  
ATOM    177  N   SER    13      46.854  92.874  84.021  1.00  0.00           N  
ATOM    178  H   SER    13      47.662  92.281  83.895  1.00  0.00           H  
ATOM    179  CA  SER    13      46.910  94.209  83.329  1.00  0.00           C  
ATOM    180  HA  SER    13      45.937  94.372  82.866  1.00  0.00           H  
ATOM    181  CB  SER    13      47.098  95.367  84.308  1.00  0.00           C  
ATOM    182  HB2 SER    13      47.076  96.284  83.718  1.00  0.00           H  
ATOM    183  HB3 SER    13      46.380  95.459  85.123  1.00  0.00           H  
ATOM    184  OG  SER    13      48.353  95.365  84.951  1.00  0.00           O  
ATOM    185  HG  SER    13      48.658  96.275  84.933  1.00  0.00           H  
ATOM    186  C   SER    13      47.886  94.289  82.199  1.00  0.00           C  
ATOM    187  O   SER    13      48.743  93.362  82.097  1.00  0.00           O  
ATOM    188  N   TYR    14      47.745  95.257  81.314  1.00  0.00           N  
ATOM    189  H   TYR    14      46.897  95.802  81.390  1.00  0.00           H  
ATOM    190  CA  TYR    14      48.404  95.493  80.089  1.00  0.00           C  
ATOM    191  HA  TYR    14      47.785  94.920  79.398  1.00  0.00           H  
ATOM    192  CB  TYR    14      48.315  96.991  79.730  1.00  0.00           C  
ATOM    193  HB2 TYR    14      47.287  97.353  79.702  1.00  0.00           H  
ATOM    194  HB3 TYR    14      48.847  97.534  80.512  1.00  0.00           H  
ATOM    195  CG  TYR    14      48.909  97.377  78.360  1.00  0.00           C  
ATOM    196  CD1 TYR    14      48.237  97.050  77.174  1.00  0.00           C  
ATOM    197  HD1 TYR    14      47.291  96.531  77.132  1.00  0.00           H  
ATOM    198  CE1 TYR    14      48.857  97.126  75.905  1.00  0.00           C  
ATOM    199  HE1 TYR    14      48.373  96.863  74.976  1.00  0.00           H  
ATOM    200  CZ  TYR    14      50.114  97.853  75.888  1.00  0.00           C  
ATOM    201  OH  TYR    14      50.718  98.212  74.734  1.00  0.00           O  
ATOM    202  HH  TYR    14      50.091  98.079  74.019  1.00  0.00           H  
ATOM    203  CE2 TYR    14      50.850  98.111  77.055  1.00  0.00           C  
ATOM    204  HE2 TYR    14      51.869  98.444  76.920  1.00  0.00           H  
ATOM    205  CD2 TYR    14      50.276  97.827  78.312  1.00  0.00           C  
ATOM    206  HD2 TYR    14      50.834  97.874  79.236  1.00  0.00           H  
ATOM    207  C   TYR    14      49.861  94.972  79.982  1.00  0.00           C  
ATOM    208  O   TYR    14      50.630  95.141  80.992  1.00  0.00           O  
ATOM    209  N   GLY    15      50.342  94.463  78.908  1.00  0.00           N  
ATOM    210  H   GLY    15      51.345  94.442  78.784  1.00  0.00           H  
ATOM    211  CA  GLY    15      49.563  93.957  77.766  1.00  0.00           C  
ATOM    212  HA2 GLY    15      48.604  94.465  77.658  1.00  0.00           H  
ATOM    213  HA3 GLY    15      50.181  94.144  76.888  1.00  0.00           H  
ATOM    214  C   GLY    15      49.300  92.450  77.919  1.00  0.00           C  
ATOM    215  O   GLY    15      49.121  91.930  79.025  1.00  0.00           O  
ATOM    216  N   ALA    16      49.212  91.703  76.810  1.00  0.00           N  
ATOM    217  H   ALA    16      49.310  92.176  75.923  1.00  0.00           H  
ATOM    218  CA  ALA    16      49.075  90.192  76.650  1.00  0.00           C  
ATOM    219  HA  ALA    16      49.508  89.661  77.497  1.00  0.00           H  
ATOM    220  CB  ALA    16      47.572  89.860  76.532  1.00  0.00           C  
ATOM    221  HB1 ALA    16      47.009  90.465  77.244  1.00  0.00           H  
ATOM    222  HB2 ALA    16      47.218  90.049  75.519  1.00  0.00           H  
ATOM    223  HB3 ALA    16      47.400  88.809  76.760  1.00  0.00           H  
ATOM    224  C   ALA    16      50.003  89.678  75.510  1.00  0.00           C  
ATOM    225  O   ALA    16      49.693  88.657  74.877  1.00  0.00           O  
ATOM    226  N   TYR    17      51.144  90.329  75.332  1.00  0.00           N  
ATOM    227  H   TYR    17      51.245  91.182  75.864  1.00  0.00           H  
ATOM    228  CA  TYR    17      52.224  89.998  74.301  1.00  0.00           C  
ATOM    229  HA  TYR    17      51.660  89.650  73.436  1.00  0.00           H  
ATOM    230  CB  TYR    17      52.916  91.310  73.764  1.00  0.00           C  
ATOM    231  HB2 TYR    17      52.091  92.018  73.684  1.00  0.00           H  
ATOM    232  HB3 TYR    17      53.468  91.781  74.577  1.00  0.00           H  
ATOM    233  CG  TYR    17      53.561  91.125  72.410  1.00  0.00           C  
ATOM    234  CD1 TYR    17      54.976  90.993  72.218  1.00  0.00           C  
ATOM    235  HD1 TYR    17      55.661  91.006  73.053  1.00  0.00           H  
ATOM    236  CE1 TYR    17      55.517  91.003  70.916  1.00  0.00           C  
ATOM    237  HE1 TYR    17      56.580  91.188  70.866  1.00  0.00           H  
ATOM    238  CZ  TYR    17      54.617  90.987  69.786  1.00  0.00           C  
ATOM    239  OH  TYR    17      55.205  90.992  68.545  1.00  0.00           O  
ATOM    240  HH  TYR    17      54.486  91.091  67.917  1.00  0.00           H  
ATOM    241  CE2 TYR    17      53.235  91.036  69.978  1.00  0.00           C  
ATOM    242  HE2 TYR    17      52.646  91.134  69.078  1.00  0.00           H  
ATOM    243  CD2 TYR    17      52.712  91.203  71.273  1.00  0.00           C  
ATOM    244  HD2 TYR    17      51.685  91.480  71.458  1.00  0.00           H  
ATOM    245  C   TYR    17      53.305  89.023  74.818  1.00  0.00           C  
ATOM    246  O   TYR    17      53.874  89.235  75.892  1.00  0.00           O  
ATOM    247  N   PRO    18      53.651  87.962  74.081  1.00  0.00           N  
ATOM    248  CD  PRO    18      52.963  87.412  72.944  1.00  0.00           C  
ATOM    249  HD2 PRO    18      52.878  88.223  72.220  1.00  0.00           H  
ATOM    250  HD3 PRO    18      51.951  87.036  73.095  1.00  0.00           H  
ATOM    251  CG  PRO    18      53.825  86.301  72.411  1.00  0.00           C  
ATOM    252  HG2 PRO    18      54.560  86.631  71.677  1.00  0.00           H  
ATOM    253  HG3 PRO    18      53.250  85.491  71.962  1.00  0.00           H  
ATOM    254  CB  PRO    18      54.529  85.693  73.759  1.00  0.00           C  
ATOM    255  HB2 PRO    18      55.415  85.063  73.673  1.00  0.00           H  
ATOM    256  HB3 PRO    18      53.864  84.992  74.263  1.00  0.00           H  
ATOM    257  CA  PRO    18      54.737  86.963  74.506  1.00  0.00           C  
ATOM    258  HA  PRO    18      54.719  86.806  75.585  1.00  0.00           H  
ATOM    259  C   PRO    18      56.066  87.573  74.181  1.00  0.00           C  
ATOM    260  O   PRO    18      56.238  88.137  73.104  1.00  0.00           O  
ATOM    261  N   THR    19      57.036  87.267  75.040  1.00  0.00           N  
ATOM    262  H   THR    19      56.859  86.680  75.843  1.00  0.00           H  
ATOM    263  CA  THR    19      58.449  87.375  74.780  1.00  0.00           C  
ATOM    264  HA  THR    19      58.754  87.142  73.760  1.00  0.00           H  
ATOM    265  CB  THR    19      58.937  88.839  74.924  1.00  0.00           C  
ATOM    266  HB  THR    19      58.993  89.062  75.990  1.00  0.00           H  
ATOM    267  CG2 THR    19      60.302  89.036  74.262  1.00  0.00           C  
ATOM    268 HG21 THR    19      60.571  90.084  74.131  1.00  0.00           H  
ATOM    269 HG22 THR    19      61.077  88.559  74.864  1.00  0.00           H  
ATOM    270 HG23 THR    19      60.337  88.551  73.287  1.00  0.00           H  
ATOM    271  OG1 THR    19      58.143  89.716  74.247  1.00  0.00           O  
ATOM    272  HG1 THR    19      57.331  89.232  74.079  1.00  0.00           H  
ATOM    273  C   THR    19      59.257  86.403  75.681  1.00  0.00           C  
ATOM    274  O   THR    19      59.120  86.421  76.925  1.00  0.00           O  
ATOM    275  N   GLN    20      60.126  85.583  75.059  1.00  0.00           N  
ATOM    276  H   GLN    20      60.205  85.584  74.052  1.00  0.00           H  
ATOM    277  CA  GLN    20      61.105  84.728  75.814  1.00  0.00           C  
ATOM    278  HA  GLN    20      60.684  84.290  76.720  1.00  0.00           H  
ATOM    279  CB  GLN    20      61.564  83.694  74.722  1.00  0.00           C  
ATOM    280  HB2 GLN    20      61.985  84.167  73.835  1.00  0.00           H  
ATOM    281  HB3 GLN    20      62.376  83.152  75.209  1.00  0.00           H  
ATOM    282  CG  GLN    20      60.463  82.615  74.178  1.00  0.00           C  
ATOM    283  HG2 GLN    20      59.683  83.206  73.699  1.00  0.00           H  
ATOM    284  HG3 GLN    20      60.927  81.946  73.452  1.00  0.00           H  
ATOM    285  CD  GLN    20      59.863  81.856  75.386  1.00  0.00           C  
ATOM    286  OE1 GLN    20      60.376  81.833  76.453  1.00  0.00           O  
ATOM    287  NE2 GLN    20      58.731  81.258  75.202  1.00  0.00           N  
ATOM    288 HE21 GLN    20      58.176  81.505  74.395  1.00  0.00           H  
ATOM    289 HE22 GLN    20      58.376  80.625  75.903  1.00  0.00           H  
ATOM    290  C   GLN    20      62.339  85.528  76.299  1.00  0.00           C  
ATOM    291  O   GLN    20      62.657  86.503  75.622  1.00  0.00           O  
ATOM    292  N   PRO    21      63.163  84.913  77.147  1.00  0.00           N  
ATOM    293  CD  PRO    21      62.793  83.834  78.064  1.00  0.00           C  
ATOM    294  HD2 PRO    21      62.576  82.914  77.520  1.00  0.00           H  
ATOM    295  HD3 PRO    21      61.912  84.172  78.608  1.00  0.00           H  
ATOM    296  CG  PRO    21      63.818  83.749  79.170  1.00  0.00           C  
ATOM    297  HG2 PRO    21      64.057  82.711  79.401  1.00  0.00           H  
ATOM    298  HG3 PRO    21      63.402  84.322  79.999  1.00  0.00           H  
ATOM    299  CB  PRO    21      65.044  84.484  78.547  1.00  0.00           C  
ATOM    300  HB2 PRO    21      65.707  83.769  78.061  1.00  0.00           H  
ATOM    301  HB3 PRO    21      65.676  84.959  79.298  1.00  0.00           H  
ATOM    302  CA  PRO    21      64.431  85.510  77.573  1.00  0.00           C  
ATOM    303  HA  PRO    21      64.192  86.423  78.118  1.00  0.00           H  
ATOM    304  C   PRO    21      65.412  85.750  76.450  1.00  0.00           C  
ATOM    305  O   PRO    21      65.840  84.775  75.874  1.00  0.00           O  
ATOM    306  N   GLY    22      65.908  86.952  76.333  1.00  0.00           N  
ATOM    307  H   GLY    22      65.474  87.669  76.896  1.00  0.00           H  
ATOM    308  CA  GLY    22      66.923  87.262  75.368  1.00  0.00           C  
ATOM    309  HA2 GLY    22      67.315  86.373  74.874  1.00  0.00           H  
ATOM    310  HA3 GLY    22      66.496  88.035  74.729  1.00  0.00           H  
ATOM    311  C   GLY    22      68.107  87.918  76.104  1.00  0.00           C  
ATOM    312  O   GLY    22      67.997  88.888  76.825  1.00  0.00           O  
ATOM    313  N   GLN    23      69.333  87.374  75.810  1.00  0.00           N  
ATOM    314  H   GLN    23      69.500  86.625  75.153  1.00  0.00           H  
ATOM    315  CA  GLN    23      70.574  87.924  76.352  1.00  0.00           C  
ATOM    316  HA  GLN    23      70.391  88.317  77.352  1.00  0.00           H  
ATOM    317  CB  GLN    23      71.604  86.856  76.458  1.00  0.00           C  
ATOM    318  HB2 GLN    23      71.208  86.055  77.082  1.00  0.00           H  
ATOM    319  HB3 GLN    23      71.787  86.373  75.498  1.00  0.00           H  
ATOM    320  CG  GLN    23      72.933  87.354  77.023  1.00  0.00           C  
ATOM    321  HG2 GLN    23      73.603  87.595  76.198  1.00  0.00           H  
ATOM    322  HG3 GLN    23      72.882  88.209  77.697  1.00  0.00           H  
ATOM    323  CD  GLN    23      73.710  86.280  77.785  1.00  0.00           C  
ATOM    324  OE1 GLN    23      73.763  86.320  78.983  1.00  0.00           O  
ATOM    325  NE2 GLN    23      74.307  85.371  77.086  1.00  0.00           N  
ATOM    326 HE21 GLN    23      74.279  85.375  76.076  1.00  0.00           H  
ATOM    327 HE22 GLN    23      74.699  84.562  77.546  1.00  0.00           H  
ATOM    328  C   GLN    23      71.194  89.048  75.464  1.00  0.00           C  
ATOM    329  O   GLN    23      71.971  88.701  74.526  1.00  0.00           O  
ATOM    330  N   GLY    24      70.849  90.329  75.774  1.00  0.00           N  
ATOM    331  H   GLY    24      70.232  90.592  76.529  1.00  0.00           H  
ATOM    332  CA  GLY    24      71.543  91.467  75.134  1.00  0.00           C  
ATOM    333  HA2 GLY    24      71.898  91.113  74.166  1.00  0.00           H  
ATOM    334  HA3 GLY    24      70.835  92.286  75.010  1.00  0.00           H  
ATOM    335  C   GLY    24      72.758  91.849  76.002  1.00  0.00           C  
ATOM    336  O   GLY    24      73.335  91.057  76.765  1.00  0.00           O  
ATOM    337  N   TYR    25      73.168  93.130  75.745  1.00  0.00           N  
ATOM    338  H   TYR    25      72.599  93.764  75.203  1.00  0.00           H  
ATOM    339  CA  TYR    25      74.362  93.739  76.308  1.00  0.00           C  
ATOM    340  HA  TYR    25      75.180  93.260  75.770  1.00  0.00           H  
ATOM    341  CB  TYR    25      74.486  95.273  75.885  1.00  0.00           C  
ATOM    342  HB2 TYR    25      74.479  95.298  74.795  1.00  0.00           H  
ATOM    343  HB3 TYR    25      73.609  95.729  76.345  1.00  0.00           H  
ATOM    344  CG  TYR    25      75.791  95.832  76.292  1.00  0.00           C  
ATOM    345  CD1 TYR    25      77.010  95.462  75.736  1.00  0.00           C  
ATOM    346  HD1 TYR    25      77.084  94.756  74.922  1.00  0.00           H  
ATOM    347  CE1 TYR    25      78.233  96.061  76.185  1.00  0.00           C  
ATOM    348  HE1 TYR    25      79.153  95.765  75.702  1.00  0.00           H  
ATOM    349  CZ  TYR    25      78.145  97.134  77.095  1.00  0.00           C  
ATOM    350  OH  TYR    25      79.292  97.823  77.357  1.00  0.00           O  
ATOM    351  HH  TYR    25      79.527  98.044  76.452  1.00  0.00           H  
ATOM    352  CE2 TYR    25      76.918  97.548  77.556  1.00  0.00           C  
ATOM    353  HE2 TYR    25      76.852  98.429  78.178  1.00  0.00           H  
ATOM    354  CD2 TYR    25      75.749  96.875  77.279  1.00  0.00           C  
ATOM    355  HD2 TYR    25      74.816  97.241  77.682  1.00  0.00           H  
ATOM    356  C   TYR    25      74.476  93.641  77.847  1.00  0.00           C  
ATOM    357  O   TYR    25      73.456  93.850  78.527  1.00  0.00           O  
ATOM    358  N   SER    26      75.702  93.360  78.315  1.00  0.00           N  
ATOM    359  H   SER    26      76.419  93.198  77.623  1.00  0.00           H  
ATOM    360  CA  SER    26      76.129  93.498  79.687  1.00  0.00           C  
ATOM    361  HA  SER    26      75.331  93.653  80.414  1.00  0.00           H  
ATOM    362  CB  SER    26      76.800  92.214  80.123  1.00  0.00           C  
ATOM    363  HB2 SER    26      76.001  91.484  80.252  1.00  0.00           H  
ATOM    364  HB3 SER    26      77.583  91.792  79.493  1.00  0.00           H  
ATOM    365  OG  SER    26      77.392  92.231  81.446  1.00  0.00           O  
ATOM    366  HG  SER    26      78.322  92.170  81.214  1.00  0.00           H  
ATOM    367  C   SER    26      77.198  94.621  79.878  1.00  0.00           C  
ATOM    368  O   SER    26      78.279  94.529  79.267  1.00  0.00           O  
ATOM    369  N   GLN    27      76.794  95.683  80.589  1.00  0.00           N  
ATOM    370  H   GLN    27      75.874  95.656  81.005  1.00  0.00           H  
ATOM    371  CA  GLN    27      77.657  96.895  80.782  1.00  0.00           C  
ATOM    372  HA  GLN    27      77.978  97.275  79.812  1.00  0.00           H  
ATOM    373  CB  GLN    27      76.936  98.054  81.499  1.00  0.00           C  
ATOM    374  HB2 GLN    27      76.073  98.350  80.903  1.00  0.00           H  
ATOM    375  HB3 GLN    27      76.545  97.608  82.413  1.00  0.00           H  
ATOM    376  CG  GLN    27      77.730  99.345  81.713  1.00  0.00           C  
ATOM    377  HG2 GLN    27      77.071 100.032  82.245  1.00  0.00           H  
ATOM    378  HG3 GLN    27      78.635  99.167  82.294  1.00  0.00           H  
ATOM    379  CD  GLN    27      78.174 100.088  80.467  1.00  0.00           C  
ATOM    380  OE1 GLN    27      77.318 100.569  79.693  1.00  0.00           O  
ATOM    381  NE2 GLN    27      79.435 100.301  80.153  1.00  0.00           N  
ATOM    382 HE21 GLN    27      80.178  99.774  80.589  1.00  0.00           H  
ATOM    383 HE22 GLN    27      79.608 100.880  79.344  1.00  0.00           H  
ATOM    384  C   GLN    27      78.941  96.661  81.547  1.00  0.00           C  
ATOM    385  O   GLN    27      79.896  97.307  81.156  1.00  0.00           O  
ATOM    386  N   GLN    28      79.090  95.628  82.406  1.00  0.00           N  
ATOM    387  H   GLN    28      78.240  95.204  82.751  1.00  0.00           H  
ATOM    388  CA  GLN    28      80.370  95.243  82.973  1.00  0.00           C  
ATOM    389  HA  GLN    28      80.668  96.038  83.656  1.00  0.00           H  
ATOM    390  CB  GLN    28      79.986  94.079  83.763  1.00  0.00           C  
ATOM    391  HB2 GLN    28      79.262  94.389  84.517  1.00  0.00           H  
ATOM    392  HB3 GLN    28      79.553  93.329  83.102  1.00  0.00           H  
ATOM    393  CG  GLN    28      81.159  93.386  84.538  1.00  0.00           C  
ATOM    394  HG2 GLN    28      81.043  92.399  84.987  1.00  0.00           H  
ATOM    395  HG3 GLN    28      81.963  93.051  83.882  1.00  0.00           H  
ATOM    396  CD  GLN    28      81.817  94.257  85.562  1.00  0.00           C  
ATOM    397  OE1 GLN    28      82.710  95.096  85.239  1.00  0.00           O  
ATOM    398  NE2 GLN    28      81.656  94.017  86.883  1.00  0.00           N  
ATOM    399 HE21 GLN    28      82.117  94.676  87.494  1.00  0.00           H  
ATOM    400 HE22 GLN    28      81.049  93.296  87.244  1.00  0.00           H  
ATOM    401  C   GLN    28      81.513  95.024  82.014  1.00  0.00           C  
ATOM    402  O   GLN    28      82.661  95.306  82.230  1.00  0.00           O  
ATOM    403  N   SER    29      81.108  94.752  80.753  1.00  0.00           N  
ATOM    404  H   SER    29      80.126  94.612  80.563  1.00  0.00           H  
ATOM    405  CA  SER    29      82.117  94.396  79.658  1.00  0.00           C  
ATOM    406  HA  SER    29      82.874  93.749  80.102  1.00  0.00           H  
ATOM    407  CB  SER    29      81.467  93.706  78.467  1.00  0.00           C  
ATOM    408  HB2 SER    29      82.307  93.320  77.888  1.00  0.00           H  
ATOM    409  HB3 SER    29      80.796  92.904  78.774  1.00  0.00           H  
ATOM    410  OG  SER    29      80.694  94.577  77.660  1.00  0.00           O  
ATOM    411  HG  SER    29      79.831  94.692  78.064  1.00  0.00           H  
ATOM    412  C   SER    29      82.885  95.652  79.140  1.00  0.00           C  
ATOM    413  O   SER    29      83.984  95.510  78.519  1.00  0.00           O  
ATOM    414  N   SER    30      82.357  96.824  79.444  1.00  0.00           N  
ATOM    415  H   SER    30      81.512  96.747  79.992  1.00  0.00           H  
ATOM    416  CA  SER    30      82.991  98.195  79.203  1.00  0.00           C  
ATOM    417  HA  SER    30      84.016  98.036  78.867  1.00  0.00           H  
ATOM    418  CB  SER    30      82.133  98.994  78.184  1.00  0.00           C  
ATOM    419  HB2 SER    30      81.937  98.481  77.243  1.00  0.00           H  
ATOM    420  HB3 SER    30      81.151  99.180  78.618  1.00  0.00           H  
ATOM    421  OG  SER    30      82.799 100.229  77.848  1.00  0.00           O  
ATOM    422  HG  SER    30      83.213 100.065  76.998  1.00  0.00           H  
ATOM    423  C   SER    30      83.013  98.941  80.560  1.00  0.00           C  
ATOM    424  O   SER    30      82.094  99.742  80.860  1.00  0.00           O  
ATOM    425  N   GLN    31      83.963  98.599  81.446  1.00  0.00           N  
ATOM    426  H   GLN    31      83.813  98.996  82.362  1.00  0.00           H  
ATOM    427  CA  GLN    31      85.189  97.647  81.336  1.00  0.00           C  
ATOM    428  HA  GLN    31      84.941  97.003  80.492  1.00  0.00           H  
ATOM    429  CB  GLN    31      86.465  98.340  81.040  1.00  0.00           C  
ATOM    430  HB2 GLN    31      86.569  99.167  81.742  1.00  0.00           H  
ATOM    431  HB3 GLN    31      87.318  97.679  81.193  1.00  0.00           H  
ATOM    432  CG  GLN    31      86.649  98.857  79.564  1.00  0.00           C  
ATOM    433  HG2 GLN    31      85.823  99.545  79.384  1.00  0.00           H  
ATOM    434  HG3 GLN    31      87.585  99.415  79.543  1.00  0.00           H  
ATOM    435  CD  GLN    31      86.656  97.877  78.406  1.00  0.00           C  
ATOM    436  OE1 GLN    31      87.163  96.762  78.508  1.00  0.00           O  
ATOM    437  NE2 GLN    31      86.055  98.181  77.297  1.00  0.00           N  
ATOM    438 HE21 GLN    31      86.346  97.610  76.516  1.00  0.00           H  
ATOM    439 HE22 GLN    31      85.770  99.142  77.171  1.00  0.00           H  
ATOM    440  C   GLN    31      85.404  96.788  82.609  1.00  0.00           C  
ATOM    441  O   GLN    31      85.209  97.256  83.713  1.00  0.00           O  
ATOM    442  N   PRO    32      85.731  95.511  82.490  1.00  0.00           N  
ATOM    443  CD  PRO    32      85.894  94.869  81.242  1.00  0.00           C  
ATOM    444  HD2 PRO    32      86.810  95.248  80.788  1.00  0.00           H  
ATOM    445  HD3 PRO    32      85.050  94.824  80.554  1.00  0.00           H  
ATOM    446  CG  PRO    32      86.265  93.456  81.598  1.00  0.00           C  
ATOM    447  HG2 PRO    32      87.339  93.347  81.445  1.00  0.00           H  
ATOM    448  HG3 PRO    32      85.698  92.749  80.992  1.00  0.00           H  
ATOM    449  CB  PRO    32      85.899  93.183  83.080  1.00  0.00           C  
ATOM    450  HB2 PRO    32      86.509  92.403  83.535  1.00  0.00           H  
ATOM    451  HB3 PRO    32      84.870  92.893  83.292  1.00  0.00           H  
ATOM    452  CA  PRO    32      86.086  94.622  83.615  1.00  0.00           C  
ATOM    453  HA  PRO    32      85.308  94.766  84.364  1.00  0.00           H  
ATOM    454  C   PRO    32      87.516  94.945  84.130  1.00  0.00           C  
ATOM    455  O   PRO    32      88.387  95.424  83.407  1.00  0.00           O  
ATOM    456  N   TYR    33      87.777  94.708  85.386  1.00  0.00           N  
ATOM    457  H   TYR    33      87.002  94.344  85.922  1.00  0.00           H  
ATOM    458  CA  TYR    33      89.029  94.826  86.134  1.00  0.00           C  
ATOM    459  HA  TYR    33      89.500  95.715  85.714  1.00  0.00           H  
ATOM    460  CB  TYR    33      88.906  95.042  87.666  1.00  0.00           C  
ATOM    461  HB2 TYR    33      88.577  94.108  88.121  1.00  0.00           H  
ATOM    462  HB3 TYR    33      89.955  94.989  87.958  1.00  0.00           H  
ATOM    463  CG  TYR    33      88.148  96.189  88.227  1.00  0.00           C  
ATOM    464  CD1 TYR    33      88.660  97.453  88.064  1.00  0.00           C  
ATOM    465  HD1 TYR    33      89.602  97.553  87.545  1.00  0.00           H  
ATOM    466  CE1 TYR    33      88.032  98.622  88.456  1.00  0.00           C  
ATOM    467  HE1 TYR    33      88.384  99.600  88.165  1.00  0.00           H  
ATOM    468  CZ  TYR    33      86.802  98.445  89.225  1.00  0.00           C  
ATOM    469  OH  TYR    33      86.113  99.557  89.609  1.00  0.00           O  
ATOM    470  HH  TYR    33      85.237  99.302  89.907  1.00  0.00           H  
ATOM    471  CE2 TYR    33      86.302  97.142  89.484  1.00  0.00           C  
ATOM    472  HE2 TYR    33      85.333  97.034  89.949  1.00  0.00           H  
ATOM    473  CD2 TYR    33      86.993  95.988  88.987  1.00  0.00           C  
ATOM    474  HD2 TYR    33      86.673  95.000  89.284  1.00  0.00           H  
ATOM    475  C   TYR    33      90.032  93.662  85.893  1.00  0.00           C  
ATOM    476  O   TYR    33      91.230  93.979  85.823  1.00  0.00           O  
ATOM    477  N   GLY    34      89.596  92.425  85.732  1.00  0.00           N  
ATOM    478  H   GLY    34      88.611  92.210  85.799  1.00  0.00           H  
ATOM    479  CA  GLY    34      90.417  91.256  85.367  1.00  0.00           C  
ATOM    480  HA2 GLY    34      89.806  90.433  84.996  1.00  0.00           H  
ATOM    481  HA3 GLY    34      91.174  91.555  84.641  1.00  0.00           H  
ATOM    482  C   GLY    34      91.145  90.592  86.574  1.00  0.00           C  
ATOM    483  O   GLY    34      91.200  90.968  87.735  1.00  0.00           O  
ATOM    484  N   GLN    35      91.778  89.456  86.256  1.00  0.00           N  
ATOM    485  H   GLN    35      91.966  89.126  85.319  1.00  0.00           H  
ATOM    486  CA  GLN    35      92.368  88.612  87.345  1.00  0.00           C  
ATOM    487  HA  GLN    35      92.514  89.151  88.281  1.00  0.00           H  
ATOM    488  CB  GLN    35      91.289  87.543  87.750  1.00  0.00           C  
ATOM    489  HB2 GLN    35      90.476  87.863  88.402  1.00  0.00           H  
ATOM    490  HB3 GLN    35      90.805  87.251  86.818  1.00  0.00           H  
ATOM    491  CG  GLN    35      91.847  86.296  88.382  1.00  0.00           C  
ATOM    492  HG2 GLN    35      91.102  85.577  88.724  1.00  0.00           H  
ATOM    493  HG3 GLN    35      92.453  85.783  87.636  1.00  0.00           H  
ATOM    494  CD  GLN    35      92.691  86.593  89.645  1.00  0.00           C  
ATOM    495  OE1 GLN    35      92.708  87.658  90.223  1.00  0.00           O  
ATOM    496  NE2 GLN    35      93.460  85.597  90.160  1.00  0.00           N  
ATOM    497 HE21 GLN    35      93.240  84.657  89.864  1.00  0.00           H  
ATOM    498 HE22 GLN    35      94.001  85.926  90.947  1.00  0.00           H  
ATOM    499  C   GLN    35      93.679  88.048  86.813  1.00  0.00           C  
ATOM    500  O   GLN    35      93.704  87.205  85.969  1.00  0.00           O  
ATOM    501  N   GLN    36      94.835  88.303  87.455  1.00  0.00           N  
ATOM    502  H   GLN    36      95.646  87.806  87.116  1.00  0.00           H  
ATOM    503  CA  GLN    36      95.130  89.371  88.414  1.00  0.00           C  
ATOM    504  HA  GLN    36      94.446  89.310  89.261  1.00  0.00           H  
ATOM    505  CB  GLN    36      96.539  89.232  88.971  1.00  0.00           C  
ATOM    506  HB2 GLN    36      97.271  89.284  88.165  1.00  0.00           H  
ATOM    507  HB3 GLN    36      96.570  90.088  89.645  1.00  0.00           H  
ATOM    508  CG  GLN    36      96.631  88.038  89.868  1.00  0.00           C  
ATOM    509  HG2 GLN    36      95.799  87.880  90.553  1.00  0.00           H  
ATOM    510  HG3 GLN    36      96.677  87.157  89.228  1.00  0.00           H  
ATOM    511  CD  GLN    36      97.935  88.138  90.784  1.00  0.00           C  
ATOM    512  OE1 GLN    36      98.271  89.121  91.373  1.00  0.00           O  
ATOM    513  NE2 GLN    36      98.631  86.985  91.012  1.00  0.00           N  
ATOM    514 HE21 GLN    36      98.327  86.227  90.418  1.00  0.00           H  
ATOM    515 HE22 GLN    36      99.503  87.012  91.521  1.00  0.00           H  
ATOM    516  C   GLN    36      94.884  90.805  87.782  1.00  0.00           C  
ATOM    517  O   GLN    36      94.971  91.091  86.586  1.00  0.00           O  
ATOM    518  N   SER    37      94.534  91.761  88.688  1.00  0.00           N  
ATOM    519  H   SER    37      94.230  91.474  89.608  1.00  0.00           H  
ATOM    520  CA  SER    37      94.470  93.196  88.418  1.00  0.00           C  
ATOM    521  HA  SER    37      94.703  93.224  87.354  1.00  0.00           H  
ATOM    522  CB  SER    37      93.017  93.628  88.565  1.00  0.00           C  
ATOM    523  HB2 SER    37      93.087  94.709  88.445  1.00  0.00           H  
ATOM    524  HB3 SER    37      92.432  93.248  87.728  1.00  0.00           H  
ATOM    525  OG  SER    37      92.546  93.345  89.856  1.00  0.00           O  
ATOM    526  HG  SER    37      92.535  94.143  90.389  1.00  0.00           H  
ATOM    527  C   SER    37      95.372  93.973  89.285  1.00  0.00           C  
ATOM    528  O   SER    37      95.708  95.124  88.930  1.00  0.00           O  
ATOM    529  N   TYR    38      96.048  93.386  90.299  1.00  0.00           N  
ATOM    530  H   TYR    38      95.682  92.507  90.636  1.00  0.00           H  
ATOM    531  CA  TYR    38      97.112  94.037  91.082  1.00  0.00           C  
ATOM    532  HA  TYR    38      96.763  95.056  91.248  1.00  0.00           H  
ATOM    533  CB  TYR    38      97.213  93.334  92.464  1.00  0.00           C  
ATOM    534  HB2 TYR    38      96.200  93.278  92.862  1.00  0.00           H  
ATOM    535  HB3 TYR    38      97.528  92.292  92.502  1.00  0.00           H  
ATOM    536  CG  TYR    38      98.038  94.140  93.418  1.00  0.00           C  
ATOM    537  CD1 TYR    38      99.395  93.811  93.509  1.00  0.00           C  
ATOM    538  HD1 TYR    38      99.792  92.940  93.009  1.00  0.00           H  
ATOM    539  CE1 TYR    38     100.231  94.534  94.372  1.00  0.00           C  
ATOM    540  HE1 TYR    38     101.270  94.246  94.441  1.00  0.00           H  
ATOM    541  CZ  TYR    38      99.664  95.579  95.191  1.00  0.00           C  
ATOM    542  OH  TYR    38     100.420  96.314  96.035  1.00  0.00           O  
ATOM    543  HH  TYR    38     100.006  97.180  96.045  1.00  0.00           H  
ATOM    544  CE2 TYR    38      98.291  95.849  95.135  1.00  0.00           C  
ATOM    545  HE2 TYR    38      97.908  96.667  95.726  1.00  0.00           H  
ATOM    546  CD2 TYR    38      97.490  95.092  94.230  1.00  0.00           C  
ATOM    547  HD2 TYR    38      96.453  95.356  94.086  1.00  0.00           H  
ATOM    548  C   TYR    38      98.419  94.017  90.327  1.00  0.00           C  
ATOM    549  O   TYR    38      98.851  92.951  89.962  1.00  0.00           O  
ATOM    550  N   SER    39      99.062  95.202  90.216  1.00  0.00           N  
ATOM    551  H   SER    39      98.498  95.996  90.485  1.00  0.00           H  
ATOM    552  CA  SER    39     100.412  95.212  89.634  1.00  0.00           C  
ATOM    553  HA  SER    39     100.910  94.265  89.841  1.00  0.00           H  
ATOM    554  CB  SER    39     100.227  95.340  88.105  1.00  0.00           C  
ATOM    555  HB2 SER    39      99.663  94.462  87.792  1.00  0.00           H  
ATOM    556  HB3 SER    39      99.595  96.201  87.889  1.00  0.00           H  
ATOM    557  OG  SER    39     101.420  95.391  87.431  1.00  0.00           O  
ATOM    558  HG  SER    39     101.765  94.506  87.292  1.00  0.00           H  
ATOM    559  C   SER    39     101.360  96.246  90.268  1.00  0.00           C  
ATOM    560  O   SER    39     102.333  96.717  89.671  1.00  0.00           O  
ATOM    561  N   GLY    40     101.204  96.609  91.567  1.00  0.00           N  
ATOM    562  H   GLY    40     100.537  96.111  92.139  1.00  0.00           H  
ATOM    563  CA  GLY    40     102.129  97.306  92.411  1.00  0.00           C  
ATOM    564  HA2 GLY    40     102.532  98.236  92.009  1.00  0.00           H  
ATOM    565  HA3 GLY    40     101.620  97.678  93.300  1.00  0.00           H  
ATOM    566  C   GLY    40     103.409  96.516  92.802  1.00  0.00           C  
ATOM    567  O   GLY    40     103.530  95.315  92.601  1.00  0.00           O  
ATOM    568  N   TYR    41     104.422  97.147  93.358  1.00  0.00           N  
ATOM    569  H   TYR    41     105.146  96.520  93.678  1.00  0.00           H  
ATOM    570  CA  TYR    41     104.454  98.522  93.887  1.00  0.00           C  
ATOM    571  HA  TYR    41     103.817  99.099  93.218  1.00  0.00           H  
ATOM    572  CB  TYR    41     103.870  98.392  95.270  1.00  0.00           C  
ATOM    573  HB2 TYR    41     102.853  98.061  95.059  1.00  0.00           H  
ATOM    574  HB3 TYR    41     104.344  97.624  95.881  1.00  0.00           H  
ATOM    575  CG  TYR    41     103.738  99.636  96.119  1.00  0.00           C  
ATOM    576  CD1 TYR    41     104.591  99.820  97.234  1.00  0.00           C  
ATOM    577  HD1 TYR    41     105.283  99.050  97.542  1.00  0.00           H  
ATOM    578  CE1 TYR    41     104.515 100.981  97.994  1.00  0.00           C  
ATOM    579  HE1 TYR    41     105.152 101.182  98.842  1.00  0.00           H  
ATOM    580  CZ  TYR    41     103.670 102.016  97.547  1.00  0.00           C  
ATOM    581  OH  TYR    41     103.656 103.163  98.256  1.00  0.00           O  
ATOM    582  HH  TYR    41     103.110 103.798  97.787  1.00  0.00           H  
ATOM    583  CE2 TYR    41     102.778 101.832  96.453  1.00  0.00           C  
ATOM    584  HE2 TYR    41     102.096 102.617  96.161  1.00  0.00           H  
ATOM    585  CD2 TYR    41     102.841 100.637  95.748  1.00  0.00           C  
ATOM    586  HD2 TYR    41     102.127 100.415  94.969  1.00  0.00           H  
ATOM    587  C   TYR    41     105.906  99.012  94.126  1.00  0.00           C  
ATOM    588  O   TYR    41     106.739  98.379  94.731  1.00  0.00           O  
ATOM    589  N   SER    42     106.165 100.158  93.548  1.00  0.00           N  
ATOM    590  H   SER    42     105.431 100.686  93.099  1.00  0.00           H  
ATOM    591  CA  SER    42     107.535 100.715  93.452  1.00  0.00           C  
ATOM    592  HA  SER    42     108.085 100.058  92.778  1.00  0.00           H  
ATOM    593  CB  SER    42     107.368 102.147  92.990  1.00  0.00           C  
ATOM    594  HB2 SER    42     107.118 102.130  91.929  1.00  0.00           H  
ATOM    595  HB3 SER    42     106.543 102.634  93.509  1.00  0.00           H  
ATOM    596  OG  SER    42     108.608 102.981  92.928  1.00  0.00           O  
ATOM    597  HG  SER    42     108.879 102.966  92.006  1.00  0.00           H  
ATOM    598  C   SER    42     108.332 100.719  94.775  1.00  0.00           C  
ATOM    599  O   SER    42     107.798 100.896  95.882  1.00  0.00           O  
ATOM    600  N   GLN    43     109.631 100.489  94.642  1.00  0.00           N  
ATOM    601  H   GLN    43     109.925 100.180  93.727  1.00  0.00           H  
ATOM    602  CA  GLN    43     110.659 100.821  95.647  1.00  0.00           C  
ATOM    603  HA  GLN    43     110.309 100.412  96.595  1.00  0.00           H  
ATOM    604  CB  GLN    43     112.005 100.109  95.253  1.00  0.00           C  
ATOM    605  HB2 GLN    43     111.894  99.074  94.931  1.00  0.00           H  
ATOM    606  HB3 GLN    43     112.367 100.705  94.414  1.00  0.00           H  
ATOM    607  CG  GLN    43     113.042  99.981  96.324  1.00  0.00           C  
ATOM    608  HG2 GLN    43     114.020 100.077  95.854  1.00  0.00           H  
ATOM    609  HG3 GLN    43     112.826 100.704  97.110  1.00  0.00           H  
ATOM    610  CD  GLN    43     112.945  98.664  97.093  1.00  0.00           C  
ATOM    611  OE1 GLN    43     111.982  98.444  97.835  1.00  0.00           O  
ATOM    612  NE2 GLN    43     113.843  97.770  96.912  1.00  0.00           N  
ATOM    613 HE21 GLN    43     114.722  98.036  96.490  1.00  0.00           H  
ATOM    614 HE22 GLN    43     113.599  96.847  97.240  1.00  0.00           H  
ATOM    615  C   GLN    43     110.808 102.291  95.968  1.00  0.00           C  
ATOM    616  O   GLN    43     111.008 102.552  97.186  1.00  0.00           O  
ATOM    617  N   SER    44     110.789 103.194  94.976  1.00  0.00           N  
ATOM    618  H   SER    44     110.510 102.810  94.085  1.00  0.00           H  
ATOM    619  CA  SER    44     111.035 104.600  95.087  1.00  0.00           C  
ATOM    620  HA  SER    44     111.857 104.806  95.773  1.00  0.00           H  
ATOM    621  CB  SER    44     111.482 105.183  93.611  1.00  0.00           C  
ATOM    622  HB2 SER    44     110.598 105.319  92.987  1.00  0.00           H  
ATOM    623  HB3 SER    44     111.892 106.188  93.712  1.00  0.00           H  
ATOM    624  OG  SER    44     112.400 104.386  92.952  1.00  0.00           O  
ATOM    625  HG  SER    44     112.791 104.911  92.250  1.00  0.00           H  
ATOM    626  C   SER    44     109.861 105.428  95.715  1.00  0.00           C  
ATOM    627  O   SER    44     108.777 104.952  96.048  1.00  0.00           O  
ATOM    628  N   THR    45     110.143 106.693  96.047  1.00  0.00           N  
ATOM    629  H   THR    45     111.079 107.040  95.894  1.00  0.00           H  
ATOM    630  CA  THR    45     109.242 107.719  96.508  1.00  0.00           C  
ATOM    631  HA  THR    45     108.208 107.374  96.528  1.00  0.00           H  
ATOM    632  CB  THR    45     109.703 108.254  97.854  1.00  0.00           C  
ATOM    633  HB  THR    45     110.788 108.357  97.881  1.00  0.00           H  
ATOM    634  CG2 THR    45     109.109 109.539  98.495  1.00  0.00           C  
ATOM    635 HG21 THR    45     109.658 110.388  98.089  1.00  0.00           H  
ATOM    636 HG22 THR    45     108.065 109.495  98.185  1.00  0.00           H  
ATOM    637 HG23 THR    45     109.060 109.533  99.584  1.00  0.00           H  
ATOM    638  OG1 THR    45     109.588 107.220  98.736  1.00  0.00           O  
ATOM    639  HG1 THR    45     110.256 106.586  98.463  1.00  0.00           H  
ATOM    640  C   THR    45     109.165 108.814  95.449  1.00  0.00           C  
ATOM    641  O   THR    45     110.182 109.125  94.944  1.00  0.00           O  
ATOM    642  N   ASP    46     108.009 109.488  95.294  1.00  0.00           N  
ATOM    643  H   ASP    46     107.148 109.060  95.604  1.00  0.00           H  
ATOM    644  CA  ASP    46     107.941 110.795  94.661  1.00  0.00           C  
ATOM    645  HA  ASP    46     108.950 111.064  94.348  1.00  0.00           H  
ATOM    646  CB  ASP    46     107.005 110.892  93.437  1.00  0.00           C  
ATOM    647  HB2 ASP    46     107.419 110.180  92.722  1.00  0.00           H  
ATOM    648  HB3 ASP    46     106.049 110.457  93.729  1.00  0.00           H  
ATOM    649  CG  ASP    46     106.825 112.220  92.747  1.00  0.00           C  
ATOM    650  OD1 ASP    46     107.737 113.050  92.961  1.00  0.00           O  
ATOM    651  OD2 ASP    46     105.776 112.564  92.144  1.00  0.00           O  
ATOM    652  C   ASP    46     107.485 111.842  95.733  1.00  0.00           C  
ATOM    653  O   ASP    46     106.389 111.749  96.285  1.00  0.00           O  
ATOM    654  N   THR    47     108.209 112.977  95.859  1.00  0.00           N  
ATOM    655  H   THR    47     108.923 113.147  95.165  1.00  0.00           H  
ATOM    656  CA  THR    47     107.823 114.129  96.612  1.00  0.00           C  
ATOM    657  HA  THR    47     106.856 113.989  97.096  1.00  0.00           H  
ATOM    658  CB  THR    47     108.837 114.357  97.735  1.00  0.00           C  
ATOM    659  HB  THR    47     108.629 115.339  98.160  1.00  0.00           H  
ATOM    660  CG2 THR    47     108.959 113.358  98.821  1.00  0.00           C  
ATOM    661 HG21 THR    47     109.309 112.389  98.466  1.00  0.00           H  
ATOM    662 HG22 THR    47     109.688 113.688  99.560  1.00  0.00           H  
ATOM    663 HG23 THR    47     108.025 113.128  99.334  1.00  0.00           H  
ATOM    664  OG1 THR    47     110.174 114.318  97.216  1.00  0.00           O  
ATOM    665  HG1 THR    47     110.717 114.576  97.964  1.00  0.00           H  
ATOM    666  C   THR    47     107.566 115.456  95.899  1.00  0.00           C  
ATOM    667  O   THR    47     107.301 116.514  96.450  1.00  0.00           O  
ATOM    668  N   SER    48     107.610 115.380  94.582  1.00  0.00           N  
ATOM    669  H   SER    48     107.921 114.492  94.214  1.00  0.00           H  
ATOM    670  CA  SER    48     107.281 116.467  93.654  1.00  0.00           C  
ATOM    671  HA  SER    48     107.696 117.397  94.042  1.00  0.00           H  
ATOM    672  CB  SER    48     107.829 116.230  92.263  1.00  0.00           C  
ATOM    673  HB2 SER    48     107.831 117.073  91.572  1.00  0.00           H  
ATOM    674  HB3 SER    48     108.812 115.777  92.133  1.00  0.00           H  
ATOM    675  OG  SER    48     107.004 115.247  91.599  1.00  0.00           O  
ATOM    676  HG  SER    48     107.068 114.391  92.029  1.00  0.00           H  
ATOM    677  C   SER    48     105.750 116.763  93.614  1.00  0.00           C  
ATOM    678  O   SER    48     104.924 115.926  94.043  1.00  0.00           O  
ATOM    679  N   GLY    49     105.267 117.814  92.959  1.00  0.00           N  
ATOM    680  H   GLY    49     105.961 118.402  92.519  1.00  0.00           H  
ATOM    681  CA  GLY    49     103.893 118.107  92.765  1.00  0.00           C  
ATOM    682  HA2 GLY    49     103.737 118.726  91.882  1.00  0.00           H  
ATOM    683  HA3 GLY    49     103.381 117.146  92.705  1.00  0.00           H  
ATOM    684  C   GLY    49     103.400 118.912  93.919  1.00  0.00           C  
ATOM    685  O   GLY    49     103.972 118.894  95.013  1.00  0.00           O  
ATOM    686  N   TYR    50     102.318 119.637  93.854  1.00  0.00           N  
ATOM    687  H   TYR    50     102.079 120.009  94.762  1.00  0.00           H  
ATOM    688  CA  TYR    50     101.404 119.813  92.726  1.00  0.00           C  
ATOM    689  HA  TYR    50     101.975 120.285  91.926  1.00  0.00           H  
ATOM    690  CB  TYR    50     100.816 118.555  92.035  1.00  0.00           C  
ATOM    691  HB2 TYR    50     101.639 118.117  91.471  1.00  0.00           H  
ATOM    692  HB3 TYR    50     100.464 117.878  92.814  1.00  0.00           H  
ATOM    693  CG  TYR    50      99.646 118.768  91.074  1.00  0.00           C  
ATOM    694  CD1 TYR    50      98.324 118.333  91.417  1.00  0.00           C  
ATOM    695  HD1 TYR    50      98.108 117.911  92.388  1.00  0.00           H  
ATOM    696  CE1 TYR    50      97.328 118.445  90.403  1.00  0.00           C  
ATOM    697  HE1 TYR    50      96.362 118.083  90.721  1.00  0.00           H  
ATOM    698  CZ  TYR    50      97.601 119.082  89.193  1.00  0.00           C  
ATOM    699  OH  TYR    50      96.576 119.208  88.287  1.00  0.00           O  
ATOM    700  HH  TYR    50      97.035 119.600  87.540  1.00  0.00           H  
ATOM    701  CE2 TYR    50      98.854 119.567  88.871  1.00  0.00           C  
ATOM    702  HE2 TYR    50      99.102 120.117  87.976  1.00  0.00           H  
ATOM    703  CD2 TYR    50      99.959 119.497  89.862  1.00  0.00           C  
ATOM    704  HD2 TYR    50     100.879 119.857  89.426  1.00  0.00           H  
ATOM    705  C   TYR    50     100.241 120.754  93.185  1.00  0.00           C  
ATOM    706  O   TYR    50      99.546 120.409  94.172  1.00  0.00           O  
ATOM    707  N   GLY    51     100.135 121.955  92.613  1.00  0.00           N  
ATOM    708  H   GLY    51      99.279 122.440  92.840  1.00  0.00           H  
ATOM    709  CA  GLY    51     100.843 122.565  91.535  1.00  0.00           C  
ATOM    710  HA2 GLY    51     101.823 122.871  91.901  1.00  0.00           H  
ATOM    711  HA3 GLY    51     101.041 121.879  90.711  1.00  0.00           H  
ATOM    712  C   GLY    51     100.041 123.769  91.023  1.00  0.00           C  
ATOM    713  O   GLY    51      98.797 123.630  90.985  1.00  0.00           O  
ATOM    714  N   GLN    52     100.746 124.833  90.584  1.00  0.00           N  
ATOM    715  H   GLN    52     101.732 124.860  90.802  1.00  0.00           H  
ATOM    716  CA  GLN    52     100.171 126.061  90.112  1.00  0.00           C  
ATOM    717  HA  GLN    52      99.154 125.874  89.766  1.00  0.00           H  
ATOM    718  CB  GLN    52     100.182 127.042  91.249  1.00  0.00           C  
ATOM    719  HB2 GLN    52      99.866 126.493  92.136  1.00  0.00           H  
ATOM    720  HB3 GLN    52     101.225 127.293  91.440  1.00  0.00           H  
ATOM    721  CG  GLN    52      99.416 128.408  91.189  1.00  0.00           C  
ATOM    722  HG2 GLN    52      98.350 128.232  91.039  1.00  0.00           H  
ATOM    723  HG3 GLN    52      99.435 128.801  92.205  1.00  0.00           H  
ATOM    724  CD  GLN    52      99.893 129.456  90.223  1.00  0.00           C  
ATOM    725  OE1 GLN    52     101.038 129.536  89.819  1.00  0.00           O  
ATOM    726  NE2 GLN    52      98.973 130.281  89.800  1.00  0.00           N  
ATOM    727 HE21 GLN    52      98.002 130.293  90.077  1.00  0.00           H  
ATOM    728 HE22 GLN    52      99.192 131.008  89.134  1.00  0.00           H  
ATOM    729  C   GLN    52     100.926 126.504  88.831  1.00  0.00           C  
ATOM    730  O   GLN    52     102.122 126.737  88.768  1.00  0.00           O  
ATOM    731  N   SER    53     100.311 126.642  87.713  1.00  0.00           N  
ATOM    732  H   SER    53     100.988 126.756  86.973  1.00  0.00           H  
ATOM    733  CA  SER    53      98.956 126.242  87.376  1.00  0.00           C  
ATOM    734  HA  SER    53      98.311 126.710  88.119  1.00  0.00           H  
ATOM    735  CB  SER    53      98.631 126.729  85.986  1.00  0.00           C  
ATOM    736  HB2 SER    53      98.988 127.756  85.918  1.00  0.00           H  
ATOM    737  HB3 SER    53      99.220 126.171  85.257  1.00  0.00           H  
ATOM    738  OG  SER    53      97.196 126.743  85.863  1.00  0.00           O  
ATOM    739  HG  SER    53      96.911 127.620  86.128  1.00  0.00           H  
ATOM    740  C   SER    53      98.837 124.662  87.406  1.00  0.00           C  
ATOM    741  O   SER    53      99.778 123.953  87.620  1.00  0.00           O  
ATOM    742  N   SER    54      97.592 124.213  87.289  1.00  0.00           N  
ATOM    743  H   SER    54      96.786 124.815  87.191  1.00  0.00           H  
ATOM    744  CA  SER    54      97.243 122.764  87.441  1.00  0.00           C  
ATOM    745  HA  SER    54      97.981 122.412  88.162  1.00  0.00           H  
ATOM    746  CB  SER    54      95.844 122.604  87.995  1.00  0.00           C  
ATOM    747  HB2 SER    54      95.631 121.536  88.026  1.00  0.00           H  
ATOM    748  HB3 SER    54      95.760 122.880  89.046  1.00  0.00           H  
ATOM    749  OG  SER    54      94.853 123.240  87.198  1.00  0.00           O  
ATOM    750  HG  SER    54      94.821 124.167  87.446  1.00  0.00           H  
ATOM    751  C   SER    54      97.362 122.030  86.116  1.00  0.00           C  
ATOM    752  O   SER    54      97.497 120.819  86.098  1.00  0.00           O  
ATOM    753  N   TYR    55      97.286 122.690  84.994  1.00  0.00           N  
ATOM    754  H   TYR    55      97.231 123.698  85.026  1.00  0.00           H  
ATOM    755  CA  TYR    55      97.641 122.183  83.690  1.00  0.00           C  
ATOM    756  HA  TYR    55      97.682 121.094  83.677  1.00  0.00           H  
ATOM    757  CB  TYR    55      96.595 122.615  82.677  1.00  0.00           C  
ATOM    758  HB2 TYR    55      96.580 123.705  82.663  1.00  0.00           H  
ATOM    759  HB3 TYR    55      96.912 122.259  81.697  1.00  0.00           H  
ATOM    760  CG  TYR    55      95.158 122.123  82.908  1.00  0.00           C  
ATOM    761  CD1 TYR    55      94.320 122.810  83.828  1.00  0.00           C  
ATOM    762  HD1 TYR    55      94.620 123.644  84.446  1.00  0.00           H  
ATOM    763  CE1 TYR    55      93.016 122.315  83.982  1.00  0.00           C  
ATOM    764  HE1 TYR    55      92.389 122.727  84.758  1.00  0.00           H  
ATOM    765  CZ  TYR    55      92.550 121.184  83.248  1.00  0.00           C  
ATOM    766  OH  TYR    55      91.296 120.679  83.570  1.00  0.00           O  
ATOM    767  HH  TYR    55      90.915 120.124  82.886  1.00  0.00           H  
ATOM    768  CE2 TYR    55      93.428 120.549  82.367  1.00  0.00           C  
ATOM    769  HE2 TYR    55      93.144 119.672  81.804  1.00  0.00           H  
ATOM    770  CD2 TYR    55      94.697 120.989  82.160  1.00  0.00           C  
ATOM    771  HD2 TYR    55      95.311 120.556  81.383  1.00  0.00           H  
ATOM    772  C   TYR    55      99.069 122.732  83.348  1.00  0.00           C  
ATOM    773  O   TYR    55      99.413 123.846  83.687  1.00  0.00           O  
ATOM    774  N   SER    56      99.944 121.813  82.864  1.00  0.00           N  
ATOM    775  H   SER    56     100.802 122.202  82.500  1.00  0.00           H  
ATOM    776  CA  SER    56      99.902 120.397  82.504  1.00  0.00           C  
ATOM    777  HA  SER    56     100.824 120.182  81.963  1.00  0.00           H  
ATOM    778  CB  SER    56     100.022 119.590  83.818  1.00  0.00           C  
ATOM    779  HB2 SER    56      99.231 119.939  84.482  1.00  0.00           H  
ATOM    780  HB3 SER    56     100.068 118.543  83.520  1.00  0.00           H  
ATOM    781  OG  SER    56     101.192 119.857  84.495  1.00  0.00           O  
ATOM    782  HG  SER    56     101.316 119.126  85.106  1.00  0.00           H  
ATOM    783  C   SER    56      98.694 119.924  81.644  1.00  0.00           C  
ATOM    784  O   SER    56      97.832 119.179  82.119  1.00  0.00           O  
ATOM    785  N   SER    57      98.556 120.391  80.359  1.00  0.00           N  
ATOM    786  H   SER    57      97.761 120.044  79.842  1.00  0.00           H  
ATOM    787  CA  SER    57      99.493 121.335  79.762  1.00  0.00           C  
ATOM    788  HA  SER    57     100.493 121.233  80.181  1.00  0.00           H  
ATOM    789  CB  SER    57      99.617 120.866  78.245  1.00  0.00           C  
ATOM    790  HB2 SER    57      99.773 119.787  78.233  1.00  0.00           H  
ATOM    791  HB3 SER    57      98.665 121.035  77.743  1.00  0.00           H  
ATOM    792  OG  SER    57     100.650 121.596  77.669  1.00  0.00           O  
ATOM    793  HG  SER    57     101.481 121.276  78.028  1.00  0.00           H  
ATOM    794  C   SER    57      98.992 122.841  79.734  1.00  0.00           C  
ATOM    795  O   SER    57      97.801 123.129  79.364  1.00  0.00           O  
ATOM    796  N   TYR    58      99.892 123.739  80.116  1.00  0.00           N  
ATOM    797  H   TYR    58     100.774 123.361  80.433  1.00  0.00           H  
ATOM    798  CA  TYR    58      99.639 125.192  80.345  1.00  0.00           C  
ATOM    799  HA  TYR    58      99.064 125.319  81.262  1.00  0.00           H  
ATOM    800  CB  TYR    58     100.983 125.965  80.508  1.00  0.00           C  
ATOM    801  HB2 TYR    58     101.612 125.436  81.224  1.00  0.00           H  
ATOM    802  HB3 TYR    58     101.462 126.057  79.533  1.00  0.00           H  
ATOM    803  CG  TYR    58     100.758 127.461  80.971  1.00  0.00           C  
ATOM    804  CD1 TYR    58     100.925 128.581  80.126  1.00  0.00           C  
ATOM    805  HD1 TYR    58     101.321 128.469  79.127  1.00  0.00           H  
ATOM    806  CE1 TYR    58     100.742 129.870  80.496  1.00  0.00           C  
ATOM    807  HE1 TYR    58     100.878 130.725  79.850  1.00  0.00           H  
ATOM    808  CZ  TYR    58     100.375 130.184  81.863  1.00  0.00           C  
ATOM    809  OH  TYR    58     100.294 131.482  82.235  1.00  0.00           O  
ATOM    810  HH  TYR    58     100.694 131.998  81.531  1.00  0.00           H  
ATOM    811  CE2 TYR    58     100.197 129.115  82.716  1.00  0.00           C  
ATOM    812  HE2 TYR    58      99.809 129.339  83.699  1.00  0.00           H  
ATOM    813  CD2 TYR    58     100.305 127.753  82.279  1.00  0.00           C  
ATOM    814  HD2 TYR    58     100.129 126.917  82.939  1.00  0.00           H  
ATOM    815  C   TYR    58      98.857 125.802  79.206  1.00  0.00           C  
ATOM    816  O   TYR    58      99.375 125.908  78.101  1.00  0.00           O  
ATOM    817  N   GLY    59      97.616 126.147  79.437  1.00  0.00           N  
ATOM    818  H   GLY    59      97.090 126.370  78.604  1.00  0.00           H  
ATOM    819  CA  GLY    59      96.890 126.386  80.665  1.00  0.00           C  
ATOM    820  HA2 GLY    59      96.882 125.431  81.189  1.00  0.00           H  
ATOM    821  HA3 GLY    59      97.376 127.244  81.130  1.00  0.00           H  
ATOM    822  C   GLY    59      95.434 126.752  80.345  1.00  0.00           C  
ATOM    823  O   GLY    59      95.028 126.679  79.232  1.00  0.00           O  
ATOM    824  N   GLN    60      94.772 127.291  81.358  1.00  0.00           N  
ATOM    825  H   GLN    60      93.873 127.651  81.072  1.00  0.00           H  
ATOM    826  CA  GLN    60      95.093 127.458  82.758  1.00  0.00           C  
ATOM    827  HA  GLN    60      95.984 126.898  83.041  1.00  0.00           H  
ATOM    828  CB  GLN    60      95.402 128.962  82.998  1.00  0.00           C  
ATOM    829  HB2 GLN    60      95.325 129.050  84.081  1.00  0.00           H  
ATOM    830  HB3 GLN    60      96.415 129.243  82.708  1.00  0.00           H  
ATOM    831  CG  GLN    60      94.476 130.029  82.305  1.00  0.00           C  
ATOM    832  HG2 GLN    60      94.992 130.985  82.220  1.00  0.00           H  
ATOM    833  HG3 GLN    60      94.291 129.753  81.267  1.00  0.00           H  
ATOM    834  CD  GLN    60      93.188 130.440  83.031  1.00  0.00           C  
ATOM    835  OE1 GLN    60      92.453 129.634  83.567  1.00  0.00           O  
ATOM    836  NE2 GLN    60      92.872 131.721  82.977  1.00  0.00           N  
ATOM    837 HE21 GLN    60      93.489 132.387  82.533  1.00  0.00           H  
ATOM    838 HE22 GLN    60      91.984 131.930  83.410  1.00  0.00           H  
ATOM    839  C   GLN    60      94.028 126.852  83.662  1.00  0.00           C  
ATOM    840  O   GLN    60      94.287 126.653  84.874  1.00  0.00           O  
ATOM    841  N   SER    61      92.821 126.536  83.088  1.00  0.00           N  
ATOM    842  H   SER    61      92.677 126.760  82.114  1.00  0.00           H  
ATOM    843  CA  SER    61      91.698 125.955  83.820  1.00  0.00           C  
ATOM    844  HA  SER    61      92.116 125.224  84.512  1.00  0.00           H  
ATOM    845  CB  SER    61      90.961 127.056  84.608  1.00  0.00           C  
ATOM    846  HB2 SER    61      90.127 126.540  85.083  1.00  0.00           H  
ATOM    847  HB3 SER    61      91.639 127.545  85.308  1.00  0.00           H  
ATOM    848  OG  SER    61      90.496 128.028  83.706  1.00  0.00           O  
ATOM    849  HG  SER    61      91.196 128.679  83.615  1.00  0.00           H  
ATOM    850  C   SER    61      90.769 125.155  82.923  1.00  0.00           C  
ATOM    851  O   SER    61      90.943 125.161  81.729  1.00  0.00           O  
ATOM    852  N   GLN    62      89.795 124.419  83.509  1.00  0.00           N  
ATOM    853  H   GLN    62      89.740 124.439  84.517  1.00  0.00           H  
ATOM    854  CA  GLN    62      88.993 123.279  82.945  1.00  0.00           C  
ATOM    855  HA  GLN    62      89.795 122.581  82.703  1.00  0.00           H  
ATOM    856  CB  GLN    62      88.000 122.717  84.030  1.00  0.00           C  
ATOM    857  HB2 GLN    62      87.619 121.728  83.777  1.00  0.00           H  
ATOM    858  HB3 GLN    62      88.625 122.490  84.894  1.00  0.00           H  
ATOM    859  CG  GLN    62      86.764 123.658  84.366  1.00  0.00           C  
ATOM    860  HG2 GLN    62      87.249 124.628  84.469  1.00  0.00           H  
ATOM    861  HG3 GLN    62      86.016 123.706  83.575  1.00  0.00           H  
ATOM    862  CD  GLN    62      86.116 123.230  85.614  1.00  0.00           C  
ATOM    863  OE1 GLN    62      86.139 122.035  85.964  1.00  0.00           O  
ATOM    864  NE2 GLN    62      85.278 124.048  86.248  1.00  0.00           N  
ATOM    865 HE21 GLN    62      84.786 123.715  87.065  1.00  0.00           H  
ATOM    866 HE22 GLN    62      85.150 124.995  85.923  1.00  0.00           H  
ATOM    867  C   GLN    62      88.291 123.648  81.605  1.00  0.00           C  
ATOM    868  O   GLN    62      87.989 122.783  80.789  1.00  0.00           O  
ATOM    869  N   ASN    63      87.964 124.951  81.391  1.00  0.00           N  
ATOM    870  H   ASN    63      88.313 125.633  82.051  1.00  0.00           H  
ATOM    871  CA  ASN    63      87.230 125.488  80.189  1.00  0.00           C  
ATOM    872  HA  ASN    63      87.165 124.755  79.386  1.00  0.00           H  
ATOM    873  CB  ASN    63      85.799 125.895  80.692  1.00  0.00           C  
ATOM    874  HB2 ASN    63      85.860 126.417  81.647  1.00  0.00           H  
ATOM    875  HB3 ASN    63      85.380 126.564  79.940  1.00  0.00           H  
ATOM    876  CG  ASN    63      84.835 124.731  80.920  1.00  0.00           C  
ATOM    877  OD1 ASN    63      84.992 123.609  80.419  1.00  0.00           O  
ATOM    878  ND2 ASN    63      83.781 125.001  81.648  1.00  0.00           N  
ATOM    879 HD21 ASN    63      82.968 124.408  81.565  1.00  0.00           H  
ATOM    880 HD22 ASN    63      83.625 125.911  82.056  1.00  0.00           H  
ATOM    881  C   ASN    63      87.922 126.696  79.573  1.00  0.00           C  
ATOM    882  O   ASN    63      87.270 127.441  78.768  1.00  0.00           O  
ATOM    883  N   THR    64      89.201 126.977  79.919  1.00  0.00           N  
ATOM    884  H   THR    64      89.608 126.234  80.468  1.00  0.00           H  
ATOM    885  CA  THR    64      90.003 128.165  79.456  1.00  0.00           C  
ATOM    886  HA  THR    64      89.834 128.400  78.406  1.00  0.00           H  
ATOM    887  CB  THR    64      89.720 129.358  80.298  1.00  0.00           C  
ATOM    888  HB  THR    64      89.749 129.160  81.370  1.00  0.00           H  
ATOM    889  CG2 THR    64      90.579 130.550  79.969  1.00  0.00           C  
ATOM    890 HG21 THR    64      91.623 130.331  80.193  1.00  0.00           H  
ATOM    891 HG22 THR    64      90.439 130.711  78.900  1.00  0.00           H  
ATOM    892 HG23 THR    64      90.170 131.386  80.538  1.00  0.00           H  
ATOM    893  OG1 THR    64      88.317 129.759  80.158  1.00  0.00           O  
ATOM    894  HG1 THR    64      87.816 128.940  80.164  1.00  0.00           H  
ATOM    895  C   THR    64      91.513 127.898  79.610  1.00  0.00           C  
ATOM    896  O   THR    64      91.985 127.878  80.726  1.00  0.00           O  
ATOM    897  N   GLY    65      92.314 127.738  78.597  1.00  0.00           N  
ATOM    898  H   GLY    65      93.243 127.462  78.880  1.00  0.00           H  
ATOM    899  CA  GLY    65      92.010 127.756  77.172  1.00  0.00           C  
ATOM    900  HA2 GLY    65      91.406 128.634  76.942  1.00  0.00           H  
ATOM    901  HA3 GLY    65      92.898 127.878  76.552  1.00  0.00           H  
ATOM    902  C   GLY    65      91.332 126.415  76.740  1.00  0.00           C  
ATOM    903  O   GLY    65      91.497 125.386  77.406  1.00  0.00           O  
ATOM    904  N   TYR    66      90.628 126.511  75.573  1.00  0.00           N  
ATOM    905  H   TYR    66      90.276 127.410  75.277  1.00  0.00           H  
ATOM    906  CA  TYR    66      89.755 125.447  75.036  1.00  0.00           C  
ATOM    907  HA  TYR    66      90.412 124.605  74.820  1.00  0.00           H  
ATOM    908  CB  TYR    66      88.667 124.969  76.082  1.00  0.00           C  
ATOM    909  HB2 TYR    66      88.822 125.526  77.006  1.00  0.00           H  
ATOM    910  HB3 TYR    66      87.682 125.321  75.774  1.00  0.00           H  
ATOM    911  CG  TYR    66      88.576 123.483  76.414  1.00  0.00           C  
ATOM    912  CD1 TYR    66      88.185 122.560  75.389  1.00  0.00           C  
ATOM    913  HD1 TYR    66      87.789 122.957  74.467  1.00  0.00           H  
ATOM    914  CE1 TYR    66      88.274 121.176  75.647  1.00  0.00           C  
ATOM    915  HE1 TYR    66      88.050 120.511  74.826  1.00  0.00           H  
ATOM    916  CZ  TYR    66      88.597 120.614  76.910  1.00  0.00           C  
ATOM    917  OH  TYR    66      88.513 119.280  77.128  1.00  0.00           O  
ATOM    918  HH  TYR    66      89.137 119.005  77.803  1.00  0.00           H  
ATOM    919  CE2 TYR    66      88.865 121.577  77.904  1.00  0.00           C  
ATOM    920  HE2 TYR    66      89.053 121.263  78.920  1.00  0.00           H  
ATOM    921  CD2 TYR    66      88.961 122.993  77.698  1.00  0.00           C  
ATOM    922  HD2 TYR    66      89.381 123.604  78.483  1.00  0.00           H  
ATOM    923  C   TYR    66      89.100 125.898  73.735  1.00  0.00           C  
ATOM    924  O   TYR    66      88.334 126.897  73.684  1.00  0.00           O  
ATOM    925  N   GLY    67      89.403 125.129  72.681  1.00  0.00           N  
ATOM    926  H   GLY    67      90.133 124.431  72.708  1.00  0.00           H  
ATOM    927  CA  GLY    67      88.718 125.220  71.380  1.00  0.00           C  
ATOM    928  HA2 GLY    67      88.781 126.188  70.882  1.00  0.00           H  
ATOM    929  HA3 GLY    67      89.198 124.468  70.754  1.00  0.00           H  
ATOM    930  C   GLY    67      87.240 124.872  71.329  1.00  0.00           C  
ATOM    931  O   GLY    67      86.612 124.634  72.374  1.00  0.00           O  
ATOM    932  N   THR    68      86.662 124.883  70.123  1.00  0.00           N  
ATOM    933  H   THR    68      87.212 125.262  69.366  1.00  0.00           H  
ATOM    934  CA  THR    68      85.314 124.350  69.772  1.00  0.00           C  
ATOM    935  HA  THR    68      85.107 123.454  70.358  1.00  0.00           H  
ATOM    936  CB  THR    68      84.122 125.269  69.909  1.00  0.00           C  
ATOM    937  HB  THR    68      84.135 125.624  70.940  1.00  0.00           H  
ATOM    938  CG2 THR    68      84.057 126.461  68.956  1.00  0.00           C  
ATOM    939 HG21 THR    68      84.781 127.215  69.265  1.00  0.00           H  
ATOM    940 HG22 THR    68      84.235 126.193  67.915  1.00  0.00           H  
ATOM    941 HG23 THR    68      83.140 126.980  69.236  1.00  0.00           H  
ATOM    942  OG1 THR    68      82.951 124.487  69.704  1.00  0.00           O  
ATOM    943  HG1 THR    68      82.937 123.889  70.456  1.00  0.00           H  
ATOM    944  C   THR    68      85.422 123.926  68.338  1.00  0.00           C  
ATOM    945  O   THR    68      86.157 124.529  67.599  1.00  0.00           O  
ATOM    946  N   GLN    69      84.780 122.823  67.890  1.00  0.00           N  
ATOM    947  H   GLN    69      84.376 122.275  68.636  1.00  0.00           H  
ATOM    948  CA  GLN    69      84.995 122.388  66.513  1.00  0.00           C  
ATOM    949  HA  GLN    69      86.058 122.226  66.335  1.00  0.00           H  
ATOM    950  CB  GLN    69      84.318 121.043  66.196  1.00  0.00           C  
ATOM    951  HB2 GLN    69      83.248 121.109  66.396  1.00  0.00           H  
ATOM    952  HB3 GLN    69      84.451 120.982  65.116  1.00  0.00           H  
ATOM    953  CG  GLN    69      85.021 119.874  66.930  1.00  0.00           C  
ATOM    954  HG2 GLN    69      85.532 120.176  67.844  1.00  0.00           H  
ATOM    955  HG3 GLN    69      84.241 119.129  67.085  1.00  0.00           H  
ATOM    956  CD  GLN    69      86.084 119.094  66.124  1.00  0.00           C  
ATOM    957  OE1 GLN    69      86.392 119.348  64.978  1.00  0.00           O  
ATOM    958  NE2 GLN    69      86.622 118.100  66.684  1.00  0.00           N  
ATOM    959 HE21 GLN    69      86.511 117.785  67.637  1.00  0.00           H  
ATOM    960 HE22 GLN    69      87.161 117.464  66.114  1.00  0.00           H  
ATOM    961  C   GLN    69      84.509 123.416  65.421  1.00  0.00           C  
ATOM    962  O   GLN    69      83.483 124.054  65.460  1.00  0.00           O  
ATOM    963  N   SER    70      85.324 123.577  64.328  1.00  0.00           N  
ATOM    964  H   SER    70      86.036 122.862  64.298  1.00  0.00           H  
ATOM    965  CA  SER    70      85.019 124.490  63.262  1.00  0.00           C  
ATOM    966  HA  SER    70      84.275 125.207  63.607  1.00  0.00           H  
ATOM    967  CB  SER    70      86.219 125.219  62.760  1.00  0.00           C  
ATOM    968  HB2 SER    70      86.818 124.566  62.125  1.00  0.00           H  
ATOM    969  HB3 SER    70      86.010 126.138  62.212  1.00  0.00           H  
ATOM    970  OG  SER    70      87.094 125.627  63.780  1.00  0.00           O  
ATOM    971  HG  SER    70      87.497 126.382  63.344  1.00  0.00           H  
ATOM    972  C   SER    70      84.451 123.798  61.991  1.00  0.00           C  
ATOM    973  O   SER    70      84.500 124.453  60.927  1.00  0.00           O  
ATOM    974  N   THR    71      83.828 122.638  62.080  1.00  0.00           N  
ATOM    975  H   THR    71      83.728 122.414  63.060  1.00  0.00           H  
ATOM    976  CA  THR    71      83.011 122.029  61.072  1.00  0.00           C  
ATOM    977  HA  THR    71      82.635 122.772  60.368  1.00  0.00           H  
ATOM    978  CB  THR    71      83.846 120.959  60.317  1.00  0.00           C  
ATOM    979  HB  THR    71      84.801 121.452  60.134  1.00  0.00           H  
ATOM    980  CG2 THR    71      84.366 119.711  61.081  1.00  0.00           C  
ATOM    981 HG21 THR    71      83.582 119.118  61.551  1.00  0.00           H  
ATOM    982 HG22 THR    71      85.097 119.052  60.614  1.00  0.00           H  
ATOM    983 HG23 THR    71      84.860 120.137  61.954  1.00  0.00           H  
ATOM    984  OG1 THR    71      83.307 120.645  59.067  1.00  0.00           O  
ATOM    985  HG1 THR    71      83.165 121.506  58.665  1.00  0.00           H  
ATOM    986  C   THR    71      81.837 121.341  61.623  1.00  0.00           C  
ATOM    987  O   THR    71      81.827 120.859  62.828  1.00  0.00           O  
ATOM    988  N   PRO    72      80.699 121.228  60.843  1.00  0.00           N  
ATOM    989  CD  PRO    72      80.482 121.634  59.438  1.00  0.00           C  
ATOM    990  HD2 PRO    72      80.869 120.856  58.781  1.00  0.00           H  
ATOM    991  HD3 PRO    72      80.745 122.654  59.157  1.00  0.00           H  
ATOM    992  CG  PRO    72      78.932 121.787  59.389  1.00  0.00           C  
ATOM    993  HG2 PRO    72      78.610 121.827  58.348  1.00  0.00           H  
ATOM    994  HG3 PRO    72      78.572 122.607  60.010  1.00  0.00           H  
ATOM    995  CB  PRO    72      78.504 120.575  60.219  1.00  0.00           C  
ATOM    996  HB2 PRO    72      78.547 119.690  59.585  1.00  0.00           H  
ATOM    997  HB3 PRO    72      77.479 120.643  60.584  1.00  0.00           H  
ATOM    998  CA  PRO    72      79.544 120.553  61.308  1.00  0.00           C  
ATOM    999  HA  PRO    72      79.057 121.064  62.139  1.00  0.00           H  
ATOM   1000  C   PRO    72      79.730 119.138  61.725  1.00  0.00           C  
ATOM   1001  O   PRO    72      80.250 118.376  60.873  1.00  0.00           O  
ATOM   1002  N   GLN    73      79.297 118.678  62.912  1.00  0.00           N  
ATOM   1003  H   GLN    73      78.888 119.372  63.522  1.00  0.00           H  
ATOM   1004  CA  GLN    73      78.914 117.264  63.180  1.00  0.00           C  
ATOM   1005  HA  GLN    73      79.737 116.613  62.882  1.00  0.00           H  
ATOM   1006  CB  GLN    73      78.693 117.070  64.715  1.00  0.00           C  
ATOM   1007  HB2 GLN    73      78.640 116.018  64.996  1.00  0.00           H  
ATOM   1008  HB3 GLN    73      79.603 117.430  65.195  1.00  0.00           H  
ATOM   1009  CG  GLN    73      77.430 117.687  65.374  1.00  0.00           C  
ATOM   1010  HG2 GLN    73      77.529 117.753  66.457  1.00  0.00           H  
ATOM   1011  HG3 GLN    73      77.259 118.667  64.927  1.00  0.00           H  
ATOM   1012  CD  GLN    73      76.157 116.881  65.167  1.00  0.00           C  
ATOM   1013  OE1 GLN    73      76.102 115.887  64.508  1.00  0.00           O  
ATOM   1014  NE2 GLN    73      75.059 117.286  65.753  1.00  0.00           N  
ATOM   1015 HE21 GLN    73      75.061 118.145  66.284  1.00  0.00           H  
ATOM   1016 HE22 GLN    73      74.240 116.786  65.439  1.00  0.00           H  
ATOM   1017  C   GLN    73      77.768 116.915  62.237  1.00  0.00           C  
ATOM   1018  O   GLN    73      76.957 117.793  61.777  1.00  0.00           O  
ATOM   1019  N   GLY    74      77.598 115.719  61.797  1.00  0.00           N  
ATOM   1020  H   GLY    74      78.105 114.974  62.252  1.00  0.00           H  
ATOM   1021  CA  GLY    74      76.887 115.260  60.588  1.00  0.00           C  
ATOM   1022  HA2 GLY    74      76.730 116.082  59.890  1.00  0.00           H  
ATOM   1023  HA3 GLY    74      77.499 114.442  60.208  1.00  0.00           H  
ATOM   1024  C   GLY    74      75.553 114.644  60.825  1.00  0.00           C  
ATOM   1025  O   GLY    74      74.821 114.237  59.886  1.00  0.00           O  
ATOM   1026  N   TYR    75      75.039 114.675  62.030  1.00  0.00           N  
ATOM   1027  H   TYR    75      75.526 115.039  62.836  1.00  0.00           H  
ATOM   1028  CA  TYR    75      73.780 113.922  62.512  1.00  0.00           C  
ATOM   1029  HA  TYR    75      73.439 113.196  61.774  1.00  0.00           H  
ATOM   1030  CB  TYR    75      74.210 113.210  63.828  1.00  0.00           C  
ATOM   1031  HB2 TYR    75      74.723 114.009  64.364  1.00  0.00           H  
ATOM   1032  HB3 TYR    75      73.331 112.845  64.359  1.00  0.00           H  
ATOM   1033  CG  TYR    75      75.183 112.053  63.601  1.00  0.00           C  
ATOM   1034  CD1 TYR    75      76.621 112.228  63.730  1.00  0.00           C  
ATOM   1035  HD1 TYR    75      77.058 113.203  63.885  1.00  0.00           H  
ATOM   1036  CE1 TYR    75      77.474 111.091  63.569  1.00  0.00           C  
ATOM   1037  HE1 TYR    75      78.530 111.184  63.776  1.00  0.00           H  
ATOM   1038  CZ  TYR    75      76.942 109.821  63.373  1.00  0.00           C  
ATOM   1039  OH  TYR    75      77.732 108.758  63.411  1.00  0.00           O  
ATOM   1040  HH  TYR    75      78.628 109.021  63.634  1.00  0.00           H  
ATOM   1041  CE2 TYR    75      75.565 109.667  63.213  1.00  0.00           C  
ATOM   1042  HE2 TYR    75      75.070 108.710  63.144  1.00  0.00           H  
ATOM   1043  CD2 TYR    75      74.666 110.747  63.309  1.00  0.00           C  
ATOM   1044  HD2 TYR    75      73.599 110.650  63.168  1.00  0.00           H  
ATOM   1045  C   TYR    75      72.701 114.997  62.798  1.00  0.00           C  
ATOM   1046  O   TYR    75      72.917 116.202  62.661  1.00  0.00           O  
ATOM   1047  N   GLY    76      71.645 114.540  63.449  1.00  0.00           N  
ATOM   1048  H   GLY    76      71.407 113.560  63.392  1.00  0.00           H  
ATOM   1049  CA  GLY    76      70.669 115.293  64.221  1.00  0.00           C  
ATOM   1050  HA2 GLY    76      70.408 116.240  63.749  1.00  0.00           H  
ATOM   1051  HA3 GLY    76      69.758 114.732  64.427  1.00  0.00           H  
ATOM   1052  C   GLY    76      71.249 115.730  65.544  1.00  0.00           C  
ATOM   1053  O   GLY    76      72.499 115.587  65.741  1.00  0.00           O  
ATOM   1054  N   SER    77      70.508 116.501  66.289  1.00  0.00           N  
ATOM   1055  H   SER    77      69.615 116.746  65.884  1.00  0.00           H  
ATOM   1056  CA  SER    77      70.872 117.342  67.468  1.00  0.00           C  
ATOM   1057  HA  SER    77      71.907 117.608  67.252  1.00  0.00           H  
ATOM   1058  CB  SER    77      70.068 118.615  67.529  1.00  0.00           C  
ATOM   1059  HB2 SER    77      69.027 118.376  67.314  1.00  0.00           H  
ATOM   1060  HB3 SER    77      70.128 118.982  68.554  1.00  0.00           H  
ATOM   1061  OG  SER    77      70.498 119.543  66.569  1.00  0.00           O  
ATOM   1062  HG  SER    77      70.093 119.198  65.770  1.00  0.00           H  
ATOM   1063  C   SER    77      70.807 116.496  68.761  1.00  0.00           C  
ATOM   1064  O   SER    77      69.772 116.438  69.415  1.00  0.00           O  
ATOM   1065  N   THR    78      71.878 115.889  69.247  1.00  0.00           N  
ATOM   1066  H   THR    78      71.817 115.446  70.153  1.00  0.00           H  
ATOM   1067  CA  THR    78      73.255 115.880  68.692  1.00  0.00           C  
ATOM   1068  HA  THR    78      73.316 116.457  67.769  1.00  0.00           H  
ATOM   1069  CB  THR    78      74.093 116.634  69.684  1.00  0.00           C  
ATOM   1070  HB  THR    78      73.975 116.205  70.679  1.00  0.00           H  
ATOM   1071  CG2 THR    78      75.579 116.745  69.325  1.00  0.00           C  
ATOM   1072 HG21 THR    78      76.015 117.489  69.992  1.00  0.00           H  
ATOM   1073 HG22 THR    78      76.126 115.855  69.636  1.00  0.00           H  
ATOM   1074 HG23 THR    78      75.639 117.037  68.276  1.00  0.00           H  
ATOM   1075  OG1 THR    78      73.528 117.914  69.855  1.00  0.00           O  
ATOM   1076  HG1 THR    78      72.624 117.764  70.142  1.00  0.00           H  
ATOM   1077  C   THR    78      73.876 114.510  68.521  1.00  0.00           C  
ATOM   1078  O   THR    78      73.518 113.627  69.242  1.00  0.00           O  
ATOM   1079  N   GLY    79      74.750 114.340  67.536  1.00  0.00           N  
ATOM   1080  H   GLY    79      74.888 115.116  66.905  1.00  0.00           H  
ATOM   1081  CA  GLY    79      75.401 113.089  67.234  1.00  0.00           C  
ATOM   1082  HA2 GLY    79      74.672 112.412  66.789  1.00  0.00           H  
ATOM   1083  HA3 GLY    79      76.177 113.140  66.470  1.00  0.00           H  
ATOM   1084  C   GLY    79      76.181 112.533  68.391  1.00  0.00           C  
ATOM   1085  O   GLY    79      76.582 113.239  69.336  1.00  0.00           O  
ATOM   1086  N   GLY    80      76.480 111.223  68.437  1.00  0.00           N  
ATOM   1087  H   GLY    80      76.727 110.897  69.361  1.00  0.00           H  
ATOM   1088  CA  GLY    80      76.156 110.359  67.325  1.00  0.00           C  
ATOM   1089  HA2 GLY    80      76.222 110.754  66.311  1.00  0.00           H  
ATOM   1090  HA3 GLY    80      76.797 109.480  67.405  1.00  0.00           H  
ATOM   1091  C   GLY    80      74.839 109.633  67.488  1.00  0.00           C  
ATOM   1092  O   GLY    80      73.864 110.091  68.141  1.00  0.00           O  
ATOM   1093  N   TYR    81      74.722 108.538  66.719  1.00  0.00           N  
ATOM   1094  H   TYR    81      75.516 108.203  66.192  1.00  0.00           H  
ATOM   1095  CA  TYR    81      73.454 107.711  66.627  1.00  0.00           C  
ATOM   1096  HA  TYR    81      72.914 107.805  67.569  1.00  0.00           H  
ATOM   1097  CB  TYR    81      72.430 108.164  65.518  1.00  0.00           C  
ATOM   1098  HB2 TYR    81      73.107 108.311  64.676  1.00  0.00           H  
ATOM   1099  HB3 TYR    81      71.834 107.292  65.251  1.00  0.00           H  
ATOM   1100  CG  TYR    81      71.680 109.464  65.872  1.00  0.00           C  
ATOM   1101  CD1 TYR    81      70.316 109.386  66.264  1.00  0.00           C  
ATOM   1102  HD1 TYR    81      69.791 108.444  66.328  1.00  0.00           H  
ATOM   1103  CE1 TYR    81      69.567 110.581  66.582  1.00  0.00           C  
ATOM   1104  HE1 TYR    81      68.533 110.531  66.891  1.00  0.00           H  
ATOM   1105  CZ  TYR    81      70.278 111.817  66.463  1.00  0.00           C  
ATOM   1106  OH  TYR    81      69.669 113.012  66.631  1.00  0.00           O  
ATOM   1107  HH  TYR    81      68.922 113.118  66.037  1.00  0.00           H  
ATOM   1108  CE2 TYR    81      71.651 111.875  66.160  1.00  0.00           C  
ATOM   1109  HE2 TYR    81      72.197 112.807  66.147  1.00  0.00           H  
ATOM   1110  CD2 TYR    81      72.268 110.691  65.757  1.00  0.00           C  
ATOM   1111  HD2 TYR    81      73.335 110.738  65.596  1.00  0.00           H  
ATOM   1112  C   TYR    81      73.916 106.254  66.391  1.00  0.00           C  
ATOM   1113  O   TYR    81      74.956 106.008  65.831  1.00  0.00           O  
ATOM   1114  N   GLY    82      73.317 105.235  67.067  1.00  0.00           N  
ATOM   1115  H   GLY    82      73.817 104.371  66.917  1.00  0.00           H  
ATOM   1116  CA  GLY    82      71.895 105.201  67.457  1.00  0.00           C  
ATOM   1117  HA2 GLY    82      71.635 104.453  68.206  1.00  0.00           H  
ATOM   1118  HA3 GLY    82      71.615 106.182  67.839  1.00  0.00           H  
ATOM   1119  C   GLY    82      70.971 104.802  66.307  1.00  0.00           C  
ATOM   1120  O   GLY    82      71.433 104.388  65.259  1.00  0.00           O  
ATOM   1121  N   SER    83      69.659 104.877  66.542  1.00  0.00           N  
ATOM   1122  H   SER    83      69.446 105.169  67.485  1.00  0.00           H  
ATOM   1123  CA  SER    83      68.502 104.720  65.644  1.00  0.00           C  
ATOM   1124  HA  SER    83      67.576 104.946  66.172  1.00  0.00           H  
ATOM   1125  CB  SER    83      68.599 105.705  64.486  1.00  0.00           C  
ATOM   1126  HB2 SER    83      69.513 105.519  63.921  1.00  0.00           H  
ATOM   1127  HB3 SER    83      67.734 105.534  63.845  1.00  0.00           H  
ATOM   1128  OG  SER    83      68.636 107.079  64.847  1.00  0.00           O  
ATOM   1129  HG  SER    83      69.025 107.523  64.090  1.00  0.00           H  
ATOM   1130  C   SER    83      68.400 103.330  65.040  1.00  0.00           C  
ATOM   1131  O   SER    83      68.416 103.149  63.815  1.00  0.00           O  
ATOM   1132  N   SER    84      68.401 102.270  65.831  1.00  0.00           N  
ATOM   1133  H   SER    84      68.348 101.374  65.368  1.00  0.00           H  
ATOM   1134  CA  SER    84      68.421 102.175  67.276  1.00  0.00           C  
ATOM   1135  HA  SER    84      67.960 103.073  67.687  1.00  0.00           H  
ATOM   1136  CB  SER    84      67.683 100.945  67.835  1.00  0.00           C  
ATOM   1137  HB2 SER    84      67.548 101.063  68.911  1.00  0.00           H  
ATOM   1138  HB3 SER    84      66.656 100.992  67.475  1.00  0.00           H  
ATOM   1139  OG  SER    84      68.285  99.701  67.553  1.00  0.00           O  
ATOM   1140  HG  SER    84      67.717  98.992  67.864  1.00  0.00           H  
ATOM   1141  C   SER    84      69.931 102.031  67.756  1.00  0.00           C  
ATOM   1142  O   SER    84      70.265 102.429  68.874  1.00  0.00           O  
ATOM   1143  N   GLN    85      70.880 101.546  66.902  1.00  0.00           N  
ATOM   1144  H   GLN    85      70.636 101.173  65.996  1.00  0.00           H  
ATOM   1145  CA  GLN    85      72.220 101.378  67.314  1.00  0.00           C  
ATOM   1146  HA  GLN    85      72.453 102.129  68.069  1.00  0.00           H  
ATOM   1147  CB  GLN    85      72.579  99.960  67.844  1.00  0.00           C  
ATOM   1148  HB2 GLN    85      72.357  99.277  67.025  1.00  0.00           H  
ATOM   1149  HB3 GLN    85      73.663  99.943  67.965  1.00  0.00           H  
ATOM   1150  CG  GLN    85      71.768  99.541  69.068  1.00  0.00           C  
ATOM   1151  HG2 GLN    85      70.689  99.548  68.911  1.00  0.00           H  
ATOM   1152  HG3 GLN    85      71.926  98.505  69.369  1.00  0.00           H  
ATOM   1153  CD  GLN    85      72.060 100.349  70.283  1.00  0.00           C  
ATOM   1154  OE1 GLN    85      73.226 100.783  70.520  1.00  0.00           O  
ATOM   1155  NE2 GLN    85      71.114 100.570  71.183  1.00  0.00           N  
ATOM   1156 HE21 GLN    85      71.479 101.084  71.972  1.00  0.00           H  
ATOM   1157 HE22 GLN    85      70.247 100.052  71.166  1.00  0.00           H  
ATOM   1158  C   GLN    85      73.231 101.711  66.218  1.00  0.00           C  
ATOM   1159  O   GLN    85      74.174 102.426  66.487  1.00  0.00           O  
ATOM   1160  N   SER    86      72.942 101.396  64.923  1.00  0.00           N  
ATOM   1161  H   SER    86      72.006 101.046  64.773  1.00  0.00           H  
ATOM   1162  CA  SER    86      73.774 101.582  63.754  1.00  0.00           C  
ATOM   1163  HA  SER    86      73.186 101.164  62.937  1.00  0.00           H  
ATOM   1164  CB  SER    86      73.897 103.046  63.440  1.00  0.00           C  
ATOM   1165  HB2 SER    86      74.553 103.582  64.125  1.00  0.00           H  
ATOM   1166  HB3 SER    86      74.383 103.078  62.464  1.00  0.00           H  
ATOM   1167  OG  SER    86      72.640 103.650  63.187  1.00  0.00           O  
ATOM   1168  HG  SER    86      72.127 103.644  63.999  1.00  0.00           H  
ATOM   1169  C   SER    86      75.120 100.855  63.797  1.00  0.00           C  
ATOM   1170  O   SER    86      76.206 101.377  63.340  1.00  0.00           O  
ATOM   1171  N   SER    87      75.098  99.669  64.345  1.00  0.00           N  
ATOM   1172  H   SER    87      74.158  99.463  64.651  1.00  0.00           H  
ATOM   1173  CA  SER    87      76.278  98.762  64.526  1.00  0.00           C  
ATOM   1174  HA  SER    87      77.169  99.390  64.525  1.00  0.00           H  
ATOM   1175  CB  SER    87      76.271  98.047  65.882  1.00  0.00           C  
ATOM   1176  HB2 SER    87      77.258  97.601  66.005  1.00  0.00           H  
ATOM   1177  HB3 SER    87      76.199  98.792  66.674  1.00  0.00           H  
ATOM   1178  OG  SER    87      75.306  97.043  66.022  1.00  0.00           O  
ATOM   1179  HG  SER    87      74.491  97.374  65.638  1.00  0.00           H  
ATOM   1180  C   SER    87      76.437  97.658  63.504  1.00  0.00           C  
ATOM   1181  O   SER    87      77.367  96.855  63.680  1.00  0.00           O  
ATOM   1182  N   GLN    88      75.528  97.458  62.551  1.00  0.00           N  
ATOM   1183  H   GLN    88      74.661  97.970  62.633  1.00  0.00           H  
ATOM   1184  CA  GLN    88      75.670  96.616  61.385  1.00  0.00           C  
ATOM   1185  HA  GLN    88      74.902  96.920  60.674  1.00  0.00           H  
ATOM   1186  CB  GLN    88      77.036  96.859  60.685  1.00  0.00           C  
ATOM   1187  HB2 GLN    88      77.863  96.286  61.106  1.00  0.00           H  
ATOM   1188  HB3 GLN    88      76.963  96.372  59.712  1.00  0.00           H  
ATOM   1189  CG  GLN    88      77.481  98.283  60.466  1.00  0.00           C  
ATOM   1190  HG2 GLN    88      76.560  98.859  60.384  1.00  0.00           H  
ATOM   1191  HG3 GLN    88      77.997  98.649  61.354  1.00  0.00           H  
ATOM   1192  CD  GLN    88      78.303  98.509  59.202  1.00  0.00           C  
ATOM   1193  OE1 GLN    88      78.620  97.589  58.527  1.00  0.00           O  
ATOM   1194  NE2 GLN    88      78.495  99.664  58.719  1.00  0.00           N  
ATOM   1195 HE21 GLN    88      78.098 100.398  59.288  1.00  0.00           H  
ATOM   1196 HE22 GLN    88      79.029  99.754  57.866  1.00  0.00           H  
ATOM   1197  C   GLN    88      75.555  95.104  61.708  1.00  0.00           C  
ATOM   1198  O   GLN    88      75.998  94.302  60.874  1.00  0.00           O  
ATOM   1199  N   SER    89      74.806  94.849  62.801  1.00  0.00           N  
ATOM   1200  H   SER    89      74.573  95.643  63.380  1.00  0.00           H  
ATOM   1201  CA  SER    89      74.636  93.464  63.296  1.00  0.00           C  
ATOM   1202  HA  SER    89      75.640  93.167  63.600  1.00  0.00           H  
ATOM   1203  CB  SER    89      73.734  93.458  64.522  1.00  0.00           C  
ATOM   1204  HB2 SER    89      74.157  94.106  65.289  1.00  0.00           H  
ATOM   1205  HB3 SER    89      72.792  93.860  64.148  1.00  0.00           H  
ATOM   1206  OG  SER    89      73.432  92.165  65.002  1.00  0.00           O  
ATOM   1207  HG  SER    89      73.855  91.947  65.836  1.00  0.00           H  
ATOM   1208  C   SER    89      74.019  92.430  62.315  1.00  0.00           C  
ATOM   1209  O   SER    89      73.183  92.803  61.524  1.00  0.00           O  
ATOM   1210  N   SER    90      74.493  91.191  62.462  1.00  0.00           N  
ATOM   1211  H   SER    90      75.288  91.050  63.069  1.00  0.00           H  
ATOM   1212  CA  SER    90      74.033  89.993  61.729  1.00  0.00           C  
ATOM   1213  HA  SER    90      73.938  90.143  60.654  1.00  0.00           H  
ATOM   1214  CB  SER    90      75.028  88.870  62.003  1.00  0.00           C  
ATOM   1215  HB2 SER    90      74.849  88.059  61.297  1.00  0.00           H  
ATOM   1216  HB3 SER    90      76.020  89.160  61.657  1.00  0.00           H  
ATOM   1217  OG  SER    90      74.889  88.459  63.362  1.00  0.00           O  
ATOM   1218  HG  SER    90      74.140  87.867  63.454  1.00  0.00           H  
ATOM   1219  C   SER    90      72.567  89.542  62.109  1.00  0.00           C  
ATOM   1220  O   SER    90      71.898  88.761  61.382  1.00  0.00           O  
ATOM   1221  N   TYR    91      72.069  89.954  63.212  1.00  0.00           N  
ATOM   1222  H   TYR    91      72.738  90.555  63.671  1.00  0.00           H  
ATOM   1223  CA  TYR    91      70.747  89.630  63.747  1.00  0.00           C  
ATOM   1224  HA  TYR    91      70.486  88.619  63.434  1.00  0.00           H  
ATOM   1225  CB  TYR    91      70.886  89.635  65.279  1.00  0.00           C  
ATOM   1226  HB2 TYR    91      71.394  90.460  65.777  1.00  0.00           H  
ATOM   1227  HB3 TYR    91      69.861  89.529  65.634  1.00  0.00           H  
ATOM   1228  CG  TYR    91      71.541  88.349  65.711  1.00  0.00           C  
ATOM   1229  CD1 TYR    91      70.676  87.266  65.935  1.00  0.00           C  
ATOM   1230  HD1 TYR    91      69.610  87.281  65.760  1.00  0.00           H  
ATOM   1231  CE1 TYR    91      71.239  86.029  66.262  1.00  0.00           C  
ATOM   1232  HE1 TYR    91      70.595  85.166  66.345  1.00  0.00           H  
ATOM   1233  CZ  TYR    91      72.601  85.853  66.481  1.00  0.00           C  
ATOM   1234  OH  TYR    91      72.979  84.621  66.820  1.00  0.00           O  
ATOM   1235  HH  TYR    91      72.413  84.191  67.465  1.00  0.00           H  
ATOM   1236  CE2 TYR    91      73.476  86.912  66.159  1.00  0.00           C  
ATOM   1237  HE2 TYR    91      74.555  86.871  66.149  1.00  0.00           H  
ATOM   1238  CD2 TYR    91      72.956  88.158  65.812  1.00  0.00           C  
ATOM   1239  HD2 TYR    91      73.582  89.029  65.689  1.00  0.00           H  
ATOM   1240  C   TYR    91      69.680  90.652  63.292  1.00  0.00           C  
ATOM   1241  O   TYR    91      69.762  91.784  63.755  1.00  0.00           O  
ATOM   1242  N   GLY    92      68.679  90.321  62.486  1.00  0.00           N  
ATOM   1243  H   GLY    92      67.994  91.055  62.379  1.00  0.00           H  
ATOM   1244  CA  GLY    92      68.448  89.061  61.807  1.00  0.00           C  
ATOM   1245  HA2 GLY    92      67.864  89.203  60.897  1.00  0.00           H  
ATOM   1246  HA3 GLY    92      69.369  88.747  61.317  1.00  0.00           H  
ATOM   1247  C   GLY    92      67.888  87.947  62.723  1.00  0.00           C  
ATOM   1248  O   GLY    92      67.888  88.105  63.928  1.00  0.00           O  
ATOM   1249  N   GLN    93      67.476  86.747  62.226  1.00  0.00           N  
ATOM   1250  H   GLN    93      67.600  86.648  61.229  1.00  0.00           H  
ATOM   1251  CA  GLN    93      66.819  85.746  63.005  1.00  0.00           C  
ATOM   1252  HA  GLN    93      66.198  86.347  63.669  1.00  0.00           H  
ATOM   1253  CB  GLN    93      65.936  84.745  62.168  1.00  0.00           C  
ATOM   1254  HB2 GLN    93      66.173  84.875  61.112  1.00  0.00           H  
ATOM   1255  HB3 GLN    93      66.192  83.718  62.428  1.00  0.00           H  
ATOM   1256  CG  GLN    93      64.474  84.814  62.410  1.00  0.00           C  
ATOM   1257  HG2 GLN    93      64.082  85.786  62.111  1.00  0.00           H  
ATOM   1258  HG3 GLN    93      63.978  84.039  61.825  1.00  0.00           H  
ATOM   1259  CD  GLN    93      64.014  84.468  63.785  1.00  0.00           C  
ATOM   1260  OE1 GLN    93      64.823  84.553  64.747  1.00  0.00           O  
ATOM   1261  NE2 GLN    93      62.789  84.166  64.069  1.00  0.00           N  
ATOM   1262 HE21 GLN    93      62.520  84.138  65.042  1.00  0.00           H  
ATOM   1263 HE22 GLN    93      62.077  84.253  63.358  1.00  0.00           H  
ATOM   1264  C   GLN    93      67.861  84.993  63.898  1.00  0.00           C  
ATOM   1265  O   GLN    93      68.867  84.316  63.468  1.00  0.00           O  
ATOM   1266  N   GLN    94      67.553  84.857  65.198  1.00  0.00           N  
ATOM   1267  H   GLN    94      66.731  85.287  65.596  1.00  0.00           H  
ATOM   1268  CA  GLN    94      68.139  83.768  65.959  1.00  0.00           C  
ATOM   1269  HA  GLN    94      69.219  83.753  65.812  1.00  0.00           H  
ATOM   1270  CB  GLN    94      67.921  84.109  67.490  1.00  0.00           C  
ATOM   1271  HB2 GLN    94      68.477  85.000  67.780  1.00  0.00           H  
ATOM   1272  HB3 GLN    94      66.885  84.246  67.801  1.00  0.00           H  
ATOM   1273  CG  GLN    94      68.564  83.091  68.425  1.00  0.00           C  
ATOM   1274  HG2 GLN    94      68.086  83.323  69.377  1.00  0.00           H  
ATOM   1275  HG3 GLN    94      68.345  82.068  68.120  1.00  0.00           H  
ATOM   1276  CD  GLN    94      70.087  83.249  68.719  1.00  0.00           C  
ATOM   1277  OE1 GLN    94      70.932  83.044  67.859  1.00  0.00           O  
ATOM   1278  NE2 GLN    94      70.498  83.708  69.925  1.00  0.00           N  
ATOM   1279 HE21 GLN    94      69.865  83.828  70.702  1.00  0.00           H  
ATOM   1280 HE22 GLN    94      71.504  83.653  70.001  1.00  0.00           H  
ATOM   1281  C   GLN    94      67.578  82.366  65.578  1.00  0.00           C  
ATOM   1282  O   GLN    94      68.344  81.399  65.718  1.00  0.00           O  
ATOM   1283  N   SER    95      66.424  82.266  64.971  1.00  0.00           N  
ATOM   1284  H   SER    95      66.006  83.168  64.789  1.00  0.00           H  
ATOM   1285  CA  SER    95      65.890  81.059  64.271  1.00  0.00           C  
ATOM   1286  HA  SER    95      65.923  80.278  65.030  1.00  0.00           H  
ATOM   1287  CB  SER    95      64.429  81.308  63.913  1.00  0.00           C  
ATOM   1288  HB2 SER    95      63.915  81.794  64.743  1.00  0.00           H  
ATOM   1289  HB3 SER    95      64.548  81.984  63.065  1.00  0.00           H  
ATOM   1290  OG  SER    95      63.802  80.136  63.486  1.00  0.00           O  
ATOM   1291  HG  SER    95      62.927  80.126  63.882  1.00  0.00           H  
ATOM   1292  C   SER    95      66.741  80.589  63.126  1.00  0.00           C  
ATOM   1293  O   SER    95      67.504  81.363  62.590  1.00  0.00           O  
ATOM   1294  N   SER    96      66.484  79.395  62.677  1.00  0.00           N  
ATOM   1295  H   SER    96      65.820  78.866  63.225  1.00  0.00           H  
ATOM   1296  CA  SER    96      66.844  78.830  61.340  1.00  0.00           C  
ATOM   1297  HA  SER    96      67.115  79.717  60.767  1.00  0.00           H  
ATOM   1298  CB  SER    96      68.086  77.893  61.396  1.00  0.00           C  
ATOM   1299  HB2 SER    96      68.962  78.308  61.896  1.00  0.00           H  
ATOM   1300  HB3 SER    96      67.957  77.004  62.013  1.00  0.00           H  
ATOM   1301  OG  SER    96      68.475  77.468  60.095  1.00  0.00           O  
ATOM   1302  HG  SER    96      67.832  76.811  59.817  1.00  0.00           H  
ATOM   1303  C   SER    96      65.650  78.151  60.558  1.00  0.00           C  
ATOM   1304  O   SER    96      65.465  76.965  60.777  1.00  0.00           O  
ATOM   1305  N   TYR    97      64.997  78.715  59.555  1.00  0.00           N  
ATOM   1306  H   TYR    97      64.458  77.965  59.145  1.00  0.00           H  
ATOM   1307  CA  TYR    97      64.980  80.026  58.985  1.00  0.00           C  
ATOM   1308  HA  TYR    97      64.026  80.031  58.459  1.00  0.00           H  
ATOM   1309  CB  TYR    97      64.866  81.195  59.990  1.00  0.00           C  
ATOM   1310  HB2 TYR    97      64.078  81.005  60.720  1.00  0.00           H  
ATOM   1311  HB3 TYR    97      65.804  81.431  60.492  1.00  0.00           H  
ATOM   1312  CG  TYR    97      64.429  82.470  59.277  1.00  0.00           C  
ATOM   1313  CD1 TYR    97      65.408  83.468  58.901  1.00  0.00           C  
ATOM   1314  HD1 TYR    97      66.471  83.300  58.988  1.00  0.00           H  
ATOM   1315  CE1 TYR    97      65.036  84.527  58.059  1.00  0.00           C  
ATOM   1316  HE1 TYR    97      65.699  85.179  57.510  1.00  0.00           H  
ATOM   1317  CZ  TYR    97      63.644  84.652  57.742  1.00  0.00           C  
ATOM   1318  OH  TYR    97      63.338  85.681  56.894  1.00  0.00           O  
ATOM   1319  HH  TYR    97      64.020  86.353  56.821  1.00  0.00           H  
ATOM   1320  CE2 TYR    97      62.669  83.705  58.157  1.00  0.00           C  
ATOM   1321  HE2 TYR    97      61.654  83.708  57.788  1.00  0.00           H  
ATOM   1322  CD2 TYR    97      63.057  82.625  58.933  1.00  0.00           C  
ATOM   1323  HD2 TYR    97      62.365  81.827  59.160  1.00  0.00           H  
ATOM   1324  C   TYR    97      66.036  80.330  57.923  1.00  0.00           C  
ATOM   1325  O   TYR    97      67.233  80.286  58.286  1.00  0.00           O  
ATOM   1326  N   PRO    98      65.661  80.638  56.641  1.00  0.00           N  
ATOM   1327  CD  PRO    98      66.516  81.446  55.830  1.00  0.00           C  
ATOM   1328  HD2 PRO    98      67.279  80.769  55.446  1.00  0.00           H  
ATOM   1329  HD3 PRO    98      66.929  82.234  56.460  1.00  0.00           H  
ATOM   1330  CG  PRO    98      65.612  82.141  54.764  1.00  0.00           C  
ATOM   1331  HG2 PRO    98      66.101  82.377  53.819  1.00  0.00           H  
ATOM   1332  HG3 PRO    98      65.125  83.076  55.040  1.00  0.00           H  
ATOM   1333  CB  PRO    98      64.582  81.066  54.587  1.00  0.00           C  
ATOM   1334  HB2 PRO    98      65.048  80.276  53.999  1.00  0.00           H  
ATOM   1335  HB3 PRO    98      63.691  81.571  54.215  1.00  0.00           H  
ATOM   1336  CA  PRO    98      64.353  80.573  56.030  1.00  0.00           C  
ATOM   1337  HA  PRO    98      63.715  81.329  56.489  1.00  0.00           H  
ATOM   1338  C   PRO    98      63.674  79.217  55.981  1.00  0.00           C  
ATOM   1339  O   PRO    98      64.367  78.249  56.202  1.00  0.00           O  
ATOM   1340  N   GLY    99      62.361  79.090  55.859  1.00  0.00           N  
ATOM   1341  H   GLY    99      61.872  79.973  55.810  1.00  0.00           H  
ATOM   1342  CA  GLY    99      61.560  77.879  55.554  1.00  0.00           C  
ATOM   1343  HA2 GLY    99      61.675  77.182  56.384  1.00  0.00           H  
ATOM   1344  HA3 GLY    99      60.565  78.318  55.613  1.00  0.00           H  
ATOM   1345  C   GLY    99      61.632  77.210  54.115  1.00  0.00           C  
ATOM   1346  O   GLY    99      62.709  77.227  53.509  1.00  0.00           O  
ATOM   1347  N   TYR   100      60.521  76.597  53.728  1.00  0.00           N  
ATOM   1348  H   TYR   100      59.716  76.700  54.329  1.00  0.00           H  
ATOM   1349  CA  TYR   100      60.354  75.572  52.724  1.00  0.00           C  
ATOM   1350  HA  TYR   100      61.007  74.745  52.999  1.00  0.00           H  
ATOM   1351  CB  TYR   100      58.910  75.073  52.737  1.00  0.00           C  
ATOM   1352  HB2 TYR   100      58.662  74.963  53.792  1.00  0.00           H  
ATOM   1353  HB3 TYR   100      58.230  75.818  52.322  1.00  0.00           H  
ATOM   1354  CG  TYR   100      58.529  73.728  52.017  1.00  0.00           C  
ATOM   1355  CD1 TYR   100      58.342  72.610  52.843  1.00  0.00           C  
ATOM   1356  HD1 TYR   100      58.381  72.662  53.921  1.00  0.00           H  
ATOM   1357  CE1 TYR   100      58.060  71.376  52.191  1.00  0.00           C  
ATOM   1358  HE1 TYR   100      57.767  70.501  52.750  1.00  0.00           H  
ATOM   1359  CZ  TYR   100      58.145  71.177  50.786  1.00  0.00           C  
ATOM   1360  OH  TYR   100      57.920  69.955  50.220  1.00  0.00           O  
ATOM   1361  HH  TYR   100      57.150  69.920  49.647  1.00  0.00           H  
ATOM   1362  CE2 TYR   100      58.331  72.326  49.976  1.00  0.00           C  
ATOM   1363  HE2 TYR   100      58.365  72.287  48.897  1.00  0.00           H  
ATOM   1364  CD2 TYR   100      58.514  73.614  50.611  1.00  0.00           C  
ATOM   1365  HD2 TYR   100      58.696  74.436  49.935  1.00  0.00           H  
ATOM   1366  C   TYR   100      60.840  75.972  51.267  1.00  0.00           C  
ATOM   1367  O   TYR   100      61.524  75.209  50.626  1.00  0.00           O  
ATOM   1368  N   GLY   101      60.547  77.174  50.810  1.00  0.00           N  
ATOM   1369  H   GLY   101      60.035  77.812  51.401  1.00  0.00           H  
ATOM   1370  CA  GLY   101      60.836  77.611  49.487  1.00  0.00           C  
ATOM   1371  HA2 GLY   101      60.867  78.700  49.457  1.00  0.00           H  
ATOM   1372  HA3 GLY   101      61.834  77.299  49.178  1.00  0.00           H  
ATOM   1373  C   GLY   101      59.819  77.169  48.535  1.00  0.00           C  
ATOM   1374  O   GLY   101      58.791  76.619  48.879  1.00  0.00           O  
ATOM   1375  N   GLN   102      60.074  77.310  47.243  1.00  0.00           N  
ATOM   1376  H   GLN   102      61.008  77.583  46.975  1.00  0.00           H  
ATOM   1377  CA  GLN   102      58.998  77.242  46.253  1.00  0.00           C  
ATOM   1378  HA  GLN   102      58.143  77.620  46.813  1.00  0.00           H  
ATOM   1379  CB  GLN   102      59.336  78.157  45.069  1.00  0.00           C  
ATOM   1380  HB2 GLN   102      59.517  79.189  45.369  1.00  0.00           H  
ATOM   1381  HB3 GLN   102      60.264  77.841  44.590  1.00  0.00           H  
ATOM   1382  CG  GLN   102      58.296  78.084  43.910  1.00  0.00           C  
ATOM   1383  HG2 GLN   102      58.906  78.194  43.014  1.00  0.00           H  
ATOM   1384  HG3 GLN   102      57.909  77.075  43.771  1.00  0.00           H  
ATOM   1385  CD  GLN   102      57.052  79.070  44.022  1.00  0.00           C  
ATOM   1386  OE1 GLN   102      57.170  80.117  44.687  1.00  0.00           O  
ATOM   1387  NE2 GLN   102      55.984  78.862  43.251  1.00  0.00           N  
ATOM   1388 HE21 GLN   102      55.979  78.112  42.574  1.00  0.00           H  
ATOM   1389 HE22 GLN   102      55.258  79.560  43.330  1.00  0.00           H  
ATOM   1390  C   GLN   102      58.715  75.773  45.805  1.00  0.00           C  
ATOM   1391  O   GLN   102      57.487  75.447  45.782  1.00  0.00           O  
ATOM   1392  N   GLN   103      59.716  74.924  45.383  1.00  0.00           N  
ATOM   1393  H   GLN   103      60.631  75.347  45.441  1.00  0.00           H  
ATOM   1394  CA  GLN   103      59.618  73.569  44.918  1.00  0.00           C  
ATOM   1395  HA  GLN   103      58.699  73.503  44.336  1.00  0.00           H  
ATOM   1396  CB  GLN   103      60.872  73.215  44.113  1.00  0.00           C  
ATOM   1397  HB2 GLN   103      61.743  73.387  44.746  1.00  0.00           H  
ATOM   1398  HB3 GLN   103      60.838  72.182  43.767  1.00  0.00           H  
ATOM   1399  CG  GLN   103      60.942  74.029  42.788  1.00  0.00           C  
ATOM   1400  HG2 GLN   103      61.046  75.092  43.007  1.00  0.00           H  
ATOM   1401  HG3 GLN   103      61.824  73.722  42.226  1.00  0.00           H  
ATOM   1402  CD  GLN   103      59.713  73.846  41.919  1.00  0.00           C  
ATOM   1403  OE1 GLN   103      59.170  72.785  41.712  1.00  0.00           O  
ATOM   1404  NE2 GLN   103      59.107  74.914  41.290  1.00  0.00           N  
ATOM   1405 HE21 GLN   103      58.277  74.770  40.733  1.00  0.00           H  
ATOM   1406 HE22 GLN   103      59.580  75.806  41.328  1.00  0.00           H  
ATOM   1407  C   GLN   103      59.486  72.519  46.065  1.00  0.00           C  
ATOM   1408  O   GLN   103      59.824  72.903  47.181  1.00  0.00           O  
ATOM   1409  N   PRO   104      59.108  71.251  45.786  1.00  0.00           N  
ATOM   1410  CD  PRO   104      58.616  70.663  44.624  1.00  0.00           C  
ATOM   1411  HD2 PRO   104      59.448  70.258  44.048  1.00  0.00           H  
ATOM   1412  HD3 PRO   104      58.043  71.381  44.037  1.00  0.00           H  
ATOM   1413  CG  PRO   104      57.644  69.522  45.020  1.00  0.00           C  
ATOM   1414  HG2 PRO   104      57.718  68.755  44.248  1.00  0.00           H  
ATOM   1415  HG3 PRO   104      56.666  69.749  45.442  1.00  0.00           H  
ATOM   1416  CB  PRO   104      58.451  68.979  46.200  1.00  0.00           C  
ATOM   1417  HB2 PRO   104      59.223  68.366  45.734  1.00  0.00           H  
ATOM   1418  HB3 PRO   104      57.866  68.389  46.905  1.00  0.00           H  
ATOM   1419  CA  PRO   104      59.115  70.274  46.859  1.00  0.00           C  
ATOM   1420  HA  PRO   104      58.435  70.591  47.650  1.00  0.00           H  
ATOM   1421  C   PRO   104      60.547  70.069  47.443  1.00  0.00           C  
ATOM   1422  O   PRO   104      61.505  70.120  46.720  1.00  0.00           O  
ATOM   1423  N   ALA   105      60.588  69.941  48.800  1.00  0.00           N  
ATOM   1424  H   ALA   105      59.741  70.100  49.326  1.00  0.00           H  
ATOM   1425  CA  ALA   105      61.823  69.647  49.530  1.00  0.00           C  
ATOM   1426  HA  ALA   105      62.411  68.988  48.891  1.00  0.00           H  
ATOM   1427  CB  ALA   105      62.535  70.948  49.730  1.00  0.00           C  
ATOM   1428  HB1 ALA   105      63.578  70.829  50.023  1.00  0.00           H  
ATOM   1429  HB2 ALA   105      62.538  71.469  48.772  1.00  0.00           H  
ATOM   1430  HB3 ALA   105      62.164  71.603  50.518  1.00  0.00           H  
ATOM   1431  C   ALA   105      61.572  68.896  50.850  1.00  0.00           C  
ATOM   1432  O   ALA   105      60.527  68.939  51.500  1.00  0.00           O  
ATOM   1433  N   PRO   106      62.645  68.282  51.434  1.00  0.00           N  
ATOM   1434  CD  PRO   106      64.010  68.102  50.829  1.00  0.00           C  
ATOM   1435  HD2 PRO   106      64.687  68.943  50.977  1.00  0.00           H  
ATOM   1436  HD3 PRO   106      63.823  67.836  49.789  1.00  0.00           H  
ATOM   1437  CG  PRO   106      64.470  66.756  51.500  1.00  0.00           C  
ATOM   1438  HG2 PRO   106      65.543  66.700  51.316  1.00  0.00           H  
ATOM   1439  HG3 PRO   106      64.072  65.888  50.974  1.00  0.00           H  
ATOM   1440  CB  PRO   106      64.014  66.808  52.902  1.00  0.00           C  
ATOM   1441  HB2 PRO   106      64.720  67.391  53.493  1.00  0.00           H  
ATOM   1442  HB3 PRO   106      63.741  65.833  53.307  1.00  0.00           H  
ATOM   1443  CA  PRO   106      62.774  67.699  52.828  1.00  0.00           C  
ATOM   1444  HA  PRO   106      61.931  67.009  52.847  1.00  0.00           H  
ATOM   1445  C   PRO   106      62.555  68.681  54.081  1.00  0.00           C  
ATOM   1446  O   PRO   106      63.238  69.682  54.220  1.00  0.00           O  
ATOM   1447  N   SER   107      61.499  68.324  54.923  1.00  0.00           N  
ATOM   1448  H   SER   107      61.097  67.401  54.841  1.00  0.00           H  
ATOM   1449  CA  SER   107      60.938  69.159  55.958  1.00  0.00           C  
ATOM   1450  HA  SER   107      61.800  69.598  56.460  1.00  0.00           H  
ATOM   1451  CB  SER   107      60.088  70.233  55.304  1.00  0.00           C  
ATOM   1452  HB2 SER   107      60.642  70.705  54.492  1.00  0.00           H  
ATOM   1453  HB3 SER   107      59.250  69.793  54.764  1.00  0.00           H  
ATOM   1454  OG  SER   107      59.734  71.283  56.250  1.00  0.00           O  
ATOM   1455  HG  SER   107      58.835  71.188  56.573  1.00  0.00           H  
ATOM   1456  C   SER   107      60.052  68.367  57.015  1.00  0.00           C  
ATOM   1457  O   SER   107      58.893  68.665  57.311  1.00  0.00           O  
ATOM   1458  N   SER   108      60.552  67.243  57.467  1.00  0.00           N  
ATOM   1459  H   SER   108      61.503  67.026  57.203  1.00  0.00           H  
ATOM   1460  CA  SER   108      59.919  66.274  58.420  1.00  0.00           C  
ATOM   1461  HA  SER   108      58.839  66.297  58.275  1.00  0.00           H  
ATOM   1462  CB  SER   108      60.444  64.874  58.243  1.00  0.00           C  
ATOM   1463  HB2 SER   108      59.917  64.178  58.895  1.00  0.00           H  
ATOM   1464  HB3 SER   108      60.225  64.591  57.214  1.00  0.00           H  
ATOM   1465  OG  SER   108      61.781  64.724  58.577  1.00  0.00           O  
ATOM   1466  HG  SER   108      61.898  63.816  58.867  1.00  0.00           H  
ATOM   1467  C   SER   108      60.214  66.651  59.868  1.00  0.00           C  
ATOM   1468  O   SER   108      61.074  67.491  60.149  1.00  0.00           O  
ATOM   1469  N   THR   109      59.509  66.024  60.814  1.00  0.00           N  
ATOM   1470  H   THR   109      58.704  65.546  60.435  1.00  0.00           H  
ATOM   1471  CA  THR   109      59.693  66.196  62.223  1.00  0.00           C  
ATOM   1472  HA  THR   109      59.658  67.273  62.387  1.00  0.00           H  
ATOM   1473  CB  THR   109      58.451  65.591  62.912  1.00  0.00           C  
ATOM   1474  HB  THR   109      58.677  65.646  63.977  1.00  0.00           H  
ATOM   1475  CG2 THR   109      57.135  66.270  62.656  1.00  0.00           C  
ATOM   1476 HG21 THR   109      57.005  67.046  63.412  1.00  0.00           H  
ATOM   1477 HG22 THR   109      57.182  66.731  61.670  1.00  0.00           H  
ATOM   1478 HG23 THR   109      56.426  65.509  62.980  1.00  0.00           H  
ATOM   1479  OG1 THR   109      58.344  64.198  62.519  1.00  0.00           O  
ATOM   1480  HG1 THR   109      59.043  63.713  62.965  1.00  0.00           H  
ATOM   1481  C   THR   109      60.971  65.554  62.834  1.00  0.00           C  
ATOM   1482  O   THR   109      61.639  64.813  62.143  1.00  0.00           O  
ATOM   1483  N   SER   110      61.367  65.872  64.022  1.00  0.00           N  
ATOM   1484  H   SER   110      60.765  66.581  64.417  1.00  0.00           H  
ATOM   1485  CA  SER   110      62.568  65.381  64.741  1.00  0.00           C  
ATOM   1486  HA  SER   110      63.066  64.587  64.185  1.00  0.00           H  
ATOM   1487  CB  SER   110      63.561  66.444  64.791  1.00  0.00           C  
ATOM   1488  HB2 SER   110      63.694  66.993  63.859  1.00  0.00           H  
ATOM   1489  HB3 SER   110      63.248  67.109  65.596  1.00  0.00           H  
ATOM   1490  OG  SER   110      64.891  65.977  65.092  1.00  0.00           O  
ATOM   1491  HG  SER   110      65.152  65.353  64.411  1.00  0.00           H  
ATOM   1492  C   SER   110      62.152  64.870  66.142  1.00  0.00           C  
ATOM   1493  O   SER   110      61.582  65.607  66.916  1.00  0.00           O  
ATOM   1494  N   GLY   111      62.329  63.539  66.414  1.00  0.00           N  
ATOM   1495  H   GLY   111      62.931  62.907  65.906  1.00  0.00           H  
ATOM   1496  CA  GLY   111      61.779  62.907  67.620  1.00  0.00           C  
ATOM   1497  HA2 GLY   111      60.921  63.508  67.919  1.00  0.00           H  
ATOM   1498  HA3 GLY   111      61.555  61.917  67.222  1.00  0.00           H  
ATOM   1499  C   GLY   111      62.834  62.717  68.747  1.00  0.00           C  
ATOM   1500  O   GLY   111      63.873  63.413  68.715  1.00  0.00           O  
ATOM   1501  N   SER   112      62.667  61.878  69.763  1.00  0.00           N  
ATOM   1502  H   SER   112      63.518  61.852  70.306  1.00  0.00           H  
ATOM   1503  CA  SER   112      61.366  61.512  70.382  1.00  0.00           C  
ATOM   1504  HA  SER   112      61.526  60.742  71.136  1.00  0.00           H  
ATOM   1505  CB  SER   112      60.873  62.772  71.226  1.00  0.00           C  
ATOM   1506  HB2 SER   112      60.311  63.439  70.572  1.00  0.00           H  
ATOM   1507  HB3 SER   112      60.150  62.440  71.971  1.00  0.00           H  
ATOM   1508  OG  SER   112      61.910  63.474  71.827  1.00  0.00           O  
ATOM   1509  HG  SER   112      61.494  64.190  72.313  1.00  0.00           H  
ATOM   1510  C   SER   112      60.336  60.950  69.428  1.00  0.00           C  
ATOM   1511  O   SER   112      59.303  61.508  69.049  1.00  0.00           O  
ATOM   1512  N   TYR   113      60.590  59.765  68.820  1.00  0.00           N  
ATOM   1513  H   TYR   113      59.925  59.458  68.126  1.00  0.00           H  
ATOM   1514  CA  TYR   113      61.717  58.797  69.123  1.00  0.00           C  
ATOM   1515  HA  TYR   113      62.599  59.296  69.525  1.00  0.00           H  
ATOM   1516  CB  TYR   113      61.346  57.671  70.081  1.00  0.00           C  
ATOM   1517  HB2 TYR   113      60.675  56.932  69.642  1.00  0.00           H  
ATOM   1518  HB3 TYR   113      62.319  57.251  70.337  1.00  0.00           H  
ATOM   1519  CG  TYR   113      60.739  58.098  71.427  1.00  0.00           C  
ATOM   1520  CD1 TYR   113      59.395  58.471  71.591  1.00  0.00           C  
ATOM   1521  HD1 TYR   113      58.812  58.201  70.723  1.00  0.00           H  
ATOM   1522  CE1 TYR   113      58.904  58.955  72.787  1.00  0.00           C  
ATOM   1523  HE1 TYR   113      57.834  59.058  72.892  1.00  0.00           H  
ATOM   1524  CZ  TYR   113      59.770  59.164  73.894  1.00  0.00           C  
ATOM   1525  OH  TYR   113      59.230  59.794  75.049  1.00  0.00           O  
ATOM   1526  HH  TYR   113      59.691  59.557  75.858  1.00  0.00           H  
ATOM   1527  CE2 TYR   113      61.119  58.808  73.704  1.00  0.00           C  
ATOM   1528  HE2 TYR   113      61.856  58.896  74.489  1.00  0.00           H  
ATOM   1529  CD2 TYR   113      61.556  58.339  72.473  1.00  0.00           C  
ATOM   1530  HD2 TYR   113      62.602  58.075  72.420  1.00  0.00           H  
ATOM   1531  C   TYR   113      62.148  58.100  67.774  1.00  0.00           C  
ATOM   1532  O   TYR   113      61.373  57.872  66.881  1.00  0.00           O  
ATOM   1533  N   GLY   114      63.431  57.840  67.688  1.00  0.00           N  
ATOM   1534  H   GLY   114      63.973  58.322  68.390  1.00  0.00           H  
ATOM   1535  CA  GLY   114      64.068  57.323  66.485  1.00  0.00           C  
ATOM   1536  HA2 GLY   114      63.565  57.838  65.666  1.00  0.00           H  
ATOM   1537  HA3 GLY   114      65.126  57.582  66.524  1.00  0.00           H  
ATOM   1538  C   GLY   114      63.923  55.826  66.337  1.00  0.00           C  
ATOM   1539  O   GLY   114      63.156  55.208  67.050  1.00  0.00           O  
ATOM   1540  N   SER   115      64.520  55.235  65.283  1.00  0.00           N  
ATOM   1541  H   SER   115      64.433  54.239  65.137  1.00  0.00           H  
ATOM   1542  CA  SER   115      65.341  55.973  64.171  1.00  0.00           C  
ATOM   1543  HA  SER   115      65.843  56.831  64.619  1.00  0.00           H  
ATOM   1544  CB  SER   115      66.360  55.052  63.533  1.00  0.00           C  
ATOM   1545  HB2 SER   115      66.703  55.563  62.633  1.00  0.00           H  
ATOM   1546  HB3 SER   115      67.171  54.885  64.242  1.00  0.00           H  
ATOM   1547  OG  SER   115      65.754  53.848  63.088  1.00  0.00           O  
ATOM   1548  HG  SER   115      65.631  53.779  62.138  1.00  0.00           H  
ATOM   1549  C   SER   115      64.311  56.570  63.193  1.00  0.00           C  
ATOM   1550  O   SER   115      63.178  56.370  63.355  1.00  0.00           O  
ATOM   1551  N   SER   116      64.829  57.333  62.197  1.00  0.00           N  
ATOM   1552  H   SER   116      65.822  57.386  62.018  1.00  0.00           H  
ATOM   1553  CA  SER   116      64.070  58.034  61.215  1.00  0.00           C  
ATOM   1554  HA  SER   116      63.011  57.782  61.160  1.00  0.00           H  
ATOM   1555  CB  SER   116      64.194  59.542  61.417  1.00  0.00           C  
ATOM   1556  HB2 SER   116      63.538  60.090  60.740  1.00  0.00           H  
ATOM   1557  HB3 SER   116      63.920  59.676  62.463  1.00  0.00           H  
ATOM   1558  OG  SER   116      65.481  59.866  61.089  1.00  0.00           O  
ATOM   1559  HG  SER   116      66.062  59.141  61.331  1.00  0.00           H  
ATOM   1560  C   SER   116      64.568  57.642  59.757  1.00  0.00           C  
ATOM   1561  O   SER   116      65.734  57.297  59.663  1.00  0.00           O  
ATOM   1562  N   SER   117      63.661  57.766  58.776  1.00  0.00           N  
ATOM   1563  H   SER   117      62.751  58.078  59.082  1.00  0.00           H  
ATOM   1564  CA  SER   117      63.881  57.450  57.401  1.00  0.00           C  
ATOM   1565  HA  SER   117      64.781  57.970  57.073  1.00  0.00           H  
ATOM   1566  CB  SER   117      64.153  55.946  57.267  1.00  0.00           C  
ATOM   1567  HB2 SER   117      64.020  55.572  56.252  1.00  0.00           H  
ATOM   1568  HB3 SER   117      65.149  55.701  57.637  1.00  0.00           H  
ATOM   1569  OG  SER   117      63.138  55.220  57.944  1.00  0.00           O  
ATOM   1570  HG  SER   117      63.367  55.395  58.860  1.00  0.00           H  
ATOM   1571  C   SER   117      62.719  57.988  56.586  1.00  0.00           C  
ATOM   1572  O   SER   117      62.727  59.168  56.274  1.00  0.00           O  
ATOM   1573  N   GLN   118      61.767  57.103  56.231  1.00  0.00           N  
ATOM   1574  H   GLN   118      61.894  56.130  56.471  1.00  0.00           H  
ATOM   1575  CA  GLN   118      60.481  57.549  55.668  1.00  0.00           C  
ATOM   1576  HA  GLN   118      60.274  58.562  56.012  1.00  0.00           H  
ATOM   1577  CB  GLN   118      60.756  57.693  54.149  1.00  0.00           C  
ATOM   1578  HB2 GLN   118      61.602  58.378  54.093  1.00  0.00           H  
ATOM   1579  HB3 GLN   118      61.090  56.796  53.627  1.00  0.00           H  
ATOM   1580  CG  GLN   118      59.588  58.268  53.193  1.00  0.00           C  
ATOM   1581  HG2 GLN   118      59.723  57.819  52.209  1.00  0.00           H  
ATOM   1582  HG3 GLN   118      58.659  57.805  53.526  1.00  0.00           H  
ATOM   1583  CD  GLN   118      59.354  59.793  53.157  1.00  0.00           C  
ATOM   1584  OE1 GLN   118      60.280  60.627  53.446  1.00  0.00           O  
ATOM   1585  NE2 GLN   118      58.228  60.277  52.707  1.00  0.00           N  
ATOM   1586 HE21 GLN   118      57.515  59.660  52.344  1.00  0.00           H  
ATOM   1587 HE22 GLN   118      58.315  61.279  52.623  1.00  0.00           H  
ATOM   1588  C   GLN   118      59.298  56.589  55.938  1.00  0.00           C  
ATOM   1589  O   GLN   118      59.512  55.414  56.127  1.00  0.00           O  
ATOM   1590  N   SER   119      58.009  57.048  55.868  1.00  0.00           N  
ATOM   1591  H   SER   119      57.335  56.319  56.053  1.00  0.00           H  
ATOM   1592  CA  SER   119      57.491  58.398  56.144  1.00  0.00           C  
ATOM   1593  HA  SER   119      57.823  59.129  55.407  1.00  0.00           H  
ATOM   1594  CB  SER   119      56.027  58.290  55.760  1.00  0.00           C  
ATOM   1595  HB2 SER   119      55.513  59.251  55.786  1.00  0.00           H  
ATOM   1596  HB3 SER   119      55.866  57.952  54.736  1.00  0.00           H  
ATOM   1597  OG  SER   119      55.477  57.332  56.659  1.00  0.00           O  
ATOM   1598  HG  SER   119      54.520  57.352  56.733  1.00  0.00           H  
ATOM   1599  C   SER   119      57.690  58.951  57.605  1.00  0.00           C  
ATOM   1600  O   SER   119      58.425  58.363  58.426  1.00  0.00           O  
ATOM   1601  N   SER   120      57.130  60.129  57.948  1.00  0.00           N  
ATOM   1602  H   SER   120      56.650  60.636  57.219  1.00  0.00           H  
ATOM   1603  CA  SER   120      57.032  60.731  59.291  1.00  0.00           C  
ATOM   1604  HA  SER   120      58.059  60.716  59.656  1.00  0.00           H  
ATOM   1605  CB  SER   120      56.706  62.192  59.243  1.00  0.00           C  
ATOM   1606  HB2 SER   120      57.416  62.688  58.582  1.00  0.00           H  
ATOM   1607  HB3 SER   120      55.721  62.356  58.806  1.00  0.00           H  
ATOM   1608  OG  SER   120      56.799  62.719  60.506  1.00  0.00           O  
ATOM   1609  HG  SER   120      56.925  63.669  60.439  1.00  0.00           H  
ATOM   1610  C   SER   120      55.994  59.920  60.157  1.00  0.00           C  
ATOM   1611  O   SER   120      54.951  59.453  59.631  1.00  0.00           O  
ATOM   1612  N   SER   121      56.244  59.729  61.478  1.00  0.00           N  
ATOM   1613  H   SER   121      55.414  59.388  61.942  1.00  0.00           H  
ATOM   1614  CA  SER   121      57.534  59.783  62.199  1.00  0.00           C  
ATOM   1615  HA  SER   121      58.137  60.517  61.664  1.00  0.00           H  
ATOM   1616  CB  SER   121      57.351  60.305  63.640  1.00  0.00           C  
ATOM   1617  HB2 SER   121      56.931  61.309  63.697  1.00  0.00           H  
ATOM   1618  HB3 SER   121      56.674  59.576  64.085  1.00  0.00           H  
ATOM   1619  OG  SER   121      58.605  60.341  64.425  1.00  0.00           O  
ATOM   1620  HG  SER   121      58.736  59.491  64.852  1.00  0.00           H  
ATOM   1621  C   SER   121      58.237  58.358  62.071  1.00  0.00           C  
ATOM   1622  O   SER   121      59.492  58.232  62.221  1.00  0.00           O  
ATOM   1623  N   TYR   122      57.469  57.387  61.585  1.00  0.00           N  
ATOM   1624  H   TYR   122      56.507  57.612  61.374  1.00  0.00           H  
ATOM   1625  CA  TYR   122      58.027  56.097  61.202  1.00  0.00           C  
ATOM   1626  HA  TYR   122      59.110  56.150  61.097  1.00  0.00           H  
ATOM   1627  CB  TYR   122      57.606  55.001  62.178  1.00  0.00           C  
ATOM   1628  HB2 TYR   122      56.528  55.144  62.253  1.00  0.00           H  
ATOM   1629  HB3 TYR   122      57.859  54.024  61.764  1.00  0.00           H  
ATOM   1630  CG  TYR   122      58.288  55.021  63.612  1.00  0.00           C  
ATOM   1631  CD1 TYR   122      57.588  54.706  64.760  1.00  0.00           C  
ATOM   1632  HD1 TYR   122      56.533  54.521  64.621  1.00  0.00           H  
ATOM   1633  CE1 TYR   122      58.283  54.409  65.953  1.00  0.00           C  
ATOM   1634  HE1 TYR   122      57.785  54.020  66.829  1.00  0.00           H  
ATOM   1635  CZ  TYR   122      59.714  54.677  66.007  1.00  0.00           C  
ATOM   1636  OH  TYR   122      60.350  54.482  67.215  1.00  0.00           O  
ATOM   1637  HH  TYR   122      61.293  54.656  67.173  1.00  0.00           H  
ATOM   1638  CE2 TYR   122      60.334  55.024  64.753  1.00  0.00           C  
ATOM   1639  HE2 TYR   122      61.388  55.245  64.834  1.00  0.00           H  
ATOM   1640  CD2 TYR   122      59.697  55.172  63.566  1.00  0.00           C  
ATOM   1641  HD2 TYR   122      60.309  55.238  62.679  1.00  0.00           H  
ATOM   1642  C   TYR   122      57.525  55.757  59.832  1.00  0.00           C  
ATOM   1643  O   TYR   122      56.347  55.886  59.577  1.00  0.00           O  
ATOM   1644  N   GLY   123      58.295  55.138  58.965  1.00  0.00           N  
ATOM   1645  H   GLY   123      57.806  54.969  58.097  1.00  0.00           H  
ATOM   1646  CA  GLY   123      59.727  54.578  59.100  1.00  0.00           C  
ATOM   1647  HA2 GLY   123      60.306  55.368  58.623  1.00  0.00           H  
ATOM   1648  HA3 GLY   123      60.024  54.497  60.146  1.00  0.00           H  
ATOM   1649  C   GLY   123      60.027  53.198  58.535  1.00  0.00           C  
ATOM   1650  O   GLY   123      59.165  52.542  58.006  1.00  0.00           O  
ATOM   1651  N   GLN   124      61.285  52.821  58.716  1.00  0.00           N  
ATOM   1652  H   GLN   124      61.954  53.430  59.163  1.00  0.00           H  
ATOM   1653  CA  GLN   124      61.796  51.583  58.171  1.00  0.00           C  
ATOM   1654  HA  GLN   124      61.089  51.006  57.575  1.00  0.00           H  
ATOM   1655  CB  GLN   124      63.023  52.032  57.289  1.00  0.00           C  
ATOM   1656  HB2 GLN   124      63.712  52.585  57.928  1.00  0.00           H  
ATOM   1657  HB3 GLN   124      63.550  51.078  57.271  1.00  0.00           H  
ATOM   1658  CG  GLN   124      62.624  52.690  55.900  1.00  0.00           C  
ATOM   1659  HG2 GLN   124      62.021  53.584  56.056  1.00  0.00           H  
ATOM   1660  HG3 GLN   124      63.620  52.877  55.498  1.00  0.00           H  
ATOM   1661  CD  GLN   124      61.888  51.772  54.880  1.00  0.00           C  
ATOM   1662  OE1 GLN   124      60.871  51.146  55.064  1.00  0.00           O  
ATOM   1663  NE2 GLN   124      62.536  51.625  53.708  1.00  0.00           N  
ATOM   1664 HE21 GLN   124      63.406  52.094  53.502  1.00  0.00           H  
ATOM   1665 HE22 GLN   124      62.039  50.979  53.110  1.00  0.00           H  
ATOM   1666  C   GLN   124      62.438  50.730  59.395  1.00  0.00           C  
ATOM   1667  O   GLN   124      63.529  51.019  59.708  1.00  0.00           O  
ATOM   1668  N   PRO   125      61.801  49.577  59.745  1.00  0.00           N  
ATOM   1669  CD  PRO   125      62.432  48.536  60.520  1.00  0.00           C  
ATOM   1670  HD2 PRO   125      62.827  48.829  61.493  1.00  0.00           H  
ATOM   1671  HD3 PRO   125      63.277  48.218  59.909  1.00  0.00           H  
ATOM   1672  CG  PRO   125      61.429  47.460  60.645  1.00  0.00           C  
ATOM   1673  HG2 PRO   125      60.974  47.511  61.635  1.00  0.00           H  
ATOM   1674  HG3 PRO   125      61.796  46.439  60.535  1.00  0.00           H  
ATOM   1675  CB  PRO   125      60.371  47.691  59.574  1.00  0.00           C  
ATOM   1676  HB2 PRO   125      59.373  47.366  59.867  1.00  0.00           H  
ATOM   1677  HB3 PRO   125      60.570  47.117  58.668  1.00  0.00           H  
ATOM   1678  CA  PRO   125      60.443  49.168  59.326  1.00  0.00           C  
ATOM   1679  HA  PRO   125      60.354  49.335  58.253  1.00  0.00           H  
ATOM   1680  C   PRO   125      59.279  49.918  60.016  1.00  0.00           C  
ATOM   1681  O   PRO   125      59.389  50.671  60.983  1.00  0.00           O  
ATOM   1682  N   GLN   126      58.160  49.781  59.309  1.00  0.00           N  
ATOM   1683  H   GLN   126      58.254  49.253  58.453  1.00  0.00           H  
ATOM   1684  CA  GLN   126      56.942  50.532  59.467  1.00  0.00           C  
ATOM   1685  HA  GLN   126      57.310  51.555  59.381  1.00  0.00           H  
ATOM   1686  CB  GLN   126      55.949  50.314  58.314  1.00  0.00           C  
ATOM   1687  HB2 GLN   126      56.425  50.613  57.380  1.00  0.00           H  
ATOM   1688  HB3 GLN   126      55.852  49.237  58.176  1.00  0.00           H  
ATOM   1689  CG  GLN   126      54.584  50.945  58.420  1.00  0.00           C  
ATOM   1690  HG2 GLN   126      54.155  50.764  57.434  1.00  0.00           H  
ATOM   1691  HG3 GLN   126      54.007  50.437  59.192  1.00  0.00           H  
ATOM   1692  CD  GLN   126      54.545  52.399  58.721  1.00  0.00           C  
ATOM   1693  OE1 GLN   126      55.526  53.084  58.621  1.00  0.00           O  
ATOM   1694  NE2 GLN   126      53.368  52.926  59.092  1.00  0.00           N  
ATOM   1695 HE21 GLN   126      52.579  52.312  59.233  1.00  0.00           H  
ATOM   1696 HE22 GLN   126      53.258  53.910  59.289  1.00  0.00           H  
ATOM   1697  C   GLN   126      56.368  50.343  60.894  1.00  0.00           C  
ATOM   1698  O   GLN   126      56.101  49.209  61.334  1.00  0.00           O  
ATOM   1699  N   SER   127      56.304  51.456  61.594  1.00  0.00           N  
ATOM   1700  H   SER   127      56.514  52.287  61.060  1.00  0.00           H  
ATOM   1701  CA  SER   127      55.977  51.708  63.019  1.00  0.00           C  
ATOM   1702  HA  SER   127      55.977  52.785  63.191  1.00  0.00           H  
ATOM   1703  CB  SER   127      54.575  51.240  63.381  1.00  0.00           C  
ATOM   1704  HB2 SER   127      54.568  50.159  63.520  1.00  0.00           H  
ATOM   1705  HB3 SER   127      54.360  51.820  64.279  1.00  0.00           H  
ATOM   1706  OG  SER   127      53.611  51.631  62.434  1.00  0.00           O  
ATOM   1707  HG  SER   127      53.450  50.919  61.811  1.00  0.00           H  
ATOM   1708  C   SER   127      57.024  51.366  64.031  1.00  0.00           C  
ATOM   1709  O   SER   127      56.776  51.512  65.234  1.00  0.00           O  
ATOM   1710  N   GLY   128      58.278  51.055  63.660  1.00  0.00           N  
ATOM   1711  H   GLY   128      58.520  51.089  62.680  1.00  0.00           H  
ATOM   1712  CA  GLY   128      59.379  50.559  64.610  1.00  0.00           C  
ATOM   1713  HA2 GLY   128      60.067  51.375  64.831  1.00  0.00           H  
ATOM   1714  HA3 GLY   128      58.937  50.111  65.500  1.00  0.00           H  
ATOM   1715  C   GLY   128      60.108  49.398  63.861  1.00  0.00           C  
ATOM   1716  O   GLY   128      59.580  48.335  63.647  1.00  0.00           O  
ATOM   1717  N   SER   129      61.400  49.611  63.608  1.00  0.00           N  
ATOM   1718  H   SER   129      61.845  48.723  63.424  1.00  0.00           H  
ATOM   1719  CA  SER   129      62.253  50.780  63.700  1.00  0.00           C  
ATOM   1720  HA  SER   129      63.213  50.507  63.262  1.00  0.00           H  
ATOM   1721  CB  SER   129      61.785  52.003  62.807  1.00  0.00           C  
ATOM   1722  HB2 SER   129      61.722  51.675  61.770  1.00  0.00           H  
ATOM   1723  HB3 SER   129      60.755  52.264  63.051  1.00  0.00           H  
ATOM   1724  OG  SER   129      62.528  53.267  62.791  1.00  0.00           O  
ATOM   1725  HG  SER   129      62.376  53.617  63.672  1.00  0.00           H  
ATOM   1726  C   SER   129      62.601  51.086  65.169  1.00  0.00           C  
ATOM   1727  O   SER   129      62.417  52.190  65.724  1.00  0.00           O  
ATOM   1728  N   TYR   130      63.017  50.006  65.889  1.00  0.00           N  
ATOM   1729  H   TYR   130      63.137  49.143  65.379  1.00  0.00           H  
ATOM   1730  CA  TYR   130      63.895  50.078  67.107  1.00  0.00           C  
ATOM   1731  HA  TYR   130      63.876  51.070  67.558  1.00  0.00           H  
ATOM   1732  CB  TYR   130      63.230  49.229  68.127  1.00  0.00           C  
ATOM   1733  HB2 TYR   130      63.319  48.188  67.815  1.00  0.00           H  
ATOM   1734  HB3 TYR   130      63.779  49.388  69.055  1.00  0.00           H  
ATOM   1735  CG  TYR   130      61.707  49.523  68.354  1.00  0.00           C  
ATOM   1736  CD1 TYR   130      60.807  48.586  67.910  1.00  0.00           C  
ATOM   1737  HD1 TYR   130      61.154  47.663  67.469  1.00  0.00           H  
ATOM   1738  CE1 TYR   130      59.410  48.817  68.016  1.00  0.00           C  
ATOM   1739  HE1 TYR   130      58.717  48.162  67.510  1.00  0.00           H  
ATOM   1740  CZ  TYR   130      58.943  50.020  68.706  1.00  0.00           C  
ATOM   1741  OH  TYR   130      57.593  50.243  68.722  1.00  0.00           O  
ATOM   1742  HH  TYR   130      57.069  49.685  68.142  1.00  0.00           H  
ATOM   1743  CE2 TYR   130      59.905  50.943  69.111  1.00  0.00           C  
ATOM   1744  HE2 TYR   130      59.637  51.835  69.658  1.00  0.00           H  
ATOM   1745  CD2 TYR   130      61.292  50.724  68.977  1.00  0.00           C  
ATOM   1746  HD2 TYR   130      62.040  51.463  69.221  1.00  0.00           H  
ATOM   1747  C   TYR   130      65.375  49.715  67.005  1.00  0.00           C  
ATOM   1748  O   TYR   130      65.557  48.622  66.475  1.00  0.00           O  
ATOM   1749  N   SER   131      66.366  50.439  67.474  1.00  0.00           N  
ATOM   1750  H   SER   131      67.258  49.980  67.348  1.00  0.00           H  
ATOM   1751  CA  SER   131      66.406  51.747  68.137  1.00  0.00           C  
ATOM   1752  HA  SER   131      67.381  51.895  68.601  1.00  0.00           H  
ATOM   1753  CB  SER   131      66.151  52.959  67.153  1.00  0.00           C  
ATOM   1754  HB2 SER   131      65.141  52.848  66.757  1.00  0.00           H  
ATOM   1755  HB3 SER   131      66.266  53.903  67.686  1.00  0.00           H  
ATOM   1756  OG  SER   131      67.048  52.855  66.049  1.00  0.00           O  
ATOM   1757  HG  SER   131      66.650  52.314  65.364  1.00  0.00           H  
ATOM   1758  C   SER   131      65.512  51.799  69.414  1.00  0.00           C  
ATOM   1759  O   SER   131      64.535  52.546  69.461  1.00  0.00           O  
ATOM   1760  N   GLN   132      65.619  50.882  70.337  1.00  0.00           N  
ATOM   1761  H   GLN   132      64.769  50.715  70.856  1.00  0.00           H  
ATOM   1762  CA  GLN   132      66.693  49.892  70.609  1.00  0.00           C  
ATOM   1763  HA  GLN   132      67.030  49.411  69.691  1.00  0.00           H  
ATOM   1764  CB  GLN   132      67.943  50.619  71.143  1.00  0.00           C  
ATOM   1765  HB2 GLN   132      68.830  49.984  71.142  1.00  0.00           H  
ATOM   1766  HB3 GLN   132      68.111  51.429  70.434  1.00  0.00           H  
ATOM   1767  CG  GLN   132      67.822  51.324  72.531  1.00  0.00           C  
ATOM   1768  HG2 GLN   132      67.168  52.195  72.555  1.00  0.00           H  
ATOM   1769  HG3 GLN   132      67.384  50.590  73.206  1.00  0.00           H  
ATOM   1770  CD  GLN   132      69.203  51.752  73.154  1.00  0.00           C  
ATOM   1771  OE1 GLN   132      70.229  51.066  73.118  1.00  0.00           O  
ATOM   1772  NE2 GLN   132      69.294  52.848  73.885  1.00  0.00           N  
ATOM   1773 HE21 GLN   132      68.587  53.569  73.863  1.00  0.00           H  
ATOM   1774 HE22 GLN   132      70.248  53.098  74.100  1.00  0.00           H  
ATOM   1775  C   GLN   132      66.188  48.760  71.507  1.00  0.00           C  
ATOM   1776  O   GLN   132      65.026  48.625  71.850  1.00  0.00           O  
ATOM   1777  N   GLN   133      67.143  47.861  71.859  1.00  0.00           N  
ATOM   1778  H   GLN   133      68.043  48.016  71.425  1.00  0.00           H  
ATOM   1779  CA  GLN   133      67.023  46.627  72.595  1.00  0.00           C  
ATOM   1780  HA  GLN   133      68.005  46.234  72.330  1.00  0.00           H  
ATOM   1781  CB  GLN   133      67.220  46.965  74.151  1.00  0.00           C  
ATOM   1782  HB2 GLN   133      66.350  47.462  74.582  1.00  0.00           H  
ATOM   1783  HB3 GLN   133      67.404  45.987  74.594  1.00  0.00           H  
ATOM   1784  CG  GLN   133      68.521  47.791  74.359  1.00  0.00           C  
ATOM   1785  HG2 GLN   133      69.246  47.602  73.568  1.00  0.00           H  
ATOM   1786  HG3 GLN   133      68.251  48.842  74.459  1.00  0.00           H  
ATOM   1787  CD  GLN   133      69.103  47.390  75.673  1.00  0.00           C  
ATOM   1788  OE1 GLN   133      69.516  46.267  76.005  1.00  0.00           O  
ATOM   1789  NE2 GLN   133      69.093  48.304  76.571  1.00  0.00           N  
ATOM   1790 HE21 GLN   133      68.765  49.252  76.454  1.00  0.00           H  
ATOM   1791 HE22 GLN   133      69.548  48.085  77.446  1.00  0.00           H  
ATOM   1792  C   GLN   133      65.988  45.509  72.254  1.00  0.00           C  
ATOM   1793  O   GLN   133      65.258  45.097  73.114  1.00  0.00           O  
ATOM   1794  N   PRO   134      66.034  44.863  71.090  1.00  0.00           N  
ATOM   1795  CD  PRO   134      65.166  43.725  70.949  1.00  0.00           C  
ATOM   1796  HD2 PRO   134      64.154  43.942  70.607  1.00  0.00           H  
ATOM   1797  HD3 PRO   134      65.164  43.110  71.849  1.00  0.00           H  
ATOM   1798  CG  PRO   134      65.821  42.972  69.850  1.00  0.00           C  
ATOM   1799  HG2 PRO   134      65.048  42.482  69.259  1.00  0.00           H  
ATOM   1800  HG3 PRO   134      66.488  42.136  70.062  1.00  0.00           H  
ATOM   1801  CB  PRO   134      66.621  43.959  68.994  1.00  0.00           C  
ATOM   1802  HB2 PRO   134      66.072  44.213  68.087  1.00  0.00           H  
ATOM   1803  HB3 PRO   134      67.506  43.401  68.687  1.00  0.00           H  
ATOM   1804  CA  PRO   134      66.895  45.159  69.887  1.00  0.00           C  
ATOM   1805  HA  PRO   134      67.948  45.114  70.164  1.00  0.00           H  
ATOM   1806  C   PRO   134      66.454  46.443  69.188  1.00  0.00           C  
ATOM   1807  O   PRO   134      65.286  46.837  69.208  1.00  0.00           O  
ATOM   1808  N   SER   135      67.260  47.098  68.357  1.00  0.00           N  
ATOM   1809  H   SER   135      66.854  47.882  67.867  1.00  0.00           H  
ATOM   1810  CA  SER   135      68.661  46.828  68.044  1.00  0.00           C  
ATOM   1811  HA  SER   135      68.717  45.768  67.795  1.00  0.00           H  
ATOM   1812  CB  SER   135      68.940  47.611  66.789  1.00  0.00           C  
ATOM   1813  HB2 SER   135      69.972  47.499  66.456  1.00  0.00           H  
ATOM   1814  HB3 SER   135      68.286  47.384  65.947  1.00  0.00           H  
ATOM   1815  OG  SER   135      68.789  49.067  67.019  1.00  0.00           O  
ATOM   1816  HG  SER   135      69.519  49.371  67.563  1.00  0.00           H  
ATOM   1817  C   SER   135      69.628  47.135  69.257  1.00  0.00           C  
ATOM   1818  O   SER   135      69.299  47.947  70.161  1.00  0.00           O  
ATOM   1819  N   TYR   136      70.737  46.485  69.344  1.00  0.00           N  
ATOM   1820  H   TYR   136      71.072  45.987  68.531  1.00  0.00           H  
ATOM   1821  CA  TYR   136      71.592  46.548  70.517  1.00  0.00           C  
ATOM   1822  HA  TYR   136      71.151  47.033  71.388  1.00  0.00           H  
ATOM   1823  CB  TYR   136      71.901  45.122  71.015  1.00  0.00           C  
ATOM   1824  HB2 TYR   136      72.420  44.485  70.298  1.00  0.00           H  
ATOM   1825  HB3 TYR   136      72.619  45.116  71.836  1.00  0.00           H  
ATOM   1826  CG  TYR   136      70.764  44.362  71.568  1.00  0.00           C  
ATOM   1827  CD1 TYR   136      70.442  44.488  72.938  1.00  0.00           C  
ATOM   1828  HD1 TYR   136      71.016  45.149  73.571  1.00  0.00           H  
ATOM   1829  CE1 TYR   136      69.469  43.629  73.592  1.00  0.00           C  
ATOM   1830  HE1 TYR   136      69.229  43.741  74.639  1.00  0.00           H  
ATOM   1831  CZ  TYR   136      68.721  42.784  72.742  1.00  0.00           C  
ATOM   1832  OH  TYR   136      67.650  42.059  73.237  1.00  0.00           O  
ATOM   1833  HH  TYR   136      67.712  42.040  74.195  1.00  0.00           H  
ATOM   1834  CE2 TYR   136      69.038  42.603  71.410  1.00  0.00           C  
ATOM   1835  HE2 TYR   136      68.418  41.907  70.865  1.00  0.00           H  
ATOM   1836  CD2 TYR   136      70.024  43.425  70.801  1.00  0.00           C  
ATOM   1837  HD2 TYR   136      70.254  43.250  69.760  1.00  0.00           H  
ATOM   1838  C   TYR   136      72.867  47.397  70.223  1.00  0.00           C  
ATOM   1839  O   TYR   136      73.765  47.005  69.443  1.00  0.00           O  
ATOM   1840  N   GLY   137      73.074  48.546  70.862  1.00  0.00           N  
ATOM   1841  H   GLY   137      74.035  48.855  70.869  1.00  0.00           H  
ATOM   1842  CA  GLY   137      72.330  49.218  71.962  1.00  0.00           C  
ATOM   1843  HA2 GLY   137      72.640  50.263  71.971  1.00  0.00           H  
ATOM   1844  HA3 GLY   137      71.261  49.272  71.759  1.00  0.00           H  
ATOM   1845  C   GLY   137      72.592  48.671  73.403  1.00  0.00           C  
ATOM   1846  O   GLY   137      73.255  47.683  73.591  1.00  0.00           O  
ATOM   1847  N   GLY   138      72.039  49.329  74.449  1.00  0.00           N  
ATOM   1848  H   GLY   138      71.582  50.199  74.213  1.00  0.00           H  
ATOM   1849  CA  GLY   138      72.190  48.987  75.914  1.00  0.00           C  
ATOM   1850  HA2 GLY   138      71.699  49.753  76.514  1.00  0.00           H  
ATOM   1851  HA3 GLY   138      71.640  48.122  76.284  1.00  0.00           H  
ATOM   1852  C   GLY   138      73.631  49.058  76.392  1.00  0.00           C  
ATOM   1853  O   GLY   138      74.540  49.558  75.690  1.00  0.00           O  
ATOM   1854  N   GLN   139      73.944  48.614  77.582  1.00  0.00           N  
ATOM   1855  H   GLN   139      74.911  48.377  77.758  1.00  0.00           H  
ATOM   1856  CA  GLN   139      72.980  48.286  78.631  1.00  0.00           C  
ATOM   1857  HA  GLN   139      71.998  48.608  78.285  1.00  0.00           H  
ATOM   1858  CB  GLN   139      72.927  46.777  78.794  1.00  0.00           C  
ATOM   1859  HB2 GLN   139      72.463  46.332  77.914  1.00  0.00           H  
ATOM   1860  HB3 GLN   139      73.952  46.407  78.771  1.00  0.00           H  
ATOM   1861  CG  GLN   139      72.202  46.305  80.006  1.00  0.00           C  
ATOM   1862  HG2 GLN   139      72.257  45.217  80.022  1.00  0.00           H  
ATOM   1863  HG3 GLN   139      72.749  46.474  80.934  1.00  0.00           H  
ATOM   1864  CD  GLN   139      70.764  46.667  80.065  1.00  0.00           C  
ATOM   1865  OE1 GLN   139      70.111  47.011  79.100  1.00  0.00           O  
ATOM   1866  NE2 GLN   139      70.086  46.398  81.197  1.00  0.00           N  
ATOM   1867 HE21 GLN   139      70.713  46.292  81.982  1.00  0.00           H  
ATOM   1868 HE22 GLN   139      69.186  46.854  81.232  1.00  0.00           H  
ATOM   1869  C   GLN   139      73.306  49.065  79.898  1.00  0.00           C  
ATOM   1870  O   GLN   139      74.235  48.849  80.662  1.00  0.00           O  
ATOM   1871  N   GLN   140      72.564  50.142  80.195  1.00  0.00           N  
ATOM   1872  H   GLN   140      71.778  50.300  79.581  1.00  0.00           H  
ATOM   1873  CA  GLN   140      72.852  51.060  81.282  1.00  0.00           C  
ATOM   1874  HA  GLN   140      73.294  50.424  82.050  1.00  0.00           H  
ATOM   1875  CB  GLN   140      73.959  51.991  80.764  1.00  0.00           C  
ATOM   1876  HB2 GLN   140      74.852  51.369  80.823  1.00  0.00           H  
ATOM   1877  HB3 GLN   140      73.806  52.311  79.733  1.00  0.00           H  
ATOM   1878  CG  GLN   140      74.163  53.263  81.619  1.00  0.00           C  
ATOM   1879  HG2 GLN   140      74.065  52.993  82.670  1.00  0.00           H  
ATOM   1880  HG3 GLN   140      75.128  53.761  81.523  1.00  0.00           H  
ATOM   1881  CD  GLN   140      73.081  54.304  81.226  1.00  0.00           C  
ATOM   1882  OE1 GLN   140      72.617  54.366  80.094  1.00  0.00           O  
ATOM   1883  NE2 GLN   140      72.654  55.150  82.130  1.00  0.00           N  
ATOM   1884 HE21 GLN   140      73.059  55.028  83.047  1.00  0.00           H  
ATOM   1885 HE22 GLN   140      71.796  55.671  82.019  1.00  0.00           H  
ATOM   1886  C   GLN   140      71.589  51.754  81.861  1.00  0.00           C  
ATOM   1887  O   GLN   140      70.695  52.170  81.132  1.00  0.00           O  
ATOM   1888  N   GLN   141      71.472  51.792  83.209  1.00  0.00           N  
ATOM   1889  H   GLN   141      72.265  51.480  83.751  1.00  0.00           H  
ATOM   1890  CA  GLN   141      70.247  52.351  83.952  1.00  0.00           C  
ATOM   1891  HA  GLN   141      69.413  52.438  83.255  1.00  0.00           H  
ATOM   1892  CB  GLN   141      69.869  51.279  84.960  1.00  0.00           C  
ATOM   1893  HB2 GLN   141      70.617  51.099  85.733  1.00  0.00           H  
ATOM   1894  HB3 GLN   141      68.938  51.663  85.379  1.00  0.00           H  
ATOM   1895  CG  GLN   141      69.609  49.900  84.313  1.00  0.00           C  
ATOM   1896  HG2 GLN   141      68.985  50.067  83.435  1.00  0.00           H  
ATOM   1897  HG3 GLN   141      70.536  49.428  83.987  1.00  0.00           H  
ATOM   1898  CD  GLN   141      68.934  48.951  85.243  1.00  0.00           C  
ATOM   1899  OE1 GLN   141      69.160  48.809  86.477  1.00  0.00           O  
ATOM   1900  NE2 GLN   141      67.895  48.296  84.757  1.00  0.00           N  
ATOM   1901 HE21 GLN   141      67.644  48.416  83.787  1.00  0.00           H  
ATOM   1902 HE22 GLN   141      67.512  47.560  85.334  1.00  0.00           H  
ATOM   1903  C   GLN   141      70.623  53.770  84.605  1.00  0.00           C  
ATOM   1904  O   GLN   141      71.718  53.871  85.203  1.00  0.00           O  
ATOM   1905  N   SER   142      69.873  54.837  84.553  1.00  0.00           N  
ATOM   1906  H   SER   142      70.260  55.656  85.000  1.00  0.00           H  
ATOM   1907  CA  SER   142      68.659  55.053  83.681  1.00  0.00           C  
ATOM   1908  HA  SER   142      68.342  56.054  83.973  1.00  0.00           H  
ATOM   1909  CB  SER   142      68.951  55.139  82.209  1.00  0.00           C  
ATOM   1910  HB2 SER   142      69.303  54.192  81.800  1.00  0.00           H  
ATOM   1911  HB3 SER   142      68.000  55.404  81.746  1.00  0.00           H  
ATOM   1912  OG  SER   142      69.854  56.212  81.778  1.00  0.00           O  
ATOM   1913  HG  SER   142      70.013  56.061  80.844  1.00  0.00           H  
ATOM   1914  C   SER   142      67.527  54.089  84.012  1.00  0.00           C  
ATOM   1915  O   SER   142      67.172  53.255  83.207  1.00  0.00           O  
ATOM   1916  N   TYR   143      67.030  54.171  85.276  1.00  0.00           N  
ATOM   1917  H   TYR   143      67.314  54.957  85.843  1.00  0.00           H  
ATOM   1918  CA  TYR   143      65.968  53.273  85.802  1.00  0.00           C  
ATOM   1919  HA  TYR   143      66.195  52.230  85.581  1.00  0.00           H  
ATOM   1920  CB  TYR   143      65.975  53.310  87.370  1.00  0.00           C  
ATOM   1921  HB2 TYR   143      65.541  54.243  87.730  1.00  0.00           H  
ATOM   1922  HB3 TYR   143      65.203  52.615  87.700  1.00  0.00           H  
ATOM   1923  CG  TYR   143      67.346  53.011  87.967  1.00  0.00           C  
ATOM   1924  CD1 TYR   143      67.866  51.709  87.929  1.00  0.00           C  
ATOM   1925  HD1 TYR   143      67.324  50.873  87.511  1.00  0.00           H  
ATOM   1926  CE1 TYR   143      69.105  51.441  88.518  1.00  0.00           C  
ATOM   1927  HE1 TYR   143      69.501  50.445  88.381  1.00  0.00           H  
ATOM   1928  CZ  TYR   143      70.000  52.466  88.993  1.00  0.00           C  
ATOM   1929  OH  TYR   143      71.219  52.165  89.443  1.00  0.00           O  
ATOM   1930  HH  TYR   143      71.443  51.231  89.437  1.00  0.00           H  
ATOM   1931  CE2 TYR   143      69.460  53.756  89.061  1.00  0.00           C  
ATOM   1932  HE2 TYR   143      70.049  54.522  89.545  1.00  0.00           H  
ATOM   1933  CD2 TYR   143      68.103  53.969  88.590  1.00  0.00           C  
ATOM   1934  HD2 TYR   143      67.760  54.988  88.694  1.00  0.00           H  
ATOM   1935  C   TYR   143      64.507  53.394  85.117  1.00  0.00           C  
ATOM   1936  O   TYR   143      63.604  52.605  85.502  1.00  0.00           O  
ATOM   1937  N   GLY   144      64.313  54.320  84.198  1.00  0.00           N  
ATOM   1938  H   GLY   144      65.138  54.834  83.925  1.00  0.00           H  
ATOM   1939  CA  GLY   144      63.005  54.459  83.514  1.00  0.00           C  
ATOM   1940  HA2 GLY   144      63.152  54.937  82.545  1.00  0.00           H  
ATOM   1941  HA3 GLY   144      62.622  53.475  83.242  1.00  0.00           H  
ATOM   1942  C   GLY   144      61.908  55.297  84.274  1.00  0.00           C  
ATOM   1943  O   GLY   144      60.684  55.170  84.063  1.00  0.00           O  
ATOM   1944  N   GLN   145      62.384  56.239  85.014  1.00  0.00           N  
ATOM   1945  H   GLN   145      63.368  56.198  85.239  1.00  0.00           H  
ATOM   1946  CA  GLN   145      61.562  57.172  85.813  1.00  0.00           C  
ATOM   1947  HA  GLN   145      60.551  57.197  85.406  1.00  0.00           H  
ATOM   1948  CB  GLN   145      61.356  56.623  87.261  1.00  0.00           C  
ATOM   1949  HB2 GLN   145      62.360  56.615  87.686  1.00  0.00           H  
ATOM   1950  HB3 GLN   145      60.830  57.309  87.924  1.00  0.00           H  
ATOM   1951  CG  GLN   145      60.578  55.291  87.315  1.00  0.00           C  
ATOM   1952  HG2 GLN   145      61.141  54.604  86.683  1.00  0.00           H  
ATOM   1953  HG3 GLN   145      60.726  54.900  88.322  1.00  0.00           H  
ATOM   1954  CD  GLN   145      59.131  55.244  86.844  1.00  0.00           C  
ATOM   1955  OE1 GLN   145      58.480  56.203  86.572  1.00  0.00           O  
ATOM   1956  NE2 GLN   145      58.461  54.121  86.925  1.00  0.00           N  
ATOM   1957 HE21 GLN   145      57.470  54.179  86.737  1.00  0.00           H  
ATOM   1958 HE22 GLN   145      58.848  53.253  87.266  1.00  0.00           H  
ATOM   1959  C   GLN   145      62.158  58.626  85.863  1.00  0.00           C  
ATOM   1960  O   GLN   145      63.159  58.888  86.532  1.00  0.00           O  
ATOM   1961  N   GLN   146      61.450  59.527  85.187  1.00  0.00           N  
ATOM   1962  H   GLN   146      60.662  59.234  84.627  1.00  0.00           H  
ATOM   1963  CA  GLN   146      61.899  60.877  84.961  1.00  0.00           C  
ATOM   1964  HA  GLN   146      62.649  61.134  85.709  1.00  0.00           H  
ATOM   1965  CB  GLN   146      62.460  60.962  83.538  1.00  0.00           C  
ATOM   1966  HB2 GLN   146      63.157  60.159  83.299  1.00  0.00           H  
ATOM   1967  HB3 GLN   146      61.587  60.778  82.912  1.00  0.00           H  
ATOM   1968  CG  GLN   146      63.124  62.345  83.166  1.00  0.00           C  
ATOM   1969  HG2 GLN   146      62.358  63.117  83.087  1.00  0.00           H  
ATOM   1970  HG3 GLN   146      63.704  62.706  84.016  1.00  0.00           H  
ATOM   1971  CD  GLN   146      63.962  62.461  81.916  1.00  0.00           C  
ATOM   1972  OE1 GLN   146      63.969  61.611  80.982  1.00  0.00           O  
ATOM   1973  NE2 GLN   146      64.687  63.542  81.821  1.00  0.00           N  
ATOM   1974 HE21 GLN   146      64.721  64.138  82.635  1.00  0.00           H  
ATOM   1975 HE22 GLN   146      65.328  63.724  81.062  1.00  0.00           H  
ATOM   1976  C   GLN   146      60.821  61.920  85.085  1.00  0.00           C  
ATOM   1977  O   GLN   146      59.896  61.919  84.301  1.00  0.00           O  
ATOM   1978  N   GLN   147      60.886  62.766  86.043  1.00  0.00           N  
ATOM   1979  H   GLN   147      61.629  62.652  86.718  1.00  0.00           H  
ATOM   1980  CA  GLN   147      59.798  63.711  86.443  1.00  0.00           C  
ATOM   1981  HA  GLN   147      58.934  63.130  86.765  1.00  0.00           H  
ATOM   1982  CB  GLN   147      60.297  64.503  87.704  1.00  0.00           C  
ATOM   1983  HB2 GLN   147      60.282  63.788  88.527  1.00  0.00           H  
ATOM   1984  HB3 GLN   147      61.254  64.968  87.472  1.00  0.00           H  
ATOM   1985  CG  GLN   147      59.272  65.602  88.086  1.00  0.00           C  
ATOM   1986  HG2 GLN   147      59.265  66.465  87.421  1.00  0.00           H  
ATOM   1987  HG3 GLN   147      58.294  65.122  88.045  1.00  0.00           H  
ATOM   1988  CD  GLN   147      59.428  66.101  89.505  1.00  0.00           C  
ATOM   1989  OE1 GLN   147      60.428  65.802  90.122  1.00  0.00           O  
ATOM   1990  NE2 GLN   147      58.477  66.900  89.974  1.00  0.00           N  
ATOM   1991 HE21 GLN   147      57.700  67.081  89.354  1.00  0.00           H  
ATOM   1992 HE22 GLN   147      58.586  67.156  90.945  1.00  0.00           H  
ATOM   1993  C   GLN   147      59.291  64.694  85.359  1.00  0.00           C  
ATOM   1994  O   GLN   147      60.037  65.138  84.537  1.00  0.00           O  
ATOM   1995  N   SER   148      58.011  65.033  85.382  1.00  0.00           N  
ATOM   1996  H   SER   148      57.435  64.546  86.054  1.00  0.00           H  
ATOM   1997  CA  SER   148      57.444  66.016  84.412  1.00  0.00           C  
ATOM   1998  HA  SER   148      57.701  65.772  83.381  1.00  0.00           H  
ATOM   1999  CB  SER   148      55.927  65.803  84.522  1.00  0.00           C  
ATOM   2000  HB2 SER   148      55.778  64.755  84.260  1.00  0.00           H  
ATOM   2001  HB3 SER   148      55.627  66.046  85.542  1.00  0.00           H  
ATOM   2002  OG  SER   148      55.279  66.703  83.609  1.00  0.00           O  
ATOM   2003  HG  SER   148      55.281  66.276  82.749  1.00  0.00           H  
ATOM   2004  C   SER   148      57.989  67.496  84.573  1.00  0.00           C  
ATOM   2005  O   SER   148      58.056  68.020  85.700  1.00  0.00           O  
ATOM   2006  N   TYR   149      58.327  68.100  83.429  1.00  0.00           N  
ATOM   2007  H   TYR   149      58.249  67.790  82.471  1.00  0.00           H  
ATOM   2008  CA  TYR   149      58.868  69.470  83.386  1.00  0.00           C  
ATOM   2009  HA  TYR   149      59.732  69.617  84.033  1.00  0.00           H  
ATOM   2010  CB  TYR   149      59.556  69.681  82.067  1.00  0.00           C  
ATOM   2011  HB2 TYR   149      60.128  68.844  81.664  1.00  0.00           H  
ATOM   2012  HB3 TYR   149      58.756  69.750  81.330  1.00  0.00           H  
ATOM   2013  CG  TYR   149      60.265  71.004  81.811  1.00  0.00           C  
ATOM   2014  CD1 TYR   149      59.818  71.851  80.792  1.00  0.00           C  
ATOM   2015  HD1 TYR   149      59.127  71.490  80.045  1.00  0.00           H  
ATOM   2016  CE1 TYR   149      60.308  73.125  80.618  1.00  0.00           C  
ATOM   2017  HE1 TYR   149      60.034  73.693  79.741  1.00  0.00           H  
ATOM   2018  CZ  TYR   149      61.266  73.638  81.522  1.00  0.00           C  
ATOM   2019  OH  TYR   149      61.685  74.905  81.300  1.00  0.00           O  
ATOM   2020  HH  TYR   149      61.245  75.233  80.512  1.00  0.00           H  
ATOM   2021  CE2 TYR   149      61.755  72.779  82.577  1.00  0.00           C  
ATOM   2022  HE2 TYR   149      62.536  73.138  83.232  1.00  0.00           H  
ATOM   2023  CD2 TYR   149      61.355  71.454  82.593  1.00  0.00           C  
ATOM   2024  HD2 TYR   149      61.756  70.734  83.291  1.00  0.00           H  
ATOM   2025  C   TYR   149      57.800  70.526  83.755  1.00  0.00           C  
ATOM   2026  O   TYR   149      56.630  70.194  83.659  1.00  0.00           O  
ATOM   2027  N   ASN   150      58.230  71.728  84.183  1.00  0.00           N  
ATOM   2028  H   ASN   150      59.210  71.971  84.157  1.00  0.00           H  
ATOM   2029  CA  ASN   150      57.322  72.783  84.325  1.00  0.00           C  
ATOM   2030  HA  ASN   150      56.323  72.509  83.986  1.00  0.00           H  
ATOM   2031  CB  ASN   150      57.208  73.159  85.816  1.00  0.00           C  
ATOM   2032  HB2 ASN   150      58.182  73.244  86.297  1.00  0.00           H  
ATOM   2033  HB3 ASN   150      56.651  74.093  85.739  1.00  0.00           H  
ATOM   2034  CG  ASN   150      56.361  72.277  86.733  1.00  0.00           C  
ATOM   2035  OD1 ASN   150      56.860  71.632  87.647  1.00  0.00           O  
ATOM   2036  ND2 ASN   150      55.074  72.022  86.439  1.00  0.00           N  
ATOM   2037 HD21 ASN   150      54.534  71.408  87.031  1.00  0.00           H  
ATOM   2038 HD22 ASN   150      54.586  72.480  85.683  1.00  0.00           H  
ATOM   2039  C   ASN   150      57.855  74.023  83.608  1.00  0.00           C  
ATOM   2040  O   ASN   150      58.813  74.733  84.084  1.00  0.00           O  
ATOM   2041  N   PRO   151      57.291  74.370  82.419  1.00  0.00           N  
ATOM   2042  CD  PRO   151      56.184  73.790  81.713  1.00  0.00           C  
ATOM   2043  HD2 PRO   151      55.235  74.072  82.168  1.00  0.00           H  
ATOM   2044  HD3 PRO   151      56.272  72.704  81.681  1.00  0.00           H  
ATOM   2045  CG  PRO   151      56.392  74.292  80.290  1.00  0.00           C  
ATOM   2046  HG2 PRO   151      55.370  74.299  79.912  1.00  0.00           H  
ATOM   2047  HG3 PRO   151      57.098  73.719  79.688  1.00  0.00           H  
ATOM   2048  CB  PRO   151      56.992  75.638  80.490  1.00  0.00           C  
ATOM   2049  HB2 PRO   151      56.164  76.340  80.388  1.00  0.00           H  
ATOM   2050  HB3 PRO   151      57.710  75.827  79.692  1.00  0.00           H  
ATOM   2051  CA  PRO   151      57.740  75.627  81.797  1.00  0.00           C  
ATOM   2052  HA  PRO   151      58.818  75.506  81.689  1.00  0.00           H  
ATOM   2053  C   PRO   151      57.429  76.921  82.552  1.00  0.00           C  
ATOM   2054  O   PRO   151      56.289  77.069  83.038  1.00  0.00           O  
ATOM   2055  N   PRO   152      58.337  77.963  82.604  1.00  0.00           N  
ATOM   2056  CD  PRO   152      59.599  77.992  81.884  1.00  0.00           C  
ATOM   2057  HD2 PRO   152      59.389  77.810  80.830  1.00  0.00           H  
ATOM   2058  HD3 PRO   152      60.227  77.258  82.391  1.00  0.00           H  
ATOM   2059  CG  PRO   152      60.099  79.365  82.156  1.00  0.00           C  
ATOM   2060  HG2 PRO   152      59.601  79.993  81.416  1.00  0.00           H  
ATOM   2061  HG3 PRO   152      61.176  79.476  82.032  1.00  0.00           H  
ATOM   2062  CB  PRO   152      59.592  79.754  83.523  1.00  0.00           C  
ATOM   2063  HB2 PRO   152      59.598  80.834  83.673  1.00  0.00           H  
ATOM   2064  HB3 PRO   152      60.278  79.311  84.244  1.00  0.00           H  
ATOM   2065  CA  PRO   152      58.226  79.013  83.599  1.00  0.00           C  
ATOM   2066  HA  PRO   152      58.095  78.693  84.632  1.00  0.00           H  
ATOM   2067  C   PRO   152      57.128  79.928  83.118  1.00  0.00           C  
ATOM   2068  O   PRO   152      57.050  80.352  81.945  1.00  0.00           O  
ATOM   2069  N   GLN   153      56.275  80.429  84.004  1.00  0.00           N  
ATOM   2070  H   GLN   153      56.324  79.985  84.910  1.00  0.00           H  
ATOM   2071  CA  GLN   153      55.121  81.389  83.700  1.00  0.00           C  
ATOM   2072  HA  GLN   153      55.448  82.004  82.862  1.00  0.00           H  
ATOM   2073  CB  GLN   153      53.965  80.627  82.999  1.00  0.00           C  
ATOM   2074  HB2 GLN   153      53.138  81.246  82.652  1.00  0.00           H  
ATOM   2075  HB3 GLN   153      54.382  80.149  82.113  1.00  0.00           H  
ATOM   2076  CG  GLN   153      53.385  79.535  83.879  1.00  0.00           C  
ATOM   2077  HG2 GLN   153      54.153  79.047  84.479  1.00  0.00           H  
ATOM   2078  HG3 GLN   153      52.648  80.038  84.506  1.00  0.00           H  
ATOM   2079  CD  GLN   153      52.494  78.493  83.124  1.00  0.00           C  
ATOM   2080  OE1 GLN   153      52.445  78.392  81.903  1.00  0.00           O  
ATOM   2081  NE2 GLN   153      51.725  77.841  83.997  1.00  0.00           N  
ATOM   2082 HE21 GLN   153      51.865  77.982  84.987  1.00  0.00           H  
ATOM   2083 HE22 GLN   153      50.938  77.295  83.675  1.00  0.00           H  
ATOM   2084  C   GLN   153      54.762  82.274  84.904  1.00  0.00           C  
ATOM   2085  O   GLN   153      53.643  82.836  84.879  1.00  0.00           O  
ATOM   2086  N   GLY   154      55.622  82.423  85.926  1.00  0.00           N  
ATOM   2087  H   GLY   154      56.537  81.996  85.955  1.00  0.00           H  
ATOM   2088  CA  GLY   154      55.389  83.369  86.979  1.00  0.00           C  
ATOM   2089  HA2 GLY   154      54.328  83.497  87.194  1.00  0.00           H  
ATOM   2090  HA3 GLY   154      55.810  82.962  87.898  1.00  0.00           H  
ATOM   2091  C   GLY   154      55.885  84.769  86.856  1.00  0.00           C  
ATOM   2092  O   GLY   154      55.780  85.284  85.775  1.00  0.00           O  
ATOM   2093  N   TYR   155      56.313  85.419  87.927  1.00  0.00           N  
ATOM   2094  H   TYR   155      56.222  84.893  88.784  1.00  0.00           H  
ATOM   2095  CA  TYR   155      56.781  86.847  88.060  1.00  0.00           C  
ATOM   2096  HA  TYR   155      55.970  87.556  87.899  1.00  0.00           H  
ATOM   2097  CB  TYR   155      57.340  86.963  89.537  1.00  0.00           C  
ATOM   2098  HB2 TYR   155      58.165  86.259  89.642  1.00  0.00           H  
ATOM   2099  HB3 TYR   155      57.721  87.966  89.727  1.00  0.00           H  
ATOM   2100  CG  TYR   155      56.360  86.746  90.626  1.00  0.00           C  
ATOM   2101  CD1 TYR   155      55.237  87.539  90.761  1.00  0.00           C  
ATOM   2102  HD1 TYR   155      54.888  88.152  89.942  1.00  0.00           H  
ATOM   2103  CE1 TYR   155      54.355  87.406  91.858  1.00  0.00           C  
ATOM   2104  HE1 TYR   155      53.438  87.976  91.882  1.00  0.00           H  
ATOM   2105  CZ  TYR   155      54.621  86.494  92.855  1.00  0.00           C  
ATOM   2106  OH  TYR   155      53.854  86.469  93.978  1.00  0.00           O  
ATOM   2107  HH  TYR   155      54.086  85.690  94.488  1.00  0.00           H  
ATOM   2108  CE2 TYR   155      55.792  85.703  92.691  1.00  0.00           C  
ATOM   2109  HE2 TYR   155      56.027  85.015  93.490  1.00  0.00           H  
ATOM   2110  CD2 TYR   155      56.626  85.766  91.613  1.00  0.00           C  
ATOM   2111  HD2 TYR   155      57.509  85.148  91.544  1.00  0.00           H  
ATOM   2112  C   TYR   155      57.720  87.376  86.964  1.00  0.00           C  
ATOM   2113  O   TYR   155      58.280  86.560  86.233  1.00  0.00           O  
ATOM   2114  N   GLY   156      57.977  88.716  86.901  1.00  0.00           N  
ATOM   2115  H   GLY   156      58.728  88.996  86.286  1.00  0.00           H  
ATOM   2116  CA  GLY   156      57.289  89.819  87.671  1.00  0.00           C  
ATOM   2117  HA2 GLY   156      56.815  89.444  88.579  1.00  0.00           H  
ATOM   2118  HA3 GLY   156      58.053  90.515  88.014  1.00  0.00           H  
ATOM   2119  C   GLY   156      56.167  90.391  86.807  1.00  0.00           C  
ATOM   2120  O   GLY   156      55.555  89.676  85.989  1.00  0.00           O  
ATOM   2121  N   GLN   157      55.984  91.707  87.028  1.00  0.00           N  
ATOM   2122  H   GLN   157      56.588  92.122  87.723  1.00  0.00           H  
ATOM   2123  CA  GLN   157      55.026  92.575  86.411  1.00  0.00           C  
ATOM   2124  HA  GLN   157      54.808  92.331  85.371  1.00  0.00           H  
ATOM   2125  CB  GLN   157      53.771  92.356  87.276  1.00  0.00           C  
ATOM   2126  HB2 GLN   157      52.955  92.906  86.808  1.00  0.00           H  
ATOM   2127  HB3 GLN   157      53.430  91.335  87.105  1.00  0.00           H  
ATOM   2128  CG  GLN   157      53.876  92.573  88.810  1.00  0.00           C  
ATOM   2129  HG2 GLN   157      54.430  93.488  89.021  1.00  0.00           H  
ATOM   2130  HG3 GLN   157      52.841  92.722  89.116  1.00  0.00           H  
ATOM   2131  CD  GLN   157      54.644  91.364  89.411  1.00  0.00           C  
ATOM   2132  OE1 GLN   157      54.251  90.239  89.203  1.00  0.00           O  
ATOM   2133  NE2 GLN   157      55.659  91.669  90.213  1.00  0.00           N  
ATOM   2134 HE21 GLN   157      55.924  92.581  90.556  1.00  0.00           H  
ATOM   2135 HE22 GLN   157      56.074  90.938  90.773  1.00  0.00           H  
ATOM   2136  C   GLN   157      55.477  94.044  86.460  1.00  0.00           C  
ATOM   2137  O   GLN   157      56.120  94.468  87.385  1.00  0.00           O  
ATOM   2138  N   GLN   158      55.090  94.864  85.523  1.00  0.00           N  
ATOM   2139  H   GLN   158      55.766  95.592  85.340  1.00  0.00           H  
ATOM   2140  CA  GLN   158      54.090  94.754  84.435  1.00  0.00           C  
ATOM   2141  HA  GLN   158      53.176  94.399  84.909  1.00  0.00           H  
ATOM   2142  CB  GLN   158      53.804  96.199  83.897  1.00  0.00           C  
ATOM   2143  HB2 GLN   158      54.758  96.553  83.505  1.00  0.00           H  
ATOM   2144  HB3 GLN   158      53.061  96.220  83.100  1.00  0.00           H  
ATOM   2145  CG  GLN   158      53.501  97.305  84.975  1.00  0.00           C  
ATOM   2146  HG2 GLN   158      54.310  97.262  85.704  1.00  0.00           H  
ATOM   2147  HG3 GLN   158      53.587  98.245  84.430  1.00  0.00           H  
ATOM   2148  CD  GLN   158      52.190  97.219  85.703  1.00  0.00           C  
ATOM   2149  OE1 GLN   158      51.911  96.207  86.317  1.00  0.00           O  
ATOM   2150  NE2 GLN   158      51.391  98.325  85.789  1.00  0.00           N  
ATOM   2151 HE21 GLN   158      51.825  99.173  85.453  1.00  0.00           H  
ATOM   2152 HE22 GLN   158      50.468  98.235  86.191  1.00  0.00           H  
ATOM   2153  C   GLN   158      54.561  93.801  83.316  1.00  0.00           C  
ATOM   2154  O   GLN   158      55.752  93.482  83.104  1.00  0.00           O  
ATOM   2155  N   ASN   159      53.626  93.305  82.553  1.00  0.00           N  
ATOM   2156  H   ASN   159      52.681  93.658  82.611  1.00  0.00           H  
ATOM   2157  CA  ASN   159      53.947  92.665  81.280  1.00  0.00           C  
ATOM   2158  HA  ASN   159      54.647  91.832  81.346  1.00  0.00           H  
ATOM   2159  CB  ASN   159      52.623  92.050  80.710  1.00  0.00           C  
ATOM   2160  HB2 ASN   159      52.371  91.154  81.278  1.00  0.00           H  
ATOM   2161  HB3 ASN   159      51.874  92.816  80.909  1.00  0.00           H  
ATOM   2162  CG  ASN   159      52.578  91.720  79.262  1.00  0.00           C  
ATOM   2163  OD1 ASN   159      52.687  92.598  78.378  1.00  0.00           O  
ATOM   2164  ND2 ASN   159      52.535  90.436  78.938  1.00  0.00           N  
ATOM   2165 HD21 ASN   159      52.454  89.772  79.695  1.00  0.00           H  
ATOM   2166 HD22 ASN   159      52.891  90.258  78.009  1.00  0.00           H  
ATOM   2167  C   ASN   159      54.638  93.799  80.373  1.00  0.00           C  
ATOM   2168  O   ASN   159      54.269  94.979  80.460  1.00  0.00           O  
ATOM   2169  N   GLN   160      55.503  93.433  79.427  1.00  0.00           N  
ATOM   2170  H   GLN   160      55.813  94.214  78.866  1.00  0.00           H  
ATOM   2171  CA  GLN   160      56.248  92.157  79.384  1.00  0.00           C  
ATOM   2172  HA  GLN   160      55.604  91.303  79.595  1.00  0.00           H  
ATOM   2173  CB  GLN   160      56.797  91.930  77.941  1.00  0.00           C  
ATOM   2174  HB2 GLN   160      55.966  91.771  77.254  1.00  0.00           H  
ATOM   2175  HB3 GLN   160      57.257  92.870  77.636  1.00  0.00           H  
ATOM   2176  CG  GLN   160      57.860  90.869  77.915  1.00  0.00           C  
ATOM   2177  HG2 GLN   160      58.113  90.847  76.855  1.00  0.00           H  
ATOM   2178  HG3 GLN   160      58.691  91.118  78.576  1.00  0.00           H  
ATOM   2179  CD  GLN   160      57.317  89.510  78.313  1.00  0.00           C  
ATOM   2180  OE1 GLN   160      57.603  88.946  79.308  1.00  0.00           O  
ATOM   2181  NE2 GLN   160      56.315  88.963  77.687  1.00  0.00           N  
ATOM   2182 HE21 GLN   160      56.051  89.251  76.756  1.00  0.00           H  
ATOM   2183 HE22 GLN   160      55.927  88.103  78.047  1.00  0.00           H  
ATOM   2184  C   GLN   160      57.364  92.208  80.467  1.00  0.00           C  
ATOM   2185  O   GLN   160      58.095  93.206  80.554  1.00  0.00           O  
ATOM   2186  N   TYR   161      57.464  91.158  81.347  1.00  0.00           N  
ATOM   2187  H   TYR   161      56.756  90.448  81.226  1.00  0.00           H  
ATOM   2188  CA  TYR   161      58.640  90.994  82.182  1.00  0.00           C  
ATOM   2189  HA  TYR   161      58.631  91.889  82.805  1.00  0.00           H  
ATOM   2190  CB  TYR   161      58.525  89.732  83.111  1.00  0.00           C  
ATOM   2191  HB2 TYR   161      57.637  89.864  83.729  1.00  0.00           H  
ATOM   2192  HB3 TYR   161      58.375  88.824  82.526  1.00  0.00           H  
ATOM   2193  CG  TYR   161      59.574  89.692  84.182  1.00  0.00           C  
ATOM   2194  CD1 TYR   161      60.309  88.542  84.349  1.00  0.00           C  
ATOM   2195  HD1 TYR   161      60.150  87.720  83.667  1.00  0.00           H  
ATOM   2196  CE1 TYR   161      61.163  88.346  85.455  1.00  0.00           C  
ATOM   2197  HE1 TYR   161      61.663  87.401  85.605  1.00  0.00           H  
ATOM   2198  CZ  TYR   161      61.280  89.372  86.381  1.00  0.00           C  
ATOM   2199  OH  TYR   161      62.101  89.267  87.450  1.00  0.00           O  
ATOM   2200  HH  TYR   161      62.569  90.033  87.790  1.00  0.00           H  
ATOM   2201  CE2 TYR   161      60.550  90.559  86.287  1.00  0.00           C  
ATOM   2202  HE2 TYR   161      60.719  91.418  86.919  1.00  0.00           H  
ATOM   2203  CD2 TYR   161      59.757  90.721  85.154  1.00  0.00           C  
ATOM   2204  HD2 TYR   161      59.225  91.657  85.077  1.00  0.00           H  
ATOM   2205  C   TYR   161      59.988  90.970  81.518  1.00  0.00           C  
ATOM   2206  O   TYR   161      60.831  91.803  81.774  1.00  0.00           O  
ATOM   2207  N   ASN   162      60.280  89.961  80.609  1.00  0.00           N  
ATOM   2208  H   ASN   162      59.505  89.350  80.391  1.00  0.00           H  
ATOM   2209  CA  ASN   162      61.481  89.794  79.779  1.00  0.00           C  
ATOM   2210  HA  ASN   162      62.312  89.899  80.477  1.00  0.00           H  
ATOM   2211  CB  ASN   162      61.499  88.318  79.324  1.00  0.00           C  
ATOM   2212  HB2 ASN   162      60.471  87.995  79.158  1.00  0.00           H  
ATOM   2213  HB3 ASN   162      62.089  88.041  78.451  1.00  0.00           H  
ATOM   2214  CG  ASN   162      62.082  87.379  80.356  1.00  0.00           C  
ATOM   2215  OD1 ASN   162      63.222  87.551  80.736  1.00  0.00           O  
ATOM   2216  ND2 ASN   162      61.294  86.598  81.036  1.00  0.00           N  
ATOM   2217 HD21 ASN   162      61.741  86.020  81.733  1.00  0.00           H  
ATOM   2218 HD22 ASN   162      60.332  86.510  80.742  1.00  0.00           H  
ATOM   2219  C   ASN   162      61.690  90.803  78.699  1.00  0.00           C  
ATOM   2220  O   ASN   162      60.938  90.795  77.710  1.00  0.00           O  
ATOM   2221  N   SER   163      62.800  91.583  78.743  1.00  0.00           N  
ATOM   2222  H   SER   163      63.401  91.493  79.549  1.00  0.00           H  
ATOM   2223  CA  SER   163      63.279  92.543  77.668  1.00  0.00           C  
ATOM   2224  HA  SER   163      62.482  93.203  77.323  1.00  0.00           H  
ATOM   2225  CB  SER   163      64.324  93.496  78.282  1.00  0.00           C  
ATOM   2226  HB2 SER   163      63.989  93.904  79.236  1.00  0.00           H  
ATOM   2227  HB3 SER   163      65.246  92.940  78.454  1.00  0.00           H  
ATOM   2228  OG  SER   163      64.590  94.580  77.406  1.00  0.00           O  
ATOM   2229  HG  SER   163      63.926  95.273  77.443  1.00  0.00           H  
ATOM   2230  C   SER   163      63.826  91.870  76.458  1.00  0.00           C  
ATOM   2231  O   SER   163      64.336  90.736  76.518  1.00  0.00           O  
ATOM   2232  N   SER   164      63.727  92.538  75.355  1.00  0.00           N  
ATOM   2233  H   SER   164      63.373  93.480  75.269  1.00  0.00           H  
ATOM   2234  CA  SER   164      64.338  92.104  74.098  1.00  0.00           C  
ATOM   2235  HA  SER   164      64.082  92.898  73.396  1.00  0.00           H  
ATOM   2236  CB  SER   164      63.717  90.777  73.594  1.00  0.00           C  
ATOM   2237  HB2 SER   164      64.224  90.008  74.178  1.00  0.00           H  
ATOM   2238  HB3 SER   164      62.644  90.886  73.748  1.00  0.00           H  
ATOM   2239  OG  SER   164      63.813  90.564  72.248  1.00  0.00           O  
ATOM   2240  HG  SER   164      63.414  89.701  72.115  1.00  0.00           H  
ATOM   2241  C   SER   164      65.881  92.014  74.121  1.00  0.00           C  
ATOM   2242  O   SER   164      66.516  92.068  75.217  1.00  0.00           O  
ATOM   2243  N   SER   165      66.504  91.829  72.926  1.00  0.00           N  
ATOM   2244  H   SER   165      65.967  91.743  72.075  1.00  0.00           H  
ATOM   2245  CA  SER   165      67.993  91.840  72.841  1.00  0.00           C  
ATOM   2246  HA  SER   165      68.437  91.386  73.727  1.00  0.00           H  
ATOM   2247  CB  SER   165      68.468  91.032  71.628  1.00  0.00           C  
ATOM   2248  HB2 SER   165      68.041  91.403  70.697  1.00  0.00           H  
ATOM   2249  HB3 SER   165      69.551  90.943  71.534  1.00  0.00           H  
ATOM   2250  OG  SER   165      68.061  89.615  71.892  1.00  0.00           O  
ATOM   2251  HG  SER   165      68.807  89.067  71.637  1.00  0.00           H  
ATOM   2252  C   SER   165      68.493  93.267  72.713  1.00  0.00           C  
ATOM   2253  O   SER   165      68.765  93.793  71.613  1.00  0.00           O  
ATOM   2254  N   GLY   166      68.564  93.992  73.870  1.00  0.00           N  
ATOM   2255  H   GLY   166      68.321  93.511  74.724  1.00  0.00           H  
ATOM   2256  CA  GLY   166      69.186  95.321  73.935  1.00  0.00           C  
ATOM   2257  HA2 GLY   166      68.669  96.013  73.270  1.00  0.00           H  
ATOM   2258  HA3 GLY   166      68.942  95.757  74.904  1.00  0.00           H  
ATOM   2259  C   GLY   166      70.729  95.365  73.616  1.00  0.00           C  
ATOM   2260  O   GLY   166      71.384  94.349  73.645  1.00  0.00           O  
ATOM   2261  N   GLY   167      71.222  96.560  73.397  1.00  0.00           N  
ATOM   2262  H   GLY   167      70.661  97.352  73.676  1.00  0.00           H  
ATOM   2263  CA  GLY   167      72.570  96.781  72.884  1.00  0.00           C  
ATOM   2264  HA2 GLY   167      73.043  95.801  72.816  1.00  0.00           H  
ATOM   2265  HA3 GLY   167      72.494  97.216  71.888  1.00  0.00           H  
ATOM   2266  C   GLY   167      73.420  97.880  73.557  1.00  0.00           C  
ATOM   2267  O   GLY   167      74.395  98.170  72.874  1.00  0.00           O  
ATOM   2268  N   GLY   168      73.057  98.472  74.657  1.00  0.00           N  
ATOM   2269  H   GLY   168      72.169  98.203  75.055  1.00  0.00           H  
ATOM   2270  CA  GLY   168      74.015  99.254  75.438  1.00  0.00           C  
ATOM   2271  HA2 GLY   168      73.707  99.297  76.483  1.00  0.00           H  
ATOM   2272  HA3 GLY   168      74.974  98.736  75.430  1.00  0.00           H  
ATOM   2273  C   GLY   168      74.235 100.712  74.988  1.00  0.00           C  
ATOM   2274  O   GLY   168      73.279 101.379  74.666  1.00  0.00           O  
ATOM   2275  N   GLY   169      75.428 101.275  75.056  1.00  0.00           N  
ATOM   2276  H   GLY   169      75.540 102.276  74.980  1.00  0.00           H  
ATOM   2277  CA  GLY   169      76.685 100.573  75.363  1.00  0.00           C  
ATOM   2278  HA2 GLY   169      76.572 100.139  76.356  1.00  0.00           H  
ATOM   2279  HA3 GLY   169      76.818  99.823  74.583  1.00  0.00           H  
ATOM   2280  C   GLY   169      77.790 101.546  75.394  1.00  0.00           C  
ATOM   2281  O   GLY   169      77.532 102.788  75.428  1.00  0.00           O  
ATOM   2282  N   GLY   170      79.062 101.060  75.459  1.00  0.00           N  
ATOM   2283  H   GLY   170      79.197 100.067  75.334  1.00  0.00           H  
ATOM   2284  CA  GLY   170      80.272 101.743  75.337  1.00  0.00           C  
ATOM   2285  HA2 GLY   170      81.038 101.045  74.998  1.00  0.00           H  
ATOM   2286  HA3 GLY   170      80.205 102.583  74.646  1.00  0.00           H  
ATOM   2287  C   GLY   170      80.650 102.384  76.712  1.00  0.00           C  
ATOM   2288  O   GLY   170      79.873 102.158  77.614  1.00  0.00           O  
ATOM   2289  N   GLY   171      81.672 103.212  76.867  1.00  0.00           N  
ATOM   2290  H   GLY   171      81.721 103.601  77.798  1.00  0.00           H  
ATOM   2291  CA  GLY   171      82.523 103.739  75.855  1.00  0.00           C  
ATOM   2292  HA2 GLY   171      83.365 103.072  75.668  1.00  0.00           H  
ATOM   2293  HA3 GLY   171      82.070 103.790  74.865  1.00  0.00           H  
ATOM   2294  C   GLY   171      83.043 105.147  76.147  1.00  0.00           C  
ATOM   2295  O   GLY   171      82.412 105.903  76.896  1.00  0.00           O  
ATOM   2296  N   GLY   172      84.083 105.615  75.502  1.00  0.00           N  
ATOM   2297  H   GLY   172      84.361 106.539  75.799  1.00  0.00           H  
ATOM   2298  CA  GLY   172      85.024 104.782  74.780  1.00  0.00           C  
ATOM   2299  HA2 GLY   172      84.521 104.067  74.129  1.00  0.00           H  
ATOM   2300  HA3 GLY   172      85.588 105.444  74.124  1.00  0.00           H  
ATOM   2301  C   GLY   172      85.992 103.948  75.664  1.00  0.00           C  
ATOM   2302  O   GLY   172      85.788 103.818  76.878  1.00  0.00           O  
ATOM   2303  N   GLY   173      87.030 103.400  75.012  1.00  0.00           N  
ATOM   2304  H   GLY   173      87.179 103.624  74.038  1.00  0.00           H  
ATOM   2305  CA  GLY   173      87.812 102.298  75.528  1.00  0.00           C  
ATOM   2306  HA2 GLY   173      88.794 102.309  75.055  1.00  0.00           H  
ATOM   2307  HA3 GLY   173      88.007 102.447  76.590  1.00  0.00           H  
ATOM   2308  C   GLY   173      87.161 100.933  75.340  1.00  0.00           C  
ATOM   2309  O   GLY   173      86.019 100.779  75.559  1.00  0.00           O  
ATOM   2310  N   GLY   174      87.908  99.844  75.077  1.00  0.00           N  
ATOM   2311  H   GLY   174      87.413  98.983  75.264  1.00  0.00           H  
ATOM   2312  CA  GLY   174      89.163  99.756  74.313  1.00  0.00           C  
ATOM   2313  HA2 GLY   174      89.989 100.290  74.783  1.00  0.00           H  
ATOM   2314  HA3 GLY   174      89.411  98.696  74.376  1.00  0.00           H  
ATOM   2315  C   GLY   174      89.088 100.043  72.822  1.00  0.00           C  
ATOM   2316  O   GLY   174      88.025 100.131  72.231  1.00  0.00           O  
ATOM   2317  N   GLY   175      90.295 100.029  72.216  1.00  0.00           N  
ATOM   2318  H   GLY   175      91.081  99.614  72.695  1.00  0.00           H  
ATOM   2319  CA  GLY   175      90.539 100.311  70.807  1.00  0.00           C  
ATOM   2320  HA2 GLY   175      91.605 100.338  70.583  1.00  0.00           H  
ATOM   2321  HA3 GLY   175      90.023  99.634  70.126  1.00  0.00           H  
ATOM   2322  C   GLY   175      89.835 101.610  70.395  1.00  0.00           C  
ATOM   2323  O   GLY   175      89.740 102.445  71.266  1.00  0.00           O  
ATOM   2324  N   ASN   176      89.655 101.817  69.075  1.00  0.00           N  
ATOM   2325  H   ASN   176      90.016 101.133  68.425  1.00  0.00           H  
ATOM   2326  CA  ASN   176      88.840 102.967  68.561  1.00  0.00           C  
ATOM   2327  HA  ASN   176      89.312 103.850  68.990  1.00  0.00           H  
ATOM   2328  CB  ASN   176      88.945 103.048  67.023  1.00  0.00           C  
ATOM   2329  HB2 ASN   176      89.969 102.798  66.748  1.00  0.00           H  
ATOM   2330  HB3 ASN   176      88.257 102.378  66.508  1.00  0.00           H  
ATOM   2331  CG  ASN   176      88.782 104.400  66.437  1.00  0.00           C  
ATOM   2332  OD1 ASN   176      88.447 105.373  67.115  1.00  0.00           O  
ATOM   2333  ND2 ASN   176      89.252 104.535  65.180  1.00  0.00           N  
ATOM   2334 HD21 ASN   176      89.207 105.459  64.773  1.00  0.00           H  
ATOM   2335 HD22 ASN   176      89.438 103.627  64.781  1.00  0.00           H  
ATOM   2336  C   ASN   176      87.338 102.821  68.993  1.00  0.00           C  
ATOM   2337  O   ASN   176      86.852 101.727  69.138  1.00  0.00           O  
ATOM   2338  N   TYR   177      86.691 104.024  69.027  1.00  0.00           N  
ATOM   2339  H   TYR   177      87.343 104.779  68.870  1.00  0.00           H  
ATOM   2340  CA  TYR   177      85.250 104.190  68.702  1.00  0.00           C  
ATOM   2341  HA  TYR   177      84.660 103.689  69.469  1.00  0.00           H  
ATOM   2342  CB  TYR   177      84.831 105.705  68.604  1.00  0.00           C  
ATOM   2343  HB2 TYR   177      85.458 106.107  67.809  1.00  0.00           H  
ATOM   2344  HB3 TYR   177      83.806 105.800  68.246  1.00  0.00           H  
ATOM   2345  CG  TYR   177      85.112 106.544  69.861  1.00  0.00           C  
ATOM   2346  CD1 TYR   177      86.324 107.288  69.996  1.00  0.00           C  
ATOM   2347  HD1 TYR   177      87.013 107.360  69.168  1.00  0.00           H  
ATOM   2348  CE1 TYR   177      86.647 108.069  71.139  1.00  0.00           C  
ATOM   2349  HE1 TYR   177      87.457 108.777  71.231  1.00  0.00           H  
ATOM   2350  CZ  TYR   177      85.761 107.965  72.200  1.00  0.00           C  
ATOM   2351  OH  TYR   177      86.156 108.497  73.423  1.00  0.00           O  
ATOM   2352  HH  TYR   177      87.046 108.853  73.367  1.00  0.00           H  
ATOM   2353  CE2 TYR   177      84.554 107.211  72.178  1.00  0.00           C  
ATOM   2354  HE2 TYR   177      83.966 107.015  73.063  1.00  0.00           H  
ATOM   2355  CD2 TYR   177      84.264 106.472  70.999  1.00  0.00           C  
ATOM   2356  HD2 TYR   177      83.332 105.927  70.980  1.00  0.00           H  
ATOM   2357  C   TYR   177      84.843 103.480  67.396  1.00  0.00           C  
ATOM   2358  O   TYR   177      85.456 103.675  66.334  1.00  0.00           O  
ATOM   2359  N   GLY   178      83.779 102.705  67.221  1.00  0.00           N  
ATOM   2360  H   GLY   178      83.539 102.563  66.251  1.00  0.00           H  
ATOM   2361  CA  GLY   178      82.821 102.093  68.213  1.00  0.00           C  
ATOM   2362  HA2 GLY   178      82.055 101.661  67.569  1.00  0.00           H  
ATOM   2363  HA3 GLY   178      83.275 101.271  68.766  1.00  0.00           H  
ATOM   2364  C   GLY   178      82.055 103.093  69.147  1.00  0.00           C  
ATOM   2365  O   GLY   178      82.215 104.276  69.152  1.00  0.00           O  
ATOM   2366  N   GLN   179      81.232 102.569  70.095  1.00  0.00           N  
ATOM   2367  H   GLN   179      81.132 101.564  70.086  1.00  0.00           H  
ATOM   2368  CA  GLN   179      80.447 103.284  71.069  1.00  0.00           C  
ATOM   2369  HA  GLN   179      79.915 104.112  70.600  1.00  0.00           H  
ATOM   2370  CB  GLN   179      79.329 102.434  71.704  1.00  0.00           C  
ATOM   2371  HB2 GLN   179      79.844 101.547  72.074  1.00  0.00           H  
ATOM   2372  HB3 GLN   179      78.853 103.123  72.402  1.00  0.00           H  
ATOM   2373  CG  GLN   179      78.228 102.050  70.648  1.00  0.00           C  
ATOM   2374  HG2 GLN   179      77.777 102.942  70.212  1.00  0.00           H  
ATOM   2375  HG3 GLN   179      78.689 101.536  69.804  1.00  0.00           H  
ATOM   2376  CD  GLN   179      77.125 101.149  71.270  1.00  0.00           C  
ATOM   2377  OE1 GLN   179      77.322 100.699  72.424  1.00  0.00           O  
ATOM   2378  NE2 GLN   179      76.186 100.709  70.517  1.00  0.00           N  
ATOM   2379 HE21 GLN   179      76.226 100.941  69.535  1.00  0.00           H  
ATOM   2380 HE22 GLN   179      75.388 100.142  70.766  1.00  0.00           H  
ATOM   2381  C   GLN   179      81.352 103.958  72.115  1.00  0.00           C  
ATOM   2382  O   GLN   179      82.303 103.353  72.624  1.00  0.00           O  
ATOM   2383  N   ASP   180      81.189 105.217  72.480  1.00  0.00           N  
ATOM   2384  H   ASP   180      81.690 105.609  73.264  1.00  0.00           H  
ATOM   2385  CA  ASP   180      80.201 106.180  72.025  1.00  0.00           C  
ATOM   2386  HA  ASP   180      79.968 105.942  70.987  1.00  0.00           H  
ATOM   2387  CB  ASP   180      78.888 106.151  72.837  1.00  0.00           C  
ATOM   2388  HB2 ASP   180      78.350 105.229  72.619  1.00  0.00           H  
ATOM   2389  HB3 ASP   180      79.001 106.291  73.912  1.00  0.00           H  
ATOM   2390  CG  ASP   180      77.824 107.131  72.420  1.00  0.00           C  
ATOM   2391  OD1 ASP   180      76.869 107.209  73.231  1.00  0.00           O  
ATOM   2392  OD2 ASP   180      77.940 107.828  71.371  1.00  0.00           O  
ATOM   2393  C   ASP   180      80.938 107.503  72.068  1.00  0.00           C  
ATOM   2394  O   ASP   180      81.430 107.953  73.100  1.00  0.00           O  
ATOM   2395  N   GLN   181      81.191 108.134  70.884  1.00  0.00           N  
ATOM   2396  H   GLN   181      80.782 107.827  70.013  1.00  0.00           H  
ATOM   2397  CA  GLN   181      81.879 109.406  70.827  1.00  0.00           C  
ATOM   2398  HA  GLN   181      82.673 109.473  71.571  1.00  0.00           H  
ATOM   2399  CB  GLN   181      82.577 109.626  69.473  1.00  0.00           C  
ATOM   2400  HB2 GLN   181      82.750 110.702  69.451  1.00  0.00           H  
ATOM   2401  HB3 GLN   181      83.540 109.116  69.490  1.00  0.00           H  
ATOM   2402  CG  GLN   181      81.806 109.233  68.208  1.00  0.00           C  
ATOM   2403  HG2 GLN   181      81.782 108.147  68.115  1.00  0.00           H  
ATOM   2404  HG3 GLN   181      80.782 109.585  68.334  1.00  0.00           H  
ATOM   2405  CD  GLN   181      82.450 109.862  66.961  1.00  0.00           C  
ATOM   2406  OE1 GLN   181      83.418 110.581  66.972  1.00  0.00           O  
ATOM   2407  NE2 GLN   181      81.837 109.709  65.796  1.00  0.00           N  
ATOM   2408 HE21 GLN   181      81.035 109.096  65.816  1.00  0.00           H  
ATOM   2409 HE22 GLN   181      82.180 110.200  64.982  1.00  0.00           H  
ATOM   2410  C   GLN   181      80.882 110.572  71.190  1.00  0.00           C  
ATOM   2411  O   GLN   181      81.258 111.706  71.292  1.00  0.00           O  
ATOM   2412  N   SER   182      79.554 110.286  71.361  1.00  0.00           N  
ATOM   2413  H   SER   182      79.186 109.404  71.034  1.00  0.00           H  
ATOM   2414  CA  SER   182      78.645 111.339  71.905  1.00  0.00           C  
ATOM   2415  HA  SER   182      78.517 112.076  71.111  1.00  0.00           H  
ATOM   2416  CB  SER   182      77.216 110.746  71.996  1.00  0.00           C  
ATOM   2417  HB2 SER   182      77.111 110.110  72.875  1.00  0.00           H  
ATOM   2418  HB3 SER   182      76.514 111.565  72.157  1.00  0.00           H  
ATOM   2419  OG  SER   182      76.764 109.969  70.830  1.00  0.00           O  
ATOM   2420  HG  SER   182      77.194 109.112  70.880  1.00  0.00           H  
ATOM   2421  C   SER   182      78.983 112.052  73.188  1.00  0.00           C  
ATOM   2422  O   SER   182      79.587 111.493  74.152  1.00  0.00           O  
ATOM   2423  N   SER   183      78.593 113.390  73.383  1.00  0.00           N  
ATOM   2424  H   SER   183      78.744 113.912  74.234  1.00  0.00           H  
ATOM   2425  CA  SER   183      78.095 114.347  72.430  1.00  0.00           C  
ATOM   2426  HA  SER   183      77.286 113.785  71.962  1.00  0.00           H  
ATOM   2427  CB  SER   183      77.554 115.559  73.146  1.00  0.00           C  
ATOM   2428  HB2 SER   183      77.359 116.272  72.346  1.00  0.00           H  
ATOM   2429  HB3 SER   183      76.674 115.260  73.716  1.00  0.00           H  
ATOM   2430  OG  SER   183      78.653 115.955  73.909  1.00  0.00           O  
ATOM   2431  HG  SER   183      78.884 116.808  73.534  1.00  0.00           H  
ATOM   2432  C   SER   183      79.202 114.729  71.407  1.00  0.00           C  
ATOM   2433  O   SER   183      80.364 114.432  71.620  1.00  0.00           O  
ATOM   2434  N   MET   184      78.845 115.264  70.240  1.00  0.00           N  
ATOM   2435  H   MET   184      77.883 115.278  69.933  1.00  0.00           H  
ATOM   2436  CA  MET   184      79.828 115.628  69.253  1.00  0.00           C  
ATOM   2437  HA  MET   184      80.784 115.291  69.654  1.00  0.00           H  
ATOM   2438  CB  MET   184      79.530 114.896  67.903  1.00  0.00           C  
ATOM   2439  HB2 MET   184      78.477 114.986  67.637  1.00  0.00           H  
ATOM   2440  HB3 MET   184      80.170 115.325  67.132  1.00  0.00           H  
ATOM   2441  CG  MET   184      79.906 113.404  68.039  1.00  0.00           C  
ATOM   2442  HG2 MET   184      80.980 113.348  68.212  1.00  0.00           H  
ATOM   2443  HG3 MET   184      79.417 113.002  68.926  1.00  0.00           H  
ATOM   2444  SD  MET   184      79.555 112.242  66.757  1.00  0.00           S  
ATOM   2445  CE  MET   184      80.628 113.039  65.548  1.00  0.00           C  
ATOM   2446  HE1 MET   184      81.684 113.053  65.817  1.00  0.00           H  
ATOM   2447  HE2 MET   184      80.472 112.468  64.633  1.00  0.00           H  
ATOM   2448  HE3 MET   184      80.201 113.938  65.104  1.00  0.00           H  
ATOM   2449  C   MET   184      79.977 117.205  69.059  1.00  0.00           C  
ATOM   2450  O   MET   184      78.958 117.918  68.981  1.00  0.00           O  
ATOM   2451  N   SER   185      81.160 117.675  69.185  1.00  0.00           N  
ATOM   2452  H   SER   185      81.958 117.058  69.229  1.00  0.00           H  
ATOM   2453  CA  SER   185      81.456 119.141  69.214  1.00  0.00           C  
ATOM   2454  HA  SER   185      80.634 119.471  69.850  1.00  0.00           H  
ATOM   2455  CB  SER   185      82.768 119.453  69.893  1.00  0.00           C  
ATOM   2456  HB2 SER   185      82.707 119.153  70.939  1.00  0.00           H  
ATOM   2457  HB3 SER   185      83.656 119.065  69.394  1.00  0.00           H  
ATOM   2458  OG  SER   185      82.935 120.822  69.907  1.00  0.00           O  
ATOM   2459  HG  SER   185      83.727 120.980  70.427  1.00  0.00           H  
ATOM   2460  C   SER   185      81.279 119.766  67.794  1.00  0.00           C  
ATOM   2461  O   SER   185      81.617 119.068  66.807  1.00  0.00           O  
ATOM   2462  N   SER   186      80.696 120.957  67.714  1.00  0.00           N  
ATOM   2463  H   SER   186      80.571 121.396  68.615  1.00  0.00           H  
ATOM   2464  CA  SER   186      80.091 121.505  66.501  1.00  0.00           C  
ATOM   2465  HA  SER   186      80.788 121.437  65.665  1.00  0.00           H  
ATOM   2466  CB  SER   186      78.798 120.713  66.197  1.00  0.00           C  
ATOM   2467  HB2 SER   186      78.943 119.641  66.326  1.00  0.00           H  
ATOM   2468  HB3 SER   186      77.969 121.068  66.809  1.00  0.00           H  
ATOM   2469  OG  SER   186      78.495 121.005  64.824  1.00  0.00           O  
ATOM   2470  HG  SER   186      77.582 121.300  64.786  1.00  0.00           H  
ATOM   2471  C   SER   186      79.636 122.979  66.661  1.00  0.00           C  
ATOM   2472  O   SER   186      79.138 123.293  67.763  1.00  0.00           O  
ATOM   2473  N   GLY   187      79.667 123.954  65.705  1.00  0.00           N  
ATOM   2474  H   GLY   187      79.380 124.864  66.037  1.00  0.00           H  
ATOM   2475  CA  GLY   187      80.219 123.913  64.322  1.00  0.00           C  
ATOM   2476  HA2 GLY   187      80.968 124.691  64.175  1.00  0.00           H  
ATOM   2477  HA3 GLY   187      80.805 122.996  64.271  1.00  0.00           H  
ATOM   2478  C   GLY   187      79.267 124.008  63.146  1.00  0.00           C  
ATOM   2479  O   GLY   187      79.667 124.107  61.974  1.00  0.00           O  
ATOM   2480  N   GLY   188      77.993 124.070  63.358  1.00  0.00           N  
ATOM   2481  H   GLY   188      77.712 124.150  64.325  1.00  0.00           H  
ATOM   2482  CA  GLY   188      76.941 124.184  62.357  1.00  0.00           C  
ATOM   2483  HA2 GLY   188      77.157 123.554  61.494  1.00  0.00           H  
ATOM   2484  HA3 GLY   188      75.993 123.807  62.739  1.00  0.00           H  
ATOM   2485  C   GLY   188      76.723 125.621  61.867  1.00  0.00           C  
ATOM   2486  O   GLY   188      77.544 126.541  62.170  1.00  0.00           O  
ATOM   2487  N   GLY   189      75.653 125.786  61.059  1.00  0.00           N  
ATOM   2488  H   GLY   189      75.503 126.719  60.703  1.00  0.00           H  
ATOM   2489  CA  GLY   189      74.801 124.700  60.471  1.00  0.00           C  
ATOM   2490  HA2 GLY   189      74.424 124.044  61.255  1.00  0.00           H  
ATOM   2491  HA3 GLY   189      73.919 125.148  60.014  1.00  0.00           H  
ATOM   2492  C   GLY   189      75.436 123.927  59.317  1.00  0.00           C  
ATOM   2493  O   GLY   189      76.605 124.064  59.008  1.00  0.00           O  
ATOM   2494  N   SER   190      74.770 122.849  58.875  1.00  0.00           N  
ATOM   2495  H   SER   190      73.808 122.761  59.168  1.00  0.00           H  
ATOM   2496  CA  SER   190      75.165 121.691  58.083  1.00  0.00           C  
ATOM   2497  HA  SER   190      76.236 121.682  57.879  1.00  0.00           H  
ATOM   2498  CB  SER   190      74.680 120.394  58.740  1.00  0.00           C  
ATOM   2499  HB2 SER   190      75.140 120.352  59.727  1.00  0.00           H  
ATOM   2500  HB3 SER   190      73.593 120.372  58.822  1.00  0.00           H  
ATOM   2501  OG  SER   190      75.138 119.166  58.050  1.00  0.00           O  
ATOM   2502  HG  SER   190      74.585 118.537  58.520  1.00  0.00           H  
ATOM   2503  C   SER   190      74.535 121.774  56.685  1.00  0.00           C  
ATOM   2504  O   SER   190      73.321 122.008  56.513  1.00  0.00           O  
ATOM   2505  N   GLY   191      75.185 121.559  55.573  1.00  0.00           N  
ATOM   2506  H   GLY   191      74.637 121.527  54.726  1.00  0.00           H  
ATOM   2507  CA  GLY   191      76.619 121.540  55.400  1.00  0.00           C  
ATOM   2508  HA2 GLY   191      77.110 120.791  56.022  1.00  0.00           H  
ATOM   2509  HA3 GLY   191      76.862 121.294  54.366  1.00  0.00           H  
ATOM   2510  C   GLY   191      77.348 122.913  55.649  1.00  0.00           C  
ATOM   2511  O   GLY   191      76.717 123.902  56.064  1.00  0.00           O  
ATOM   2512  N   GLY   192      78.636 122.951  55.402  1.00  0.00           N  
ATOM   2513  H   GLY   192      79.164 122.097  55.296  1.00  0.00           H  
ATOM   2514  CA  GLY   192      79.393 124.192  55.520  1.00  0.00           C  
ATOM   2515  HA2 GLY   192      78.748 124.906  56.032  1.00  0.00           H  
ATOM   2516  HA3 GLY   192      80.264 124.114  56.171  1.00  0.00           H  
ATOM   2517  C   GLY   192      79.789 124.689  54.152  1.00  0.00           C  
ATOM   2518  O   GLY   192      79.442 124.119  53.107  1.00  0.00           O  
ATOM   2519  N   GLY   193      80.540 125.803  54.114  1.00  0.00           N  
ATOM   2520  H   GLY   193      80.807 126.185  55.010  1.00  0.00           H  
ATOM   2521  CA  GLY   193      80.683 126.650  52.902  1.00  0.00           C  
ATOM   2522  HA2 GLY   193      81.386 127.437  53.177  1.00  0.00           H  
ATOM   2523  HA3 GLY   193      81.054 126.059  52.065  1.00  0.00           H  
ATOM   2524  C   GLY   193      79.358 127.295  52.505  1.00  0.00           C  
ATOM   2525  O   GLY   193      78.610 127.861  53.329  1.00  0.00           O  
ATOM   2526  N   TYR   194      79.163 127.363  51.168  1.00  0.00           N  
ATOM   2527  H   TYR   194      79.761 126.796  50.584  1.00  0.00           H  
ATOM   2528  CA  TYR   194      77.948 127.990  50.538  1.00  0.00           C  
ATOM   2529  HA  TYR   194      77.861 129.033  50.842  1.00  0.00           H  
ATOM   2530  CB  TYR   194      78.106 127.735  49.018  1.00  0.00           C  
ATOM   2531  HB2 TYR   194      79.118 127.857  48.632  1.00  0.00           H  
ATOM   2532  HB3 TYR   194      77.823 126.715  48.758  1.00  0.00           H  
ATOM   2533  CG  TYR   194      77.176 128.501  48.098  1.00  0.00           C  
ATOM   2534  CD1 TYR   194      75.893 127.952  47.802  1.00  0.00           C  
ATOM   2535  HD1 TYR   194      75.604 127.048  48.317  1.00  0.00           H  
ATOM   2536  CE1 TYR   194      75.135 128.675  46.804  1.00  0.00           C  
ATOM   2537  HE1 TYR   194      74.213 128.243  46.444  1.00  0.00           H  
ATOM   2538  CZ  TYR   194      75.547 129.914  46.201  1.00  0.00           C  
ATOM   2539  OH  TYR   194      74.813 130.536  45.243  1.00  0.00           O  
ATOM   2540  HH  TYR   194      75.241 131.308  44.864  1.00  0.00           H  
ATOM   2541  CE2 TYR   194      76.877 130.369  46.542  1.00  0.00           C  
ATOM   2542  HE2 TYR   194      77.286 131.207  45.997  1.00  0.00           H  
ATOM   2543  CD2 TYR   194      77.663 129.710  47.545  1.00  0.00           C  
ATOM   2544  HD2 TYR   194      78.594 130.221  47.741  1.00  0.00           H  
ATOM   2545  C   TYR   194      76.650 127.311  51.042  1.00  0.00           C  
ATOM   2546  O   TYR   194      76.631 126.140  51.454  1.00  0.00           O  
ATOM   2547  N   GLY   195      75.518 127.944  50.994  1.00  0.00           N  
ATOM   2548  H   GLY   195      74.815 127.563  51.612  1.00  0.00           H  
ATOM   2549  CA  GLY   195      75.242 129.359  50.690  1.00  0.00           C  
ATOM   2550  HA2 GLY   195      75.415 129.972  51.574  1.00  0.00           H  
ATOM   2551  HA3 GLY   195      75.915 129.749  49.926  1.00  0.00           H  
ATOM   2552  C   GLY   195      73.804 129.627  50.145  1.00  0.00           C  
ATOM   2553  O   GLY   195      73.068 128.732  49.648  1.00  0.00           O  
ATOM   2554  N   ASN   196      73.417 130.915  50.166  1.00  0.00           N  
ATOM   2555  H   ASN   196      74.073 131.586  50.539  1.00  0.00           H  
ATOM   2556  CA  ASN   196      72.166 131.466  49.598  1.00  0.00           C  
ATOM   2557  HA  ASN   196      71.988 132.404  50.124  1.00  0.00           H  
ATOM   2558  CB  ASN   196      72.347 131.943  48.128  1.00  0.00           C  
ATOM   2559  HB2 ASN   196      72.542 131.144  47.413  1.00  0.00           H  
ATOM   2560  HB3 ASN   196      71.451 132.342  47.653  1.00  0.00           H  
ATOM   2561  CG  ASN   196      73.487 132.914  47.970  1.00  0.00           C  
ATOM   2562  OD1 ASN   196      73.881 133.716  48.799  1.00  0.00           O  
ATOM   2563  ND2 ASN   196      74.143 132.880  46.899  1.00  0.00           N  
ATOM   2564 HD21 ASN   196      74.956 133.477  46.845  1.00  0.00           H  
ATOM   2565 HD22 ASN   196      73.816 132.409  46.068  1.00  0.00           H  
ATOM   2566  C   ASN   196      70.952 130.694  50.067  1.00  0.00           C  
ATOM   2567  O   ASN   196      70.171 130.236  49.214  1.00  0.00           O  
ATOM   2568  N   GLN   197      70.811 130.493  51.357  1.00  0.00           N  
ATOM   2569  H   GLN   197      71.348 131.007  52.041  1.00  0.00           H  
ATOM   2570  CA  GLN   197      69.749 129.628  51.882  1.00  0.00           C  
ATOM   2571  HA  GLN   197      69.770 128.703  51.308  1.00  0.00           H  
ATOM   2572  CB  GLN   197      70.139 129.300  53.287  1.00  0.00           C  
ATOM   2573  HB2 GLN   197      71.171 128.950  53.317  1.00  0.00           H  
ATOM   2574  HB3 GLN   197      69.944 130.219  53.840  1.00  0.00           H  
ATOM   2575  CG  GLN   197      69.415 128.098  53.834  1.00  0.00           C  
ATOM   2576  HG2 GLN   197      68.417 128.161  53.401  1.00  0.00           H  
ATOM   2577  HG3 GLN   197      69.852 127.168  53.470  1.00  0.00           H  
ATOM   2578  CD  GLN   197      69.266 128.157  55.336  1.00  0.00           C  
ATOM   2579  OE1 GLN   197      68.203 128.281  55.911  1.00  0.00           O  
ATOM   2580  NE2 GLN   197      70.315 128.126  56.064  1.00  0.00           N  
ATOM   2581 HE21 GLN   197      71.176 127.946  55.566  1.00  0.00           H  
ATOM   2582 HE22 GLN   197      70.139 128.277  57.047  1.00  0.00           H  
ATOM   2583  C   GLN   197      68.259 130.128  51.806  1.00  0.00           C  
ATOM   2584  O   GLN   197      67.929 131.232  52.191  1.00  0.00           O  
ATOM   2585  N   ASP   198      67.347 129.310  51.214  1.00  0.00           N  
ATOM   2586  H   ASP   198      67.628 128.430  50.806  1.00  0.00           H  
ATOM   2587  CA  ASP   198      65.957 129.705  51.017  1.00  0.00           C  
ATOM   2588  HA  ASP   198      65.592 130.047  51.985  1.00  0.00           H  
ATOM   2589  CB  ASP   198      65.817 130.851  49.993  1.00  0.00           C  
ATOM   2590  HB2 ASP   198      66.433 131.696  50.302  1.00  0.00           H  
ATOM   2591  HB3 ASP   198      66.054 130.571  48.967  1.00  0.00           H  
ATOM   2592  CG  ASP   198      64.422 131.409  49.885  1.00  0.00           C  
ATOM   2593  OD1 ASP   198      63.847 131.578  50.971  1.00  0.00           O  
ATOM   2594  OD2 ASP   198      63.855 131.738  48.810  1.00  0.00           O  
ATOM   2595  C   ASP   198      65.060 128.509  50.720  1.00  0.00           C  
ATOM   2596  O   ASP   198      64.767 128.223  49.553  1.00  0.00           O  
ATOM   2597  N   GLN   199      64.629 127.758  51.792  1.00  0.00           N  
ATOM   2598  H   GLN   199      64.949 128.096  52.688  1.00  0.00           H  
ATOM   2599  CA  GLN   199      63.614 126.762  51.893  1.00  0.00           C  
ATOM   2600  HA  GLN   199      63.463 126.649  52.967  1.00  0.00           H  
ATOM   2601  CB  GLN   199      62.274 127.217  51.324  1.00  0.00           C  
ATOM   2602  HB2 GLN   199      62.244 126.810  50.313  1.00  0.00           H  
ATOM   2603  HB3 GLN   199      61.481 126.643  51.803  1.00  0.00           H  
ATOM   2604  CG  GLN   199      61.879 128.717  51.463  1.00  0.00           C  
ATOM   2605  HG2 GLN   199      62.400 129.280  50.689  1.00  0.00           H  
ATOM   2606  HG3 GLN   199      60.821 128.791  51.211  1.00  0.00           H  
ATOM   2607  CD  GLN   199      62.115 129.198  52.893  1.00  0.00           C  
ATOM   2608  OE1 GLN   199      61.872 128.456  53.855  1.00  0.00           O  
ATOM   2609  NE2 GLN   199      62.755 130.295  53.110  1.00  0.00           N  
ATOM   2610 HE21 GLN   199      63.122 130.901  52.390  1.00  0.00           H  
ATOM   2611 HE22 GLN   199      62.649 130.634  54.055  1.00  0.00           H  
ATOM   2612  C   GLN   199      64.141 125.416  51.385  1.00  0.00           C  
ATOM   2613  O   GLN   199      64.463 125.294  50.167  1.00  0.00           O  
ATOM   2614  N   SER   200      64.236 124.360  52.165  1.00  0.00           N  
ATOM   2615  H   SER   200      64.427 123.512  51.651  1.00  0.00           H  
ATOM   2616  CA  SER   200      64.300 124.284  53.682  1.00  0.00           C  
ATOM   2617  HA  SER   200      63.565 124.985  54.077  1.00  0.00           H  
ATOM   2618  CB  SER   200      63.862 122.875  54.147  1.00  0.00           C  
ATOM   2619  HB2 SER   200      63.766 122.796  55.230  1.00  0.00           H  
ATOM   2620  HB3 SER   200      62.884 122.715  53.691  1.00  0.00           H  
ATOM   2621  OG  SER   200      64.790 121.959  53.614  1.00  0.00           O  
ATOM   2622  HG  SER   200      64.257 121.233  53.282  1.00  0.00           H  
ATOM   2623  C   SER   200      65.650 124.741  54.262  1.00  0.00           C  
ATOM   2624  O   SER   200      66.536 125.221  53.528  1.00  0.00           O  
ATOM   2625  N   GLY   201      65.788 124.673  55.585  1.00  0.00           N  
ATOM   2626  H   GLY   201      65.089 124.265  56.189  1.00  0.00           H  
ATOM   2627  CA  GLY   201      66.957 125.228  56.255  1.00  0.00           C  
ATOM   2628  HA2 GLY   201      67.764 124.496  56.253  1.00  0.00           H  
ATOM   2629  HA3 GLY   201      67.439 126.030  55.697  1.00  0.00           H  
ATOM   2630  C   GLY   201      66.790 125.608  57.708  1.00  0.00           C  
ATOM   2631  O   GLY   201      65.682 125.780  58.269  1.00  0.00           O  
ATOM   2632  N   GLY   202      67.868 125.986  58.377  1.00  0.00           N  
ATOM   2633  H   GLY   202      67.751 126.552  59.205  1.00  0.00           H  
ATOM   2634  CA  GLY   202      69.221 125.781  57.965  1.00  0.00           C  
ATOM   2635  HA2 GLY   202      69.347 126.036  56.913  1.00  0.00           H  
ATOM   2636  HA3 GLY   202      69.782 126.541  58.509  1.00  0.00           H  
ATOM   2637  C   GLY   202      69.898 124.444  58.199  1.00  0.00           C  
ATOM   2638  O   GLY   202      69.351 123.633  58.938  1.00  0.00           O  
ATOM   2639  N   GLY   203      71.118 124.158  57.788  1.00  0.00           N  
ATOM   2640  H   GLY   203      71.496 123.246  58.003  1.00  0.00           H  
ATOM   2641  CA  GLY   203      71.988 124.952  56.913  1.00  0.00           C  
ATOM   2642  HA2 GLY   203      71.869 126.024  57.069  1.00  0.00           H  
ATOM   2643  HA3 GLY   203      73.026 124.753  57.181  1.00  0.00           H  
ATOM   2644  C   GLY   203      71.699 124.761  55.396  1.00  0.00           C  
ATOM   2645  O   GLY   203      70.536 124.578  55.007  1.00  0.00           O  
ATOM   2646  N   GLY   204      72.732 124.959  54.548  1.00  0.00           N  
ATOM   2647  H   GLY   204      73.678 125.011  54.898  1.00  0.00           H  
ATOM   2648  CA  GLY   204      72.689 124.924  53.103  1.00  0.00           C  
ATOM   2649  HA2 GLY   204      73.471 124.310  52.656  1.00  0.00           H  
ATOM   2650  HA3 GLY   204      71.810 124.335  52.839  1.00  0.00           H  
ATOM   2651  C   GLY   204      72.871 126.265  52.385  1.00  0.00           C  
ATOM   2652  O   GLY   204      73.539 127.132  52.909  1.00  0.00           O  
ATOM   2653  N   SER   205      72.221 126.535  51.258  1.00  0.00           N  
ATOM   2654  H   SER   205      72.364 127.487  50.951  1.00  0.00           H  
ATOM   2655  CA  SER   205      71.709 125.527  50.329  1.00  0.00           C  
ATOM   2656  HA  SER   205      70.946 124.976  50.879  1.00  0.00           H  
ATOM   2657  CB  SER   205      71.060 126.234  49.109  1.00  0.00           C  
ATOM   2658  HB2 SER   205      70.321 125.554  48.685  1.00  0.00           H  
ATOM   2659  HB3 SER   205      70.535 127.080  49.551  1.00  0.00           H  
ATOM   2660  OG  SER   205      71.989 126.748  48.118  1.00  0.00           O  
ATOM   2661  HG  SER   205      72.472 127.523  48.414  1.00  0.00           H  
ATOM   2662  C   SER   205      72.714 124.492  49.848  1.00  0.00           C  
ATOM   2663  O   SER   205      72.303 123.430  49.392  1.00  0.00           O  
ATOM   2664  N   GLY   206      73.970 124.857  49.874  1.00  0.00           N  
ATOM   2665  H   GLY   206      74.282 125.737  50.258  1.00  0.00           H  
ATOM   2666  CA  GLY   206      75.041 123.877  49.536  1.00  0.00           C  
ATOM   2667  HA2 GLY   206      75.923 124.132  50.123  1.00  0.00           H  
ATOM   2668  HA3 GLY   206      74.712 122.911  49.919  1.00  0.00           H  
ATOM   2669  C   GLY   206      75.421 123.786  47.993  1.00  0.00           C  
ATOM   2670  O   GLY   206      75.381 124.799  47.248  1.00  0.00           O  
ATOM   2671  N   GLY   207      75.755 122.638  47.421  1.00  0.00           N  
ATOM   2672  H   GLY   207      76.020 122.662  46.447  1.00  0.00           H  
ATOM   2673  CA  GLY   207      75.942 121.424  48.135  1.00  0.00           C  
ATOM   2674  HA2 GLY   207      75.057 121.152  48.711  1.00  0.00           H  
ATOM   2675  HA3 GLY   207      75.988 120.654  47.366  1.00  0.00           H  
ATOM   2676  C   GLY   207      77.266 121.419  48.980  1.00  0.00           C  
ATOM   2677  O   GLY   207      77.949 122.402  49.127  1.00  0.00           O  
ATOM   2678  N   TYR   208      77.390 120.315  49.667  1.00  0.00           N  
ATOM   2679  H   TYR   208      76.681 119.602  49.571  1.00  0.00           H  
ATOM   2680  CA  TYR   208      78.519 120.010  50.630  1.00  0.00           C  
ATOM   2681  HA  TYR   208      79.405 120.488  50.212  1.00  0.00           H  
ATOM   2682  CB  TYR   208      78.302 120.648  51.993  1.00  0.00           C  
ATOM   2683  HB2 TYR   208      78.443 121.724  51.894  1.00  0.00           H  
ATOM   2684  HB3 TYR   208      77.271 120.525  52.325  1.00  0.00           H  
ATOM   2685  CG  TYR   208      79.168 120.277  53.143  1.00  0.00           C  
ATOM   2686  CD1 TYR   208      78.860 119.205  54.019  1.00  0.00           C  
ATOM   2687  HD1 TYR   208      77.922 118.684  53.898  1.00  0.00           H  
ATOM   2688  CE1 TYR   208      79.694 118.938  55.140  1.00  0.00           C  
ATOM   2689  HE1 TYR   208      79.429 118.131  55.807  1.00  0.00           H  
ATOM   2690  CZ  TYR   208      80.993 119.591  55.272  1.00  0.00           C  
ATOM   2691  OH  TYR   208      81.796 119.279  56.329  1.00  0.00           O  
ATOM   2692  HH  TYR   208      81.472 118.682  57.007  1.00  0.00           H  
ATOM   2693  CE2 TYR   208      81.240 120.655  54.355  1.00  0.00           C  
ATOM   2694  HE2 TYR   208      82.052 121.350  54.512  1.00  0.00           H  
ATOM   2695  CD2 TYR   208      80.328 121.008  53.352  1.00  0.00           C  
ATOM   2696  HD2 TYR   208      80.493 121.896  52.760  1.00  0.00           H  
ATOM   2697  C   TYR   208      78.850 118.475  50.715  1.00  0.00           C  
ATOM   2698  O   TYR   208      77.897 117.671  50.725  1.00  0.00           O  
ATOM   2699  N   GLY   209      80.094 118.120  50.956  1.00  0.00           N  
ATOM   2700  H   GLY   209      80.744 118.889  50.881  1.00  0.00           H  
ATOM   2701  CA  GLY   209      80.641 116.847  51.462  1.00  0.00           C  
ATOM   2702  HA2 GLY   209      80.116 116.644  52.395  1.00  0.00           H  
ATOM   2703  HA3 GLY   209      80.317 116.114  50.722  1.00  0.00           H  
ATOM   2704  C   GLY   209      82.174 116.742  51.820  1.00  0.00           C  
ATOM   2705  O   GLY   209      82.800 117.714  52.209  1.00  0.00           O  
ATOM   2706  N   GLN   210      82.846 115.581  51.782  1.00  0.00           N  
ATOM   2707  H   GLN   210      83.833 115.725  51.625  1.00  0.00           H  
ATOM   2708  CA  GLN   210      82.392 114.172  51.747  1.00  0.00           C  
ATOM   2709  HA  GLN   210      83.166 113.496  52.111  1.00  0.00           H  
ATOM   2710  CB  GLN   210      81.197 113.983  52.710  1.00  0.00           C  
ATOM   2711  HB2 GLN   210      80.262 114.296  52.245  1.00  0.00           H  
ATOM   2712  HB3 GLN   210      81.034 112.918  52.870  1.00  0.00           H  
ATOM   2713  CG  GLN   210      81.356 114.553  54.124  1.00  0.00           C  
ATOM   2714  HG2 GLN   210      81.422 115.640  54.161  1.00  0.00           H  
ATOM   2715  HG3 GLN   210      80.395 114.398  54.616  1.00  0.00           H  
ATOM   2716  CD  GLN   210      82.361 113.656  54.852  1.00  0.00           C  
ATOM   2717  OE1 GLN   210      82.290 112.432  54.988  1.00  0.00           O  
ATOM   2718  NE2 GLN   210      83.448 114.216  55.246  1.00  0.00           N  
ATOM   2719 HE21 GLN   210      84.081 113.655  55.799  1.00  0.00           H  
ATOM   2720 HE22 GLN   210      83.616 115.209  55.169  1.00  0.00           H  
ATOM   2721  C   GLN   210      82.052 113.617  50.312  1.00  0.00           C  
ATOM   2722  O   GLN   210      81.263 112.677  50.325  1.00  0.00           O  
ATOM   2723  N   GLN   211      82.598 114.202  49.271  1.00  0.00           N  
ATOM   2724  H   GLN   211      83.205 115.001  49.385  1.00  0.00           H  
ATOM   2725  CA  GLN   211      82.329 113.741  47.868  1.00  0.00           C  
ATOM   2726  HA  GLN   211      81.240 113.766  47.827  1.00  0.00           H  
ATOM   2727  CB  GLN   211      82.922 114.707  46.846  1.00  0.00           C  
ATOM   2728  HB2 GLN   211      83.980 114.854  47.063  1.00  0.00           H  
ATOM   2729  HB3 GLN   211      82.905 114.304  45.834  1.00  0.00           H  
ATOM   2730  CG  GLN   211      82.327 116.089  46.772  1.00  0.00           C  
ATOM   2731  HG2 GLN   211      81.293 116.035  46.430  1.00  0.00           H  
ATOM   2732  HG3 GLN   211      82.334 116.541  47.764  1.00  0.00           H  
ATOM   2733  CD  GLN   211      83.171 116.979  45.867  1.00  0.00           C  
ATOM   2734  OE1 GLN   211      84.192 116.621  45.229  1.00  0.00           O  
ATOM   2735  NE2 GLN   211      82.775 118.248  45.786  1.00  0.00           N  
ATOM   2736 HE21 GLN   211      81.964 118.624  46.256  1.00  0.00           H  
ATOM   2737 HE22 GLN   211      83.145 118.707  44.965  1.00  0.00           H  
ATOM   2738  C   GLN   211      82.674 112.296  47.433  1.00  0.00           C  
ATOM   2739  O   GLN   211      82.012 111.759  46.574  1.00  0.00           O  
ATOM   2740  N   ASP   212      83.778 111.731  47.883  1.00  0.00           N  
ATOM   2741  H   ASP   212      84.148 112.341  48.598  1.00  0.00           H  
ATOM   2742  CA  ASP   212      84.288 110.372  47.698  1.00  0.00           C  
ATOM   2743  HA  ASP   212      84.008 109.930  46.742  1.00  0.00           H  
ATOM   2744  CB  ASP   212      85.801 110.408  47.596  1.00  0.00           C  
ATOM   2745  HB2 ASP   212      86.283 110.856  48.465  1.00  0.00           H  
ATOM   2746  HB3 ASP   212      86.119 109.366  47.582  1.00  0.00           H  
ATOM   2747  CG  ASP   212      86.255 111.038  46.254  1.00  0.00           C  
ATOM   2748  OD1 ASP   212      85.406 111.421  45.471  1.00  0.00           O  
ATOM   2749  OD2 ASP   212      87.466 110.854  45.997  1.00  0.00           O  
ATOM   2750  C   ASP   212      83.895 109.588  48.962  1.00  0.00           C  
ATOM   2751  O   ASP   212      83.122 108.635  48.859  1.00  0.00           O  
ATOM   2752  N   ARG   213      84.352 109.960  50.143  1.00  0.00           N  
ATOM   2753  H   ARG   213      85.005 110.725  50.048  1.00  0.00           H  
ATOM   2754  CA  ARG   213      84.139 109.243  51.445  1.00  0.00           C  
ATOM   2755  HA  ARG   213      83.427 108.419  51.401  1.00  0.00           H  
ATOM   2756  CB  ARG   213      85.443 108.545  51.806  1.00  0.00           C  
ATOM   2757  HB2 ARG   213      86.297 109.199  51.631  1.00  0.00           H  
ATOM   2758  HB3 ARG   213      85.405 108.445  52.891  1.00  0.00           H  
ATOM   2759  CG  ARG   213      85.535 107.182  51.181  1.00  0.00           C  
ATOM   2760  HG2 ARG   213      84.819 106.610  51.772  1.00  0.00           H  
ATOM   2761  HG3 ARG   213      85.119 107.145  50.174  1.00  0.00           H  
ATOM   2762  CD  ARG   213      86.910 106.526  51.273  1.00  0.00           C  
ATOM   2763  HD2 ARG   213      86.860 105.609  50.686  1.00  0.00           H  
ATOM   2764  HD3 ARG   213      87.664 107.143  50.784  1.00  0.00           H  
ATOM   2765  NE  ARG   213      87.248 106.274  52.687  1.00  0.00           N  
ATOM   2766  HE  ARG   213      86.608 106.741  53.312  1.00  0.00           H  
ATOM   2767  CZ  ARG   213      88.195 105.498  53.254  1.00  0.00           C  
ATOM   2768  NH1 ARG   213      89.136 105.029  52.540  1.00  0.00           N  
ATOM   2769 HH11 ARG   213      89.825 104.491  53.047  1.00  0.00           H  
ATOM   2770 HH12 ARG   213      89.285 105.228  51.561  1.00  0.00           H  
ATOM   2771  NH2 ARG   213      88.239 105.452  54.568  1.00  0.00           N  
ATOM   2772 HH21 ARG   213      88.982 104.983  55.068  1.00  0.00           H  
ATOM   2773 HH22 ARG   213      87.469 105.714  55.166  1.00  0.00           H  
ATOM   2774  C   ARG   213      83.673 110.179  52.574  1.00  0.00           C  
ATOM   2775  O   ARG   213      84.551 110.742  53.271  1.00  0.00           O  
ATOM   2776  N   GLY   214      82.336 110.331  52.838  1.00  0.00           N  
ATOM   2777  H   GLY   214      82.224 111.052  53.537  1.00  0.00           H  
ATOM   2778  CA  GLY   214      81.158 109.753  52.179  1.00  0.00           C  
ATOM   2779  HA2 GLY   214      80.372 110.484  52.367  1.00  0.00           H  
ATOM   2780  HA3 GLY   214      81.327 109.776  51.103  1.00  0.00           H  
ATOM   2781  C   GLY   214      80.831 108.398  52.595  1.00  0.00           C  
ATOM   2782  O   GLY   214      80.951 107.519  51.708  1.00  0.00           O  
ATOM   2783  OXT GLY   214      80.377 108.251  53.788  1.00  0.00           O  
TER    2784      GLY   214 
END   
