# Supplementary material for: Visualization of oligomerization, clustering, and density transition of intrinsically disordered proteins
Source: Natl Sci Rev. 2026 Feb 14;13(7):nwag107. doi: 10.1093/nsr/nwag107 (PMC13114874; doi:10.1093/nsr/nwag107)
Supplement: nwag107_Supplemental_Files [file nwag107_supplemental_files.zip › SI-MD-Structures/MD-Sturctures/frame256.pdb]

CRYST1  135.107  149.271  136.871  90.00  90.00  90.00               1
ATOM      1  N   MET     1      31.818 104.324 106.933  1.00  0.00           N  
ATOM      2  H1  MET     1      32.053 105.306 106.955  1.00  0.00           H  
ATOM      3  H2  MET     1      30.828 104.290 106.739  1.00  0.00           H  
ATOM      4  H3  MET     1      31.938 103.877 107.830  1.00  0.00           H  
ATOM      5  CA  MET     1      32.656 103.675 105.902  1.00  0.00           C  
ATOM      6  HA  MET     1      33.696 103.722 106.225  1.00  0.00           H  
ATOM      7  CB  MET     1      32.304 102.131 105.614  1.00  0.00           C  
ATOM      8  HB2 MET     1      31.261 102.020 105.319  1.00  0.00           H  
ATOM      9  HB3 MET     1      32.777 101.768 104.701  1.00  0.00           H  
ATOM     10  CG  MET     1      32.657 101.247 106.746  1.00  0.00           C  
ATOM     11  HG2 MET     1      32.144 101.542 107.662  1.00  0.00           H  
ATOM     12  HG3 MET     1      32.238 100.264 106.530  1.00  0.00           H  
ATOM     13  SD  MET     1      34.399 101.058 107.093  1.00  0.00           S  
ATOM     14  CE  MET     1      34.684  99.910 105.734  1.00  0.00           C  
ATOM     15  HE1 MET     1      34.247  98.927 105.907  1.00  0.00           H  
ATOM     16  HE2 MET     1      34.227 100.278 104.815  1.00  0.00           H  
ATOM     17  HE3 MET     1      35.740  99.743 105.525  1.00  0.00           H  
ATOM     18  C   MET     1      32.368 104.463 104.629  1.00  0.00           C  
ATOM     19  O   MET     1      31.302 104.272 104.045  1.00  0.00           O  
ATOM     20  N   ALA     2      33.324 105.236 103.989  1.00  0.00           N  
ATOM     21  H   ALA     2      33.103 105.484 103.035  1.00  0.00           H  
ATOM     22  CA  ALA     2      34.610 105.735 104.433  1.00  0.00           C  
ATOM     23  HA  ALA     2      34.839 106.594 103.803  1.00  0.00           H  
ATOM     24  CB  ALA     2      34.628 106.429 105.767  1.00  0.00           C  
ATOM     25  HB1 ALA     2      35.626 106.856 105.866  1.00  0.00           H  
ATOM     26  HB2 ALA     2      33.742 107.027 105.981  1.00  0.00           H  
ATOM     27  HB3 ALA     2      34.546 105.716 106.587  1.00  0.00           H  
ATOM     28  C   ALA     2      35.759 104.622 104.405  1.00  0.00           C  
ATOM     29  O   ALA     2      35.773 103.691 105.180  1.00  0.00           O  
ATOM     30  N   SER     3      36.662 104.631 103.390  1.00  0.00           N  
ATOM     31  H   SER     3      37.347 103.891 103.334  1.00  0.00           H  
ATOM     32  CA  SER     3      36.853 105.720 102.360  1.00  0.00           C  
ATOM     33  HA  SER     3      36.016 106.410 102.244  1.00  0.00           H  
ATOM     34  CB  SER     3      37.983 106.674 102.730  1.00  0.00           C  
ATOM     35  HB2 SER     3      38.844 106.006 102.725  1.00  0.00           H  
ATOM     36  HB3 SER     3      38.026 107.523 102.047  1.00  0.00           H  
ATOM     37  OG  SER     3      37.778 107.161 104.047  1.00  0.00           O  
ATOM     38  HG  SER     3      38.439 106.635 104.503  1.00  0.00           H  
ATOM     39  C   SER     3      37.093 105.125 100.930  1.00  0.00           C  
ATOM     40  O   SER     3      38.195 104.640 100.638  1.00  0.00           O  
ATOM     41  N   ASN     4      36.085 105.171 100.014  1.00  0.00           N  
ATOM     42  H   ASN     4      35.316 105.741 100.335  1.00  0.00           H  
ATOM     43  CA  ASN     4      36.065 104.516  98.726  1.00  0.00           C  
ATOM     44  HA  ASN     4      36.108 103.430  98.813  1.00  0.00           H  
ATOM     45  CB  ASN     4      34.688 104.777  98.047  1.00  0.00           C  
ATOM     46  HB2 ASN     4      33.963 104.558  98.831  1.00  0.00           H  
ATOM     47  HB3 ASN     4      34.524 105.827  97.806  1.00  0.00           H  
ATOM     48  CG  ASN     4      34.546 103.897  96.830  1.00  0.00           C  
ATOM     49  OD1 ASN     4      34.530 102.662  96.969  1.00  0.00           O  
ATOM     50  ND2 ASN     4      34.636 104.449  95.641  1.00  0.00           N  
ATOM     51 HD21 ASN     4      34.550 103.909  94.791  1.00  0.00           H  
ATOM     52 HD22 ASN     4      34.503 105.444  95.749  1.00  0.00           H  
ATOM     53  C   ASN     4      37.164 105.109  97.819  1.00  0.00           C  
ATOM     54  O   ASN     4      37.280 106.341  97.776  1.00  0.00           O  
ATOM     55  N   ASP     5      37.976 104.255  97.144  1.00  0.00           N  
ATOM     56  H   ASP     5      38.643 104.661  96.503  1.00  0.00           H  
ATOM     57  CA  ASP     5      37.790 102.750  96.957  1.00  0.00           C  
ATOM     58  HA  ASP     5      36.745 102.441  96.927  1.00  0.00           H  
ATOM     59  CB  ASP     5      38.345 102.260  95.639  1.00  0.00           C  
ATOM     60  HB2 ASP     5      39.433 102.323  95.604  1.00  0.00           H  
ATOM     61  HB3 ASP     5      38.120 101.209  95.461  1.00  0.00           H  
ATOM     62  CG  ASP     5      37.933 103.062  94.464  1.00  0.00           C  
ATOM     63  OD1 ASP     5      36.993 102.574  93.827  1.00  0.00           O  
ATOM     64  OD2 ASP     5      38.559 104.115  94.018  1.00  0.00           O  
ATOM     65  C   ASP     5      38.576 101.939  98.036  1.00  0.00           C  
ATOM     66  O   ASP     5      39.451 102.530  98.700  1.00  0.00           O  
ATOM     67  N   TYR     6      38.177 100.658  98.319  1.00  0.00           N  
ATOM     68  H   TYR     6      37.520 100.253  97.667  1.00  0.00           H  
ATOM     69  CA  TYR     6      38.487 100.076  99.657  1.00  0.00           C  
ATOM     70  HA  TYR     6      38.877 100.804 100.368  1.00  0.00           H  
ATOM     71  CB  TYR     6      37.113  99.511 100.174  1.00  0.00           C  
ATOM     72  HB2 TYR     6      36.728  98.825  99.420  1.00  0.00           H  
ATOM     73  HB3 TYR     6      37.323  98.883 101.040  1.00  0.00           H  
ATOM     74  CG  TYR     6      35.985 100.446 100.629  1.00  0.00           C  
ATOM     75  CD1 TYR     6      34.885 100.772  99.688  1.00  0.00           C  
ATOM     76  HD1 TYR     6      34.782 100.293  98.726  1.00  0.00           H  
ATOM     77  CE1 TYR     6      33.903 101.789 100.100  1.00  0.00           C  
ATOM     78  HE1 TYR     6      33.146 102.007  99.361  1.00  0.00           H  
ATOM     79  CZ  TYR     6      33.971 102.395 101.368  1.00  0.00           C  
ATOM     80  OH  TYR     6      32.969 103.179 101.761  1.00  0.00           O  
ATOM     81  HH  TYR     6      32.431 103.598 101.085  1.00  0.00           H  
ATOM     82  CE2 TYR     6      35.020 102.057 102.214  1.00  0.00           C  
ATOM     83  HE2 TYR     6      34.916 102.412 103.229  1.00  0.00           H  
ATOM     84  CD2 TYR     6      36.058 101.146 101.848  1.00  0.00           C  
ATOM     85  HD2 TYR     6      36.824 100.925 102.576  1.00  0.00           H  
ATOM     86  C   TYR     6      39.534  98.986  99.619  1.00  0.00           C  
ATOM     87  O   TYR     6      40.001  98.472 100.613  1.00  0.00           O  
ATOM     88  N   THR     7      40.003  98.664  98.430  1.00  0.00           N  
ATOM     89  H   THR     7      39.536  99.133  97.667  1.00  0.00           H  
ATOM     90  CA  THR     7      40.996  97.648  97.939  1.00  0.00           C  
ATOM     91  HA  THR     7      41.898  97.732  98.546  1.00  0.00           H  
ATOM     92  CB  THR     7      40.510  96.266  97.964  1.00  0.00           C  
ATOM     93  HB  THR     7      40.163  96.084  98.982  1.00  0.00           H  
ATOM     94  CG2 THR     7      39.405  95.934  96.916  1.00  0.00           C  
ATOM     95 HG21 THR     7      39.758  96.062  95.893  1.00  0.00           H  
ATOM     96 HG22 THR     7      39.126  94.890  97.063  1.00  0.00           H  
ATOM     97 HG23 THR     7      38.464  96.401  97.207  1.00  0.00           H  
ATOM     98  OG1 THR     7      41.440  95.209  97.749  1.00  0.00           O  
ATOM     99  HG1 THR     7      42.117  95.117  98.423  1.00  0.00           H  
ATOM    100  C   THR     7      41.276  98.121  96.514  1.00  0.00           C  
ATOM    101  O   THR     7      40.453  98.775  95.788  1.00  0.00           O  
ATOM    102  N   GLN     8      42.487  97.785  95.993  1.00  0.00           N  
ATOM    103  H   GLN     8      42.982  97.182  96.634  1.00  0.00           H  
ATOM    104  CA  GLN     8      42.806  97.891  94.548  1.00  0.00           C  
ATOM    105  HA  GLN     8      42.712  98.937  94.258  1.00  0.00           H  
ATOM    106  CB  GLN     8      44.280  97.515  94.401  1.00  0.00           C  
ATOM    107  HB2 GLN     8      44.467  97.651  93.336  1.00  0.00           H  
ATOM    108  HB3 GLN     8      44.843  98.243  94.986  1.00  0.00           H  
ATOM    109  CG  GLN     8      44.774  96.072  94.769  1.00  0.00           C  
ATOM    110  HG2 GLN     8      44.371  95.745  95.728  1.00  0.00           H  
ATOM    111  HG3 GLN     8      44.489  95.363  93.992  1.00  0.00           H  
ATOM    112  CD  GLN     8      46.299  95.971  94.810  1.00  0.00           C  
ATOM    113  OE1 GLN     8      47.027  96.752  94.334  1.00  0.00           O  
ATOM    114  NE2 GLN     8      46.819  94.845  95.191  1.00  0.00           N  
ATOM    115 HE21 GLN     8      46.265  94.111  95.608  1.00  0.00           H  
ATOM    116 HE22 GLN     8      47.819  94.712  95.256  1.00  0.00           H  
ATOM    117  C   GLN     8      41.815  97.014  93.780  1.00  0.00           C  
ATOM    118  O   GLN     8      41.644  95.860  94.174  1.00  0.00           O  
ATOM    119  N   GLN     9      41.184  97.339  92.630  1.00  0.00           N  
ATOM    120  H   GLN     9      40.641  96.637  92.148  1.00  0.00           H  
ATOM    121  CA  GLN     9      41.300  98.624  91.934  1.00  0.00           C  
ATOM    122  HA  GLN     9      40.916  98.619  90.914  1.00  0.00           H  
ATOM    123  CB  GLN     9      40.499  99.706  92.632  1.00  0.00           C  
ATOM    124  HB2 GLN     9      40.825  99.798  93.668  1.00  0.00           H  
ATOM    125  HB3 GLN     9      40.703 100.700  92.234  1.00  0.00           H  
ATOM    126  CG  GLN     9      38.969  99.502  92.582  1.00  0.00           C  
ATOM    127  HG2 GLN     9      38.724  98.451  92.735  1.00  0.00           H  
ATOM    128  HG3 GLN     9      38.659 100.072  93.458  1.00  0.00           H  
ATOM    129  CD  GLN     9      38.374 100.100  91.292  1.00  0.00           C  
ATOM    130  OE1 GLN     9      38.496  99.597  90.172  1.00  0.00           O  
ATOM    131  NE2 GLN     9      37.661 101.187  91.439  1.00  0.00           N  
ATOM    132 HE21 GLN     9      37.690 101.700  92.308  1.00  0.00           H  
ATOM    133 HE22 GLN     9      37.274 101.623  90.614  1.00  0.00           H  
ATOM    134  C   GLN     9      42.731  99.062  91.541  1.00  0.00           C  
ATOM    135  O   GLN     9      43.180 100.153  91.920  1.00  0.00           O  
ATOM    136  N   ALA    10      43.591  98.272  90.891  1.00  0.00           N  
ATOM    137  H   ALA    10      44.533  98.611  90.753  1.00  0.00           H  
ATOM    138  CA  ALA    10      43.311  96.912  90.397  1.00  0.00           C  
ATOM    139  HA  ALA    10      42.442  96.457  90.872  1.00  0.00           H  
ATOM    140  CB  ALA    10      43.086  97.022  88.902  1.00  0.00           C  
ATOM    141  HB1 ALA    10      43.153  96.038  88.439  1.00  0.00           H  
ATOM    142  HB2 ALA    10      42.137  97.518  88.698  1.00  0.00           H  
ATOM    143  HB3 ALA    10      43.887  97.563  88.398  1.00  0.00           H  
ATOM    144  C   ALA    10      44.449  95.923  90.540  1.00  0.00           C  
ATOM    145  O   ALA    10      45.614  96.270  90.707  1.00  0.00           O  
ATOM    146  N   THR    11      44.132  94.643  90.411  1.00  0.00           N  
ATOM    147  H   THR    11      43.146  94.427  90.428  1.00  0.00           H  
ATOM    148  CA  THR    11      45.199  93.592  90.251  1.00  0.00           C  
ATOM    149  HA  THR    11      45.975  94.135  89.711  1.00  0.00           H  
ATOM    150  CB  THR    11      45.748  93.247  91.609  1.00  0.00           C  
ATOM    151  HB  THR    11      46.141  94.142  92.092  1.00  0.00           H  
ATOM    152  CG2 THR    11      44.679  92.714  92.520  1.00  0.00           C  
ATOM    153 HG21 THR    11      44.069  93.574  92.795  1.00  0.00           H  
ATOM    154 HG22 THR    11      44.112  91.847  92.180  1.00  0.00           H  
ATOM    155 HG23 THR    11      45.172  92.302  93.400  1.00  0.00           H  
ATOM    156  OG1 THR    11      46.770  92.262  91.586  1.00  0.00           O  
ATOM    157  HG1 THR    11      47.546  92.827  91.593  1.00  0.00           H  
ATOM    158  C   THR    11      44.903  92.331  89.428  1.00  0.00           C  
ATOM    159  O   THR    11      43.807  91.745  89.594  1.00  0.00           O  
ATOM    160  N   GLN    12      45.846  91.817  88.646  1.00  0.00           N  
ATOM    161  H   GLN    12      45.728  90.848  88.387  1.00  0.00           H  
ATOM    162  CA  GLN    12      46.842  92.545  87.838  1.00  0.00           C  
ATOM    163  HA  GLN    12      47.498  93.007  88.576  1.00  0.00           H  
ATOM    164  CB  GLN    12      47.543  91.557  86.942  1.00  0.00           C  
ATOM    165  HB2 GLN    12      48.316  92.204  86.526  1.00  0.00           H  
ATOM    166  HB3 GLN    12      47.886  90.697  87.517  1.00  0.00           H  
ATOM    167  CG  GLN    12      46.703  90.886  85.783  1.00  0.00           C  
ATOM    168  HG2 GLN    12      46.029  91.645  85.386  1.00  0.00           H  
ATOM    169  HG3 GLN    12      47.377  90.564  84.989  1.00  0.00           H  
ATOM    170  CD  GLN    12      45.834  89.646  86.215  1.00  0.00           C  
ATOM    171  OE1 GLN    12      45.800  89.171  87.320  1.00  0.00           O  
ATOM    172  NE2 GLN    12      45.058  89.037  85.308  1.00  0.00           N  
ATOM    173 HE21 GLN    12      44.514  88.279  85.694  1.00  0.00           H  
ATOM    174 HE22 GLN    12      45.227  89.189  84.324  1.00  0.00           H  
ATOM    175  C   GLN    12      46.346  93.802  86.986  1.00  0.00           C  
ATOM    176  O   GLN    12      45.208  93.801  86.581  1.00  0.00           O  
ATOM    177  N   SER    13      47.250  94.733  86.768  1.00  0.00           N  
ATOM    178  H   SER    13      48.175  94.594  87.148  1.00  0.00           H  
ATOM    179  CA  SER    13      47.118  95.952  86.009  1.00  0.00           C  
ATOM    180  HA  SER    13      46.141  96.362  86.266  1.00  0.00           H  
ATOM    181  CB  SER    13      48.333  96.853  86.332  1.00  0.00           C  
ATOM    182  HB2 SER    13      48.570  97.509  85.495  1.00  0.00           H  
ATOM    183  HB3 SER    13      48.148  97.412  87.249  1.00  0.00           H  
ATOM    184  OG  SER    13      49.499  96.052  86.480  1.00  0.00           O  
ATOM    185  HG  SER    13      50.265  96.624  86.565  1.00  0.00           H  
ATOM    186  C   SER    13      47.059  95.767  84.430  1.00  0.00           C  
ATOM    187  O   SER    13      47.467  94.701  83.912  1.00  0.00           O  
ATOM    188  N   TYR    14      46.628  96.828  83.794  1.00  0.00           N  
ATOM    189  H   TYR    14      46.187  97.583  84.300  1.00  0.00           H  
ATOM    190  CA  TYR    14      46.637  96.945  82.292  1.00  0.00           C  
ATOM    191  HA  TYR    14      46.413  95.953  81.899  1.00  0.00           H  
ATOM    192  CB  TYR    14      45.650  97.992  81.808  1.00  0.00           C  
ATOM    193  HB2 TYR    14      44.713  97.861  82.349  1.00  0.00           H  
ATOM    194  HB3 TYR    14      46.036  98.995  81.988  1.00  0.00           H  
ATOM    195  CG  TYR    14      45.388  97.806  80.342  1.00  0.00           C  
ATOM    196  CD1 TYR    14      44.497  96.830  79.883  1.00  0.00           C  
ATOM    197  HD1 TYR    14      43.857  96.236  80.517  1.00  0.00           H  
ATOM    198  CE1 TYR    14      44.308  96.609  78.514  1.00  0.00           C  
ATOM    199  HE1 TYR    14      43.646  95.852  78.118  1.00  0.00           H  
ATOM    200  CZ  TYR    14      45.080  97.437  77.584  1.00  0.00           C  
ATOM    201  OH  TYR    14      44.945  97.175  76.227  1.00  0.00           O  
ATOM    202  HH  TYR    14      44.285  96.483  76.136  1.00  0.00           H  
ATOM    203  CE2 TYR    14      45.946  98.398  78.077  1.00  0.00           C  
ATOM    204  HE2 TYR    14      46.511  99.006  77.386  1.00  0.00           H  
ATOM    205  CD2 TYR    14      46.068  98.614  79.430  1.00  0.00           C  
ATOM    206  HD2 TYR    14      46.732  99.420  79.707  1.00  0.00           H  
ATOM    207  C   TYR    14      48.001  97.470  81.838  1.00  0.00           C  
ATOM    208  O   TYR    14      48.633  98.234  82.590  1.00  0.00           O  
ATOM    209  N   GLY    15      48.551  97.076  80.695  1.00  0.00           N  
ATOM    210  H   GLY    15      49.422  97.527  80.455  1.00  0.00           H  
ATOM    211  CA  GLY    15      48.255  95.813  79.944  1.00  0.00           C  
ATOM    212  HA2 GLY    15      47.204  95.526  79.926  1.00  0.00           H  
ATOM    213  HA3 GLY    15      48.299  96.054  78.881  1.00  0.00           H  
ATOM    214  C   GLY    15      49.037  94.555  80.234  1.00  0.00           C  
ATOM    215  O   GLY    15      49.710  94.431  81.274  1.00  0.00           O  
ATOM    216  N   ALA    16      48.967  93.622  79.282  1.00  0.00           N  
ATOM    217  H   ALA    16      48.279  93.803  78.566  1.00  0.00           H  
ATOM    218  CA  ALA    16      49.559  92.339  79.308  1.00  0.00           C  
ATOM    219  HA  ALA    16      49.980  92.203  80.304  1.00  0.00           H  
ATOM    220  CB  ALA    16      48.398  91.400  79.137  1.00  0.00           C  
ATOM    221  HB1 ALA    16      47.665  91.384  79.943  1.00  0.00           H  
ATOM    222  HB2 ALA    16      47.800  91.590  78.246  1.00  0.00           H  
ATOM    223  HB3 ALA    16      48.794  90.386  79.093  1.00  0.00           H  
ATOM    224  C   ALA    16      50.591  92.056  78.153  1.00  0.00           C  
ATOM    225  O   ALA    16      50.984  90.888  77.901  1.00  0.00           O  
ATOM    226  N   TYR    17      51.059  93.121  77.504  1.00  0.00           N  
ATOM    227  H   TYR    17      50.563  93.988  77.659  1.00  0.00           H  
ATOM    228  CA  TYR    17      51.965  92.965  76.341  1.00  0.00           C  
ATOM    229  HA  TYR    17      51.367  92.599  75.506  1.00  0.00           H  
ATOM    230  CB  TYR    17      52.484  94.363  75.917  1.00  0.00           C  
ATOM    231  HB2 TYR    17      51.672  94.929  75.459  1.00  0.00           H  
ATOM    232  HB3 TYR    17      52.764  94.934  76.802  1.00  0.00           H  
ATOM    233  CG  TYR    17      53.680  94.369  74.922  1.00  0.00           C  
ATOM    234  CD1 TYR    17      54.945  94.701  75.411  1.00  0.00           C  
ATOM    235  HD1 TYR    17      55.100  95.120  76.394  1.00  0.00           H  
ATOM    236  CE1 TYR    17      56.028  94.626  74.519  1.00  0.00           C  
ATOM    237  HE1 TYR    17      56.988  94.984  74.863  1.00  0.00           H  
ATOM    238  CZ  TYR    17      55.923  93.992  73.286  1.00  0.00           C  
ATOM    239  OH  TYR    17      56.946  93.654  72.498  1.00  0.00           O  
ATOM    240  HH  TYR    17      56.817  92.831  72.022  1.00  0.00           H  
ATOM    241  CE2 TYR    17      54.631  93.516  72.906  1.00  0.00           C  
ATOM    242  HE2 TYR    17      54.645  92.959  71.981  1.00  0.00           H  
ATOM    243  CD2 TYR    17      53.509  93.783  73.671  1.00  0.00           C  
ATOM    244  HD2 TYR    17      52.493  93.529  73.409  1.00  0.00           H  
ATOM    245  C   TYR    17      53.108  91.961  76.605  1.00  0.00           C  
ATOM    246  O   TYR    17      53.853  92.206  77.558  1.00  0.00           O  
ATOM    247  N   PRO    18      53.353  90.932  75.815  1.00  0.00           N  
ATOM    248  CD  PRO    18      52.527  90.477  74.688  1.00  0.00           C  
ATOM    249  HD2 PRO    18      52.785  90.979  73.755  1.00  0.00           H  
ATOM    250  HD3 PRO    18      51.487  90.477  75.012  1.00  0.00           H  
ATOM    251  CG  PRO    18      52.936  89.037  74.479  1.00  0.00           C  
ATOM    252  HG2 PRO    18      53.585  88.925  73.610  1.00  0.00           H  
ATOM    253  HG3 PRO    18      52.059  88.442  74.225  1.00  0.00           H  
ATOM    254  CB  PRO    18      53.433  88.561  75.843  1.00  0.00           C  
ATOM    255  HB2 PRO    18      54.099  87.705  75.739  1.00  0.00           H  
ATOM    256  HB3 PRO    18      52.609  88.443  76.547  1.00  0.00           H  
ATOM    257  CA  PRO    18      54.223  89.803  76.236  1.00  0.00           C  
ATOM    258  HA  PRO    18      54.253  89.938  77.318  1.00  0.00           H  
ATOM    259  C   PRO    18      55.637  89.938  75.657  1.00  0.00           C  
ATOM    260  O   PRO    18      55.754  90.497  74.560  1.00  0.00           O  
ATOM    261  N   THR    19      56.651  89.288  76.267  1.00  0.00           N  
ATOM    262  H   THR    19      56.563  88.701  77.084  1.00  0.00           H  
ATOM    263  CA  THR    19      58.093  89.173  75.816  1.00  0.00           C  
ATOM    264  HA  THR    19      58.077  88.906  74.759  1.00  0.00           H  
ATOM    265  CB  THR    19      58.825  90.503  76.096  1.00  0.00           C  
ATOM    266  HB  THR    19      58.564  90.813  77.107  1.00  0.00           H  
ATOM    267  CG2 THR    19      60.330  90.460  75.802  1.00  0.00           C  
ATOM    268 HG21 THR    19      60.727  89.884  76.638  1.00  0.00           H  
ATOM    269 HG22 THR    19      60.607  90.051  74.830  1.00  0.00           H  
ATOM    270 HG23 THR    19      60.803  91.425  75.981  1.00  0.00           H  
ATOM    271  OG1 THR    19      58.395  91.378  75.118  1.00  0.00           O  
ATOM    272  HG1 THR    19      57.438  91.307  75.118  1.00  0.00           H  
ATOM    273  C   THR    19      58.837  88.022  76.475  1.00  0.00           C  
ATOM    274  O   THR    19      59.030  88.007  77.709  1.00  0.00           O  
ATOM    275  N   GLN    20      59.322  87.077  75.695  1.00  0.00           N  
ATOM    276  H   GLN    20      59.177  87.138  74.697  1.00  0.00           H  
ATOM    277  CA  GLN    20      60.377  86.146  76.046  1.00  0.00           C  
ATOM    278  HA  GLN    20      60.095  85.639  76.969  1.00  0.00           H  
ATOM    279  CB  GLN    20      60.544  85.112  74.936  1.00  0.00           C  
ATOM    280  HB2 GLN    20      60.493  85.705  74.023  1.00  0.00           H  
ATOM    281  HB3 GLN    20      61.513  84.612  74.974  1.00  0.00           H  
ATOM    282  CG  GLN    20      59.337  84.197  74.785  1.00  0.00           C  
ATOM    283  HG2 GLN    20      58.402  84.756  74.766  1.00  0.00           H  
ATOM    284  HG3 GLN    20      59.308  83.546  73.911  1.00  0.00           H  
ATOM    285  CD  GLN    20      58.988  83.398  76.057  1.00  0.00           C  
ATOM    286  OE1 GLN    20      59.837  82.901  76.822  1.00  0.00           O  
ATOM    287  NE2 GLN    20      57.743  83.217  76.444  1.00  0.00           N  
ATOM    288 HE21 GLN    20      56.919  83.610  76.012  1.00  0.00           H  
ATOM    289 HE22 GLN    20      57.516  82.499  77.117  1.00  0.00           H  
ATOM    290  C   GLN    20      61.693  86.875  76.227  1.00  0.00           C  
ATOM    291  O   GLN    20      62.016  87.604  75.305  1.00  0.00           O  
ATOM    292  N   PRO    21      62.543  86.628  77.233  1.00  0.00           N  
ATOM    293  CD  PRO    21      62.280  85.659  78.285  1.00  0.00           C  
ATOM    294  HD2 PRO    21      62.090  84.702  77.798  1.00  0.00           H  
ATOM    295  HD3 PRO    21      61.526  85.985  79.001  1.00  0.00           H  
ATOM    296  CG  PRO    21      63.673  85.470  78.955  1.00  0.00           C  
ATOM    297  HG2 PRO    21      64.307  84.743  78.447  1.00  0.00           H  
ATOM    298  HG3 PRO    21      63.551  85.220  80.009  1.00  0.00           H  
ATOM    299  CB  PRO    21      64.256  86.864  78.845  1.00  0.00           C  
ATOM    300  HB2 PRO    21      65.342  86.913  78.766  1.00  0.00           H  
ATOM    301  HB3 PRO    21      64.033  87.583  79.633  1.00  0.00           H  
ATOM    302  CA  PRO    21      63.717  87.354  77.529  1.00  0.00           C  
ATOM    303  HA  PRO    21      63.468  88.406  77.664  1.00  0.00           H  
ATOM    304  C   PRO    21      64.766  87.265  76.485  1.00  0.00           C  
ATOM    305  O   PRO    21      65.162  86.275  75.905  1.00  0.00           O  
ATOM    306  N   GLY    22      65.530  88.365  76.371  1.00  0.00           N  
ATOM    307  H   GLY    22      65.379  89.132  77.011  1.00  0.00           H  
ATOM    308  CA  GLY    22      66.745  88.507  75.526  1.00  0.00           C  
ATOM    309  HA2 GLY    22      67.023  87.557  75.070  1.00  0.00           H  
ATOM    310  HA3 GLY    22      66.447  89.197  74.737  1.00  0.00           H  
ATOM    311  C   GLY    22      68.018  89.124  76.239  1.00  0.00           C  
ATOM    312  O   GLY    22      67.941  89.942  77.163  1.00  0.00           O  
ATOM    313  N   GLN    23      69.151  88.680  75.746  1.00  0.00           N  
ATOM    314  H   GLN    23      69.266  87.939  75.070  1.00  0.00           H  
ATOM    315  CA  GLN    23      70.411  88.971  76.429  1.00  0.00           C  
ATOM    316  HA  GLN    23      70.289  88.764  77.492  1.00  0.00           H  
ATOM    317  CB  GLN    23      71.496  88.152  75.806  1.00  0.00           C  
ATOM    318  HB2 GLN    23      71.220  87.105  75.935  1.00  0.00           H  
ATOM    319  HB3 GLN    23      71.284  88.359  74.757  1.00  0.00           H  
ATOM    320  CG  GLN    23      73.017  88.410  76.120  1.00  0.00           C  
ATOM    321  HG2 GLN    23      73.299  89.449  76.289  1.00  0.00           H  
ATOM    322  HG3 GLN    23      73.230  87.894  77.056  1.00  0.00           H  
ATOM    323  CD  GLN    23      73.939  87.960  74.981  1.00  0.00           C  
ATOM    324  OE1 GLN    23      73.592  87.881  73.802  1.00  0.00           O  
ATOM    325  NE2 GLN    23      75.170  87.645  75.296  1.00  0.00           N  
ATOM    326 HE21 GLN    23      75.367  87.674  76.286  1.00  0.00           H  
ATOM    327 HE22 GLN    23      75.826  87.557  74.533  1.00  0.00           H  
ATOM    328  C   GLN    23      70.844  90.474  76.256  1.00  0.00           C  
ATOM    329  O   GLN    23      70.749  91.070  75.180  1.00  0.00           O  
ATOM    330  N   GLY    24      71.098  91.118  77.413  1.00  0.00           N  
ATOM    331  H   GLY    24      70.969  90.727  78.335  1.00  0.00           H  
ATOM    332  CA  GLY    24      71.336  92.585  77.486  1.00  0.00           C  
ATOM    333  HA2 GLY    24      70.905  92.964  76.559  1.00  0.00           H  
ATOM    334  HA3 GLY    24      70.952  93.112  78.359  1.00  0.00           H  
ATOM    335  C   GLY    24      72.784  93.014  77.361  1.00  0.00           C  
ATOM    336  O   GLY    24      73.726  92.200  77.396  1.00  0.00           O  
ATOM    337  N   TYR    25      72.993  94.324  77.239  1.00  0.00           N  
ATOM    338  H   TYR    25      72.194  94.928  77.365  1.00  0.00           H  
ATOM    339  CA  TYR    25      74.342  94.880  77.230  1.00  0.00           C  
ATOM    340  HA  TYR    25      74.865  94.452  76.374  1.00  0.00           H  
ATOM    341  CB  TYR    25      74.260  96.427  77.037  1.00  0.00           C  
ATOM    342  HB2 TYR    25      73.846  96.557  76.036  1.00  0.00           H  
ATOM    343  HB3 TYR    25      73.613  96.797  77.832  1.00  0.00           H  
ATOM    344  CG  TYR    25      75.562  97.075  77.105  1.00  0.00           C  
ATOM    345  CD1 TYR    25      76.621  96.690  76.210  1.00  0.00           C  
ATOM    346  HD1 TYR    25      76.430  95.875  75.527  1.00  0.00           H  
ATOM    347  CE1 TYR    25      77.833  97.350  76.200  1.00  0.00           C  
ATOM    348  HE1 TYR    25      78.631  97.031  75.545  1.00  0.00           H  
ATOM    349  CZ  TYR    25      78.125  98.438  77.019  1.00  0.00           C  
ATOM    350  OH  TYR    25      79.254  99.239  77.010  1.00  0.00           O  
ATOM    351  HH  TYR    25      79.629  99.453  76.152  1.00  0.00           H  
ATOM    352  CE2 TYR    25      77.068  98.863  77.901  1.00  0.00           C  
ATOM    353  HE2 TYR    25      77.132  99.679  78.606  1.00  0.00           H  
ATOM    354  CD2 TYR    25      75.772  98.190  77.923  1.00  0.00           C  
ATOM    355  HD2 TYR    25      75.015  98.524  78.617  1.00  0.00           H  
ATOM    356  C   TYR    25      75.088  94.507  78.562  1.00  0.00           C  
ATOM    357  O   TYR    25      74.410  94.730  79.574  1.00  0.00           O  
ATOM    358  N   SER    26      76.289  94.034  78.563  1.00  0.00           N  
ATOM    359  H   SER    26      76.631  93.935  77.618  1.00  0.00           H  
ATOM    360  CA  SER    26      77.186  93.940  79.684  1.00  0.00           C  
ATOM    361  HA  SER    26      76.597  93.967  80.601  1.00  0.00           H  
ATOM    362  CB  SER    26      78.012  92.681  79.533  1.00  0.00           C  
ATOM    363  HB2 SER    26      77.468  91.765  79.300  1.00  0.00           H  
ATOM    364  HB3 SER    26      78.732  92.836  78.730  1.00  0.00           H  
ATOM    365  OG  SER    26      78.843  92.401  80.655  1.00  0.00           O  
ATOM    366  HG  SER    26      78.296  91.998  81.333  1.00  0.00           H  
ATOM    367  C   SER    26      78.083  95.166  79.748  1.00  0.00           C  
ATOM    368  O   SER    26      78.851  95.370  78.803  1.00  0.00           O  
ATOM    369  N   GLN    27      78.047  95.866  80.836  1.00  0.00           N  
ATOM    370  H   GLN    27      77.264  95.751  81.464  1.00  0.00           H  
ATOM    371  CA  GLN    27      78.978  96.957  81.194  1.00  0.00           C  
ATOM    372  HA  GLN    27      79.023  97.661  80.363  1.00  0.00           H  
ATOM    373  CB  GLN    27      78.549  97.534  82.588  1.00  0.00           C  
ATOM    374  HB2 GLN    27      77.471  97.698  82.588  1.00  0.00           H  
ATOM    375  HB3 GLN    27      78.620  96.712  83.300  1.00  0.00           H  
ATOM    376  CG  GLN    27      79.396  98.658  83.194  1.00  0.00           C  
ATOM    377  HG2 GLN    27      79.100  98.843  84.227  1.00  0.00           H  
ATOM    378  HG3 GLN    27      80.403  98.254  83.098  1.00  0.00           H  
ATOM    379  CD  GLN    27      79.215 100.063  82.557  1.00  0.00           C  
ATOM    380  OE1 GLN    27      78.280 100.436  81.837  1.00  0.00           O  
ATOM    381  NE2 GLN    27      80.321 100.755  82.597  1.00  0.00           N  
ATOM    382 HE21 GLN    27      81.134 100.436  83.103  1.00  0.00           H  
ATOM    383 HE22 GLN    27      80.380 101.608  82.059  1.00  0.00           H  
ATOM    384  C   GLN    27      80.466  96.427  81.316  1.00  0.00           C  
ATOM    385  O   GLN    27      81.388  97.170  81.041  1.00  0.00           O  
ATOM    386  N   GLN    28      80.671  95.161  81.782  1.00  0.00           N  
ATOM    387  H   GLN    28      79.856  94.629  82.051  1.00  0.00           H  
ATOM    388  CA  GLN    28      81.909  94.452  81.768  1.00  0.00           C  
ATOM    389  HA  GLN    28      82.546  95.082  82.389  1.00  0.00           H  
ATOM    390  CB  GLN    28      81.839  93.051  82.476  1.00  0.00           C  
ATOM    391  HB2 GLN    28      81.687  93.184  83.548  1.00  0.00           H  
ATOM    392  HB3 GLN    28      80.929  92.617  82.062  1.00  0.00           H  
ATOM    393  CG  GLN    28      82.977  92.046  82.158  1.00  0.00           C  
ATOM    394  HG2 GLN    28      82.786  91.017  82.463  1.00  0.00           H  
ATOM    395  HG3 GLN    28      83.102  91.970  81.078  1.00  0.00           H  
ATOM    396  CD  GLN    28      84.301  92.498  82.817  1.00  0.00           C  
ATOM    397  OE1 GLN    28      84.251  93.025  83.884  1.00  0.00           O  
ATOM    398  NE2 GLN    28      85.447  92.162  82.288  1.00  0.00           N  
ATOM    399 HE21 GLN    28      86.291  92.280  82.830  1.00  0.00           H  
ATOM    400 HE22 GLN    28      85.545  91.641  81.428  1.00  0.00           H  
ATOM    401  C   GLN    28      82.657  94.529  80.422  1.00  0.00           C  
ATOM    402  O   GLN    28      83.898  94.606  80.390  1.00  0.00           O  
ATOM    403  N   SER    29      81.905  94.570  79.281  1.00  0.00           N  
ATOM    404  H   SER    29      80.897  94.547  79.346  1.00  0.00           H  
ATOM    405  CA  SER    29      82.389  94.593  77.889  1.00  0.00           C  
ATOM    406  HA  SER    29      83.192  93.856  77.902  1.00  0.00           H  
ATOM    407  CB  SER    29      81.310  94.155  76.935  1.00  0.00           C  
ATOM    408  HB2 SER    29      81.792  93.907  75.990  1.00  0.00           H  
ATOM    409  HB3 SER    29      80.727  93.316  77.315  1.00  0.00           H  
ATOM    410  OG  SER    29      80.418  95.242  76.738  1.00  0.00           O  
ATOM    411  HG  SER    29      79.769  95.209  77.445  1.00  0.00           H  
ATOM    412  C   SER    29      83.024  95.897  77.500  1.00  0.00           C  
ATOM    413  O   SER    29      83.487  96.088  76.350  1.00  0.00           O  
ATOM    414  N   SER    30      82.872  96.845  78.430  1.00  0.00           N  
ATOM    415  H   SER    30      82.349  96.575  79.251  1.00  0.00           H  
ATOM    416  CA  SER    30      83.363  98.195  78.275  1.00  0.00           C  
ATOM    417  HA  SER    30      84.151  98.120  77.526  1.00  0.00           H  
ATOM    418  CB  SER    30      82.216  99.085  77.825  1.00  0.00           C  
ATOM    419  HB2 SER    30      81.965  98.738  76.823  1.00  0.00           H  
ATOM    420  HB3 SER    30      81.297  99.086  78.411  1.00  0.00           H  
ATOM    421  OG  SER    30      82.717 100.399  77.610  1.00  0.00           O  
ATOM    422  HG  SER    30      81.927 100.945  77.597  1.00  0.00           H  
ATOM    423  C   SER    30      84.183  98.795  79.468  1.00  0.00           C  
ATOM    424  O   SER    30      83.639  99.613  80.249  1.00  0.00           O  
ATOM    425  N   GLN    31      85.421  98.379  79.673  1.00  0.00           N  
ATOM    426  H   GLN    31      85.907  98.937  80.361  1.00  0.00           H  
ATOM    427  CA  GLN    31      86.293  97.451  78.906  1.00  0.00           C  
ATOM    428  HA  GLN    31      85.724  96.922  78.141  1.00  0.00           H  
ATOM    429  CB  GLN    31      87.557  98.291  78.319  1.00  0.00           C  
ATOM    430  HB2 GLN    31      88.363  98.519  79.017  1.00  0.00           H  
ATOM    431  HB3 GLN    31      88.113  97.660  77.625  1.00  0.00           H  
ATOM    432  CG  GLN    31      87.320  99.606  77.567  1.00  0.00           C  
ATOM    433  HG2 GLN    31      86.816 100.339  78.196  1.00  0.00           H  
ATOM    434  HG3 GLN    31      88.324 100.020  77.467  1.00  0.00           H  
ATOM    435  CD  GLN    31      86.599  99.443  76.215  1.00  0.00           C  
ATOM    436  OE1 GLN    31      86.554  98.420  75.512  1.00  0.00           O  
ATOM    437  NE2 GLN    31      86.040 100.464  75.630  1.00  0.00           N  
ATOM    438 HE21 GLN    31      85.861 100.508  74.637  1.00  0.00           H  
ATOM    439 HE22 GLN    31      85.835 101.284  76.183  1.00  0.00           H  
ATOM    440  C   GLN    31      86.816  96.348  79.811  1.00  0.00           C  
ATOM    441  O   GLN    31      87.115  96.577  81.003  1.00  0.00           O  
ATOM    442  N   PRO    32      86.963  95.134  79.226  1.00  0.00           N  
ATOM    443  CD  PRO    32      86.759  94.809  77.853  1.00  0.00           C  
ATOM    444  HD2 PRO    32      87.499  95.455  77.380  1.00  0.00           H  
ATOM    445  HD3 PRO    32      85.765  95.035  77.467  1.00  0.00           H  
ATOM    446  CG  PRO    32      87.051  93.315  77.643  1.00  0.00           C  
ATOM    447  HG2 PRO    32      88.076  93.234  77.283  1.00  0.00           H  
ATOM    448  HG3 PRO    32      86.249  93.005  76.973  1.00  0.00           H  
ATOM    449  CB  PRO    32      87.064  92.676  79.090  1.00  0.00           C  
ATOM    450  HB2 PRO    32      87.674  91.792  79.277  1.00  0.00           H  
ATOM    451  HB3 PRO    32      86.024  92.388  79.244  1.00  0.00           H  
ATOM    452  CA  PRO    32      87.393  93.888  80.005  1.00  0.00           C  
ATOM    453  HA  PRO    32      86.873  93.759  80.954  1.00  0.00           H  
ATOM    454  C   PRO    32      88.875  94.019  80.406  1.00  0.00           C  
ATOM    455  O   PRO    32      89.675  94.665  79.749  1.00  0.00           O  
ATOM    456  N   TYR    33      89.271  93.170  81.405  1.00  0.00           N  
ATOM    457  H   TYR    33      88.575  92.485  81.665  1.00  0.00           H  
ATOM    458  CA  TYR    33      90.694  92.934  81.759  1.00  0.00           C  
ATOM    459  HA  TYR    33      91.305  93.476  81.037  1.00  0.00           H  
ATOM    460  CB  TYR    33      90.954  93.441  83.187  1.00  0.00           C  
ATOM    461  HB2 TYR    33      90.322  92.947  83.924  1.00  0.00           H  
ATOM    462  HB3 TYR    33      91.977  93.239  83.506  1.00  0.00           H  
ATOM    463  CG  TYR    33      90.739  94.972  83.309  1.00  0.00           C  
ATOM    464  CD1 TYR    33      91.738  95.926  82.965  1.00  0.00           C  
ATOM    465  HD1 TYR    33      92.707  95.611  82.606  1.00  0.00           H  
ATOM    466  CE1 TYR    33      91.417  97.290  83.190  1.00  0.00           C  
ATOM    467  HE1 TYR    33      92.089  98.082  82.896  1.00  0.00           H  
ATOM    468  CZ  TYR    33      90.208  97.727  83.746  1.00  0.00           C  
ATOM    469  OH  TYR    33      89.986  99.040  84.011  1.00  0.00           O  
ATOM    470  HH  TYR    33      90.671  99.674  83.784  1.00  0.00           H  
ATOM    471  CE2 TYR    33      89.277  96.750  84.103  1.00  0.00           C  
ATOM    472  HE2 TYR    33      88.359  96.898  84.653  1.00  0.00           H  
ATOM    473  CD2 TYR    33      89.562  95.378  83.947  1.00  0.00           C  
ATOM    474  HD2 TYR    33      88.850  94.624  84.248  1.00  0.00           H  
ATOM    475  C   TYR    33      91.178  91.466  81.614  1.00  0.00           C  
ATOM    476  O   TYR    33      92.258  91.213  81.093  1.00  0.00           O  
ATOM    477  N   GLY    34      90.388  90.590  82.161  1.00  0.00           N  
ATOM    478  H   GLY    34      89.540  90.985  82.542  1.00  0.00           H  
ATOM    479  CA  GLY    34      90.725  89.177  82.449  1.00  0.00           C  
ATOM    480  HA2 GLY    34      89.767  88.661  82.514  1.00  0.00           H  
ATOM    481  HA3 GLY    34      91.277  88.827  81.577  1.00  0.00           H  
ATOM    482  C   GLY    34      91.530  88.938  83.714  1.00  0.00           C  
ATOM    483  O   GLY    34      91.181  89.573  84.698  1.00  0.00           O  
ATOM    484  N   GLN    35      92.504  88.012  83.652  1.00  0.00           N  
ATOM    485  H   GLN    35      92.671  87.582  82.753  1.00  0.00           H  
ATOM    486  CA  GLN    35      93.332  87.471  84.706  1.00  0.00           C  
ATOM    487  HA  GLN    35      93.484  88.209  85.493  1.00  0.00           H  
ATOM    488  CB  GLN    35      92.520  86.346  85.422  1.00  0.00           C  
ATOM    489  HB2 GLN    35      91.559  86.768  85.716  1.00  0.00           H  
ATOM    490  HB3 GLN    35      92.322  85.573  84.680  1.00  0.00           H  
ATOM    491  CG  GLN    35      93.098  85.813  86.648  1.00  0.00           C  
ATOM    492  HG2 GLN    35      92.492  84.976  86.995  1.00  0.00           H  
ATOM    493  HG3 GLN    35      94.105  85.462  86.423  1.00  0.00           H  
ATOM    494  CD  GLN    35      93.080  86.802  87.856  1.00  0.00           C  
ATOM    495  OE1 GLN    35      92.749  87.963  87.685  1.00  0.00           O  
ATOM    496  NE2 GLN    35      93.561  86.337  88.964  1.00  0.00           N  
ATOM    497 HE21 GLN    35      93.972  85.415  88.964  1.00  0.00           H  
ATOM    498 HE22 GLN    35      93.700  86.968  89.740  1.00  0.00           H  
ATOM    499  C   GLN    35      94.665  86.971  84.198  1.00  0.00           C  
ATOM    500  O   GLN    35      94.721  85.993  83.462  1.00  0.00           O  
ATOM    501  N   GLN    36      95.809  87.473  84.668  1.00  0.00           N  
ATOM    502  H   GLN    36      96.684  87.124  84.302  1.00  0.00           H  
ATOM    503  CA  GLN    36      95.955  88.327  85.873  1.00  0.00           C  
ATOM    504  HA  GLN    36      95.314  87.905  86.647  1.00  0.00           H  
ATOM    505  CB  GLN    36      97.377  88.238  86.467  1.00  0.00           C  
ATOM    506  HB2 GLN    36      97.446  88.651  87.474  1.00  0.00           H  
ATOM    507  HB3 GLN    36      97.586  87.195  86.702  1.00  0.00           H  
ATOM    508  CG  GLN    36      98.506  88.844  85.630  1.00  0.00           C  
ATOM    509  HG2 GLN    36      99.045  88.123  85.016  1.00  0.00           H  
ATOM    510  HG3 GLN    36      98.054  89.618  85.009  1.00  0.00           H  
ATOM    511  CD  GLN    36      99.625  89.575  86.348  1.00  0.00           C  
ATOM    512  OE1 GLN    36     100.496  90.130  85.715  1.00  0.00           O  
ATOM    513  NE2 GLN    36      99.671  89.527  87.681  1.00  0.00           N  
ATOM    514 HE21 GLN    36      98.991  88.925  88.122  1.00  0.00           H  
ATOM    515 HE22 GLN    36     100.497  89.833  88.176  1.00  0.00           H  
ATOM    516  C   GLN    36      95.510  89.815  85.578  1.00  0.00           C  
ATOM    517  O   GLN    36      95.281  90.185  84.372  1.00  0.00           O  
ATOM    518  N   SER    37      95.279  90.625  86.569  1.00  0.00           N  
ATOM    519  H   SER    37      95.505  90.296  87.497  1.00  0.00           H  
ATOM    520  CA  SER    37      94.540  91.886  86.525  1.00  0.00           C  
ATOM    521  HA  SER    37      94.590  92.286  85.513  1.00  0.00           H  
ATOM    522  CB  SER    37      93.109  91.563  86.962  1.00  0.00           C  
ATOM    523  HB2 SER    37      92.535  92.480  87.091  1.00  0.00           H  
ATOM    524  HB3 SER    37      92.706  90.928  86.173  1.00  0.00           H  
ATOM    525  OG  SER    37      93.022  90.788  88.165  1.00  0.00           O  
ATOM    526  HG  SER    37      93.190  89.866  87.956  1.00  0.00           H  
ATOM    527  C   SER    37      95.132  93.006  87.508  1.00  0.00           C  
ATOM    528  O   SER    37      94.411  93.866  88.072  1.00  0.00           O  
ATOM    529  N   TYR    38      96.473  92.987  87.695  1.00  0.00           N  
ATOM    530  H   TYR    38      96.947  92.491  86.953  1.00  0.00           H  
ATOM    531  CA  TYR    38      97.157  93.870  88.640  1.00  0.00           C  
ATOM    532  HA  TYR    38      96.782  94.892  88.592  1.00  0.00           H  
ATOM    533  CB  TYR    38      96.915  93.350  90.086  1.00  0.00           C  
ATOM    534  HB2 TYR    38      95.875  93.472  90.389  1.00  0.00           H  
ATOM    535  HB3 TYR    38      97.201  92.311  90.251  1.00  0.00           H  
ATOM    536  CG  TYR    38      97.766  94.080  91.171  1.00  0.00           C  
ATOM    537  CD1 TYR    38      99.075  93.668  91.349  1.00  0.00           C  
ATOM    538  HD1 TYR    38      99.591  92.905  90.785  1.00  0.00           H  
ATOM    539  CE1 TYR    38      99.850  94.199  92.377  1.00  0.00           C  
ATOM    540  HE1 TYR    38     100.792  93.694  92.537  1.00  0.00           H  
ATOM    541  CZ  TYR    38      99.298  95.235  93.185  1.00  0.00           C  
ATOM    542  OH  TYR    38      99.928  95.665  94.225  1.00  0.00           O  
ATOM    543  HH  TYR    38      99.713  96.545  94.543  1.00  0.00           H  
ATOM    544  CE2 TYR    38      97.930  95.587  93.009  1.00  0.00           C  
ATOM    545  HE2 TYR    38      97.472  96.339  93.635  1.00  0.00           H  
ATOM    546  CD2 TYR    38      97.164  94.982  92.023  1.00  0.00           C  
ATOM    547  HD2 TYR    38      96.140  95.283  91.862  1.00  0.00           H  
ATOM    548  C   TYR    38      98.647  94.155  88.467  1.00  0.00           C  
ATOM    549  O   TYR    38      99.436  93.233  88.310  1.00  0.00           O  
ATOM    550  N   SER    39      99.112  95.401  88.586  1.00  0.00           N  
ATOM    551  H   SER    39      98.470  96.105  88.922  1.00  0.00           H  
ATOM    552  CA  SER    39     100.414  95.886  88.296  1.00  0.00           C  
ATOM    553  HA  SER    39     100.925  95.056  87.809  1.00  0.00           H  
ATOM    554  CB  SER    39     100.255  96.939  87.192  1.00  0.00           C  
ATOM    555  HB2 SER    39      99.911  96.519  86.247  1.00  0.00           H  
ATOM    556  HB3 SER    39      99.431  97.604  87.451  1.00  0.00           H  
ATOM    557  OG  SER    39     101.374  97.755  86.900  1.00  0.00           O  
ATOM    558  HG  SER    39     102.015  97.201  86.448  1.00  0.00           H  
ATOM    559  C   SER    39     101.225  96.526  89.492  1.00  0.00           C  
ATOM    560  O   SER    39     100.679  97.114  90.415  1.00  0.00           O  
ATOM    561  N   GLY    40     102.500  96.302  89.554  1.00  0.00           N  
ATOM    562  H   GLY    40     102.867  95.673  88.854  1.00  0.00           H  
ATOM    563  CA  GLY    40     103.378  96.777  90.640  1.00  0.00           C  
ATOM    564  HA2 GLY    40     104.416  96.554  90.392  1.00  0.00           H  
ATOM    565  HA3 GLY    40     103.224  97.856  90.639  1.00  0.00           H  
ATOM    566  C   GLY    40     103.087  96.139  92.002  1.00  0.00           C  
ATOM    567  O   GLY    40     102.845  94.939  92.184  1.00  0.00           O  
ATOM    568  N   TYR    41     103.168  96.960  93.033  1.00  0.00           N  
ATOM    569  H   TYR    41     103.214  96.453  93.906  1.00  0.00           H  
ATOM    570  CA  TYR    41     103.249  98.466  93.075  1.00  0.00           C  
ATOM    571  HA  TYR    41     102.423  98.884  92.499  1.00  0.00           H  
ATOM    572  CB  TYR    41     102.984  98.956  94.488  1.00  0.00           C  
ATOM    573  HB2 TYR    41     101.969  98.704  94.795  1.00  0.00           H  
ATOM    574  HB3 TYR    41     103.743  98.508  95.130  1.00  0.00           H  
ATOM    575  CG  TYR    41     103.119 100.462  94.709  1.00  0.00           C  
ATOM    576  CD1 TYR    41     104.089 100.953  95.601  1.00  0.00           C  
ATOM    577  HD1 TYR    41     104.600 100.254  96.247  1.00  0.00           H  
ATOM    578  CE1 TYR    41     104.408 102.336  95.726  1.00  0.00           C  
ATOM    579  HE1 TYR    41     105.091 102.710  96.474  1.00  0.00           H  
ATOM    580  CZ  TYR    41     103.785 103.233  94.850  1.00  0.00           C  
ATOM    581  OH  TYR    41     104.082 104.564  94.789  1.00  0.00           O  
ATOM    582  HH  TYR    41     104.388 104.922  95.626  1.00  0.00           H  
ATOM    583  CE2 TYR    41     102.763 102.735  94.022  1.00  0.00           C  
ATOM    584  HE2 TYR    41     102.281 103.414  93.334  1.00  0.00           H  
ATOM    585  CD2 TYR    41     102.437 101.420  93.907  1.00  0.00           C  
ATOM    586  HD2 TYR    41     101.585 101.167  93.293  1.00  0.00           H  
ATOM    587  C   TYR    41     104.607  99.063  92.580  1.00  0.00           C  
ATOM    588  O   TYR    41     105.641  98.399  92.714  1.00  0.00           O  
ATOM    589  N   SER    42     104.646 100.308  92.011  1.00  0.00           N  
ATOM    590  H   SER    42     103.770 100.811  92.009  1.00  0.00           H  
ATOM    591  CA  SER    42     105.848 100.983  91.535  1.00  0.00           C  
ATOM    592  HA  SER    42     106.106 100.586  90.553  1.00  0.00           H  
ATOM    593  CB  SER    42     105.533 102.478  91.296  1.00  0.00           C  
ATOM    594  HB2 SER    42     104.646 102.621  90.680  1.00  0.00           H  
ATOM    595  HB3 SER    42     105.283 102.996  92.221  1.00  0.00           H  
ATOM    596  OG  SER    42     106.712 102.984  90.611  1.00  0.00           O  
ATOM    597  HG  SER    42     106.699 103.929  90.777  1.00  0.00           H  
ATOM    598  C   SER    42     107.038 100.937  92.489  1.00  0.00           C  
ATOM    599  O   SER    42     106.899 101.339  93.668  1.00  0.00           O  
ATOM    600  N   GLN    43     108.229 100.605  91.991  1.00  0.00           N  
ATOM    601  H   GLN    43     108.271 100.418  90.999  1.00  0.00           H  
ATOM    602  CA  GLN    43     109.518 100.722  92.654  1.00  0.00           C  
ATOM    603  HA  GLN    43     109.451 100.300  93.657  1.00  0.00           H  
ATOM    604  CB  GLN    43     110.558 100.014  91.838  1.00  0.00           C  
ATOM    605  HB2 GLN    43     110.284  98.962  91.766  1.00  0.00           H  
ATOM    606  HB3 GLN    43     110.568 100.459  90.843  1.00  0.00           H  
ATOM    607  CG  GLN    43     112.048 100.038  92.339  1.00  0.00           C  
ATOM    608  HG2 GLN    43     112.598  99.623  91.494  1.00  0.00           H  
ATOM    609  HG3 GLN    43     112.429 101.038  92.546  1.00  0.00           H  
ATOM    610  CD  GLN    43     112.386  99.048  93.529  1.00  0.00           C  
ATOM    611  OE1 GLN    43     111.563  98.243  93.924  1.00  0.00           O  
ATOM    612  NE2 GLN    43     113.552  99.101  94.174  1.00  0.00           N  
ATOM    613 HE21 GLN    43     114.286  99.759  93.956  1.00  0.00           H  
ATOM    614 HE22 GLN    43     113.465  98.650  95.074  1.00  0.00           H  
ATOM    615  C   GLN    43     109.954 102.149  92.819  1.00  0.00           C  
ATOM    616  O   GLN    43     110.620 102.495  93.801  1.00  0.00           O  
ATOM    617  N   SER    44     109.691 103.019  91.860  1.00  0.00           N  
ATOM    618  H   SER    44     109.111 102.610  91.141  1.00  0.00           H  
ATOM    619  CA  SER    44     110.209 104.383  91.789  1.00  0.00           C  
ATOM    620  HA  SER    44     111.272 104.436  92.022  1.00  0.00           H  
ATOM    621  CB  SER    44     109.979 104.957  90.361  1.00  0.00           C  
ATOM    622  HB2 SER    44     108.932 104.887  90.064  1.00  0.00           H  
ATOM    623  HB3 SER    44     110.353 105.978  90.291  1.00  0.00           H  
ATOM    624  OG  SER    44     110.805 104.239  89.450  1.00  0.00           O  
ATOM    625  HG  SER    44     110.332 103.428  89.249  1.00  0.00           H  
ATOM    626  C   SER    44     109.546 105.324  92.881  1.00  0.00           C  
ATOM    627  O   SER    44     108.497 104.988  93.348  1.00  0.00           O  
ATOM    628  N   THR    45     110.127 106.447  93.092  1.00  0.00           N  
ATOM    629  H   THR    45     110.994 106.635  92.611  1.00  0.00           H  
ATOM    630  CA  THR    45     109.541 107.553  93.949  1.00  0.00           C  
ATOM    631  HA  THR    45     108.482 107.328  94.074  1.00  0.00           H  
ATOM    632  CB  THR    45     110.162 107.574  95.317  1.00  0.00           C  
ATOM    633  HB  THR    45     111.149 108.035  95.369  1.00  0.00           H  
ATOM    634  CG2 THR    45     109.283 108.516  96.162  1.00  0.00           C  
ATOM    635 HG21 THR    45     109.157 109.536  95.797  1.00  0.00           H  
ATOM    636 HG22 THR    45     108.292 108.127  96.397  1.00  0.00           H  
ATOM    637 HG23 THR    45     109.834 108.560  97.101  1.00  0.00           H  
ATOM    638  OG1 THR    45     110.129 106.230  95.813  1.00  0.00           O  
ATOM    639  HG1 THR    45     110.818 105.749  95.349  1.00  0.00           H  
ATOM    640  C   THR    45     109.564 108.910  93.179  1.00  0.00           C  
ATOM    641  O   THR    45     110.607 109.382  92.752  1.00  0.00           O  
ATOM    642  N   ASP    46     108.447 109.661  93.066  1.00  0.00           N  
ATOM    643  H   ASP    46     107.568 109.267  93.370  1.00  0.00           H  
ATOM    644  CA  ASP    46     108.420 110.986  92.518  1.00  0.00           C  
ATOM    645  HA  ASP    46     109.159 111.137  91.730  1.00  0.00           H  
ATOM    646  CB  ASP    46     107.109 111.203  91.771  1.00  0.00           C  
ATOM    647  HB2 ASP    46     107.203 110.598  90.869  1.00  0.00           H  
ATOM    648  HB3 ASP    46     106.261 110.769  92.300  1.00  0.00           H  
ATOM    649  CG  ASP    46     106.828 112.659  91.364  1.00  0.00           C  
ATOM    650  OD1 ASP    46     107.806 113.312  90.930  1.00  0.00           O  
ATOM    651  OD2 ASP    46     105.702 113.171  91.390  1.00  0.00           O  
ATOM    652  C   ASP    46     108.577 112.028  93.610  1.00  0.00           C  
ATOM    653  O   ASP    46     107.809 112.076  94.580  1.00  0.00           O  
ATOM    654  N   THR    47     109.531 112.923  93.429  1.00  0.00           N  
ATOM    655  H   THR    47     110.160 112.788  92.650  1.00  0.00           H  
ATOM    656  CA  THR    47     109.867 114.031  94.407  1.00  0.00           C  
ATOM    657  HA  THR    47     109.230 114.028  95.291  1.00  0.00           H  
ATOM    658  CB  THR    47     111.230 113.680  95.100  1.00  0.00           C  
ATOM    659  HB  THR    47     111.507 114.494  95.769  1.00  0.00           H  
ATOM    660  CG2 THR    47     111.361 112.386  95.911  1.00  0.00           C  
ATOM    661 HG21 THR    47     110.845 111.600  95.360  1.00  0.00           H  
ATOM    662 HG22 THR    47     112.371 112.142  96.242  1.00  0.00           H  
ATOM    663 HG23 THR    47     110.779 112.477  96.828  1.00  0.00           H  
ATOM    664  OG1 THR    47     112.269 113.628  94.148  1.00  0.00           O  
ATOM    665  HG1 THR    47     112.882 114.359  94.257  1.00  0.00           H  
ATOM    666  C   THR    47     109.770 115.463  93.871  1.00  0.00           C  
ATOM    667  O   THR    47     110.064 116.438  94.573  1.00  0.00           O  
ATOM    668  N   SER    48     109.248 115.590  92.635  1.00  0.00           N  
ATOM    669  H   SER    48     109.125 114.716  92.143  1.00  0.00           H  
ATOM    670  CA  SER    48     109.116 116.838  91.867  1.00  0.00           C  
ATOM    671  HA  SER    48     110.042 117.413  91.858  1.00  0.00           H  
ATOM    672  CB  SER    48     108.788 116.527  90.420  1.00  0.00           C  
ATOM    673  HB2 SER    48     108.619 117.461  89.885  1.00  0.00           H  
ATOM    674  HB3 SER    48     109.549 115.848  90.037  1.00  0.00           H  
ATOM    675  OG  SER    48     107.524 115.921  90.424  1.00  0.00           O  
ATOM    676  HG  SER    48     107.590 114.966  90.356  1.00  0.00           H  
ATOM    677  C   SER    48     108.164 117.875  92.454  1.00  0.00           C  
ATOM    678  O   SER    48     107.255 117.646  93.233  1.00  0.00           O  
ATOM    679  N   GLY    49     108.435 119.109  92.072  1.00  0.00           N  
ATOM    680  H   GLY    49     109.183 119.286  91.416  1.00  0.00           H  
ATOM    681  CA  GLY    49     107.481 120.216  92.262  1.00  0.00           C  
ATOM    682  HA2 GLY    49     107.864 120.929  91.532  1.00  0.00           H  
ATOM    683  HA3 GLY    49     106.537 119.816  91.893  1.00  0.00           H  
ATOM    684  C   GLY    49     107.453 120.703  93.707  1.00  0.00           C  
ATOM    685  O   GLY    49     108.396 120.521  94.387  1.00  0.00           O  
ATOM    686  N   TYR    50     106.418 121.422  94.116  1.00  0.00           N  
ATOM    687  H   TYR    50     106.408 121.854  95.029  1.00  0.00           H  
ATOM    688  CA  TYR    50     105.223 121.618  93.400  1.00  0.00           C  
ATOM    689  HA  TYR    50     105.434 121.832  92.353  1.00  0.00           H  
ATOM    690  CB  TYR    50     104.273 120.469  93.459  1.00  0.00           C  
ATOM    691  HB2 TYR    50     104.829 119.533  93.413  1.00  0.00           H  
ATOM    692  HB3 TYR    50     103.846 120.375  94.457  1.00  0.00           H  
ATOM    693  CG  TYR    50     103.190 120.528  92.385  1.00  0.00           C  
ATOM    694  CD1 TYR    50     101.964 121.123  92.698  1.00  0.00           C  
ATOM    695  HD1 TYR    50     101.738 121.621  93.629  1.00  0.00           H  
ATOM    696  CE1 TYR    50     101.030 121.258  91.627  1.00  0.00           C  
ATOM    697  HE1 TYR    50     100.103 121.800  91.744  1.00  0.00           H  
ATOM    698  CZ  TYR    50     101.228 120.636  90.371  1.00  0.00           C  
ATOM    699  OH  TYR    50     100.194 120.586  89.460  1.00  0.00           O  
ATOM    700  HH  TYR    50     100.484 120.203  88.629  1.00  0.00           H  
ATOM    701  CE2 TYR    50     102.481 120.011  90.089  1.00  0.00           C  
ATOM    702  HE2 TYR    50     102.664 119.565  89.123  1.00  0.00           H  
ATOM    703  CD2 TYR    50     103.448 119.960  91.118  1.00  0.00           C  
ATOM    704  HD2 TYR    50     104.445 119.600  90.913  1.00  0.00           H  
ATOM    705  C   TYR    50     104.501 122.834  93.980  1.00  0.00           C  
ATOM    706  O   TYR    50     104.512 122.983  95.229  1.00  0.00           O  
ATOM    707  N   GLY    51     103.946 123.714  93.154  1.00  0.00           N  
ATOM    708  H   GLY    51     103.281 124.400  93.482  1.00  0.00           H  
ATOM    709  CA  GLY    51     104.301 123.911  91.722  1.00  0.00           C  
ATOM    710  HA2 GLY    51     105.362 124.154  91.667  1.00  0.00           H  
ATOM    711  HA3 GLY    51     104.130 122.984  91.176  1.00  0.00           H  
ATOM    712  C   GLY    51     103.511 125.030  91.144  1.00  0.00           C  
ATOM    713  O   GLY    51     102.314 124.950  91.220  1.00  0.00           O  
ATOM    714  N   GLN    52     104.181 125.991  90.481  1.00  0.00           N  
ATOM    715  H   GLN    52     105.177 125.859  90.579  1.00  0.00           H  
ATOM    716  CA  GLN    52     103.531 127.297  90.125  1.00  0.00           C  
ATOM    717  HA  GLN    52     102.484 127.020  90.007  1.00  0.00           H  
ATOM    718  CB  GLN    52     103.617 128.230  91.359  1.00  0.00           C  
ATOM    719  HB2 GLN    52     103.314 127.849  92.335  1.00  0.00           H  
ATOM    720  HB3 GLN    52     104.674 128.446  91.518  1.00  0.00           H  
ATOM    721  CG  GLN    52     102.835 129.534  91.297  1.00  0.00           C  
ATOM    722  HG2 GLN    52     102.929 129.994  90.313  1.00  0.00           H  
ATOM    723  HG3 GLN    52     101.763 129.359  91.386  1.00  0.00           H  
ATOM    724  CD  GLN    52     103.086 130.491  92.388  1.00  0.00           C  
ATOM    725  OE1 GLN    52     104.206 130.693  92.920  1.00  0.00           O  
ATOM    726  NE2 GLN    52     102.132 131.212  92.836  1.00  0.00           N  
ATOM    727 HE21 GLN    52     101.200 130.945  92.552  1.00  0.00           H  
ATOM    728 HE22 GLN    52     102.421 131.680  93.683  1.00  0.00           H  
ATOM    729  C   GLN    52     104.080 127.890  88.792  1.00  0.00           C  
ATOM    730  O   GLN    52     105.166 128.466  88.642  1.00  0.00           O  
ATOM    731  N   SER    53     103.134 128.145  87.821  1.00  0.00           N  
ATOM    732  H   SER    53     103.499 128.633  87.016  1.00  0.00           H  
ATOM    733  CA  SER    53     101.817 127.528  87.590  1.00  0.00           C  
ATOM    734  HA  SER    53     101.108 128.009  88.263  1.00  0.00           H  
ATOM    735  CB  SER    53     101.495 127.909  86.131  1.00  0.00           C  
ATOM    736  HB2 SER    53     101.263 128.973  86.170  1.00  0.00           H  
ATOM    737  HB3 SER    53     102.272 127.745  85.385  1.00  0.00           H  
ATOM    738  OG  SER    53     100.338 127.234  85.682  1.00  0.00           O  
ATOM    739  HG  SER    53      99.826 127.943  85.284  1.00  0.00           H  
ATOM    740  C   SER    53     101.824 125.994  87.844  1.00  0.00           C  
ATOM    741  O   SER    53     102.849 125.345  87.582  1.00  0.00           O  
ATOM    742  N   SER    54     100.656 125.474  88.126  1.00  0.00           N  
ATOM    743  H   SER    54      99.935 126.074  88.501  1.00  0.00           H  
ATOM    744  CA  SER    54     100.243 124.035  88.017  1.00  0.00           C  
ATOM    745  HA  SER    54     101.017 123.442  88.504  1.00  0.00           H  
ATOM    746  CB  SER    54      98.909 123.759  88.839  1.00  0.00           C  
ATOM    747  HB2 SER    54      98.851 122.672  88.879  1.00  0.00           H  
ATOM    748  HB3 SER    54      98.960 124.090  89.876  1.00  0.00           H  
ATOM    749  OG  SER    54      97.759 124.298  88.259  1.00  0.00           O  
ATOM    750  HG  SER    54      97.065 124.343  88.922  1.00  0.00           H  
ATOM    751  C   SER    54     100.155 123.464  86.576  1.00  0.00           C  
ATOM    752  O   SER    54      99.759 122.282  86.446  1.00  0.00           O  
ATOM    753  N   TYR    55     100.424 124.180  85.502  1.00  0.00           N  
ATOM    754  H   TYR    55     100.668 125.141  85.699  1.00  0.00           H  
ATOM    755  CA  TYR    55     100.627 123.735  84.075  1.00  0.00           C  
ATOM    756  HA  TYR    55     100.446 122.663  83.992  1.00  0.00           H  
ATOM    757  CB  TYR    55      99.692 124.554  83.160  1.00  0.00           C  
ATOM    758  HB2 TYR    55      99.875 125.606  83.380  1.00  0.00           H  
ATOM    759  HB3 TYR    55     100.004 124.363  82.133  1.00  0.00           H  
ATOM    760  CG  TYR    55      98.280 124.157  83.387  1.00  0.00           C  
ATOM    761  CD1 TYR    55      97.422 124.873  84.234  1.00  0.00           C  
ATOM    762  HD1 TYR    55      97.805 125.845  84.506  1.00  0.00           H  
ATOM    763  CE1 TYR    55      96.146 124.405  84.624  1.00  0.00           C  
ATOM    764  HE1 TYR    55      95.506 124.887  85.349  1.00  0.00           H  
ATOM    765  CZ  TYR    55      95.633 123.262  84.039  1.00  0.00           C  
ATOM    766  OH  TYR    55      94.346 122.907  84.293  1.00  0.00           O  
ATOM    767  HH  TYR    55      93.835 123.428  84.917  1.00  0.00           H  
ATOM    768  CE2 TYR    55      96.475 122.512  83.192  1.00  0.00           C  
ATOM    769  HE2 TYR    55      96.096 121.633  82.692  1.00  0.00           H  
ATOM    770  CD2 TYR    55      97.808 122.885  82.905  1.00  0.00           C  
ATOM    771  HD2 TYR    55      98.393 122.334  82.184  1.00  0.00           H  
ATOM    772  C   TYR    55     102.073 124.084  83.542  1.00  0.00           C  
ATOM    773  O   TYR    55     102.547 125.242  83.552  1.00  0.00           O  
ATOM    774  N   SER    56     102.895 123.087  83.138  1.00  0.00           N  
ATOM    775  H   SER    56     103.735 123.429  82.695  1.00  0.00           H  
ATOM    776  CA  SER    56     102.859 121.615  83.382  1.00  0.00           C  
ATOM    777  HA  SER    56     103.823 121.220  83.062  1.00  0.00           H  
ATOM    778  CB  SER    56     102.929 121.262  84.862  1.00  0.00           C  
ATOM    779  HB2 SER    56     102.047 121.627  85.388  1.00  0.00           H  
ATOM    780  HB3 SER    56     103.029 120.188  85.020  1.00  0.00           H  
ATOM    781  OG  SER    56     104.136 121.831  85.499  1.00  0.00           O  
ATOM    782  HG  SER    56     104.910 121.508  85.032  1.00  0.00           H  
ATOM    783  C   SER    56     101.619 120.869  82.758  1.00  0.00           C  
ATOM    784  O   SER    56     100.811 120.220  83.414  1.00  0.00           O  
ATOM    785  N   SER    57     101.370 120.913  81.497  1.00  0.00           N  
ATOM    786  H   SER    57     100.713 120.203  81.205  1.00  0.00           H  
ATOM    787  CA  SER    57     102.037 121.733  80.427  1.00  0.00           C  
ATOM    788  HA  SER    57     103.017 122.013  80.813  1.00  0.00           H  
ATOM    789  CB  SER    57     102.375 120.825  79.242  1.00  0.00           C  
ATOM    790  HB2 SER    57     103.053 120.041  79.579  1.00  0.00           H  
ATOM    791  HB3 SER    57     101.493 120.323  78.844  1.00  0.00           H  
ATOM    792  OG  SER    57     102.990 121.569  78.176  1.00  0.00           O  
ATOM    793  HG  SER    57     103.852 121.699  78.576  1.00  0.00           H  
ATOM    794  C   SER    57     101.245 122.993  80.041  1.00  0.00           C  
ATOM    795  O   SER    57     100.049 122.970  80.147  1.00  0.00           O  
ATOM    796  N   TYR    58     101.979 124.082  79.780  1.00  0.00           N  
ATOM    797  H   TYR    58     102.980 123.971  79.862  1.00  0.00           H  
ATOM    798  CA  TYR    58     101.384 125.338  79.649  1.00  0.00           C  
ATOM    799  HA  TYR    58     100.726 125.301  80.517  1.00  0.00           H  
ATOM    800  CB  TYR    58     102.420 126.500  79.766  1.00  0.00           C  
ATOM    801  HB2 TYR    58     103.098 126.274  80.589  1.00  0.00           H  
ATOM    802  HB3 TYR    58     103.108 126.695  78.943  1.00  0.00           H  
ATOM    803  CG  TYR    58     101.716 127.805  80.090  1.00  0.00           C  
ATOM    804  CD1 TYR    58     101.628 128.828  79.124  1.00  0.00           C  
ATOM    805  HD1 TYR    58     102.084 128.687  78.156  1.00  0.00           H  
ATOM    806  CE1 TYR    58     100.961 130.069  79.362  1.00  0.00           C  
ATOM    807  HE1 TYR    58     100.847 130.709  78.500  1.00  0.00           H  
ATOM    808  CZ  TYR    58     100.210 130.234  80.567  1.00  0.00           C  
ATOM    809  OH  TYR    58      99.560 131.402  80.877  1.00  0.00           O  
ATOM    810  HH  TYR    58      98.852 131.366  81.523  1.00  0.00           H  
ATOM    811  CE2 TYR    58     100.320 129.186  81.542  1.00  0.00           C  
ATOM    812  HE2 TYR    58      99.814 129.412  82.469  1.00  0.00           H  
ATOM    813  CD2 TYR    58     101.005 128.030  81.323  1.00  0.00           C  
ATOM    814  HD2 TYR    58     101.185 127.424  82.199  1.00  0.00           H  
ATOM    815  C   TYR    58     100.405 125.577  78.505  1.00  0.00           C  
ATOM    816  O   TYR    58     100.810 125.497  77.387  1.00  0.00           O  
ATOM    817  N   GLY    59      99.079 125.834  78.653  1.00  0.00           N  
ATOM    818  H   GLY    59      98.511 125.835  77.818  1.00  0.00           H  
ATOM    819  CA  GLY    59      98.275 125.839  79.869  1.00  0.00           C  
ATOM    820  HA2 GLY    59      98.427 124.972  80.511  1.00  0.00           H  
ATOM    821  HA3 GLY    59      98.558 126.684  80.496  1.00  0.00           H  
ATOM    822  C   GLY    59      96.719 125.932  79.561  1.00  0.00           C  
ATOM    823  O   GLY    59      96.199 125.476  78.565  1.00  0.00           O  
ATOM    824  N   GLN    60      95.900 126.676  80.313  1.00  0.00           N  
ATOM    825  H   GLN    60      94.939 126.727  80.010  1.00  0.00           H  
ATOM    826  CA  GLN    60      96.161 127.272  81.632  1.00  0.00           C  
ATOM    827  HA  GLN    60      97.035 126.888  82.158  1.00  0.00           H  
ATOM    828  CB  GLN    60      96.618 128.726  81.369  1.00  0.00           C  
ATOM    829  HB2 GLN    60      96.420 129.348  82.242  1.00  0.00           H  
ATOM    830  HB3 GLN    60      97.701 128.675  81.261  1.00  0.00           H  
ATOM    831  CG  GLN    60      96.294 129.429  80.036  1.00  0.00           C  
ATOM    832  HG2 GLN    60      96.966 130.284  79.963  1.00  0.00           H  
ATOM    833  HG3 GLN    60      96.568 128.808  79.183  1.00  0.00           H  
ATOM    834  CD  GLN    60      94.825 129.939  80.038  1.00  0.00           C  
ATOM    835  OE1 GLN    60      94.014 129.675  80.913  1.00  0.00           O  
ATOM    836  NE2 GLN    60      94.416 130.681  79.072  1.00  0.00           N  
ATOM    837 HE21 GLN    60      94.828 130.763  78.153  1.00  0.00           H  
ATOM    838 HE22 GLN    60      93.485 131.051  79.201  1.00  0.00           H  
ATOM    839  C   GLN    60      95.045 127.181  82.600  1.00  0.00           C  
ATOM    840  O   GLN    60      95.272 127.424  83.778  1.00  0.00           O  
ATOM    841  N   SER    61      93.867 126.696  82.251  1.00  0.00           N  
ATOM    842  H   SER    61      93.653 126.519  81.280  1.00  0.00           H  
ATOM    843  CA  SER    61      92.635 126.758  82.980  1.00  0.00           C  
ATOM    844  HA  SER    61      92.905 126.547  84.015  1.00  0.00           H  
ATOM    845  CB  SER    61      92.110 128.179  83.041  1.00  0.00           C  
ATOM    846  HB2 SER    61      91.260 128.226  83.722  1.00  0.00           H  
ATOM    847  HB3 SER    61      92.862 128.903  83.357  1.00  0.00           H  
ATOM    848  OG  SER    61      91.652 128.472  81.774  1.00  0.00           O  
ATOM    849  HG  SER    61      92.475 128.771  81.382  1.00  0.00           H  
ATOM    850  C   SER    61      91.510 125.789  82.566  1.00  0.00           C  
ATOM    851  O   SER    61      91.582 125.190  81.494  1.00  0.00           O  
ATOM    852  N   GLN    62      90.423 125.706  83.284  1.00  0.00           N  
ATOM    853  H   GLN    62      90.430 126.281  84.114  1.00  0.00           H  
ATOM    854  CA  GLN    62      89.445 124.596  83.296  1.00  0.00           C  
ATOM    855  HA  GLN    62      90.061 123.698  83.349  1.00  0.00           H  
ATOM    856  CB  GLN    62      88.572 124.754  84.590  1.00  0.00           C  
ATOM    857  HB2 GLN    62      88.134 123.811  84.916  1.00  0.00           H  
ATOM    858  HB3 GLN    62      89.211 125.208  85.347  1.00  0.00           H  
ATOM    859  CG  GLN    62      87.365 125.712  84.363  1.00  0.00           C  
ATOM    860  HG2 GLN    62      87.851 126.605  83.970  1.00  0.00           H  
ATOM    861  HG3 GLN    62      86.744 125.359  83.540  1.00  0.00           H  
ATOM    862  CD  GLN    62      86.530 125.936  85.645  1.00  0.00           C  
ATOM    863  OE1 GLN    62      87.184 125.878  86.682  1.00  0.00           O  
ATOM    864  NE2 GLN    62      85.264 126.206  85.540  1.00  0.00           N  
ATOM    865 HE21 GLN    62      84.863 126.538  86.406  1.00  0.00           H  
ATOM    866 HE22 GLN    62      84.743 126.296  84.679  1.00  0.00           H  
ATOM    867  C   GLN    62      88.552 124.515  82.032  1.00  0.00           C  
ATOM    868  O   GLN    62      87.957 123.434  81.777  1.00  0.00           O  
ATOM    869  N   ASN    63      88.546 125.476  81.090  1.00  0.00           N  
ATOM    870  H   ASN    63      88.953 126.319  81.470  1.00  0.00           H  
ATOM    871  CA  ASN    63      87.933 125.371  79.767  1.00  0.00           C  
ATOM    872  HA  ASN    63      87.785 124.303  79.611  1.00  0.00           H  
ATOM    873  CB  ASN    63      86.612 126.181  79.887  1.00  0.00           C  
ATOM    874  HB2 ASN    63      86.140 125.742  80.765  1.00  0.00           H  
ATOM    875  HB3 ASN    63      86.925 127.216  80.028  1.00  0.00           H  
ATOM    876  CG  ASN    63      85.762 126.120  78.636  1.00  0.00           C  
ATOM    877  OD1 ASN    63      85.379 125.122  77.993  1.00  0.00           O  
ATOM    878  ND2 ASN    63      85.308 127.274  78.209  1.00  0.00           N  
ATOM    879 HD21 ASN    63      85.058 127.377  77.236  1.00  0.00           H  
ATOM    880 HD22 ASN    63      85.527 128.058  78.806  1.00  0.00           H  
ATOM    881  C   ASN    63      88.908 125.946  78.644  1.00  0.00           C  
ATOM    882  O   ASN    63      88.401 126.330  77.573  1.00  0.00           O  
ATOM    883  N   THR    64      90.208 126.160  78.905  1.00  0.00           N  
ATOM    884  H   THR    64      90.581 125.757  79.753  1.00  0.00           H  
ATOM    885  CA  THR    64      91.214 126.732  77.991  1.00  0.00           C  
ATOM    886  HA  THR    64      90.902 126.481  76.977  1.00  0.00           H  
ATOM    887  CB  THR    64      91.354 128.296  78.087  1.00  0.00           C  
ATOM    888  HB  THR    64      91.668 128.627  79.077  1.00  0.00           H  
ATOM    889  CG2 THR    64      92.236 128.925  77.019  1.00  0.00           C  
ATOM    890 HG21 THR    64      93.266 128.611  77.188  1.00  0.00           H  
ATOM    891 HG22 THR    64      92.001 128.497  76.044  1.00  0.00           H  
ATOM    892 HG23 THR    64      92.150 130.012  77.004  1.00  0.00           H  
ATOM    893  OG1 THR    64      90.071 128.776  77.860  1.00  0.00           O  
ATOM    894  HG1 THR    64      89.581 128.736  78.685  1.00  0.00           H  
ATOM    895  C   THR    64      92.552 126.132  78.347  1.00  0.00           C  
ATOM    896  O   THR    64      93.194 126.463  79.339  1.00  0.00           O  
ATOM    897  N   GLY    65      93.193 125.374  77.461  1.00  0.00           N  
ATOM    898  H   GLY    65      94.023 124.927  77.824  1.00  0.00           H  
ATOM    899  CA  GLY    65      92.585 124.852  76.153  1.00  0.00           C  
ATOM    900  HA2 GLY    65      92.411 125.711  75.506  1.00  0.00           H  
ATOM    901  HA3 GLY    65      93.343 124.365  75.539  1.00  0.00           H  
ATOM    902  C   GLY    65      91.284 124.050  76.233  1.00  0.00           C  
ATOM    903  O   GLY    65      90.944 123.697  77.340  1.00  0.00           O  
ATOM    904  N   TYR    66      90.689 123.737  75.096  1.00  0.00           N  
ATOM    905  H   TYR    66      91.108 124.290  74.362  1.00  0.00           H  
ATOM    906  CA  TYR    66      89.528 122.902  74.919  1.00  0.00           C  
ATOM    907  HA  TYR    66      89.716 121.961  75.437  1.00  0.00           H  
ATOM    908  CB  TYR    66      88.388 123.474  75.697  1.00  0.00           C  
ATOM    909  HB2 TYR    66      88.649 123.876  76.676  1.00  0.00           H  
ATOM    910  HB3 TYR    66      87.986 124.372  75.228  1.00  0.00           H  
ATOM    911  CG  TYR    66      87.215 122.574  75.844  1.00  0.00           C  
ATOM    912  CD1 TYR    66      86.062 122.924  75.102  1.00  0.00           C  
ATOM    913  HD1 TYR    66      85.930 123.789  74.469  1.00  0.00           H  
ATOM    914  CE1 TYR    66      85.022 121.991  75.143  1.00  0.00           C  
ATOM    915  HE1 TYR    66      84.175 122.021  74.474  1.00  0.00           H  
ATOM    916  CZ  TYR    66      85.122 120.745  75.781  1.00  0.00           C  
ATOM    917  OH  TYR    66      84.144 119.903  75.595  1.00  0.00           O  
ATOM    918  HH  TYR    66      84.398 119.167  76.156  1.00  0.00           H  
ATOM    919  CE2 TYR    66      86.341 120.350  76.337  1.00  0.00           C  
ATOM    920  HE2 TYR    66      86.395 119.308  76.613  1.00  0.00           H  
ATOM    921  CD2 TYR    66      87.342 121.297  76.484  1.00  0.00           C  
ATOM    922  HD2 TYR    66      88.294 120.985  76.888  1.00  0.00           H  
ATOM    923  C   TYR    66      89.188 122.744  73.481  1.00  0.00           C  
ATOM    924  O   TYR    66      89.022 123.766  72.815  1.00  0.00           O  
ATOM    925  N   GLY    67      89.264 121.556  72.910  1.00  0.00           N  
ATOM    926  H   GLY    67      89.882 120.889  73.350  1.00  0.00           H  
ATOM    927  CA  GLY    67      88.841 121.248  71.561  1.00  0.00           C  
ATOM    928  HA2 GLY    67      89.547 121.715  70.874  1.00  0.00           H  
ATOM    929  HA3 GLY    67      88.939 120.166  71.473  1.00  0.00           H  
ATOM    930  C   GLY    67      87.511 121.691  71.177  1.00  0.00           C  
ATOM    931  O   GLY    67      86.566 121.247  71.786  1.00  0.00           O  
ATOM    932  N   THR    68      87.343 122.334  70.022  1.00  0.00           N  
ATOM    933  H   THR    68      88.244 122.558  69.625  1.00  0.00           H  
ATOM    934  CA  THR    68      86.051 122.638  69.359  1.00  0.00           C  
ATOM    935  HA  THR    68      85.315 121.927  69.734  1.00  0.00           H  
ATOM    936  CB  THR    68      85.542 124.009  69.884  1.00  0.00           C  
ATOM    937  HB  THR    68      85.748 123.891  70.947  1.00  0.00           H  
ATOM    938  CG2 THR    68      86.278 125.231  69.247  1.00  0.00           C  
ATOM    939 HG21 THR    68      86.103 125.335  68.176  1.00  0.00           H  
ATOM    940 HG22 THR    68      86.008 126.148  69.772  1.00  0.00           H  
ATOM    941 HG23 THR    68      87.364 125.149  69.278  1.00  0.00           H  
ATOM    942  OG1 THR    68      84.158 124.065  69.764  1.00  0.00           O  
ATOM    943  HG1 THR    68      83.854 124.398  68.916  1.00  0.00           H  
ATOM    944  C   THR    68      86.253 122.475  67.847  1.00  0.00           C  
ATOM    945  O   THR    68      87.041 123.134  67.207  1.00  0.00           O  
ATOM    946  N   GLN    69      85.614 121.460  67.248  1.00  0.00           N  
ATOM    947  H   GLN    69      84.899 120.978  67.773  1.00  0.00           H  
ATOM    948  CA  GLN    69      85.659 121.188  65.793  1.00  0.00           C  
ATOM    949  HA  GLN    69      86.704 120.986  65.557  1.00  0.00           H  
ATOM    950  CB  GLN    69      84.804 119.952  65.402  1.00  0.00           C  
ATOM    951  HB2 GLN    69      83.844 120.068  65.906  1.00  0.00           H  
ATOM    952  HB3 GLN    69      84.582 120.097  64.345  1.00  0.00           H  
ATOM    953  CG  GLN    69      85.459 118.627  65.792  1.00  0.00           C  
ATOM    954  HG2 GLN    69      86.065 118.823  66.676  1.00  0.00           H  
ATOM    955  HG3 GLN    69      84.700 117.883  66.038  1.00  0.00           H  
ATOM    956  CD  GLN    69      86.385 118.093  64.746  1.00  0.00           C  
ATOM    957  OE1 GLN    69      87.025 118.780  63.940  1.00  0.00           O  
ATOM    958  NE2 GLN    69      86.371 116.792  64.620  1.00  0.00           N  
ATOM    959 HE21 GLN    69      85.995 116.341  65.441  1.00  0.00           H  
ATOM    960 HE22 GLN    69      87.006 116.363  63.962  1.00  0.00           H  
ATOM    961  C   GLN    69      85.257 122.412  64.913  1.00  0.00           C  
ATOM    962  O   GLN    69      84.112 122.910  64.970  1.00  0.00           O  
ATOM    963  N   SER    70      86.162 122.691  63.998  1.00  0.00           N  
ATOM    964  H   SER    70      87.073 122.254  64.003  1.00  0.00           H  
ATOM    965  CA  SER    70      85.994 123.673  62.937  1.00  0.00           C  
ATOM    966  HA  SER    70      85.306 124.433  63.307  1.00  0.00           H  
ATOM    967  CB  SER    70      87.233 124.420  62.504  1.00  0.00           C  
ATOM    968  HB2 SER    70      87.861 123.879  61.796  1.00  0.00           H  
ATOM    969  HB3 SER    70      86.961 125.402  62.114  1.00  0.00           H  
ATOM    970  OG  SER    70      87.943 124.779  63.619  1.00  0.00           O  
ATOM    971  HG  SER    70      88.376 124.028  64.031  1.00  0.00           H  
ATOM    972  C   SER    70      85.297 123.192  61.693  1.00  0.00           C  
ATOM    973  O   SER    70      85.486 123.660  60.606  1.00  0.00           O  
ATOM    974  N   THR    71      84.361 122.254  61.848  1.00  0.00           N  
ATOM    975  H   THR    71      84.072 122.006  62.783  1.00  0.00           H  
ATOM    976  CA  THR    71      83.586 121.640  60.700  1.00  0.00           C  
ATOM    977  HA  THR    71      83.511 122.459  59.984  1.00  0.00           H  
ATOM    978  CB  THR    71      84.314 120.482  59.945  1.00  0.00           C  
ATOM    979  HB  THR    71      85.302 120.780  59.594  1.00  0.00           H  
ATOM    980  CG2 THR    71      84.516 119.215  60.755  1.00  0.00           C  
ATOM    981 HG21 THR    71      83.569 119.049  61.270  1.00  0.00           H  
ATOM    982 HG22 THR    71      84.837 118.410  60.094  1.00  0.00           H  
ATOM    983 HG23 THR    71      85.360 119.403  61.418  1.00  0.00           H  
ATOM    984  OG1 THR    71      83.640 120.124  58.798  1.00  0.00           O  
ATOM    985  HG1 THR    71      84.012 120.601  58.052  1.00  0.00           H  
ATOM    986  C   THR    71      82.171 121.268  61.204  1.00  0.00           C  
ATOM    987  O   THR    71      82.044 120.964  62.377  1.00  0.00           O  
ATOM    988  N   PRO    72      81.081 121.340  60.426  1.00  0.00           N  
ATOM    989  CD  PRO    72      80.923 122.125  59.218  1.00  0.00           C  
ATOM    990  HD2 PRO    72      81.231 121.508  58.374  1.00  0.00           H  
ATOM    991  HD3 PRO    72      81.632 122.944  59.340  1.00  0.00           H  
ATOM    992  CG  PRO    72      79.432 122.504  59.245  1.00  0.00           C  
ATOM    993  HG2 PRO    72      79.104 122.934  58.299  1.00  0.00           H  
ATOM    994  HG3 PRO    72      79.276 123.275  60.000  1.00  0.00           H  
ATOM    995  CB  PRO    72      78.650 121.304  59.865  1.00  0.00           C  
ATOM    996  HB2 PRO    72      78.477 120.512  59.136  1.00  0.00           H  
ATOM    997  HB3 PRO    72      77.740 121.570  60.404  1.00  0.00           H  
ATOM    998  CA  PRO    72      79.787 120.833  60.874  1.00  0.00           C  
ATOM    999  HA  PRO    72      79.644 121.306  61.845  1.00  0.00           H  
ATOM   1000  C   PRO    72      79.758 119.304  61.039  1.00  0.00           C  
ATOM   1001  O   PRO    72      80.207 118.566  60.150  1.00  0.00           O  
ATOM   1002  N   GLN    73      79.291 118.856  62.217  1.00  0.00           N  
ATOM   1003  H   GLN    73      78.862 119.440  62.920  1.00  0.00           H  
ATOM   1004  CA  GLN    73      79.058 117.438  62.427  1.00  0.00           C  
ATOM   1005  HA  GLN    73      79.946 116.835  62.234  1.00  0.00           H  
ATOM   1006  CB  GLN    73      78.945 117.199  63.920  1.00  0.00           C  
ATOM   1007  HB2 GLN    73      79.243 116.183  64.176  1.00  0.00           H  
ATOM   1008  HB3 GLN    73      79.662 117.931  64.292  1.00  0.00           H  
ATOM   1009  CG  GLN    73      77.527 117.527  64.535  1.00  0.00           C  
ATOM   1010  HG2 GLN    73      77.615 117.716  65.605  1.00  0.00           H  
ATOM   1011  HG3 GLN    73      77.122 118.378  63.987  1.00  0.00           H  
ATOM   1012  CD  GLN    73      76.501 116.381  64.423  1.00  0.00           C  
ATOM   1013  OE1 GLN    73      76.784 115.276  63.983  1.00  0.00           O  
ATOM   1014  NE2 GLN    73      75.276 116.697  64.791  1.00  0.00           N  
ATOM   1015 HE21 GLN    73      75.012 117.649  65.000  1.00  0.00           H  
ATOM   1016 HE22 GLN    73      74.556 116.092  64.422  1.00  0.00           H  
ATOM   1017  C   GLN    73      77.932 116.914  61.518  1.00  0.00           C  
ATOM   1018  O   GLN    73      76.923 117.579  61.183  1.00  0.00           O  
ATOM   1019  N   GLY    74      78.119 115.639  61.158  1.00  0.00           N  
ATOM   1020  H   GLY    74      79.012 115.286  61.472  1.00  0.00           H  
ATOM   1021  CA  GLY    74      77.337 114.875  60.188  1.00  0.00           C  
ATOM   1022  HA2 GLY    74      77.314 115.244  59.163  1.00  0.00           H  
ATOM   1023  HA3 GLY    74      77.871 113.926  60.223  1.00  0.00           H  
ATOM   1024  C   GLY    74      75.930 114.443  60.449  1.00  0.00           C  
ATOM   1025  O   GLY    74      75.246 114.069  59.548  1.00  0.00           O  
ATOM   1026  N   TYR    75      75.399 114.561  61.671  1.00  0.00           N  
ATOM   1027  H   TYR    75      75.930 114.907  62.458  1.00  0.00           H  
ATOM   1028  CA  TYR    75      73.996 114.379  62.077  1.00  0.00           C  
ATOM   1029  HA  TYR    75      73.458 113.833  61.303  1.00  0.00           H  
ATOM   1030  CB  TYR    75      73.897 113.450  63.334  1.00  0.00           C  
ATOM   1031  HB2 TYR    75      74.169 113.992  64.239  1.00  0.00           H  
ATOM   1032  HB3 TYR    75      72.840 113.184  63.359  1.00  0.00           H  
ATOM   1033  CG  TYR    75      74.652 112.072  63.345  1.00  0.00           C  
ATOM   1034  CD1 TYR    75      75.924 111.973  63.918  1.00  0.00           C  
ATOM   1035  HD1 TYR    75      76.365 112.812  64.436  1.00  0.00           H  
ATOM   1036  CE1 TYR    75      76.669 110.754  63.865  1.00  0.00           C  
ATOM   1037  HE1 TYR    75      77.664 110.731  64.283  1.00  0.00           H  
ATOM   1038  CZ  TYR    75      76.016 109.664  63.340  1.00  0.00           C  
ATOM   1039  OH  TYR    75      76.711 108.533  63.104  1.00  0.00           O  
ATOM   1040  HH  TYR    75      76.406 108.039  62.340  1.00  0.00           H  
ATOM   1041  CE2 TYR    75      74.779 109.719  62.769  1.00  0.00           C  
ATOM   1042  HE2 TYR    75      74.268 108.854  62.374  1.00  0.00           H  
ATOM   1043  CD2 TYR    75      74.062 110.917  62.816  1.00  0.00           C  
ATOM   1044  HD2 TYR    75      73.107 111.018  62.322  1.00  0.00           H  
ATOM   1045  C   TYR    75      73.282 115.703  62.139  1.00  0.00           C  
ATOM   1046  O   TYR    75      73.910 116.782  62.122  1.00  0.00           O  
ATOM   1047  N   GLY    76      71.997 115.751  62.438  1.00  0.00           N  
ATOM   1048  H   GLY    76      71.536 114.852  62.425  1.00  0.00           H  
ATOM   1049  CA  GLY    76      71.332 116.921  63.019  1.00  0.00           C  
ATOM   1050  HA2 GLY    76      71.537 117.830  62.453  1.00  0.00           H  
ATOM   1051  HA3 GLY    76      70.279 116.654  62.931  1.00  0.00           H  
ATOM   1052  C   GLY    76      71.586 117.066  64.517  1.00  0.00           C  
ATOM   1053  O   GLY    76      72.403 116.330  65.088  1.00  0.00           O  
ATOM   1054  N   SER    77      71.117 118.199  65.043  1.00  0.00           N  
ATOM   1055  H   SER    77      70.511 118.814  64.518  1.00  0.00           H  
ATOM   1056  CA  SER    77      71.520 118.725  66.337  1.00  0.00           C  
ATOM   1057  HA  SER    77      72.609 118.720  66.299  1.00  0.00           H  
ATOM   1058  CB  SER    77      71.120 120.232  66.449  1.00  0.00           C  
ATOM   1059  HB2 SER    77      70.063 120.284  66.186  1.00  0.00           H  
ATOM   1060  HB3 SER    77      71.222 120.628  67.460  1.00  0.00           H  
ATOM   1061  OG  SER    77      71.921 120.959  65.653  1.00  0.00           O  
ATOM   1062  HG  SER    77      71.699 121.866  65.873  1.00  0.00           H  
ATOM   1063  C   SER    77      71.038 117.832  67.564  1.00  0.00           C  
ATOM   1064  O   SER    77      69.925 117.969  68.044  1.00  0.00           O  
ATOM   1065  N   THR    78      71.812 116.977  68.168  1.00  0.00           N  
ATOM   1066  H   THR    78      71.501 116.433  68.960  1.00  0.00           H  
ATOM   1067  CA  THR    78      73.251 116.895  67.923  1.00  0.00           C  
ATOM   1068  HA  THR    78      73.545 117.276  66.945  1.00  0.00           H  
ATOM   1069  CB  THR    78      74.088 117.769  68.857  1.00  0.00           C  
ATOM   1070  HB  THR    78      73.979 117.392  69.874  1.00  0.00           H  
ATOM   1071  CG2 THR    78      75.567 117.829  68.263  1.00  0.00           C  
ATOM   1072 HG21 THR    78      76.060 118.699  68.697  1.00  0.00           H  
ATOM   1073 HG22 THR    78      76.082 116.923  68.585  1.00  0.00           H  
ATOM   1074 HG23 THR    78      75.458 117.916  67.182  1.00  0.00           H  
ATOM   1075  OG1 THR    78      73.596 119.061  68.650  1.00  0.00           O  
ATOM   1076  HG1 THR    78      72.717 119.024  69.035  1.00  0.00           H  
ATOM   1077  C   THR    78      73.755 115.510  68.036  1.00  0.00           C  
ATOM   1078  O   THR    78      73.228 114.839  68.909  1.00  0.00           O  
ATOM   1079  N   GLY    79      74.669 115.036  67.220  1.00  0.00           N  
ATOM   1080  H   GLY    79      74.879 115.658  66.452  1.00  0.00           H  
ATOM   1081  CA  GLY    79      75.110 113.705  67.198  1.00  0.00           C  
ATOM   1082  HA2 GLY    79      74.248 113.049  67.076  1.00  0.00           H  
ATOM   1083  HA3 GLY    79      75.771 113.421  66.379  1.00  0.00           H  
ATOM   1084  C   GLY    79      75.787 113.300  68.532  1.00  0.00           C  
ATOM   1085  O   GLY    79      75.946 114.213  69.361  1.00  0.00           O  
ATOM   1086  N   GLY    80      76.286 112.126  68.733  1.00  0.00           N  
ATOM   1087  H   GLY    80      76.697 112.036  69.651  1.00  0.00           H  
ATOM   1088  CA  GLY    80      75.952 110.993  67.923  1.00  0.00           C  
ATOM   1089  HA2 GLY    80      75.873 111.302  66.881  1.00  0.00           H  
ATOM   1090  HA3 GLY    80      76.733 110.236  67.978  1.00  0.00           H  
ATOM   1091  C   GLY    80      74.548 110.497  68.131  1.00  0.00           C  
ATOM   1092  O   GLY    80      73.699 111.133  68.818  1.00  0.00           O  
ATOM   1093  N   TYR    81      74.273 109.320  67.617  1.00  0.00           N  
ATOM   1094  H   TYR    81      74.991 108.704  67.264  1.00  0.00           H  
ATOM   1095  CA  TYR    81      73.010 108.624  67.681  1.00  0.00           C  
ATOM   1096  HA  TYR    81      72.508 108.892  68.611  1.00  0.00           H  
ATOM   1097  CB  TYR    81      72.206 109.015  66.423  1.00  0.00           C  
ATOM   1098  HB2 TYR    81      72.934 108.981  65.613  1.00  0.00           H  
ATOM   1099  HB3 TYR    81      71.452 108.289  66.118  1.00  0.00           H  
ATOM   1100  CG  TYR    81      71.697 110.459  66.455  1.00  0.00           C  
ATOM   1101  CD1 TYR    81      70.413 110.684  66.909  1.00  0.00           C  
ATOM   1102  HD1 TYR    81      69.820 109.842  67.233  1.00  0.00           H  
ATOM   1103  CE1 TYR    81      69.943 111.987  67.094  1.00  0.00           C  
ATOM   1104  HE1 TYR    81      68.957 112.177  67.494  1.00  0.00           H  
ATOM   1105  CZ  TYR    81      70.679 113.145  66.639  1.00  0.00           C  
ATOM   1106  OH  TYR    81      70.244 114.402  66.650  1.00  0.00           O  
ATOM   1107  HH  TYR    81      70.626 114.913  65.933  1.00  0.00           H  
ATOM   1108  CE2 TYR    81      71.949 112.881  66.023  1.00  0.00           C  
ATOM   1109  HE2 TYR    81      72.511 113.723  65.646  1.00  0.00           H  
ATOM   1110  CD2 TYR    81      72.419 111.577  65.994  1.00  0.00           C  
ATOM   1111  HD2 TYR    81      73.395 111.382  65.575  1.00  0.00           H  
ATOM   1112  C   TYR    81      73.233 107.044  67.704  1.00  0.00           C  
ATOM   1113  O   TYR    81      73.952 106.382  66.999  1.00  0.00           O  
ATOM   1114  N   GLY    82      72.445 106.418  68.563  1.00  0.00           N  
ATOM   1115  H   GLY    82      72.704 105.449  68.678  1.00  0.00           H  
ATOM   1116  CA  GLY    82      71.040 106.769  68.843  1.00  0.00           C  
ATOM   1117  HA2 GLY    82      70.724 106.277  69.763  1.00  0.00           H  
ATOM   1118  HA3 GLY    82      70.945 107.834  69.055  1.00  0.00           H  
ATOM   1119  C   GLY    82      69.959 106.363  67.880  1.00  0.00           C  
ATOM   1120  O   GLY    82      70.254 105.839  66.839  1.00  0.00           O  
ATOM   1121  N   SER    83      68.701 106.588  68.242  1.00  0.00           N  
ATOM   1122  H   SER    83      68.580 107.021  69.146  1.00  0.00           H  
ATOM   1123  CA  SER    83      67.530 106.474  67.445  1.00  0.00           C  
ATOM   1124  HA  SER    83      66.624 106.687  68.012  1.00  0.00           H  
ATOM   1125  CB  SER    83      67.472 107.694  66.468  1.00  0.00           C  
ATOM   1126  HB2 SER    83      68.229 107.710  65.684  1.00  0.00           H  
ATOM   1127  HB3 SER    83      66.593 107.722  65.824  1.00  0.00           H  
ATOM   1128  OG  SER    83      67.486 108.954  67.134  1.00  0.00           O  
ATOM   1129  HG  SER    83      67.242 109.652  66.522  1.00  0.00           H  
ATOM   1130  C   SER    83      67.339 105.131  66.661  1.00  0.00           C  
ATOM   1131  O   SER    83      67.661 105.112  65.455  1.00  0.00           O  
ATOM   1132  N   SER    84      66.926 104.060  67.350  1.00  0.00           N  
ATOM   1133  H   SER    84      66.544 103.301  66.804  1.00  0.00           H  
ATOM   1134  CA  SER    84      67.128 103.840  68.803  1.00  0.00           C  
ATOM   1135  HA  SER    84      66.788 104.701  69.378  1.00  0.00           H  
ATOM   1136  CB  SER    84      66.260 102.612  69.189  1.00  0.00           C  
ATOM   1137  HB2 SER    84      66.484 102.322  70.216  1.00  0.00           H  
ATOM   1138  HB3 SER    84      65.203 102.843  69.063  1.00  0.00           H  
ATOM   1139  OG  SER    84      66.627 101.470  68.378  1.00  0.00           O  
ATOM   1140  HG  SER    84      66.260 101.559  67.496  1.00  0.00           H  
ATOM   1141  C   SER    84      68.575 103.676  69.184  1.00  0.00           C  
ATOM   1142  O   SER    84      69.001 104.343  70.130  1.00  0.00           O  
ATOM   1143  N   GLN    85      69.338 102.956  68.391  1.00  0.00           N  
ATOM   1144  H   GLN    85      68.924 102.645  67.524  1.00  0.00           H  
ATOM   1145  CA  GLN    85      70.843 102.740  68.591  1.00  0.00           C  
ATOM   1146  HA  GLN    85      71.217 103.405  69.369  1.00  0.00           H  
ATOM   1147  CB  GLN    85      71.233 101.339  69.010  1.00  0.00           C  
ATOM   1148  HB2 GLN    85      70.788 100.618  68.324  1.00  0.00           H  
ATOM   1149  HB3 GLN    85      72.320 101.260  69.014  1.00  0.00           H  
ATOM   1150  CG  GLN    85      70.731 100.981  70.363  1.00  0.00           C  
ATOM   1151  HG2 GLN    85      69.661 101.172  70.277  1.00  0.00           H  
ATOM   1152  HG3 GLN    85      70.928  99.911  70.438  1.00  0.00           H  
ATOM   1153  CD  GLN    85      71.346 101.690  71.551  1.00  0.00           C  
ATOM   1154  OE1 GLN    85      72.340 102.444  71.426  1.00  0.00           O  
ATOM   1155  NE2 GLN    85      70.867 101.454  72.717  1.00  0.00           N  
ATOM   1156 HE21 GLN    85      71.412 101.864  73.461  1.00  0.00           H  
ATOM   1157 HE22 GLN    85      69.924 101.106  72.813  1.00  0.00           H  
ATOM   1158  C   GLN    85      71.641 103.147  67.338  1.00  0.00           C  
ATOM   1159  O   GLN    85      72.780 103.523  67.547  1.00  0.00           O  
ATOM   1160  N   SER    86      71.200 102.935  66.114  1.00  0.00           N  
ATOM   1161  H   SER    86      70.261 102.573  66.020  1.00  0.00           H  
ATOM   1162  CA  SER    86      72.060 103.094  64.943  1.00  0.00           C  
ATOM   1163  HA  SER    86      71.499 102.569  64.169  1.00  0.00           H  
ATOM   1164  CB  SER    86      72.185 104.506  64.501  1.00  0.00           C  
ATOM   1165  HB2 SER    86      72.714 105.007  65.311  1.00  0.00           H  
ATOM   1166  HB3 SER    86      72.706 104.557  63.545  1.00  0.00           H  
ATOM   1167  OG  SER    86      70.830 104.998  64.200  1.00  0.00           O  
ATOM   1168  HG  SER    86      70.343 105.120  65.018  1.00  0.00           H  
ATOM   1169  C   SER    86      73.396 102.247  65.050  1.00  0.00           C  
ATOM   1170  O   SER    86      74.512 102.593  64.644  1.00  0.00           O  
ATOM   1171  N   SER    87      73.209 100.991  65.441  1.00  0.00           N  
ATOM   1172  H   SER    87      72.248 100.694  65.531  1.00  0.00           H  
ATOM   1173  CA  SER    87      74.256 100.009  65.815  1.00  0.00           C  
ATOM   1174  HA  SER    87      74.875 100.443  66.600  1.00  0.00           H  
ATOM   1175  CB  SER    87      73.589  98.693  66.347  1.00  0.00           C  
ATOM   1176  HB2 SER    87      74.317  98.051  66.844  1.00  0.00           H  
ATOM   1177  HB3 SER    87      72.773  98.927  67.031  1.00  0.00           H  
ATOM   1178  OG  SER    87      73.017  97.892  65.260  1.00  0.00           O  
ATOM   1179  HG  SER    87      72.235  98.375  64.979  1.00  0.00           H  
ATOM   1180  C   SER    87      75.243  99.595  64.760  1.00  0.00           C  
ATOM   1181  O   SER    87      76.332  99.256  65.107  1.00  0.00           O  
ATOM   1182  N   GLN    88      74.918  99.642  63.485  1.00  0.00           N  
ATOM   1183  H   GLN    88      73.960  99.927  63.338  1.00  0.00           H  
ATOM   1184  CA  GLN    88      75.722  99.249  62.283  1.00  0.00           C  
ATOM   1185  HA  GLN    88      75.126  99.392  61.382  1.00  0.00           H  
ATOM   1186  CB  GLN    88      76.981 100.149  62.181  1.00  0.00           C  
ATOM   1187  HB2 GLN    88      77.544  99.873  63.073  1.00  0.00           H  
ATOM   1188  HB3 GLN    88      77.605  99.778  61.369  1.00  0.00           H  
ATOM   1189  CG  GLN    88      76.767 101.715  62.156  1.00  0.00           C  
ATOM   1190  HG2 GLN    88      75.730 101.967  61.936  1.00  0.00           H  
ATOM   1191  HG3 GLN    88      77.018 102.014  63.174  1.00  0.00           H  
ATOM   1192  CD  GLN    88      77.638 102.350  61.085  1.00  0.00           C  
ATOM   1193  OE1 GLN    88      78.200 103.401  61.245  1.00  0.00           O  
ATOM   1194  NE2 GLN    88      77.727 101.712  59.951  1.00  0.00           N  
ATOM   1195 HE21 GLN    88      77.141 100.929  59.697  1.00  0.00           H  
ATOM   1196 HE22 GLN    88      78.107 102.202  59.154  1.00  0.00           H  
ATOM   1197  C   GLN    88      76.042  97.693  62.322  1.00  0.00           C  
ATOM   1198  O   GLN    88      76.885  97.260  61.530  1.00  0.00           O  
ATOM   1199  N   SER    89      75.370  96.920  63.161  1.00  0.00           N  
ATOM   1200  H   SER    89      74.547  97.276  63.625  1.00  0.00           H  
ATOM   1201  CA  SER    89      75.464  95.451  63.361  1.00  0.00           C  
ATOM   1202  HA  SER    89      76.531  95.275  63.493  1.00  0.00           H  
ATOM   1203  CB  SER    89      74.709  95.035  64.587  1.00  0.00           C  
ATOM   1204  HB2 SER    89      74.973  94.033  64.925  1.00  0.00           H  
ATOM   1205  HB3 SER    89      74.861  95.781  65.367  1.00  0.00           H  
ATOM   1206  OG  SER    89      73.358  94.883  64.249  1.00  0.00           O  
ATOM   1207  HG  SER    89      72.850  95.614  64.608  1.00  0.00           H  
ATOM   1208  C   SER    89      75.100  94.668  62.107  1.00  0.00           C  
ATOM   1209  O   SER    89      74.423  95.150  61.189  1.00  0.00           O  
ATOM   1210  N   SER    90      75.335  93.380  62.243  1.00  0.00           N  
ATOM   1211  H   SER    90      75.989  93.069  62.947  1.00  0.00           H  
ATOM   1212  CA  SER    90      74.968  92.395  61.171  1.00  0.00           C  
ATOM   1213  HA  SER    90      74.877  92.888  60.203  1.00  0.00           H  
ATOM   1214  CB  SER    90      76.155  91.465  61.033  1.00  0.00           C  
ATOM   1215  HB2 SER    90      76.139  91.094  60.008  1.00  0.00           H  
ATOM   1216  HB3 SER    90      77.027  92.118  61.012  1.00  0.00           H  
ATOM   1217  OG  SER    90      76.318  90.463  61.982  1.00  0.00           O  
ATOM   1218  HG  SER    90      77.273  90.384  61.928  1.00  0.00           H  
ATOM   1219  C   SER    90      73.635  91.643  61.529  1.00  0.00           C  
ATOM   1220  O   SER    90      73.225  90.676  60.757  1.00  0.00           O  
ATOM   1221  N   TYR    91      73.005  91.837  62.700  1.00  0.00           N  
ATOM   1222  H   TYR    91      73.396  92.475  63.378  1.00  0.00           H  
ATOM   1223  CA  TYR    91      71.689  91.310  63.004  1.00  0.00           C  
ATOM   1224  HA  TYR    91      71.964  90.259  63.091  1.00  0.00           H  
ATOM   1225  CB  TYR    91      71.188  91.727  64.323  1.00  0.00           C  
ATOM   1226  HB2 TYR    91      70.958  92.789  64.400  1.00  0.00           H  
ATOM   1227  HB3 TYR    91      70.234  91.238  64.521  1.00  0.00           H  
ATOM   1228  CG  TYR    91      72.070  91.357  65.519  1.00  0.00           C  
ATOM   1229  CD1 TYR    91      72.314  90.013  65.805  1.00  0.00           C  
ATOM   1230  HD1 TYR    91      71.882  89.240  65.186  1.00  0.00           H  
ATOM   1231  CE1 TYR    91      73.032  89.726  66.980  1.00  0.00           C  
ATOM   1232  HE1 TYR    91      73.047  88.683  67.261  1.00  0.00           H  
ATOM   1233  CZ  TYR    91      73.540  90.808  67.771  1.00  0.00           C  
ATOM   1234  OH  TYR    91      74.283  90.617  68.883  1.00  0.00           O  
ATOM   1235  HH  TYR    91      74.013  91.262  69.541  1.00  0.00           H  
ATOM   1236  CE2 TYR    91      73.176  92.111  67.516  1.00  0.00           C  
ATOM   1237  HE2 TYR    91      73.362  92.851  68.280  1.00  0.00           H  
ATOM   1238  CD2 TYR    91      72.514  92.429  66.347  1.00  0.00           C  
ATOM   1239  HD2 TYR    91      72.081  93.380  66.075  1.00  0.00           H  
ATOM   1240  C   TYR    91      70.609  91.378  61.907  1.00  0.00           C  
ATOM   1241  O   TYR    91      70.209  92.483  61.559  1.00  0.00           O  
ATOM   1242  N   GLY    92      70.062  90.282  61.481  1.00  0.00           N  
ATOM   1243  H   GLY    92      69.202  90.408  60.967  1.00  0.00           H  
ATOM   1244  CA  GLY    92      70.396  88.798  61.634  1.00  0.00           C  
ATOM   1245  HA2 GLY    92      70.132  88.320  60.691  1.00  0.00           H  
ATOM   1246  HA3 GLY    92      71.477  88.796  61.776  1.00  0.00           H  
ATOM   1247  C   GLY    92      69.673  88.125  62.825  1.00  0.00           C  
ATOM   1248  O   GLY    92      69.433  88.799  63.850  1.00  0.00           O  
ATOM   1249  N   GLN    93      69.062  86.987  62.613  1.00  0.00           N  
ATOM   1250  H   GLN    93      69.116  86.507  61.726  1.00  0.00           H  
ATOM   1251  CA  GLN    93      68.393  86.246  63.726  1.00  0.00           C  
ATOM   1252  HA  GLN    93      67.743  86.954  64.238  1.00  0.00           H  
ATOM   1253  CB  GLN    93      67.592  85.043  63.122  1.00  0.00           C  
ATOM   1254  HB2 GLN    93      68.316  84.458  62.555  1.00  0.00           H  
ATOM   1255  HB3 GLN    93      67.341  84.404  63.968  1.00  0.00           H  
ATOM   1256  CG  GLN    93      66.429  85.384  62.227  1.00  0.00           C  
ATOM   1257  HG2 GLN    93      65.922  86.272  62.606  1.00  0.00           H  
ATOM   1258  HG3 GLN    93      66.775  85.586  61.213  1.00  0.00           H  
ATOM   1259  CD  GLN    93      65.400  84.301  62.164  1.00  0.00           C  
ATOM   1260  OE1 GLN    93      65.113  83.644  63.125  1.00  0.00           O  
ATOM   1261  NE2 GLN    93      64.645  84.283  61.082  1.00  0.00           N  
ATOM   1262 HE21 GLN    93      63.675  84.003  61.049  1.00  0.00           H  
ATOM   1263 HE22 GLN    93      64.924  84.835  60.284  1.00  0.00           H  
ATOM   1264  C   GLN    93      69.395  85.674  64.726  1.00  0.00           C  
ATOM   1265  O   GLN    93      70.555  85.400  64.465  1.00  0.00           O  
ATOM   1266  N   GLN    94      68.964  85.432  65.948  1.00  0.00           N  
ATOM   1267  H   GLN    94      68.065  85.872  66.091  1.00  0.00           H  
ATOM   1268  CA  GLN    94      69.615  84.549  66.934  1.00  0.00           C  
ATOM   1269  HA  GLN    94      70.659  84.341  66.700  1.00  0.00           H  
ATOM   1270  CB  GLN    94      69.690  85.314  68.304  1.00  0.00           C  
ATOM   1271  HB2 GLN    94      70.232  86.257  68.234  1.00  0.00           H  
ATOM   1272  HB3 GLN    94      68.658  85.520  68.588  1.00  0.00           H  
ATOM   1273  CG  GLN    94      70.306  84.465  69.447  1.00  0.00           C  
ATOM   1274  HG2 GLN    94      70.006  84.888  70.406  1.00  0.00           H  
ATOM   1275  HG3 GLN    94      69.911  83.452  69.512  1.00  0.00           H  
ATOM   1276  CD  GLN    94      71.825  84.340  69.365  1.00  0.00           C  
ATOM   1277  OE1 GLN    94      72.603  85.000  68.627  1.00  0.00           O  
ATOM   1278  NE2 GLN    94      72.385  83.464  70.127  1.00  0.00           N  
ATOM   1279 HE21 GLN    94      71.835  82.861  70.723  1.00  0.00           H  
ATOM   1280 HE22 GLN    94      73.391  83.386  70.096  1.00  0.00           H  
ATOM   1281  C   GLN    94      68.953  83.223  67.078  1.00  0.00           C  
ATOM   1282  O   GLN    94      69.535  82.184  67.335  1.00  0.00           O  
ATOM   1283  N   SER    95      67.615  83.264  66.817  1.00  0.00           N  
ATOM   1284  H   SER    95      67.273  84.182  66.573  1.00  0.00           H  
ATOM   1285  CA  SER    95      66.818  82.057  66.541  1.00  0.00           C  
ATOM   1286  HA  SER    95      66.808  81.403  67.412  1.00  0.00           H  
ATOM   1287  CB  SER    95      65.292  82.435  66.376  1.00  0.00           C  
ATOM   1288  HB2 SER    95      64.947  83.155  67.118  1.00  0.00           H  
ATOM   1289  HB3 SER    95      65.116  82.838  65.378  1.00  0.00           H  
ATOM   1290  OG  SER    95      64.570  81.222  66.546  1.00  0.00           O  
ATOM   1291  HG  SER    95      63.667  81.438  66.302  1.00  0.00           H  
ATOM   1292  C   SER    95      67.431  81.317  65.307  1.00  0.00           C  
ATOM   1293  O   SER    95      68.167  81.876  64.447  1.00  0.00           O  
ATOM   1294  N   SER    96      67.072  80.064  65.239  1.00  0.00           N  
ATOM   1295  H   SER    96      66.388  79.735  65.905  1.00  0.00           H  
ATOM   1296  CA  SER    96      67.431  79.081  64.142  1.00  0.00           C  
ATOM   1297  HA  SER    96      68.173  79.454  63.436  1.00  0.00           H  
ATOM   1298  CB  SER    96      68.141  77.867  64.751  1.00  0.00           C  
ATOM   1299  HB2 SER    96      69.044  78.271  65.207  1.00  0.00           H  
ATOM   1300  HB3 SER    96      67.570  77.399  65.553  1.00  0.00           H  
ATOM   1301  OG  SER    96      68.343  76.829  63.794  1.00  0.00           O  
ATOM   1302  HG  SER    96      68.571  77.224  62.950  1.00  0.00           H  
ATOM   1303  C   SER    96      66.194  78.618  63.351  1.00  0.00           C  
ATOM   1304  O   SER    96      65.192  78.316  63.983  1.00  0.00           O  
ATOM   1305  N   TYR    97      66.190  78.651  62.033  1.00  0.00           N  
ATOM   1306  H   TYR    97      65.352  78.298  61.594  1.00  0.00           H  
ATOM   1307  CA  TYR    97      67.091  79.243  61.022  1.00  0.00           C  
ATOM   1308  HA  TYR    97      66.359  79.317  60.218  1.00  0.00           H  
ATOM   1309  CB  TYR    97      67.367  80.772  61.281  1.00  0.00           C  
ATOM   1310  HB2 TYR    97      66.400  81.271  61.341  1.00  0.00           H  
ATOM   1311  HB3 TYR    97      67.938  80.940  62.195  1.00  0.00           H  
ATOM   1312  CG  TYR    97      68.004  81.415  60.097  1.00  0.00           C  
ATOM   1313  CD1 TYR    97      69.418  81.334  60.000  1.00  0.00           C  
ATOM   1314  HD1 TYR    97      69.892  80.828  60.828  1.00  0.00           H  
ATOM   1315  CE1 TYR    97      70.129  81.822  58.911  1.00  0.00           C  
ATOM   1316  HE1 TYR    97      71.198  81.666  58.902  1.00  0.00           H  
ATOM   1317  CZ  TYR    97      69.456  82.459  57.888  1.00  0.00           C  
ATOM   1318  OH  TYR    97      70.163  83.025  56.862  1.00  0.00           O  
ATOM   1319  HH  TYR    97      71.123  83.030  56.896  1.00  0.00           H  
ATOM   1320  CE2 TYR    97      67.984  82.718  57.968  1.00  0.00           C  
ATOM   1321  HE2 TYR    97      67.505  83.277  57.178  1.00  0.00           H  
ATOM   1322  CD2 TYR    97      67.281  82.161  59.103  1.00  0.00           C  
ATOM   1323  HD2 TYR    97      66.208  82.236  59.197  1.00  0.00           H  
ATOM   1324  C   TYR    97      68.306  78.389  60.523  1.00  0.00           C  
ATOM   1325  O   TYR    97      69.129  77.995  61.393  1.00  0.00           O  
ATOM   1326  N   PRO    98      68.505  78.162  59.210  1.00  0.00           N  
ATOM   1327  CD  PRO    98      69.714  77.483  58.697  1.00  0.00           C  
ATOM   1328  HD2 PRO    98      70.088  76.814  59.472  1.00  0.00           H  
ATOM   1329  HD3 PRO    98      70.513  78.105  58.295  1.00  0.00           H  
ATOM   1330  CG  PRO    98      69.301  76.684  57.459  1.00  0.00           C  
ATOM   1331  HG2 PRO    98      68.920  75.679  57.641  1.00  0.00           H  
ATOM   1332  HG3 PRO    98      70.071  76.662  56.688  1.00  0.00           H  
ATOM   1333  CB  PRO    98      68.170  77.563  56.898  1.00  0.00           C  
ATOM   1334  HB2 PRO    98      67.347  76.996  56.462  1.00  0.00           H  
ATOM   1335  HB3 PRO    98      68.532  78.242  56.126  1.00  0.00           H  
ATOM   1336  CA  PRO    98      67.628  78.412  58.091  1.00  0.00           C  
ATOM   1337  HA  PRO    98      67.691  79.453  57.772  1.00  0.00           H  
ATOM   1338  C   PRO    98      66.177  78.042  58.258  1.00  0.00           C  
ATOM   1339  O   PRO    98      65.783  77.155  59.014  1.00  0.00           O  
ATOM   1340  N   GLY    99      65.362  78.740  57.472  1.00  0.00           N  
ATOM   1341  H   GLY    99      65.826  79.476  56.959  1.00  0.00           H  
ATOM   1342  CA  GLY    99      63.936  78.574  57.302  1.00  0.00           C  
ATOM   1343  HA2 GLY    99      63.578  78.201  58.262  1.00  0.00           H  
ATOM   1344  HA3 GLY    99      63.554  79.592  57.216  1.00  0.00           H  
ATOM   1345  C   GLY    99      63.454  77.598  56.225  1.00  0.00           C  
ATOM   1346  O   GLY    99      64.365  77.049  55.574  1.00  0.00           O  
ATOM   1347  N   TYR   100      62.135  77.545  55.942  1.00  0.00           N  
ATOM   1348  H   TYR   100      61.508  78.128  56.477  1.00  0.00           H  
ATOM   1349  CA  TYR   100      61.531  76.690  54.977  1.00  0.00           C  
ATOM   1350  HA  TYR   100      61.944  75.701  55.172  1.00  0.00           H  
ATOM   1351  CB  TYR   100      60.012  76.491  55.315  1.00  0.00           C  
ATOM   1352  HB2 TYR   100      59.788  75.967  56.244  1.00  0.00           H  
ATOM   1353  HB3 TYR   100      59.640  77.493  55.532  1.00  0.00           H  
ATOM   1354  CG  TYR   100      59.215  75.859  54.154  1.00  0.00           C  
ATOM   1355  CD1 TYR   100      59.218  74.475  54.040  1.00  0.00           C  
ATOM   1356  HD1 TYR   100      59.822  73.939  54.757  1.00  0.00           H  
ATOM   1357  CE1 TYR   100      58.386  73.852  53.125  1.00  0.00           C  
ATOM   1358  HE1 TYR   100      58.374  72.781  52.985  1.00  0.00           H  
ATOM   1359  CZ  TYR   100      57.714  74.602  52.176  1.00  0.00           C  
ATOM   1360  OH  TYR   100      57.150  74.100  51.072  1.00  0.00           O  
ATOM   1361  HH  TYR   100      56.793  74.850  50.592  1.00  0.00           H  
ATOM   1362  CE2 TYR   100      57.663  76.008  52.343  1.00  0.00           C  
ATOM   1363  HE2 TYR   100      57.212  76.650  51.601  1.00  0.00           H  
ATOM   1364  CD2 TYR   100      58.419  76.611  53.326  1.00  0.00           C  
ATOM   1365  HD2 TYR   100      58.343  77.684  53.419  1.00  0.00           H  
ATOM   1366  C   TYR   100      61.792  77.078  53.450  1.00  0.00           C  
ATOM   1367  O   TYR   100      61.751  76.225  52.592  1.00  0.00           O  
ATOM   1368  N   GLY   101      62.037  78.354  53.158  1.00  0.00           N  
ATOM   1369  H   GLY   101      62.298  78.962  53.921  1.00  0.00           H  
ATOM   1370  CA  GLY   101      62.327  78.802  51.797  1.00  0.00           C  
ATOM   1371  HA2 GLY   101      62.768  79.789  51.936  1.00  0.00           H  
ATOM   1372  HA3 GLY   101      63.054  78.240  51.211  1.00  0.00           H  
ATOM   1373  C   GLY   101      61.089  78.939  50.802  1.00  0.00           C  
ATOM   1374  O   GLY   101      59.982  78.375  51.059  1.00  0.00           O  
ATOM   1375  N   GLN   102      61.272  79.664  49.702  1.00  0.00           N  
ATOM   1376  H   GLN   102      62.141  80.178  49.664  1.00  0.00           H  
ATOM   1377  CA  GLN   102      60.265  79.976  48.736  1.00  0.00           C  
ATOM   1378  HA  GLN   102      59.371  80.207  49.315  1.00  0.00           H  
ATOM   1379  CB  GLN   102      60.735  81.122  47.808  1.00  0.00           C  
ATOM   1380  HB2 GLN   102      60.812  82.079  48.325  1.00  0.00           H  
ATOM   1381  HB3 GLN   102      61.748  80.866  47.497  1.00  0.00           H  
ATOM   1382  CG  GLN   102      59.919  81.207  46.527  1.00  0.00           C  
ATOM   1383  HG2 GLN   102      60.040  80.341  45.876  1.00  0.00           H  
ATOM   1384  HG3 GLN   102      58.857  81.230  46.774  1.00  0.00           H  
ATOM   1385  CD  GLN   102      60.257  82.516  45.732  1.00  0.00           C  
ATOM   1386  OE1 GLN   102      61.339  83.048  45.844  1.00  0.00           O  
ATOM   1387  NE2 GLN   102      59.445  83.027  44.874  1.00  0.00           N  
ATOM   1388 HE21 GLN   102      58.530  82.614  44.763  1.00  0.00           H  
ATOM   1389 HE22 GLN   102      59.698  83.845  44.339  1.00  0.00           H  
ATOM   1390  C   GLN   102      59.822  78.793  47.936  1.00  0.00           C  
ATOM   1391  O   GLN   102      58.641  78.560  47.623  1.00  0.00           O  
ATOM   1392  N   GLN   103      60.832  77.886  47.680  1.00  0.00           N  
ATOM   1393  H   GLN   103      61.764  78.116  47.991  1.00  0.00           H  
ATOM   1394  CA  GLN   103      60.610  76.650  46.868  1.00  0.00           C  
ATOM   1395  HA  GLN   103      59.941  77.014  46.087  1.00  0.00           H  
ATOM   1396  CB  GLN   103      61.987  76.165  46.307  1.00  0.00           C  
ATOM   1397  HB2 GLN   103      62.679  76.062  47.143  1.00  0.00           H  
ATOM   1398  HB3 GLN   103      61.825  75.136  45.988  1.00  0.00           H  
ATOM   1399  CG  GLN   103      62.753  77.013  45.261  1.00  0.00           C  
ATOM   1400  HG2 GLN   103      63.798  76.718  45.165  1.00  0.00           H  
ATOM   1401  HG3 GLN   103      62.270  76.883  44.293  1.00  0.00           H  
ATOM   1402  CD  GLN   103      62.722  78.514  45.600  1.00  0.00           C  
ATOM   1403  OE1 GLN   103      62.188  79.340  44.907  1.00  0.00           O  
ATOM   1404  NE2 GLN   103      63.470  79.025  46.518  1.00  0.00           N  
ATOM   1405 HE21 GLN   103      63.500  80.033  46.476  1.00  0.00           H  
ATOM   1406 HE22 GLN   103      64.018  78.412  47.105  1.00  0.00           H  
ATOM   1407  C   GLN   103      59.873  75.467  47.673  1.00  0.00           C  
ATOM   1408  O   GLN   103      60.202  75.370  48.858  1.00  0.00           O  
ATOM   1409  N   PRO   104      58.981  74.662  47.068  1.00  0.00           N  
ATOM   1410  CD  PRO   104      58.737  74.744  45.624  1.00  0.00           C  
ATOM   1411  HD2 PRO   104      59.667  74.510  45.107  1.00  0.00           H  
ATOM   1412  HD3 PRO   104      58.524  75.775  45.342  1.00  0.00           H  
ATOM   1413  CG  PRO   104      57.629  73.812  45.279  1.00  0.00           C  
ATOM   1414  HG2 PRO   104      57.891  72.893  44.754  1.00  0.00           H  
ATOM   1415  HG3 PRO   104      56.814  74.226  44.686  1.00  0.00           H  
ATOM   1416  CB  PRO   104      56.993  73.519  46.635  1.00  0.00           C  
ATOM   1417  HB2 PRO   104      56.599  72.508  46.741  1.00  0.00           H  
ATOM   1418  HB3 PRO   104      56.192  74.247  46.762  1.00  0.00           H  
ATOM   1419  CA  PRO   104      58.042  73.742  47.732  1.00  0.00           C  
ATOM   1420  HA  PRO   104      57.656  74.101  48.686  1.00  0.00           H  
ATOM   1421  C   PRO   104      58.750  72.510  48.122  1.00  0.00           C  
ATOM   1422  O   PRO   104      58.501  71.416  47.598  1.00  0.00           O  
ATOM   1423  N   ALA   105      59.613  72.646  49.176  1.00  0.00           N  
ATOM   1424  H   ALA   105      59.976  73.545  49.459  1.00  0.00           H  
ATOM   1425  CA  ALA   105      60.312  71.529  49.825  1.00  0.00           C  
ATOM   1426  HA  ALA   105      60.810  71.107  48.952  1.00  0.00           H  
ATOM   1427  CB  ALA   105      61.399  72.060  50.740  1.00  0.00           C  
ATOM   1428  HB1 ALA   105      62.108  72.723  50.244  1.00  0.00           H  
ATOM   1429  HB2 ALA   105      60.938  72.680  51.508  1.00  0.00           H  
ATOM   1430  HB3 ALA   105      62.013  71.220  51.067  1.00  0.00           H  
ATOM   1431  C   ALA   105      59.303  70.511  50.476  1.00  0.00           C  
ATOM   1432  O   ALA   105      58.230  70.953  50.933  1.00  0.00           O  
ATOM   1433  N   PRO   106      59.552  69.194  50.318  1.00  0.00           N  
ATOM   1434  CD  PRO   106      60.650  68.517  49.689  1.00  0.00           C  
ATOM   1435  HD2 PRO   106      61.585  69.077  49.706  1.00  0.00           H  
ATOM   1436  HD3 PRO   106      60.493  68.352  48.623  1.00  0.00           H  
ATOM   1437  CG  PRO   106      60.831  67.267  50.529  1.00  0.00           C  
ATOM   1438  HG2 PRO   106      61.446  67.551  51.383  1.00  0.00           H  
ATOM   1439  HG3 PRO   106      61.331  66.465  49.986  1.00  0.00           H  
ATOM   1440  CB  PRO   106      59.426  66.925  50.899  1.00  0.00           C  
ATOM   1441  HB2 PRO   106      59.409  66.320  51.805  1.00  0.00           H  
ATOM   1442  HB3 PRO   106      58.982  66.415  50.044  1.00  0.00           H  
ATOM   1443  CA  PRO   106      58.781  68.248  51.122  1.00  0.00           C  
ATOM   1444  HA  PRO   106      57.745  68.235  50.782  1.00  0.00           H  
ATOM   1445  C   PRO   106      58.853  68.594  52.659  1.00  0.00           C  
ATOM   1446  O   PRO   106      59.849  68.960  53.254  1.00  0.00           O  
ATOM   1447  N   SER   107      57.737  68.357  53.329  1.00  0.00           N  
ATOM   1448  H   SER   107      56.915  68.152  52.779  1.00  0.00           H  
ATOM   1449  CA  SER   107      57.497  68.486  54.799  1.00  0.00           C  
ATOM   1450  HA  SER   107      58.321  69.029  55.263  1.00  0.00           H  
ATOM   1451  CB  SER   107      56.333  69.503  55.001  1.00  0.00           C  
ATOM   1452  HB2 SER   107      56.511  70.297  54.277  1.00  0.00           H  
ATOM   1453  HB3 SER   107      55.380  68.995  54.849  1.00  0.00           H  
ATOM   1454  OG  SER   107      56.314  70.113  56.267  1.00  0.00           O  
ATOM   1455  HG  SER   107      56.960  70.818  56.185  1.00  0.00           H  
ATOM   1456  C   SER   107      57.259  67.189  55.664  1.00  0.00           C  
ATOM   1457  O   SER   107      56.605  67.313  56.678  1.00  0.00           O  
ATOM   1458  N   SER   108      57.828  66.091  55.213  1.00  0.00           N  
ATOM   1459  H   SER   108      58.202  65.985  54.281  1.00  0.00           H  
ATOM   1460  CA  SER   108      57.898  64.802  56.038  1.00  0.00           C  
ATOM   1461  HA  SER   108      56.885  64.419  56.156  1.00  0.00           H  
ATOM   1462  CB  SER   108      58.828  63.705  55.337  1.00  0.00           C  
ATOM   1463  HB2 SER   108      58.865  62.795  55.935  1.00  0.00           H  
ATOM   1464  HB3 SER   108      58.264  63.439  54.443  1.00  0.00           H  
ATOM   1465  OG  SER   108      60.099  64.149  54.999  1.00  0.00           O  
ATOM   1466  HG  SER   108      60.769  63.537  55.311  1.00  0.00           H  
ATOM   1467  C   SER   108      58.391  65.064  57.442  1.00  0.00           C  
ATOM   1468  O   SER   108      59.137  66.050  57.701  1.00  0.00           O  
ATOM   1469  N   THR   109      58.015  64.223  58.383  1.00  0.00           N  
ATOM   1470  H   THR   109      57.685  63.320  58.075  1.00  0.00           H  
ATOM   1471  CA  THR   109      58.175  64.549  59.821  1.00  0.00           C  
ATOM   1472  HA  THR   109      58.214  65.633  59.933  1.00  0.00           H  
ATOM   1473  CB  THR   109      56.933  63.983  60.598  1.00  0.00           C  
ATOM   1474  HB  THR   109      57.143  64.148  61.655  1.00  0.00           H  
ATOM   1475  CG2 THR   109      55.755  64.861  60.386  1.00  0.00           C  
ATOM   1476 HG21 THR   109      55.396  64.531  59.411  1.00  0.00           H  
ATOM   1477 HG22 THR   109      55.013  64.754  61.178  1.00  0.00           H  
ATOM   1478 HG23 THR   109      56.134  65.883  60.389  1.00  0.00           H  
ATOM   1479  OG1 THR   109      56.785  62.609  60.268  1.00  0.00           O  
ATOM   1480  HG1 THR   109      57.408  62.059  60.748  1.00  0.00           H  
ATOM   1481  C   THR   109      59.543  64.032  60.389  1.00  0.00           C  
ATOM   1482  O   THR   109      59.643  62.848  60.915  1.00  0.00           O  
ATOM   1483  N   SER   110      60.655  64.799  60.224  1.00  0.00           N  
ATOM   1484  H   SER   110      60.707  65.660  59.699  1.00  0.00           H  
ATOM   1485  CA  SER   110      61.965  64.387  60.806  1.00  0.00           C  
ATOM   1486  HA  SER   110      62.355  63.613  60.146  1.00  0.00           H  
ATOM   1487  CB  SER   110      62.964  65.539  60.665  1.00  0.00           C  
ATOM   1488  HB2 SER   110      63.182  65.757  59.620  1.00  0.00           H  
ATOM   1489  HB3 SER   110      62.538  66.360  61.242  1.00  0.00           H  
ATOM   1490  OG  SER   110      64.193  65.092  61.199  1.00  0.00           O  
ATOM   1491  HG  SER   110      64.843  65.729  60.893  1.00  0.00           H  
ATOM   1492  C   SER   110      61.811  64.011  62.313  1.00  0.00           C  
ATOM   1493  O   SER   110      61.153  64.681  63.094  1.00  0.00           O  
ATOM   1494  N   GLY   111      62.467  62.918  62.687  1.00  0.00           N  
ATOM   1495  H   GLY   111      63.022  62.476  61.969  1.00  0.00           H  
ATOM   1496  CA  GLY   111      62.608  62.419  64.092  1.00  0.00           C  
ATOM   1497  HA2 GLY   111      61.607  62.455  64.523  1.00  0.00           H  
ATOM   1498  HA3 GLY   111      62.941  61.384  64.012  1.00  0.00           H  
ATOM   1499  C   GLY   111      63.622  63.071  65.022  1.00  0.00           C  
ATOM   1500  O   GLY   111      64.239  64.101  64.723  1.00  0.00           O  
ATOM   1501  N   SER   112      63.995  62.505  66.134  1.00  0.00           N  
ATOM   1502  H   SER   112      64.728  62.979  66.643  1.00  0.00           H  
ATOM   1503  CA  SER   112      63.289  61.394  66.802  1.00  0.00           C  
ATOM   1504  HA  SER   112      63.283  60.541  66.124  1.00  0.00           H  
ATOM   1505  CB  SER   112      63.913  60.895  68.075  1.00  0.00           C  
ATOM   1506  HB2 SER   112      63.946  61.681  68.830  1.00  0.00           H  
ATOM   1507  HB3 SER   112      63.321  60.033  68.382  1.00  0.00           H  
ATOM   1508  OG  SER   112      65.279  60.615  67.821  1.00  0.00           O  
ATOM   1509  HG  SER   112      65.609  60.207  68.625  1.00  0.00           H  
ATOM   1510  C   SER   112      61.826  61.863  66.998  1.00  0.00           C  
ATOM   1511  O   SER   112      61.548  63.046  67.135  1.00  0.00           O  
ATOM   1512  N   TYR   113      60.792  61.003  67.125  1.00  0.00           N  
ATOM   1513  H   TYR   113      59.902  61.424  67.353  1.00  0.00           H  
ATOM   1514  CA  TYR   113      60.862  59.548  67.081  1.00  0.00           C  
ATOM   1515  HA  TYR   113      61.599  59.257  67.830  1.00  0.00           H  
ATOM   1516  CB  TYR   113      59.623  58.833  67.545  1.00  0.00           C  
ATOM   1517  HB2 TYR   113      58.731  59.028  66.949  1.00  0.00           H  
ATOM   1518  HB3 TYR   113      59.732  57.749  67.577  1.00  0.00           H  
ATOM   1519  CG  TYR   113      59.281  59.206  68.921  1.00  0.00           C  
ATOM   1520  CD1 TYR   113      58.454  60.317  69.187  1.00  0.00           C  
ATOM   1521  HD1 TYR   113      58.106  60.892  68.342  1.00  0.00           H  
ATOM   1522  CE1 TYR   113      58.068  60.726  70.431  1.00  0.00           C  
ATOM   1523  HE1 TYR   113      57.505  61.613  70.682  1.00  0.00           H  
ATOM   1524  CZ  TYR   113      58.424  59.927  71.477  1.00  0.00           C  
ATOM   1525  OH  TYR   113      57.970  60.220  72.744  1.00  0.00           O  
ATOM   1526  HH  TYR   113      57.569  59.452  73.156  1.00  0.00           H  
ATOM   1527  CE2 TYR   113      59.287  58.806  71.310  1.00  0.00           C  
ATOM   1528  HE2 TYR   113      59.547  58.151  72.128  1.00  0.00           H  
ATOM   1529  CD2 TYR   113      59.667  58.449  70.060  1.00  0.00           C  
ATOM   1530  HD2 TYR   113      60.386  57.646  69.985  1.00  0.00           H  
ATOM   1531  C   TYR   113      61.387  58.964  65.701  1.00  0.00           C  
ATOM   1532  O   TYR   113      60.883  59.276  64.559  1.00  0.00           O  
ATOM   1533  N   GLY   114      62.370  58.079  65.693  1.00  0.00           N  
ATOM   1534  H   GLY   114      62.719  57.713  66.567  1.00  0.00           H  
ATOM   1535  CA  GLY   114      62.845  57.389  64.430  1.00  0.00           C  
ATOM   1536  HA2 GLY   114      62.254  57.718  63.575  1.00  0.00           H  
ATOM   1537  HA3 GLY   114      63.882  57.625  64.192  1.00  0.00           H  
ATOM   1538  C   GLY   114      62.600  55.848  64.608  1.00  0.00           C  
ATOM   1539  O   GLY   114      61.972  55.348  65.528  1.00  0.00           O  
ATOM   1540  N   SER   115      63.037  54.906  63.747  1.00  0.00           N  
ATOM   1541  H   SER   115      62.771  53.961  63.983  1.00  0.00           H  
ATOM   1542  CA  SER   115      64.109  55.023  62.756  1.00  0.00           C  
ATOM   1543  HA  SER   115      64.828  55.723  63.181  1.00  0.00           H  
ATOM   1544  CB  SER   115      64.786  53.664  62.543  1.00  0.00           C  
ATOM   1545  HB2 SER   115      64.034  52.898  62.351  1.00  0.00           H  
ATOM   1546  HB3 SER   115      65.465  53.681  61.691  1.00  0.00           H  
ATOM   1547  OG  SER   115      65.515  53.249  63.652  1.00  0.00           O  
ATOM   1548  HG  SER   115      66.362  53.021  63.261  1.00  0.00           H  
ATOM   1549  C   SER   115      63.532  55.387  61.411  1.00  0.00           C  
ATOM   1550  O   SER   115      62.416  54.957  61.056  1.00  0.00           O  
ATOM   1551  N   SER   116      64.345  56.145  60.648  1.00  0.00           N  
ATOM   1552  H   SER   116      65.283  56.412  60.910  1.00  0.00           H  
ATOM   1553  CA  SER   116      63.816  56.761  59.389  1.00  0.00           C  
ATOM   1554  HA  SER   116      62.765  56.987  59.572  1.00  0.00           H  
ATOM   1555  CB  SER   116      64.562  58.089  59.047  1.00  0.00           C  
ATOM   1556  HB2 SER   116      64.294  58.320  58.016  1.00  0.00           H  
ATOM   1557  HB3 SER   116      64.240  58.806  59.803  1.00  0.00           H  
ATOM   1558  OG  SER   116      65.979  58.044  58.943  1.00  0.00           O  
ATOM   1559  HG  SER   116      66.322  58.169  59.830  1.00  0.00           H  
ATOM   1560  C   SER   116      63.777  55.826  58.153  1.00  0.00           C  
ATOM   1561  O   SER   116      64.709  55.079  57.976  1.00  0.00           O  
ATOM   1562  N   SER   117      62.669  55.918  57.385  1.00  0.00           N  
ATOM   1563  H   SER   117      62.037  56.700  57.486  1.00  0.00           H  
ATOM   1564  CA  SER   117      62.411  54.963  56.323  1.00  0.00           C  
ATOM   1565  HA  SER   117      63.201  54.933  55.572  1.00  0.00           H  
ATOM   1566  CB  SER   117      62.221  53.568  56.832  1.00  0.00           C  
ATOM   1567  HB2 SER   117      61.696  53.037  56.037  1.00  0.00           H  
ATOM   1568  HB3 SER   117      63.183  53.059  56.900  1.00  0.00           H  
ATOM   1569  OG  SER   117      61.490  53.406  58.006  1.00  0.00           O  
ATOM   1570  HG  SER   117      61.960  53.690  58.793  1.00  0.00           H  
ATOM   1571  C   SER   117      61.093  55.488  55.616  1.00  0.00           C  
ATOM   1572  O   SER   117      60.153  55.892  56.316  1.00  0.00           O  
ATOM   1573  N   GLN   118      61.019  55.413  54.267  1.00  0.00           N  
ATOM   1574  H   GLN   118      61.720  54.935  53.719  1.00  0.00           H  
ATOM   1575  CA  GLN   118      59.921  55.909  53.485  1.00  0.00           C  
ATOM   1576  HA  GLN   118      59.793  56.950  53.781  1.00  0.00           H  
ATOM   1577  CB  GLN   118      60.357  56.076  52.009  1.00  0.00           C  
ATOM   1578  HB2 GLN   118      60.526  55.083  51.594  1.00  0.00           H  
ATOM   1579  HB3 GLN   118      59.547  56.556  51.458  1.00  0.00           H  
ATOM   1580  CG  GLN   118      61.527  57.028  51.836  1.00  0.00           C  
ATOM   1581  HG2 GLN   118      61.472  57.909  52.474  1.00  0.00           H  
ATOM   1582  HG3 GLN   118      62.434  56.520  52.164  1.00  0.00           H  
ATOM   1583  CD  GLN   118      61.626  57.485  50.402  1.00  0.00           C  
ATOM   1584  OE1 GLN   118      61.671  56.668  49.532  1.00  0.00           O  
ATOM   1585  NE2 GLN   118      61.741  58.809  50.144  1.00  0.00           N  
ATOM   1586 HE21 GLN   118      61.564  59.535  50.823  1.00  0.00           H  
ATOM   1587 HE22 GLN   118      62.165  59.047  49.259  1.00  0.00           H  
ATOM   1588  C   GLN   118      58.549  55.095  53.645  1.00  0.00           C  
ATOM   1589  O   GLN   118      58.573  53.857  53.689  1.00  0.00           O  
ATOM   1590  N   SER   119      57.358  55.706  53.668  1.00  0.00           N  
ATOM   1591  H   SER   119      56.628  55.014  53.579  1.00  0.00           H  
ATOM   1592  CA  SER   119      57.004  57.145  53.390  1.00  0.00           C  
ATOM   1593  HA  SER   119      57.611  57.442  52.535  1.00  0.00           H  
ATOM   1594  CB  SER   119      55.558  57.188  52.921  1.00  0.00           C  
ATOM   1595  HB2 SER   119      55.263  58.200  52.641  1.00  0.00           H  
ATOM   1596  HB3 SER   119      55.511  56.573  52.022  1.00  0.00           H  
ATOM   1597  OG  SER   119      54.656  56.713  53.955  1.00  0.00           O  
ATOM   1598  HG  SER   119      54.852  55.773  53.985  1.00  0.00           H  
ATOM   1599  C   SER   119      57.324  58.166  54.497  1.00  0.00           C  
ATOM   1600  O   SER   119      58.404  58.749  54.500  1.00  0.00           O  
ATOM   1601  N   SER   120      56.440  58.457  55.382  1.00  0.00           N  
ATOM   1602  H   SER   120      55.581  57.932  55.299  1.00  0.00           H  
ATOM   1603  CA  SER   120      56.568  59.422  56.530  1.00  0.00           C  
ATOM   1604  HA  SER   120      57.511  59.377  57.074  1.00  0.00           H  
ATOM   1605  CB  SER   120      56.516  60.893  56.056  1.00  0.00           C  
ATOM   1606  HB2 SER   120      57.437  61.146  55.531  1.00  0.00           H  
ATOM   1607  HB3 SER   120      55.608  61.074  55.481  1.00  0.00           H  
ATOM   1608  OG  SER   120      56.450  61.861  57.085  1.00  0.00           O  
ATOM   1609  HG  SER   120      55.569  62.233  57.167  1.00  0.00           H  
ATOM   1610  C   SER   120      55.436  59.290  57.626  1.00  0.00           C  
ATOM   1611  O   SER   120      54.272  59.132  57.218  1.00  0.00           O  
ATOM   1612  N   SER   121      55.741  59.238  58.916  1.00  0.00           N  
ATOM   1613  H   SER   121      54.930  59.338  59.510  1.00  0.00           H  
ATOM   1614  CA  SER   121      57.057  59.151  59.546  1.00  0.00           C  
ATOM   1615  HA  SER   121      57.623  59.955  59.075  1.00  0.00           H  
ATOM   1616  CB  SER   121      56.922  59.587  60.973  1.00  0.00           C  
ATOM   1617  HB2 SER   121      56.417  60.523  61.214  1.00  0.00           H  
ATOM   1618  HB3 SER   121      56.439  58.825  61.585  1.00  0.00           H  
ATOM   1619  OG  SER   121      58.165  59.874  61.508  1.00  0.00           O  
ATOM   1620  HG  SER   121      58.220  59.373  62.326  1.00  0.00           H  
ATOM   1621  C   SER   121      57.668  57.755  59.422  1.00  0.00           C  
ATOM   1622  O   SER   121      58.860  57.687  59.200  1.00  0.00           O  
ATOM   1623  N   TYR   122      56.895  56.711  59.256  1.00  0.00           N  
ATOM   1624  H   TYR   122      55.906  56.885  59.366  1.00  0.00           H  
ATOM   1625  CA  TYR   122      57.299  55.358  58.874  1.00  0.00           C  
ATOM   1626  HA  TYR   122      58.389  55.345  58.904  1.00  0.00           H  
ATOM   1627  CB  TYR   122      56.823  54.369  59.998  1.00  0.00           C  
ATOM   1628  HB2 TYR   122      55.771  54.571  60.203  1.00  0.00           H  
ATOM   1629  HB3 TYR   122      57.048  53.378  59.604  1.00  0.00           H  
ATOM   1630  CG  TYR   122      57.599  54.511  61.299  1.00  0.00           C  
ATOM   1631  CD1 TYR   122      56.859  54.887  62.420  1.00  0.00           C  
ATOM   1632  HD1 TYR   122      55.812  55.137  62.342  1.00  0.00           H  
ATOM   1633  CE1 TYR   122      57.538  54.961  63.649  1.00  0.00           C  
ATOM   1634  HE1 TYR   122      56.968  55.236  64.524  1.00  0.00           H  
ATOM   1635  CZ  TYR   122      58.874  54.585  63.753  1.00  0.00           C  
ATOM   1636  OH  TYR   122      59.426  54.606  65.001  1.00  0.00           O  
ATOM   1637  HH  TYR   122      60.381  54.509  64.994  1.00  0.00           H  
ATOM   1638  CE2 TYR   122      59.562  54.195  62.598  1.00  0.00           C  
ATOM   1639  HE2 TYR   122      60.607  53.929  62.659  1.00  0.00           H  
ATOM   1640  CD2 TYR   122      58.943  54.188  61.376  1.00  0.00           C  
ATOM   1641  HD2 TYR   122      59.500  53.963  60.479  1.00  0.00           H  
ATOM   1642  C   TYR   122      56.668  54.845  57.577  1.00  0.00           C  
ATOM   1643  O   TYR   122      55.779  55.526  56.998  1.00  0.00           O  
ATOM   1644  N   GLY   123      57.272  53.783  56.956  1.00  0.00           N  
ATOM   1645  H   GLY   123      56.984  53.732  55.989  1.00  0.00           H  
ATOM   1646  CA  GLY   123      58.576  53.172  57.187  1.00  0.00           C  
ATOM   1647  HA2 GLY   123      59.285  53.837  56.694  1.00  0.00           H  
ATOM   1648  HA3 GLY   123      58.768  53.348  58.246  1.00  0.00           H  
ATOM   1649  C   GLY   123      58.788  51.719  56.739  1.00  0.00           C  
ATOM   1650  O   GLY   123      57.897  51.048  56.235  1.00  0.00           O  
ATOM   1651  N   GLN   124      60.044  51.237  56.990  1.00  0.00           N  
ATOM   1652  H   GLN   124      60.781  51.822  57.356  1.00  0.00           H  
ATOM   1653  CA  GLN   124      60.556  49.908  56.510  1.00  0.00           C  
ATOM   1654  HA  GLN   124      59.758  49.307  56.074  1.00  0.00           H  
ATOM   1655  CB  GLN   124      61.423  50.208  55.280  1.00  0.00           C  
ATOM   1656  HB2 GLN   124      62.170  50.935  55.597  1.00  0.00           H  
ATOM   1657  HB3 GLN   124      61.983  49.334  54.947  1.00  0.00           H  
ATOM   1658  CG  GLN   124      60.716  50.858  54.087  1.00  0.00           C  
ATOM   1659  HG2 GLN   124      60.397  51.860  54.373  1.00  0.00           H  
ATOM   1660  HG3 GLN   124      61.446  51.091  53.312  1.00  0.00           H  
ATOM   1661  CD  GLN   124      59.494  50.180  53.546  1.00  0.00           C  
ATOM   1662  OE1 GLN   124      59.325  48.990  53.585  1.00  0.00           O  
ATOM   1663  NE2 GLN   124      58.603  50.958  52.969  1.00  0.00           N  
ATOM   1664 HE21 GLN   124      58.814  51.943  52.893  1.00  0.00           H  
ATOM   1665 HE22 GLN   124      57.800  50.507  52.555  1.00  0.00           H  
ATOM   1666  C   GLN   124      61.279  49.025  57.585  1.00  0.00           C  
ATOM   1667  O   GLN   124      62.529  49.079  57.702  1.00  0.00           O  
ATOM   1668  N   PRO   125      60.549  48.211  58.359  1.00  0.00           N  
ATOM   1669  CD  PRO   125      61.327  47.394  59.288  1.00  0.00           C  
ATOM   1670  HD2 PRO   125      62.065  47.781  59.991  1.00  0.00           H  
ATOM   1671  HD3 PRO   125      61.928  46.761  58.636  1.00  0.00           H  
ATOM   1672  CG  PRO   125      60.232  46.628  60.060  1.00  0.00           C  
ATOM   1673  HG2 PRO   125      60.046  47.110  61.020  1.00  0.00           H  
ATOM   1674  HG3 PRO   125      60.451  45.566  60.172  1.00  0.00           H  
ATOM   1675  CB  PRO   125      58.928  46.670  59.195  1.00  0.00           C  
ATOM   1676  HB2 PRO   125      58.019  46.745  59.791  1.00  0.00           H  
ATOM   1677  HB3 PRO   125      58.892  45.766  58.587  1.00  0.00           H  
ATOM   1678  CA  PRO   125      59.131  47.949  58.351  1.00  0.00           C  
ATOM   1679  HA  PRO   125      58.913  47.673  57.319  1.00  0.00           H  
ATOM   1680  C   PRO   125      58.226  49.179  58.783  1.00  0.00           C  
ATOM   1681  O   PRO   125      58.584  49.978  59.612  1.00  0.00           O  
ATOM   1682  N   GLN   126      57.061  49.248  58.201  1.00  0.00           N  
ATOM   1683  H   GLN   126      56.932  48.600  57.436  1.00  0.00           H  
ATOM   1684  CA  GLN   126      55.990  50.094  58.587  1.00  0.00           C  
ATOM   1685  HA  GLN   126      56.400  51.097  58.476  1.00  0.00           H  
ATOM   1686  CB  GLN   126      54.734  49.871  57.741  1.00  0.00           C  
ATOM   1687  HB2 GLN   126      54.956  49.985  56.680  1.00  0.00           H  
ATOM   1688  HB3 GLN   126      54.428  48.896  58.122  1.00  0.00           H  
ATOM   1689  CG  GLN   126      53.525  50.791  58.096  1.00  0.00           C  
ATOM   1690  HG2 GLN   126      52.685  50.467  57.482  1.00  0.00           H  
ATOM   1691  HG3 GLN   126      53.278  50.687  59.153  1.00  0.00           H  
ATOM   1692  CD  GLN   126      53.785  52.332  57.911  1.00  0.00           C  
ATOM   1693  OE1 GLN   126      54.121  53.037  58.860  1.00  0.00           O  
ATOM   1694  NE2 GLN   126      53.524  52.990  56.784  1.00  0.00           N  
ATOM   1695 HE21 GLN   126      53.131  52.489  56.000  1.00  0.00           H  
ATOM   1696 HE22 GLN   126      53.622  53.995  56.825  1.00  0.00           H  
ATOM   1697  C   GLN   126      55.724  49.921  60.098  1.00  0.00           C  
ATOM   1698  O   GLN   126      55.769  48.766  60.626  1.00  0.00           O  
ATOM   1699  N   SER   127      55.519  51.008  60.771  1.00  0.00           N  
ATOM   1700  H   SER   127      55.358  51.874  60.277  1.00  0.00           H  
ATOM   1701  CA  SER   127      55.249  51.161  62.233  1.00  0.00           C  
ATOM   1702  HA  SER   127      54.858  52.151  62.466  1.00  0.00           H  
ATOM   1703  CB  SER   127      54.123  50.166  62.742  1.00  0.00           C  
ATOM   1704  HB2 SER   127      54.566  49.191  62.942  1.00  0.00           H  
ATOM   1705  HB3 SER   127      53.847  50.535  63.730  1.00  0.00           H  
ATOM   1706  OG  SER   127      52.960  50.125  61.911  1.00  0.00           O  
ATOM   1707  HG  SER   127      52.490  49.338  62.197  1.00  0.00           H  
ATOM   1708  C   SER   127      56.453  50.971  63.113  1.00  0.00           C  
ATOM   1709  O   SER   127      56.372  50.977  64.342  1.00  0.00           O  
ATOM   1710  N   GLY   128      57.645  50.950  62.605  1.00  0.00           N  
ATOM   1711  H   GLY   128      57.763  50.955  61.602  1.00  0.00           H  
ATOM   1712  CA  GLY   128      58.879  50.806  63.335  1.00  0.00           C  
ATOM   1713  HA2 GLY   128      59.474  51.644  62.971  1.00  0.00           H  
ATOM   1714  HA3 GLY   128      58.730  50.950  64.405  1.00  0.00           H  
ATOM   1715  C   GLY   128      59.445  49.432  63.057  1.00  0.00           C  
ATOM   1716  O   GLY   128      58.664  48.496  63.193  1.00  0.00           O  
ATOM   1717  N   SER   129      60.723  49.182  62.702  1.00  0.00           N  
ATOM   1718  H   SER   129      60.980  48.205  62.675  1.00  0.00           H  
ATOM   1719  CA  SER   129      61.807  50.159  62.407  1.00  0.00           C  
ATOM   1720  HA  SER   129      62.685  49.547  62.199  1.00  0.00           H  
ATOM   1721  CB  SER   129      61.534  51.030  61.130  1.00  0.00           C  
ATOM   1722  HB2 SER   129      61.361  50.370  60.280  1.00  0.00           H  
ATOM   1723  HB3 SER   129      60.777  51.796  61.301  1.00  0.00           H  
ATOM   1724  OG  SER   129      62.743  51.680  60.728  1.00  0.00           O  
ATOM   1725  HG  SER   129      63.112  51.198  59.985  1.00  0.00           H  
ATOM   1726  C   SER   129      62.301  50.934  63.670  1.00  0.00           C  
ATOM   1727  O   SER   129      61.907  52.076  63.887  1.00  0.00           O  
ATOM   1728  N   TYR   130      63.112  50.265  64.434  1.00  0.00           N  
ATOM   1729  H   TYR   130      63.293  49.292  64.232  1.00  0.00           H  
ATOM   1730  CA  TYR   130      63.423  50.692  65.833  1.00  0.00           C  
ATOM   1731  HA  TYR   130      63.033  51.690  66.031  1.00  0.00           H  
ATOM   1732  CB  TYR   130      62.620  49.752  66.826  1.00  0.00           C  
ATOM   1733  HB2 TYR   130      62.824  48.766  66.409  1.00  0.00           H  
ATOM   1734  HB3 TYR   130      63.159  49.799  67.772  1.00  0.00           H  
ATOM   1735  CG  TYR   130      61.097  49.933  66.988  1.00  0.00           C  
ATOM   1736  CD1 TYR   130      60.283  48.902  67.495  1.00  0.00           C  
ATOM   1737  HD1 TYR   130      60.736  47.986  67.845  1.00  0.00           H  
ATOM   1738  CE1 TYR   130      58.881  49.139  67.766  1.00  0.00           C  
ATOM   1739  HE1 TYR   130      58.324  48.377  68.291  1.00  0.00           H  
ATOM   1740  CZ  TYR   130      58.337  50.398  67.544  1.00  0.00           C  
ATOM   1741  OH  TYR   130      57.025  50.636  67.842  1.00  0.00           O  
ATOM   1742  HH  TYR   130      56.872  51.576  67.717  1.00  0.00           H  
ATOM   1743  CE2 TYR   130      59.048  51.361  66.796  1.00  0.00           C  
ATOM   1744  HE2 TYR   130      58.676  52.349  66.570  1.00  0.00           H  
ATOM   1745  CD2 TYR   130      60.437  51.126  66.613  1.00  0.00           C  
ATOM   1746  HD2 TYR   130      60.986  51.944  66.170  1.00  0.00           H  
ATOM   1747  C   TYR   130      64.928  50.675  65.993  1.00  0.00           C  
ATOM   1748  O   TYR   130      65.582  49.861  65.398  1.00  0.00           O  
ATOM   1749  N   SER   131      65.592  51.385  66.887  1.00  0.00           N  
ATOM   1750  H   SER   131      66.583  51.254  66.744  1.00  0.00           H  
ATOM   1751  CA  SER   131      65.180  52.445  67.762  1.00  0.00           C  
ATOM   1752  HA  SER   131      66.062  52.669  68.362  1.00  0.00           H  
ATOM   1753  CB  SER   131      64.708  53.759  67.089  1.00  0.00           C  
ATOM   1754  HB2 SER   131      63.854  53.570  66.438  1.00  0.00           H  
ATOM   1755  HB3 SER   131      64.363  54.427  67.879  1.00  0.00           H  
ATOM   1756  OG  SER   131      65.644  54.397  66.266  1.00  0.00           O  
ATOM   1757  HG  SER   131      65.653  53.872  65.463  1.00  0.00           H  
ATOM   1758  C   SER   131      64.153  51.974  68.753  1.00  0.00           C  
ATOM   1759  O   SER   131      62.990  52.471  68.764  1.00  0.00           O  
ATOM   1760  N   GLN   132      64.466  51.095  69.704  1.00  0.00           N  
ATOM   1761  H   GLN   132      63.715  50.540  70.089  1.00  0.00           H  
ATOM   1762  CA  GLN   132      65.853  50.786  70.146  1.00  0.00           C  
ATOM   1763  HA  GLN   132      66.596  50.904  69.358  1.00  0.00           H  
ATOM   1764  CB  GLN   132      66.167  51.885  71.156  1.00  0.00           C  
ATOM   1765  HB2 GLN   132      67.187  51.871  71.540  1.00  0.00           H  
ATOM   1766  HB3 GLN   132      65.942  52.816  70.636  1.00  0.00           H  
ATOM   1767  CG  GLN   132      65.254  51.741  72.406  1.00  0.00           C  
ATOM   1768  HG2 GLN   132      64.208  51.763  72.100  1.00  0.00           H  
ATOM   1769  HG3 GLN   132      65.495  50.816  72.930  1.00  0.00           H  
ATOM   1770  CD  GLN   132      65.514  52.923  73.303  1.00  0.00           C  
ATOM   1771  OE1 GLN   132      65.737  54.060  72.933  1.00  0.00           O  
ATOM   1772  NE2 GLN   132      65.404  52.687  74.583  1.00  0.00           N  
ATOM   1773 HE21 GLN   132      65.145  51.785  74.958  1.00  0.00           H  
ATOM   1774 HE22 GLN   132      65.317  53.426  75.265  1.00  0.00           H  
ATOM   1775  C   GLN   132      66.087  49.301  70.644  1.00  0.00           C  
ATOM   1776  O   GLN   132      65.043  48.753  71.071  1.00  0.00           O  
ATOM   1777  N   GLN   133      67.315  48.767  70.684  1.00  0.00           N  
ATOM   1778  H   GLN   133      68.082  49.304  70.305  1.00  0.00           H  
ATOM   1779  CA  GLN   133      67.767  47.502  71.252  1.00  0.00           C  
ATOM   1780  HA  GLN   133      68.756  47.235  70.879  1.00  0.00           H  
ATOM   1781  CB  GLN   133      67.925  47.672  72.754  1.00  0.00           C  
ATOM   1782  HB2 GLN   133      66.987  47.902  73.259  1.00  0.00           H  
ATOM   1783  HB3 GLN   133      68.179  46.654  73.051  1.00  0.00           H  
ATOM   1784  CG  GLN   133      69.040  48.582  73.093  1.00  0.00           C  
ATOM   1785  HG2 GLN   133      69.916  48.404  72.470  1.00  0.00           H  
ATOM   1786  HG3 GLN   133      68.758  49.603  72.836  1.00  0.00           H  
ATOM   1787  CD  GLN   133      69.382  48.478  74.503  1.00  0.00           C  
ATOM   1788  OE1 GLN   133      69.964  47.467  74.882  1.00  0.00           O  
ATOM   1789  NE2 GLN   133      69.176  49.532  75.319  1.00  0.00           N  
ATOM   1790 HE21 GLN   133      68.918  50.460  75.017  1.00  0.00           H  
ATOM   1791 HE22 GLN   133      69.538  49.421  76.255  1.00  0.00           H  
ATOM   1792  C   GLN   133      66.834  46.297  70.912  1.00  0.00           C  
ATOM   1793  O   GLN   133      65.962  46.008  71.806  1.00  0.00           O  
ATOM   1794  N   PRO   134      66.852  45.681  69.724  1.00  0.00           N  
ATOM   1795  CD  PRO   134      66.075  44.451  69.447  1.00  0.00           C  
ATOM   1796  HD2 PRO   134      65.067  44.678  69.795  1.00  0.00           H  
ATOM   1797  HD3 PRO   134      66.392  43.645  70.110  1.00  0.00           H  
ATOM   1798  CG  PRO   134      66.159  44.242  67.939  1.00  0.00           C  
ATOM   1799  HG2 PRO   134      65.281  44.773  67.571  1.00  0.00           H  
ATOM   1800  HG3 PRO   134      66.129  43.223  67.555  1.00  0.00           H  
ATOM   1801  CB  PRO   134      67.387  44.952  67.529  1.00  0.00           C  
ATOM   1802  HB2 PRO   134      67.314  45.283  66.493  1.00  0.00           H  
ATOM   1803  HB3 PRO   134      68.226  44.279  67.704  1.00  0.00           H  
ATOM   1804  CA  PRO   134      67.510  46.130  68.494  1.00  0.00           C  
ATOM   1805  HA  PRO   134      68.566  46.261  68.730  1.00  0.00           H  
ATOM   1806  C   PRO   134      66.880  47.399  67.961  1.00  0.00           C  
ATOM   1807  O   PRO   134      65.677  47.552  67.944  1.00  0.00           O  
ATOM   1808  N   SER   135      67.584  48.299  67.306  1.00  0.00           N  
ATOM   1809  H   SER   135      67.068  49.107  66.990  1.00  0.00           H  
ATOM   1810  CA  SER   135      68.968  48.239  66.900  1.00  0.00           C  
ATOM   1811  HA  SER   135      69.174  47.277  66.431  1.00  0.00           H  
ATOM   1812  CB  SER   135      69.281  49.343  65.810  1.00  0.00           C  
ATOM   1813  HB2 SER   135      70.324  49.458  65.514  1.00  0.00           H  
ATOM   1814  HB3 SER   135      68.792  48.956  64.916  1.00  0.00           H  
ATOM   1815  OG  SER   135      68.672  50.621  66.007  1.00  0.00           O  
ATOM   1816  HG  SER   135      69.416  51.167  66.272  1.00  0.00           H  
ATOM   1817  C   SER   135      69.907  48.473  68.114  1.00  0.00           C  
ATOM   1818  O   SER   135      69.717  49.329  68.970  1.00  0.00           O  
ATOM   1819  N   TYR   136      71.077  47.741  68.232  1.00  0.00           N  
ATOM   1820  H   TYR   136      71.249  47.056  67.510  1.00  0.00           H  
ATOM   1821  CA  TYR   136      72.023  47.750  69.376  1.00  0.00           C  
ATOM   1822  HA  TYR   136      71.445  48.155  70.206  1.00  0.00           H  
ATOM   1823  CB  TYR   136      72.393  46.313  69.721  1.00  0.00           C  
ATOM   1824  HB2 TYR   136      72.804  45.741  68.889  1.00  0.00           H  
ATOM   1825  HB3 TYR   136      73.186  46.239  70.465  1.00  0.00           H  
ATOM   1826  CG  TYR   136      71.233  45.476  70.295  1.00  0.00           C  
ATOM   1827  CD1 TYR   136      70.879  45.574  71.640  1.00  0.00           C  
ATOM   1828  HD1 TYR   136      71.433  46.177  72.344  1.00  0.00           H  
ATOM   1829  CE1 TYR   136      70.029  44.616  72.178  1.00  0.00           C  
ATOM   1830  HE1 TYR   136      69.870  44.549  73.244  1.00  0.00           H  
ATOM   1831  CZ  TYR   136      69.327  43.689  71.335  1.00  0.00           C  
ATOM   1832  OH  TYR   136      68.540  42.731  71.905  1.00  0.00           O  
ATOM   1833  HH  TYR   136      68.346  42.082  71.225  1.00  0.00           H  
ATOM   1834  CE2 TYR   136      69.645  43.705  69.956  1.00  0.00           C  
ATOM   1835  HE2 TYR   136      69.142  42.955  69.363  1.00  0.00           H  
ATOM   1836  CD2 TYR   136      70.669  44.523  69.431  1.00  0.00           C  
ATOM   1837  HD2 TYR   136      70.994  44.464  68.403  1.00  0.00           H  
ATOM   1838  C   TYR   136      73.393  48.508  69.039  1.00  0.00           C  
ATOM   1839  O   TYR   136      74.139  48.078  68.167  1.00  0.00           O  
ATOM   1840  N   GLY   137      73.662  49.706  69.582  1.00  0.00           N  
ATOM   1841  H   GLY   137      74.584  50.092  69.437  1.00  0.00           H  
ATOM   1842  CA  GLY   137      72.755  50.416  70.556  1.00  0.00           C  
ATOM   1843  HA2 GLY   137      73.043  51.460  70.672  1.00  0.00           H  
ATOM   1844  HA3 GLY   137      71.784  50.418  70.060  1.00  0.00           H  
ATOM   1845  C   GLY   137      72.419  49.835  72.016  1.00  0.00           C  
ATOM   1846  O   GLY   137      72.996  48.805  72.320  1.00  0.00           O  
ATOM   1847  N   GLY   138      71.610  50.542  72.857  1.00  0.00           N  
ATOM   1848  H   GLY   138      71.105  51.294  72.410  1.00  0.00           H  
ATOM   1849  CA  GLY   138      71.920  50.668  74.237  1.00  0.00           C  
ATOM   1850  HA2 GLY   138      71.016  51.145  74.617  1.00  0.00           H  
ATOM   1851  HA3 GLY   138      72.060  49.664  74.639  1.00  0.00           H  
ATOM   1852  C   GLY   138      73.158  51.446  74.569  1.00  0.00           C  
ATOM   1853  O   GLY   138      73.736  52.154  73.761  1.00  0.00           O  
ATOM   1854  N   GLN   139      73.563  51.490  75.809  1.00  0.00           N  
ATOM   1855  H   GLN   139      74.336  52.107  76.012  1.00  0.00           H  
ATOM   1856  CA  GLN   139      72.785  51.028  77.003  1.00  0.00           C  
ATOM   1857  HA  GLN   139      71.727  51.209  76.811  1.00  0.00           H  
ATOM   1858  CB  GLN   139      72.928  49.519  77.236  1.00  0.00           C  
ATOM   1859  HB2 GLN   139      72.641  48.937  76.360  1.00  0.00           H  
ATOM   1860  HB3 GLN   139      73.983  49.264  77.333  1.00  0.00           H  
ATOM   1861  CG  GLN   139      72.320  49.008  78.573  1.00  0.00           C  
ATOM   1862  HG2 GLN   139      72.312  47.929  78.421  1.00  0.00           H  
ATOM   1863  HG3 GLN   139      72.848  49.319  79.475  1.00  0.00           H  
ATOM   1864  CD  GLN   139      70.952  49.482  78.817  1.00  0.00           C  
ATOM   1865  OE1 GLN   139      70.100  49.184  78.034  1.00  0.00           O  
ATOM   1866  NE2 GLN   139      70.685  50.181  79.913  1.00  0.00           N  
ATOM   1867 HE21 GLN   139      71.402  50.348  80.605  1.00  0.00           H  
ATOM   1868 HE22 GLN   139      69.762  50.591  79.883  1.00  0.00           H  
ATOM   1869  C   GLN   139      73.239  51.736  78.270  1.00  0.00           C  
ATOM   1870  O   GLN   139      74.348  51.591  78.821  1.00  0.00           O  
ATOM   1871  N   GLN   140      72.323  52.572  78.793  1.00  0.00           N  
ATOM   1872  H   GLN   140      71.474  52.724  78.269  1.00  0.00           H  
ATOM   1873  CA  GLN   140      72.512  53.418  79.940  1.00  0.00           C  
ATOM   1874  HA  GLN   140      73.348  53.071  80.547  1.00  0.00           H  
ATOM   1875  CB  GLN   140      73.007  54.770  79.381  1.00  0.00           C  
ATOM   1876  HB2 GLN   140      73.727  54.610  78.579  1.00  0.00           H  
ATOM   1877  HB3 GLN   140      72.180  55.242  78.850  1.00  0.00           H  
ATOM   1878  CG  GLN   140      73.562  55.736  80.438  1.00  0.00           C  
ATOM   1879  HG2 GLN   140      73.789  55.246  81.385  1.00  0.00           H  
ATOM   1880  HG3 GLN   140      74.505  56.111  80.041  1.00  0.00           H  
ATOM   1881  CD  GLN   140      72.641  56.975  80.699  1.00  0.00           C  
ATOM   1882  OE1 GLN   140      71.441  56.894  80.594  1.00  0.00           O  
ATOM   1883  NE2 GLN   140      73.095  58.037  81.396  1.00  0.00           N  
ATOM   1884 HE21 GLN   140      74.054  58.287  81.591  1.00  0.00           H  
ATOM   1885 HE22 GLN   140      72.399  58.767  81.350  1.00  0.00           H  
ATOM   1886  C   GLN   140      71.264  53.505  80.879  1.00  0.00           C  
ATOM   1887  O   GLN   140      70.121  53.422  80.330  1.00  0.00           O  
ATOM   1888  N   GLN   141      71.372  53.823  82.196  1.00  0.00           N  
ATOM   1889  H   GLN   141      72.299  53.988  82.560  1.00  0.00           H  
ATOM   1890  CA  GLN   141      70.211  54.110  83.073  1.00  0.00           C  
ATOM   1891  HA  GLN   141      69.293  54.038  82.491  1.00  0.00           H  
ATOM   1892  CB  GLN   141      70.019  52.931  84.070  1.00  0.00           C  
ATOM   1893  HB2 GLN   141      69.138  53.131  84.680  1.00  0.00           H  
ATOM   1894  HB3 GLN   141      69.913  52.102  83.371  1.00  0.00           H  
ATOM   1895  CG  GLN   141      71.264  52.735  85.025  1.00  0.00           C  
ATOM   1896  HG2 GLN   141      72.161  53.071  84.505  1.00  0.00           H  
ATOM   1897  HG3 GLN   141      71.300  53.322  85.943  1.00  0.00           H  
ATOM   1898  CD  GLN   141      71.517  51.255  85.400  1.00  0.00           C  
ATOM   1899  OE1 GLN   141      71.028  50.343  84.751  1.00  0.00           O  
ATOM   1900  NE2 GLN   141      72.330  50.985  86.401  1.00  0.00           N  
ATOM   1901 HE21 GLN   141      72.774  51.721  86.932  1.00  0.00           H  
ATOM   1902 HE22 GLN   141      72.330  50.012  86.673  1.00  0.00           H  
ATOM   1903  C   GLN   141      70.270  55.512  83.753  1.00  0.00           C  
ATOM   1904  O   GLN   141      71.325  55.947  84.191  1.00  0.00           O  
ATOM   1905  N   SER   142      69.266  56.367  83.871  1.00  0.00           N  
ATOM   1906  H   SER   142      69.552  57.155  84.435  1.00  0.00           H  
ATOM   1907  CA  SER   142      68.144  56.581  82.986  1.00  0.00           C  
ATOM   1908  HA  SER   142      67.836  57.624  83.056  1.00  0.00           H  
ATOM   1909  CB  SER   142      68.376  56.480  81.463  1.00  0.00           C  
ATOM   1910  HB2 SER   142      68.957  55.606  81.170  1.00  0.00           H  
ATOM   1911  HB3 SER   142      67.419  56.258  80.991  1.00  0.00           H  
ATOM   1912  OG  SER   142      69.054  57.614  80.881  1.00  0.00           O  
ATOM   1913  HG  SER   142      69.951  57.279  80.948  1.00  0.00           H  
ATOM   1914  C   SER   142      66.911  55.780  83.481  1.00  0.00           C  
ATOM   1915  O   SER   142      66.988  54.562  83.553  1.00  0.00           O  
ATOM   1916  N   TYR   143      65.750  56.350  83.730  1.00  0.00           N  
ATOM   1917  H   TYR   143      65.724  57.340  83.529  1.00  0.00           H  
ATOM   1918  CA  TYR   143      64.584  55.587  84.308  1.00  0.00           C  
ATOM   1919  HA  TYR   143      64.656  54.582  83.891  1.00  0.00           H  
ATOM   1920  CB  TYR   143      64.553  55.563  85.863  1.00  0.00           C  
ATOM   1921  HB2 TYR   143      64.415  56.587  86.210  1.00  0.00           H  
ATOM   1922  HB3 TYR   143      63.692  54.952  86.136  1.00  0.00           H  
ATOM   1923  CG  TYR   143      65.870  54.982  86.474  1.00  0.00           C  
ATOM   1924  CD1 TYR   143      65.980  53.603  86.706  1.00  0.00           C  
ATOM   1925  HD1 TYR   143      65.124  53.029  86.384  1.00  0.00           H  
ATOM   1926  CE1 TYR   143      67.106  53.021  87.215  1.00  0.00           C  
ATOM   1927  HE1 TYR   143      67.179  51.955  87.370  1.00  0.00           H  
ATOM   1928  CZ  TYR   143      68.243  53.814  87.550  1.00  0.00           C  
ATOM   1929  OH  TYR   143      69.351  53.242  88.057  1.00  0.00           O  
ATOM   1930  HH  TYR   143      69.907  53.889  88.496  1.00  0.00           H  
ATOM   1931  CE2 TYR   143      68.110  55.271  87.343  1.00  0.00           C  
ATOM   1932  HE2 TYR   143      68.924  55.937  87.586  1.00  0.00           H  
ATOM   1933  CD2 TYR   143      66.975  55.799  86.767  1.00  0.00           C  
ATOM   1934  HD2 TYR   143      66.991  56.836  86.466  1.00  0.00           H  
ATOM   1935  C   TYR   143      63.186  56.000  83.884  1.00  0.00           C  
ATOM   1936  O   TYR   143      62.206  55.391  84.186  1.00  0.00           O  
ATOM   1937  N   GLY   144      63.106  57.075  83.080  1.00  0.00           N  
ATOM   1938  H   GLY   144      63.967  57.546  82.840  1.00  0.00           H  
ATOM   1939  CA  GLY   144      61.983  57.451  82.214  1.00  0.00           C  
ATOM   1940  HA2 GLY   144      62.338  57.884  81.279  1.00  0.00           H  
ATOM   1941  HA3 GLY   144      61.320  56.623  81.964  1.00  0.00           H  
ATOM   1942  C   GLY   144      61.077  58.655  82.671  1.00  0.00           C  
ATOM   1943  O   GLY   144      60.055  58.840  82.033  1.00  0.00           O  
ATOM   1944  N   GLN   145      61.367  59.365  83.787  1.00  0.00           N  
ATOM   1945  H   GLN   145      62.255  59.204  84.241  1.00  0.00           H  
ATOM   1946  CA  GLN   145      60.526  60.486  84.258  1.00  0.00           C  
ATOM   1947  HA  GLN   145      59.497  60.130  84.320  1.00  0.00           H  
ATOM   1948  CB  GLN   145      60.965  60.856  85.656  1.00  0.00           C  
ATOM   1949  HB2 GLN   145      62.025  61.111  85.623  1.00  0.00           H  
ATOM   1950  HB3 GLN   145      60.305  61.662  85.977  1.00  0.00           H  
ATOM   1951  CG  GLN   145      60.927  59.614  86.657  1.00  0.00           C  
ATOM   1952  HG2 GLN   145      61.889  59.105  86.595  1.00  0.00           H  
ATOM   1953  HG3 GLN   145      60.963  60.061  87.650  1.00  0.00           H  
ATOM   1954  CD  GLN   145      59.755  58.681  86.567  1.00  0.00           C  
ATOM   1955  OE1 GLN   145      58.587  58.983  86.316  1.00  0.00           O  
ATOM   1956  NE2 GLN   145      59.915  57.446  86.979  1.00  0.00           N  
ATOM   1957 HE21 GLN   145      59.033  56.965  87.078  1.00  0.00           H  
ATOM   1958 HE22 GLN   145      60.764  57.027  87.330  1.00  0.00           H  
ATOM   1959  C   GLN   145      60.506  61.693  83.256  1.00  0.00           C  
ATOM   1960  O   GLN   145      61.553  62.274  82.894  1.00  0.00           O  
ATOM   1961  N   GLN   146      59.306  61.981  82.751  1.00  0.00           N  
ATOM   1962  H   GLN   146      58.528  61.633  83.292  1.00  0.00           H  
ATOM   1963  CA  GLN   146      59.091  62.703  81.531  1.00  0.00           C  
ATOM   1964  HA  GLN   146      59.910  63.411  81.409  1.00  0.00           H  
ATOM   1965  CB  GLN   146      59.174  61.714  80.331  1.00  0.00           C  
ATOM   1966  HB2 GLN   146      60.116  61.167  80.374  1.00  0.00           H  
ATOM   1967  HB3 GLN   146      58.328  61.028  80.374  1.00  0.00           H  
ATOM   1968  CG  GLN   146      59.047  62.375  79.005  1.00  0.00           C  
ATOM   1969  HG2 GLN   146      59.009  61.630  78.210  1.00  0.00           H  
ATOM   1970  HG3 GLN   146      58.113  62.928  78.908  1.00  0.00           H  
ATOM   1971  CD  GLN   146      60.164  63.338  78.693  1.00  0.00           C  
ATOM   1972  OE1 GLN   146      60.052  64.545  78.986  1.00  0.00           O  
ATOM   1973  NE2 GLN   146      61.184  62.899  77.994  1.00  0.00           N  
ATOM   1974 HE21 GLN   146      61.160  61.932  77.701  1.00  0.00           H  
ATOM   1975 HE22 GLN   146      61.793  63.488  77.445  1.00  0.00           H  
ATOM   1976  C   GLN   146      57.774  63.392  81.556  1.00  0.00           C  
ATOM   1977  O   GLN   146      56.695  62.796  81.604  1.00  0.00           O  
ATOM   1978  N   GLN   147      57.886  64.715  81.422  1.00  0.00           N  
ATOM   1979  H   GLN   147      58.773  65.179  81.286  1.00  0.00           H  
ATOM   1980  CA  GLN   147      56.681  65.579  81.367  1.00  0.00           C  
ATOM   1981  HA  GLN   147      55.791  65.036  81.050  1.00  0.00           H  
ATOM   1982  CB  GLN   147      56.485  66.240  82.768  1.00  0.00           C  
ATOM   1983  HB2 GLN   147      56.417  65.393  83.451  1.00  0.00           H  
ATOM   1984  HB3 GLN   147      57.300  66.934  82.975  1.00  0.00           H  
ATOM   1985  CG  GLN   147      55.217  67.011  82.961  1.00  0.00           C  
ATOM   1986  HG2 GLN   147      55.340  67.817  82.237  1.00  0.00           H  
ATOM   1987  HG3 GLN   147      54.342  66.446  82.637  1.00  0.00           H  
ATOM   1988  CD  GLN   147      54.959  67.602  84.332  1.00  0.00           C  
ATOM   1989  OE1 GLN   147      53.996  67.261  85.007  1.00  0.00           O  
ATOM   1990  NE2 GLN   147      55.742  68.441  84.937  1.00  0.00           N  
ATOM   1991 HE21 GLN   147      56.436  68.880  84.349  1.00  0.00           H  
ATOM   1992 HE22 GLN   147      55.665  68.670  85.918  1.00  0.00           H  
ATOM   1993  C   GLN   147      56.866  66.760  80.404  1.00  0.00           C  
ATOM   1994  O   GLN   147      58.003  67.208  80.245  1.00  0.00           O  
ATOM   1995  N   SER   148      55.758  67.165  79.718  1.00  0.00           N  
ATOM   1996  H   SER   148      54.878  66.831  80.084  1.00  0.00           H  
ATOM   1997  CA  SER   148      55.637  68.088  78.598  1.00  0.00           C  
ATOM   1998  HA  SER   148      56.327  67.777  77.813  1.00  0.00           H  
ATOM   1999  CB  SER   148      54.237  67.998  77.891  1.00  0.00           C  
ATOM   2000  HB2 SER   148      53.987  66.975  77.612  1.00  0.00           H  
ATOM   2001  HB3 SER   148      53.422  68.203  78.584  1.00  0.00           H  
ATOM   2002  OG  SER   148      54.373  68.887  76.812  1.00  0.00           O  
ATOM   2003  HG  SER   148      53.777  69.624  76.969  1.00  0.00           H  
ATOM   2004  C   SER   148      56.013  69.496  79.100  1.00  0.00           C  
ATOM   2005  O   SER   148      55.611  69.901  80.216  1.00  0.00           O  
ATOM   2006  N   TYR   149      56.860  70.292  78.356  1.00  0.00           N  
ATOM   2007  H   TYR   149      57.233  69.953  77.481  1.00  0.00           H  
ATOM   2008  CA  TYR   149      57.065  71.672  78.733  1.00  0.00           C  
ATOM   2009  HA  TYR   149      57.385  71.628  79.773  1.00  0.00           H  
ATOM   2010  CB  TYR   149      58.268  72.374  78.068  1.00  0.00           C  
ATOM   2011  HB2 TYR   149      59.127  71.728  77.887  1.00  0.00           H  
ATOM   2012  HB3 TYR   149      57.987  72.829  77.119  1.00  0.00           H  
ATOM   2013  CG  TYR   149      58.747  73.533  78.883  1.00  0.00           C  
ATOM   2014  CD1 TYR   149      58.577  74.787  78.300  1.00  0.00           C  
ATOM   2015  HD1 TYR   149      58.118  74.874  77.327  1.00  0.00           H  
ATOM   2016  CE1 TYR   149      59.022  75.965  78.908  1.00  0.00           C  
ATOM   2017  HE1 TYR   149      59.037  76.898  78.364  1.00  0.00           H  
ATOM   2018  CZ  TYR   149      59.643  75.898  80.200  1.00  0.00           C  
ATOM   2019  OH  TYR   149      60.162  76.992  80.803  1.00  0.00           O  
ATOM   2020  HH  TYR   149      60.330  77.648  80.122  1.00  0.00           H  
ATOM   2021  CE2 TYR   149      59.822  74.643  80.773  1.00  0.00           C  
ATOM   2022  HE2 TYR   149      60.185  74.450  81.772  1.00  0.00           H  
ATOM   2023  CD2 TYR   149      59.436  73.457  80.131  1.00  0.00           C  
ATOM   2024  HD2 TYR   149      59.599  72.450  80.487  1.00  0.00           H  
ATOM   2025  C   TYR   149      55.748  72.448  78.786  1.00  0.00           C  
ATOM   2026  O   TYR   149      54.928  72.271  77.931  1.00  0.00           O  
ATOM   2027  N   ASN   150      55.517  73.356  79.762  1.00  0.00           N  
ATOM   2028  H   ASN   150      56.308  73.529  80.366  1.00  0.00           H  
ATOM   2029  CA  ASN   150      54.478  74.372  79.838  1.00  0.00           C  
ATOM   2030  HA  ASN   150      53.845  74.303  78.953  1.00  0.00           H  
ATOM   2031  CB  ASN   150      53.550  74.248  81.058  1.00  0.00           C  
ATOM   2032  HB2 ASN   150      53.973  74.430  82.046  1.00  0.00           H  
ATOM   2033  HB3 ASN   150      52.777  75.006  80.929  1.00  0.00           H  
ATOM   2034  CG  ASN   150      52.944  72.805  81.232  1.00  0.00           C  
ATOM   2035  OD1 ASN   150      53.417  72.028  82.099  1.00  0.00           O  
ATOM   2036  ND2 ASN   150      52.102  72.266  80.364  1.00  0.00           N  
ATOM   2037 HD21 ASN   150      51.836  71.306  80.532  1.00  0.00           H  
ATOM   2038 HD22 ASN   150      51.516  72.846  79.781  1.00  0.00           H  
ATOM   2039  C   ASN   150      55.132  75.814  79.889  1.00  0.00           C  
ATOM   2040  O   ASN   150      56.133  76.035  80.616  1.00  0.00           O  
ATOM   2041  N   PRO   151      54.591  76.810  79.170  1.00  0.00           N  
ATOM   2042  CD  PRO   151      53.467  76.635  78.267  1.00  0.00           C  
ATOM   2043  HD2 PRO   151      52.562  76.478  78.854  1.00  0.00           H  
ATOM   2044  HD3 PRO   151      53.628  75.919  77.461  1.00  0.00           H  
ATOM   2045  CG  PRO   151      53.248  77.934  77.516  1.00  0.00           C  
ATOM   2046  HG2 PRO   151      52.182  78.109  77.371  1.00  0.00           H  
ATOM   2047  HG3 PRO   151      53.767  77.812  76.566  1.00  0.00           H  
ATOM   2048  CB  PRO   151      54.114  78.941  78.320  1.00  0.00           C  
ATOM   2049  HB2 PRO   151      53.473  79.599  78.908  1.00  0.00           H  
ATOM   2050  HB3 PRO   151      54.725  79.538  77.642  1.00  0.00           H  
ATOM   2051  CA  PRO   151      55.107  78.136  79.204  1.00  0.00           C  
ATOM   2052  HA  PRO   151      56.125  78.099  78.818  1.00  0.00           H  
ATOM   2053  C   PRO   151      55.046  78.705  80.675  1.00  0.00           C  
ATOM   2054  O   PRO   151      53.994  78.478  81.269  1.00  0.00           O  
ATOM   2055  N   PRO   152      56.077  79.298  81.272  1.00  0.00           N  
ATOM   2056  CD  PRO   152      57.497  79.189  80.771  1.00  0.00           C  
ATOM   2057  HD2 PRO   152      57.622  79.479  79.728  1.00  0.00           H  
ATOM   2058  HD3 PRO   152      57.901  78.180  80.850  1.00  0.00           H  
ATOM   2059  CG  PRO   152      58.322  79.982  81.803  1.00  0.00           C  
ATOM   2060  HG2 PRO   152      58.218  81.049  81.602  1.00  0.00           H  
ATOM   2061  HG3 PRO   152      59.322  79.622  82.044  1.00  0.00           H  
ATOM   2062  CB  PRO   152      57.540  79.779  83.136  1.00  0.00           C  
ATOM   2063  HB2 PRO   152      57.751  80.502  83.924  1.00  0.00           H  
ATOM   2064  HB3 PRO   152      57.724  78.741  83.415  1.00  0.00           H  
ATOM   2065  CA  PRO   152      56.062  79.801  82.626  1.00  0.00           C  
ATOM   2066  HA  PRO   152      55.477  79.042  83.146  1.00  0.00           H  
ATOM   2067  C   PRO   152      55.399  81.139  82.720  1.00  0.00           C  
ATOM   2068  O   PRO   152      55.620  82.074  81.939  1.00  0.00           O  
ATOM   2069  N   GLN   153      54.594  81.336  83.743  1.00  0.00           N  
ATOM   2070  H   GLN   153      54.514  80.549  84.371  1.00  0.00           H  
ATOM   2071  CA  GLN   153      53.623  82.391  83.778  1.00  0.00           C  
ATOM   2072  HA  GLN   153      53.736  83.140  82.994  1.00  0.00           H  
ATOM   2073  CB  GLN   153      52.194  81.858  83.710  1.00  0.00           C  
ATOM   2074  HB2 GLN   153      52.140  81.216  82.831  1.00  0.00           H  
ATOM   2075  HB3 GLN   153      52.024  81.185  84.550  1.00  0.00           H  
ATOM   2076  CG  GLN   153      51.025  82.904  83.683  1.00  0.00           C  
ATOM   2077  HG2 GLN   153      50.741  83.010  84.730  1.00  0.00           H  
ATOM   2078  HG3 GLN   153      51.387  83.831  83.239  1.00  0.00           H  
ATOM   2079  CD  GLN   153      49.733  82.480  83.060  1.00  0.00           C  
ATOM   2080  OE1 GLN   153      48.991  83.361  82.663  1.00  0.00           O  
ATOM   2081  NE2 GLN   153      49.358  81.230  83.061  1.00  0.00           N  
ATOM   2082 HE21 GLN   153      50.000  80.458  83.168  1.00  0.00           H  
ATOM   2083 HE22 GLN   153      48.397  80.971  82.891  1.00  0.00           H  
ATOM   2084  C   GLN   153      53.712  83.196  85.057  1.00  0.00           C  
ATOM   2085  O   GLN   153      53.953  82.615  86.118  1.00  0.00           O  
ATOM   2086  N   GLY   154      53.592  84.494  84.922  1.00  0.00           N  
ATOM   2087  H   GLY   154      53.353  84.847  84.006  1.00  0.00           H  
ATOM   2088  CA  GLY   154      53.346  85.435  86.090  1.00  0.00           C  
ATOM   2089  HA2 GLY   154      52.370  85.871  85.877  1.00  0.00           H  
ATOM   2090  HA3 GLY   154      53.282  84.912  87.044  1.00  0.00           H  
ATOM   2091  C   GLY   154      54.433  86.477  86.260  1.00  0.00           C  
ATOM   2092  O   GLY   154      54.714  87.212  85.275  1.00  0.00           O  
ATOM   2093  N   TYR   155      54.922  86.621  87.506  1.00  0.00           N  
ATOM   2094  H   TYR   155      54.687  85.874  88.144  1.00  0.00           H  
ATOM   2095  CA  TYR   155      55.971  87.623  87.878  1.00  0.00           C  
ATOM   2096  HA  TYR   155      55.566  88.635  87.895  1.00  0.00           H  
ATOM   2097  CB  TYR   155      56.294  87.409  89.419  1.00  0.00           C  
ATOM   2098  HB2 TYR   155      56.774  86.439  89.552  1.00  0.00           H  
ATOM   2099  HB3 TYR   155      57.106  88.022  89.811  1.00  0.00           H  
ATOM   2100  CG  TYR   155      55.031  87.495  90.205  1.00  0.00           C  
ATOM   2101  CD1 TYR   155      54.289  88.720  90.239  1.00  0.00           C  
ATOM   2102  HD1 TYR   155      54.645  89.585  89.699  1.00  0.00           H  
ATOM   2103  CE1 TYR   155      53.116  88.749  90.933  1.00  0.00           C  
ATOM   2104  HE1 TYR   155      52.669  89.729  91.013  1.00  0.00           H  
ATOM   2105  CZ  TYR   155      52.536  87.637  91.597  1.00  0.00           C  
ATOM   2106  OH  TYR   155      51.391  87.781  92.254  1.00  0.00           O  
ATOM   2107  HH  TYR   155      51.234  87.039  92.842  1.00  0.00           H  
ATOM   2108  CE2 TYR   155      53.297  86.430  91.661  1.00  0.00           C  
ATOM   2109  HE2 TYR   155      52.961  85.521  92.138  1.00  0.00           H  
ATOM   2110  CD2 TYR   155      54.537  86.368  90.970  1.00  0.00           C  
ATOM   2111  HD2 TYR   155      55.108  85.452  91.019  1.00  0.00           H  
ATOM   2112  C   TYR   155      57.265  87.525  87.109  1.00  0.00           C  
ATOM   2113  O   TYR   155      57.675  86.404  86.656  1.00  0.00           O  
ATOM   2114  N   GLY   156      57.988  88.657  86.892  1.00  0.00           N  
ATOM   2115  H   GLY   156      58.819  88.494  86.341  1.00  0.00           H  
ATOM   2116  CA  GLY   156      57.878  89.844  87.662  1.00  0.00           C  
ATOM   2117  HA2 GLY   156      57.795  89.624  88.726  1.00  0.00           H  
ATOM   2118  HA3 GLY   156      58.822  90.386  87.590  1.00  0.00           H  
ATOM   2119  C   GLY   156      56.788  90.804  87.164  1.00  0.00           C  
ATOM   2120  O   GLY   156      55.905  90.454  86.413  1.00  0.00           O  
ATOM   2121  N   GLN   157      56.923  92.054  87.583  1.00  0.00           N  
ATOM   2122  H   GLN   157      57.648  92.255  88.257  1.00  0.00           H  
ATOM   2123  CA  GLN   157      56.090  93.210  87.241  1.00  0.00           C  
ATOM   2124  HA  GLN   157      55.827  93.248  86.184  1.00  0.00           H  
ATOM   2125  CB  GLN   157      54.747  93.051  88.039  1.00  0.00           C  
ATOM   2126  HB2 GLN   157      54.074  93.824  87.669  1.00  0.00           H  
ATOM   2127  HB3 GLN   157      54.330  92.142  87.605  1.00  0.00           H  
ATOM   2128  CG  GLN   157      54.739  92.996  89.539  1.00  0.00           C  
ATOM   2129  HG2 GLN   157      53.705  92.730  89.759  1.00  0.00           H  
ATOM   2130  HG3 GLN   157      55.373  92.163  89.843  1.00  0.00           H  
ATOM   2131  CD  GLN   157      55.143  94.291  90.280  1.00  0.00           C  
ATOM   2132  OE1 GLN   157      54.855  95.415  89.853  1.00  0.00           O  
ATOM   2133  NE2 GLN   157      55.739  94.190  91.443  1.00  0.00           N  
ATOM   2134 HE21 GLN   157      55.812  93.314  91.941  1.00  0.00           H  
ATOM   2135 HE22 GLN   157      56.086  95.018  91.906  1.00  0.00           H  
ATOM   2136  C   GLN   157      56.809  94.481  87.538  1.00  0.00           C  
ATOM   2137  O   GLN   157      57.873  94.410  88.208  1.00  0.00           O  
ATOM   2138  N   GLN   158      56.419  95.657  87.013  1.00  0.00           N  
ATOM   2139  H   GLN   158      57.019  96.425  87.282  1.00  0.00           H  
ATOM   2140  CA  GLN   158      55.316  96.036  86.119  1.00  0.00           C  
ATOM   2141  HA  GLN   158      54.394  95.575  86.474  1.00  0.00           H  
ATOM   2142  CB  GLN   158      54.972  97.556  86.204  1.00  0.00           C  
ATOM   2143  HB2 GLN   158      55.905  98.112  86.291  1.00  0.00           H  
ATOM   2144  HB3 GLN   158      54.413  97.885  85.328  1.00  0.00           H  
ATOM   2145  CG  GLN   158      54.192  97.851  87.525  1.00  0.00           C  
ATOM   2146  HG2 GLN   158      54.738  97.582  88.429  1.00  0.00           H  
ATOM   2147  HG3 GLN   158      54.086  98.923  87.696  1.00  0.00           H  
ATOM   2148  CD  GLN   158      52.809  97.161  87.466  1.00  0.00           C  
ATOM   2149  OE1 GLN   158      52.027  97.162  86.523  1.00  0.00           O  
ATOM   2150  NE2 GLN   158      52.414  96.638  88.586  1.00  0.00           N  
ATOM   2151 HE21 GLN   158      53.114  96.524  89.305  1.00  0.00           H  
ATOM   2152 HE22 GLN   158      51.521  96.172  88.513  1.00  0.00           H  
ATOM   2153  C   GLN   158      55.553  95.736  84.658  1.00  0.00           C  
ATOM   2154  O   GLN   158      56.652  95.705  84.170  1.00  0.00           O  
ATOM   2155  N   ASN   159      54.446  95.392  83.976  1.00  0.00           N  
ATOM   2156  H   ASN   159      53.527  95.460  84.389  1.00  0.00           H  
ATOM   2157  CA  ASN   159      54.456  95.108  82.534  1.00  0.00           C  
ATOM   2158  HA  ASN   159      54.820  94.082  82.486  1.00  0.00           H  
ATOM   2159  CB  ASN   159      53.028  95.043  82.021  1.00  0.00           C  
ATOM   2160  HB2 ASN   159      52.570  94.132  82.407  1.00  0.00           H  
ATOM   2161  HB3 ASN   159      52.480  95.956  82.254  1.00  0.00           H  
ATOM   2162  CG  ASN   159      52.905  94.815  80.559  1.00  0.00           C  
ATOM   2163  OD1 ASN   159      52.582  95.752  79.851  1.00  0.00           O  
ATOM   2164  ND2 ASN   159      53.217  93.646  79.984  1.00  0.00           N  
ATOM   2165 HD21 ASN   159      53.136  92.758  80.459  1.00  0.00           H  
ATOM   2166 HD22 ASN   159      53.265  93.569  78.978  1.00  0.00           H  
ATOM   2167  C   ASN   159      55.358  96.099  81.674  1.00  0.00           C  
ATOM   2168  O   ASN   159      55.107  97.286  81.871  1.00  0.00           O  
ATOM   2169  N   GLN   160      56.134  95.703  80.669  1.00  0.00           N  
ATOM   2170  H   GLN   160      56.481  96.474  80.116  1.00  0.00           H  
ATOM   2171  CA  GLN   160      56.522  94.322  80.330  1.00  0.00           C  
ATOM   2172  HA  GLN   160      55.669  93.732  80.666  1.00  0.00           H  
ATOM   2173  CB  GLN   160      56.638  94.062  78.818  1.00  0.00           C  
ATOM   2174  HB2 GLN   160      55.665  94.250  78.365  1.00  0.00           H  
ATOM   2175  HB3 GLN   160      57.226  94.840  78.331  1.00  0.00           H  
ATOM   2176  CG  GLN   160      57.132  92.665  78.286  1.00  0.00           C  
ATOM   2177  HG2 GLN   160      56.628  92.375  77.363  1.00  0.00           H  
ATOM   2178  HG3 GLN   160      58.153  92.840  77.947  1.00  0.00           H  
ATOM   2179  CD  GLN   160      56.956  91.470  79.169  1.00  0.00           C  
ATOM   2180  OE1 GLN   160      57.848  90.863  79.740  1.00  0.00           O  
ATOM   2181  NE2 GLN   160      55.742  90.998  79.321  1.00  0.00           N  
ATOM   2182 HE21 GLN   160      54.974  91.471  78.865  1.00  0.00           H  
ATOM   2183 HE22 GLN   160      55.555  90.286  80.013  1.00  0.00           H  
ATOM   2184  C   GLN   160      57.715  93.952  81.073  1.00  0.00           C  
ATOM   2185  O   GLN   160      58.752  94.670  80.930  1.00  0.00           O  
ATOM   2186  N   TYR   161      57.700  92.910  81.879  1.00  0.00           N  
ATOM   2187  H   TYR   161      56.851  92.371  81.970  1.00  0.00           H  
ATOM   2188  CA  TYR   161      58.817  92.666  82.771  1.00  0.00           C  
ATOM   2189  HA  TYR   161      58.959  93.536  83.413  1.00  0.00           H  
ATOM   2190  CB  TYR   161      58.569  91.447  83.602  1.00  0.00           C  
ATOM   2191  HB2 TYR   161      57.648  91.499  84.182  1.00  0.00           H  
ATOM   2192  HB3 TYR   161      58.414  90.579  82.962  1.00  0.00           H  
ATOM   2193  CG  TYR   161      59.760  91.002  84.551  1.00  0.00           C  
ATOM   2194  CD1 TYR   161      60.282  89.684  84.369  1.00  0.00           C  
ATOM   2195  HD1 TYR   161      59.976  89.196  83.456  1.00  0.00           H  
ATOM   2196  CE1 TYR   161      61.146  89.157  85.326  1.00  0.00           C  
ATOM   2197  HE1 TYR   161      61.618  88.188  85.246  1.00  0.00           H  
ATOM   2198  CZ  TYR   161      61.526  89.933  86.476  1.00  0.00           C  
ATOM   2199  OH  TYR   161      62.521  89.410  87.230  1.00  0.00           O  
ATOM   2200  HH  TYR   161      62.863  90.071  87.837  1.00  0.00           H  
ATOM   2201  CE2 TYR   161      61.087  91.262  86.642  1.00  0.00           C  
ATOM   2202  HE2 TYR   161      61.450  91.831  87.486  1.00  0.00           H  
ATOM   2203  CD2 TYR   161      60.215  91.794  85.621  1.00  0.00           C  
ATOM   2204  HD2 TYR   161      59.694  92.730  85.760  1.00  0.00           H  
ATOM   2205  C   TYR   161      60.173  92.541  82.012  1.00  0.00           C  
ATOM   2206  O   TYR   161      61.156  93.133  82.425  1.00  0.00           O  
ATOM   2207  N   ASN   162      60.161  91.803  80.927  1.00  0.00           N  
ATOM   2208  H   ASN   162      59.352  91.215  80.784  1.00  0.00           H  
ATOM   2209  CA  ASN   162      61.328  91.568  80.144  1.00  0.00           C  
ATOM   2210  HA  ASN   162      62.179  91.603  80.825  1.00  0.00           H  
ATOM   2211  CB  ASN   162      61.202  90.123  79.617  1.00  0.00           C  
ATOM   2212  HB2 ASN   162      60.244  90.106  79.097  1.00  0.00           H  
ATOM   2213  HB3 ASN   162      62.003  89.878  78.919  1.00  0.00           H  
ATOM   2214  CG  ASN   162      61.176  89.041  80.724  1.00  0.00           C  
ATOM   2215  OD1 ASN   162      61.951  89.015  81.655  1.00  0.00           O  
ATOM   2216  ND2 ASN   162      60.379  88.098  80.466  1.00  0.00           N  
ATOM   2217 HD21 ASN   162      60.349  87.362  81.158  1.00  0.00           H  
ATOM   2218 HD22 ASN   162      59.790  88.254  79.660  1.00  0.00           H  
ATOM   2219  C   ASN   162      61.516  92.608  79.047  1.00  0.00           C  
ATOM   2220  O   ASN   162      60.720  92.842  78.191  1.00  0.00           O  
ATOM   2221  N   SER   163      62.764  93.144  78.968  1.00  0.00           N  
ATOM   2222  H   SER   163      63.481  92.927  79.645  1.00  0.00           H  
ATOM   2223  CA  SER   163      63.121  93.910  77.742  1.00  0.00           C  
ATOM   2224  HA  SER   163      62.244  94.474  77.423  1.00  0.00           H  
ATOM   2225  CB  SER   163      64.342  94.758  78.155  1.00  0.00           C  
ATOM   2226  HB2 SER   163      64.223  95.388  79.037  1.00  0.00           H  
ATOM   2227  HB3 SER   163      65.191  94.078  78.218  1.00  0.00           H  
ATOM   2228  OG  SER   163      64.609  95.672  77.055  1.00  0.00           O  
ATOM   2229  HG  SER   163      64.264  96.456  77.488  1.00  0.00           H  
ATOM   2230  C   SER   163      63.434  92.976  76.709  1.00  0.00           C  
ATOM   2231  O   SER   163      63.524  91.770  76.880  1.00  0.00           O  
ATOM   2232  N   SER   164      63.675  93.559  75.523  1.00  0.00           N  
ATOM   2233  H   SER   164      63.545  94.561  75.495  1.00  0.00           H  
ATOM   2234  CA  SER   164      64.215  92.916  74.337  1.00  0.00           C  
ATOM   2235  HA  SER   164      64.287  93.738  73.625  1.00  0.00           H  
ATOM   2236  CB  SER   164      63.261  91.914  73.707  1.00  0.00           C  
ATOM   2237  HB2 SER   164      63.519  90.975  74.197  1.00  0.00           H  
ATOM   2238  HB3 SER   164      62.210  92.180  73.816  1.00  0.00           H  
ATOM   2239  OG  SER   164      63.453  91.621  72.353  1.00  0.00           O  
ATOM   2240  HG  SER   164      63.127  90.729  72.213  1.00  0.00           H  
ATOM   2241  C   SER   164      65.616  92.331  74.607  1.00  0.00           C  
ATOM   2242  O   SER   164      66.269  92.494  75.630  1.00  0.00           O  
ATOM   2243  N   SER   165      66.242  91.841  73.518  1.00  0.00           N  
ATOM   2244  H   SER   165      65.696  91.768  72.672  1.00  0.00           H  
ATOM   2245  CA  SER   165      67.673  91.846  73.390  1.00  0.00           C  
ATOM   2246  HA  SER   165      68.066  91.139  74.121  1.00  0.00           H  
ATOM   2247  CB  SER   165      68.008  91.515  71.895  1.00  0.00           C  
ATOM   2248  HB2 SER   165      67.401  92.099  71.203  1.00  0.00           H  
ATOM   2249  HB3 SER   165      69.009  91.883  71.669  1.00  0.00           H  
ATOM   2250  OG  SER   165      67.821  90.138  71.608  1.00  0.00           O  
ATOM   2251  HG  SER   165      68.594  89.655  71.907  1.00  0.00           H  
ATOM   2252  C   SER   165      68.295  93.230  73.539  1.00  0.00           C  
ATOM   2253  O   SER   165      67.647  94.266  73.338  1.00  0.00           O  
ATOM   2254  N   GLY   166      69.544  93.308  73.997  1.00  0.00           N  
ATOM   2255  H   GLY   166      69.933  92.428  74.303  1.00  0.00           H  
ATOM   2256  CA  GLY   166      70.273  94.544  74.254  1.00  0.00           C  
ATOM   2257  HA2 GLY   166      69.747  95.100  75.030  1.00  0.00           H  
ATOM   2258  HA3 GLY   166      71.212  94.107  74.595  1.00  0.00           H  
ATOM   2259  C   GLY   166      70.505  95.460  73.063  1.00  0.00           C  
ATOM   2260  O   GLY   166      71.023  94.988  72.043  1.00  0.00           O  
ATOM   2261  N   GLY   167      70.271  96.758  73.256  1.00  0.00           N  
ATOM   2262  H   GLY   167      69.959  96.992  74.188  1.00  0.00           H  
ATOM   2263  CA  GLY   167      70.733  97.878  72.404  1.00  0.00           C  
ATOM   2264  HA2 GLY   167      70.473  97.767  71.351  1.00  0.00           H  
ATOM   2265  HA3 GLY   167      70.058  98.694  72.661  1.00  0.00           H  
ATOM   2266  C   GLY   167      72.185  98.327  72.585  1.00  0.00           C  
ATOM   2267  O   GLY   167      72.710  99.044  71.712  1.00  0.00           O  
ATOM   2268  N   GLY   168      72.861  97.921  73.662  1.00  0.00           N  
ATOM   2269  H   GLY   168      72.495  97.170  74.229  1.00  0.00           H  
ATOM   2270  CA  GLY   168      74.191  98.404  73.886  1.00  0.00           C  
ATOM   2271  HA2 GLY   168      74.819  97.619  74.307  1.00  0.00           H  
ATOM   2272  HA3 GLY   168      74.716  98.545  72.941  1.00  0.00           H  
ATOM   2273  C   GLY   168      74.255  99.574  74.899  1.00  0.00           C  
ATOM   2274  O   GLY   168      73.375  99.760  75.699  1.00  0.00           O  
ATOM   2275  N   GLY   169      75.400 100.251  75.031  1.00  0.00           N  
ATOM   2276  H   GLY   169      75.485 100.892  75.806  1.00  0.00           H  
ATOM   2277  CA  GLY   169      76.478 100.081  74.041  1.00  0.00           C  
ATOM   2278  HA2 GLY   169      76.724  99.039  73.839  1.00  0.00           H  
ATOM   2279  HA3 GLY   169      76.057 100.372  73.079  1.00  0.00           H  
ATOM   2280  C   GLY   169      77.764 100.919  74.273  1.00  0.00           C  
ATOM   2281  O   GLY   169      78.002 101.643  75.221  1.00  0.00           O  
ATOM   2282  N   GLY   170      78.572 100.822  73.216  1.00  0.00           N  
ATOM   2283  H   GLY   170      78.250 100.215  72.477  1.00  0.00           H  
ATOM   2284  CA  GLY   170      79.949 101.336  73.205  1.00  0.00           C  
ATOM   2285  HA2 GLY   170      80.311 101.386  72.178  1.00  0.00           H  
ATOM   2286  HA3 GLY   170      79.949 102.345  73.616  1.00  0.00           H  
ATOM   2287  C   GLY   170      80.943 100.462  73.927  1.00  0.00           C  
ATOM   2288  O   GLY   170      80.579  99.506  74.600  1.00  0.00           O  
ATOM   2289  N   GLY   171      82.277 100.875  74.007  1.00  0.00           N  
ATOM   2290  H   GLY   171      82.875 100.194  74.451  1.00  0.00           H  
ATOM   2291  CA  GLY   171      82.885 102.117  73.547  1.00  0.00           C  
ATOM   2292  HA2 GLY   171      83.921 101.815  73.393  1.00  0.00           H  
ATOM   2293  HA3 GLY   171      82.439 102.415  72.598  1.00  0.00           H  
ATOM   2294  C   GLY   171      82.734 103.246  74.518  1.00  0.00           C  
ATOM   2295  O   GLY   171      81.777 103.367  75.263  1.00  0.00           O  
ATOM   2296  N   GLY   172      83.649 104.235  74.363  1.00  0.00           N  
ATOM   2297  H   GLY   172      83.335 105.081  74.815  1.00  0.00           H  
ATOM   2298  CA  GLY   172      84.628 104.422  73.277  1.00  0.00           C  
ATOM   2299  HA2 GLY   172      84.001 104.169  72.423  1.00  0.00           H  
ATOM   2300  HA3 GLY   172      84.901 105.477  73.252  1.00  0.00           H  
ATOM   2301  C   GLY   172      85.856 103.443  73.222  1.00  0.00           C  
ATOM   2302  O   GLY   172      86.513 103.235  74.219  1.00  0.00           O  
ATOM   2303  N   GLY   173      86.142 102.784  72.113  1.00  0.00           N  
ATOM   2304  H   GLY   173      85.769 103.044  71.211  1.00  0.00           H  
ATOM   2305  CA  GLY   173      87.118 101.750  71.952  1.00  0.00           C  
ATOM   2306  HA2 GLY   173      87.663 101.922  71.024  1.00  0.00           H  
ATOM   2307  HA3 GLY   173      87.932 101.945  72.650  1.00  0.00           H  
ATOM   2308  C   GLY   173      86.485 100.326  72.002  1.00  0.00           C  
ATOM   2309  O   GLY   173      85.607 100.038  72.846  1.00  0.00           O  
ATOM   2310  N   GLY   174      86.857  99.449  71.087  1.00  0.00           N  
ATOM   2311  H   GLY   174      86.480  98.520  71.205  1.00  0.00           H  
ATOM   2312  CA  GLY   174      87.831  99.625  69.991  1.00  0.00           C  
ATOM   2313  HA2 GLY   174      88.721 100.139  70.354  1.00  0.00           H  
ATOM   2314  HA3 GLY   174      88.169  98.620  69.742  1.00  0.00           H  
ATOM   2315  C   GLY   174      87.296 100.383  68.749  1.00  0.00           C  
ATOM   2316  O   GLY   174      86.049 100.667  68.641  1.00  0.00           O  
ATOM   2317  N   GLY   175      88.147 100.763  67.772  1.00  0.00           N  
ATOM   2318  H   GLY   175      89.102 100.437  67.826  1.00  0.00           H  
ATOM   2319  CA  GLY   175      87.629 101.379  66.497  1.00  0.00           C  
ATOM   2320  HA2 GLY   175      88.317 101.424  65.653  1.00  0.00           H  
ATOM   2321  HA3 GLY   175      86.858 100.690  66.151  1.00  0.00           H  
ATOM   2322  C   GLY   175      86.964 102.797  66.629  1.00  0.00           C  
ATOM   2323  O   GLY   175      86.830 103.375  67.743  1.00  0.00           O  
ATOM   2324  N   ASN   176      86.572 103.319  65.466  1.00  0.00           N  
ATOM   2325  H   ASN   176      86.933 102.792  64.684  1.00  0.00           H  
ATOM   2326  CA  ASN   176      85.974 104.598  65.271  1.00  0.00           C  
ATOM   2327  HA  ASN   176      86.593 105.399  65.675  1.00  0.00           H  
ATOM   2328  CB  ASN   176      85.971 104.753  63.720  1.00  0.00           C  
ATOM   2329  HB2 ASN   176      86.986 104.804  63.325  1.00  0.00           H  
ATOM   2330  HB3 ASN   176      85.445 103.913  63.267  1.00  0.00           H  
ATOM   2331  CG  ASN   176      85.414 106.139  63.286  1.00  0.00           C  
ATOM   2332  OD1 ASN   176      85.763 107.116  63.899  1.00  0.00           O  
ATOM   2333  ND2 ASN   176      84.480 106.271  62.382  1.00  0.00           N  
ATOM   2334 HD21 ASN   176      84.026 107.173  62.397  1.00  0.00           H  
ATOM   2335 HD22 ASN   176      84.024 105.520  61.883  1.00  0.00           H  
ATOM   2336  C   ASN   176      84.589 104.723  65.793  1.00  0.00           C  
ATOM   2337  O   ASN   176      83.829 103.773  65.952  1.00  0.00           O  
ATOM   2338  N   TYR   177      84.284 105.938  66.236  1.00  0.00           N  
ATOM   2339  H   TYR   177      84.871 106.741  66.059  1.00  0.00           H  
ATOM   2340  CA  TYR   177      82.986 106.285  66.693  1.00  0.00           C  
ATOM   2341  HA  TYR   177      82.795 105.568  67.491  1.00  0.00           H  
ATOM   2342  CB  TYR   177      82.960 107.760  67.292  1.00  0.00           C  
ATOM   2343  HB2 TYR   177      83.188 108.462  66.489  1.00  0.00           H  
ATOM   2344  HB3 TYR   177      81.907 107.937  67.509  1.00  0.00           H  
ATOM   2345  CG  TYR   177      83.764 107.926  68.503  1.00  0.00           C  
ATOM   2346  CD1 TYR   177      84.840 108.854  68.442  1.00  0.00           C  
ATOM   2347  HD1 TYR   177      84.976 109.383  67.511  1.00  0.00           H  
ATOM   2348  CE1 TYR   177      85.582 109.130  69.622  1.00  0.00           C  
ATOM   2349  HE1 TYR   177      86.342 109.896  69.650  1.00  0.00           H  
ATOM   2350  CZ  TYR   177      85.238 108.511  70.831  1.00  0.00           C  
ATOM   2351  OH  TYR   177      85.919 108.829  71.946  1.00  0.00           O  
ATOM   2352  HH  TYR   177      86.706 109.295  71.654  1.00  0.00           H  
ATOM   2353  CE2 TYR   177      84.125 107.683  70.902  1.00  0.00           C  
ATOM   2354  HE2 TYR   177      83.767 107.315  71.853  1.00  0.00           H  
ATOM   2355  CD2 TYR   177      83.392 107.331  69.752  1.00  0.00           C  
ATOM   2356  HD2 TYR   177      82.519 106.696  69.747  1.00  0.00           H  
ATOM   2357  C   TYR   177      81.927 106.091  65.603  1.00  0.00           C  
ATOM   2358  O   TYR   177      81.971 106.653  64.497  1.00  0.00           O  
ATOM   2359  N   GLY   178      80.970 105.146  65.806  1.00  0.00           N  
ATOM   2360  H   GLY   178      80.258 105.042  65.098  1.00  0.00           H  
ATOM   2361  CA  GLY   178      80.774 104.208  66.936  1.00  0.00           C  
ATOM   2362  HA2 GLY   178      79.980 103.519  66.649  1.00  0.00           H  
ATOM   2363  HA3 GLY   178      81.684 103.640  67.130  1.00  0.00           H  
ATOM   2364  C   GLY   178      80.230 104.970  68.191  1.00  0.00           C  
ATOM   2365  O   GLY   178      80.276 106.195  68.297  1.00  0.00           O  
ATOM   2366  N   GLN   179      79.601 104.288  69.158  1.00  0.00           N  
ATOM   2367  H   GLN   179      79.470 103.293  69.040  1.00  0.00           H  
ATOM   2368  CA  GLN   179      79.214 104.788  70.518  1.00  0.00           C  
ATOM   2369  HA  GLN   179      78.707 105.744  70.385  1.00  0.00           H  
ATOM   2370  CB  GLN   179      78.099 103.847  71.024  1.00  0.00           C  
ATOM   2371  HB2 GLN   179      78.504 102.836  71.047  1.00  0.00           H  
ATOM   2372  HB3 GLN   179      77.831 104.207  72.017  1.00  0.00           H  
ATOM   2373  CG  GLN   179      76.851 103.963  70.125  1.00  0.00           C  
ATOM   2374  HG2 GLN   179      76.422 104.958  70.246  1.00  0.00           H  
ATOM   2375  HG3 GLN   179      77.113 103.782  69.083  1.00  0.00           H  
ATOM   2376  CD  GLN   179      75.838 102.906  70.494  1.00  0.00           C  
ATOM   2377  OE1 GLN   179      75.861 102.349  71.562  1.00  0.00           O  
ATOM   2378  NE2 GLN   179      74.745 102.648  69.756  1.00  0.00           N  
ATOM   2379 HE21 GLN   179      74.584 103.090  68.861  1.00  0.00           H  
ATOM   2380 HE22 GLN   179      74.020 102.221  70.314  1.00  0.00           H  
ATOM   2381  C   GLN   179      80.391 104.929  71.525  1.00  0.00           C  
ATOM   2382  O   GLN   179      81.278 104.131  71.360  1.00  0.00           O  
ATOM   2383  N   ASP   180      80.542 105.960  72.401  1.00  0.00           N  
ATOM   2384  H   ASP   180      81.402 105.922  72.930  1.00  0.00           H  
ATOM   2385  CA  ASP   180      79.863 107.276  72.404  1.00  0.00           C  
ATOM   2386  HA  ASP   180      79.342 107.388  71.453  1.00  0.00           H  
ATOM   2387  CB  ASP   180      78.685 107.319  73.375  1.00  0.00           C  
ATOM   2388  HB2 ASP   180      78.055 106.429  73.388  1.00  0.00           H  
ATOM   2389  HB3 ASP   180      79.169 107.348  74.351  1.00  0.00           H  
ATOM   2390  CG  ASP   180      77.752 108.480  73.213  1.00  0.00           C  
ATOM   2391  OD1 ASP   180      76.897 108.808  74.068  1.00  0.00           O  
ATOM   2392  OD2 ASP   180      77.731 109.043  72.095  1.00  0.00           O  
ATOM   2393  C   ASP   180      80.741 108.533  72.513  1.00  0.00           C  
ATOM   2394  O   ASP   180      81.494 108.543  73.453  1.00  0.00           O  
ATOM   2395  N   GLN   181      80.764 109.421  71.561  1.00  0.00           N  
ATOM   2396  H   GLN   181      80.089 109.288  70.821  1.00  0.00           H  
ATOM   2397  CA  GLN   181      81.413 110.747  71.560  1.00  0.00           C  
ATOM   2398  HA  GLN   181      82.047 110.803  72.445  1.00  0.00           H  
ATOM   2399  CB  GLN   181      82.308 110.874  70.294  1.00  0.00           C  
ATOM   2400  HB2 GLN   181      82.851 111.808  70.437  1.00  0.00           H  
ATOM   2401  HB3 GLN   181      83.022 110.050  70.287  1.00  0.00           H  
ATOM   2402  CG  GLN   181      81.677 111.128  68.920  1.00  0.00           C  
ATOM   2403  HG2 GLN   181      81.034 110.296  68.634  1.00  0.00           H  
ATOM   2404  HG3 GLN   181      80.982 111.961  69.029  1.00  0.00           H  
ATOM   2405  CD  GLN   181      82.646 111.513  67.763  1.00  0.00           C  
ATOM   2406  OE1 GLN   181      83.534 112.368  67.889  1.00  0.00           O  
ATOM   2407  NE2 GLN   181      82.544 110.974  66.581  1.00  0.00           N  
ATOM   2408 HE21 GLN   181      81.794 110.333  66.367  1.00  0.00           H  
ATOM   2409 HE22 GLN   181      82.976 111.462  65.810  1.00  0.00           H  
ATOM   2410  C   GLN   181      80.360 111.883  71.800  1.00  0.00           C  
ATOM   2411  O   GLN   181      80.656 113.015  71.534  1.00  0.00           O  
ATOM   2412  N   SER   182      79.104 111.542  72.033  1.00  0.00           N  
ATOM   2413  H   SER   182      78.678 110.627  72.008  1.00  0.00           H  
ATOM   2414  CA  SER   182      78.006 112.546  72.216  1.00  0.00           C  
ATOM   2415  HA  SER   182      77.708 112.978  71.261  1.00  0.00           H  
ATOM   2416  CB  SER   182      76.778 111.843  72.771  1.00  0.00           C  
ATOM   2417  HB2 SER   182      77.048 111.270  73.658  1.00  0.00           H  
ATOM   2418  HB3 SER   182      76.029 112.605  72.988  1.00  0.00           H  
ATOM   2419  OG  SER   182      76.201 111.012  71.753  1.00  0.00           O  
ATOM   2420  HG  SER   182      76.673 110.195  71.931  1.00  0.00           H  
ATOM   2421  C   SER   182      78.413 113.636  73.265  1.00  0.00           C  
ATOM   2422  O   SER   182      79.027 113.186  74.279  1.00  0.00           O  
ATOM   2423  N   SER   183      78.024 114.889  73.243  1.00  0.00           N  
ATOM   2424  H   SER   183      78.550 115.471  73.879  1.00  0.00           H  
ATOM   2425  CA  SER   183      77.424 115.639  72.185  1.00  0.00           C  
ATOM   2426  HA  SER   183      76.622 115.005  71.805  1.00  0.00           H  
ATOM   2427  CB  SER   183      76.733 116.870  72.624  1.00  0.00           C  
ATOM   2428  HB2 SER   183      76.332 117.467  71.805  1.00  0.00           H  
ATOM   2429  HB3 SER   183      75.945 116.599  73.326  1.00  0.00           H  
ATOM   2430  OG  SER   183      77.528 117.763  73.300  1.00  0.00           O  
ATOM   2431  HG  SER   183      77.590 117.575  74.239  1.00  0.00           H  
ATOM   2432  C   SER   183      78.610 115.851  71.157  1.00  0.00           C  
ATOM   2433  O   SER   183      79.688 116.138  71.631  1.00  0.00           O  
ATOM   2434  N   MET   184      78.337 115.753  69.894  1.00  0.00           N  
ATOM   2435  H   MET   184      77.432 115.388  69.635  1.00  0.00           H  
ATOM   2436  CA  MET   184      79.314 116.133  68.821  1.00  0.00           C  
ATOM   2437  HA  MET   184      80.204 115.572  69.110  1.00  0.00           H  
ATOM   2438  CB  MET   184      78.750 115.552  67.575  1.00  0.00           C  
ATOM   2439  HB2 MET   184      77.663 115.544  67.492  1.00  0.00           H  
ATOM   2440  HB3 MET   184      79.200 116.236  66.855  1.00  0.00           H  
ATOM   2441  CG  MET   184      79.320 114.155  67.327  1.00  0.00           C  
ATOM   2442  HG2 MET   184      80.407 114.215  67.383  1.00  0.00           H  
ATOM   2443  HG3 MET   184      78.964 113.511  68.131  1.00  0.00           H  
ATOM   2444  SD  MET   184      78.882 113.367  65.710  1.00  0.00           S  
ATOM   2445  CE  MET   184      80.485 113.401  64.900  1.00  0.00           C  
ATOM   2446  HE1 MET   184      80.404 113.406  63.813  1.00  0.00           H  
ATOM   2447  HE2 MET   184      81.045 114.313  65.110  1.00  0.00           H  
ATOM   2448  HE3 MET   184      81.095 112.621  65.357  1.00  0.00           H  
ATOM   2449  C   MET   184      79.577 117.620  68.785  1.00  0.00           C  
ATOM   2450  O   MET   184      78.648 118.393  68.598  1.00  0.00           O  
ATOM   2451  N   SER   185      80.839 118.001  68.894  1.00  0.00           N  
ATOM   2452  H   SER   185      81.523 117.344  69.240  1.00  0.00           H  
ATOM   2453  CA  SER   185      81.261 119.333  68.705  1.00  0.00           C  
ATOM   2454  HA  SER   185      80.782 120.032  69.390  1.00  0.00           H  
ATOM   2455  CB  SER   185      82.721 119.399  68.908  1.00  0.00           C  
ATOM   2456  HB2 SER   185      82.975 119.311  69.964  1.00  0.00           H  
ATOM   2457  HB3 SER   185      83.249 118.594  68.396  1.00  0.00           H  
ATOM   2458  OG  SER   185      83.273 120.568  68.389  1.00  0.00           O  
ATOM   2459  HG  SER   185      82.835 121.290  68.846  1.00  0.00           H  
ATOM   2460  C   SER   185      80.912 119.807  67.294  1.00  0.00           C  
ATOM   2461  O   SER   185      81.115 118.996  66.351  1.00  0.00           O  
ATOM   2462  N   SER   186      80.592 121.013  67.060  1.00  0.00           N  
ATOM   2463  H   SER   186      80.665 121.766  67.729  1.00  0.00           H  
ATOM   2464  CA  SER   186      80.175 121.575  65.790  1.00  0.00           C  
ATOM   2465  HA  SER   186      80.913 121.332  65.026  1.00  0.00           H  
ATOM   2466  CB  SER   186      78.779 121.045  65.340  1.00  0.00           C  
ATOM   2467  HB2 SER   186      78.612 120.025  65.687  1.00  0.00           H  
ATOM   2468  HB3 SER   186      78.028 121.519  65.971  1.00  0.00           H  
ATOM   2469  OG  SER   186      78.463 121.265  63.954  1.00  0.00           O  
ATOM   2470  HG  SER   186      77.708 121.855  63.904  1.00  0.00           H  
ATOM   2471  C   SER   186      80.117 123.097  65.933  1.00  0.00           C  
ATOM   2472  O   SER   186      79.603 123.572  66.962  1.00  0.00           O  
ATOM   2473  N   GLY   187      80.514 124.012  65.032  1.00  0.00           N  
ATOM   2474  H   GLY   187      80.313 124.974  65.266  1.00  0.00           H  
ATOM   2475  CA  GLY   187      81.056 123.744  63.723  1.00  0.00           C  
ATOM   2476  HA2 GLY   187      82.053 124.181  63.677  1.00  0.00           H  
ATOM   2477  HA3 GLY   187      81.144 122.668  63.573  1.00  0.00           H  
ATOM   2478  C   GLY   187      80.369 124.377  62.515  1.00  0.00           C  
ATOM   2479  O   GLY   187      80.916 124.542  61.460  1.00  0.00           O  
ATOM   2480  N   GLY   188      79.121 124.827  62.713  1.00  0.00           N  
ATOM   2481  H   GLY   188      78.730 124.611  63.618  1.00  0.00           H  
ATOM   2482  CA  GLY   188      78.173 125.412  61.742  1.00  0.00           C  
ATOM   2483  HA2 GLY   188      78.085 124.820  60.830  1.00  0.00           H  
ATOM   2484  HA3 GLY   188      77.175 125.364  62.178  1.00  0.00           H  
ATOM   2485  C   GLY   188      78.481 126.848  61.375  1.00  0.00           C  
ATOM   2486  O   GLY   188      79.524 127.386  61.632  1.00  0.00           O  
ATOM   2487  N   GLY   189      77.614 127.530  60.625  1.00  0.00           N  
ATOM   2488  H   GLY   189      77.861 128.471  60.353  1.00  0.00           H  
ATOM   2489  CA  GLY   189      76.249 127.120  60.135  1.00  0.00           C  
ATOM   2490  HA2 GLY   189      75.745 126.769  61.035  1.00  0.00           H  
ATOM   2491  HA3 GLY   189      75.766 127.935  59.596  1.00  0.00           H  
ATOM   2492  C   GLY   189      76.212 125.879  59.146  1.00  0.00           C  
ATOM   2493  O   GLY   189      77.097 125.683  58.256  1.00  0.00           O  
ATOM   2494  N   SER   190      75.201 125.048  59.315  1.00  0.00           N  
ATOM   2495  H   SER   190      74.563 125.156  60.090  1.00  0.00           H  
ATOM   2496  CA  SER   190      74.859 123.833  58.536  1.00  0.00           C  
ATOM   2497  HA  SER   190      75.596 123.772  57.736  1.00  0.00           H  
ATOM   2498  CB  SER   190      75.139 122.609  59.386  1.00  0.00           C  
ATOM   2499  HB2 SER   190      76.217 122.528  59.527  1.00  0.00           H  
ATOM   2500  HB3 SER   190      74.413 122.644  60.198  1.00  0.00           H  
ATOM   2501  OG  SER   190      74.819 121.567  58.498  1.00  0.00           O  
ATOM   2502  HG  SER   190      75.031 120.726  58.910  1.00  0.00           H  
ATOM   2503  C   SER   190      73.415 123.914  58.016  1.00  0.00           C  
ATOM   2504  O   SER   190      72.485 123.952  58.783  1.00  0.00           O  
ATOM   2505  N   GLY   191      73.022 123.868  56.704  1.00  0.00           N  
ATOM   2506  H   GLY   191      72.047 123.922  56.446  1.00  0.00           H  
ATOM   2507  CA  GLY   191      74.016 123.795  55.663  1.00  0.00           C  
ATOM   2508  HA2 GLY   191      74.621 122.895  55.775  1.00  0.00           H  
ATOM   2509  HA3 GLY   191      73.430 123.685  54.751  1.00  0.00           H  
ATOM   2510  C   GLY   191      74.976 124.999  55.548  1.00  0.00           C  
ATOM   2511  O   GLY   191      74.574 126.166  55.583  1.00  0.00           O  
ATOM   2512  N   GLY   192      76.278 124.694  55.342  1.00  0.00           N  
ATOM   2513  H   GLY   192      76.616 123.758  55.167  1.00  0.00           H  
ATOM   2514  CA  GLY   192      77.255 125.675  54.809  1.00  0.00           C  
ATOM   2515  HA2 GLY   192      77.233 126.557  55.450  1.00  0.00           H  
ATOM   2516  HA3 GLY   192      78.217 125.179  54.944  1.00  0.00           H  
ATOM   2517  C   GLY   192      77.061 126.240  53.376  1.00  0.00           C  
ATOM   2518  O   GLY   192      75.957 126.123  52.833  1.00  0.00           O  
ATOM   2519  N   GLY   193      78.100 126.953  52.909  1.00  0.00           N  
ATOM   2520  H   GLY   193      78.860 127.195  53.527  1.00  0.00           H  
ATOM   2521  CA  GLY   193      77.978 127.595  51.607  1.00  0.00           C  
ATOM   2522  HA2 GLY   193      78.869 128.177  51.371  1.00  0.00           H  
ATOM   2523  HA3 GLY   193      78.045 126.762  50.908  1.00  0.00           H  
ATOM   2524  C   GLY   193      76.730 128.439  51.253  1.00  0.00           C  
ATOM   2525  O   GLY   193      76.153 129.128  52.105  1.00  0.00           O  
ATOM   2526  N   TYR   194      76.422 128.385  49.975  1.00  0.00           N  
ATOM   2527  H   TYR   194      77.029 127.921  49.315  1.00  0.00           H  
ATOM   2528  CA  TYR   194      75.266 129.042  49.363  1.00  0.00           C  
ATOM   2529  HA  TYR   194      75.539 130.079  49.165  1.00  0.00           H  
ATOM   2530  CB  TYR   194      75.163 128.299  47.982  1.00  0.00           C  
ATOM   2531  HB2 TYR   194      76.167 128.229  47.564  1.00  0.00           H  
ATOM   2532  HB3 TYR   194      74.723 127.312  48.128  1.00  0.00           H  
ATOM   2533  CG  TYR   194      74.274 129.013  46.964  1.00  0.00           C  
ATOM   2534  CD1 TYR   194      72.876 128.843  46.959  1.00  0.00           C  
ATOM   2535  HD1 TYR   194      72.486 128.112  47.652  1.00  0.00           H  
ATOM   2536  CE1 TYR   194      71.989 129.622  46.228  1.00  0.00           C  
ATOM   2537  HE1 TYR   194      70.924 129.441  46.216  1.00  0.00           H  
ATOM   2538  CZ  TYR   194      72.573 130.697  45.466  1.00  0.00           C  
ATOM   2539  OH  TYR   194      71.731 131.560  44.862  1.00  0.00           O  
ATOM   2540  HH  TYR   194      72.331 132.200  44.471  1.00  0.00           H  
ATOM   2541  CE2 TYR   194      73.981 131.031  45.653  1.00  0.00           C  
ATOM   2542  HE2 TYR   194      74.319 131.959  45.217  1.00  0.00           H  
ATOM   2543  CD2 TYR   194      74.799 130.157  46.392  1.00  0.00           C  
ATOM   2544  HD2 TYR   194      75.836 130.446  46.474  1.00  0.00           H  
ATOM   2545  C   TYR   194      73.917 128.911  50.033  1.00  0.00           C  
ATOM   2546  O   TYR   194      73.495 127.840  50.428  1.00  0.00           O  
ATOM   2547  N   GLY   195      73.152 129.964  50.164  1.00  0.00           N  
ATOM   2548  H   GLY   195      72.415 129.778  50.829  1.00  0.00           H  
ATOM   2549  CA  GLY   195      73.197 131.228  49.356  1.00  0.00           C  
ATOM   2550  HA2 GLY   195      73.524 132.010  50.043  1.00  0.00           H  
ATOM   2551  HA3 GLY   195      73.840 131.171  48.478  1.00  0.00           H  
ATOM   2552  C   GLY   195      71.789 131.572  48.908  1.00  0.00           C  
ATOM   2553  O   GLY   195      70.874 130.754  48.851  1.00  0.00           O  
ATOM   2554  N   ASN   196      71.544 132.900  48.747  1.00  0.00           N  
ATOM   2555  H   ASN   196      72.410 133.420  48.737  1.00  0.00           H  
ATOM   2556  CA  ASN   196      70.285 133.519  48.643  1.00  0.00           C  
ATOM   2557  HA  ASN   196      70.493 134.574  48.825  1.00  0.00           H  
ATOM   2558  CB  ASN   196      69.833 133.451  47.142  1.00  0.00           C  
ATOM   2559  HB2 ASN   196      69.977 132.462  46.709  1.00  0.00           H  
ATOM   2560  HB3 ASN   196      68.786 133.746  47.211  1.00  0.00           H  
ATOM   2561  CG  ASN   196      70.584 134.534  46.245  1.00  0.00           C  
ATOM   2562  OD1 ASN   196      71.459 135.261  46.626  1.00  0.00           O  
ATOM   2563  ND2 ASN   196      70.234 134.488  44.977  1.00  0.00           N  
ATOM   2564 HD21 ASN   196      70.820 134.924  44.280  1.00  0.00           H  
ATOM   2565 HD22 ASN   196      69.656 133.699  44.725  1.00  0.00           H  
ATOM   2566  C   ASN   196      69.250 133.062  49.602  1.00  0.00           C  
ATOM   2567  O   ASN   196      68.231 132.496  49.231  1.00  0.00           O  
ATOM   2568  N   GLN   197      69.712 133.049  50.877  1.00  0.00           N  
ATOM   2569  H   GLN   197      70.660 133.374  51.002  1.00  0.00           H  
ATOM   2570  CA  GLN   197      68.928 132.612  52.060  1.00  0.00           C  
ATOM   2571  HA  GLN   197      68.533 131.600  51.971  1.00  0.00           H  
ATOM   2572  CB  GLN   197      69.863 132.634  53.284  1.00  0.00           C  
ATOM   2573  HB2 GLN   197      70.809 132.116  53.131  1.00  0.00           H  
ATOM   2574  HB3 GLN   197      70.062 133.680  53.519  1.00  0.00           H  
ATOM   2575  CG  GLN   197      69.272 131.968  54.488  1.00  0.00           C  
ATOM   2576  HG2 GLN   197      69.282 130.916  54.203  1.00  0.00           H  
ATOM   2577  HG3 GLN   197      69.992 132.058  55.301  1.00  0.00           H  
ATOM   2578  CD  GLN   197      67.897 132.388  54.920  1.00  0.00           C  
ATOM   2579  OE1 GLN   197      66.856 131.852  54.514  1.00  0.00           O  
ATOM   2580  NE2 GLN   197      67.912 133.363  55.740  1.00  0.00           N  
ATOM   2581 HE21 GLN   197      68.775 133.852  55.933  1.00  0.00           H  
ATOM   2582 HE22 GLN   197      67.007 133.708  56.027  1.00  0.00           H  
ATOM   2583  C   GLN   197      67.816 133.688  52.164  1.00  0.00           C  
ATOM   2584  O   GLN   197      67.941 134.808  52.575  1.00  0.00           O  
ATOM   2585  N   ASP   198      66.582 133.377  51.830  1.00  0.00           N  
ATOM   2586  H   ASP   198      66.331 132.413  51.665  1.00  0.00           H  
ATOM   2587  CA  ASP   198      65.395 134.212  51.924  1.00  0.00           C  
ATOM   2588  HA  ASP   198      65.401 134.836  52.818  1.00  0.00           H  
ATOM   2589  CB  ASP   198      65.298 135.089  50.673  1.00  0.00           C  
ATOM   2590  HB2 ASP   198      66.177 135.734  50.647  1.00  0.00           H  
ATOM   2591  HB3 ASP   198      65.303 134.436  49.800  1.00  0.00           H  
ATOM   2592  CG  ASP   198      64.137 136.053  50.631  1.00  0.00           C  
ATOM   2593  OD1 ASP   198      63.590 136.519  51.646  1.00  0.00           O  
ATOM   2594  OD2 ASP   198      63.745 136.387  49.485  1.00  0.00           O  
ATOM   2595  C   ASP   198      64.146 133.274  51.940  1.00  0.00           C  
ATOM   2596  O   ASP   198      63.758 132.684  50.913  1.00  0.00           O  
ATOM   2597  N   GLN   199      63.629 133.109  53.166  1.00  0.00           N  
ATOM   2598  H   GLN   199      64.078 133.565  53.948  1.00  0.00           H  
ATOM   2599  CA  GLN   199      62.463 132.310  53.610  1.00  0.00           C  
ATOM   2600  HA  GLN   199      62.128 132.542  54.621  1.00  0.00           H  
ATOM   2601  CB  GLN   199      61.207 132.572  52.709  1.00  0.00           C  
ATOM   2602  HB2 GLN   199      61.388 132.231  51.690  1.00  0.00           H  
ATOM   2603  HB3 GLN   199      60.368 132.052  53.172  1.00  0.00           H  
ATOM   2604  CG  GLN   199      60.957 134.113  52.738  1.00  0.00           C  
ATOM   2605  HG2 GLN   199      61.683 134.464  52.005  1.00  0.00           H  
ATOM   2606  HG3 GLN   199      59.954 134.314  52.362  1.00  0.00           H  
ATOM   2607  CD  GLN   199      61.032 134.898  53.956  1.00  0.00           C  
ATOM   2608  OE1 GLN   199      60.315 134.618  54.910  1.00  0.00           O  
ATOM   2609  NE2 GLN   199      61.788 135.901  54.027  1.00  0.00           N  
ATOM   2610 HE21 GLN   199      62.365 136.161  53.241  1.00  0.00           H  
ATOM   2611 HE22 GLN   199      61.601 136.596  54.735  1.00  0.00           H  
ATOM   2612  C   GLN   199      62.938 130.823  53.531  1.00  0.00           C  
ATOM   2613  O   GLN   199      62.692 130.130  52.549  1.00  0.00           O  
ATOM   2614  N   SER   200      63.456 130.249  54.605  1.00  0.00           N  
ATOM   2615  H   SER   200      63.536 129.261  54.409  1.00  0.00           H  
ATOM   2616  CA  SER   200      63.872 130.809  55.884  1.00  0.00           C  
ATOM   2617  HA  SER   200      64.289 131.795  55.679  1.00  0.00           H  
ATOM   2618  CB  SER   200      62.807 130.956  56.932  1.00  0.00           C  
ATOM   2619  HB2 SER   200      63.269 131.224  57.882  1.00  0.00           H  
ATOM   2620  HB3 SER   200      62.241 131.854  56.684  1.00  0.00           H  
ATOM   2621  OG  SER   200      61.970 129.792  57.036  1.00  0.00           O  
ATOM   2622  HG  SER   200      62.506 129.076  57.385  1.00  0.00           H  
ATOM   2623  C   SER   200      65.029 130.016  56.399  1.00  0.00           C  
ATOM   2624  O   SER   200      65.250 128.873  55.947  1.00  0.00           O  
ATOM   2625  N   GLY   201      65.630 130.490  57.507  1.00  0.00           N  
ATOM   2626  H   GLY   201      65.436 131.375  57.953  1.00  0.00           H  
ATOM   2627  CA  GLY   201      66.692 129.697  58.182  1.00  0.00           C  
ATOM   2628  HA2 GLY   201      66.360 128.867  58.806  1.00  0.00           H  
ATOM   2629  HA3 GLY   201      67.333 129.252  57.420  1.00  0.00           H  
ATOM   2630  C   GLY   201      67.384 130.615  59.165  1.00  0.00           C  
ATOM   2631  O   GLY   201      66.716 131.259  60.008  1.00  0.00           O  
ATOM   2632  N   GLY   202      68.705 130.782  59.036  1.00  0.00           N  
ATOM   2633  H   GLY   202      69.113 131.336  59.776  1.00  0.00           H  
ATOM   2634  CA  GLY   202      69.665 130.006  58.135  1.00  0.00           C  
ATOM   2635  HA2 GLY   202      69.330 130.151  57.108  1.00  0.00           H  
ATOM   2636  HA3 GLY   202      70.653 130.424  58.325  1.00  0.00           H  
ATOM   2637  C   GLY   202      69.719 128.516  58.513  1.00  0.00           C  
ATOM   2638  O   GLY   202      69.135 128.214  59.556  1.00  0.00           O  
ATOM   2639  N   GLY   203      70.326 127.571  57.820  1.00  0.00           N  
ATOM   2640  H   GLY   203      70.314 126.650  58.234  1.00  0.00           H  
ATOM   2641  CA  GLY   203      71.062 127.674  56.539  1.00  0.00           C  
ATOM   2642  HA2 GLY   203      71.774 128.498  56.575  1.00  0.00           H  
ATOM   2643  HA3 GLY   203      71.634 126.750  56.446  1.00  0.00           H  
ATOM   2644  C   GLY   203      70.132 127.845  55.288  1.00  0.00           C  
ATOM   2645  O   GLY   203      68.974 128.359  55.356  1.00  0.00           O  
ATOM   2646  N   GLY   204      70.758 127.672  54.079  1.00  0.00           N  
ATOM   2647  H   GLY   204      71.757 127.546  53.996  1.00  0.00           H  
ATOM   2648  CA  GLY   204      69.987 127.766  52.839  1.00  0.00           C  
ATOM   2649  HA2 GLY   204      70.185 126.892  52.218  1.00  0.00           H  
ATOM   2650  HA3 GLY   204      68.922 127.697  53.061  1.00  0.00           H  
ATOM   2651  C   GLY   204      70.270 128.893  51.875  1.00  0.00           C  
ATOM   2652  O   GLY   204      71.014 129.810  52.236  1.00  0.00           O  
ATOM   2653  N   SER   205      69.742 128.821  50.663  1.00  0.00           N  
ATOM   2654  H   SER   205      69.969 129.555  50.008  1.00  0.00           H  
ATOM   2655  CA  SER   205      68.700 127.911  50.085  1.00  0.00           C  
ATOM   2656  HA  SER   205      68.065 127.534  50.886  1.00  0.00           H  
ATOM   2657  CB  SER   205      67.871 128.746  49.088  1.00  0.00           C  
ATOM   2658  HB2 SER   205      67.043 128.079  48.848  1.00  0.00           H  
ATOM   2659  HB3 SER   205      67.501 129.643  49.586  1.00  0.00           H  
ATOM   2660  OG  SER   205      68.662 129.167  47.989  1.00  0.00           O  
ATOM   2661  HG  SER   205      69.383 129.748  48.242  1.00  0.00           H  
ATOM   2662  C   SER   205      69.332 126.708  49.391  1.00  0.00           C  
ATOM   2663  O   SER   205      68.587 125.891  48.896  1.00  0.00           O  
ATOM   2664  N   GLY   206      70.672 126.741  49.231  1.00  0.00           N  
ATOM   2665  H   GLY   206      71.226 127.425  49.726  1.00  0.00           H  
ATOM   2666  CA  GLY   206      71.383 125.775  48.359  1.00  0.00           C  
ATOM   2667  HA2 GLY   206      72.467 125.817  48.466  1.00  0.00           H  
ATOM   2668  HA3 GLY   206      71.109 124.778  48.704  1.00  0.00           H  
ATOM   2669  C   GLY   206      70.992 125.964  46.868  1.00  0.00           C  
ATOM   2670  O   GLY   206      70.198 126.799  46.478  1.00  0.00           O  
ATOM   2671  N   GLY   207      71.517 125.211  45.892  1.00  0.00           N  
ATOM   2672  H   GLY   207      71.438 125.561  44.948  1.00  0.00           H  
ATOM   2673  CA  GLY   207      72.444 124.032  46.035  1.00  0.00           C  
ATOM   2674  HA2 GLY   207      71.889 123.295  46.616  1.00  0.00           H  
ATOM   2675  HA3 GLY   207      72.591 123.543  45.073  1.00  0.00           H  
ATOM   2676  C   GLY   207      73.762 124.350  46.689  1.00  0.00           C  
ATOM   2677  O   GLY   207      74.183 125.497  46.715  1.00  0.00           O  
ATOM   2678  N   TYR   208      74.475 123.263  47.110  1.00  0.00           N  
ATOM   2679  H   TYR   208      74.047 122.356  46.989  1.00  0.00           H  
ATOM   2680  CA  TYR   208      75.632 123.221  47.959  1.00  0.00           C  
ATOM   2681  HA  TYR   208      76.497 123.792  47.623  1.00  0.00           H  
ATOM   2682  CB  TYR   208      75.254 123.917  49.320  1.00  0.00           C  
ATOM   2683  HB2 TYR   208      75.171 125.003  49.279  1.00  0.00           H  
ATOM   2684  HB3 TYR   208      74.248 123.624  49.621  1.00  0.00           H  
ATOM   2685  CG  TYR   208      76.147 123.640  50.509  1.00  0.00           C  
ATOM   2686  CD1 TYR   208      75.668 122.780  51.519  1.00  0.00           C  
ATOM   2687  HD1 TYR   208      74.652 122.415  51.504  1.00  0.00           H  
ATOM   2688  CE1 TYR   208      76.499 122.337  52.587  1.00  0.00           C  
ATOM   2689  HE1 TYR   208      76.000 121.759  53.351  1.00  0.00           H  
ATOM   2690  CZ  TYR   208      77.796 122.830  52.672  1.00  0.00           C  
ATOM   2691  OH  TYR   208      78.489 122.598  53.812  1.00  0.00           O  
ATOM   2692  HH  TYR   208      77.937 122.219  54.501  1.00  0.00           H  
ATOM   2693  CE2 TYR   208      78.366 123.536  51.614  1.00  0.00           C  
ATOM   2694  HE2 TYR   208      79.406 123.802  51.730  1.00  0.00           H  
ATOM   2695  CD2 TYR   208      77.580 123.998  50.558  1.00  0.00           C  
ATOM   2696  HD2 TYR   208      77.972 124.673  49.812  1.00  0.00           H  
ATOM   2697  C   TYR   208      76.154 121.774  48.257  1.00  0.00           C  
ATOM   2698  O   TYR   208      75.471 120.828  48.623  1.00  0.00           O  
ATOM   2699  N   GLY   209      77.496 121.649  48.152  1.00  0.00           N  
ATOM   2700  H   GLY   209      78.051 122.448  47.883  1.00  0.00           H  
ATOM   2701  CA  GLY   209      78.308 120.564  48.664  1.00  0.00           C  
ATOM   2702  HA2 GLY   209      77.741 120.172  49.509  1.00  0.00           H  
ATOM   2703  HA3 GLY   209      78.468 119.815  47.889  1.00  0.00           H  
ATOM   2704  C   GLY   209      79.682 121.100  48.931  1.00  0.00           C  
ATOM   2705  O   GLY   209      79.902 122.273  48.738  1.00  0.00           O  
ATOM   2706  N   GLN   210      80.565 120.261  49.451  1.00  0.00           N  
ATOM   2707  H   GLN   210      81.347 120.714  49.902  1.00  0.00           H  
ATOM   2708  CA  GLN   210      80.513 118.752  49.620  1.00  0.00           C  
ATOM   2709  HA  GLN   210      81.481 118.502  50.054  1.00  0.00           H  
ATOM   2710  CB  GLN   210      79.506 118.383  50.796  1.00  0.00           C  
ATOM   2711  HB2 GLN   210      78.524 118.223  50.349  1.00  0.00           H  
ATOM   2712  HB3 GLN   210      79.770 117.368  51.092  1.00  0.00           H  
ATOM   2713  CG  GLN   210      79.399 119.377  51.973  1.00  0.00           C  
ATOM   2714  HG2 GLN   210      80.371 119.424  52.465  1.00  0.00           H  
ATOM   2715  HG3 GLN   210      79.039 120.360  51.669  1.00  0.00           H  
ATOM   2716  CD  GLN   210      78.392 118.875  53.021  1.00  0.00           C  
ATOM   2717  OE1 GLN   210      77.188 119.003  52.884  1.00  0.00           O  
ATOM   2718  NE2 GLN   210      78.797 118.136  54.041  1.00  0.00           N  
ATOM   2719 HE21 GLN   210      78.060 117.711  54.585  1.00  0.00           H  
ATOM   2720 HE22 GLN   210      79.773 118.029  54.280  1.00  0.00           H  
ATOM   2721  C   GLN   210      80.285 118.027  48.262  1.00  0.00           C  
ATOM   2722  O   GLN   210      79.535 117.048  48.229  1.00  0.00           O  
ATOM   2723  N   GLN   211      80.905 118.431  47.148  1.00  0.00           N  
ATOM   2724  H   GLN   211      81.426 119.294  47.088  1.00  0.00           H  
ATOM   2725  CA  GLN   211      80.689 117.785  45.826  1.00  0.00           C  
ATOM   2726  HA  GLN   211      79.621 117.573  45.776  1.00  0.00           H  
ATOM   2727  CB  GLN   211      80.872 118.733  44.605  1.00  0.00           C  
ATOM   2728  HB2 GLN   211      81.930 118.922  44.423  1.00  0.00           H  
ATOM   2729  HB3 GLN   211      80.373 118.255  43.763  1.00  0.00           H  
ATOM   2730  CG  GLN   211      80.166 120.119  44.721  1.00  0.00           C  
ATOM   2731  HG2 GLN   211      80.432 120.667  45.625  1.00  0.00           H  
ATOM   2732  HG3 GLN   211      80.537 120.841  43.993  1.00  0.00           H  
ATOM   2733  CD  GLN   211      78.666 119.980  44.541  1.00  0.00           C  
ATOM   2734  OE1 GLN   211      77.890 119.278  45.231  1.00  0.00           O  
ATOM   2735  NE2 GLN   211      78.176 120.965  43.754  1.00  0.00           N  
ATOM   2736 HE21 GLN   211      78.730 121.670  43.288  1.00  0.00           H  
ATOM   2737 HE22 GLN   211      77.198 120.866  43.523  1.00  0.00           H  
ATOM   2738  C   GLN   211      81.542 116.510  45.556  1.00  0.00           C  
ATOM   2739  O   GLN   211      81.010 115.443  45.154  1.00  0.00           O  
ATOM   2740  N   ASP   212      82.849 116.578  45.788  1.00  0.00           N  
ATOM   2741  H   ASP   212      83.232 117.512  45.837  1.00  0.00           H  
ATOM   2742  CA  ASP   212      83.740 115.353  45.623  1.00  0.00           C  
ATOM   2743  HA  ASP   212      83.521 114.765  44.732  1.00  0.00           H  
ATOM   2744  CB  ASP   212      85.177 115.868  45.355  1.00  0.00           C  
ATOM   2745  HB2 ASP   212      85.509 116.564  46.125  1.00  0.00           H  
ATOM   2746  HB3 ASP   212      85.785 114.996  45.597  1.00  0.00           H  
ATOM   2747  CG  ASP   212      85.456 116.293  43.936  1.00  0.00           C  
ATOM   2748  OD1 ASP   212      84.638 115.825  43.016  1.00  0.00           O  
ATOM   2749  OD2 ASP   212      86.495 116.977  43.602  1.00  0.00           O  
ATOM   2750  C   ASP   212      83.638 114.280  46.700  1.00  0.00           C  
ATOM   2751  O   ASP   212      83.900 113.137  46.423  1.00  0.00           O  
ATOM   2752  N   ARG   213      83.199 114.770  47.814  1.00  0.00           N  
ATOM   2753  H   ARG   213      82.829 115.710  47.805  1.00  0.00           H  
ATOM   2754  CA  ARG   213      82.788 114.013  48.972  1.00  0.00           C  
ATOM   2755  HA  ARG   213      82.524 113.001  48.663  1.00  0.00           H  
ATOM   2756  CB  ARG   213      84.000 114.056  49.967  1.00  0.00           C  
ATOM   2757  HB2 ARG   213      84.202 115.126  50.032  1.00  0.00           H  
ATOM   2758  HB3 ARG   213      83.689 113.635  50.923  1.00  0.00           H  
ATOM   2759  CG  ARG   213      85.204 113.429  49.381  1.00  0.00           C  
ATOM   2760  HG2 ARG   213      85.009 112.436  48.976  1.00  0.00           H  
ATOM   2761  HG3 ARG   213      85.570 113.903  48.470  1.00  0.00           H  
ATOM   2762  CD  ARG   213      86.413 113.479  50.323  1.00  0.00           C  
ATOM   2763  HD2 ARG   213      87.215 112.915  49.845  1.00  0.00           H  
ATOM   2764  HD3 ARG   213      86.822 114.488  50.369  1.00  0.00           H  
ATOM   2765  NE  ARG   213      86.307 112.984  51.677  1.00  0.00           N  
ATOM   2766  HE  ARG   213      85.693 113.456  52.325  1.00  0.00           H  
ATOM   2767  CZ  ARG   213      86.884 111.908  52.272  1.00  0.00           C  
ATOM   2768  NH1 ARG   213      87.678 110.999  51.687  1.00  0.00           N  
ATOM   2769 HH11 ARG   213      88.095 110.252  52.224  1.00  0.00           H  
ATOM   2770 HH12 ARG   213      87.971 111.154  50.733  1.00  0.00           H  
ATOM   2771  NH2 ARG   213      86.769 111.724  53.566  1.00  0.00           N  
ATOM   2772 HH21 ARG   213      87.044 110.877  54.043  1.00  0.00           H  
ATOM   2773 HH22 ARG   213      86.047 112.287  53.994  1.00  0.00           H  
ATOM   2774  C   ARG   213      81.445 114.507  49.620  1.00  0.00           C  
ATOM   2775  O   ARG   213      81.496 115.364  50.441  1.00  0.00           O  
ATOM   2776  N   GLY   214      80.236 113.948  49.215  1.00  0.00           N  
ATOM   2777  H   GLY   214      79.388 114.273  49.658  1.00  0.00           H  
ATOM   2778  CA  GLY   214      80.069 112.896  48.243  1.00  0.00           C  
ATOM   2779  HA2 GLY   214      79.035 112.786  47.919  1.00  0.00           H  
ATOM   2780  HA3 GLY   214      80.643 113.111  47.342  1.00  0.00           H  
ATOM   2781  C   GLY   214      80.401 111.504  48.840  1.00  0.00           C  
ATOM   2782  O   GLY   214      80.614 111.407  50.059  1.00  0.00           O  
ATOM   2783  OXT GLY   214      80.538 110.586  47.969  1.00  0.00           O  
TER    2784      GLY   214 
END   
